# Supplementary material for: An adaptive peptide-binding site in ubiquitin receptor hRpn13 revealed by structural studies
Source: Nat Commun. 2025 Jul 1;16:5669. doi: 10.1038/s41467-025-60843-w (PMC12218921; doi:10.1038/s41467-025-60843-w)
Supplement: Supplementary file 3 — Supplementary Data 1 [file 41467_2025_60843_MOESM3_ESM.zip]

Archive with 7 entries (4 files):
- Trimer/
- Trimer/Input_Files/
- Trimer/Final_Coordinates/
- Trimer/Input_Files/desmond_md_job_Rpn13_Pru_Trimer_ENT_updated_100ns_1.msj
- Trimer/Input_Files/desmond_md_job_Rpn13_Pru_Trimer_ENT_updated_100ns_1.cms
- Trimer/Input_Files/desmond_md_job_Rpn13_Pru_Trimer_ENT_updated_100ns_1.cfg
- Trimer/Final_Coordinates/Pru_N_term_Trimer_-_prepared_-_Frame_1001.pdb
