# Supplementary material for: An adaptive peptide-binding site in ubiquitin receptor hRpn13 revealed by structural studies
Source: Nat Commun. 2025 Jul 1;16:5669. doi: 10.1038/s41467-025-60843-w (PMC12218921; doi:10.1038/s41467-025-60843-w)
Supplement: Supplementary file 3 — Supplementary Data 1 [file 41467_2025_60843_MOESM3_ESM.zip › Trimer/Input_Files/desmond_md_job_Rpn13_Pru_Trimer_ENT_updated_100ns_1.cms]

{ 
 s_m_m2io_version
 :::
 2.0.0 
} 

f_m_ct { 
 s_m_title
 s_m_entry_id
 s_m_entry_name
 s_pdb_PDB_format_version
 s_m_Source_Path
 s_m_Source_File
 i_m_Source_File_Index
 r_pdb_PDB_CRYST1_a
 r_pdb_PDB_CRYST1_b
 r_pdb_PDB_CRYST1_c
 r_pdb_PDB_CRYST1_alpha
 r_pdb_PDB_CRYST1_beta
 r_pdb_PDB_CRYST1_gamma
 s_pdb_PDB_CRYST1_Space_Group
 i_pdb_PDB_CRYST1_z
 b_ppw_prepared
 s_ppw_prepared_with_version
 b_ppw_created_disulfur
 b_ppw_converted_selenomethionines
 b_ppw_added_terminal_oxygens
 r_ppw_preprocess_pH
 s_ff_OPLSVersion
 r_i_target_temperature
 s_m_job_name
 r_i_Potential_Energy-S-OPLS
 r_i_RMS_Derivative-S-OPLS
 r_i_Max_Derivative-S-OPLS
 r_i_Stretch_Energy-S-OPLS
 r_i_Bend_Energy-S-OPLS
 r_i_LJ-14_Energy-S-OPLS
 r_i_El-14_Energy-S-OPLS
 r_i_Van_der_Waals_Energy-S-OPLS
 r_i_Electrostatic_Energy-S-OPLS
 r_i_Dihedral_Energy-S-OPLS
 b_ffio_use_custom_oplsdir
 r_chorus_box_ax
 r_chorus_box_ay
 r_chorus_box_az
 r_chorus_box_bx
 r_chorus_box_by
 r_chorus_box_bz
 r_chorus_box_cx
 r_chorus_box_cy
 r_chorus_box_cz
 s_ffio_ct_type
 s_m_subgroup_title
 s_m_subgroupid
 b_m_subgroup_collapsed
 i_m_ct_format
 :::
 "Pru_N_term_Trimer - prepared" 
  44 
  Pru_N_term_Trimer.1 
  3.0 
  /vf/users/hassanba/Cyclic_Peptide/cyclic_peptide.prj/jobs/proteinprep_Rpn13_pru_ENT_Trimer_updated_w_water_1 
  proteinprep_Rpn13_pru_ENT_Trimer_updated_w_water_1-out.maegz 
  1
  31.262
  56.974
  77.793
  90
  90
  90
  "P 21 21 21" 
  1
  1
  2022-4 
  1
  1
  1
  7.4
  OPLS4 
  298
  proteinprep_Rpn13_pru_ENT_Trimer_updated_w_water_1 
  -16416.0787883502
  0.0678815805231474
  2.02370383540197
  16.1092100646948
  284.763799658439
  600.619816188265
  -426.784600340445
  -657.768472614591
  -16452.4510342778
  219.432492971252
  0
  87.835221
  0
  0
  43.9176105
  76.0675327330204
  0
  43.9176105
  25.3558442443401
  71.7171576315312
  full_system 
  "MD: desmond_setup_Rpn13_pru_Trimer_ENT_1" 
  "MD: desmond_setup_Rpn13_pru_Trimer_ENT_1" 
  0
  2
 m_atom[44450] { 
  # First column is atom index #
  i_m_mmod_type
  r_m_x_coord
  r_m_y_coord
  r_m_z_coord
  i_m_residue_number
  s_m_insertion_code
  s_m_mmod_res
  s_m_chain_name
  i_m_color
  r_m_charge1
  r_m_charge2
  s_m_pdb_residue_name
  s_m_pdb_atom_name
  s_m_grow_name
  i_m_atomic_number
  i_m_formal_charge
  i_m_visibility
  s_m_color_rgb
  s_m_atom_name
  i_m_secondary_structure
  i_m_ribbon_style
  i_m_ribbon_color
  s_m_label_format
  i_m_label_color
  s_m_label_user_text
  s_m_ribbon_color_rgb
  i_i_constraint
  i_i_internal_atom_index
  i_m_Hcount
  i_pa_atomindex
  r_m_pdb_occupancy
  r_m_pdb_tfactor
  i_abo_original_index
  i_m_ribbon_transparency
  i_pdb_PDB_serial
  i_ppw_original_index
  s_ppw_CCD_assignment_status
  r_pa_state_gap
  s_pa_state
  s_pdb_segment_id
  i_desmond_crystal_water
  :::
  1 3 -1.945012 -34.037282 18.081828 20 " " X "A" 2 -0.18000 -0.18000 "ACE " " CH3" "  n1" 6 0 1 A0A0A0  ""  -1 0 1 ""  1 ""  <> 0 1 3 1 <> <> <> <> <> <> <> <> <> <> <>
  2 2 -2.344728 -32.778744 18.851784 20 " " X "A" 2 0.50000 0.50000 "ACE " " C  " "  c1" 6 0 1 A0A0A0  ""  -1 0 1 ""  1 ""  <> 0 2 0 2 <> <> <> <> <> <> <> <> <> <> <>
  3 15 -1.582440 -31.815166 18.882825 20 " " X "A" 70 -0.50000 -0.50000 "ACE " " O  " "    " 8 0 1 FF2F2F  ""  -1 0 1 ""  1 ""  <> 0 3 0 3 <> <> <> <> <> <> <> <> <> <> <>
  4 41 -0.871572 -34.048246 17.889274 20 " " X "A" 21 0.06000 0.06000 "ACE " "1H  " "  n2" 1 0 0 FFFFFF  ""  -1 0 1 ""  1 ""  <> 0 4 0 4 <> <> <> <> <> <> <> <> <> <> <>
  5 41 -2.200145 -34.931532 18.651067 20 " " X "A" 21 0.06000 0.06000 "ACE " "2H  " "    " 1 0 0 FFFFFF  ""  -1 0 1 ""  1 ""  <> 0 5 0 5 <> <> <> <> <> <> <> <> <> <> <>
  6 41 -2.466837 -34.073797 17.125228 20 " " X "A" 21 0.06000 0.06000 "ACE " "3H  " "    " 1 0 0 FFFFFF  ""  -1 0 1 ""  1 ""  <> 0 6 0 6 <> <> <> <> <> <> <> <> <> <> <>
  7 25 -3.556074 -32.721754 19.510414 21 " " K "A" 38 -0.50000 -0.50000 "LYS " " N  " "    " 7 0 0 2E2EFF  "N1"  0 1 9 ""  1 ""  <> 0 7 1 7 1 50.58 1 0 1 1 "CCD mismatch"  <> <> <> <>
  8 3 -3.933074 -31.513694 20.245992 21 " " K "A" 24 0.14000 0.14000 "LYS " " CA " "    " 6 0 0 808080  "C2"  0 1 -70 ""  1 ""  FF2E2E  0 8 1 8 1 34.33 2 0 2 2 "CCD mismatch"  <> <> <> <>
  9 2 -4.013074 -30.251653 19.388074 21 " " K "A" 24 0.50000 0.50000 "LYS " " C  " "    " 6 0 0 808080  "C3"  0 1 9 ""  1 ""  <> 0 9 0 9 1 34.38 3 0 3 3 "CCD mismatch"  <> <> <> <>
  10 15 -4.512074 -29.243437 19.877792 21 " " K "A" 70 -0.50000 -0.50000 "LYS " " O  " "    " 8 0 0 FF2E2E  "O4"  0 1 9 ""  1 ""  <> 0 10 0 10 1 25.1 4 0 4 4 "CCD mismatch"  <> <> <> <>
  11 3 -2.930074 -31.233775 21.367160 21 " " K "A" 24 -0.12000 -0.12000 "LYS " " CB " "    " 6 0 0 808080  "C5"  0 1 9 ""  1 ""  <> 0 11 2 11 1 32.74 5 0 5 5 "CCD mismatch"  <> <> <> <>
  12 3 -2.816074 -32.304748 22.408138 21 " " K "A" 24 -0.12000 -0.12000 "LYS " " CG " "    " 6 0 0 808080  "C6"  0 1 9 ""  1 ""  <> 0 12 2 12 1 41.67 6 0 6 6 "CCD mismatch"  <> <> <> <>
  13 3 -1.869074 -31.867978 23.513631 21 " " K "A" 24 -0.12000 -0.12000 "LYS " " CD " "    " 6 0 0 808080  "C7"  0 1 9 ""  1 ""  <> 0 13 2 13 1 46.26 7 0 7 7 "CCD mismatch"  <> <> <> <>
  14 3 -1.913074 -32.769595 24.711277 21 " " K "A" 24 0.19000 0.19000 "LYS " " CE " "    " 6 0 0 808080  "C8"  0 1 9 ""  1 ""  <> 0 14 2 14 1 39.34 8 0 8 8 "CCD mismatch"  <> <> <> <>
  15 32 -1.603074 -34.181968 24.371579 21 " " K "A" 38 -0.30000 -0.30000 "LYS " " NZ " "    " 7 1 0 2E2EFF  "N9"  0 1 9 "%UT"  13 ""  <> 0 15 3 15 1 53.68 9 0 9 9 "CCD mismatch"  <> <> <> <>
  16 43 -4.206586 -33.494156 19.498206 21 " " K "A" 21 0.30000 0.30000 "LYS " " H2 " "    " 1 0 0 FFFFFF  ""  -1 0 1 ""  1 ""  <> 0 16 0 16 <> 50.58 <> <> <> 3089 <> <> <> <> <>
  17 41 -4.920812 -31.685256 20.675983 21 " " K "A" 21 0.06000 0.06000 "LYS " " HA " "    " 1 0 0 FFFFFF  ""  -1 0 1 ""  1 ""  <> 0 17 0 17 <> 34.33 <> <> <> 3091 <> <> <> <> <>
  18 41 -3.244477 -30.324358 21.866942 21 " " K "A" 21 0.06000 0.06000 "LYS " " HB3" "    " 1 0 0 FFFFFF  ""  -1 0 1 ""  1 ""  <> 0 18 0 18 <> 32.74 <> <> <> 3092 <> <> <> <> <>
  19 41 -1.932875 -30.973866 21.019641 21 " " K "A" 21 0.06000 0.06000 "LYS " " HB2" "    " 1 0 0 FFFFFF  ""  -1 0 1 ""  1 ""  <> 0 19 0 19 <> 32.74 <> <> <> 3093 <> <> <> <> <>
  20 41 -2.468053 -33.228590 21.945884 21 " " K "A" 21 0.06000 0.06000 "LYS " " HG3" "    " 1 0 0 FFFFFF  ""  -1 0 1 ""  1 ""  <> 0 20 0 20 <> 41.67 <> <> <> 3094 <> <> <> <> <>
  21 41 -3.804487 -32.507716 22.823381 21 " " K "A" 21 0.06000 0.06000 "LYS " " HG2" "    " 1 0 0 FFFFFF  ""  -1 0 1 ""  1 ""  <> 0 21 0 21 <> 41.67 <> <> <> 3095 <> <> <> <> <>
  22 41 -2.159816 -30.871858 23.840458 21 " " K "A" 21 0.06000 0.06000 "LYS " " HD3" "    " 1 0 0 FFFFFF  ""  -1 0 1 ""  1 ""  <> 0 22 0 22 <> 46.26 <> <> <> 3096 <> <> <> <> <>
  23 41 -0.850766 -31.786163 23.129065 21 " " K "A" 21 0.06000 0.06000 "LYS " " HD2" "    " 1 0 0 FFFFFF  ""  -1 0 1 ""  1 ""  <> 0 23 0 23 <> 46.26 <> <> <> 3097 <> <> <> <> <>
  24 41 -2.863783 -32.690272 25.239137 21 " " K "A" 21 0.06000 0.06000 "LYS " " HE3" "    " 1 0 0 FFFFFF  ""  -1 0 1 ""  1 ""  <> 0 24 0 24 <> 39.34 <> <> <> 3098 <> <> <> <> <>
  25 41 -1.064185 -32.429346 25.293179 21 " " K "A" 21 0.06000 0.06000 "LYS " " HE2" "    " 1 0 0 FFFFFF  ""  -1 0 1 ""  1 ""  <> 0 25 0 25 <> 39.34 <> <> <> 3099 <> <> <> <> <>
  26 44 -0.712588 -34.226185 23.897779 21 " " K "A" 21 0.33000 0.33000 "LYS " " HZ1" "    " 1 0 0 FFFFFF  ""  -1 0 1 ""  1 ""  <> 0 26 0 26 <> 53.68 <> <> <> 3100 <> <> <> <> <>
  27 44 -1.558357 -34.720134 25.225434 21 " " K "A" 21 0.33000 0.33000 "LYS " " HZ2" "    " 1 0 0 FFFFFF  ""  -1 0 1 ""  1 ""  <> 0 27 0 27 <> 53.68 <> <> <> 3101 <> <> <> <> <>
  28 44 -2.327441 -34.552621 23.774073 21 " " K "A" 21 0.33000 0.33000 "LYS " " HZ3" "    " 1 0 0 FFFFFF  ""  -1 0 1 ""  1 ""  <> 0 28 0 28 <> 53.68 <> <> <> 3102 <> <> <> <> <>
  29 25 -3.464074 -30.305230 18.160871 22 " " Y "A" 38 -0.50000 -0.50000 "TYR " " N  " "    " 7 0 0 2E2EFF  "N10"  0 1 9 ""  1 ""  <> 0 29 1 29 1 26.63 10 0 10 10 "CCD mismatch"  <> <> <> <>
  30 3 -3.593074 -29.263150 17.145936 22 " " Y "A" 24 0.14000 0.14000 "TYR " " CA " "    " 6 0 0 808080  "C11"  0 1 -70 ""  1 ""  FF2E2E  0 30 1 30 1 22.8 11 0 11 11 "CCD mismatch"  <> <> <> <>
  31 2 -4.842074 -29.498148 16.298964 22 " " Y "A" 24 0.50000 0.50000 "TYR " " C  " "    " 6 0 0 808080  "C12"  0 1 9 ""  1 ""  <> 0 31 0 31 1 21.58 12 0 12 12 "CCD mismatch"  <> <> <> <>
  32 15 -4.852074 -30.352156 15.412149 22 " " Y "A" 70 -0.50000 -0.50000 "TYR " " O  " "    " 8 0 0 FF2E2E  "O13"  0 1 9 ""  1 ""  <> 0 32 0 32 1 23.57 13 0 13 13 "CCD mismatch"  <> <> <> <>
  33 3 -2.388074 -29.268038 16.182403 22 " " Y "A" 24 -0.00500 -0.00500 "TYR " " CB " "    " 6 0 0 808080  "C14"  0 1 9 ""  1 ""  <> 0 33 2 33 1 24.66 14 0 14 14 "CCD mismatch"  <> <> <> <>
  34 2 -1.291074 -28.228209 16.369365 22 " " Y "A" 24 -0.11500 -0.11500 "TYR " " CG " "    " 6 0 0 808080  "C15"  0 1 9 ""  1 ""  <> 0 34 0 34 1 36.06 15 0 15 15 "CCD mismatch"  <> <> <> <>
  35 2 -0.740074 -27.977649 17.621384 22 " " Y "A" 24 -0.11500 -0.11500 "TYR " " CD1" "    " 6 0 0 808080  "C16"  0 1 9 ""  1 ""  <> 0 35 1 35 1 30.08 16 0 16 16 "CCD mismatch"  <> <> <> <>
  36 2 -0.752074 -27.552934 15.277755 22 " " Y "A" 24 -0.11500 -0.11500 "TYR " " CD2" "    " 6 0 0 808080  "C17"  0 1 9 ""  1 ""  <> 0 36 1 36 1 36.98 17 0 17 17 "CCD mismatch"  <> <> <> <>
  37 2 0.300926 -27.061377 17.784354 22 " " Y "A" 24 -0.11500 -0.11500 "TYR " " CE1" "    " 6 0 0 808080  "C18"  0 1 9 ""  1 ""  <> 0 37 1 37 1 33.68 18 0 18 18 "CCD mismatch"  <> <> <> <>
  38 2 0.289926 -26.635858 15.427332 22 " " Y "A" 24 -0.11500 -0.11500 "TYR " " CE2" "    " 6 0 0 808080  "C19"  0 1 9 ""  1 ""  <> 0 38 1 38 1 35.55 19 0 19 19 "CCD mismatch"  <> <> <> <>
  39 2 0.813926 -26.390396 16.682181 22 " " Y "A" 24 0.15000 0.15000 "TYR " " CZ " "    " 6 0 0 808080  "C20"  0 1 9 ""  1 ""  <> 0 39 0 39 1 35.99 20 0 20 20 "CCD mismatch"  <> <> <> <>
  40 16 1.845926 -25.482275 16.809268 22 " " Y "A" 70 -0.58500 -0.58500 "TYR " " OH " "    " 8 0 0 FF2E2E  "O21"  0 1 9 "%UT"  13 ""  <> 0 40 1 40 1 38.43 21 0 21 21 "CCD mismatch"  <> <> <> <>
  41 43 -2.973516 -31.143153 17.880793 22 " " Y "A" 21 0.30000 0.30000 "TYR " " H  " "    " 1 0 0 FFFFFF  ""  -1 0 1 ""  1 ""  <> 0 41 0 41 <> 26.63 <> <> <> 3103 <> <> <> <> <>
  42 41 -3.653262 -28.283679 17.623392 22 " " Y "A" 21 0.06000 0.06000 "TYR " " HA " "    " 1 0 0 FFFFFF  ""  -1 0 1 ""  1 ""  <> 0 42 0 42 <> 22.8 <> <> <> 3104 <> <> <> <> <>
  43 41 -2.716954 -29.108787 15.153244 22 " " Y "A" 21 0.06000 0.06000 "TYR " " HB3" "    " 1 0 0 FFFFFF  ""  -1 0 1 ""  1 ""  <> 0 43 0 43 <> 24.66 <> <> <> 3105 <> <> <> <> <>
  44 41 -1.925827 -30.256226 16.161766 22 " " Y "A" 21 0.06000 0.06000 "TYR " " HB2" "    " 1 0 0 FFFFFF  ""  -1 0 1 ""  1 ""  <> 0 44 0 44 <> 24.66 <> <> <> 3106 <> <> <> <> <>
  45 41 -1.118809 -28.501755 18.487040 22 " " Y "A" 21 0.11500 0.11500 "TYR " " HD1" "    " 1 0 0 FFFFFF  ""  -1 0 1 ""  1 ""  <> 0 45 0 45 <> 30.08 <> <> <> 3107 <> <> <> <> <>
  46 41 -1.267153 -27.657690 14.362270 22 " " Y "A" 21 0.11500 0.11500 "TYR " " HD2" "    " 1 0 0 FFFFFF  ""  -1 0 1 ""  1 ""  <> 0 46 0 46 <> 36.98 <> <> <> 3108 <> <> <> <> <>
  47 41 0.705942 -26.881852 18.769545 22 " " Y "A" 21 0.11500 0.11500 "TYR " " HE1" "    " 1 0 0 FFFFFF  ""  -1 0 1 ""  1 ""  <> 0 47 0 47 <> 33.68 <> <> <> 3109 <> <> <> <> <>
  48 41 0.656599 -26.096624 14.566003 22 " " Y "A" 21 0.11500 0.11500 "TYR " " HE2" "    " 1 0 0 FFFFFF  ""  -1 0 1 ""  1 ""  <> 0 48 0 48 <> 35.55 <> <> <> 3110 <> <> <> <> <>
  49 42 2.132351 -25.349035 17.718276 22 " " Y "A" 21 0.43500 0.43500 "TYR " " HH " "    " 1 0 0 FFFFFF  ""  -1 0 1 ""  1 ""  <> 0 49 0 49 <> 38.43 <> <> <> 3111 <> <> <> <> <>
  50 25 -5.884074 -28.715997 16.554240 23 " " L "A" 38 -0.50000 -0.50000 "LEU " " N  " "    " 7 0 0 2E2EFF  "N22"  2 1 9 ""  1 ""  <> 0 50 1 50 1 14.12 22 0 22 22 "CCD mismatch"  <> <> <> <>
  51 3 -7.199074 -28.993866 16.003523 23 " " L "A" 24 0.14000 0.14000 "LEU " " CA " "    " 6 0 0 808080  "C23"  2 1 -70 ""  1 ""  FF2E2E  0 51 1 51 1 13.37 23 0 23 23 "CCD mismatch"  <> <> <> <>
  52 2 -7.403074 -28.391323 14.615887 23 " " L "A" 24 0.50000 0.50000 "LEU " " C  " "    " 6 0 0 808080  "C24"  2 1 9 ""  1 ""  <> 0 52 0 52 1 15.6 24 0 24 24 "CCD mismatch"  <> <> <> <>
  53 15 -8.103074 -28.960138 13.777104 23 " " L "A" 70 -0.50000 -0.50000 "LEU " " O  " "    " 8 0 0 FF2E2E  "O25"  2 1 9 ""  1 ""  <> 0 53 0 53 1 15.56 25 0 25 25 "CCD mismatch"  <> <> <> <>
  54 3 -8.225074 -28.443910 16.954971 23 " " L "A" 24 -0.12000 -0.12000 "LEU " " CB " "    " 6 0 0 808080  "C26"  2 1 9 ""  1 ""  <> 0 54 2 54 1 14.43 26 0 26 26 "CCD mismatch"  <> <> <> <>
  55 3 -8.210074 -29.092291 18.330000 23 " " L "A" 24 -0.06000 -0.06000 "LEU " " CG " "    " 6 0 0 808080  "C27"  2 1 9 ""  1 ""  <> 0 55 1 55 1 17.96 27 0 27 27 "CCD mismatch"  <> <> <> <>
  56 3 -9.239074 -28.462854 19.203783 23 " " L "A" 24 -0.18000 -0.18000 "LEU " " CD1" "    " 6 0 0 808080  "C28"  2 1 9 ""  1 ""  <> 0 56 3 56 1 18.01 28 0 28 28 "CCD mismatch"  <> <> <> <>
  57 3 -8.413074 -30.614308 18.212210 23 " " L "A" 24 -0.18000 -0.18000 "LEU " " CD2" "    " 6 0 0 808080  "C29"  2 1 9 ""  1 ""  <> 0 57 3 57 1 21.49 29 0 29 29 "CCD mismatch"  <> <> <> <>
  58 43 -5.812309 -27.966013 17.230899 23 " " L "A" 21 0.30000 0.30000 "LEU " " H  " "    " 1 0 0 FFFFFF  ""  -1 0 1 ""  1 ""  <> 0 58 0 58 <> 14.12 <> <> <> 3112 <> <> <> <> <>
  59 41 -7.341425 -30.070134 15.893862 23 " " L "A" 21 0.06000 0.06000 "LEU " " HA " "    " 1 0 0 FFFFFF  ""  -1 0 1 ""  1 ""  <> 0 59 0 59 <> 13.37 <> <> <> 3113 <> <> <> <> <>
  60 41 -9.219476 -28.567870 16.521045 23 " " L "A" 21 0.06000 0.06000 "LEU " " HB3" "    " 1 0 0 FFFFFF  ""  -1 0 1 ""  1 ""  <> 0 60 0 60 <> 14.43 <> <> <> 3114 <> <> <> <> <>
  61 41 -8.081013 -27.366404 17.061839 23 " " L "A" 21 0.06000 0.06000 "LEU " " HB2" "    " 1 0 0 FFFFFF  ""  -1 0 1 ""  1 ""  <> 0 61 0 61 <> 14.43 <> <> <> 3115 <> <> <> <> <>
  62 41 -7.241213 -28.915293 18.799907 23 " " L "A" 21 0.06000 0.06000 "LEU " " HG " "    " 1 0 0 FFFFFF  ""  -1 0 1 ""  1 ""  <> 0 62 0 62 <> 17.96 <> <> <> 3116 <> <> <> <> <>
  63 41 -8.789761 -28.111762 20.131984 23 " " L "A" 21 0.06000 0.06000 "LEU " "HD11" "    " 1 0 0 FFFFFF  ""  -1 0 1 ""  1 ""  <> 0 63 0 63 <> 18.01 <> <> <> 3117 <> <> <> <> <>
  64 41 -9.709325 -27.593254 18.742764 23 " " L "A" 21 0.06000 0.06000 "LEU " "HD12" "    " 1 0 0 FFFFFF  ""  -1 0 1 ""  1 ""  <> 0 64 0 64 <> 18.01 <> <> <> 3118 <> <> <> <> <>
  65 41 -10.045698 -29.144665 19.474586 23 " " L "A" 21 0.06000 0.06000 "LEU " "HD13" "    " 1 0 0 FFFFFF  ""  -1 0 1 ""  1 ""  <> 0 65 0 65 <> 18.01 <> <> <> 3119 <> <> <> <> <>
  66 41 -8.941373 -31.029457 19.070992 23 " " L "A" 21 0.06000 0.06000 "LEU " "HD21" "    " 1 0 0 FFFFFF  ""  -1 0 1 ""  1 ""  <> 0 66 0 66 <> 21.49 <> <> <> 3120 <> <> <> <> <>
  67 41 -8.983537 -30.889358 17.324027 23 " " L "A" 21 0.06000 0.06000 "LEU " "HD22" "    " 1 0 0 FFFFFF  ""  -1 0 1 ""  1 ""  <> 0 67 0 67 <> 21.49 <> <> <> 3121 <> <> <> <> <>
  68 41 -7.451145 -31.126023 18.162901 23 " " L "A" 21 0.06000 0.06000 "LEU " "HD23" "    " 1 0 0 FFFFFF  ""  -1 0 1 ""  1 ""  <> 0 68 0 68 <> 21.49 <> <> <> 3122 <> <> <> <> <>
  69 25 -6.816074 -27.207981 14.412279 24 " " V "A" 38 -0.50000 -0.50000 "VAL " " N  " "    " 7 0 0 2E2EFF  "N30"  2 1 9 ""  1 ""  <> 0 69 1 69 1 11.33 30 0 30 30 "CCD mismatch"  <> <> <> <>
  70 3 -6.933074 -26.460233 13.173141 24 " " V "A" 24 0.14000 0.14000 "VAL " " CA " "    " 6 0 0 808080  "C31"  2 1 -70 ""  1 ""  FF2E2E  0 70 1 70 1 10.41 31 0 31 31 "CCD mismatch"  <> <> <> <>
  71 2 -5.577074 -25.809976 12.908863 24 " " V "A" 24 0.50000 0.50000 "VAL " " C  " "    " 6 0 0 808080  "C32"  2 1 9 ""  1 ""  <> 0 71 0 71 1 12.08 32 0 32 32 "CCD mismatch"  <> <> <> <>
  72 15 -4.962074 -25.298223 13.832480 24 " " V "A" 70 -0.50000 -0.50000 "VAL " " O  " "    " 8 0 0 FF2E2E  "O33"  2 1 9 ""  1 ""  <> 0 72 0 72 1 11.44 33 0 33 33 "CCD mismatch"  <> <> <> <>
  73 3 -8.008074 -25.354243 13.265511 24 " " V "A" 24 -0.06000 -0.06000 "VAL " " CB " "    " 6 0 0 808080  "C34"  2 1 9 ""  1 ""  <> 0 73 1 73 1 12.37 34 0 34 34 "CCD mismatch"  <> <> <> <>
  74 3 -8.151074 -24.620822 11.929188 24 " " V "A" 24 -0.18000 -0.18000 "VAL " " CG1" "    " 6 0 0 808080  "C35"  2 1 9 ""  1 ""  <> 0 74 3 74 1 14.96 35 0 35 35 "CCD mismatch"  <> <> <> <>
  75 3 -9.347074 -25.909187 13.740702 24 " " V "A" 24 -0.18000 -0.18000 "VAL " " CG2" "    " 6 0 0 808080  "C36"  2 1 9 ""  1 ""  <> 0 75 3 75 1 16.44 36 0 36 36 "CCD mismatch"  <> <> <> <>
  76 43 -6.241505 -26.796268 15.134126 24 " " V "A" 21 0.30000 0.30000 "VAL " " H  " "    " 1 0 0 FFFFFF  ""  -1 0 1 ""  1 ""  <> 0 76 0 76 <> 11.33 <> <> <> 3123 <> <> <> <> <>
  77 41 -7.163356 -27.131761 12.345995 24 " " V "A" 21 0.06000 0.06000 "VAL " " HA " "    " 1 0 0 FFFFFF  ""  -1 0 1 ""  1 ""  <> 0 77 0 77 <> 10.41 <> <> <> 3124 <> <> <> <> <>
  78 41 -7.699129 -24.612045 14.004027 24 " " V "A" 21 0.06000 0.06000 "VAL " " HB " "    " 1 0 0 FFFFFF  ""  -1 0 1 ""  1 ""  <> 0 78 0 78 <> 12.37 <> <> <> 3125 <> <> <> <> <>
  79 41 -8.983226 -23.916762 11.961291 24 " " V "A" 21 0.06000 0.06000 "VAL " "HG11" "    " 1 0 0 FFFFFF  ""  -1 0 1 ""  1 ""  <> 0 79 0 79 <> 14.96 <> <> <> 3126 <> <> <> <> <>
  80 41 -7.266660 -24.036177 11.679902 24 " " V "A" 21 0.06000 0.06000 "VAL " "HG12" "    " 1 0 0 FFFFFF  ""  -1 0 1 ""  1 ""  <> 0 80 0 80 <> 14.96 <> <> <> 3127 <> <> <> <> <>
  81 41 -8.345965 -25.312822 11.109416 24 " " V "A" 21 0.06000 0.06000 "VAL " "HG13" "    " 1 0 0 FFFFFF  ""  -1 0 1 ""  1 ""  <> 0 81 0 81 <> 14.96 <> <> <> 3128 <> <> <> <> <>
  82 41 -10.120065 -25.142629 13.696929 24 " " V "A" 21 0.06000 0.06000 "VAL " "HG21" "    " 1 0 0 FFFFFF  ""  -1 0 1 ""  1 ""  <> 0 82 0 82 <> 16.44 <> <> <> 3129 <> <> <> <> <>
  83 41 -9.673158 -26.746703 13.124162 24 " " V "A" 21 0.06000 0.06000 "VAL " "HG22" "    " 1 0 0 FFFFFF  ""  -1 0 1 ""  1 ""  <> 0 83 0 83 <> 16.44 <> <> <> 3130 <> <> <> <> <>
  84 41 -9.304843 -26.243901 14.777132 24 " " V "A" 21 0.06000 0.06000 "VAL " "HG23" "    " 1 0 0 FFFFFF  ""  -1 0 1 ""  1 ""  <> 0 84 0 84 <> 16.44 <> <> <> 3131 <> <> <> <> <>
  85 25 -5.122074 -25.793581 11.650467 25 " " E "A" 38 -0.50000 -0.50000 "GLU " " N  " "    " 7 0 0 2E2EFF  "N37"  2 1 9 ""  1 ""  <> 0 85 1 85 1 12.54 37 0 37 37 "CCD mismatch"  <> <> <> <>
  86 3 -3.909074 -25.062111 11.309524 25 " " E "A" 24 0.14000 0.14000 "GLU " " CA " "    " 6 0 0 808080  "C38"  2 1 -70 ""  1 ""  FF2E2E  0 86 1 86 1 11.61 38 0 38 38 "CCD mismatch"  <> <> <> <>
  87 2 -3.959074 -24.620122 9.849976 25 " " E "A" 24 0.50000 0.50000 "GLU " " C  " "    " 6 0 0 808080  "C39"  2 1 9 ""  1 ""  <> 0 87 0 87 1 12.81 39 0 39 39 "CCD mismatch"  <> <> <> <>
  88 15 -4.432074 -25.354368 8.975726 25 " " E "A" 70 -0.50000 -0.50000 "GLU " " O  " "    " 8 0 0 FF2E2E  "O40"  2 1 9 ""  1 ""  <> 0 88 0 88 1 14.69 40 0 40 40 "CCD mismatch"  <> <> <> <>
  89 3 -2.658074 -25.905763 11.578771 25 " " E "A" 24 -0.12000 -0.12000 "GLU " " CB " "    " 6 0 0 808080  "C41"  2 1 9 ""  1 ""  <> 0 89 2 89 1 15.94 41 0 41 41 "CCD mismatch"  <> <> <> <>
  90 3 -2.522074 -27.077614 10.650477 25 " " E "A" 24 -0.22000 -0.22000 "GLU " " CG " "    " 6 0 0 808080  "C42"  2 1 9 ""  1 ""  <> 0 90 2 90 1 21.86 42 0 42 42 "CCD mismatch"  <> <> <> <>
  91 2 -1.422074 -28.049021 11.003003 25 " " E "A" 24 0.70000 0.70000 "GLU " " CD " "    " 6 0 0 808080  "C43"  2 1 9 "%UT"  13 ""  <> 0 91 0 91 1 34.88 43 0 43 43 "CCD mismatch"  10 <> <> <>
  92 15 -0.990074 -28.059458 12.177081 25 " " E "A" 70 -0.80000 -0.80000 "GLU " " OE1" "    " 8 0 0 FF2E2E  "O44"  2 1 9 ""  1 ""  <> 0 92 0 92 1 35.13 44 0 44 44 "CCD mismatch"  <> <> <> <>
  93 18 -0.983074 -28.788819 10.094370 25 " " E "A" 70 -0.80000 -0.80000 "GLU " " OE2" "    " 8 -1 0 FF2E2E  "O45"  2 1 9 ""  1 ""  <> 0 93 0 93 1 36.26 45 0 45 45 "CCD mismatch"  <> <> <> <>
  94 43 -5.642275 -26.225819 10.896613 25 " " E "A" 21 0.30000 0.30000 "GLU " " H  " "    " 1 0 0 FFFFFF  ""  -1 0 1 ""  1 ""  <> 0 94 0 94 <> 12.54 <> <> <> 3132 <> <> <> <> <>
  95 41 -3.867479 -24.183202 11.934885 25 " " E "A" 21 0.06000 0.06000 "GLU " " HA " "    " 1 0 0 FFFFFF  ""  -1 0 1 ""  1 ""  <> 0 95 0 95 <> 11.61 <> <> <> 3133 <> <> <> <> <>
  96 41 -2.694418 -26.227150 12.620710 25 " " E "A" 21 0.06000 0.06000 "GLU " " HB3" "    " 1 0 0 FFFFFF  ""  -1 0 1 ""  1 ""  <> 0 96 0 96 <> 15.94 <> <> <> 3134 <> <> <> <> <>
  97 41 -1.772732 -25.271965 11.500545 25 " " E "A" 21 0.06000 0.06000 "GLU " " HB2" "    " 1 0 0 FFFFFF  ""  -1 0 1 ""  1 ""  <> 0 97 0 97 <> 15.94 <> <> <> 3135 <> <> <> <> <>
  98 41 -2.324726 -26.734545 9.633965 25 " " E "A" 21 0.06000 0.06000 "GLU " " HG3" "    " 1 0 0 FFFFFF  ""  -1 0 1 ""  1 ""  <> 0 98 0 98 <> 21.86 <> <> <> 3136 <> <> <> <> <>
  99 41 -3.452733 -27.645219 10.615291 25 " " E "A" 21 0.06000 0.06000 "GLU " " HG2" "    " 1 0 0 FFFFFF  ""  -1 0 1 ""  1 ""  <> 0 99 0 99 <> 21.86 <> <> <> 3137 <> <> <> <> <>
  100 25 -3.498074 -23.392192 9.605139 26 " " F "A" 38 -0.50000 -0.50000 "PHE " " N  " "    " 7 0 0 2E2EFF  "N46"  2 1 9 ""  1 ""  <> 0 100 1 100 1 9.11 46 0 46 46 "CCD mismatch"  <> <> <> <>
  101 3 -3.396074 -22.892735 8.248053 26 " " F "A" 24 0.14000 0.14000 "PHE " " CA " "    " 6 0 0 808080  "C47"  2 1 -70 ""  1 ""  FF2E2E  0 101 1 101 1 11.34 47 0 47 47 "CCD mismatch"  <> <> <> <>
  102 2 -2.457074 -21.699941 8.178074 26 " " F "A" 24 0.50000 0.50000 "PHE " " C  " "    " 6 0 0 808080  "C48"  2 1 9 ""  1 ""  <> 0 102 0 102 1 11.64 48 0 48 48 "CCD mismatch"  <> <> <> <>
  103 15 -2.297074 -20.953199 9.142678 26 " " F "A" 70 -0.50000 -0.50000 "PHE " " O  " "    " 8 0 0 FF2E2E  "O49"  2 1 9 ""  1 ""  <> 0 103 0 103 1 10.09 49 0 49 49 "CCD mismatch"  <> <> <> <>
  104 3 -4.797074 -22.561038 7.685538 26 " " F "A" 24 -0.00500 -0.00500 "PHE " " CB " "    " 6 0 0 808080  "C50"  2 1 9 ""  1 ""  <> 0 104 2 104 1 12.1 50 0 50 50 "CCD mismatch"  <> <> <> <>
  105 2 -5.577074 -21.550624 8.489449 26 " " F "A" 24 -0.11500 -0.11500 "PHE " " CG " "    " 6 0 0 808080  "C51"  2 1 9 ""  1 ""  <> 0 105 0 105 1 9.89 51 0 51 51 "CCD mismatch"  <> <> <> <>
  106 2 -5.434074 -20.189271 8.253517 26 " " F "A" 24 -0.11500 -0.11500 "PHE " " CD1" "    " 6 0 0 808080  "C52"  2 1 9 ""  1 ""  <> 0 106 1 106 1 10.89 52 0 52 52 "CCD mismatch"  <> <> <> <>
  107 2 -6.448074 -21.960684 9.491695 26 " " F "A" 24 -0.11500 -0.11500 "PHE " " CD2" "    " 6 0 0 808080  "C53"  2 1 9 ""  1 ""  <> 0 107 1 107 1 10.5 53 0 53 53 "CCD mismatch"  <> <> <> <>
  108 2 -6.167074 -19.250067 9.004767 26 " " F "A" 24 -0.11500 -0.11500 "PHE " " CE1" "    " 6 0 0 808080  "C54"  2 1 9 ""  1 ""  <> 0 108 1 108 1 10.68 54 0 54 54 "CCD mismatch"  <> <> <> <>
  109 2 -7.184074 -21.024042 10.233383 26 " " F "A" 24 -0.11500 -0.11500 "PHE " " CE2" "    " 6 0 0 808080  "C55"  2 1 9 ""  1 ""  <> 0 109 1 109 1 13.37 55 0 55 55 "CCD mismatch"  <> <> <> <>
  110 2 -7.041074 -19.675742 9.976058 26 " " F "A" 24 -0.11500 -0.11500 "PHE " " CZ " "    " 6 0 0 808080  "C56"  2 1 9 ""  1 ""  <> 0 110 1 110 1 9.51 56 0 56 56 "CCD mismatch"  <> <> <> <>
  111 43 -3.166654 -22.793111 10.351191 26 " " F "A" 21 0.30000 0.30000 "PHE " " H  " "    " 1 0 0 FFFFFF  ""  -1 0 1 ""  1 ""  <> 0 111 0 111 <> 9.11 <> <> <> 3138 <> <> <> <> <>
  112 41 -2.953712 -23.676461 7.628089 26 " " F "A" 21 0.06000 0.06000 "PHE " " HA " "    " 1 0 0 FFFFFF  ""  -1 0 1 ""  1 ""  <> 0 112 0 112 <> 11.34 <> <> <> 3139 <> <> <> <> <>
  113 41 -5.390744 -23.466492 7.590616 26 " " F "A" 21 0.06000 0.06000 "PHE " " HB3" "    " 1 0 0 FFFFFF  ""  -1 0 1 ""  1 ""  <> 0 113 0 113 <> 12.1 <> <> <> 3140 <> <> <> <> <>
  114 41 -4.697813 -22.181492 6.667048 26 " " F "A" 21 0.06000 0.06000 "PHE " " HB2" "    " 1 0 0 FFFFFF  ""  -1 0 1 ""  1 ""  <> 0 114 0 114 <> 12.1 <> <> <> 3141 <> <> <> <> <>
  115 41 -4.759158 -19.841276 7.485808 26 " " F "A" 21 0.11500 0.11500 "PHE " " HD1" "    " 1 0 0 FFFFFF  ""  -1 0 1 ""  1 ""  <> 0 115 0 115 <> 10.89 <> <> <> 3142 <> <> <> <> <>
  116 41 -6.569354 -23.013876 9.696598 26 " " F "A" 21 0.11500 0.11500 "PHE " " HD2" "    " 1 0 0 FFFFFF  ""  -1 0 1 ""  1 ""  <> 0 116 0 116 <> 10.5 <> <> <> 3143 <> <> <> <> <>
  117 41 -6.049025 -18.194230 8.810645 26 " " F "A" 21 0.11500 0.11500 "PHE " " HE1" "    " 1 0 0 FFFFFF  ""  -1 0 1 ""  1 ""  <> 0 117 0 117 <> 10.68 <> <> <> 3144 <> <> <> <> <>
  118 41 -7.845894 -21.367742 11.009393 26 " " F "A" 21 0.11500 0.11500 "PHE " " HE2" "    " 1 0 0 FFFFFF  ""  -1 0 1 ""  1 ""  <> 0 118 0 118 <> 13.37 <> <> <> 3145 <> <> <> <> <>
  119 41 -7.604125 -18.955453 10.550419 26 " " F "A" 21 0.11500 0.11500 "PHE " " HZ " "    " 1 0 0 FFFFFF  ""  -1 0 1 ""  1 ""  <> 0 119 0 119 <> 9.51 <> <> <> 3146 <> <> <> <> <>
  120 25 -1.827074 -21.550215 7.004741 27 " " R "A" 38 -0.50000 -0.50000 "ARG " " N  " "    " 7 0 0 2E2EFF  "N57"  2 1 9 ""  1 ""  <> 0 120 1 120 1 10.26 57 0 57 57 "CCD mismatch"  <> <> <> <>
  121 3 -0.917074 -20.455806 6.745169 27 " " R "A" 24 0.14000 0.14000 "ARG " " CA " "    " 6 0 0 808080  "C58"  2 1 -70 ""  1 ""  FF2E2E  0 121 1 121 1 11.78 58 0 58 58 "CCD mismatch"  <> <> <> <>
  122 2 -1.695074 -19.149061 6.627820 27 " " R "A" 24 0.50000 0.50000 "ARG " " C  " "    " 6 0 0 808080  "C59"  2 1 9 ""  1 ""  <> 0 122 0 122 1 10.64 59 0 59 59 "CCD mismatch"  <> <> <> <>
  123 15 -2.675074 -19.054208 5.883530 27 " " R "A" 70 -0.50000 -0.50000 "ARG " " O  " "    " 8 0 0 FF2E2E  "O60"  2 1 9 ""  1 ""  <> 0 123 0 123 1 12.35 60 0 60 60 "CCD mismatch"  <> <> <> <>
  124 3 -0.149074 -20.730578 5.471088 27 " " R "A" 24 -0.12000 -0.12000 "ARG " " CB " "    " 6 0 0 808080  "C61"  2 1 9 ""  1 ""  <> 0 124 2 124 1 11.36 61 0 61 61 "CCD mismatch"  <> <> <> <>
  125 3 0.761926 -21.958290 5.555548 27 " " R "A" 24 -0.05000 -0.05000 "ARG " " CG " "    " 6 0 0 808080  "C62"  2 1 9 ""  1 ""  <> 0 125 2 125 1 13.69 62 0 62 62 "CCD mismatch"  <> <> <> <>
  126 3 1.392926 -22.196062 4.217381 27 " " R "A" 24 0.19000 0.19000 "ARG " " CD " "    " 6 0 0 808080  "C63"  2 1 9 ""  1 ""  <> 0 126 2 126 1 17.81 63 0 63 63 "CCD mismatch"  <> <> <> <>
  127 25 2.387926 -23.256253 4.257686 27 " " R "A" 38 -0.69997 -0.69997 "ARG " " NE " "    " 7 0 0 2E2EFF  "N64"  2 1 9 ""  1 ""  <> 0 127 1 127 1 25.5 64 0 64 64 "CCD mismatch"  <> <> <> <>
  128 2 3.028926 -23.724719 3.195092 27 " " R "A" 24 0.63990 0.63990 "ARG " " CZ " "    " 6 0 0 808080  "C65"  2 1 9 ""  1 ""  <> 0 128 0 128 1 32.61 65 0 65 65 "CCD mismatch"  <> <> <> <>
  129 25 2.940926 -23.131903 2.014305 27 " " R "A" 38 -0.79997 -0.79997 "ARG " " NH1" "    " 7 0 0 2E2EFF  "N66"  2 1 9 ""  1 ""  <> 0 129 2 129 1 31.42 66 0 66 66 "CCD mismatch"  <> <> <> <>
  130 31 3.790926 -24.806893 3.325473 27 " " R "A" 38 -0.79997 -0.79997 "ARG " " NH2" "    " 7 1 0 2E2EFF  "N67"  2 1 9 ""  1 ""  <> 0 130 2 130 1 28.44 67 0 67 67 "CCD mismatch"  <> <> <> <>
  131 43 -2.001528 -22.196053 6.241518 27 " " R "A" 21 0.30000 0.30000 "ARG " " H  " "    " 1 0 0 FFFFFF  ""  -1 0 1 ""  1 ""  <> 0 131 0 131 <> 10.26 <> <> <> 3147 <> <> <> <> <>
  132 41 -0.211152 -20.401577 7.571131 27 " " R "A" 21 0.06000 0.06000 "ARG " " HA " "    " 1 0 0 FFFFFF  ""  -1 0 1 ""  1 ""  <> 0 132 0 132 <> 11.78 <> <> <> 3148 <> <> <> <> <>
  133 41 0.478885 -19.868677 5.250384 27 " " R "A" 21 0.06000 0.06000 "ARG " " HB3" "    " 1 0 0 FFFFFF  ""  -1 0 1 ""  1 ""  <> 0 133 0 133 <> 11.36 <> <> <> 3149 <> <> <> <> <>
  134 41 -0.831733 -20.820817 4.628115 27 " " R "A" 21 0.06000 0.06000 "ARG " " HB2" "    " 1 0 0 FFFFFF  ""  -1 0 1 ""  1 ""  <> 0 134 0 134 <> 11.36 <> <> <> 3150 <> <> <> <> <>
  135 41 0.145175 -22.823944 5.798857 27 " " R "A" 21 0.06000 0.06000 "ARG " " HG3" "    " 1 0 0 FFFFFF  ""  -1 0 1 ""  1 ""  <> 0 135 0 135 <> 13.69 <> <> <> 3151 <> <> <> <> <>
  136 41 1.496917 -21.876932 6.354842 27 " " R "A" 21 0.06000 0.06000 "ARG " " HG2" "    " 1 0 0 FFFFFF  ""  -1 0 1 ""  1 ""  <> 0 136 0 136 <> 13.69 <> <> <> 3152 <> <> <> <> <>
  137 41 1.796402 -21.272927 3.799816 27 " " R "A" 21 0.06000 0.06000 "ARG " " HD3" "    " 1 0 0 FFFFFF  ""  -1 0 1 ""  1 ""  <> 0 137 0 137 <> 17.81 <> <> <> 3153 <> <> <> <> <>
  138 41 0.630339 -22.530999 3.522638 27 " " R "A" 21 0.06000 0.06000 "ARG " " HD2" "    " 1 0 0 FFFFFF  ""  -1 0 1 ""  1 ""  <> 0 138 0 138 <> 17.81 <> <> <> 3154 <> <> <> <> <>
  139 43 2.495303 -23.732282 5.142146 27 " " R "A" 21 0.44000 0.44000 "ARG " " HE " "    " 1 0 0 FFFFFF  ""  -1 0 1 ""  1 ""  <> 0 139 0 139 <> 25.5 <> <> <> 3155 <> <> <> <> <>
  140 43 3.434801 -23.500041 1.214290 27 " " R "A" 21 0.46000 0.46000 "ARG " "HH12" "    " 1 0 0 FFFFFF  ""  -1 0 1 ""  1 ""  <> 0 140 0 140 <> 31.42 <> <> <> 3156 <> <> <> <> <>
  141 43 2.327575 -22.338406 1.897420 27 " " R "A" 21 0.46000 0.46000 "ARG " "HH11" "    " 1 0 0 FFFFFF  ""  -1 0 1 ""  1 ""  <> 0 141 0 141 <> 31.42 <> <> <> 3157 <> <> <> <> <>
  142 44 4.287326 -25.183693 2.531664 27 " " R "A" 21 0.46000 0.46000 "ARG " "HH22" "    " 1 0 0 FFFFFF  ""  -1 0 1 ""  1 ""  <> 0 142 0 142 <> 28.44 <> <> <> 3158 <> <> <> <> <>
  143 44 3.855404 -25.280532 4.214839 27 " " R "A" 21 0.46000 0.46000 "ARG " "HH21" "    " 1 0 0 FFFFFF  ""  -1 0 1 ""  1 ""  <> 0 143 0 143 <> 28.44 <> <> <> 3159 <> <> <> <> <>
  144 25 -1.255074 -18.152761 7.398178 28 " " A "A" 38 -0.50000 -0.50000 "ALA " " N  " "    " 7 0 0 2E2EFF  "N68"  2 1 9 ""  1 ""  <> 0 144 1 144 1 10.34 68 0 68 68 "CCD mismatch"  <> <> <> <>
  145 3 -1.874074 -16.845518 7.391967 28 " " A "A" 24 0.14000 0.14000 "ALA " " CA " "    " 6 0 0 808080  "C69"  2 1 -70 ""  1 ""  FF2E2E  0 145 1 145 1 9.97 69 0 69 69 "CCD mismatch"  <> <> <> <>
  146 2 -0.954074 -15.852860 8.088632 28 " " A "A" 24 0.50000 0.50000 "ALA " " C  " "    " 6 0 0 808080  "C70"  2 1 9 ""  1 ""  <> 0 146 0 146 1 11.41 70 0 70 70 "CCD mismatch"  <> <> <> <>
  147 15 -0.331074 -16.168174 9.094772 28 " " A "A" 70 -0.50000 -0.50000 "ALA " " O  " "    " 8 0 0 FF2E2E  "O71"  2 1 9 ""  1 ""  <> 0 147 0 147 1 10.95 71 0 71 71 "CCD mismatch"  <> <> <> <>
  148 3 -3.235074 -16.882622 8.092233 28 " " A "A" 24 -0.18000 -0.18000 "ALA " " CB " "    " 6 0 0 808080  "C72"  2 1 9 ""  1 ""  <> 0 148 3 148 1 11.9 72 0 72 72 "CCD mismatch"  <> <> <> <>
  149 43 -0.450348 -18.274725 7.999638 28 " " A "A" 21 0.30000 0.30000 "ALA " " H  " "    " 1 0 0 FFFFFF  ""  -1 0 1 ""  1 ""  <> 0 149 0 149 <> 10.34 <> <> <> 3160 <> <> <> <> <>
  150 41 -1.979322 -16.564344 6.348649 28 " " A "A" 21 0.06000 0.06000 "ALA " " HA " "    " 1 0 0 FFFFFF  ""  -1 0 1 ""  1 ""  <> 0 150 0 150 <> 9.97 <> <> <> 3161 <> <> <> <> <>
  151 41 -3.614249 -15.878871 8.287879 28 " " A "A" 21 0.06000 0.06000 "ALA " " HB1" "    " 1 0 0 FFFFFF  ""  -1 0 1 ""  1 ""  <> 0 151 0 151 <> 11.9 <> <> <> 3162 <> <> <> <> <>
  152 41 -3.982906 -17.385962 7.480190 28 " " A "A" 21 0.06000 0.06000 "ALA " " HB2" "    " 1 0 0 FFFFFF  ""  -1 0 1 ""  1 ""  <> 0 152 0 152 <> 11.9 <> <> <> 3163 <> <> <> <> <>
  153 41 -3.181384 -17.413899 9.040603 28 " " A "A" 21 0.06000 0.06000 "ALA " " HB3" "    " 1 0 0 FFFFFF  ""  -1 0 1 ""  1 ""  <> 0 153 0 153 <> 11.9 <> <> <> 3164 <> <> <> <> <>
  154 25 -0.894074 -14.641226 7.548021 29 " " G "A" 38 -0.50000 -0.50000 "GLY " " N  " "    " 7 0 0 2E2EFF  "N73"  2 1 9 ""  1 ""  <> 0 154 1 154 1 10.88 73 0 73 73 "CCD mismatch"  <> <> <> <>
  155 3 -0.179074 -13.564534 8.203136 29 " " G "A" 24 0.08000 0.08000 "GLY " " CA " "    " 6 0 0 808080  "C74"  2 1 -70 ""  1 ""  FF2E2E  0 155 2 155 1 10.42 74 0 74 74 "CCD mismatch"  <> <> <> <>
  156 2 -1.068074 -12.840657 9.205344 29 " " G "A" 24 0.50000 0.50000 "GLY " " C  " "    " 6 0 0 808080  "C75"  2 1 9 ""  1 ""  <> 0 156 0 156 1 10 75 0 75 75 "CCD mismatch"  <> <> <> <>
  157 15 -2.295074 -13.029159 9.225839 29 " " G "A" 70 -0.50000 -0.50000 "GLY " " O  " "    " 8 0 0 FF2E2E  "O76"  2 1 9 ""  1 ""  <> 0 157 0 157 1 8.79 76 0 76 76 "CCD mismatch"  <> <> <> <>
  158 43 -1.453183 -14.418675 6.733239 29 " " G "A" 21 0.30000 0.30000 "GLY " " H  " "    " 1 0 0 FFFFFF  ""  -1 0 1 ""  1 ""  <> 0 158 0 158 <> 10.88 <> <> <> 3165 <> <> <> <> <>
  159 41 0.157747 -12.862286 7.445704 29 " " G "A" 21 0.06000 0.06000 "GLY " " HA3" "    " 1 0 0 FFFFFF  ""  -1 0 1 ""  1 ""  <> 0 159 0 159 <> 10.42 <> <> <> 3166 <> <> <> <> <>
  160 41 0.724963 -13.929811 8.694101 29 " " G "A" 21 0.06000 0.06000 "GLY " " HA2" "    " 1 0 0 FFFFFF  ""  -1 0 1 ""  1 ""  <> 0 160 0 160 <> 10.42 <> <> <> 3167 <> <> <> <> <>
  161 25 -0.430074 -12.005218 10.028322 30 " " K "A" 38 -0.50000 -0.50000 "LYS " " N  " "    " 7 0 0 2E2EFF  "N77"  2 1 9 ""  1 ""  <> 0 161 1 161 1 9.77 77 0 77 77 "CCD mismatch"  <> <> <> <>
  162 3 -1.141074 -11.175318 10.980892 30 " " K "A" 24 0.14000 0.14000 "LYS " " CA " "    " 6 0 0 808080  "C78"  2 1 -70 ""  1 ""  FF2E2E  0 162 1 162 1 9.79 78 0 78 78 "CCD mismatch"  <> <> <> <>
  163 2 -1.046074 -9.714625 10.552898 30 " " K "A" 24 0.50000 0.50000 "LYS " " C  " "    " 6 0 0 808080  "C79"  2 1 9 ""  1 ""  <> 0 163 0 163 1 10.05 79 0 79 79 "CCD mismatch"  <> <> <> <>
  164 15 -0.554074 -9.408282 9.472297 30 " " K "A" 70 -0.50000 -0.50000 "LYS " " O  " "    " 8 0 0 FF2E2E  "O80"  2 1 9 ""  1 ""  <> 0 164 0 164 1 10.4 80 0 80 80 "CCD mismatch"  <> <> <> <>
  165 3 -0.614074 -11.410949 12.421017 30 " " K "A" 24 -0.12000 -0.12000 "LYS " " CB " "    " 6 0 0 808080  "C81"  2 1 9 ""  1 ""  <> 0 165 2 165 1 10.49 81 0 81 81 "CCD mismatch"  <> <> <> <>
  166 3 0.856926 -11.021443 12.664373 30 " " K "A" 24 -0.12000 -0.12000 "LYS " " CG " "    " 6 0 0 808080  "C82"  2 1 9 ""  1 ""  <> 0 166 2 166 1 14.81 82 0 82 82 "CCD mismatch"  <> <> <> <>
  167 3 1.248926 -11.213345 14.144756 30 " " K "A" 24 -0.12000 -0.12000 "LYS " " CD " "    " 6 0 0 808080  "C83"  2 1 9 ""  1 ""  <> 0 167 2 167 1 18.43 83 0 83 83 "CCD mismatch"  <> <> <> <>
  168 3 0.713926 -10.107409 15.029220 30 " " K "A" 24 0.19000 0.19000 "LYS " " CE " "    " 6 0 0 808080  "C84"  2 1 9 ""  1 ""  <> 0 168 2 168 1 22.27 84 0 84 84 "CCD mismatch"  <> <> <> <>
  169 32 0.893926 -10.421466 16.477182 30 " " K "A" 38 -0.30000 -0.30000 "LYS " " NZ " "    " 7 1 0 2E2EFF  "N85"  2 1 9 "%UT"  13 ""  <> 0 169 3 169 1 27.53 85 0 85 85 "CCD mismatch"  <> <> <> <>
  170 43 0.574807 -11.883642 9.962703 30 " " K "A" 21 0.30000 0.30000 "LYS " " H  " "    " 1 0 0 FFFFFF  ""  -1 0 1 ""  1 ""  <> 0 170 0 170 <> 9.77 <> <> <> 3168 <> <> <> <> <>
  171 41 -2.206916 -11.405899 11.002547 30 " " K "A" 21 0.06000 0.06000 "LYS " " HA " "    " 1 0 0 FFFFFF  ""  -1 0 1 ""  1 ""  <> 0 171 0 171 <> 9.79 <> <> <> 3169 <> <> <> <> <>
  172 41 -0.744108 -12.465789 12.666714 30 " " K "A" 21 0.06000 0.06000 "LYS " " HB3" "    " 1 0 0 FFFFFF  ""  -1 0 1 ""  1 ""  <> 0 172 0 172 <> 10.49 <> <> <> 3170 <> <> <> <> <>
  173 41 -1.250985 -10.883245 13.121195 30 " " K "A" 21 0.06000 0.06000 "LYS " " HB2" "    " 1 0 0 FFFFFF  ""  -1 0 1 ""  1 ""  <> 0 173 0 173 <> 10.49 <> <> <> 3171 <> <> <> <> <>
  174 41 1.048929 -9.989251 12.370947 30 " " K "A" 21 0.06000 0.06000 "LYS " " HG3" "    " 1 0 0 FFFFFF  ""  -1 0 1 ""  1 ""  <> 0 174 0 174 <> 14.81 <> <> <> 3172 <> <> <> <> <>
  175 41 1.504532 -11.639828 12.043488 30 " " K "A" 21 0.06000 0.06000 "LYS " " HG2" "    " 1 0 0 FFFFFF  ""  -1 0 1 ""  1 ""  <> 0 175 0 175 <> 14.81 <> <> <> 3173 <> <> <> <> <>
  176 41 2.330099 -11.291563 14.230836 30 " " K "A" 21 0.06000 0.06000 "LYS " " HD3" "    " 1 0 0 FFFFFF  ""  -1 0 1 ""  1 ""  <> 0 176 0 176 <> 18.43 <> <> <> 3174 <> <> <> <> <>
  177 41 0.860619 -12.173993 14.487349 30 " " K "A" 21 0.06000 0.06000 "LYS " " HD2" "    " 1 0 0 FFFFFF  ""  -1 0 1 ""  1 ""  <> 0 177 0 177 <> 18.43 <> <> <> 3175 <> <> <> <> <>
  178 41 -0.345177 -9.935341 14.857018 30 " " K "A" 21 0.06000 0.06000 "LYS " " HE3" "    " 1 0 0 FFFFFF  ""  -1 0 1 ""  1 ""  <> 0 178 0 178 <> 22.27 <> <> <> 3176 <> <> <> <> <>
  179 41 1.220583 -9.168419 14.803940 30 " " K "A" 21 0.06000 0.06000 "LYS " " HE2" "    " 1 0 0 FFFFFF  ""  -1 0 1 ""  1 ""  <> 0 179 0 179 <> 22.27 <> <> <> 3177 <> <> <> <> <>
  180 44 0.422144 -11.285055 16.728082 30 " " K "A" 21 0.33000 0.33000 "LYS " " HZ1" "    " 1 0 0 FFFFFF  ""  -1 0 1 ""  1 ""  <> 0 180 0 180 <> 27.53 <> <> <> 3178 <> <> <> <> <>
  181 44 1.888068 -10.501311 16.669777 30 " " K "A" 21 0.33000 0.33000 "LYS " " HZ2" "    " 1 0 0 FFFFFF  ""  -1 0 1 ""  1 ""  <> 0 181 0 181 <> 27.53 <> <> <> 3179 <> <> <> <> <>
  182 44 0.508568 -9.673514 17.033990 30 " " K "A" 21 0.33000 0.33000 "LYS " " HZ3" "    " 1 0 0 FFFFFF  ""  -1 0 1 ""  1 ""  <> 0 182 0 182 <> 27.53 <> <> <> 3180 <> <> <> <> <>
  183 25 -1.575074 -8.819225 11.392019 31 " " M "A" 38 -0.50000 -0.50000 "MET " " N  " "    " 7 0 0 2E2EFF  "N86"  2 1 9 ""  1 ""  <> 0 183 1 183 1 12.16 86 0 86 86 "CCD mismatch"  <> <> <> <>
  184 3 -1.508074 -7.395597 11.126223 31 " " M "A" 24 0.14000 0.14000 "MET " " CA " "    " 6 0 0 808080  "C87"  2 1 -70 ""  1 ""  FF2E2E  0 184 1 184 1 10.64 87 0 87 87 "CCD mismatch"  <> <> <> <>
  185 2 -1.096074 -6.673307 12.401180 31 " " M "A" 24 0.50000 0.50000 "MET " " C  " "    " 6 0 0 808080  "C88"  2 1 9 ""  1 ""  <> 0 185 0 185 1 15.72 88 0 88 88 "CCD mismatch"  <> <> <> <>
  186 15 -1.215074 -7.225417 13.493463 31 " " M "A" 70 -0.50000 -0.50000 "MET " " O  " "    " 8 0 0 FF2E2E  "O89"  2 1 9 ""  1 ""  <> 0 186 0 186 1 15.15 89 0 89 89 "CCD mismatch"  <> <> <> <>
  187 3 -2.863074 -6.894186 10.639754 31 " " M "A" 24 -0.12000 -0.12000 "MET " " CB " "    " 6 0 0 808080  "C90"  2 1 9 ""  1 ""  <> 0 187 2 187 1 11.19 90 0 90 90 "CCD mismatch"  <> <> <> <>
  188 3 -3.303074 -7.602228 9.396118 31 " " M "A" 24 0.00020 0.00020 "MET " " CG " "    " 6 0 0 808080  "C91"  2 1 9 ""  1 ""  <> 0 188 2 188 1 10.97 91 0 91 91 "CCD mismatch"  <> <> <> <>
  189 49 -4.471074 -6.651475 8.417366 31 " " M "A" 143 -0.24040 -0.24040 "MET " " SD " "    " 16 0 0 FFFF6B  "S92"  2 1 9 ""  1 ""  <> 0 189 0 189 1 11.84 92 0 92 92 "CCD mismatch"  <> <> <> <>
  190 3 -4.853074 -7.852764 7.136059 31 " " M "A" 24 -0.05980 -0.05980 "MET " " CE " "    " 6 0 0 808080  "C93"  2 1 9 ""  1 ""  <> 0 190 3 190 1 12.02 93 0 93 93 "CCD mismatch"  <> <> <> <>
  191 43 -1.975673 -9.106371 12.275275 31 " " M "A" 21 0.30000 0.30000 "MET " " H  " "    " 1 0 0 FFFFFF  ""  -1 0 1 ""  1 ""  <> 0 191 0 191 <> 12.16 <> <> <> 3181 <> <> <> <> <>
  192 41 -0.748535 -7.157849 10.380905 31 " " M "A" 21 0.06000 0.06000 "MET " " HA " "    " 1 0 0 FFFFFF  ""  -1 0 1 ""  1 ""  <> 0 192 0 192 <> 10.64 <> <> <> 3182 <> <> <> <> <>
  193 41 -2.810844 -5.821384 10.447657 31 " " M "A" 21 0.06000 0.06000 "MET " " HB3" "    " 1 0 0 FFFFFF  ""  -1 0 1 ""  1 ""  <> 0 193 0 193 <> 11.19 <> <> <> 3183 <> <> <> <> <>
  194 41 -3.614215 -7.028285 11.419790 31 " " M "A" 21 0.06000 0.06000 "MET " " HB2" "    " 1 0 0 FFFFFF  ""  -1 0 1 ""  1 ""  <> 0 194 0 194 <> 11.19 <> <> <> 3184 <> <> <> <> <>
  195 41 -3.813722 -8.520047 9.686938 31 " " M "A" 21 0.06000 0.06000 "MET " " HG3" "    " 1 0 0 FFFFFF  ""  -1 0 1 ""  1 ""  <> 0 195 0 195 <> 10.97 <> <> <> 3185 <> <> <> <> <>
  196 41 -2.496728 -7.942964 8.760125 31 " " M "A" 21 0.06000 0.06000 "MET " " HG2" "    " 1 0 0 FFFFFF  ""  -1 0 1 ""  1 ""  <> 0 196 0 196 <> 10.97 <> <> <> 3186 <> <> <> <> <>
  197 41 -5.582002 -7.443264 6.437230 31 " " M "A" 21 0.06000 0.06000 "MET " " HE1" "    " 1 0 0 FFFFFF  ""  -1 0 1 ""  1 ""  <> 0 197 0 197 <> 12.02 <> <> <> 3187 <> <> <> <> <>
  198 41 -3.953552 -8.115215 6.578786 31 " " M "A" 21 0.06000 0.06000 "MET " " HE2" "    " 1 0 0 FFFFFF  ""  -1 0 1 ""  1 ""  <> 0 198 0 198 <> 12.02 <> <> <> 3188 <> <> <> <> <>
  199 41 -5.266609 -8.762057 7.573029 31 " " M "A" 21 0.06000 0.06000 "MET " " HE3" "    " 1 0 0 FFFFFF  ""  -1 0 1 ""  1 ""  <> 0 199 0 199 <> 12.02 <> <> <> 3189 <> <> <> <> <>
  200 25 -0.667074 -5.424514 12.234207 32 " " S "A" 38 -0.50000 -0.50000 "SER " " N  " "    " 7 0 0 2E2EFF  "N94"  2 1 9 ""  1 ""  <> 0 200 1 200 1 13.17 94 0 94 94 "CCD mismatch"  <> <> <> <>
  201 3 -0.221074 -4.603393 13.347985 32 " " S "A" 24 0.14000 0.14000 "SER " " CA " "    " 6 0 0 808080  "C95"  2 1 -70 ""  1 ""  FF2E2E  0 201 1 201 1 17.8 95 0 95 95 "CCD mismatch"  <> <> <> <>
  202 2 -1.019074 -3.306321 13.369389 32 " " S "A" 24 0.50000 0.50000 "SER " " C  " "    " 6 0 0 808080  "C96"  2 1 9 ""  1 ""  <> 0 202 0 202 1 18.73 96 0 96 96 "CCD mismatch"  <> <> <> <>
  203 15 -1.552074 -2.884992 12.343627 32 " " S "A" 70 -0.50000 -0.50000 "SER " " O  " "    " 8 0 0 FF2E2E  "O97"  2 1 9 ""  1 ""  <> 0 203 0 203 1 18 97 0 97 97 "CCD mismatch"  <> <> <> <>
  204 3 1.267926 -4.305286 13.225648 32 " " S "A" 24 0.14500 0.14500 "SER " " CB " "    " 6 0 0 808080  "C98"  2 1 9 ""  1 ""  <> 0 204 2 204 1 23.48 98 0 98 98 "CCD mismatch"  <> <> <> <>
  205 16 1.528926 -3.696157 11.974605 32 " " S "A" 70 -0.68300 -0.68300 "SER " " OG " "    " 8 0 0 FF2E2E  "O99"  2 1 9 "%UT"  13 ""  <> 0 205 1 205 1 33.01 99 0 99 99 "CCD mismatch"  <> <> <> <>
  206 43 -0.631759 -5.006034 11.312747 32 " " S "A" 21 0.30000 0.30000 "SER " " H  " "    " 1 0 0 FFFFFF  ""  -1 0 1 ""  1 ""  <> 0 206 0 206 <> 13.17 <> <> <> 3190 <> <> <> <> <>
  207 41 -0.385765 -5.102289 14.303037 32 " " S "A" 21 0.06000 0.06000 "SER " " HA " "    " 1 0 0 FFFFFF  ""  -1 0 1 ""  1 ""  <> 0 207 0 207 <> 17.8 <> <> <> 3191 <> <> <> <> <>
  208 41 1.847353 -5.226602 13.296933 32 " " S "A" 21 0.06000 0.06000 "SER " " HB3" "    " 1 0 0 FFFFFF  ""  -1 0 1 ""  1 ""  <> 0 208 0 208 <> 23.48 <> <> <> 3192 <> <> <> <> <>
  209 41 1.610742 -3.650284 14.027990 32 " " S "A" 21 0.06000 0.06000 "SER " " HB2" "    " 1 0 0 FFFFFF  ""  -1 0 1 ""  1 ""  <> 0 209 0 209 <> 23.48 <> <> <> 3193 <> <> <> <> <>
  210 42 1.380745 -4.343511 11.280228 32 " " S "A" 21 0.41800 0.41800 "SER " " HG " "    " 1 0 0 FFFFFF  ""  -1 0 1 ""  1 ""  <> 0 210 0 210 <> 33.01 <> <> <> 3194 <> <> <> <> <>
  211 25 -1.115074 -2.707934 14.558953 33 " " L "A" 38 -0.50000 -0.50000 "LEU " " N  " "    " 7 0 0 2E2EFF  "N100"  2 1 9 ""  1 ""  <> 0 211 1 211 1 19.77 100 0 100 100 "CCD mismatch"  <> <> <> <>
  212 3 -1.775074 -1.430132 14.729735 33 " " L "A" 24 0.14000 0.14000 "LEU " " CA " "    " 6 0 0 808080  "C101"  2 1 -70 ""  1 ""  FF2E2E  0 212 1 212 1 20.23 101 0 101 101 "CCD mismatch"  <> <> <> <>
  213 2 -0.710074 -0.438066 15.197427 33 " " L "A" 24 0.50000 0.50000 "LEU " " C  " "    " 6 0 0 808080  "C102"  2 1 9 ""  1 ""  <> 0 213 0 213 1 29.58 102 0 102 102 "CCD mismatch"  <> <> <> <>
  214 15 -0.002074 -0.699632 16.166471 33 " " L "A" 70 -0.50000 -0.50000 "LEU " " O  " "    " 8 0 0 FF2E2E  "O103"  2 1 9 ""  1 ""  <> 0 214 0 214 1 26.46 103 0 103 103 "CCD mismatch"  <> <> <> <>
  215 3 -2.923074 -1.573739 15.726469 33 " " L "A" 24 -0.12000 -0.12000 "LEU " " CB " "    " 6 0 0 808080  "C104"  2 1 9 ""  1 ""  <> 0 215 2 215 1 20.74 104 0 104 104 "CCD mismatch"  <> <> <> <>
  216 3 -3.705074 -0.302413 16.042468 33 " " L "A" 24 -0.06000 -0.06000 "LEU " " CG " "    " 6 0 0 808080  "C105"  2 1 9 ""  1 ""  <> 0 216 1 216 1 24.31 105 0 105 105 "CCD mismatch"  <> <> <> <>
  217 3 -4.683074 0.028555 14.947215 33 " " L "A" 24 -0.18000 -0.18000 "LEU " " CD1" "    " 6 0 0 808080  "C106"  2 1 9 ""  1 ""  <> 0 217 3 217 1 22.21 106 0 106 106 "CCD mismatch"  <> <> <> <>
  218 3 -4.413074 -0.424501 17.359930 33 " " L "A" 24 -0.18000 -0.18000 "LEU " " CD2" "    " 6 0 0 808080  "C107"  2 1 9 ""  1 ""  <> 0 218 3 218 1 26.86 107 0 107 107 "CCD mismatch"  <> <> <> <>
  219 43 -0.680154 -3.113395 15.378642 33 " " L "A" 21 0.30000 0.30000 "LEU " " H  " "    " 1 0 0 FFFFFF  ""  -1 0 1 ""  1 ""  <> 0 219 0 219 <> 19.77 <> <> <> 3195 <> <> <> <> <>
  220 41 -2.206447 -1.081539 13.799004 33 " " L "A" 21 0.06000 0.06000 "LEU " " HA " "    " 1 0 0 FFFFFF  ""  -1 0 1 ""  1 ""  <> 0 220 0 220 <> 20.23 <> <> <> 3196 <> <> <> <> <>
  221 41 -2.487581 -1.956002 16.652020 33 " " L "A" 21 0.06000 0.06000 "LEU " " HB3" "    " 1 0 0 FFFFFF  ""  -1 0 1 ""  1 ""  <> 0 221 0 221 <> 20.74 <> <> <> 3197 <> <> <> <> <>
  222 41 -3.611463 -2.352055 15.392314 33 " " L "A" 21 0.06000 0.06000 "LEU " " HB2" "    " 1 0 0 FFFFFF  ""  -1 0 1 ""  1 ""  <> 0 222 0 222 <> 20.74 <> <> <> 3198 <> <> <> <> <>
  223 41 -3.018049 0.538962 16.137178 33 " " L "A" 21 0.06000 0.06000 "LEU " " HG " "    " 1 0 0 FFFFFF  ""  -1 0 1 ""  1 ""  <> 0 223 0 223 <> 24.31 <> <> <> 3199 <> <> <> <> <>
  224 41 -4.641417 1.090805 14.722992 33 " " L "A" 21 0.06000 0.06000 "LEU " "HD11" "    " 1 0 0 FFFFFF  ""  -1 0 1 ""  1 ""  <> 0 224 0 224 <> 22.21 <> <> <> 3200 <> <> <> <> <>
  225 41 -4.453046 -0.493384 14.018795 33 " " L "A" 21 0.06000 0.06000 "LEU " "HD12" "    " 1 0 0 FFFFFF  ""  -1 0 1 ""  1 ""  <> 0 225 0 225 <> 22.21 <> <> <> 3201 <> <> <> <> <>
  226 41 -5.719487 -0.212747 15.185508 33 " " L "A" 21 0.06000 0.06000 "LEU " "HD13" "    " 1 0 0 FFFFFF  ""  -1 0 1 ""  1 ""  <> 0 226 0 226 <> 22.21 <> <> <> 3202 <> <> <> <> <>
  227 41 -5.474509 -0.179832 17.314911 33 " " L "A" 21 0.06000 0.06000 "LEU " "HD21" "    " 1 0 0 FFFFFF  ""  -1 0 1 ""  1 ""  <> 0 227 0 227 <> 26.86 <> <> <> 3203 <> <> <> <> <>
  228 41 -4.344316 -1.425052 17.788473 33 " " L "A" 21 0.06000 0.06000 "LEU " "HD22" "    " 1 0 0 FFFFFF  ""  -1 0 1 ""  1 ""  <> 0 228 0 228 <> 26.86 <> <> <> 3204 <> <> <> <> <>
  229 41 -3.975895 0.260882 18.087186 33 " " L "A" 21 0.06000 0.06000 "LEU " "HD23" "    " 1 0 0 FFFFFF  ""  -1 0 1 ""  1 ""  <> 0 229 0 229 <> 26.86 <> <> <> 3205 <> <> <> <> <>
  230 25 -0.565074 0.666425 14.456392 34 " " K "A" 38 -0.50000 -0.50000 "LYS " " N  " "    " 7 0 0 2E2EFF  "N108"  2 1 9 ""  1 ""  <> 0 230 1 230 1 26.49 108 0 108 108 "CCD mismatch"  <> <> <> <>
  231 3 0.273926 1.782174 14.863857 34 " " K "A" 24 0.14000 0.14000 "LYS " " CA " "    " 6 0 0 808080  "C109"  2 1 -70 ""  1 ""  FF2E2E  0 231 1 231 1 31.99 109 0 109 109 "CCD mismatch"  <> <> <> <>
  232 2 -0.635074 3.004295 14.865082 34 " " K "A" 24 0.50000 0.50000 "LYS " " C  " "    " 6 0 0 808080  "C110"  2 1 9 ""  1 ""  <> 0 232 0 232 1 30.53 110 0 110 110 "CCD mismatch"  <> <> <> <>
  233 15 -1.234074 3.327243 13.843719 34 " " K "A" 70 -0.50000 -0.50000 "LYS " " O  " "    " 8 0 0 FF2E2E  "O111"  2 1 9 ""  1 ""  <> 0 233 0 233 1 29.47 111 0 111 111 "CCD mismatch"  <> <> <> <>
  234 3 1.493926 1.955510 13.931630 34 " " K "A" 24 -0.12000 -0.12000 "LYS " " CB " "    " 6 0 0 808080  "C112"  2 1 9 ""  1 ""  <> 0 234 2 234 1 36.72 112 0 112 112 "CCD mismatch"  <> <> <> <>
  235 3 1.203926 2.468281 12.509485 34 " " K "A" 24 -0.12000 -0.12000 "LYS " " CG " "    " 6 0 0 808080  "C113"  2 1 9 ""  1 ""  <> 0 235 2 235 1 45.31 113 0 113 113 "CCD mismatch"  <> <> <> <>
  236 3 1.236926 4.014062 12.388114 34 " " K "A" 24 -0.12000 -0.12000 "LYS " " CD " "    " 6 0 0 808080  "C114"  2 1 9 ""  1 ""  <> 0 236 2 236 1 50.51 114 0 114 114 "CCD mismatch"  <> <> <> <>
  237 3 1.030926 4.508673 10.977423 34 " " K "A" 24 0.19000 0.19000 "LYS " " CE " "    " 6 0 0 808080  "C115"  2 1 9 ""  1 ""  <> 0 237 2 237 1 44.17 115 0 115 115 "CCD mismatch"  <> <> <> <>
  238 32 0.650926 5.944812 10.965956 34 " " K "A" 38 -0.30000 -0.30000 "LYS " " NZ " "    " 7 1 0 2E2EFF  "N116"  2 1 9 "%UT"  13 ""  <> 0 238 3 238 1 42.45 116 0 116 116 "CCD mismatch"  <> <> <> <>
  239 43 -1.145416 0.809158 13.639085 34 " " K "A" 21 0.30000 0.30000 "LYS " " H  " "    " 1 0 0 FFFFFF  ""  -1 0 1 ""  1 ""  <> 0 239 0 239 <> 26.49 <> <> <> 3206 <> <> <> <> <>
  240 41 0.652249 1.646456 15.879265 34 " " K "A" 21 0.06000 0.06000 "LYS " " HA " "    " 1 0 0 FFFFFF  ""  -1 0 1 ""  1 ""  <> 0 240 0 240 <> 31.99 <> <> <> 3207 <> <> <> <> <>
  241 41 1.996264 0.989711 13.860253 34 " " K "A" 21 0.06000 0.06000 "LYS " " HB3" "    " 1 0 0 FFFFFF  ""  -1 0 1 ""  1 ""  <> 0 241 0 241 <> 36.72 <> <> <> 3208 <> <> <> <> <>
  242 41 2.220233 2.617778 14.404483 34 " " K "A" 21 0.06000 0.06000 "LYS " " HB2" "    " 1 0 0 FFFFFF  ""  -1 0 1 ""  1 ""  <> 0 242 0 242 <> 36.72 <> <> <> 3209 <> <> <> <> <>
  243 41 0.262036 2.066308 12.134949 34 " " K "A" 21 0.06000 0.06000 "LYS " " HG3" "    " 1 0 0 FFFFFF  ""  -1 0 1 ""  1 ""  <> 0 243 0 243 <> 45.31 <> <> <> 3210 <> <> <> <> <>
  244 41 1.967060 2.061992 11.844514 34 " " K "A" 21 0.06000 0.06000 "LYS " " HG2" "    " 1 0 0 FFFFFF  ""  -1 0 1 ""  1 ""  <> 0 244 0 244 <> 45.31 <> <> <> 3211 <> <> <> <> <>
  245 41 2.235020 4.332550 12.693071 34 " " K "A" 21 0.06000 0.06000 "LYS " " HD3" "    " 1 0 0 FFFFFF  ""  -1 0 1 ""  1 ""  <> 0 245 0 245 <> 50.51 <> <> <> 3212 <> <> <> <> <>
  246 41 0.591958 4.542314 13.081193 34 " " K "A" 21 0.06000 0.06000 "LYS " " HD2" "    " 1 0 0 FFFFFF  ""  -1 0 1 ""  1 ""  <> 0 246 0 246 <> 50.51 <> <> <> 3213 <> <> <> <> <>
  247 41 0.245587 3.951232 10.472939 34 " " K "A" 21 0.06000 0.06000 "LYS " " HE3" "    " 1 0 0 FFFFFF  ""  -1 0 1 ""  1 ""  <> 0 247 0 247 <> 44.17 <> <> <> 3214 <> <> <> <> <>
  248 41 1.936833 4.364499 10.387630 34 " " K "A" 21 0.06000 0.06000 "LYS " " HE2" "    " 1 0 0 FFFFFF  ""  -1 0 1 ""  1 ""  <> 0 248 0 248 <> 44.17 <> <> <> 3215 <> <> <> <> <>
  249 44 -0.210419 6.068296 11.480959 34 " " K "A" 21 0.33000 0.33000 "LYS " " HZ1" "    " 1 0 0 FFFFFF  ""  -1 0 1 ""  1 ""  <> 0 249 0 249 <> 42.45 <> <> <> 3216 <> <> <> <> <>
  250 44 1.379861 6.495042 11.396651 34 " " K "A" 21 0.33000 0.33000 "LYS " " HZ2" "    " 1 0 0 FFFFFF  ""  -1 0 1 ""  1 ""  <> 0 250 0 250 <> 42.45 <> <> <> 3217 <> <> <> <> <>
  251 44 0.513802 6.256306 10.014726 34 " " K "A" 21 0.33000 0.33000 "LYS " " HZ3" "    " 1 0 0 FFFFFF  ""  -1 0 1 ""  1 ""  <> 0 251 0 251 <> 42.45 <> <> <> 3218 <> <> <> <> <>
  252 25 -0.767074 3.657894 16.023015 35 " " G "A" 38 -0.50000 -0.50000 "GLY " " N  " "    " 7 0 0 2E2EFF  "N117"  0 1 9 ""  1 ""  <> 0 252 1 252 1 31.13 117 0 117 117 "CCD mismatch"  <> <> <> <>
  253 3 -1.725074 4.737884 16.160418 35 " " G "A" 24 0.08000 0.08000 "GLY " " CA " "    " 6 0 0 808080  "C118"  0 1 -70 ""  1 ""  FF2E2E  0 253 2 253 1 29.23 118 0 118 118 "CCD mismatch"  <> <> <> <>
  254 2 -3.146074 4.212632 15.984181 35 " " G "A" 24 0.50000 0.50000 "GLY " " C  " "    " 6 0 0 808080  "C119"  0 1 9 ""  1 ""  <> 0 254 0 254 1 28.66 119 0 119 119 "CCD mismatch"  <> <> <> <>
  255 15 -3.629074 3.439929 16.810541 35 " " G "A" 70 -0.50000 -0.50000 "GLY " " O  " "    " 8 0 0 FF2E2E  "O120"  0 1 9 ""  1 ""  <> 0 255 0 255 1 30.32 120 0 120 120 "CCD mismatch"  <> <> <> <>
  256 43 -0.269617 3.354858 16.847825 35 " " G "A" 21 0.30000 0.30000 "GLY " " H  " "    " 1 0 0 FFFFFF  ""  -1 0 1 ""  1 ""  <> 0 256 0 256 <> 31.13 <> <> <> 3219 <> <> <> <> <>
  257 41 -1.507682 5.535251 15.446741 35 " " G "A" 21 0.06000 0.06000 "GLY " " HA3" "    " 1 0 0 FFFFFF  ""  -1 0 1 ""  1 ""  <> 0 257 0 257 <> 29.23 <> <> <> 3220 <> <> <> <> <>
  258 41 -1.628825 5.170032 17.156582 35 " " G "A" 21 0.06000 0.06000 "GLY " " HA2" "    " 1 0 0 FFFFFF  ""  -1 0 1 ""  1 ""  <> 0 258 0 258 <> 29.23 <> <> <> 3221 <> <> <> <> <>
  259 25 -3.809074 4.627417 14.895752 36 " " T "A" 38 -0.50000 -0.50000 "THR " " N  " "    " 7 0 0 2E2EFF  "N121"  0 1 9 ""  1 ""  <> 0 259 1 259 1 21.69 121 0 121 121 "CCD mismatch"  <> <> <> <>
  260 3 -5.102074 4.067841 14.544967 36 " " T "A" 24 0.14000 0.14000 "THR " " CA " "    " 6 0 0 808080  "C122"  0 1 -70 ""  1 ""  FF2E2E  0 260 1 260 1 23.68 122 0 122 122 "CCD mismatch"  <> <> <> <>
  261 2 -5.032074 3.370096 13.189496 36 " " T "A" 24 0.50000 0.50000 "THR " " C  " "    " 6 0 0 808080  "C123"  0 1 9 ""  1 ""  <> 0 261 0 261 1 23.17 123 0 123 123 "CCD mismatch"  <> <> <> <>
  262 15 -6.076074 3.094370 12.603067 36 " " T "A" 70 -0.50000 -0.50000 "THR " " O  " "    " 8 0 0 FF2E2E  "O124"  0 1 9 ""  1 ""  <> 0 262 0 262 1 23.97 124 0 124 124 "CCD mismatch"  <> <> <> <>
  263 3 -6.183074 5.148852 14.508601 36 " " T "A" 24 0.20500 0.20500 "THR " " CB " "    " 6 0 0 808080  "C125"  0 1 9 ""  1 ""  <> 0 263 1 263 1 29.66 125 0 125 125 "CCD mismatch"  <> <> <> <>
  264 3 -6.638074 5.575767 15.905162 36 " " T "A" 24 -0.18000 -0.18000 "THR " " CG2" "    " 6 0 0 808080  "C126"  0 1 9 ""  1 ""  <> 0 264 3 264 1 36.25 126 0 126 126 "CCD mismatch"  <> <> <> <>
  265 16 -5.643074 6.250343 13.772762 36 " " T "A" 70 -0.68300 -0.68300 "THR " " OG1" "    " 8 0 0 FF2E2E  "O127"  0 1 9 "%UT"  13 ""  <> 0 265 1 265 1 29.94 127 0 127 127 "CCD mismatch"  <> <> <> <>
  266 43 -3.396869 5.278367 14.237050 36 " " T "A" 21 0.30000 0.30000 "THR " " H  " "    " 1 0 0 FFFFFF  ""  -1 0 1 ""  1 ""  <> 0 266 0 266 <> 21.69 <> <> <> 3222 <> <> <> <> <>
  267 41 -5.432056 3.297028 15.242984 36 " " T "A" 21 0.06000 0.06000 "THR " " HA " "    " 1 0 0 FFFFFF  ""  -1 0 1 ""  1 ""  <> 0 267 0 267 <> 23.68 <> <> <> 3223 <> <> <> <> <>
  268 41 -7.081281 4.814295 13.988539 36 " " T "A" 21 0.06000 0.06000 "THR " " HB " "    " 1 0 0 FFFFFF  ""  -1 0 1 ""  1 ""  <> 0 268 0 268 <> 29.66 <> <> <> 3224 <> <> <> <> <>
  269 41 -7.404484 6.349126 15.848054 36 " " T "A" 21 0.06000 0.06000 "THR " "HG21" "    " 1 0 0 FFFFFF  ""  -1 0 1 ""  1 ""  <> 0 269 0 269 <> 36.25 <> <> <> 3225 <> <> <> <> <>
  270 41 -7.061316 4.733488 16.453196 36 " " T "A" 21 0.06000 0.06000 "THR " "HG22" "    " 1 0 0 FFFFFF  ""  -1 0 1 ""  1 ""  <> 0 270 0 270 <> 36.25 <> <> <> 3226 <> <> <> <> <>
  271 41 -5.808897 5.971747 16.492243 36 " " T "A" 21 0.06000 0.06000 "THR " "HG23" "    " 1 0 0 FFFFFF  ""  -1 0 1 ""  1 ""  <> 0 271 0 271 <> 36.25 <> <> <> 3227 <> <> <> <> <>
  272 42 -6.272863 6.974599 13.803582 36 " " T "A" 21 0.41800 0.41800 "THR " " HG1" "    " 1 0 0 FFFFFF  ""  -1 0 1 ""  1 ""  <> 0 272 0 272 <> 29.94 <> <> <> 3228 <> <> <> <> <>
  273 25 -3.812074 3.071315 12.710999 37 " " T "A" 38 -0.50000 -0.50000 "THR " " N  " "    " 7 0 0 2E2EFF  "N128"  2 1 9 ""  1 ""  <> 0 273 1 273 1 17.31 128 0 128 128 "CCD mismatch"  <> <> <> <>
  274 3 -3.659074 2.476235 11.391708 37 " " T "A" 24 0.14000 0.14000 "THR " " CA " "    " 6 0 0 808080  "C129"  2 1 -70 ""  1 ""  FF2E2E  0 274 1 274 1 16.45 129 0 129 129 "CCD mismatch"  <> <> <> <>
  275 2 -3.350074 0.985472 11.469787 37 " " T "A" 24 0.50000 0.50000 "THR " " C  " "    " 6 0 0 808080  "C130"  2 1 9 ""  1 ""  <> 0 275 0 275 1 18.35 130 0 130 130 "CCD mismatch"  <> <> <> <>
  276 15 -2.375074 0.569867 12.101636 37 " " T "A" 70 -0.50000 -0.50000 "THR " " O  " "    " 8 0 0 FF2E2E  "O131"  2 1 9 ""  1 ""  <> 0 276 0 276 1 17.18 131 0 131 131 "CCD mismatch"  <> <> <> <>
  277 3 -2.601074 3.220180 10.589159 37 " " T "A" 24 0.20500 0.20500 "THR " " CB " "    " 6 0 0 808080  "C132"  2 1 9 ""  1 ""  <> 0 277 1 277 1 20.45 132 0 132 132 "CCD mismatch"  <> <> <> <>
  278 3 -2.405074 2.615789 9.215994 37 " " T "A" 24 -0.18000 -0.18000 "THR " " CG2" "    " 6 0 0 808080  "C133"  2 1 9 ""  1 ""  <> 0 278 3 278 1 19.32 133 0 133 133 "CCD mismatch"  <> <> <> <>
  279 16 -3.026074 4.605475 10.491757 37 " " T "A" 70 -0.68300 -0.68300 "THR " " OG1" "    " 8 0 0 FF2E2E  "O134"  2 1 9 "%UT"  13 ""  <> 0 279 1 279 1 21.66 134 0 134 134 "CCD mismatch"  <> <> <> <>
  280 43 -2.969485 3.289370 13.228971 37 " " T "A" 21 0.30000 0.30000 "THR " " H  " "    " 1 0 0 FFFFFF  ""  -1 0 1 ""  1 ""  <> 0 280 0 280 <> 17.31 <> <> <> 3229 <> <> <> <> <>
  281 41 -4.570542 2.612834 10.832541 37 " " T "A" 21 0.06000 0.06000 "THR " " HA " "    " 1 0 0 FFFFFF  ""  -1 0 1 ""  1 ""  <> 0 281 0 281 <> 16.45 <> <> <> 3230 <> <> <> <> <>
  282 41 -1.662152 3.197570 11.136870 37 " " T "A" 21 0.06000 0.06000 "THR " " HB " "    " 1 0 0 FFFFFF  ""  -1 0 1 ""  1 ""  <> 0 282 0 282 <> 20.45 <> <> <> 3231 <> <> <> <> <>
  283 41 -1.759493 3.250386 8.608004 37 " " T "A" 21 0.06000 0.06000 "THR " "HG21" "    " 1 0 0 FFFFFF  ""  -1 0 1 ""  1 ""  <> 0 283 0 283 <> 19.32 <> <> <> 3232 <> <> <> <> <>
  284 41 -1.927432 1.637063 9.253842 37 " " T "A" 21 0.06000 0.06000 "THR " "HG22" "    " 1 0 0 FFFFFF  ""  -1 0 1 ""  1 ""  <> 0 284 0 284 <> 19.32 <> <> <> 3233 <> <> <> <> <>
  285 41 -3.348465 2.507579 8.679853 37 " " T "A" 21 0.06000 0.06000 "THR " "HG23" "    " 1 0 0 FFFFFF  ""  -1 0 1 ""  1 ""  <> 0 285 0 285 <> 19.32 <> <> <> 3234 <> <> <> <> <>
  286 42 -3.853550 4.632391 9.991678 37 " " T "A" 21 0.41800 0.41800 "THR " " HG1" "    " 1 0 0 FFFFFF  ""  -1 0 1 ""  1 ""  <> 0 286 0 286 <> 21.66 <> <> <> 3235 <> <> <> <> <>
  287 25 -4.189074 0.190028 10.801536 38 " " V "A" 38 -0.50000 -0.50000 "VAL " " N  " "    " 7 0 0 2E2EFF  "N135"  2 1 9 ""  1 ""  <> 0 287 1 287 1 13.85 135 0 135 135 "CCD mismatch"  <> <> <> <>
  288 3 -3.929074 -1.233698 10.643501 38 " " V "A" 24 0.14000 0.14000 "VAL " " CA " "    " 6 0 0 808080  "C136"  2 1 -70 ""  1 ""  FF2E2E  0 288 1 288 1 13.85 136 0 136 136 "CCD mismatch"  <> <> <> <>
  289 2 -3.071074 -1.466571 9.402848 38 " " V "A" 24 0.50000 0.50000 "VAL " " C  " "    " 6 0 0 808080  "C137"  2 1 9 ""  1 ""  <> 0 289 0 289 1 14.67 137 0 137 137 "CCD mismatch"  <> <> <> <>
  290 15 -3.432074 -1.032161 8.308429 38 " " V "A" 70 -0.50000 -0.50000 "VAL " " O  " "    " 8 0 0 FF2E2E  "O138"  2 1 9 ""  1 ""  <> 0 290 0 290 1 13.73 138 0 138 138 "CCD mismatch"  <> <> <> <>
  291 3 -5.221074 -2.048547 10.544861 38 " " V "A" 24 -0.06000 -0.06000 "VAL " " CB " "    " 6 0 0 808080  "C139"  2 1 9 ""  1 ""  <> 0 291 1 291 1 11.12 139 0 139 139 "CCD mismatch"  <> <> <> <>
  292 3 -4.906074 -3.541662 10.371012 38 " " V "A" 24 -0.18000 -0.18000 "VAL " " CG1" "    " 6 0 0 808080  "C140"  2 1 9 ""  1 ""  <> 0 292 3 292 1 12.42 140 0 140 140 "CCD mismatch"  <> <> <> <>
  293 3 -6.128074 -1.806628 11.731846 38 " " V "A" 24 -0.18000 -0.18000 "VAL " " CG2" "    " 6 0 0 808080  "C141"  2 1 9 ""  1 ""  <> 0 293 3 293 1 16.55 141 0 141 141 "CCD mismatch"  <> <> <> <>
  294 43 -4.981720 0.581269 10.305174 38 " " V "A" 21 0.30000 0.30000 "VAL " " H  " "    " 1 0 0 FFFFFF  ""  -1 0 1 ""  1 ""  <> 0 294 0 294 <> 13.85 <> <> <> 3236 <> <> <> <> <>
  295 41 -3.410531 -1.596005 11.527181 38 " " V "A" 21 0.06000 0.06000 "VAL " " HA " "    " 1 0 0 FFFFFF  ""  -1 0 1 ""  1 ""  <> 0 295 0 295 <> 13.85 <> <> <> 3237 <> <> <> <> <>
  296 41 -5.773707 -1.728499 9.659058 38 " " V "A" 21 0.06000 0.06000 "VAL " " HB " "    " 1 0 0 FFFFFF  ""  -1 0 1 ""  1 ""  <> 0 296 0 296 <> 11.12 <> <> <> 3238 <> <> <> <> <>
  297 41 -5.822207 -4.132598 10.387525 38 " " V "A" 21 0.06000 0.06000 "VAL " "HG11" "    " 1 0 0 FFFFFF  ""  -1 0 1 ""  1 ""  <> 0 297 0 297 <> 12.42 <> <> <> 3239 <> <> <> <> <>
  298 41 -4.418215 -3.767080 9.422996 38 " " V "A" 21 0.06000 0.06000 "VAL " "HG12" "    " 1 0 0 FFFFFF  ""  -1 0 1 ""  1 ""  <> 0 298 0 298 <> 12.42 <> <> <> 3240 <> <> <> <> <>
  299 41 -4.267379 -3.910174 11.174606 38 " " V "A" 21 0.06000 0.06000 "VAL " "HG13" "    " 1 0 0 FFFFFF  ""  -1 0 1 ""  1 ""  <> 0 299 0 299 <> 12.42 <> <> <> 3241 <> <> <> <> <>
  300 41 -7.034619 -2.408138 11.662879 38 " " V "A" 21 0.06000 0.06000 "VAL " "HG21" "    " 1 0 0 FFFFFF  ""  -1 0 1 ""  1 ""  <> 0 300 0 300 <> 16.55 <> <> <> 3242 <> <> <> <> <>
  301 41 -5.634240 -2.070612 12.667044 38 " " V "A" 21 0.06000 0.06000 "VAL " "HG22" "    " 1 0 0 FFFFFF  ""  -1 0 1 ""  1 ""  <> 0 301 0 301 <> 16.55 <> <> <> 3243 <> <> <> <> <>
  302 41 -6.444263 -0.765374 11.800173 38 " " V "A" 21 0.06000 0.06000 "VAL " "HG23" "    " 1 0 0 FFFFFF  ""  -1 0 1 ""  1 ""  <> 0 302 0 302 <> 16.55 <> <> <> 3244 <> <> <> <> <>
  303 25 -1.937074 -2.155547 9.588191 39 " " T "A" 38 -0.50000 -0.50000 "THR " " N  " "    " 7 0 0 2E2EFF  "N142"  2 1 9 ""  1 ""  <> 0 303 1 303 1 13.45 142 0 142 142 "CCD mismatch"  <> <> <> <>
  304 3 -0.999074 -2.463002 8.522718 39 " " T "A" 24 0.14000 0.14000 "THR " " CA " "    " 6 0 0 808080  "C143"  2 1 -70 ""  1 ""  FF2E2E  0 304 1 304 1 12.51 143 0 143 143 "CCD mismatch"  <> <> <> <>
  305 2 -0.735074 -3.964397 8.509210 39 " " T "A" 24 0.50000 0.50000 "THR " " C  " "    " 6 0 0 808080  "C144"  2 1 9 ""  1 ""  <> 0 305 0 305 1 13.72 144 0 144 144 "CCD mismatch"  <> <> <> <>
  306 15 -0.327074 -4.535603 9.516568 39 " " T "A" 70 -0.50000 -0.50000 "THR " " O  " "    " 8 0 0 FF2E2E  "O145"  2 1 9 ""  1 ""  <> 0 306 0 306 1 14.09 145 0 145 145 "CCD mismatch"  <> <> <> <>
  307 3 0.330926 -1.713411 8.708388 39 " " T "A" 24 0.20500 0.20500 "THR " " CB " "    " 6 0 0 808080  "C146"  2 1 9 ""  1 ""  <> 0 307 1 307 1 18.92 146 0 146 146 "CCD mismatch"  <> <> <> <>
  308 3 1.371926 -2.114121 7.666438 39 " " T "A" 24 -0.18000 -0.18000 "THR " " CG2" "    " 6 0 0 808080  "C147"  2 1 9 ""  1 ""  <> 0 308 3 308 1 18.67 147 0 147 147 "CCD mismatch"  <> <> <> <>
  309 16 0.090926 -0.301135 8.624254 39 " " T "A" 70 -0.68300 -0.68300 "THR " " OG1" "    " 8 0 0 FF2E2E  "O148"  2 1 9 "%UT"  13 ""  <> 0 309 1 309 1 21.92 148 0 148 148 "CCD mismatch"  <> <> <> <>
  310 43 -1.695855 -2.489972 10.513960 39 " " T "A" 21 0.30000 0.30000 "THR " " H  " "    " 1 0 0 FFFFFF  ""  -1 0 1 ""  1 ""  <> 0 310 0 310 <> 13.45 <> <> <> 3245 <> <> <> <> <>
  311 41 -1.387629 -2.119935 7.567679 39 " " T "A" 21 0.06000 0.06000 "THR " " HA " "    " 1 0 0 FFFFFF  ""  -1 0 1 ""  1 ""  <> 0 311 0 311 <> 12.51 <> <> <> 3246 <> <> <> <> <>
  312 41 0.733884 -1.909593 9.703693 39 " " T "A" 21 0.06000 0.06000 "THR " " HB " "    " 1 0 0 FFFFFF  ""  -1 0 1 ""  1 ""  <> 0 312 0 312 <> 18.92 <> <> <> 3247 <> <> <> <> <>
  313 41 2.248192 -1.469346 7.727185 39 " " T "A" 21 0.06000 0.06000 "THR " "HG21" "    " 1 0 0 FFFFFF  ""  -1 0 1 ""  1 ""  <> 0 313 0 313 <> 18.67 <> <> <> 3248 <> <> <> <> <>
  314 41 1.739585 -3.127425 7.814612 39 " " T "A" 21 0.06000 0.06000 "THR " "HG22" "    " 1 0 0 FFFFFF  ""  -1 0 1 ""  1 ""  <> 0 314 0 314 <> 18.67 <> <> <> 3249 <> <> <> <> <>
  315 41 0.975444 -2.036964 6.653623 39 " " T "A" 21 0.06000 0.06000 "THR " "HG23" "    " 1 0 0 FFFFFF  ""  -1 0 1 ""  1 ""  <> 0 315 0 315 <> 18.67 <> <> <> 3250 <> <> <> <> <>
  316 42 -0.509602 -0.057795 9.333635 39 " " T "A" 21 0.41800 0.41800 "THR " " HG1" "    " 1 0 0 FFFFFF  ""  -1 0 1 ""  1 ""  <> 0 316 0 316 <> 21.92 <> <> <> 3251 <> <> <> <> <>
  317 25 -0.950074 -4.661781 7.379114 40 " " P "A" 38 -0.14000 -0.14000 "PRO " " N  " "    " 7 0 0 2E2EFF  "N149"  0 1 9 ""  1 ""  <> 0 317 0 317 1 12.31 149 0 149 149 "CCD mismatch"  <> <> <> <>
  318 3 -0.604074 -6.079901 7.299371 40 " " P "A" 24 0.01000 0.01000 "PRO " " CA " "    " 6 0 0 808080  "C150"  0 1 -70 ""  1 ""  FF2E2E  0 318 1 318 1 9.83 150 0 150 150 "CCD mismatch"  <> <> <> <>
  319 2 0.865926 -6.337987 7.598388 40 " " P "A" 24 0.50000 0.50000 "PRO " " C  " "    " 6 0 0 808080  "C151"  0 1 9 ""  1 ""  <> 0 319 0 319 1 13.06 151 0 151 151 "CCD mismatch"  <> <> <> <>
  320 15 1.739926 -5.613541 7.135611 40 " " P "A" 70 -0.50000 -0.50000 "PRO " " O  " "    " 8 0 0 FF2E2E  "O152"  0 1 9 ""  1 ""  <> 0 320 0 320 1 14.54 152 0 152 152 "CCD mismatch"  <> <> <> <>
  321 3 -0.994074 -6.443139 5.864518 40 " " P "A" 24 -0.12000 -0.12000 "PRO " " CB " "    " 6 0 0 808080  "C153"  0 1 9 ""  1 ""  <> 0 321 2 321 1 11.75 153 0 153 153 "CCD mismatch"  <> <> <> <>
  322 3 -2.154074 -5.460189 5.565999 40 " " P "A" 24 -0.12000 -0.12000 "PRO " " CG " "    " 6 0 0 808080  "C154"  0 1 9 ""  1 ""  <> 0 322 2 322 1 10.47 154 0 154 154 "CCD mismatch"  <> <> <> <>
  323 3 -1.589074 -4.173789 6.145889 40 " " P "A" 24 -0.05000 -0.05000 "PRO " " CD " "    " 6 0 0 808080  "C155"  0 1 9 ""  1 ""  <> 0 323 2 323 1 12.39 155 0 155 155 "CCD mismatch"  <> <> <> <>
  324 41 -1.225238 -6.597450 8.010759 40 " " P "A" 21 0.06000 0.06000 "PRO " " HA " "    " 1 0 0 FFFFFF  ""  -1 0 1 ""  1 ""  <> 0 324 0 324 <> 9.83 <> <> <> 3252 <> <> <> <> <>
  325 41 -1.303958 -7.484300 5.771563 40 " " P "A" 21 0.06000 0.06000 "PRO " " HB3" "    " 1 0 0 FFFFFF  ""  -1 0 1 ""  1 ""  <> 0 325 0 325 <> 11.75 <> <> <> 3253 <> <> <> <> <>
  326 41 -0.173230 -6.273991 5.170914 40 " " P "A" 21 0.06000 0.06000 "PRO " " HB2" "    " 1 0 0 FFFFFF  ""  -1 0 1 ""  1 ""  <> 0 326 0 326 <> 11.75 <> <> <> 3254 <> <> <> <> <>
  327 41 -3.055389 -5.754851 6.100088 40 " " P "A" 21 0.06000 0.06000 "PRO " " HG3" "    " 1 0 0 FFFFFF  ""  -1 0 1 ""  1 ""  <> 0 327 0 327 <> 10.47 <> <> <> 3255 <> <> <> <> <>
  328 41 -2.408396 -5.390370 4.511510 40 " " P "A" 21 0.06000 0.06000 "PRO " " HG2" "    " 1 0 0 FFFFFF  ""  -1 0 1 ""  1 ""  <> 0 328 0 328 <> 10.47 <> <> <> 3256 <> <> <> <> <>
  329 41 -0.842389 -3.700025 5.510487 40 " " P "A" 21 0.06000 0.06000 "PRO " " HD2" "    " 1 0 0 FFFFFF  ""  -1 0 1 ""  1 ""  <> 0 329 0 329 <> 12.39 <> <> <> 3257 <> <> <> <> <>
  330 41 -2.401150 -3.476877 6.334203 40 " " P "A" 21 0.06000 0.06000 "PRO " " HD3" "    " 1 0 0 FFFFFF  ""  -1 0 1 ""  1 ""  <> 0 330 0 330 <> 12.39 <> <> <> 3258 <> <> <> <> <>
  331 25 1.116926 -7.398078 8.368521 41 " " D "A" 38 -0.50000 -0.50000 "ASP " " N  " "    " 7 0 0 2E2EFF  "N156"  0 1 9 ""  1 ""  <> 0 331 1 331 1 9.89 156 0 156 156 "CCD mismatch"  <> <> <> <>
  332 3 2.475926 -7.826130 8.647928 41 " " D "A" 24 0.14000 0.14000 "ASP " " CA " "    " 6 0 0 808080  "C157"  0 1 -70 ""  1 ""  FF2E2E  0 332 1 332 1 10.36 157 0 157 157 "CCD mismatch"  <> <> <> <>
  333 2 2.831926 -8.868814 7.597911 41 " " D "A" 24 0.50000 0.50000 "ASP " " C  " "    " 6 0 0 808080  "C158"  0 1 9 ""  1 ""  <> 0 333 0 333 1 14.37 158 0 158 158 "CCD mismatch"  <> <> <> <>
  334 15 2.076926 -9.819718 7.384924 41 " " D "A" 70 -0.50000 -0.50000 "ASP " " O  " "    " 8 0 0 FF2E2E  "O159"  0 1 9 ""  1 ""  <> 0 334 0 334 1 12.38 159 0 159 159 "CCD mismatch"  <> <> <> <>
  335 3 2.508926 -8.394337 10.068091 41 " " D "A" 24 -0.22000 -0.22000 "ASP " " CB " "    " 6 0 0 808080  "C160"  0 1 9 ""  1 ""  <> 0 335 2 335 1 14.77 160 0 160 160 "CCD mismatch"  <> <> <> <>
  336 2 3.874926 -8.728951 10.589661 41 " " D "A" 24 0.70000 0.70000 "ASP " " CG " "    " 6 0 0 808080  "C161"  0 1 9 "%UT"  13 ""  <> 0 336 0 336 1 17.53 161 0 161 161 "CCD mismatch"  <> <> <> <>
  337 15 4.664926 -9.337240 9.841248 41 " " D "A" 70 -0.80000 -0.80000 "ASP " " OD1" "    " 8 0 0 FF2E2E  "O162"  0 1 9 ""  1 ""  <> 0 337 0 337 1 19.58 162 0 162 162 "CCD mismatch"  <> <> <> <>
  338 18 4.138926 -8.423124 11.741952 41 " " D "A" 70 -0.80000 -0.80000 "ASP " " OD2" "    " 8 -1 0 FF2E2E  "O163"  0 1 9 ""  1 ""  <> 0 338 0 338 1 20.06 163 0 163 163 "CCD mismatch"  <> <> <> <>
  339 43 0.370805 -7.985805 8.719702 41 " " D "A" 21 0.30000 0.30000 "ASP " " H  " "    " 1 0 0 FFFFFF  ""  -1 0 1 ""  1 ""  <> 0 339 0 339 <> 9.89 <> <> <> 3259 <> <> <> <> <>
  340 41 3.176766 -6.989524 8.598309 41 " " D "A" 21 0.06000 0.06000 "ASP " " HA " "    " 1 0 0 FFFFFF  ""  -1 0 1 ""  1 ""  <> 0 340 0 340 <> 10.36 <> <> <> 3260 <> <> <> <> <>
  341 41 1.900593 -9.294003 10.136898 41 " " D "A" 21 0.06000 0.06000 "ASP " " HB3" "    " 1 0 0 FFFFFF  ""  -1 0 1 ""  1 ""  <> 0 341 0 341 <> 14.77 <> <> <> 3261 <> <> <> <> <>
  342 41 2.021289 -7.684333 10.740566 41 " " D "A" 21 0.06000 0.06000 "ASP " " HB2" "    " 1 0 0 FFFFFF  ""  -1 0 1 ""  1 ""  <> 0 342 0 342 <> 14.77 <> <> <> 3262 <> <> <> <> <>
  343 25 3.975926 -8.689467 6.931272 42 " " K "A" 38 -0.50000 -0.50000 "LYS " " N  " "    " 7 0 0 2E2EFF  "N164"  0 1 9 ""  1 ""  <> 0 343 1 343 1 14.02 164 0 164 164 "CCD mismatch"  <> <> <> <>
  344 3 4.342926 -9.577692 5.845723 42 " " K "A" 24 0.14000 0.14000 "LYS " " CA " "    " 6 0 0 808080  "C165"  0 1 -70 ""  1 ""  FF2E2E  0 344 1 344 1 13.34 165 0 165 165 "CCD mismatch"  <> <> <> <>
  345 2 4.987926 -10.895632 6.276461 42 " " K "A" 24 0.50000 0.50000 "LYS " " C  " "    " 6 0 0 808080  "C166"  0 1 9 ""  1 ""  <> 0 345 0 345 1 16.98 166 0 166 166 "CCD mismatch"  <> <> <> <>
  346 15 5.338926 -11.692446 5.414584 42 " " K "A" 70 -0.50000 -0.50000 "LYS " " O  " "    " 8 0 0 FF2E2E  "O167"  0 1 9 ""  1 ""  <> 0 346 0 346 1 20.31 167 0 167 167 "CCD mismatch"  <> <> <> <>
  347 3 5.259926 -8.818870 4.877404 42 " " K "A" 24 -0.12000 -0.12000 "LYS " " CB " "    " 6 0 0 808080  "C168"  0 1 9 ""  1 ""  <> 0 347 2 347 1 23.29 168 0 168 168 "CCD mismatch"  <> <> <> <>
  348 3 4.528926 -7.644740 4.207752 42 " " K "A" 24 -0.12000 -0.12000 "LYS " " CG " "    " 6 0 0 808080  "C169"  0 1 9 ""  1 ""  <> 0 348 2 348 1 22.12 169 0 169 169 "CCD mismatch"  <> <> <> <>
  349 3 5.104926 -7.267189 2.873814 42 " " K "A" 24 -0.12000 -0.12000 "LYS " " CD " "    " 6 0 0 808080  "C170"  0 1 9 ""  1 ""  <> 0 349 2 349 1 26.69 170 0 170 170 "CCD mismatch"  <> <> <> <>
  350 3 4.226926 -6.282605 2.152464 42 " " K "A" 24 0.19000 0.19000 "LYS " " CE " "    " 6 0 0 808080  "C171"  0 1 9 ""  1 ""  <> 0 350 2 350 1 22.79 171 0 171 171 "CCD mismatch"  <> <> <> <>
  351 32 4.735926 -5.972737 0.781758 42 " " K "A" 38 -0.30000 -0.30000 "LYS " " NZ " "    " 7 1 0 2E2EFF  "N172"  0 1 9 "%UT"  13 ""  <> 0 351 3 351 1 22.77 172 0 172 172 "CCD mismatch"  <> <> <> <>
  352 43 4.588521 -7.905858 7.129532 42 " " K "A" 21 0.30000 0.30000 "LYS " " H  " "    " 1 0 0 FFFFFF  ""  -1 0 1 ""  1 ""  <> 0 352 0 352 <> 14.02 <> <> <> 3263 <> <> <> <> <>
  353 41 3.462640 -9.828727 5.265827 42 " " K "A" 21 0.06000 0.06000 "LYS " " HA " "    " 1 0 0 FFFFFF  ""  -1 0 1 ""  1 ""  <> 0 353 0 353 <> 13.34 <> <> <> 3264 <> <> <> <> <>
  354 41 5.589093 -9.504652 4.095214 42 " " K "A" 21 0.06000 0.06000 "LYS " " HB3" "    " 1 0 0 FFFFFF  ""  -1 0 1 ""  1 ""  <> 0 354 0 354 <> 23.29 <> <> <> 3265 <> <> <> <> <>
  355 41 6.167191 -8.471152 5.373626 42 " " K "A" 21 0.06000 0.06000 "LYS " " HB2" "    " 1 0 0 FFFFFF  ""  -1 0 1 ""  1 ""  <> 0 355 0 355 <> 23.29 <> <> <> 3266 <> <> <> <> <>
  356 41 4.535451 -6.778366 4.870244 42 " " K "A" 21 0.06000 0.06000 "LYS " " HG3" "    " 1 0 0 FFFFFF  ""  -1 0 1 ""  1 ""  <> 0 356 0 356 <> 22.12 <> <> <> 3267 <> <> <> <> <>
  357 41 3.477513 -7.902601 4.070135 42 " " K "A" 21 0.06000 0.06000 "LYS " " HG2" "    " 1 0 0 FFFFFF  ""  -1 0 1 ""  1 ""  <> 0 357 0 357 <> 22.12 <> <> <> 3268 <> <> <> <> <>
  358 41 5.234271 -8.161662 2.261327 42 " " K "A" 21 0.06000 0.06000 "LYS " " HD3" "    " 1 0 0 FFFFFF  ""  -1 0 1 ""  1 ""  <> 0 358 0 358 <> 26.69 <> <> <> 3269 <> <> <> <> <>
  359 41 6.099929 -6.843556 3.019357 42 " " K "A" 21 0.06000 0.06000 "LYS " " HD2" "    " 1 0 0 FFFFFF  ""  -1 0 1 ""  1 ""  <> 0 359 0 359 <> 26.69 <> <> <> 3270 <> <> <> <> <>
  360 41 4.085123 -5.369677 2.730740 42 " " K "A" 21 0.06000 0.06000 "LYS " " HE3" "    " 1 0 0 FFFFFF  ""  -1 0 1 ""  1 ""  <> 0 360 0 360 <> 22.79 <> <> <> 3271 <> <> <> <> <>
  361 41 3.264174 -6.746983 1.990301 42 " " K "A" 21 0.06000 0.06000 "LYS " " HE2" "    " 1 0 0 FFFFFF  ""  -1 0 1 ""  1 ""  <> 0 361 0 361 <> 22.79 <> <> <> 3272 <> <> <> <> <>
  362 44 4.771824 -6.824045 0.233422 42 " " K "A" 21 0.33000 0.33000 "LYS " " HZ1" "    " 1 0 0 FFFFFF  ""  -1 0 1 ""  1 ""  <> 0 362 0 362 <> 22.77 <> <> <> 3273 <> <> <> <> <>
  363 44 4.082749 -5.329344 0.348338 42 " " K "A" 21 0.33000 0.33000 "LYS " " HZ2" "    " 1 0 0 FFFFFF  ""  -1 0 1 ""  1 ""  <> 0 363 0 363 <> 22.77 <> <> <> 3274 <> <> <> <> <>
  364 44 5.646180 -5.540603 0.836188 42 " " K "A" 21 0.33000 0.33000 "LYS " " HZ3" "    " 1 0 0 FFFFFF  ""  -1 0 1 ""  1 ""  <> 0 364 0 364 <> 22.77 <> <> <> 3275 <> <> <> <> <>
  365 25 5.144926 -11.141116 7.589653 43 " " R "A" 38 -0.50000 -0.50000 "ARG " " N  " "    " 7 0 0 2E2EFF  "N173"  0 1 9 ""  1 ""  <> 0 365 1 365 1 15.14 173 0 173 173 "CCD mismatch"  <> <> <> <>
  366 3 5.789926 -12.370980 8.045839 43 " " R "A" 24 0.14000 0.14000 "ARG " " CA " "    " 6 0 0 808080  "C174"  0 1 -70 ""  1 ""  FF2E2E  0 366 1 366 1 14.04 174 0 174 174 "CCD mismatch"  <> <> <> <>
  367 2 4.982926 -13.589662 7.606659 43 " " R "A" 24 0.50000 0.50000 "ARG " " C  " "    " 6 0 0 808080  "C175"  0 1 9 ""  1 ""  <> 0 367 0 367 1 13.23 175 0 175 175 "CCD mismatch"  <> <> <> <>
  368 15 3.760926 -13.573995 7.681522 43 " " R "A" 70 -0.50000 -0.50000 "ARG " " O  " "    " 8 0 0 FF2E2E  "O176"  0 1 9 ""  1 ""  <> 0 368 0 368 1 10.99 176 0 176 176 "CCD mismatch"  <> <> <> <>
  369 3 5.956926 -12.376764 9.567858 43 " " R "A" 24 -0.12000 -0.12000 "ARG " " CB " "    " 6 0 0 808080  "C177"  0 1 9 ""  1 ""  <> 0 369 2 369 1 13.09 177 0 177 177 "CCD mismatch"  <> <> <> <>
  370 3 7.087926 -11.444385 10.096930 43 " " R "A" 24 -0.05000 -0.05000 "ARG " " CG " "    " 6 0 0 808080  "C178"  0 1 9 ""  1 ""  <> 0 370 2 370 1 13.89 178 0 178 178 "CCD mismatch"  <> <> <> <>
  371 3 7.152926 -11.469347 11.580165 43 " " R "A" 24 0.19000 0.19000 "ARG " " CD " "    " 6 0 0 808080  "C179"  0 1 9 ""  1 ""  <> 0 371 2 371 1 16.51 179 0 179 179 "CCD mismatch"  <> <> <> <>
  372 25 6.007926 -10.822003 12.192932 43 " " R "A" 38 -0.69997 -0.69997 "ARG " " NE " "    " 7 0 0 2E2EFF  "N180"  0 1 9 ""  1 ""  <> 0 372 1 372 1 14.72 180 0 180 180 "CCD mismatch"  <> <> <> <>
  373 2 5.712926 -10.871888 13.479335 43 " " R "A" 24 0.63990 0.63990 "ARG " " CZ " "    " 6 0 0 808080  "C181"  0 1 9 ""  1 ""  <> 0 373 0 373 1 16.63 181 0 181 181 "CCD mismatch"  <> <> <> <>
  374 25 6.340926 -11.697293 14.302980 43 " " R "A" 38 -0.79997 -0.79997 "ARG " " NH1" "    " 7 0 0 2E2EFF  "N182"  0 1 9 ""  1 ""  <> 0 374 2 374 1 23.98 182 0 182 182 "CCD mismatch"  <> <> <> <>
  375 31 4.759926 -10.080046 13.953826 43 " " R "A" 38 -0.79997 -0.79997 "ARG " " NH2" "    " 7 1 0 2E2EFF  "N183"  0 1 9 ""  1 ""  <> 0 375 2 375 1 20.94 183 0 183 183 "CCD mismatch"  <> <> <> <>
  376 43 4.861555 -10.466960 8.293272 43 " " R "A" 21 0.30000 0.30000 "ARG " " H  " "    " 1 0 0 FFFFFF  ""  -1 0 1 ""  1 ""  <> 0 376 0 376 <> 15.14 <> <> <> 3276 <> <> <> <> <>
  377 41 6.782009 -12.427327 7.598827 43 " " R "A" 21 0.06000 0.06000 "ARG " " HA " "    " 1 0 0 FFFFFF  ""  -1 0 1 ""  1 ""  <> 0 377 0 377 <> 14.04 <> <> <> 3277 <> <> <> <> <>
  378 41 6.208014 -13.390562 9.887378 43 " " R "A" 21 0.06000 0.06000 "ARG " " HB3" "    " 1 0 0 FFFFFF  ""  -1 0 1 ""  1 ""  <> 0 378 0 378 <> 13.09 <> <> <> 3278 <> <> <> <> <>
  379 41 4.998206 -12.155552 10.037972 43 " " R "A" 21 0.06000 0.06000 "ARG " " HB2" "    " 1 0 0 FFFFFF  ""  -1 0 1 ""  1 ""  <> 0 379 0 379 <> 13.09 <> <> <> 3279 <> <> <> <> <>
  380 41 6.903332 -10.432175 9.746967 43 " " R "A" 21 0.06000 0.06000 "ARG " " HG3" "    " 1 0 0 FFFFFF  ""  -1 0 1 ""  1 ""  <> 0 380 0 380 <> 13.89 <> <> <> 3280 <> <> <> <> <>
  381 41 8.059989 -11.692178 9.679558 43 " " R "A" 21 0.06000 0.06000 "ARG " " HG2" "    " 1 0 0 FFFFFF  ""  -1 0 1 ""  1 ""  <> 0 381 0 381 <> 13.89 <> <> <> 3281 <> <> <> <> <>
  382 41 8.114595 -11.139916 11.974617 43 " " R "A" 21 0.06000 0.06000 "ARG " " HD3" "    " 1 0 0 FFFFFF  ""  -1 0 1 ""  1 ""  <> 0 382 0 382 <> 16.51 <> <> <> 3282 <> <> <> <> <>
  383 41 7.014519 -12.500653 11.870515 43 " " R "A" 21 0.06000 0.06000 "ARG " " HD2" "    " 1 0 0 FFFFFF  ""  -1 0 1 ""  1 ""  <> 0 383 0 383 <> 16.51 <> <> <> 3283 <> <> <> <> <>
  384 43 5.475213 -10.192349 11.598572 43 " " R "A" 21 0.44000 0.44000 "ARG " " HE " "    " 1 0 0 FFFFFF  ""  -1 0 1 ""  1 ""  <> 0 384 0 384 <> 14.72 <> <> <> 3284 <> <> <> <> <>
  385 43 6.069514 -11.711674 15.290272 43 " " R "A" 21 0.46000 0.46000 "ARG " "HH12" "    " 1 0 0 FFFFFF  ""  -1 0 1 ""  1 ""  <> 0 385 0 385 <> 23.98 <> <> <> 3285 <> <> <> <> <>
  386 43 7.062025 -12.316622 13.962852 43 " " R "A" 21 0.46000 0.46000 "ARG " "HH11" "    " 1 0 0 FFFFFF  ""  -1 0 1 ""  1 ""  <> 0 386 0 386 <> 23.98 <> <> <> 3286 <> <> <> <> <>
  387 44 4.487523 -10.113849 14.934085 43 " " R "A" 21 0.46000 0.46000 "ARG " "HH22" "    " 1 0 0 FFFFFF  ""  -1 0 1 ""  1 ""  <> 0 387 0 387 <> 20.94 <> <> <> 3287 <> <> <> <> <>
  388 44 4.321793 -9.408899 13.327735 43 " " R "A" 21 0.46000 0.46000 "ARG " "HH21" "    " 1 0 0 FFFFFF  ""  -1 0 1 ""  1 ""  <> 0 388 0 388 <> 20.94 <> <> <> 3288 <> <> <> <> <>
  389 25 5.669926 -14.643029 7.145144 44 " " K "A" 38 -0.50000 -0.50000 "LYS " " N  " "    " 7 0 0 2E2EFF  "N184"  0 1 9 ""  1 ""  <> 0 389 1 389 1 13.48 184 0 184 184 "CCD mismatch"  <> <> <> <>
  390 3 5.032926 -15.934982 6.948872 44 " " K "A" 24 0.14000 0.14000 "LYS " " CA " "    " 6 0 0 808080  "C185"  0 1 -70 ""  1 ""  FF2E2E  0 390 1 390 1 12.56 185 0 185 185 "CCD mismatch"  <> <> <> <>
  391 2 4.533926 -16.427744 8.306360 44 " " K "A" 24 0.50000 0.50000 "LYS " " C  " "    " 6 0 0 808080  "C186"  0 1 9 ""  1 ""  <> 0 391 0 391 1 14.32 186 0 186 186 "CCD mismatch"  <> <> <> <>
  392 15 5.299926 -16.491451 9.270704 44 " " K "A" 70 -0.50000 -0.50000 "LYS " " O  " "    " 8 0 0 FF2E2E  "O187"  0 1 9 ""  1 ""  <> 0 392 0 392 1 12.92 187 0 187 187 "CCD mismatch"  <> <> <> <>
  393 3 6.018926 -16.938928 6.335757 44 " " K "A" 24 -0.12000 -0.12000 "LYS " " CB " "    " 6 0 0 808080  "C188"  0 1 9 ""  1 ""  <> 0 393 2 393 1 12.73 188 0 188 188 "CCD mismatch"  <> <> <> <>
  394 3 6.300926 -16.682869 4.876250 44 " " K "A" 24 -0.12000 -0.12000 "LYS " " CG " "    " 6 0 0 808080  "C189"  0 1 9 ""  1 ""  <> 0 394 2 394 1 19.86 189 0 189 189 "CCD mismatch"  <> <> <> <>
  395 3 7.222926 -17.756214 4.277338 44 " " K "A" 24 -0.12000 -0.12000 "LYS " " CD " "    " 6 0 0 808080  "C190"  0 1 9 ""  1 ""  <> 0 395 2 395 1 21.99 190 0 190 190 "CCD mismatch"  <> <> <> <>
  396 3 7.572926 -17.490531 2.829161 44 " " K "A" 24 0.19000 0.19000 "LYS " " CE " "    " 6 0 0 808080  "C191"  0 1 9 ""  1 ""  <> 0 396 2 396 1 29.61 191 0 191 191 "CCD mismatch"  <> <> <> <>
  397 32 6.410926 -17.638129 1.936809 44 " " K "A" 38 -0.30000 -0.30000 "LYS " " NZ " "    " 7 1 0 2E2EFF  "N192"  0 1 9 "%UT"  13 ""  <> 0 397 3 397 1 29.82 192 0 192 192 "CCD mismatch"  <> <> <> <>
  398 43 6.678942 -14.615550 7.080112 44 " " K "A" 21 0.30000 0.30000 "LYS " " H  " "    " 1 0 0 FFFFFF  ""  -1 0 1 ""  1 ""  <> 0 398 0 398 <> 13.48 <> <> <> 3289 <> <> <> <> <>
  399 41 4.192046 -15.808595 6.267342 44 " " K "A" 21 0.06000 0.06000 "LYS " " HA " "    " 1 0 0 FFFFFF  ""  -1 0 1 ""  1 ""  <> 0 399 0 399 <> 12.56 <> <> <> 3290 <> <> <> <> <>
  400 41 5.604390 -17.942284 6.420548 44 " " K "A" 21 0.06000 0.06000 "LYS " " HB3" "    " 1 0 0 FFFFFF  ""  -1 0 1 ""  1 ""  <> 0 400 0 400 <> 12.73 <> <> <> 3291 <> <> <> <> <>
  401 41 6.948791 -16.954633 6.906821 44 " " K "A" 21 0.06000 0.06000 "LYS " " HB2" "    " 1 0 0 FFFFFF  ""  -1 0 1 ""  1 ""  <> 0 401 0 401 <> 12.73 <> <> <> 3292 <> <> <> <> <>
  402 41 6.757983 -15.700726 4.756769 44 " " K "A" 21 0.06000 0.06000 "LYS " " HG3" "    " 1 0 0 FFFFFF  ""  -1 0 1 ""  1 ""  <> 0 402 0 402 <> 19.86 <> <> <> 3293 <> <> <> <> <>
  403 41 5.356047 -16.647814 4.333453 44 " " K "A" 21 0.06000 0.06000 "LYS " " HG2" "    " 1 0 0 FFFFFF  ""  -1 0 1 ""  1 ""  <> 0 403 0 403 <> 19.86 <> <> <> 3294 <> <> <> <> <>
  404 41 6.770287 -18.742907 4.382667 44 " " K "A" 21 0.06000 0.06000 "LYS " " HD3" "    " 1 0 0 FFFFFF  ""  -1 0 1 ""  1 ""  <> 0 404 0 404 <> 21.99 <> <> <> 3295 <> <> <> <> <>
  405 41 8.146310 -17.792834 4.857617 44 " " K "A" 21 0.06000 0.06000 "LYS " " HD2" "    " 1 0 0 FFFFFF  ""  -1 0 1 ""  1 ""  <> 0 405 0 405 <> 21.99 <> <> <> 3296 <> <> <> <> <>
  406 41 8.339270 -18.194483 2.503050 44 " " K "A" 21 0.06000 0.06000 "LYS " " HE3" "    " 1 0 0 FFFFFF  ""  -1 0 1 ""  1 ""  <> 0 406 0 406 <> 29.61 <> <> <> 3297 <> <> <> <> <>
  407 41 7.993672 -16.490677 2.714365 44 " " K "A" 21 0.06000 0.06000 "LYS " " HE2" "    " 1 0 0 FFFFFF  ""  -1 0 1 ""  1 ""  <> 0 407 0 407 <> 29.61 <> <> <> 3298 <> <> <> <> <>
  408 44 5.696583 -16.974875 2.201273 44 " " K "A" 21 0.33000 0.33000 "LYS " " HZ1" "    " 1 0 0 FFFFFF  ""  -1 0 1 ""  1 ""  <> 0 408 0 408 <> 29.82 <> <> <> 3299 <> <> <> <> <>
  409 44 6.696202 -17.456746 0.984595 44 " " K "A" 21 0.33000 0.33000 "LYS " " HZ2" "    " 1 0 0 FFFFFF  ""  -1 0 1 ""  1 ""  <> 0 409 0 409 <> 29.82 <> <> <> 3300 <> <> <> <> <>
  410 44 6.046756 -18.577138 2.002905 44 " " K "A" 21 0.33000 0.33000 "LYS " " HZ3" "    " 1 0 0 FFFFFF  ""  -1 0 1 ""  1 ""  <> 0 410 0 410 <> 29.82 <> <> <> 3301 <> <> <> <> <>
  411 25 3.240926 -16.761384 8.386242 45 " " G "A" 38 -0.50000 -0.50000 "GLY " " N  " "    " 7 0 0 2E2EFF  "N193"  2 1 9 ""  1 ""  <> 0 411 1 411 1 11.4 193 0 193 193 "CCD mismatch"  <> <> <> <>
  412 3 2.661926 -17.138782 9.657915 45 " " G "A" 24 0.08000 0.08000 "GLY " " CA " "    " 6 0 0 808080  "C194"  2 1 -70 ""  1 ""  FF2E2E  0 412 2 412 1 12.63 194 0 194 194 "CCD mismatch"  <> <> <> <>
  413 2 1.793926 -18.385776 9.615772 45 " " G "A" 24 0.50000 0.50000 "GLY " " C  " "    " 6 0 0 808080  "C195"  2 1 9 ""  1 ""  <> 0 413 0 413 1 9.16 195 0 195 195 "CCD mismatch"  <> <> <> <>
  414 15 1.408926 -18.851608 8.546616 45 " " G "A" 70 -0.50000 -0.50000 "GLY " " O  " "    " 8 0 0 FF2E2E  "O196"  2 1 9 ""  1 ""  <> 0 414 0 414 1 11.41 196 0 196 196 "CCD mismatch"  <> <> <> <>
  415 43 2.626007 -16.682114 7.584798 45 " " G "A" 21 0.30000 0.30000 "GLY " " H  " "    " 1 0 0 FFFFFF  ""  -1 0 1 ""  1 ""  <> 0 415 0 415 <> 11.4 <> <> <> 3302 <> <> <> <> <>
  416 41 2.042461 -16.308326 9.976453 45 " " G "A" 21 0.06000 0.06000 "GLY " " HA3" "    " 1 0 0 FFFFFF  ""  -1 0 1 ""  1 ""  <> 0 416 0 416 <> 12.63 <> <> <> 3303 <> <> <> <> <>
  417 41 3.405739 -17.274867 10.438383 45 " " G "A" 21 0.06000 0.06000 "GLY " " HA2" "    " 1 0 0 FFFFFF  ""  -1 0 1 ""  1 ""  <> 0 417 0 417 <> 12.63 <> <> <> 3304 <> <> <> <> <>
  418 25 1.455926 -18.880650 10.806918 46 " " L "A" 38 -0.50000 -0.50000 "LEU " " N  " "    " 7 0 0 2E2EFF  "N197"  2 1 9 ""  1 ""  <> 0 418 1 418 1 10.52 197 0 197 197 "CCD mismatch"  <> <> <> <>
  419 3 0.540926 -20.000073 10.945816 46 " " L "A" 24 0.14000 0.14000 "LEU " " CA " "    " 6 0 0 808080  "C198"  2 1 -70 ""  1 ""  FF2E2E  0 419 1 419 1 9.68 198 0 198 198 "CCD mismatch"  <> <> <> <>
  420 2 -0.468074 -19.659343 12.031655 46 " " L "A" 24 0.50000 0.50000 "LEU " " C  " "    " 6 0 0 808080  "C199"  2 1 9 ""  1 ""  <> 0 420 0 420 1 12.12 199 0 199 199 "CCD mismatch"  <> <> <> <>
  421 15 -0.092074 -19.364971 13.165786 46 " " L "A" 70 -0.50000 -0.50000 "LEU " " O  " "    " 8 0 0 FF2E2E  "O200"  2 1 9 ""  1 ""  <> 0 421 0 421 1 11.39 200 0 200 200 "CCD mismatch"  <> <> <> <>
  422 3 1.284926 -21.287610 11.317896 46 " " L "A" 24 -0.12000 -0.12000 "LEU " " CB " "    " 6 0 0 808080  "C201"  2 1 9 ""  1 ""  <> 0 422 2 422 1 11.25 201 0 201 201 "CCD mismatch"  <> <> <> <>
  423 3 0.502926 -22.579834 11.238093 46 " " L "A" 24 -0.06000 -0.06000 "LEU " " CG " "    " 6 0 0 808080  "C202"  2 1 9 ""  1 ""  <> 0 423 1 423 1 12.74 202 0 202 202 "CCD mismatch"  <> <> <> <>
  424 3 0.360926 -23.038246 9.784087 46 " " L "A" 24 -0.18000 -0.18000 "LEU " " CD1" "    " 6 0 0 808080  "C203"  2 1 9 ""  1 ""  <> 0 424 3 424 1 12.09 203 0 203 203 "CCD mismatch"  <> <> <> <>
  425 3 1.163926 -23.673141 12.113756 46 " " L "A" 24 -0.18000 -0.18000 "LEU " " CD2" "    " 6 0 0 808080  "C204"  2 1 9 ""  1 ""  <> 0 425 3 425 1 14.69 204 0 204 204 "CCD mismatch"  <> <> <> <>
  426 43 1.810290 -18.463777 11.659181 46 " " L "A" 21 0.30000 0.30000 "LEU " " H  " "    " 1 0 0 FFFFFF  ""  -1 0 1 ""  1 ""  <> 0 426 0 426 <> 10.52 <> <> <> 3305 <> <> <> <> <>
  427 41 -0.005308 -20.167945 10.018177 46 " " L "A" 21 0.06000 0.06000 "LEU " " HA " "    " 1 0 0 FFFFFF  ""  -1 0 1 ""  1 ""  <> 0 427 0 427 <> 9.68 <> <> <> 3306 <> <> <> <> <>
  428 41 1.666065 -21.170408 12.326143 46 " " L "A" 21 0.06000 0.06000 "LEU " " HB3" "    " 1 0 0 FFFFFF  ""  -1 0 1 ""  1 ""  <> 0 428 0 428 <> 11.25 <> <> <> 3307 <> <> <> <> <>
  429 41 2.174908 -21.386356 10.697353 46 " " L "A" 21 0.06000 0.06000 "LEU " " HB2" "    " 1 0 0 FFFFFF  ""  -1 0 1 ""  1 ""  <> 0 429 0 429 <> 11.25 <> <> <> 3308 <> <> <> <> <>
  430 41 -0.499554 -22.419170 11.635551 46 " " L "A" 21 0.06000 0.06000 "LEU " " HG " "    " 1 0 0 FFFFFF  ""  -1 0 1 ""  1 ""  <> 0 430 0 430 <> 12.74 <> <> <> 3309 <> <> <> <> <>
  431 41 -0.643500 -23.415814 9.599270 46 " " L "A" 21 0.06000 0.06000 "LEU " "HD11" "    " 1 0 0 FFFFFF  ""  -1 0 1 ""  1 ""  <> 0 431 0 431 <> 12.09 <> <> <> 3310 <> <> <> <> <>
  432 41 0.547175 -22.236622 9.069481 46 " " L "A" 21 0.06000 0.06000 "LEU " "HD12" "    " 1 0 0 FFFFFF  ""  -1 0 1 ""  1 ""  <> 0 432 0 432 <> 12.09 <> <> <> 3311 <> <> <> <> <>
  433 41 1.052652 -23.843892 9.537252 46 " " L "A" 21 0.06000 0.06000 "LEU " "HD13" "    " 1 0 0 FFFFFF  ""  -1 0 1 ""  1 ""  <> 0 433 0 433 <> 12.09 <> <> <> 3312 <> <> <> <> <>
  434 41 1.116363 -24.659245 11.650430 46 " " L "A" 21 0.06000 0.06000 "LEU " "HD21" "    " 1 0 0 FFFFFF  ""  -1 0 1 ""  1 ""  <> 0 434 0 434 <> 14.69 <> <> <> 3313 <> <> <> <> <>
  435 41 2.214455 -23.460442 12.313743 46 " " L "A" 21 0.06000 0.06000 "LEU " "HD22" "    " 1 0 0 FFFFFF  ""  -1 0 1 ""  1 ""  <> 0 435 0 435 <> 14.69 <> <> <> 3314 <> <> <> <> <>
  436 41 0.654134 -23.753402 13.074655 46 " " L "A" 21 0.06000 0.06000 "LEU " "HD23" "    " 1 0 0 FFFFFF  ""  -1 0 1 ""  1 ""  <> 0 436 0 436 <> 14.69 <> <> <> 3315 <> <> <> <> <>
  437 25 -1.752074 -19.714163 11.668606 47 " " V "A" 38 -0.50000 -0.50000 "VAL " " N  " "    " 7 0 0 2E2EFF  "N205"  2 1 9 ""  1 ""  <> 0 437 1 437 1 8.56 205 0 205 205 "CCD mismatch"  <> <> <> <>
  438 3 -2.828074 -19.679562 12.644675 47 " " V "A" 24 0.14000 0.14000 "VAL " " CA " "    " 6 0 0 808080  "C206"  2 1 -70 ""  1 ""  FF2E2E  0 438 1 438 1 8.1 206 0 206 206 "CCD mismatch"  <> <> <> <>
  439 2 -3.130074 -21.121987 13.037028 47 " " V "A" 24 0.50000 0.50000 "VAL " " C  " "    " 6 0 0 808080  "C207"  2 1 9 ""  1 ""  <> 0 439 0 439 1 9.53 207 0 207 207 "CCD mismatch"  <> <> <> <>
  440 15 -3.232074 -21.989593 12.167766 47 " " V "A" 70 -0.50000 -0.50000 "VAL " " O  " "    " 8 0 0 FF2E2E  "O208"  2 1 9 ""  1 ""  <> 0 440 0 440 1 11.23 208 0 208 208 "CCD mismatch"  <> <> <> <>
  441 3 -4.076074 -18.976372 12.080714 47 " " V "A" 24 -0.06000 -0.06000 "VAL " " CB " "    " 6 0 0 808080  "C209"  2 1 9 ""  1 ""  <> 0 441 1 441 1 7.88 209 0 209 209 "CCD mismatch"  <> <> <> <>
  442 3 -5.289074 -19.212758 12.966146 47 " " V "A" 24 -0.18000 -0.18000 "VAL " " CG1" "    " 6 0 0 808080  "C210"  2 1 9 ""  1 ""  <> 0 442 3 442 1 8.9 210 0 210 210 "CCD mismatch"  <> <> <> <>
  443 3 -3.826074 -17.481105 11.882836 47 " " V "A" 24 -0.18000 -0.18000 "VAL " " CG2" "    " 6 0 0 808080  "C211"  2 1 9 ""  1 ""  <> 0 443 3 443 1 10.1 211 0 211 211 "CCD mismatch"  <> <> <> <>
  444 43 -2.006826 -19.974598 10.723508 47 " " V "A" 21 0.30000 0.30000 "VAL " " H  " "    " 1 0 0 FFFFFF  ""  -1 0 1 ""  1 ""  <> 0 444 0 444 <> 8.56 <> <> <> 3316 <> <> <> <> <>
  445 41 -2.510245 -19.114759 13.515459 47 " " V "A" 21 0.06000 0.06000 "VAL " " HA " "    " 1 0 0 FFFFFF  ""  -1 0 1 ""  1 ""  <> 0 445 0 445 <> 8.1 <> <> <> 3317 <> <> <> <> <>
  446 41 -4.291651 -19.399674 11.099129 47 " " V "A" 21 0.06000 0.06000 "VAL " " HB " "    " 1 0 0 FFFFFF  ""  -1 0 1 ""  1 ""  <> 0 446 0 446 <> 7.88 <> <> <> 3318 <> <> <> <> <>
  447 41 -6.121582 -18.582829 12.652425 47 " " V "A" 21 0.06000 0.06000 "VAL " "HG11" "    " 1 0 0 FFFFFF  ""  -1 0 1 ""  1 ""  <> 0 447 0 447 <> 8.9 <> <> <> 3319 <> <> <> <> <>
  448 41 -5.654936 -20.238947 12.919151 47 " " V "A" 21 0.06000 0.06000 "VAL " "HG12" "    " 1 0 0 FFFFFF  ""  -1 0 1 ""  1 ""  <> 0 448 0 448 <> 8.9 <> <> <> 3320 <> <> <> <> <>
  449 41 -5.077942 -18.971791 14.009076 47 " " V "A" 21 0.06000 0.06000 "VAL " "HG13" "    " 1 0 0 FFFFFF  ""  -1 0 1 ""  1 ""  <> 0 449 0 449 <> 8.9 <> <> <> 3321 <> <> <> <> <>
  450 41 -4.675277 -17.000253 11.396187 47 " " V "A" 21 0.06000 0.06000 "VAL " "HG21" "    " 1 0 0 FFFFFF  ""  -1 0 1 ""  1 ""  <> 0 450 0 450 <> 10.1 <> <> <> 3322 <> <> <> <> <>
  451 41 -3.667528 -16.979889 12.838522 47 " " V "A" 21 0.06000 0.06000 "VAL " "HG22" "    " 1 0 0 FFFFFF  ""  -1 0 1 ""  1 ""  <> 0 451 0 451 <> 10.1 <> <> <> 3323 <> <> <> <> <>
  452 41 -2.949132 -17.299307 11.263837 47 " " V "A" 21 0.06000 0.06000 "VAL " "HG23" "    " 1 0 0 FFFFFF  ""  -1 0 1 ""  1 ""  <> 0 452 0 452 <> 10.1 <> <> <> 3324 <> <> <> <> <>
  453 25 -3.270074 -21.374730 14.336792 48 " " Y "A" 38 -0.50000 -0.50000 "TYR " " N  " "    " 7 0 0 2E2EFF  "N212"  2 1 9 ""  1 ""  <> 0 453 1 453 1 8.7 212 0 212 212 "CCD mismatch"  <> <> <> <>
  454 3 -3.640074 -22.703401 14.782118 48 " " Y "A" 24 0.14000 0.14000 "TYR " " CA " "    " 6 0 0 808080  "C213"  2 1 -70 ""  1 ""  FF2E2E  0 454 1 454 1 11.16 213 0 213 213 "CCD mismatch"  <> <> <> <>
  455 2 -4.450074 -22.662102 16.064586 48 " " Y "A" 24 0.50000 0.50000 "TYR " " C  " "    " 6 0 0 808080  "C214"  2 1 9 ""  1 ""  <> 0 455 0 455 1 11.93 214 0 214 214 "CCD mismatch"  <> <> <> <>
  456 15 -4.398074 -21.688881 16.808918 48 " " Y "A" 70 -0.50000 -0.50000 "TYR " " O  " "    " 8 0 0 FF2E2E  "O215"  2 1 9 ""  1 ""  <> 0 456 0 456 1 10.96 215 0 215 215 "CCD mismatch"  <> <> <> <>
  457 3 -2.432074 -23.609181 14.936975 48 " " Y "A" 24 -0.00500 -0.00500 "TYR " " CB " "    " 6 0 0 808080  "C216"  2 1 9 ""  1 ""  <> 0 457 2 457 1 11.13 216 0 216 216 "CCD mismatch"  <> <> <> <>
  458 2 -1.379074 -23.189498 15.924062 48 " " Y "A" 24 -0.11500 -0.11500 "TYR " " CG " "    " 6 0 0 808080  "C217"  2 1 9 ""  1 ""  <> 0 458 0 458 1 13.18 217 0 217 217 "CCD mismatch"  <> <> <> <>
  459 2 -0.487074 -22.165371 15.626222 48 " " Y "A" 24 -0.11500 -0.11500 "TYR " " CD1" "    " 6 0 0 808080  "C218"  2 1 9 ""  1 ""  <> 0 459 1 459 1 13.6 218 0 218 218 "CCD mismatch"  <> <> <> <>
  460 2 -1.266074 -23.814680 17.158909 48 " " Y "A" 24 -0.11500 -0.11500 "TYR " " CD2" "    " 6 0 0 808080  "C219"  2 1 9 ""  1 ""  <> 0 460 1 460 1 18.32 219 0 219 219 "CCD mismatch"  <> <> <> <>
  461 2 0.496926 -21.777345 16.536141 48 " " Y "A" 24 -0.11500 -0.11500 "TYR " " CE1" "    " 6 0 0 808080  "C220"  2 1 9 ""  1 ""  <> 0 461 1 461 1 16.18 220 0 220 220 "CCD mismatch"  <> <> <> <>
  462 2 -0.285074 -23.431154 18.076622 48 " " Y "A" 24 -0.11500 -0.11500 "TYR " " CE2" "    " 6 0 0 808080  "C221"  2 1 9 ""  1 ""  <> 0 462 1 462 1 18.81 221 0 221 221 "CCD mismatch"  <> <> <> <>
  463 2 0.609926 -22.427338 17.743962 48 " " Y "A" 24 0.15000 0.15000 "TYR " " CZ " "    " 6 0 0 808080  "C222"  2 1 9 ""  1 ""  <> 0 463 0 463 1 18.72 222 0 222 222 "CCD mismatch"  <> <> <> <>
  464 16 1.573926 -22.021080 18.626302 48 " " Y "A" 70 -0.58500 -0.58500 "TYR " " OH " "    " 8 0 0 FF2E2E  "O223"  2 1 9 "%UT"  13 ""  <> 0 464 1 464 1 20.3 223 0 223 223 "CCD mismatch"  <> <> <> <>
  465 43 -3.176754 -20.647432 15.035216 48 " " Y "A" 21 0.30000 0.30000 "TYR " " H  " "    " 1 0 0 FFFFFF  ""  -1 0 1 ""  1 ""  <> 0 465 0 465 <> 8.7 <> <> <> 3325 <> <> <> <> <>
  466 41 -4.320506 -23.092501 14.032771 48 " " Y "A" 21 0.06000 0.06000 "TYR " " HA " "    " 1 0 0 FFFFFF  ""  -1 0 1 ""  1 ""  <> 0 466 0 466 <> 11.16 <> <> <> 3326 <> <> <> <> <>
  467 41 -1.944086 -23.723253 13.967902 48 " " Y "A" 21 0.06000 0.06000 "TYR " " HB3" "    " 1 0 0 FFFFFF  ""  -1 0 1 ""  1 ""  <> 0 467 0 467 <> 11.13 <> <> <> 3327 <> <> <> <> <>
  468 41 -2.758527 -24.617711 15.195996 48 " " Y "A" 21 0.06000 0.06000 "TYR " " HB2" "    " 1 0 0 FFFFFF  ""  -1 0 1 ""  1 ""  <> 0 468 0 468 <> 11.13 <> <> <> 3328 <> <> <> <> <>
  469 41 -0.549893 -21.654632 14.676590 48 " " Y "A" 21 0.11500 0.11500 "TYR " " HD1" "    " 1 0 0 FFFFFF  ""  -1 0 1 ""  1 ""  <> 0 469 0 469 <> 13.6 <> <> <> 3329 <> <> <> <> <>
  470 41 -1.948533 -24.610538 17.418882 48 " " Y "A" 21 0.11500 0.11500 "TYR " " HD2" "    " 1 0 0 FFFFFF  ""  -1 0 1 ""  1 ""  <> 0 470 0 470 <> 18.32 <> <> <> 3330 <> <> <> <> <>
  471 41 1.156972 -20.965849 16.282783 48 " " Y "A" 21 0.11500 0.11500 "TYR " " HE1" "    " 1 0 0 FFFFFF  ""  -1 0 1 ""  1 ""  <> 0 471 0 471 <> 16.18 <> <> <> 3331 <> <> <> <> <>
  472 41 -0.216647 -23.930159 19.029732 48 " " Y "A" 21 0.11500 0.11500 "TYR " " HE2" "    " 1 0 0 FFFFFF  ""  -1 0 1 ""  1 ""  <> 0 472 0 472 <> 18.81 <> <> <> 3332 <> <> <> <> <>
  473 42 1.487592 -22.432607 19.489589 48 " " Y "A" 21 0.43500 0.43500 "TYR " " HH " "    " 1 0 0 FFFFFF  ""  -1 0 1 ""  1 ""  <> 0 473 0 473 <> 20.3 <> <> <> 3333 <> <> <> <> <>
  474 25 -5.243074 -23.711413 16.252045 49 " " I "A" 38 -0.50000 -0.50000 "ILE " " N  " "    " 7 0 0 2E2EFF  "N224"  2 1 9 ""  1 ""  <> 0 474 1 474 1 11.69 224 0 224 224 "CCD mismatch"  <> <> <> <>
  475 3 -5.987074 -23.905166 17.479635 49 " " I "A" 24 0.14000 0.14000 "ILE " " CA " "    " 6 0 0 808080  "C225"  2 1 -70 ""  1 ""  FF2E2E  0 475 1 475 1 11.94 225 0 225 225 "CCD mismatch"  <> <> <> <>
  476 2 -5.449074 -25.160381 18.141731 49 " " I "A" 24 0.50000 0.50000 "ILE " " C  " "    " 6 0 0 808080  "C226"  2 1 9 ""  1 ""  <> 0 476 0 476 1 12.45 226 0 226 226 "CCD mismatch"  <> <> <> <>
  477 15 -5.333074 -26.215726 17.511643 49 " " I "A" 70 -0.50000 -0.50000 "ILE " " O  " "    " 8 0 0 FF2E2E  "O227"  2 1 9 ""  1 ""  <> 0 477 0 477 1 12.29 227 0 227 227 "CCD mismatch"  <> <> <> <>
  478 3 -7.488074 -23.946560 17.221332 49 " " I "A" 24 -0.06000 -0.06000 "ILE " " CB " "    " 6 0 0 808080  "C228"  2 1 9 ""  1 ""  <> 0 478 1 478 1 11.74 228 0 228 228 "CCD mismatch"  <> <> <> <>
  479 3 -7.943074 -22.582745 16.683135 49 " " I "A" 24 -0.12000 -0.12000 "ILE " " CG1" "    " 6 0 0 808080  "C229"  2 1 9 ""  1 ""  <> 0 479 2 479 1 15.98 229 0 229 229 "CCD mismatch"  <> <> <> <>
  480 3 -8.259074 -24.349403 18.469076 49 " " I "A" 24 -0.18000 -0.18000 "ILE " " CG2" "    " 6 0 0 808080  "C230"  2 1 9 ""  1 ""  <> 0 480 3 480 1 15.3 230 0 230 230 "CCD mismatch"  <> <> <> <>
  481 3 -9.367074 -22.573473 16.133076 49 " " I "A" 24 -0.18000 -0.18000 "ILE " " CD1" "    " 6 0 0 808080  "C231"  2 1 9 ""  1 ""  <> 0 481 3 481 1 18.56 231 0 231 231 "CCD mismatch"  <> <> <> <>
  482 43 -5.259918 -24.465342 15.576972 49 " " I "A" 21 0.30000 0.30000 "ILE " " H  " "    " 1 0 0 FFFFFF  ""  -1 0 1 ""  1 ""  <> 0 482 0 482 <> 11.69 <> <> <> 3334 <> <> <> <> <>
  483 41 -5.810560 -23.064842 18.125229 49 " " I "A" 21 0.06000 0.06000 "ILE " " HA " "    " 1 0 0 FFFFFF  ""  -1 0 1 ""  1 ""  <> 0 483 0 483 <> 11.94 <> <> <> 3335 <> <> <> <> <>
  484 41 -7.683797 -24.697720 16.454003 49 " " I "A" 21 0.06000 0.06000 "ILE " " HB " "    " 1 0 0 FFFFFF  ""  -1 0 1 ""  1 ""  <> 0 484 0 484 <> 11.74 <> <> <> 3336 <> <> <> <> <>
  485 41 -7.295816 -22.236596 15.878251 49 " " I "A" 21 0.06000 0.06000 "ILE " "HG13" "    " 1 0 0 FFFFFF  ""  -1 0 1 ""  1 ""  <> 0 485 0 485 <> 15.98 <> <> <> 3337 <> <> <> <> <>
  486 41 -7.858428 -21.832456 17.470714 49 " " I "A" 21 0.06000 0.06000 "ILE " "HG12" "    " 1 0 0 FFFFFF  ""  -1 0 1 ""  1 ""  <> 0 486 0 486 <> 15.98 <> <> <> 3338 <> <> <> <> <>
  487 41 -9.335724 -24.293650 18.307918 49 " " I "A" 21 0.06000 0.06000 "ILE " "HG21" "    " 1 0 0 FFFFFF  ""  -1 0 1 ""  1 ""  <> 0 487 0 487 <> 15.3 <> <> <> 3339 <> <> <> <> <>
  488 41 -8.050570 -25.370362 18.789658 49 " " I "A" 21 0.06000 0.06000 "ILE " "HG22" "    " 1 0 0 FFFFFF  ""  -1 0 1 ""  1 ""  <> 0 488 0 488 <> 15.3 <> <> <> 3340 <> <> <> <> <>
  489 41 -8.012174 -23.675853 19.288776 49 " " I "A" 21 0.06000 0.06000 "ILE " "HG23" "    " 1 0 0 FFFFFF  ""  -1 0 1 ""  1 ""  <> 0 489 0 489 <> 15.3 <> <> <> 3341 <> <> <> <> <>
  490 41 -9.452714 -21.829689 15.346036 49 " " I "A" 21 0.06000 0.06000 "ILE " "HD11" "    " 1 0 0 FFFFFF  ""  -1 0 1 ""  1 ""  <> 0 490 0 490 <> 18.56 <> <> <> 3342 <> <> <> <> <>
  491 41 -9.645970 -23.537864 15.708126 49 " " I "A" 21 0.06000 0.06000 "ILE " "HD12" "    " 1 0 0 FFFFFF  ""  -1 0 1 ""  1 ""  <> 0 491 0 491 <> 18.56 <> <> <> 3343 <> <> <> <> <>
  492 41 -10.091337 -22.327719 16.907100 49 " " I "A" 21 0.06000 0.06000 "ILE " "HD13" "    " 1 0 0 FFFFFF  ""  -1 0 1 ""  1 ""  <> 0 492 0 492 <> 18.56 <> <> <> 3344 <> <> <> <> <>
  493 25 -5.111074 -24.999881 19.423738 50 " " Q "A" 38 -0.50000 -0.50000 "GLN " " N  " "    " 7 0 0 2E2EFF  "N232"  2 1 9 ""  1 ""  <> 0 493 1 493 1 12.16 232 0 232 232 "CCD mismatch"  <> <> <> <>
  494 3 -4.491074 -26.063669 20.188272 50 " " Q "A" 24 0.14000 0.14000 "GLN " " CA " "    " 6 0 0 808080  "C233"  2 1 -70 ""  1 ""  FF2E2E  0 494 1 494 1 16.12 233 0 233 233 "CCD mismatch"  <> <> <> <>
  495 2 -5.293074 -26.226290 21.471940 50 " " Q "A" 24 0.50000 0.50000 "GLN " " C  " "    " 6 0 0 808080  "C234"  2 1 9 ""  1 ""  <> 0 495 0 495 1 18.46 234 0 234 234 "CCD mismatch"  <> <> <> <>
  496 15 -5.623074 -25.234818 22.128660 50 " " Q "A" 70 -0.50000 -0.50000 "GLN " " O  " "    " 8 0 0 FF2E2E  "O235"  2 1 9 ""  1 ""  <> 0 496 0 496 1 14.68 235 0 235 235 "CCD mismatch"  <> <> <> <>
  497 3 -3.028074 -25.731474 20.460894 50 " " Q "A" 24 -0.12000 -0.12000 "GLN " " CB " "    " 6 0 0 808080  "C236"  2 1 9 ""  1 ""  <> 0 497 2 497 1 14.89 236 0 236 236 "CCD mismatch"  <> <> <> <>
  498 3 -2.302074 -26.808503 21.274363 50 " " Q "A" 24 -0.12000 -0.12000 "GLN " " CG " "    " 6 0 0 808080  "C237"  2 1 9 ""  1 ""  <> 0 498 2 498 1 22.06 237 0 237 237 "CCD mismatch"  <> <> <> <>
  499 2 -0.931074 -26.336041 21.718035 50 " " Q "A" 24 0.50000 0.50000 "GLN " " CD " "    " 6 0 0 808080  "C238"  2 1 9 "%UT"  13 "Flip"  <> 0 499 0 499 1 29.49 238 0 238 238 "CCD mismatch"  <> "Flip"  <> <>
  500 25 -0.469074 -25.254424 21.350619 50 " " Q "A" 38 -0.76000 -0.76000 "GLN " " NE2" "    " 7 0 0 2E2EFF  "N239"  2 1 9 ""  1 ""  <> 0 500 2 500 1 33.76 239 0 239 239 "CCD mismatch"  <> <> <> <>
  501 15 -0.254074 -27.136823 22.527029 50 " " Q "A" 70 -0.50000 -0.50000 "GLN " " OE1" "    " 8 0 0 FF2E2E  "O240"  2 1 9 ""  1 ""  <> 0 501 0 501 1 31.22 240 0 240 240 "CCD mismatch"  <> <> <> <>
  502 43 -5.246214 -24.110521 19.888153 50 " " Q "A" 21 0.30000 0.30000 "GLN " " H  " "    " 1 0 0 FFFFFF  ""  -1 0 1 ""  1 ""  <> 0 502 0 502 <> 12.16 <> <> <> 3345 <> <> <> <> <>
  503 41 -4.520085 -26.980364 19.621027 50 " " Q "A" 21 0.06000 0.06000 "GLN " " HA " "    " 1 0 0 FFFFFF  ""  -1 0 1 ""  1 ""  <> 0 503 0 503 <> 16.12 <> <> <> 3346 <> <> <> <> <>
  504 41 -2.997008 -24.771957 20.982529 50 " " Q "A" 21 0.06000 0.06000 "GLN " " HB3" "    " 1 0 0 FFFFFF  ""  -1 0 1 ""  1 ""  <> 0 504 0 504 <> 14.89 <> <> <> 3347 <> <> <> <> <>
  505 41 -2.513477 -25.585942 19.509978 50 " " Q "A" 21 0.06000 0.06000 "GLN " " HB2" "    " 1 0 0 FFFFFF  ""  -1 0 1 ""  1 ""  <> 0 505 0 505 <> 14.89 <> <> <> 3348 <> <> <> <> <>
  506 41 -2.200133 -27.724835 20.691976 50 " " Q "A" 21 0.06000 0.06000 "GLN " " HG3" "    " 1 0 0 FFFFFF  ""  -1 0 1 ""  1 ""  <> 0 506 0 506 <> 22.06 <> <> <> 3349 <> <> <> <> <>
  507 41 -2.844821 -27.069183 22.182260 50 " " Q "A" 21 0.06000 0.06000 "GLN " " HG2" "    " 1 0 0 FFFFFF  ""  -1 0 1 ""  1 ""  <> 0 507 0 507 <> 22.06 <> <> <> 3350 <> <> <> <> <>
  508 43 0.433139 -24.952330 21.689011 50 " " Q "A" 21 0.38000 0.38000 "GLN " "HE22" "    " 1 0 0 FFFFFF  ""  -1 0 1 ""  1 ""  <> 0 508 0 508 <> 33.76 <> <> <> 3351 <> <> <> <> <>
  509 43 -1.009198 -24.644215 20.755500 50 " " Q "A" 21 0.38000 0.38000 "GLN " "HE21" "    " 1 0 0 FFFFFF  ""  -1 0 1 ""  1 ""  <> 0 509 0 509 <> 33.76 <> <> <> 3352 <> <> <> <> <>
  510 25 -5.643074 -27.475533 21.795693 51 " " Q "A" 38 -0.50000 -0.50000 "GLN " " N  " "    " 7 0 0 2E2EFF  "N241"  2 1 9 ""  1 ""  <> 0 510 1 510 1 15.21 241 0 241 241 "CCD mismatch"  <> <> <> <>
  511 3 -6.209074 -27.764159 23.103608 51 " " Q "A" 24 0.14000 0.14000 "GLN " " CA " "    " 6 0 0 808080  "C242"  2 1 -70 ""  1 ""  FF2E2E  0 511 1 511 1 14.75 242 0 242 242 "CCD mismatch"  <> <> <> <>
  512 2 -5.071074 -28.252740 23.995856 51 " " Q "A" 24 0.50000 0.50000 "GLN " " C  " "    " 6 0 0 808080  "C243"  2 1 9 ""  1 ""  <> 0 512 0 512 1 17.02 243 0 243 243 "CCD mismatch"  <> <> <> <>
  513 15 -4.349074 -29.185740 23.633857 51 " " Q "A" 70 -0.50000 -0.50000 "GLN " " O  " "    " 8 0 0 FF2E2E  "O244"  2 1 9 ""  1 ""  <> 0 513 0 513 1 17.17 244 0 244 244 "CCD mismatch"  <> <> <> <>
  514 3 -7.331074 -28.773331 22.995544 51 " " Q "A" 24 -0.12000 -0.12000 "GLN " " CB " "    " 6 0 0 808080  "C245"  2 1 9 ""  1 ""  <> 0 514 2 514 1 16.63 245 0 245 245 "CCD mismatch"  <> <> <> <>
  515 3 -7.981074 -29.124267 24.341384 51 " " Q "A" 24 -0.12000 -0.12000 "GLN " " CG " "    " 6 0 0 808080  "C246"  2 1 9 ""  1 ""  <> 0 515 2 515 1 17.03 246 0 246 246 "CCD mismatch"  <> <> <> <>
  516 2 -9.213074 -29.978738 24.171371 51 " " Q "A" 24 0.50000 0.50000 "GLN " " CD " "    " 6 0 0 808080  "C247"  2 1 9 "%UT"  13 ""  <> 0 516 0 516 1 22.8 247 0 247 247 "CCD mismatch"  <> "No Flip"  <> <>
  517 25 -10.272074 -29.663116 24.906697 51 " " Q "A" 38 -0.76000 -0.76000 "GLN " " NE2" "    " 7 0 0 2E2EFF  "N248"  2 1 9 ""  1 ""  <> 0 517 2 517 1 20.7 248 0 248 248 "CCD mismatch"  <> <> <> <>
  518 15 -9.235074 -30.933083 23.366346 51 " " Q "A" 70 -0.50000 -0.50000 "GLN " " OE1" "    " 8 0 0 FF2E2E  "O249"  2 1 9 ""  1 ""  <> 0 518 0 518 1 22.52 249 0 249 249 "CCD mismatch"  <> <> <> <>
  519 43 -5.363734 -28.260410 21.219473 51 " " Q "A" 21 0.30000 0.30000 "GLN " " H  " "    " 1 0 0 FFFFFF  ""  -1 0 1 ""  1 ""  <> 0 519 0 519 <> 15.21 <> <> <> 3353 <> <> <> <> <>
  520 41 -6.658240 -26.870313 23.503877 51 " " Q "A" 21 0.06000 0.06000 "GLN " " HA " "    " 1 0 0 FFFFFF  ""  -1 0 1 ""  1 ""  <> 0 520 0 520 <> 14.75 <> <> <> 3354 <> <> <> <> <>
  521 41 -6.959355 -29.684150 22.521690 51 " " Q "A" 21 0.06000 0.06000 "GLN " " HB3" "    " 1 0 0 FFFFFF  ""  -1 0 1 ""  1 ""  <> 0 521 0 521 <> 16.63 <> <> <> 3355 <> <> <> <> <>
  522 41 -8.090507 -28.380356 22.321801 51 " " Q "A" 21 0.06000 0.06000 "GLN " " HB2" "    " 1 0 0 FFFFFF  ""  -1 0 1 ""  1 ""  <> 0 522 0 522 <> 16.63 <> <> <> 3356 <> <> <> <> <>
  523 41 -8.250241 -28.204950 24.861032 51 " " Q "A" 21 0.06000 0.06000 "GLN " " HG3" "    " 1 0 0 FFFFFF  ""  -1 0 1 ""  1 ""  <> 0 523 0 523 <> 17.03 <> <> <> 3357 <> <> <> <> <>
  524 41 -7.283646 -29.659981 24.985530 51 " " Q "A" 21 0.06000 0.06000 "GLN " " HG2" "    " 1 0 0 FFFFFF  ""  -1 0 1 ""  1 ""  <> 0 524 0 524 <> 17.03 <> <> <> 3358 <> <> <> <> <>
  525 43 -11.120441 -30.204069 24.825806 51 " " Q "A" 21 0.38000 0.38000 "GLN " "HE22" "    " 1 0 0 FFFFFF  ""  -1 0 1 ""  1 ""  <> 0 525 0 525 <> 20.7 <> <> <> 3359 <> <> <> <> <>
  526 43 -10.242485 -28.877384 25.543675 51 " " Q "A" 21 0.38000 0.38000 "GLN " "HE21" "    " 1 0 0 FFFFFF  ""  -1 0 1 ""  1 ""  <> 0 526 0 526 <> 20.7 <> <> <> 3360 <> <> <> <> <>
  527 25 -4.889074 -27.598239 25.146227 52 " " T "A" 38 -0.50000 -0.50000 "THR " " N  " "    " 7 0 0 2E2EFF  "N250"  0 1 9 ""  1 ""  <> 0 527 1 527 1 17.32 250 0 250 250 "CCD mismatch"  <> <> <> <>
  528 3 -3.793074 -27.925113 26.046388 52 " " T "A" 24 0.14000 0.14000 "THR " " CA " "    " 6 0 0 808080  "C251"  0 1 -70 ""  1 ""  FF2E2E  0 528 1 528 1 14.39 251 0 251 251 "CCD mismatch"  <> <> <> <>
  529 2 -4.233074 -28.976255 27.063020 52 " " T "A" 24 0.50000 0.50000 "THR " " C  " "    " 6 0 0 808080  "C252"  0 1 9 ""  1 ""  <> 0 529 0 529 1 18.16 252 0 252 252 "CCD mismatch"  <> <> <> <>
  530 15 -5.389074 -29.391730 27.080644 52 " " T "A" 70 -0.50000 -0.50000 "THR " " O  " "    " 8 0 0 FF2E2E  "O253"  0 1 9 ""  1 ""  <> 0 530 0 530 1 18.43 253 0 253 253 "CCD mismatch"  <> <> <> <>
  531 3 -3.248074 -26.637599 26.682348 52 " " T "A" 24 0.20500 0.20500 "THR " " CB " "    " 6 0 0 808080  "C254"  0 1 9 ""  1 ""  <> 0 531 1 531 1 20.3 254 0 254 254 "CCD mismatch"  <> <> <> <>
  532 3 -2.358074 -25.867348 25.710235 52 " " T "A" 24 -0.18000 -0.18000 "THR " " CG2" "    " 6 0 0 808080  "C255"  0 1 9 ""  1 ""  <> 0 532 3 532 1 20.33 255 0 255 255 "CCD mismatch"  <> <> <> <>
  533 16 -4.346074 -25.810757 27.096217 52 " " T "A" 70 -0.68300 -0.68300 "THR " " OG1" "    " 8 0 0 FF2E2E  "O256"  0 1 9 "%UT"  13 ""  <> 0 533 1 533 1 17.29 256 0 256 256 "CCD mismatch"  <> <> <> <>
  534 43 -5.500491 -26.840268 25.422257 52 " " T "A" 21 0.30000 0.30000 "THR " " H  " "    " 1 0 0 FFFFFF  ""  -1 0 1 ""  1 ""  <> 0 534 0 534 <> 17.32 <> <> <> 3361 <> <> <> <> <>
  535 41 -2.972315 -28.376958 25.489987 52 " " T "A" 21 0.06000 0.06000 "THR " " HA " "    " 1 0 0 FFFFFF  ""  -1 0 1 ""  1 ""  <> 0 535 0 535 <> 14.39 <> <> <> 3362 <> <> <> <> <>
  536 41 -2.659715 -26.859698 27.573173 52 " " T "A" 21 0.06000 0.06000 "THR " " HB " "    " 1 0 0 FFFFFF  ""  -1 0 1 ""  1 ""  <> 0 536 0 536 <> 20.3 <> <> <> 3363 <> <> <> <> <>
  537 41 -1.973039 -24.955671 26.166831 52 " " T "A" 21 0.06000 0.06000 "THR " "HG21" "    " 1 0 0 FFFFFF  ""  -1 0 1 ""  1 ""  <> 0 537 0 537 <> 20.33 <> <> <> 3364 <> <> <> <> <>
  538 41 -1.497032 -26.463249 25.408289 52 " " T "A" 21 0.06000 0.06000 "THR " "HG22" "    " 1 0 0 FFFFFF  ""  -1 0 1 ""  1 ""  <> 0 538 0 538 <> 20.33 <> <> <> 3365 <> <> <> <> <>
  539 41 -2.896926 -25.587469 24.804296 52 " " T "A" 21 0.06000 0.06000 "THR " "HG23" "    " 1 0 0 FFFFFF  ""  -1 0 1 ""  1 ""  <> 0 539 0 539 <> 20.33 <> <> <> 3366 <> <> <> <> <>
  540 42 -4.747367 -26.173167 27.901258 52 " " T "A" 21 0.41800 0.41800 "THR " " HG1" "    " 1 0 0 FFFFFF  ""  -1 0 1 ""  1 ""  <> 0 540 0 540 <> 17.29 <> <> <> 3367 <> <> <> <> <>
  541 25 -3.289074 -29.410918 27.907878 53 " " D "A" 38 -0.50000 -0.50000 "ASP " " N  " "    " 7 0 0 2E2EFF  "N257"  0 1 9 ""  1 ""  <> 0 541 1 541 1 19.51 257 0 257 257 "CCD mismatch"  <> <> <> <>
  542 3 -3.527074 -30.544206 28.792790 53 " " D "A" 24 0.14000 0.14000 "ASP " " CA " "    " 6 0 0 808080  "C258"  0 1 -70 ""  1 ""  FF2E2E  0 542 1 542 1 25.09 258 0 258 258 "CCD mismatch"  <> <> <> <>
  543 2 -4.599074 -30.253670 29.841568 53 " " D "A" 24 0.50000 0.50000 "ASP " " C  " "    " 6 0 0 808080  "C259"  0 1 9 ""  1 ""  <> 0 543 0 543 1 22.18 259 0 259 259 "CCD mismatch"  <> <> <> <>
  544 15 -5.186074 -31.178834 30.393997 53 " " D "A" 70 -0.50000 -0.50000 "ASP " " O  " "    " 8 0 0 FF2E2E  "O260"  0 1 9 ""  1 ""  <> 0 544 0 544 1 23.7 260 0 260 260 "CCD mismatch"  <> <> <> <>
  545 3 -2.203074 -30.979471 29.438692 53 " " D "A" 24 -0.22000 -0.22000 "ASP " " CB " "    " 6 0 0 808080  "C261"  0 1 9 ""  1 ""  <> 0 545 2 545 1 28.29 261 0 261 261 "CCD mismatch"  <> <> <> <>
  546 2 -1.287074 -31.737312 28.487311 53 " " D "A" 24 0.70000 0.70000 "ASP " " CG " "    " 6 0 0 808080  "C262"  0 1 9 "%UT"  13 ""  <> 0 546 0 546 1 38.53 262 0 262 262 "CCD mismatch"  <> <> <> <>
  547 15 -1.792074 -32.290321 27.497150 53 " " D "A" 70 -0.80000 -0.80000 "ASP " " OD1" "    " 8 0 0 FF2E2E  "O263"  0 1 9 ""  1 ""  <> 0 547 0 547 1 46 263 0 263 263 "CCD mismatch"  <> <> <> <>
  548 18 -0.063074 -31.762344 28.732666 53 " " D "A" 70 -0.80000 -0.80000 "ASP " " OD2" "    " 8 -1 0 FF2E2E  "O264"  0 1 9 ""  1 ""  <> 0 548 0 548 1 49.68 264 0 264 264 "CCD mismatch"  <> <> <> <>
  549 43 -2.339729 -29.063527 27.847131 53 " " D "A" 21 0.30000 0.30000 "ASP " " H  " "    " 1 0 0 FFFFFF  ""  -1 0 1 ""  1 ""  <> 0 549 0 549 <> 19.51 <> <> <> 3368 <> <> <> <> <>
  550 41 -3.963077 -31.354437 28.204580 53 " " D "A" 21 0.06000 0.06000 "ASP " " HA " "    " 1 0 0 FFFFFF  ""  -1 0 1 ""  1 ""  <> 0 550 0 550 <> 25.09 <> <> <> 3369 <> <> <> <> <>
  551 41 -2.386429 -31.619059 30.303745 53 " " D "A" 21 0.06000 0.06000 "ASP " " HB3" "    " 1 0 0 FFFFFF  ""  -1 0 1 ""  1 ""  <> 0 551 0 551 <> 28.29 <> <> <> 3370 <> <> <> <> <>
  552 41 -1.672088 -30.102633 29.814630 53 " " D "A" 21 0.06000 0.06000 "ASP " " HB2" "    " 1 0 0 FFFFFF  ""  -1 0 1 ""  1 ""  <> 0 552 0 552 <> 28.29 <> <> <> 3371 <> <> <> <> <>
  553 25 -4.870074 -28.963763 30.079382 54 " " D "A" 38 -0.50000 -0.50000 "ASP " " N  " "    " 7 0 0 2E2EFF  "N265"  0 1 9 ""  1 ""  <> 0 553 1 553 1 21.89 265 0 265 265 "CCD mismatch"  <> <> <> <>
  554 3 -5.937074 -28.528292 30.975125 54 " " D "A" 24 0.14000 0.14000 "ASP " " CA " "    " 6 0 0 808080  "C266"  0 1 -70 ""  1 ""  FF2E2E  0 554 1 554 1 20.84 266 0 266 266 "CCD mismatch"  <> <> <> <>
  555 2 -7.317074 -28.443664 30.326545 54 " " D "A" 24 0.50000 0.50000 "ASP " " C  " "    " 6 0 0 808080  "C267"  0 1 9 ""  1 ""  <> 0 555 0 555 1 20.96 267 0 267 267 "CCD mismatch"  <> <> <> <>
  556 15 -8.259074 -27.960368 30.955451 54 " " D "A" 70 -0.50000 -0.50000 "ASP " " O  " "    " 8 0 0 FF2E2E  "O268"  0 1 9 ""  1 ""  <> 0 556 0 556 1 18.51 268 0 268 268 "CCD mismatch"  <> <> <> <>
  557 3 -5.544074 -27.167038 31.569364 54 " " D "A" 24 -0.22000 -0.22000 "ASP " " CB " "    " 6 0 0 808080  "C269"  0 1 9 ""  1 ""  <> 0 557 2 557 1 19.86 269 0 269 269 "CCD mismatch"  <> <> <> <>
  558 2 -5.271074 -26.094504 30.539680 54 " " D "A" 24 0.70000 0.70000 "ASP " " CG " "    " 6 0 0 808080  "C270"  0 1 9 "%UT"  13 ""  <> 0 558 0 558 1 20.63 270 0 270 270 "CCD mismatch"  <> <> <> <>
  559 15 -5.525074 -26.353743 29.342695 54 " " D "A" 70 -0.80000 -0.80000 "ASP " " OD1" "    " 8 0 0 FF2E2E  "O271"  0 1 9 ""  1 ""  <> 0 559 0 559 1 17.95 271 0 271 271 "CCD mismatch"  <> <> <> <>
  560 18 -4.798074 -24.992709 30.933315 54 " " D "A" 70 -0.80000 -0.80000 "ASP " " OD2" "    " 8 -1 0 FF2E2E  "O272"  0 1 9 ""  1 ""  <> 0 560 0 560 1 20.41 272 0 272 272 "CCD mismatch"  <> <> <> <>
  561 43 -4.383176 -28.236876 29.573804 54 " " D "A" 21 0.30000 0.30000 "ASP " " H  " "    " 1 0 0 FFFFFF  ""  -1 0 1 ""  1 ""  <> 0 561 0 561 <> 21.89 <> <> <> 3372 <> <> <> <> <>
  562 41 -6.021723 -29.229717 31.807151 54 " " D "A" 21 0.06000 0.06000 "ASP " " HA " "    " 1 0 0 FFFFFF  ""  -1 0 1 ""  1 ""  <> 0 562 0 562 <> 20.84 <> <> <> 3373 <> <> <> <> <>
  563 41 -4.632505 -27.295677 32.155522 54 " " D "A" 21 0.06000 0.06000 "ASP " " HB3" "    " 1 0 0 FFFFFF  ""  -1 0 1 ""  1 ""  <> 0 563 0 563 <> 19.86 <> <> <> 3374 <> <> <> <> <>
  564 41 -6.297837 -26.812248 32.274216 54 " " D "A" 21 0.06000 0.06000 "ASP " " HB2" "    " 1 0 0 FFFFFF  ""  -1 0 1 ""  1 ""  <> 0 564 0 564 <> 19.86 <> <> <> 3375 <> <> <> <> <>
  565 25 -7.408074 -28.922429 29.069790 55 " " S "A" 38 -0.50000 -0.50000 "SER " " N  " "    " 7 0 0 2E2EFF  "N273"  0 1 9 ""  1 ""  <> 0 565 1 565 1 18.05 273 0 273 273 "CCD mismatch"  <> <> <> <>
  566 3 -8.582074 -28.869384 28.215914 55 " " S "A" 24 0.14000 0.14000 "SER " " CA " "    " 6 0 0 808080  "C274"  0 1 -70 ""  1 ""  FF2E2E  0 566 1 566 1 18.07 274 0 274 274 "CCD mismatch"  <> <> <> <>
  567 2 -8.959074 -27.495801 27.656798 55 " " S "A" 24 0.50000 0.50000 "SER " " C  " "    " 6 0 0 808080  "C275"  0 1 9 ""  1 ""  <> 0 567 0 567 1 14.71 275 0 275 275 "CCD mismatch"  <> <> <> <>
  568 15 -9.977074 -27.377987 26.992738 55 " " S "A" 70 -0.50000 -0.50000 "SER " " O  " "    " 8 0 0 FF2E2E  "O276"  0 1 9 ""  1 ""  <> 0 568 0 568 1 16.32 276 0 276 276 "CCD mismatch"  <> <> <> <>
  569 3 -9.801074 -29.490393 28.903533 55 " " S "A" 24 0.14500 0.14500 "SER " " CB " "    " 6 0 0 808080  "C277"  0 1 9 ""  1 ""  <> 0 569 2 569 1 25.94 277 0 277 277 "CCD mismatch"  <> <> <> <>
  570 16 -9.499074 -30.830294 29.252310 55 " " S "A" 70 -0.68300 -0.68300 "SER " " OG " "    " 8 0 0 FF2E2E  "O278"  0 1 9 "%UT"  13 ""  <> 0 570 1 570 1 27.7 278 0 278 278 "CCD mismatch"  <> <> <> <>
  571 43 -6.572147 -29.284544 28.628979 55 " " S "A" 21 0.30000 0.30000 "SER " " H  " "    " 1 0 0 FFFFFF  ""  -1 0 1 ""  1 ""  <> 0 571 0 571 <> 18.05 <> <> <> 3376 <> <> <> <> <>
  572 41 -8.337127 -29.481601 27.347445 55 " " S "A" 21 0.06000 0.06000 "SER " " HA " "    " 1 0 0 FFFFFF  ""  -1 0 1 ""  1 ""  <> 0 572 0 572 <> 18.07 <> <> <> 3377 <> <> <> <> <>
  573 41 -10.650344 -29.532030 28.220226 55 " " S "A" 21 0.06000 0.06000 "SER " " HB3" "    " 1 0 0 FFFFFF  ""  -1 0 1 ""  1 ""  <> 0 573 0 573 <> 25.94 <> <> <> 3378 <> <> <> <> <>
  574 41 -10.148869 -28.940373 29.776517 55 " " S "A" 21 0.06000 0.06000 "SER " " HB2" "    " 1 0 0 FFFFFF  ""  -1 0 1 ""  1 ""  <> 0 574 0 574 <> 25.94 <> <> <> 3379 <> <> <> <> <>
  575 42 -8.861997 -30.818924 29.971238 55 " " S "A" 21 0.41800 0.41800 "SER " " HG " "    " 1 0 0 FFFFFF  ""  -1 0 1 ""  1 ""  <> 0 575 0 575 <> 27.7 <> <> <> 3380 <> <> <> <> <>
  576 25 -8.129074 -26.474070 27.869108 56 " " L "A" 38 -0.50000 -0.50000 "LEU " " N  " "    " 7 0 0 2E2EFF  "N279"  0 1 9 ""  1 ""  <> 0 576 1 576 1 14.49 279 0 279 279 "CCD mismatch"  <> <> <> <>
  577 3 -8.473074 -25.151611 27.370542 56 " " L "A" 24 0.14000 0.14000 "LEU " " CA " "    " 6 0 0 808080  "C280"  0 1 -70 ""  1 ""  FF2E2E  0 577 1 577 1 12.13 280 0 280 280 "CCD mismatch"  <> <> <> <>
  578 2 -8.101074 -25.064286 25.893291 56 " " L "A" 24 0.50000 0.50000 "LEU " " C  " "    " 6 0 0 808080  "C281"  0 1 9 ""  1 ""  <> 0 578 0 578 1 13.26 281 0 281 281 "CCD mismatch"  <> <> <> <>
  579 15 -7.208074 -25.778604 25.418525 56 " " L "A" 70 -0.50000 -0.50000 "LEU " " O  " "    " 8 0 0 FF2E2E  "O282"  0 1 9 ""  1 ""  <> 0 579 0 579 1 13.12 282 0 282 282 "CCD mismatch"  <> <> <> <>
  580 3 -7.794074 -24.057245 28.179044 56 " " L "A" 24 -0.12000 -0.12000 "LEU " " CB " "    " 6 0 0 808080  "C283"  0 1 9 ""  1 ""  <> 0 580 2 580 1 11.1 283 0 283 283 "CCD mismatch"  <> <> <> <>
  581 3 -8.254074 -23.942176 29.635739 56 " " L "A" 24 -0.06000 -0.06000 "LEU " " CG " "    " 6 0 0 808080  "C284"  0 1 9 ""  1 ""  <> 0 581 1 581 1 12.1 284 0 284 284 "CCD mismatch"  <> <> <> <>
  582 3 -7.591074 -22.785434 30.308203 56 " " L "A" 24 -0.18000 -0.18000 "LEU " " CD1" "    " 6 0 0 808080  "C285"  0 1 9 ""  1 ""  <> 0 582 3 582 1 16.66 285 0 285 285 "CCD mismatch"  <> <> <> <>
  583 3 -9.780074 -23.830897 29.714997 56 " " L "A" 24 -0.18000 -0.18000 "LEU " " CD2" "    " 6 0 0 808080  "C286"  0 1 9 ""  1 ""  <> 0 583 3 583 1 14.24 286 0 286 286 "CCD mismatch"  <> <> <> <>
  584 43 -7.268872 -26.577406 28.395053 56 " " L "A" 21 0.30000 0.30000 "LEU " " H  " "    " 1 0 0 FFFFFF  ""  -1 0 1 ""  1 ""  <> 0 584 0 584 <> 14.49 <> <> <> 3381 <> <> <> <> <>
  585 41 -9.552174 -25.001033 27.424584 56 " " L "A" 21 0.06000 0.06000 "LEU " " HA " "    " 1 0 0 FFFFFF  ""  -1 0 1 ""  1 ""  <> 0 585 0 585 <> 12.13 <> <> <> 3382 <> <> <> <> <>
  586 41 -7.980876 -23.097166 27.693553 56 " " L "A" 21 0.06000 0.06000 "LEU " " HB3" "    " 1 0 0 FFFFFF  ""  -1 0 1 ""  1 ""  <> 0 586 0 586 <> 11.1 <> <> <> 3383 <> <> <> <> <>
  587 41 -6.712086 -24.190855 28.141047 56 " " L "A" 21 0.06000 0.06000 "LEU " " HB2" "    " 1 0 0 FFFFFF  ""  -1 0 1 ""  1 ""  <> 0 587 0 587 <> 11.1 <> <> <> 3384 <> <> <> <> <>
  588 41 -7.956466 -24.849481 30.162550 56 " " L "A" 21 0.06000 0.06000 "LEU " " HG " "    " 1 0 0 FFFFFF  ""  -1 0 1 ""  1 ""  <> 0 588 0 588 <> 12.1 <> <> <> 3385 <> <> <> <> <>
  589 41 -7.337263 -23.035504 31.338854 56 " " L "A" 21 0.06000 0.06000 "LEU " "HD11" "    " 1 0 0 FFFFFF  ""  -1 0 1 ""  1 ""  <> 0 589 0 589 <> 16.66 <> <> <> 3386 <> <> <> <> <>
  590 41 -6.658928 -22.510701 29.818614 56 " " L "A" 21 0.06000 0.06000 "LEU " "HD12" "    " 1 0 0 FFFFFF  ""  -1 0 1 ""  1 ""  <> 0 590 0 590 <> 16.66 <> <> <> 3387 <> <> <> <> <>
  591 41 -8.222726 -21.896776 30.331179 56 " " L "A" 21 0.06000 0.06000 "LEU " "HD13" "    " 1 0 0 FFFFFF  ""  -1 0 1 ""  1 ""  <> 0 591 0 591 <> 16.66 <> <> <> 3388 <> <> <> <> <>
  592 41 -10.098763 -23.251625 30.582256 56 " " L "A" 21 0.06000 0.06000 "LEU " "HD21" "    " 1 0 0 FFFFFF  ""  -1 0 1 ""  1 ""  <> 0 592 0 592 <> 14.24 <> <> <> 3389 <> <> <> <> <>
  593 41 -10.206485 -23.345157 28.838617 56 " " L "A" 21 0.06000 0.06000 "LEU " "HD22" "    " 1 0 0 FFFFFF  ""  -1 0 1 ""  1 ""  <> 0 593 0 593 <> 14.24 <> <> <> 3390 <> <> <> <> <>
  594 41 -10.236583 -24.816745 29.810631 56 " " L "A" 21 0.06000 0.06000 "LEU " "HD23" "    " 1 0 0 FFFFFF  ""  -1 0 1 ""  1 ""  <> 0 594 0 594 <> 14.24 <> <> <> 3391 <> <> <> <> <>
  595 25 -8.804074 -24.173654 25.184670 57 " " I "A" 38 -0.50000 -0.50000 "ILE " " N  " "    " 7 0 0 2E2EFF  "N287"  2 1 9 ""  1 ""  <> 0 595 1 595 1 10.43 287 0 287 287 "CCD mismatch"  <> <> <> <>
  596 3 -8.630074 -23.982968 23.754392 57 " " I "A" 24 0.14000 0.14000 "ILE " " CA " "    " 6 0 0 808080  "C288"  2 1 -70 ""  1 ""  FF2E2E  0 596 1 596 1 11.74 288 0 288 288 "CCD mismatch"  <> <> <> <>
  597 2 -7.912074 -22.663354 23.504754 57 " " I "A" 24 0.50000 0.50000 "ILE " " C  " "    " 6 0 0 808080  "C289"  2 1 9 ""  1 ""  <> 0 597 0 597 1 13.82 289 0 289 289 "CCD mismatch"  <> <> <> <>
  598 15 -8.370074 -21.623183 23.977125 57 " " I "A" 70 -0.50000 -0.50000 "ILE " " O  " "    " 8 0 0 FF2E2E  "O290"  2 1 9 ""  1 ""  <> 0 598 0 598 1 11.76 290 0 290 290 "CCD mismatch"  <> <> <> <>
  599 3 -10.007074 -23.979612 23.056581 57 " " I "A" 24 -0.06000 -0.06000 "ILE " " CB " "    " 6 0 0 808080  "C291"  2 1 9 ""  1 ""  <> 0 599 1 599 1 14.14 291 0 291 291 "CCD mismatch"  <> <> <> <>
  600 3 -10.713074 -25.324384 23.217793 57 " " I "A" 24 -0.12000 -0.12000 "ILE " " CG1" "    " 6 0 0 808080  "C292"  2 1 9 ""  1 ""  <> 0 600 2 600 1 17.07 292 0 292 292 "CCD mismatch"  <> <> <> <>
  601 3 -9.907074 -23.573960 21.567971 57 " " I "A" 24 -0.18000 -0.18000 "ILE " " CG2" "    " 6 0 0 808080  "C293"  2 1 9 ""  1 ""  <> 0 601 3 601 1 11.87 293 0 293 293 "CCD mismatch"  <> <> <> <>
  602 3 -10.209074 -26.375054 22.345607 57 " " I "A" 24 -0.18000 -0.18000 "ILE " " CD1" "    " 6 0 0 808080  "C294"  2 1 9 ""  1 ""  <> 0 602 3 602 1 19.87 294 0 294 294 "CCD mismatch"  <> <> <> <>
  603 43 -9.521478 -23.614066 25.632633 57 " " I "A" 21 0.30000 0.30000 "ILE " " H  " "    " 1 0 0 FFFFFF  ""  -1 0 1 ""  1 ""  <> 0 603 0 603 <> 10.43 <> <> <> 3392 <> <> <> <> <>
  604 41 -8.026460 -24.782727 23.324927 57 " " I "A" 21 0.06000 0.06000 "ILE " " HA " "    " 1 0 0 FFFFFF  ""  -1 0 1 ""  1 ""  <> 0 604 0 604 <> 11.74 <> <> <> 3393 <> <> <> <> <>
  605 41 -10.637512 -23.236402 23.546317 57 " " I "A" 21 0.06000 0.06000 "ILE " " HB " "    " 1 0 0 FFFFFF  ""  -1 0 1 ""  1 ""  <> 0 605 0 605 <> 14.14 <> <> <> 3394 <> <> <> <> <>
  606 41 -11.765323 -25.175459 22.991104 57 " " I "A" 21 0.06000 0.06000 "ILE " "HG13" "    " 1 0 0 FFFFFF  ""  -1 0 1 ""  1 ""  <> 0 606 0 606 <> 17.07 <> <> <> 3395 <> <> <> <> <>
  607 41 -10.700990 -25.664597 24.253598 57 " " I "A" 21 0.06000 0.06000 "ILE " "HG12" "    " 1 0 0 FFFFFF  ""  -1 0 1 ""  1 ""  <> 0 607 0 607 <> 17.07 <> <> <> 3396 <> <> <> <> <>
  608 41 -10.871429 -23.685493 21.070585 57 " " I "A" 21 0.06000 0.06000 "ILE " "HG21" "    " 1 0 0 FFFFFF  ""  -1 0 1 ""  1 ""  <> 0 608 0 608 <> 11.87 <> <> <> 3397 <> <> <> <> <>
  609 41 -9.608305 -22.534777 21.428140 57 " " I "A" 21 0.06000 0.06000 "ILE " "HG22" "    " 1 0 0 FFFFFF  ""  -1 0 1 ""  1 ""  <> 0 609 0 609 <> 11.87 <> <> <> 3398 <> <> <> <> <>
  610 41 -9.192029 -24.205513 21.047420 57 " " I "A" 21 0.06000 0.06000 "ILE " "HG23" "    " 1 0 0 FFFFFF  ""  -1 0 1 ""  1 ""  <> 0 610 0 610 <> 11.87 <> <> <> 3399 <> <> <> <> <>
  611 41 -10.424545 -27.357507 22.766026 57 " " I "A" 21 0.06000 0.06000 "ILE " "HD11" "    " 1 0 0 FFFFFF  ""  -1 0 1 ""  1 ""  <> 0 611 0 611 <> 19.87 <> <> <> 3400 <> <> <> <> <>
  612 41 -10.684676 -26.335737 21.364726 57 " " I "A" 21 0.06000 0.06000 "ILE " "HD12" "    " 1 0 0 FFFFFF  ""  -1 0 1 ""  1 ""  <> 0 612 0 612 <> 19.87 <> <> <> 3401 <> <> <> <> <>
  613 41 -9.132791 -26.321051 22.191175 57 " " I "A" 21 0.06000 0.06000 "ILE " "HD13" "    " 1 0 0 FFFFFF  ""  -1 0 1 ""  1 ""  <> 0 613 0 613 <> 19.87 <> <> <> 3402 <> <> <> <> <>
  614 25 -6.794074 -22.738111 22.772237 58 " " H "A" 38 -0.50000 -0.50000 "HIP " " N  " "    " 7 0 0 2E2EFF  "N295"  2 1 9 ""  1 ""  <> 0 614 1 614 1 12.18 295 0 295 295 "CCD mismatch"  <> <> <> <>
  615 3 -5.935074 -21.603747 22.481462 58 " " H "A" 24 0.14000 0.14000 "HIP " " CA " "    " 6 0 0 808080  "C296"  2 1 -70 ""  1 ""  FF2E2E  0 615 1 615 1 11.97 296 0 296 296 "CCD mismatch"  <> <> <> <>
  616 2 -5.989074 -21.283913 20.989493 58 " " H "A" 24 0.50000 0.50000 "HIP " " C  " "    " 6 0 0 808080  "C297"  2 1 9 ""  1 ""  <> 0 616 0 616 1 12.4 297 0 297 297 "CCD mismatch"  <> <> <> <>
  617 15 -5.769074 -22.179091 20.183987 58 " " H "A" 70 -0.50000 -0.50000 "HIP " " O  " "    " 8 0 0 FF2E2E  "O298"  2 1 9 ""  1 ""  <> 0 617 0 617 1 12.52 298 0 298 298 "CCD mismatch"  <> <> <> <>
  618 3 -4.485074 -21.924618 22.841226 58 " " H "A" 24 -0.12000 -0.12000 "HIP " " CB " "    " 6 0 0 808080  "C299"  2 1 9 ""  1 ""  <> 0 618 2 618 1 13.05 299 0 299 299 "CCD mismatch"  <> <> <> <>
  619 2 -4.212074 -22.203462 24.292197 58 " " H "A" 24 0.06940 0.06940 "HIP " " CG " "    " 6 0 0 808080  "C300"  2 1 9 "%UT"  13 "HIP"  <> 0 619 0 619 1 16.15 300 0 300 300 "CCD mismatch"  <> "HIP"  <> <>
  620 2 -4.631074 -23.218850 25.078901 58 " " H "A" 24 -0.21580 -0.21580 "HIP " " CD2" "    " 6 0 0 808080  "C301"  2 1 9 ""  1 ""  <> 0 620 1 620 1 15.02 301 0 301 301 "CCD mismatch"  <> <> <> <>
  621 31 -3.401074 -21.374860 25.035017 58 " " H "A" 38 -0.03810 -0.03810 "HIP " " ND1" "    " 7 1 0 2E2EFF  "N302"  2 1 9 ""  1 ""  <> 0 621 1 621 1 13.97 302 0 302 302 "CCD mismatch"  <> <> <> <>
  622 2 -3.367074 -21.893832 26.261903 58 " " H "A" 24 -0.04790 -0.04790 "HIP " " CE1" "    " 6 0 0 808080  "C303"  2 1 9 ""  1 ""  <> 0 622 1 622 1 17.27 303 0 303 303 "CCD mismatch"  <> <> <> <>
  623 25 -4.090074 -23.014530 26.325008 58 " " H "A" 38 -0.03810 -0.03810 "HIP " " NE2" "    " 7 0 0 2E2EFF  "N304"  2 1 9 ""  1 ""  <> 0 623 1 623 1 16.85 304 0 304 304 "CCD mismatch"  <> <> <> <>
  624 43 -6.479332 -23.634618 22.420559 58 " " H "A" 21 0.30000 0.30000 "HIP " " H  " "    " 1 0 0 FFFFFF  ""  -1 0 1 ""  1 ""  <> 0 624 0 624 <> 12.18 <> <> <> 3403 <> <> <> <> <>
  625 41 -6.230660 -20.749239 23.076692 58 " " H "A" 21 0.06000 0.06000 "HIP " " HA " "    " 1 0 0 FFFFFF  ""  -1 0 1 ""  1 ""  <> 0 625 0 625 <> 11.97 <> <> <> 3404 <> <> <> <> <>
  626 41 -3.854476 -21.094949 22.526000 58 " " H "A" 21 0.06000 0.06000 "HIP " " HB3" "    " 1 0 0 FFFFFF  ""  -1 0 1 ""  1 ""  <> 0 626 0 626 <> 13.05 <> <> <> 3405 <> <> <> <> <>
  627 41 -4.135622 -22.790887 22.276696 58 " " H "A" 21 0.06000 0.06000 "HIP " " HB2" "    " 1 0 0 FFFFFF  ""  -1 0 1 ""  1 ""  <> 0 627 0 627 <> 13.05 <> <> <> 3406 <> <> <> <> <>
  628 41 -5.254440 -24.077739 24.876228 58 " " H "A" 21 0.28520 0.28520 "HIP " " HD2" "    " 1 0 0 FFFFFF  ""  -1 0 1 ""  1 ""  <> 0 628 0 628 <> 15.02 <> <> <> 3407 <> <> <> <> <>
  629 44 -2.927734 -20.534651 24.693869 58 " " H "A" 21 0.35860 0.35860 "HIP " " HD1" "    " 1 0 0 FFFFFF  ""  -1 0 1 ""  1 ""  <> 0 629 0 629 <> 13.97 <> <> <> 3408 <> <> <> <> <>
  630 41 -2.810926 -21.473875 27.087186 58 " " H "A" 21 0.26810 0.26810 "HIP " " HE1" "    " 1 0 0 FFFFFF  ""  -1 0 1 ""  1 ""  <> 0 630 0 630 <> 17.27 <> <> <> 3409 <> <> <> <> <>
  631 25 -6.254074 -20.019974 20.652285 59 " " F "A" 38 -0.50000 -0.50000 "PHE " " N  " "    " 7 0 0 2E2EFF  "N305"  2 1 9 ""  1 ""  <> 0 632 1 631 1 9.73 305 0 305 305 "CCD mismatch"  <> <> <> <>
  632 3 -6.101074 -19.507258 19.298235 59 " " F "A" 24 0.14000 0.14000 "PHE " " CA " "    " 6 0 0 808080  "C306"  2 1 -70 ""  1 ""  FF2E2E  0 633 1 632 1 8.99 306 0 306 306 "CCD mismatch"  <> <> <> <>
  633 2 -4.716074 -18.865791 19.225181 59 " " F "A" 24 0.50000 0.50000 "PHE " " C  " "    " 6 0 0 808080  "C307"  2 1 9 ""  1 ""  <> 0 634 0 633 1 8.8 307 0 307 307 "CCD mismatch"  <> <> <> <>
  634 15 -4.413074 -17.950309 19.983520 59 " " F "A" 70 -0.50000 -0.50000 "PHE " " O  " "    " 8 0 0 FF2E2E  "O308"  2 1 9 ""  1 ""  <> 0 635 0 634 1 10.33 308 0 308 308 "CCD mismatch"  <> <> <> <>
  635 3 -7.206074 -18.514736 18.967137 59 " " F "A" 24 -0.00500 -0.00500 "PHE " " CB " "    " 6 0 0 808080  "C309"  2 1 9 ""  1 ""  <> 0 636 2 635 1 9.15 309 0 309 309 "CCD mismatch"  <> <> <> <>
  636 2 -7.141074 -17.922719 17.575733 59 " " F "A" 24 -0.11500 -0.11500 "PHE " " CG " "    " 6 0 0 808080  "C310"  2 1 9 ""  1 ""  <> 0 637 0 636 1 11.9 310 0 310 310 "CCD mismatch"  <> <> <> <>
  637 2 -6.205074 -16.947259 17.260188 59 " " F "A" 24 -0.11500 -0.11500 "PHE " " CD1" "    " 6 0 0 808080  "C311"  2 1 9 ""  1 ""  <> 0 638 1 637 1 10.63 311 0 311 311 "CCD mismatch"  <> <> <> <>
  638 2 -7.994074 -18.364553 16.577013 59 " " F "A" 24 -0.11500 -0.11500 "PHE " " CD2" "    " 6 0 0 808080  "C312"  2 1 9 ""  1 ""  <> 0 639 1 638 1 13.46 312 0 312 312 "CCD mismatch"  <> <> <> <>
  639 2 -6.133074 -16.418706 15.970707 59 " " F "A" 24 -0.11500 -0.11500 "PHE " " CE1" "    " 6 0 0 808080  "C313"  2 1 9 ""  1 ""  <> 0 640 1 639 1 9.95 313 0 313 313 "CCD mismatch"  <> <> <> <>
  640 2 -7.920074 -17.836902 15.295094 59 " " F "A" 24 -0.11500 -0.11500 "PHE " " CE2" "    " 6 0 0 808080  "C314"  2 1 9 ""  1 ""  <> 0 641 1 640 1 13.75 314 0 314 314 "CCD mismatch"  <> <> <> <>
  641 2 -6.995074 -16.855818 14.997807 59 " " F "A" 24 -0.11500 -0.11500 "PHE " " CZ " "    " 6 0 0 808080  "C315"  2 1 9 ""  1 ""  <> 0 642 1 641 1 11.27 315 0 315 315 "CCD mismatch"  <> <> <> <>
  642 43 -6.434921 -19.335873 21.378462 59 " " F "A" 21 0.30000 0.30000 "PHE " " H  " "    " 1 0 0 FFFFFF  ""  -1 0 1 ""  1 ""  <> 0 643 0 642 <> 9.73 <> <> <> 3410 <> <> <> <> <>
  643 41 -6.162268 -20.318385 18.569362 59 " " F "A" 21 0.06000 0.06000 "PHE " " HA " "    " 1 0 0 FFFFFF  ""  -1 0 1 ""  1 ""  <> 0 644 0 643 <> 8.99 <> <> <> 3411 <> <> <> <> <>
  644 41 -7.188152 -17.696093 19.686345 59 " " F "A" 21 0.06000 0.06000 "PHE " " HB3" "    " 1 0 0 FFFFFF  ""  -1 0 1 ""  1 ""  <> 0 645 0 644 <> 9.15 <> <> <> 3412 <> <> <> <> <>
  645 41 -8.164914 -19.016540 19.086733 59 " " F "A" 21 0.06000 0.06000 "PHE " " HB2" "    " 1 0 0 FFFFFF  ""  -1 0 1 ""  1 ""  <> 0 646 0 645 <> 9.15 <> <> <> 3413 <> <> <> <> <>
  646 41 -5.530389 -16.564919 18.011248 59 " " F "A" 21 0.11500 0.11500 "PHE " " HD1" "    " 1 0 0 FFFFFF  ""  -1 0 1 ""  1 ""  <> 0 647 0 646 <> 10.63 <> <> <> 3414 <> <> <> <> <>
  647 41 -8.725081 -19.131555 16.789475 59 " " F "A" 21 0.11500 0.11500 "PHE " " HD2" "    " 1 0 0 FFFFFF  ""  -1 0 1 ""  1 ""  <> 0 648 0 647 <> 13.46 <> <> <> 3415 <> <> <> <> <>
  648 41 -5.396452 -15.664121 15.744992 59 " " F "A" 21 0.11500 0.11500 "PHE " " HE1" "    " 1 0 0 FFFFFF  ""  -1 0 1 ""  1 ""  <> 0 649 0 648 <> 9.95 <> <> <> 3416 <> <> <> <> <>
  649 41 -8.590899 -18.191360 14.526580 59 " " F "A" 21 0.11500 0.11500 "PHE " " HE2" "    " 1 0 0 FFFFFF  ""  -1 0 1 ""  1 ""  <> 0 650 0 649 <> 13.75 <> <> <> 3417 <> <> <> <> <>
  650 41 -6.939716 -16.444353 14.000386 59 " " F "A" 21 0.11500 0.11500 "PHE " " HZ " "    " 1 0 0 FFFFFF  ""  -1 0 1 ""  1 ""  <> 0 651 0 650 <> 11.27 <> <> <> 3418 <> <> <> <> <>
  651 25 -3.881074 -19.374651 18.320554 60 " " C "A" 38 -0.50000 -0.50000 "CYS " " N  " "    " 7 0 0 2E2EFF  "N316"  2 1 9 ""  1 ""  <> 0 652 1 651 1 8.75 316 0 316 316 "CCD mismatch"  <> <> <> <>
  652 3 -2.476074 -19.003442 18.271600 60 " " C "A" 24 0.14000 0.14000 "CYS " " CA " "    " 6 0 0 808080  "C317"  2 1 -70 ""  1 ""  FF2E2E  0 653 1 652 1 8.46 317 0 317 317 "CCD mismatch"  <> <> <> <>
  653 2 -2.059074 -18.528331 16.894684 60 " " C "A" 24 0.50000 0.50000 "CYS " " C  " "    " 6 0 0 808080  "C318"  2 1 9 ""  1 ""  <> 0 654 0 653 1 9.71 318 0 318 318 "CCD mismatch"  <> <> <> <>
  654 15 -2.622074 -18.945077 15.888509 60 " " C "A" 70 -0.50000 -0.50000 "CYS " " O  " "    " 8 0 0 FF2E2E  "O319"  2 1 9 ""  1 ""  <> 0 655 0 654 1 9.15 319 0 319 319 "CCD mismatch"  <> <> <> <>
  655 3 -1.606074 -20.169664 18.697556 60 " " C "A" 24 0.02000 0.02000 "CYS " " CB " "    " 6 0 0 808080  "C320"  2 1 9 ""  1 ""  <> 0 656 2 655 1 10.8 320 0 320 320 "CCD mismatch"  <> <> <> <>
  656 49 -1.980074 -20.792445 20.340244 60 " " C "A" 143 -0.33500 -0.33500 "CYS " " SG " "    " 16 0 0 FFFF6B  "S321"  2 1 9 "%UT"  13 ""  <> 0 657 1 656 1 15.04 321 0 321 321 "CCD mismatch"  <> <> <> <>
  657 43 -4.173105 -20.129378 17.710651 60 " " C "A" 21 0.30000 0.30000 "CYS " " H  " "    " 1 0 0 FFFFFF  ""  -1 0 1 ""  1 ""  <> 0 658 0 657 <> 8.75 <> <> <> 3419 <> <> <> <> <>
  658 41 -2.325223 -18.175672 18.942285 60 " " C "A" 21 0.06000 0.06000 "CYS " " HA " "    " 1 0 0 FFFFFF  ""  -1 0 1 ""  1 ""  <> 0 659 0 658 <> 8.46 <> <> <> 3420 <> <> <> <> <>
  659 41 -0.549556 -19.899372 18.668018 60 " " C "A" 21 0.08000 0.08000 "CYS " " HB3" "    " 1 0 0 FFFFFF  ""  -1 0 1 ""  1 ""  <> 0 660 0 659 <> 10.8 <> <> <> 3421 <> <> <> <> <>
  660 41 -1.756990 -20.993543 18.002577 60 " " C "A" 21 0.08000 0.08000 "CYS " " HB2" "    " 1 0 0 FFFFFF  ""  -1 0 1 ""  1 ""  <> 0 661 0 660 <> 10.8 <> <> <> 3422 <> <> <> <> <>
  661 41 -1.546760 -19.719529 21.001358 60 " " C "A" 21 0.15500 0.15500 "CYS " " HG " "    " 1 0 0 FFFFFF  ""  -1 0 1 ""  1 ""  <> 0 662 0 661 <> 15.04 <> <> <> 3423 <> <> <> <> <>
  662 25 -1.024074 -17.685694 16.881195 61 " " W "A" 38 -0.50000 -0.50000 "TRP " " N  " "    " 7 0 0 2E2EFF  "N322"  2 1 9 ""  1 ""  <> 0 663 1 662 1 7.46 322 0 322 322 "CCD mismatch"  <> <> <> <>
  663 3 -0.333074 -17.312244 15.660359 61 " " W "A" 24 0.14000 0.14000 "TRP " " CA " "    " 6 0 0 808080  "C323"  2 1 -70 ""  1 ""  FF2E2E  0 664 1 663 1 7 323 0 323 323 "CCD mismatch"  <> <> <> <>
  664 2 1.157926 -17.450191 15.943291 61 " " W "A" 24 0.50000 0.50000 "TRP " " C  " "    " 6 0 0 808080  "C324"  2 1 9 ""  1 ""  <> 0 665 0 664 1 11.91 324 0 324 324 "CCD mismatch"  <> <> <> <>
  665 15 1.670926 -16.942663 16.952227 61 " " W "A" 70 -0.50000 -0.50000 "TRP " " O  " "    " 8 0 0 FF2E2E  "O325"  2 1 9 ""  1 ""  <> 0 666 0 665 1 11.33 325 0 325 325 "CCD mismatch"  <> <> <> <>
  666 3 -0.649074 -15.880290 15.196143 61 " " W "A" 24 -0.12000 -0.12000 "TRP " " CB " "    " 6 0 0 808080  "C326"  2 1 9 ""  1 ""  <> 0 667 2 666 1 11.03 326 0 326 326 "CCD mismatch"  <> <> <> <>
  667 2 -0.009074 -15.516007 13.889185 61 " " W "A" 24 0.07500 0.07500 "TRP " " CG " "    " 6 0 0 808080  "C327"  2 1 9 ""  1 ""  <> 0 668 0 667 1 9.39 327 0 327 327 "CCD mismatch"  <> <> <> <>
  668 2 -0.561074 -15.607724 12.648045 61 " " W "A" 24 -0.11500 -0.11500 "TRP " " CD1" "    " 6 0 0 808080  "C328"  2 1 9 ""  1 ""  <> 0 669 1 668 1 10.53 328 0 328 328 "CCD mismatch"  <> <> <> <>
  669 2 1.321926 -15.007862 13.701053 61 " " W "A" 24 -0.05500 -0.05500 "TRP " " CD2" "    " 6 0 0 808080  "C329"  2 1 9 ""  1 ""  <> 0 670 0 669 1 13.45 329 0 329 329 "CCD mismatch"  <> <> <> <>
  670 2 1.506926 -14.821355 12.318014 61 " " W "A" 24 0.13000 0.13000 "TRP " " CE2" "    " 6 0 0 808080  "C330"  2 1 9 ""  1 ""  <> 0 671 0 670 1 11.53 330 0 330 330 "CCD mismatch"  <> <> <> <>
  671 2 2.379926 -14.704144 14.574998 61 " " W "A" 24 -0.11500 -0.11500 "TRP " " CE3" "    " 6 0 0 808080  "C331"  2 1 9 ""  1 ""  <> 0 672 1 671 1 12.69 331 0 331 331 "CCD mismatch"  <> <> <> <>
  672 25 0.341926 -15.200978 11.693539 61 " " W "A" 38 -0.57000 -0.57000 "TRP " " NE1" "    " 7 0 0 2E2EFF  "N332"  2 1 9 ""  1 ""  <> 0 673 1 672 1 9.6 332 0 332 332 "CCD mismatch"  <> <> <> <>
  673 2 2.705926 -14.329291 11.785734 61 " " W "A" 24 -0.11500 -0.11500 "TRP " " CZ2" "    " 6 0 0 808080  "C333"  2 1 9 ""  1 ""  <> 0 674 1 673 1 11.62 333 0 333 333 "CCD mismatch"  <> <> <> <>
  674 2 3.564926 -14.221008 14.042182 61 " " W "A" 24 -0.11500 -0.11500 "TRP " " CZ3" "    " 6 0 0 808080  "C334"  2 1 9 ""  1 ""  <> 0 675 1 674 1 14.54 334 0 334 334 "CCD mismatch"  <> <> <> <>
  675 2 3.719926 -14.042100 12.666304 61 " " W "A" 24 -0.11500 -0.11500 "TRP " " CH2" "    " 6 0 0 808080  "C335"  2 1 9 ""  1 ""  <> 0 676 1 675 1 12.71 335 0 335 335 "CCD mismatch"  <> <> <> <>
  676 43 -0.605138 -17.381180 17.750630 61 " " W "A" 21 0.30000 0.30000 "TRP " " H  " "    " 1 0 0 FFFFFF  ""  -1 0 1 ""  1 ""  <> 0 677 0 676 <> 7.46 <> <> <> 3424 <> <> <> <> <>
  677 41 -0.637558 -17.973171 14.866818 61 " " W "A" 21 0.06000 0.06000 "TRP " " HA " "    " 1 0 0 FFFFFF  ""  -1 0 1 ""  1 ""  <> 0 678 0 677 <> 7 <> <> <> 3425 <> <> <> <> <>
  678 41 -0.328769 -15.155719 15.944826 61 " " W "A" 21 0.06000 0.06000 "TRP " " HB3" "    " 1 0 0 FFFFFF  ""  -1 0 1 ""  1 ""  <> 0 679 0 678 <> 11.03 <> <> <> 3426 <> <> <> <> <>
  679 41 -1.728095 -15.756657 15.094323 61 " " W "A" 21 0.06000 0.06000 "TRP " " HB2" "    " 1 0 0 FFFFFF  ""  -1 0 1 ""  1 ""  <> 0 680 0 679 <> 11.03 <> <> <> 3427 <> <> <> <> <>
  680 41 -1.561838 -15.958295 12.457524 61 " " W "A" 21 0.11500 0.11500 "TRP " " HD1" "    " 1 0 0 FFFFFF  ""  -1 0 1 ""  1 ""  <> 0 681 0 680 <> 10.53 <> <> <> 3428 <> <> <> <> <>
  681 41 2.270578 -14.846971 15.634865 61 " " W "A" 21 0.11500 0.11500 "TRP " " HE3" "    " 1 0 0 FFFFFF  ""  -1 0 1 ""  1 ""  <> 0 682 0 681 <> 12.69 <> <> <> 3429 <> <> <> <> <>
  682 43 0.150271 -15.218311 10.698072 61 " " W "A" 21 0.42000 0.42000 "TRP " " HE1" "    " 1 0 0 FFFFFF  ""  -1 0 1 ""  1 ""  <> 0 683 0 682 <> 9.6 <> <> <> 3430 <> <> <> <> <>
  683 41 2.835177 -14.187723 10.723100 61 " " W "A" 21 0.11500 0.11500 "TRP " " HZ2" "    " 1 0 0 FFFFFF  ""  -1 0 1 ""  1 ""  <> 0 684 0 683 <> 11.62 <> <> <> 3431 <> <> <> <> <>
  684 41 4.384619 -13.986208 14.705112 61 " " W "A" 21 0.11500 0.11500 "TRP " " HZ3" "    " 1 0 0 FFFFFF  ""  -1 0 1 ""  1 ""  <> 0 685 0 684 <> 14.54 <> <> <> 3432 <> <> <> <> <>
  685 41 4.659068 -13.668776 12.285131 61 " " W "A" 21 0.11500 0.11500 "TRP " " HH2" "    " 1 0 0 FFFFFF  ""  -1 0 1 ""  1 ""  <> 0 686 0 685 <> 12.71 <> <> <> 3433 <> <> <> <> <>
  686 25 1.831926 -18.139152 15.038606 62 " " K "A" 38 -0.50000 -0.50000 "LYS " " N  " "    " 7 0 0 2E2EFF  "N336"  2 1 9 ""  1 ""  <> 0 687 1 686 1 9.2 336 0 336 336 "CCD mismatch"  <> <> <> <>
  687 3 3.272926 -18.301254 15.119376 62 " " K "A" 24 0.14000 0.14000 "LYS " " CA " "    " 6 0 0 808080  "C337"  2 1 -70 ""  1 ""  FF2E2E  0 688 1 687 1 13.7 337 0 337 337 "CCD mismatch"  <> <> <> <>
  688 2 3.938926 -17.935069 13.803124 62 " " K "A" 24 0.50000 0.50000 "LYS " " C  " "    " 6 0 0 808080  "C338"  2 1 9 ""  1 ""  <> 0 689 0 688 1 13.84 338 0 338 338 "CCD mismatch"  <> <> <> <>
  689 15 3.362926 -18.082342 12.726208 62 " " K "A" 70 -0.50000 -0.50000 "LYS " " O  " "    " 8 0 0 FF2E2E  "O339"  2 1 9 ""  1 ""  <> 0 690 0 689 1 12.09 339 0 339 339 "CCD mismatch"  <> <> <> <>
  690 3 3.665926 -19.718421 15.493980 62 " " K "A" 24 -0.12000 -0.12000 "LYS " " CB " "    " 6 0 0 808080  "C340"  2 1 9 ""  1 ""  <> 0 691 2 690 1 13.13 340 0 340 340 "CCD mismatch"  <> <> <> <>
  691 3 3.659926 -20.727909 14.398465 62 " " K "A" 24 -0.12000 -0.12000 "LYS " " CG " "    " 6 0 0 808080  "C341"  2 1 9 ""  1 ""  <> 0 692 2 691 1 15.05 341 0 341 341 "CCD mismatch"  <> <> <> <>
  692 3 4.412926 -22.028241 14.774706 62 " " K "A" 24 -0.12000 -0.12000 "LYS " " CD " "    " 6 0 0 808080  "C342"  2 1 9 ""  1 ""  <> 0 693 2 692 1 24.64 342 0 342 342 "CCD mismatch"  <> <> <> <>
  693 3 3.520926 -23.106916 15.317025 62 " " K "A" 24 0.19000 0.19000 "LYS " " CE " "    " 6 0 0 808080  "C343"  2 1 9 ""  1 ""  <> 0 694 2 693 1 32.77 343 0 343 343 "CCD mismatch"  <> <> <> <>
  694 32 4.229926 -24.413991 15.424946 62 " " K "A" 38 -0.30000 -0.30000 "LYS " " NZ " "    " 7 1 0 2E2EFF  "N344"  2 1 9 "%UT"  13 ""  <> 0 695 3 694 1 36.42 344 0 344 344 "CCD mismatch"  <> <> <> <>
  695 43 1.362440 -18.534558 14.233890 62 " " K "A" 21 0.30000 0.30000 "LYS " " H  " "    " 1 0 0 FFFFFF  ""  -1 0 1 ""  1 ""  <> 0 696 0 695 <> 9.2 <> <> <> 3434 <> <> <> <> <>
  696 41 3.666734 -17.613041 15.857826 62 " " K "A" 21 0.06000 0.06000 "LYS " " HA " "    " 1 0 0 FFFFFF  ""  -1 0 1 ""  1 ""  <> 0 697 0 696 <> 13.7 <> <> <> 3435 <> <> <> <> <>
  697 41 3.083242 -20.057873 16.345576 62 " " K "A" 21 0.06000 0.06000 "LYS " " HB3" "    " 1 0 0 FFFFFF  ""  -1 0 1 ""  1 ""  <> 0 698 0 697 <> 13.13 <> <> <> 3436 <> <> <> <> <>
  698 41 4.690225 -19.656700 15.865575 62 " " K "A" 21 0.06000 0.06000 "LYS " " HB2" "    " 1 0 0 FFFFFF  ""  -1 0 1 ""  1 ""  <> 0 699 0 698 <> 13.13 <> <> <> 3437 <> <> <> <> <>
  699 41 4.121851 -20.403179 13.468800 62 " " K "A" 21 0.06000 0.06000 "LYS " " HG3" "    " 1 0 0 FFFFFF  ""  -1 0 1 ""  1 ""  <> 0 700 0 699 <> 15.05 <> <> <> 3438 <> <> <> <> <>
  700 41 2.622978 -20.954098 14.167184 62 " " K "A" 21 0.06000 0.06000 "LYS " " HG2" "    " 1 0 0 FFFFFF  ""  -1 0 1 ""  1 ""  <> 0 701 0 700 <> 15.05 <> <> <> 3439 <> <> <> <> <>
  701 41 5.203499 -21.814880 15.496540 62 " " K "A" 21 0.06000 0.06000 "LYS " " HD3" "    " 1 0 0 FFFFFF  ""  -1 0 1 ""  1 ""  <> 0 702 0 701 <> 24.64 <> <> <> 3440 <> <> <> <> <>
  702 41 4.927823 -22.390327 13.882559 62 " " K "A" 21 0.06000 0.06000 "LYS " " HD2" "    " 1 0 0 FFFFFF  ""  -1 0 1 ""  1 ""  <> 0 703 0 702 <> 24.64 <> <> <> 3441 <> <> <> <> <>
  703 41 2.652071 -23.250778 14.675376 62 " " K "A" 21 0.06000 0.06000 "LYS " " HE3" "    " 1 0 0 FFFFFF  ""  -1 0 1 ""  1 ""  <> 0 704 0 703 <> 32.77 <> <> <> 3442 <> <> <> <> <>
  704 41 3.149519 -22.824317 16.301484 62 " " K "A" 21 0.06000 0.06000 "LYS " " HE2" "    " 1 0 0 FFFFFF  ""  -1 0 1 ""  1 ""  <> 0 705 0 704 <> 32.77 <> <> <> 3443 <> <> <> <> <>
  705 44 3.583198 -25.099104 15.795760 62 " " K "A" 21 0.33000 0.33000 "LYS " " HZ1" "    " 1 0 0 FFFFFF  ""  -1 0 1 ""  1 ""  <> 0 706 0 705 <> 36.42 <> <> <> 3444 <> <> <> <> <>
  706 44 4.552423 -24.709466 14.515081 62 " " K "A" 21 0.33000 0.33000 "LYS " " HZ2" "    " 1 0 0 FFFFFF  ""  -1 0 1 ""  1 ""  <> 0 707 0 706 <> 36.42 <> <> <> 3445 <> <> <> <> <>
  707 44 5.013599 -24.323599 16.055565 62 " " K "A" 21 0.33000 0.33000 "LYS " " HZ3" "    " 1 0 0 FFFFFF  ""  -1 0 1 ""  1 ""  <> 0 708 0 707 <> 36.42 <> <> <> 3446 <> <> <> <> <>
  708 25 5.182926 -17.488259 13.935227 63 " " D "A" 38 -0.50000 -0.50000 "ASP " " N  " "    " 7 0 0 2E2EFF  "N345"  2 1 9 ""  1 ""  <> 0 709 1 708 1 11.89 345 0 345 345 "CCD mismatch"  <> <> <> <>
  709 3 6.013926 -17.131230 12.808834 63 " " D "A" 24 0.14000 0.14000 "ASP " " CA " "    " 6 0 0 808080  "C346"  2 1 -70 ""  1 ""  FF2E2E  0 710 1 709 1 15.04 346 0 346 346 "CCD mismatch"  <> <> <> <>
  710 2 6.564926 -18.422728 12.231774 63 " " D "A" 24 0.50000 0.50000 "ASP " " C  " "    " 6 0 0 808080  "C347"  2 1 9 ""  1 ""  <> 0 711 0 710 1 14.38 347 0 347 347 "CCD mismatch"  <> <> <> <>
  711 15 7.209926 -19.186901 12.953361 63 " " D "A" 70 -0.50000 -0.50000 "ASP " " O  " "    " 8 0 0 FF2E2E  "O348"  2 1 9 ""  1 ""  <> 0 712 0 711 1 14.7 348 0 348 348 "CCD mismatch"  <> <> <> <>
  712 3 7.133926 -16.217465 13.312148 63 " " D "A" 24 -0.22000 -0.22000 "ASP " " CB " "    " 6 0 0 808080  "C349"  2 1 9 ""  1 ""  <> 0 713 2 712 1 15.13 349 0 349 349 "CCD mismatch"  <> <> <> <>
  713 2 8.038926 -15.661035 12.252381 63 " " D "A" 24 0.70000 0.70000 "ASP " " CG " "    " 6 0 0 808080  "C350"  2 1 9 "%UT"  13 ""  <> 0 714 0 713 1 15.28 350 0 350 350 "CCD mismatch"  <> <> <> <>
  714 15 8.464926 -16.430921 11.359863 63 " " D "A" 70 -0.80000 -0.80000 "ASP " " OD1" "    " 8 0 0 FF2E2E  "O351"  2 1 9 ""  1 ""  <> 0 715 0 714 1 16.52 351 0 351 351 "CCD mismatch"  <> <> <> <>
  715 18 8.335926 -14.482244 12.318656 63 " " D "A" 70 -0.80000 -0.80000 "ASP " " OD2" "    " 8 -1 0 FF2E2E  "O352"  2 1 9 ""  1 ""  <> 0 716 0 715 1 20.77 352 0 352 352 "CCD mismatch"  <> <> <> <>
  716 43 5.593598 -17.397304 14.857284 63 " " D "A" 21 0.30000 0.30000 "ASP " " H  " "    " 1 0 0 FFFFFF  ""  -1 0 1 ""  1 ""  <> 0 717 0 716 <> 11.89 <> <> <> 3447 <> <> <> <> <>
  717 41 5.423006 -16.595647 12.061730 63 " " D "A" 21 0.06000 0.06000 "ASP " " HA " "    " 1 0 0 FFFFFF  ""  -1 0 1 ""  1 ""  <> 0 718 0 717 <> 15.04 <> <> <> 3448 <> <> <> <> <>
  718 41 7.723653 -16.756712 14.049121 63 " " D "A" 21 0.06000 0.06000 "ASP " " HB3" "    " 1 0 0 FFFFFF  ""  -1 0 1 ""  1 ""  <> 0 719 0 718 <> 15.13 <> <> <> 3449 <> <> <> <> <>
  719 41 6.682001 -15.397226 13.875185 63 " " D "A" 21 0.06000 0.06000 "ASP " " HB2" "    " 1 0 0 FFFFFF  ""  -1 0 1 ""  1 ""  <> 0 720 0 719 <> 15.13 <> <> <> 3450 <> <> <> <> <>
  720 25 6.313926 -18.652019 10.938918 64 " " R "A" 38 -0.50000 -0.50000 "ARG " " N  " "    " 7 0 0 2E2EFF  "N353"  0 1 9 ""  1 ""  <> 0 721 1 720 1 10.24 353 0 353 353 "CCD mismatch"  <> <> <> <>
  721 3 6.705926 -19.896991 10.303272 64 " " R "A" 24 0.14000 0.14000 "ARG " " CA " "    " 6 0 0 808080  "C354"  0 1 -70 ""  1 ""  FF2E2E  0 722 1 721 1 11.81 354 0 354 354 "CCD mismatch"  <> <> <> <>
  722 2 8.201926 -20.017203 10.029486 64 " " R "A" 24 0.50000 0.50000 "ARG " " C  " "    " 6 0 0 808080  "C355"  0 1 9 ""  1 ""  <> 0 723 0 722 1 15.55 355 0 355 355 "CCD mismatch"  <> <> <> <>
  723 15 8.681926 -21.122582 9.800059 64 " " R "A" 70 -0.50000 -0.50000 "ARG " " O  " "    " 8 0 0 FF2E2E  "O356"  0 1 9 ""  1 ""  <> 0 724 0 723 1 18.6 356 0 356 356 "CCD mismatch"  <> <> <> <>
  724 3 5.951926 -20.129880 9.010649 64 " " R "A" 24 -0.12000 -0.12000 "ARG " " CB " "    " 6 0 0 808080  "C357"  0 1 9 ""  1 ""  <> 0 725 2 724 1 12.16 357 0 357 357 "CCD mismatch"  <> <> <> <>
  725 3 4.511926 -20.587903 9.251968 64 " " R "A" 24 -0.05000 -0.05000 "ARG " " CG " "    " 6 0 0 808080  "C358"  0 1 9 ""  1 ""  <> 0 726 2 725 1 14.84 358 0 358 358 "CCD mismatch"  <> <> <> <>
  726 3 3.839926 -21.040507 7.969901 64 " " R "A" 24 0.19000 0.19000 "ARG " " CD " "    " 6 0 0 808080  "C359"  0 1 9 ""  1 ""  <> 0 727 2 726 1 16.19 359 0 359 359 "CCD mismatch"  <> <> <> <>
  727 25 3.482926 -19.904435 7.128166 64 " " R "A" 38 -0.69997 -0.69997 "ARG " " NE " "    " 7 0 0 2E2EFF  "N360"  0 1 9 ""  1 ""  <> 0 728 1 727 1 19.23 360 0 360 360 "CCD mismatch"  <> <> <> <>
  728 2 3.756926 -19.794249 5.837319 64 " " R "A" 24 0.63990 0.63990 "ARG " " CZ " "    " 6 0 0 808080  "C361"  0 1 9 ""  1 ""  <> 0 729 0 728 1 17.12 361 0 361 361 "CCD mismatch"  <> <> <> <>
  729 25 4.597926 -20.618399 5.236788 64 " " R "A" 38 -0.79997 -0.79997 "ARG " " NH1" "    " 7 0 0 2E2EFF  "N362"  0 1 9 ""  1 ""  <> 0 730 2 729 1 15.11 362 0 362 362 "CCD mismatch"  <> <> <> <>
  730 31 3.175926 -18.829593 5.134485 64 " " R "A" 38 -0.79997 -0.79997 "ARG " " NH2" "    " 7 1 0 2E2EFF  "N363"  0 1 9 ""  1 ""  <> 0 731 2 730 1 16.37 363 0 363 363 "CCD mismatch"  <> <> <> <>
  731 43 5.822986 -17.968095 10.376089 64 " " R "A" 21 0.30000 0.30000 "ARG " " H  " "    " 1 0 0 FFFFFF  ""  -1 0 1 ""  1 ""  <> 0 732 0 731 <> 10.24 <> <> <> 3451 <> <> <> <> <>
  732 41 6.469776 -20.721917 10.979548 64 " " R "A" 21 0.06000 0.06000 "ARG " " HA " "    " 1 0 0 FFFFFF  ""  -1 0 1 ""  1 ""  <> 0 733 0 732 <> 11.81 <> <> <> 3452 <> <> <> <> <>
  733 41 6.439598 -20.915588 8.430277 64 " " R "A" 21 0.06000 0.06000 "ARG " " HB3" "    " 1 0 0 FFFFFF  ""  -1 0 1 ""  1 ""  <> 0 734 0 733 <> 12.16 <> <> <> 3453 <> <> <> <> <>
  734 41 5.986616 -19.235807 8.387899 64 " " R "A" 21 0.06000 0.06000 "ARG " " HB2" "    " 1 0 0 FFFFFF  ""  -1 0 1 ""  1 ""  <> 0 735 0 734 <> 12.16 <> <> <> 3454 <> <> <> <> <>
  735 41 3.975576 -19.786131 9.745429 64 " " R "A" 21 0.06000 0.06000 "ARG " " HG3" "    " 1 0 0 FFFFFF  ""  -1 0 1 ""  1 ""  <> 0 736 0 735 <> 14.84 <> <> <> 3455 <> <> <> <> <>
  736 41 4.496737 -21.418814 9.958212 64 " " R "A" 21 0.06000 0.06000 "ARG " " HG2" "    " 1 0 0 FFFFFF  ""  -1 0 1 ""  1 ""  <> 0 737 0 736 <> 14.84 <> <> <> 3456 <> <> <> <> <>
  737 41 2.935316 -21.595132 8.218825 64 " " R "A" 21 0.06000 0.06000 "ARG " " HD3" "    " 1 0 0 FFFFFF  ""  -1 0 1 ""  1 ""  <> 0 738 0 737 <> 16.19 <> <> <> 3457 <> <> <> <> <>
  738 41 4.478450 -21.766930 7.480814 64 " " R "A" 21 0.06000 0.06000 "ARG " " HD2" "    " 1 0 0 FFFFFF  ""  -1 0 1 ""  1 ""  <> 0 739 0 738 <> 16.19 <> <> <> 3458 <> <> <> <> <>
  739 43 2.830879 -19.248764 7.547096 64 " " R "A" 21 0.44000 0.44000 "ARG " " HE " "    " 1 0 0 FFFFFF  ""  -1 0 1 ""  1 ""  <> 0 740 0 739 <> 19.23 <> <> <> 3459 <> <> <> <> <>
  740 43 4.789245 -20.533915 4.250510 64 " " R "A" 21 0.46000 0.46000 "ARG " "HH12" "    " 1 0 0 FFFFFF  ""  -1 0 1 ""  1 ""  <> 0 741 0 740 <> 15.11 <> <> <> 3460 <> <> <> <> <>
  741 43 5.046807 -21.363197 5.758490 64 " " R "A" 21 0.46000 0.46000 "ARG " "HH11" "    " 1 0 0 FFFFFF  ""  -1 0 1 ""  1 ""  <> 0 742 0 741 <> 15.11 <> <> <> 3461 <> <> <> <> <>
  742 44 3.352775 -18.731679 4.146461 64 " " R "A" 21 0.46000 0.46000 "ARG " "HH22" "    " 1 0 0 FFFFFF  ""  -1 0 1 ""  1 ""  <> 0 743 0 742 <> 16.37 <> <> <> 3462 <> <> <> <> <>
  743 44 2.548020 -18.170923 5.584385 64 " " R "A" 21 0.46000 0.46000 "ARG " "HH21" "    " 1 0 0 FFFFFF  ""  -1 0 1 ""  1 ""  <> 0 744 0 743 <> 16.37 <> <> <> 3463 <> <> <> <> <>
  744 25 8.929926 -18.898972 10.074652 65 " " T "A" 38 -0.50000 -0.50000 "THR " " N  " "    " 7 0 0 2E2EFF  "N364"  0 1 9 ""  1 ""  <> 0 745 1 744 1 14.37 364 0 364 364 "CCD mismatch"  <> <> <> <>
  745 3 10.366926 -18.923885 9.847804 65 " " T "A" 24 0.14000 0.14000 "THR " " CA " "    " 6 0 0 808080  "C365"  0 1 -70 ""  1 ""  FF2E2E  0 746 1 745 1 18.18 365 0 365 365 "CCD mismatch"  <> <> <> <>
  746 2 11.101926 -19.201850 11.157254 65 " " T "A" 24 0.50000 0.50000 "THR " " C  " "    " 6 0 0 808080  "C366"  0 1 9 ""  1 ""  <> 0 747 0 746 1 15.92 366 0 366 366 "CCD mismatch"  <> <> <> <>
  747 15 11.950926 -20.089647 11.228963 65 " " T "A" 70 -0.50000 -0.50000 "THR " " O  " "    " 8 0 0 FF2E2E  "O367"  0 1 9 ""  1 ""  <> 0 748 0 747 1 17.3 367 0 367 367 "CCD mismatch"  <> <> <> <>
  748 3 10.824926 -17.612940 9.205181 65 " " T "A" 24 0.20500 0.20500 "THR " " CB " "    " 6 0 0 808080  "C368"  0 1 9 ""  1 ""  <> 0 749 1 748 1 16.37 368 0 368 368 "CCD mismatch"  <> <> <> <>
  749 3 12.312926 -17.604906 8.877266 65 " " T "A" 24 -0.18000 -0.18000 "THR " " CG2" "    " 6 0 0 808080  "C369"  0 1 9 ""  1 ""  <> 0 750 3 749 1 22.33 369 0 369 369 "CCD mismatch"  <> <> <> <>
  750 16 10.091926 -17.420893 7.998546 65 " " T "A" 70 -0.68300 -0.68300 "THR " " OG1" "    " 8 0 0 FF2E2E  "O370"  0 1 9 "%UT"  13 ""  <> 0 751 1 750 1 21.99 370 0 370 370 "CCD mismatch"  <> <> <> <>
  751 43 8.514167 -18.010232 10.330825 65 " " T "A" 21 0.30000 0.30000 "THR " " H  " "    " 1 0 0 FFFFFF  ""  -1 0 1 ""  1 ""  <> 0 752 0 751 <> 14.37 <> <> <> 3464 <> <> <> <> <>
  752 41 10.623604 -19.725518 9.151075 65 " " T "A" 21 0.06000 0.06000 "THR " " HA " "    " 1 0 0 FFFFFF  ""  -1 0 1 ""  1 ""  <> 0 753 0 752 <> 18.18 <> <> <> 3465 <> <> <> <> <>
  753 41 10.618282 -16.766724 9.859211 65 " " T "A" 21 0.06000 0.06000 "THR " " HB " "    " 1 0 0 FFFFFF  ""  -1 0 1 ""  1 ""  <> 0 754 0 753 <> 16.37 <> <> <> 3466 <> <> <> <> <>
  754 41 12.585954 -16.694482 8.342804 65 " " T "A" 21 0.06000 0.06000 "THR " "HG21" "    " 1 0 0 FFFFFF  ""  -1 0 1 ""  1 ""  <> 0 755 0 754 <> 22.33 <> <> <> 3467 <> <> <> <> <>
  755 41 12.931178 -17.642260 9.774388 65 " " T "A" 21 0.06000 0.06000 "THR " "HG22" "    " 1 0 0 FFFFFF  ""  -1 0 1 ""  1 ""  <> 0 756 0 755 <> 22.33 <> <> <> 3468 <> <> <> <> <>
  756 41 12.586550 -18.451184 8.246150 65 " " T "A" 21 0.06000 0.06000 "THR " "HG23" "    " 1 0 0 FFFFFF  ""  -1 0 1 ""  1 ""  <> 0 757 0 756 <> 22.33 <> <> <> 3469 <> <> <> <> <>
  757 42 9.202276 -17.136647 8.231833 65 " " T "A" 21 0.41800 0.41800 "THR " " HG1" "    " 1 0 0 FFFFFF  ""  -1 0 1 ""  1 ""  <> 0 758 0 757 <> 21.99 <> <> <> 3470 <> <> <> <> <>
  758 25 10.727926 -18.464529 12.204176 66 " " S "A" 38 -0.50000 -0.50000 "SER " " N  " "    " 7 0 0 2E2EFF  "N371"  0 1 9 ""  1 ""  <> 0 759 1 758 1 13.41 371 0 371 371 "CCD mismatch"  <> <> <> <>
  759 3 11.432926 -18.537162 13.473981 66 " " S "A" 24 0.14000 0.14000 "SER " " CA " "    " 6 0 0 808080  "C372"  0 1 -70 ""  1 ""  FF2E2E  0 760 1 759 1 15.77 372 0 372 372 "CCD mismatch"  <> <> <> <>
  760 2 10.839926 -19.551778 14.449347 66 " " S "A" 24 0.50000 0.50000 "SER " " C  " "    " 6 0 0 808080  "C373"  0 1 9 ""  1 ""  <> 0 761 0 760 1 16.24 373 0 373 373 "CCD mismatch"  <> <> <> <>
  761 15 11.539926 -20.039458 15.334033 66 " " S "A" 70 -0.50000 -0.50000 "SER " " O  " "    " 8 0 0 FF2E2E  "O374"  0 1 9 ""  1 ""  <> 0 762 0 761 1 14.67 374 0 374 374 "CCD mismatch"  <> <> <> <>
  762 3 11.468926 -17.169330 14.122826 66 " " S "A" 24 0.14500 0.14500 "SER " " CB " "    " 6 0 0 808080  "C375"  0 1 9 ""  1 ""  <> 0 763 2 762 1 16.93 375 0 375 375 "CCD mismatch"  <> <> <> <>
  763 16 10.177926 -16.777114 14.537488 66 " " S "A" 70 -0.68300 -0.68300 "SER " " OG " "    " 8 0 0 FF2E2E  "O376"  0 1 9 "%UT"  13 ""  <> 0 764 1 763 1 13.57 376 0 376 376 "CCD mismatch"  <> <> <> <>
  764 43 9.995217 -17.772903 12.111073 66 " " S "A" 21 0.30000 0.30000 "SER " " H  " "    " 1 0 0 FFFFFF  ""  -1 0 1 ""  1 ""  <> 0 765 0 764 <> 13.41 <> <> <> 3471 <> <> <> <> <>
  765 41 12.473554 -18.822005 13.303948 66 " " S "A" 21 0.06000 0.06000 "SER " " HA " "    " 1 0 0 FFFFFF  ""  -1 0 1 ""  1 ""  <> 0 766 0 765 <> 15.77 <> <> <> 3472 <> <> <> <> <>
  766 41 11.867655 -16.423547 13.433927 66 " " S "A" 21 0.06000 0.06000 "SER " " HB3" "    " 1 0 0 FFFFFF  ""  -1 0 1 ""  1 ""  <> 0 767 0 766 <> 16.93 <> <> <> 3473 <> <> <> <> <>
  767 41 12.124443 -17.173996 14.994923 66 " " S "A" 21 0.06000 0.06000 "SER " " HB2" "    " 1 0 0 FFFFFF  ""  -1 0 1 ""  1 ""  <> 0 768 0 767 <> 16.93 <> <> <> 3474 <> <> <> <> <>
  768 42 9.743073 -16.340146 13.799809 66 " " S "A" 21 0.41800 0.41800 "SER " " HG " "    " 1 0 0 FFFFFF  ""  -1 0 1 ""  1 ""  <> 0 769 0 768 <> 13.57 <> <> <> 3475 <> <> <> <> <>
  769 25 9.551926 -19.875878 14.280703 67 " " G "A" 38 -0.50000 -0.50000 "GLY " " N  " "    " 7 0 0 2E2EFF  "N377"  0 1 9 ""  1 ""  <> 0 770 1 769 1 13.07 377 0 377 377 "CCD mismatch"  <> <> <> <>
  770 3 8.829926 -20.670949 15.255807 67 " " G "A" 24 0.08000 0.08000 "GLY " " CA " "    " 6 0 0 808080  "C378"  0 1 -70 ""  1 ""  FF2E2E  0 771 2 770 1 13.81 378 0 378 378 "CCD mismatch"  <> <> <> <>
  771 2 8.275926 -19.873570 16.436707 67 " " G "A" 24 0.50000 0.50000 "GLY " " C  " "    " 6 0 0 808080  "C379"  0 1 9 ""  1 ""  <> 0 772 0 771 1 17.21 379 0 379 379 "CCD mismatch"  <> <> <> <>
  772 15 7.668926 -20.459496 17.323560 67 " " G "A" 70 -0.50000 -0.50000 "GLY " " O  " "    " 8 0 0 FF2E2E  "O380"  0 1 9 ""  1 ""  <> 0 773 0 772 1 24.48 380 0 380 380 "CCD mismatch"  <> <> <> <>
  773 43 9.014128 -19.472840 13.523975 67 " " G "A" 21 0.30000 0.30000 "GLY " " H  " "    " 1 0 0 FFFFFF  ""  -1 0 1 ""  1 ""  <> 0 774 0 773 <> 13.07 <> <> <> 3476 <> <> <> <> <>
  774 41 9.444594 -21.491340 15.630341 67 " " G "A" 21 0.06000 0.06000 "GLY " " HA3" "    " 1 0 0 FFFFFF  ""  -1 0 1 ""  1 ""  <> 0 775 0 774 <> 13.81 <> <> <> 3477 <> <> <> <> <>
  775 41 7.988059 -21.138298 14.744508 67 " " G "A" 21 0.06000 0.06000 "GLY " " HA2" "    " 1 0 0 FFFFFF  ""  -1 0 1 ""  1 ""  <> 0 776 0 775 <> 13.81 <> <> <> 3478 <> <> <> <> <>
  776 25 8.459926 -18.550229 16.408613 68 " " N "A" 38 -0.50000 -0.50000 "ASN " " N  " "    " 7 0 0 2E2EFF  "N381"  0 1 9 ""  1 ""  <> 0 777 1 776 1 14.44 381 0 381 381 "CCD mismatch"  <> <> <> <>
  777 3 8.030926 -17.632710 17.461423 68 " " N "A" 24 0.14000 0.14000 "ASN " " CA " "    " 6 0 0 808080  "C382"  0 1 -70 ""  1 ""  FF2E2E  0 778 1 777 1 21.91 382 0 382 382 "CCD mismatch"  <> <> <> <>
  778 2 6.504926 -17.582205 17.567947 68 " " N "A" 24 0.50000 0.50000 "ASN " " C  " "    " 6 0 0 808080  "C383"  0 1 9 ""  1 ""  <> 0 779 0 778 1 15.53 383 0 383 383 "CCD mismatch"  <> <> <> <>
  779 15 5.861926 -17.205207 16.608967 68 " " N "A" 70 -0.50000 -0.50000 "ASN " " O  " "    " 8 0 0 FF2E2E  "O384"  0 1 9 ""  1 ""  <> 0 780 0 779 1 15.98 384 0 384 384 "CCD mismatch"  <> <> <> <>
  780 3 8.568926 -16.220213 17.104907 68 " " N "A" 24 -0.12000 -0.12000 "ASN " " CB " "    " 6 0 0 808080  "C385"  0 1 9 ""  1 ""  <> 0 781 2 780 1 21.41 385 0 385 385 "CCD mismatch"  <> <> <> <>
  781 2 8.238926 -15.103280 18.082322 68 " " N "A" 24 0.50000 0.50000 "ASN " " CG " "    " 6 0 0 808080  "C386"  0 1 9 "%UT"  13 ""  <> 0 782 0 781 1 29.99 386 0 386 386 "CCD mismatch"  0.175032126249212 "No Flip"  <> <>
  782 25 7.777926 -13.949627 17.582137 68 " " N "A" 38 -0.76000 -0.76000 "ASN " " ND2" "    " 7 0 0 2E2EFF  "N387"  0 1 9 ""  1 ""  <> 0 783 2 782 1 25.16 387 0 387 387 "CCD mismatch"  <> <> <> <>
  783 15 8.403926 -15.250186 19.290771 68 " " N "A" 70 -0.50000 -0.50000 "ASN " " OD1" "    " 8 0 0 FF2E2E  "O388"  0 1 9 ""  1 ""  <> 0 784 0 783 1 33.11 388 0 388 388 "CCD mismatch"  <> <> <> <>
  784 43 8.964406 -18.135100 15.636282 68 " " N "A" 21 0.30000 0.30000 "ASN " " H  " "    " 1 0 0 FFFFFF  ""  -1 0 1 ""  1 ""  <> 0 785 0 784 <> 14.44 <> <> <> 3479 <> <> <> <> <>
  785 41 8.476962 -17.964613 18.399466 68 " " N "A" 21 0.06000 0.06000 "ASN " " HA " "    " 1 0 0 FFFFFF  ""  -1 0 1 ""  1 ""  <> 0 786 0 785 <> 21.91 <> <> <> 3480 <> <> <> <> <>
  786 41 8.219052 -15.923213 16.116381 68 " " N "A" 21 0.06000 0.06000 "ASN " " HB3" "    " 1 0 0 FFFFFF  ""  -1 0 1 ""  1 ""  <> 0 787 0 786 <> 21.41 <> <> <> 3481 <> <> <> <> <>
  787 41 9.656870 -16.261261 17.049302 68 " " N "A" 21 0.06000 0.06000 "ASN " " HB2" "    " 1 0 0 FFFFFF  ""  -1 0 1 ""  1 ""  <> 0 788 0 787 <> 21.41 <> <> <> 3482 <> <> <> <> <>
  788 43 7.540567 -13.187057 18.200511 68 " " N "A" 21 0.38000 0.38000 "ASN " "HD22" "    " 1 0 0 FFFFFF  ""  -1 0 1 ""  1 ""  <> 0 789 0 788 <> 25.16 <> <> <> 3483 <> <> <> <> <>
  789 43 7.643797 -13.836448 16.588398 68 " " N "A" 21 0.38000 0.38000 "ASN " "HD21" "    " 1 0 0 FFFFFF  ""  -1 0 1 ""  1 ""  <> 0 790 0 789 <> 25.16 <> <> <> 3484 <> <> <> <> <>
  790 25 5.941926 -17.972957 18.718749 69 " " V "A" 38 -0.50000 -0.50000 "VAL " " N  " "    " 7 0 0 2E2EFF  "N389"  2 1 9 ""  1 ""  <> 0 791 1 790 1 21.24 389 0 389 389 "CCD mismatch"  <> <> <> <>
  791 3 4.509926 -17.860530 18.958019 69 " " V "A" 24 0.14000 0.14000 "VAL " " CA " "    " 6 0 0 808080  "C390"  2 1 -70 ""  1 ""  FF2E2E  0 792 1 791 1 16.27 390 0 390 390 "CCD mismatch"  <> <> <> <>
  792 2 4.254926 -16.468018 19.524117 69 " " V "A" 24 0.50000 0.50000 "VAL " " C  " "    " 6 0 0 808080  "C391"  2 1 9 ""  1 ""  <> 0 793 0 792 1 21.13 391 0 391 391 "CCD mismatch"  <> <> <> <>
  793 15 4.748926 -16.131449 20.597163 69 " " V "A" 70 -0.50000 -0.50000 "VAL " " O  " "    " 8 0 0 FF2E2E  "O392"  2 1 9 ""  1 ""  <> 0 794 0 793 1 22.04 392 0 392 392 "CCD mismatch"  <> <> <> <>
  794 3 3.992926 -18.964588 19.908304 69 " " V "A" 24 -0.06000 -0.06000 "VAL " " CB " "    " 6 0 0 808080  "C393"  2 1 9 ""  1 ""  <> 0 795 1 794 1 14.72 393 0 393 393 "CCD mismatch"  <> <> <> <>
  795 3 2.507926 -18.774166 20.236482 69 " " V "A" 24 -0.18000 -0.18000 "VAL " " CG1" "    " 6 0 0 808080  "C394"  2 1 9 ""  1 ""  <> 0 796 3 795 1 15.49 394 0 394 394 "CCD mismatch"  <> <> <> <>
  796 3 4.258926 -20.352770 19.344705 69 " " V "A" 24 -0.18000 -0.18000 "VAL " " CG2" "    " 6 0 0 808080  "C395"  2 1 9 ""  1 ""  <> 0 797 3 796 1 17.97 395 0 395 395 "CCD mismatch"  <> <> <> <>
  797 43 6.516596 -18.289692 19.491152 69 " " V "A" 21 0.30000 0.30000 "VAL " " H  " "    " 1 0 0 FFFFFF  ""  -1 0 1 ""  1 ""  <> 0 798 0 797 <> 21.24 <> <> <> 3485 <> <> <> <> <>
  798 41 3.959639 -17.972669 18.024934 69 " " V "A" 21 0.06000 0.06000 "VAL " " HA " "    " 1 0 0 FFFFFF  ""  -1 0 1 ""  1 ""  <> 0 799 0 798 <> 16.27 <> <> <> 3486 <> <> <> <> <>
  799 41 4.541210 -18.896950 20.849555 69 " " V "A" 21 0.06000 0.06000 "VAL " " HB " "    " 1 0 0 FFFFFF  ""  -1 0 1 ""  1 ""  <> 0 800 0 799 <> 14.72 <> <> <> 3487 <> <> <> <> <>
  800 41 2.132353 -19.602111 20.838334 69 " " V "A" 21 0.06000 0.06000 "VAL " "HG11" "    " 1 0 0 FFFFFF  ""  -1 0 1 ""  1 ""  <> 0 801 0 800 <> 15.49 <> <> <> 3488 <> <> <> <> <>
  801 41 2.314550 -17.865675 20.807518 69 " " V "A" 21 0.06000 0.06000 "VAL " "HG12" "    " 1 0 0 FFFFFF  ""  -1 0 1 ""  1 ""  <> 0 802 0 801 <> 15.49 <> <> <> 3489 <> <> <> <> <>
  802 41 1.903419 -18.733331 19.329216 69 " " V "A" 21 0.06000 0.06000 "VAL " "HG13" "    " 1 0 0 FFFFFF  ""  -1 0 1 ""  1 ""  <> 0 803 0 802 <> 15.49 <> <> <> 3490 <> <> <> <> <>
  803 41 3.890775 -21.125398 20.019742 69 " " V "A" 21 0.06000 0.06000 "VAL " "HG21" "    " 1 0 0 FFFFFF  ""  -1 0 1 ""  1 ""  <> 0 804 0 803 <> 17.97 <> <> <> 3491 <> <> <> <> <>
  804 41 3.771832 -20.493672 18.383559 69 " " V "A" 21 0.06000 0.06000 "VAL " "HG22" "    " 1 0 0 FFFFFF  ""  -1 0 1 ""  1 ""  <> 0 805 0 804 <> 17.97 <> <> <> 3492 <> <> <> <> <>
  805 41 5.324720 -20.534602 19.204247 69 " " V "A" 21 0.06000 0.06000 "VAL " "HG23" "    " 1 0 0 FFFFFF  ""  -1 0 1 ""  1 ""  <> 0 806 0 805 <> 17.97 <> <> <> 3493 <> <> <> <> <>
  806 25 3.498926 -15.653167 18.786755 70 " " E "A" 38 -0.50000 -0.50000 "GLU " " N  " "    " 7 0 0 2E2EFF  "N396"  2 1 9 ""  1 ""  <> 0 807 1 806 1 13.39 396 0 396 396 "CCD mismatch"  <> <> <> <>
  807 3 3.269926 -14.273990 19.171950 70 " " E "A" 24 0.14000 0.14000 "GLU " " CA " "    " 6 0 0 808080  "C397"  2 1 -70 ""  1 ""  FF2E2E  0 808 1 807 1 17.43 397 0 397 397 "CCD mismatch"  <> <> <> <>
  808 2 1.872926 -14.038906 19.748772 70 " " E "A" 24 0.50000 0.50000 "GLU " " C  " "    " 6 0 0 808080  "C398"  2 1 9 ""  1 ""  <> 0 809 0 808 1 23.7 398 0 398 398 "CCD mismatch"  <> <> <> <>
  809 15 1.709926 -13.217218 20.651567 70 " " E "A" 70 -0.50000 -0.50000 "GLU " " O  " "    " 8 0 0 FF2E2E  "O399"  2 1 9 ""  1 ""  <> 0 810 0 809 1 22.67 399 0 399 399 "CCD mismatch"  <> <> <> <>
  810 3 3.487926 -13.405515 17.951706 70 " " E "A" 24 -0.12000 -0.12000 "GLU " " CB " "    " 6 0 0 808080  "C400"  2 1 9 ""  1 ""  <> 0 811 2 810 1 19.3 400 0 400 400 "CCD mismatch"  <> <> <> <>
  811 3 3.553926 -11.932955 18.229157 70 " " E "A" 24 -0.22000 -0.22000 "GLU " " CG " "    " 6 0 0 808080  "C401"  2 1 9 ""  1 ""  <> 0 812 2 811 1 26.23 401 0 401 401 "CCD mismatch"  <> <> <> <>
  812 2 4.234926 -11.189539 17.099523 70 " " E "A" 24 0.70000 0.70000 "GLU " " CD " "    " 6 0 0 808080  "C402"  2 1 9 "%UT"  13 ""  <> 0 813 0 812 1 29.6 402 0 402 402 "CCD mismatch"  <> <> <> <>
  813 15 5.365926 -11.574140 16.729672 70 " " E "A" 70 -0.80000 -0.80000 "GLU " " OE1" "    " 8 0 0 FF2E2E  "O403"  2 1 9 ""  1 ""  <> 0 814 0 813 1 35.14 403 0 403 403 "CCD mismatch"  <> <> <> <>
  814 18 3.632926 -10.226940 16.580253 70 " " E "A" 70 -0.80000 -0.80000 "GLU " " OE2" "    " 8 -1 0 FF2E2E  "O404"  2 1 9 ""  1 ""  <> 0 815 0 814 1 32.35 404 0 404 404 "CCD mismatch"  <> <> <> <>
  815 43 3.084174 -15.973524 17.921334 70 " " E "A" 21 0.30000 0.30000 "GLU " " H  " "    " 1 0 0 FFFFFF  ""  -1 0 1 ""  1 ""  <> 0 816 0 815 <> 13.39 <> <> <> 3494 <> <> <> <> <>
  816 41 3.990791 -13.950171 19.925239 70 " " E "A" 21 0.06000 0.06000 "GLU " " HA " "    " 1 0 0 FFFFFF  ""  -1 0 1 ""  1 ""  <> 0 817 0 816 <> 17.43 <> <> <> 3495 <> <> <> <> <>
  817 41 2.669310 -13.558258 17.251288 70 " " E "A" 21 0.06000 0.06000 "GLU " " HB3" "    " 1 0 0 FFFFFF  ""  -1 0 1 ""  1 ""  <> 0 818 0 817 <> 19.3 <> <> <> 3496 <> <> <> <> <>
  818 41 4.380151 -13.773496 17.441725 70 " " E "A" 21 0.06000 0.06000 "GLU " " HB2" "    " 1 0 0 FFFFFF  ""  -1 0 1 ""  1 ""  <> 0 819 0 818 <> 19.3 <> <> <> 3497 <> <> <> <> <>
  819 41 4.140743 -11.749704 19.130348 70 " " E "A" 21 0.06000 0.06000 "GLU " " HG3" "    " 1 0 0 FFFFFF  ""  -1 0 1 ""  1 ""  <> 0 820 0 819 <> 26.23 <> <> <> 3498 <> <> <> <> <>
  820 41 2.560737 -11.533607 18.434901 70 " " E "A" 21 0.06000 0.06000 "GLU " " HG2" "    " 1 0 0 FFFFFF  ""  -1 0 1 ""  1 ""  <> 0 821 0 820 <> 26.23 <> <> <> 3499 <> <> <> <> <>
  821 25 0.865926 -14.731044 19.195590 71 " " D "A" 38 -0.50000 -0.50000 "ASP " " N  " "    " 7 0 0 2E2EFF  "N405"  2 1 9 ""  1 ""  <> 0 822 1 821 1 13.51 405 0 405 405 "CCD mismatch"  <> <> <> <>
  822 3 -0.487074 -14.681942 19.728543 71 " " D "A" 24 0.14000 0.14000 "ASP " " CA " "    " 6 0 0 808080  "C406"  2 1 -70 ""  1 ""  FF2E2E  0 823 1 822 1 14.39 406 0 406 406 "CCD mismatch"  <> <> <> <>
  823 2 -0.823074 -16.021939 20.377487 71 " " D "A" 24 0.50000 0.50000 "ASP " " C  " "    " 6 0 0 808080  "C407"  2 1 9 ""  1 ""  <> 0 824 0 823 1 14.44 407 0 407 407 "CCD mismatch"  <> <> <> <>
  824 15 -0.560074 -17.077438 19.809663 71 " " D "A" 70 -0.50000 -0.50000 "ASP " " O  " "    " 8 0 0 FF2E2E  "O408"  2 1 9 ""  1 ""  <> 0 825 0 824 1 10.49 408 0 408 408 "CCD mismatch"  <> <> <> <>
  825 3 -1.561074 -14.404456 18.665922 71 " " D "A" 24 -0.22000 -0.22000 "ASP " " CB " "    " 6 0 0 808080  "C409"  2 1 9 ""  1 ""  <> 0 826 2 825 1 15.7 409 0 409 409 "CCD mismatch"  <> <> <> <>
  826 2 -1.428074 -13.159977 17.824422 71 " " D "A" 24 0.70000 0.70000 "ASP " " CG " "    " 6 0 0 808080  "C410"  2 1 9 "%UT"  13 ""  <> 0 827 0 826 1 24.69 410 0 410 410 "CCD mismatch"  <> <> <> <>
  827 15 -0.401074 -12.480622 17.933746 71 " " D "A" 70 -0.80000 -0.80000 "ASP " " OD1" "    " 8 0 0 FF2E2E  "O411"  2 1 9 ""  1 ""  <> 0 828 0 827 1 28.18 411 0 411 411 "CCD mismatch"  <> <> <> <>
  828 18 -2.351074 -12.896263 17.013657 71 " " D "A" 70 -0.80000 -0.80000 "ASP " " OD2" "    " 8 -1 0 FF2E2E  "O412"  2 1 9 ""  1 ""  <> 0 829 0 828 1 28.16 412 0 412 412 "CCD mismatch"  <> <> <> <>
  829 43 1.040886 -15.384448 18.445216 71 " " D "A" 21 0.30000 0.30000 "ASP " " H  " "    " 1 0 0 FFFFFF  ""  -1 0 1 ""  1 ""  <> 0 830 0 829 <> 13.51 <> <> <> 3500 <> <> <> <> <>
  830 41 -0.588224 -13.900117 20.480071 71 " " D "A" 21 0.06000 0.06000 "ASP " " HA " "    " 1 0 0 FFFFFF  ""  -1 0 1 ""  1 ""  <> 0 831 0 830 <> 14.39 <> <> <> 3501 <> <> <> <> <>
  831 41 -2.539713 -14.364232 19.148924 71 " " D "A" 21 0.06000 0.06000 "ASP " " HB3" "    " 1 0 0 FFFFFF  ""  -1 0 1 ""  1 ""  <> 0 832 0 831 <> 15.7 <> <> <> 3502 <> <> <> <> <>
  832 41 -1.601540 -15.238538 17.965509 71 " " D "A" 21 0.06000 0.06000 "ASP " " HB2" "    " 1 0 0 FFFFFF  ""  -1 0 1 ""  1 ""  <> 0 833 0 832 <> 15.7 <> <> <> 3503 <> <> <> <> <>
  833 25 -1.424074 -15.958657 21.569878 72 " " D "A" 38 -0.50000 -0.50000 "ASP " " N  " "    " 7 0 0 2E2EFF  "N413"  2 1 9 ""  1 ""  <> 0 834 1 833 1 10.77 413 0 413 413 "CCD mismatch"  <> <> <> <>
  834 3 -1.867074 -17.136368 22.291733 72 " " D "A" 24 0.14000 0.14000 "ASP " " CA " "    " 6 0 0 808080  "C414"  2 1 -70 ""  1 ""  FF2E2E  0 835 1 834 1 13.51 414 0 414 414 "CCD mismatch"  <> <> <> <>
  835 2 -3.026074 -16.711191 23.187305 72 " " D "A" 24 0.50000 0.50000 "ASP " " C  " "    " 6 0 0 808080  "C415"  2 1 9 ""  1 ""  <> 0 836 0 835 1 14.54 415 0 415 415 "CCD mismatch"  <> <> <> <>
  836 15 -2.800074 -16.169237 24.264614 72 " " D "A" 70 -0.50000 -0.50000 "ASP " " O  " "    " 8 0 0 FF2E2E  "O416"  2 1 9 ""  1 ""  <> 0 837 0 836 1 14.02 416 0 416 416 "CCD mismatch"  <> <> <> <>
  837 3 -0.740074 -17.746898 23.133203 72 " " D "A" 24 -0.22000 -0.22000 "ASP " " CB " "    " 6 0 0 808080  "C417"  2 1 9 ""  1 ""  <> 0 838 2 837 1 15.27 417 0 417 417 "CCD mismatch"  <> <> <> <>
  838 2 -1.173074 -18.902837 24.007347 72 " " D "A" 24 0.70000 0.70000 "ASP " " CG " "    " 6 0 0 808080  "C418"  2 1 9 "%UT"  13 ""  <> 0 839 0 838 1 21.76 418 0 418 418 "CCD mismatch"  <> <> <> <>
  839 15 -2.283074 -19.389474 23.822227 72 " " D "A" 70 -0.80000 -0.80000 "ASP " " OD1" "    " 8 0 0 FF2E2E  "O419"  2 1 9 ""  1 ""  <> 0 840 0 839 1 18.13 419 0 419 419 "CCD mismatch"  <> <> <> <>
  840 18 -0.390074 -19.309528 24.893758 72 " " D "A" 70 -0.80000 -0.80000 "ASP " " OD2" "    " 8 -1 0 FF2E2E  "O420"  2 1 9 ""  1 ""  <> 0 841 0 840 1 21.52 420 0 420 420 "CCD mismatch"  <> <> <> <>
  841 43 -1.607676 -15.061499 22.003889 72 " " D "A" 21 0.30000 0.30000 "ASP " " H  " "    " 1 0 0 FFFFFF  ""  -1 0 1 ""  1 ""  <> 0 842 0 841 <> 10.77 <> <> <> 3504 <> <> <> <> <>
  842 41 -2.231829 -17.880825 21.580161 72 " " D "A" 21 0.06000 0.06000 "ASP " " HA " "    " 1 0 0 FFFFFF  ""  -1 0 1 ""  1 ""  <> 0 843 0 842 <> 13.51 <> <> <> 3505 <> <> <> <> <>
  843 41 -0.264994 -16.978138 23.745870 72 " " D "A" 21 0.06000 0.06000 "ASP " " HB3" "    " 1 0 0 FFFFFF  ""  -1 0 1 ""  1 ""  <> 0 844 0 843 <> 15.27 <> <> <> 3506 <> <> <> <> <>
  844 41 0.045921 -18.108267 22.468495 72 " " D "A" 21 0.06000 0.06000 "ASP " " HB2" "    " 1 0 0 FFFFFF  ""  -1 0 1 ""  1 ""  <> 0 845 0 844 <> 15.27 <> <> <> 3507 <> <> <> <> <>
  845 25 -4.246074 -16.961232 22.710390 73 " " L "A" 38 -0.50000 -0.50000 "LEU " " N  " "    " 7 0 0 2E2EFF  "N421"  2 1 9 ""  1 ""  <> 0 846 1 845 1 11.9 421 0 421 421 "CCD mismatch"  <> <> <> <>
  846 3 -5.458074 -16.458909 23.328341 73 " " L "A" 24 0.14000 0.14000 "LEU " " CA " "    " 6 0 0 808080  "C422"  2 1 -70 ""  1 ""  FF2E2E  0 847 1 846 1 10.74 422 0 422 422 "CCD mismatch"  <> <> <> <>
  847 2 -6.348074 -17.628818 23.718682 73 " " L "A" 24 0.50000 0.50000 "LEU " " C  " "    " 6 0 0 808080  "C423"  2 1 9 ""  1 ""  <> 0 848 0 847 1 10.41 423 0 423 423 "CCD mismatch"  <> <> <> <>
  848 15 -6.668074 -18.464417 22.875983 73 " " L "A" 70 -0.50000 -0.50000 "LEU " " O  " "    " 8 0 0 FF2E2E  "O424"  2 1 9 ""  1 ""  <> 0 849 0 848 1 12.02 424 0 424 424 "CCD mismatch"  <> <> <> <>
  849 3 -6.168074 -15.569083 22.327116 73 " " L "A" 24 -0.12000 -0.12000 "LEU " " CB " "    " 6 0 0 808080  "C425"  2 1 9 ""  1 ""  <> 0 850 2 849 1 14.24 425 0 425 425 "CCD mismatch"  <> <> <> <>
  850 3 -5.346074 -14.357523 21.914633 73 " " L "A" 24 -0.06000 -0.06000 "LEU " " CG " "    " 6 0 0 808080  "C426"  2 1 9 ""  1 ""  <> 0 851 1 850 1 17.47 426 0 426 426 "CCD mismatch"  <> <> <> <>
  851 3 -5.761074 -13.844111 20.571377 73 " " L "A" 24 -0.18000 -0.18000 "LEU " " CD1" "    " 6 0 0 808080  "C427"  2 1 9 ""  1 ""  <> 0 852 3 851 1 25.78 427 0 427 427 "CCD mismatch"  <> <> <> <>
  852 3 -5.440074 -13.274198 22.974259 73 " " L "A" 24 -0.18000 -0.18000 "LEU " " CD2" "    " 6 0 0 808080  "C428"  2 1 9 ""  1 ""  <> 0 853 3 852 1 21.06 428 0 428 428 "CCD mismatch"  <> <> <> <>
  853 43 -4.353291 -17.428028 21.818221 73 " " L "A" 21 0.30000 0.30000 "LEU " " H  " "    " 1 0 0 FFFFFF  ""  -1 0 1 ""  1 ""  <> 0 854 0 853 <> 11.9 <> <> <> 3508 <> <> <> <> <>
  854 41 -5.245296 -15.870035 24.223059 73 " " L "A" 21 0.06000 0.06000 "LEU " " HA " "    " 1 0 0 FFFFFF  ""  -1 0 1 ""  1 ""  <> 0 855 0 854 <> 10.74 <> <> <> 3509 <> <> <> <> <>
  855 41 -7.148705 -15.261945 22.695982 73 " " L "A" 21 0.06000 0.06000 "LEU " " HB3" "    " 1 0 0 FFFFFF  ""  -1 0 1 ""  1 ""  <> 0 856 0 855 <> 14.24 <> <> <> 3510 <> <> <> <> <>
  856 41 -6.377464 -16.179540 21.446723 73 " " L "A" 21 0.06000 0.06000 "LEU " " HB2" "    " 1 0 0 FFFFFF  ""  -1 0 1 ""  1 ""  <> 0 857 0 856 <> 14.24 <> <> <> 3511 <> <> <> <> <>
  857 41 -4.296142 -14.621777 21.797785 73 " " L "A" 21 0.06000 0.06000 "LEU " " HG " "    " 1 0 0 FFFFFF  ""  -1 0 1 ""  1 ""  <> 0 858 0 857 <> 17.47 <> <> <> 3512 <> <> <> <> <>
  858 41 -4.892676 -13.507816 20.003318 73 " " L "A" 21 0.06000 0.06000 "LEU " "HD11" "    " 1 0 0 FFFFFF  ""  -1 0 1 ""  1 ""  <> 0 859 0 858 <> 25.78 <> <> <> 3513 <> <> <> <> <>
  859 41 -6.256949 -14.598262 19.959256 73 " " L "A" 21 0.06000 0.06000 "LEU " "HD12" "    " 1 0 0 FFFFFF  ""  -1 0 1 ""  1 ""  <> 0 860 0 859 <> 25.78 <> <> <> 3514 <> <> <> <> <>
  860 41 -6.450606 -13.003319 20.643819 73 " " L "A" 21 0.06000 0.06000 "LEU " "HD13" "    " 1 0 0 FFFFFF  ""  -1 0 1 ""  1 ""  <> 0 861 0 860 <> 25.78 <> <> <> 3515 <> <> <> <> <>
  861 41 -5.558403 -12.280645 22.546316 73 " " L "A" 21 0.06000 0.06000 "LEU " "HD21" "    " 1 0 0 FFFFFF  ""  -1 0 1 ""  1 ""  <> 0 862 0 861 <> 21.06 <> <> <> 3516 <> <> <> <> <>
  862 41 -6.261698 -13.429437 23.674273 73 " " L "A" 21 0.06000 0.06000 "LEU " "HD22" "    " 1 0 0 FFFFFF  ""  -1 0 1 ""  1 ""  <> 0 863 0 862 <> 21.06 <> <> <> 3517 <> <> <> <> <>
  863 41 -4.521981 -13.247335 23.562606 73 " " L "A" 21 0.06000 0.06000 "LEU " "HD23" "    " 1 0 0 FFFFFF  ""  -1 0 1 ""  1 ""  <> 0 864 0 863 <> 21.06 <> <> <> 3518 <> <> <> <> <>
  864 25 -6.734074 -17.678533 24.994791 74 " " I "A" 38 -0.50000 -0.50000 "ILE " " N  " "    " 7 0 0 2E2EFF  "N429"  2 1 9 ""  1 ""  <> 0 865 1 864 1 10.13 429 0 429 429 "CCD mismatch"  <> <> <> <>
  865 3 -7.632074 -18.714744 25.471561 74 " " I "A" 24 0.14000 0.14000 "ILE " " CA " "    " 6 0 0 808080  "C430"  2 1 -70 ""  1 ""  FF2E2E  0 866 1 865 1 10.13 430 0 430 430 "CCD mismatch"  <> <> <> <>
  866 2 -9.058074 -18.244355 25.210823 74 " " I "A" 24 0.50000 0.50000 "ILE " " C  " "    " 6 0 0 808080  "C431"  2 1 9 ""  1 ""  <> 0 867 0 866 1 12.37 431 0 431 431 "CCD mismatch"  <> <> <> <>
  867 15 -9.431074 -17.158096 25.639367 74 " " I "A" 70 -0.50000 -0.50000 "ILE " " O  " "    " 8 0 0 FF2E2E  "O432"  2 1 9 ""  1 ""  <> 0 868 0 867 1 10.87 432 0 432 432 "CCD mismatch"  <> <> <> <>
  868 3 -7.370074 -19.057827 26.947798 74 " " I "A" 24 -0.06000 -0.06000 "ILE " " CB " "    " 6 0 0 808080  "C433"  2 1 9 ""  1 ""  <> 0 869 1 868 1 10.85 433 0 433 433 "CCD mismatch"  <> <> <> <>
  869 3 -6.061074 -19.849557 27.061114 74 " " I "A" 24 -0.12000 -0.12000 "ILE " " CG1" "    " 6 0 0 808080  "C434"  2 1 9 ""  1 ""  <> 0 870 2 869 1 15.63 434 0 434 434 "CCD mismatch"  <> <> <> <>
  870 3 -8.542074 -19.825890 27.540122 74 " " I "A" 24 -0.18000 -0.18000 "ILE " " CG2" "    " 6 0 0 808080  "C435"  2 1 9 ""  1 ""  <> 0 871 3 870 1 11.33 435 0 435 435 "CCD mismatch"  <> <> <> <>
  871 3 -5.584074 -20.044348 28.410502 74 " " I "A" 24 -0.18000 -0.18000 "ILE " " CD1" "    " 6 0 0 808080  "C436"  2 1 9 ""  1 ""  <> 0 872 3 871 1 17.93 436 0 436 436 "CCD mismatch"  <> <> <> <>
  872 43 -6.450213 -16.970030 25.655654 74 " " I "A" 21 0.30000 0.30000 "ILE " " H  " "    " 1 0 0 FFFFFF  ""  -1 0 1 ""  1 ""  <> 0 873 0 872 <> 10.13 <> <> <> 3519 <> <> <> <> <>
  873 41 -7.447146 -19.623846 24.906888 74 " " I "A" 21 0.06000 0.06000 "ILE " " HA " "    " 1 0 0 FFFFFF  ""  -1 0 1 ""  1 ""  <> 0 874 0 873 <> 10.13 <> <> <> 3520 <> <> <> <> <>
  874 41 -7.256730 -18.128762 27.509595 74 " " I "A" 21 0.06000 0.06000 "ILE " " HB " "    " 1 0 0 FFFFFF  ""  -1 0 1 ""  1 ""  <> 0 875 0 874 <> 10.85 <> <> <> 3521 <> <> <> <> <>
  875 41 -5.276884 -19.346678 26.493381 74 " " I "A" 21 0.06000 0.06000 "ILE " "HG13" "    " 1 0 0 FFFFFF  ""  -1 0 1 ""  1 ""  <> 0 876 0 875 <> 15.63 <> <> <> 3522 <> <> <> <> <>
  876 41 -6.190098 -20.820275 26.579289 74 " " I "A" 21 0.06000 0.06000 "ILE " "HG12" "    " 1 0 0 FFFFFF  ""  -1 0 1 ""  1 ""  <> 0 877 0 876 <> 15.63 <> <> <> 3523 <> <> <> <> <>
  877 41 -8.326968 -20.186038 28.544649 74 " " I "A" 21 0.06000 0.06000 "ILE " "HG21" "    " 1 0 0 FFFFFF  ""  -1 0 1 ""  1 ""  <> 0 878 0 877 <> 11.33 <> <> <> 3524 <> <> <> <> <>
  878 41 -9.442315 -19.218903 27.639165 74 " " I "A" 21 0.06000 0.06000 "ILE " "HG22" "    " 1 0 0 FFFFFF  ""  -1 0 1 ""  1 ""  <> 0 879 0 878 <> 11.33 <> <> <> 3525 <> <> <> <> <>
  879 41 -8.787419 -20.701782 26.937871 74 " " I "A" 21 0.06000 0.06000 "ILE " "HG23" "    " 1 0 0 FFFFFF  ""  -1 0 1 ""  1 ""  <> 0 880 0 879 <> 11.33 <> <> <> 3526 <> <> <> <> <>
  880 41 -4.618612 -19.557249 28.551605 74 " " I "A" 21 0.06000 0.06000 "ILE " "HD11" "    " 1 0 0 FFFFFF  ""  -1 0 1 ""  1 ""  <> 0 881 0 880 <> 17.93 <> <> <> 3527 <> <> <> <> <>
  881 41 -6.250872 -19.643625 29.173641 74 " " I "A" 21 0.06000 0.06000 "ILE " "HD12" "    " 1 0 0 FFFFFF  ""  -1 0 1 ""  1 ""  <> 0 882 0 881 <> 17.93 <> <> <> 3528 <> <> <> <> <>
  882 41 -5.432146 -21.102316 28.617953 74 " " I "A" 21 0.06000 0.06000 "ILE " "HD13" "    " 1 0 0 FFFFFF  ""  -1 0 1 ""  1 ""  <> 0 883 0 882 <> 17.93 <> <> <> 3529 <> <> <> <> <>
  883 25 -9.822074 -19.063162 24.469039 75 " " I "A" 38 -0.50000 -0.50000 "ILE " " N  " "    " 7 0 0 2E2EFF  "N437"  0 1 9 ""  1 ""  <> 0 884 1 883 1 7.85 437 0 437 437 "CCD mismatch"  <> <> <> <>
  884 3 -11.130074 -18.689541 23.961907 75 " " I "A" 24 0.14000 0.14000 "ILE " " CA " "    " 6 0 0 808080  "C438"  0 1 -70 ""  1 ""  FF2E2E  0 885 1 884 1 7.57 438 0 438 438 "CCD mismatch"  <> <> <> <>
  885 2 -12.177074 -19.727160 24.365117 75 " " I "A" 24 0.50000 0.50000 "ILE " " C  " "    " 6 0 0 808080  "C439"  0 1 9 ""  1 ""  <> 0 886 0 885 1 10.85 439 0 439 439 "CCD mismatch"  <> <> <> <>
  886 15 -11.980074 -20.917331 24.152554 75 " " I "A" 70 -0.50000 -0.50000 "ILE " " O  " "    " 8 0 0 FF2E2E  "O440"  0 1 9 ""  1 ""  <> 0 887 0 886 1 11.4 440 0 440 440 "CCD mismatch"  <> <> <> <>
  887 3 -11.088074 -18.514816 22.439276 75 " " I "A" 24 -0.06000 -0.06000 "ILE " " CB " "    " 6 0 0 808080  "C441"  0 1 9 ""  1 ""  <> 0 888 1 887 1 11.07 441 0 441 441 "CCD mismatch"  <> <> <> <>
  888 3 -10.088074 -17.413137 22.051111 75 " " I "A" 24 -0.12000 -0.12000 "ILE " " CG1" "    " 6 0 0 808080  "C442"  0 1 9 ""  1 ""  <> 0 889 2 888 1 13.15 442 0 442 442 "CCD mismatch"  <> <> <> <>
  889 3 -12.499074 -18.225153 21.845565 75 " " I "A" 24 -0.18000 -0.18000 "ILE " " CG2" "    " 6 0 0 808080  "C443"  0 1 9 ""  1 ""  <> 0 890 3 889 1 11.91 443 0 443 443 "CCD mismatch"  <> <> <> <>
  890 3 -9.965074 -17.216549 20.604611 75 " " I "A" 24 -0.18000 -0.18000 "ILE " " CD1" "    " 6 0 0 808080  "C444"  0 1 9 ""  1 ""  <> 0 891 3 890 1 20.36 444 0 444 444 "CCD mismatch"  <> <> <> <>
  891 43 -9.454972 -19.954622 24.160459 75 " " I "A" 21 0.30000 0.30000 "ILE " " H  " "    " 1 0 0 FFFFFF  ""  -1 0 1 ""  1 ""  <> 0 892 0 891 <> 7.85 <> <> <> 3530 <> <> <> <> <>
  892 41 -11.448087 -17.735496 24.388759 75 " " I "A" 21 0.06000 0.06000 "ILE " " HA " "    " 1 0 0 FFFFFF  ""  -1 0 1 ""  1 ""  <> 0 893 0 892 <> 7.57 <> <> <> 3531 <> <> <> <> <>
  893 41 -10.731774 -19.450244 22.004009 75 " " I "A" 21 0.06000 0.06000 "ILE " " HB " "    " 1 0 0 FFFFFF  ""  -1 0 1 ""  1 ""  <> 0 894 0 893 <> 11.07 <> <> <> 3532 <> <> <> <> <>
  894 41 -9.094965 -17.633099 22.434099 75 " " I "A" 21 0.06000 0.06000 "ILE " "HG13" "    " 1 0 0 FFFFFF  ""  -1 0 1 ""  1 ""  <> 0 895 0 894 <> 13.15 <> <> <> 3533 <> <> <> <> <>
  895 41 -10.387153 -16.470811 22.512211 75 " " I "A" 21 0.06000 0.06000 "ILE " "HG12" "    " 1 0 0 FFFFFF  ""  -1 0 1 ""  1 ""  <> 0 896 0 895 <> 13.15 <> <> <> 3534 <> <> <> <> <>
  896 41 -12.470235 -18.146048 20.760346 75 " " I "A" 21 0.06000 0.06000 "ILE " "HG21" "    " 1 0 0 FFFFFF  ""  -1 0 1 ""  1 ""  <> 0 897 0 896 <> 11.91 <> <> <> 3535 <> <> <> <> <>
  897 41 -13.224723 -19.009400 22.055128 75 " " I "A" 21 0.06000 0.06000 "ILE " "HG22" "    " 1 0 0 FFFFFF  ""  -1 0 1 ""  1 ""  <> 0 898 0 897 <> 11.91 <> <> <> 3536 <> <> <> <> <>
  898 41 -12.883845 -17.283242 22.226857 75 " " I "A" 21 0.06000 0.06000 "ILE " "HG23" "    " 1 0 0 FFFFFF  ""  -1 0 1 ""  1 ""  <> 0 899 0 898 <> 11.91 <> <> <> 3537 <> <> <> <> <>
  899 41 -9.062152 -16.655063 20.368379 75 " " I "A" 21 0.06000 0.06000 "ILE " "HD11" "    " 1 0 0 FFFFFF  ""  -1 0 1 ""  1 ""  <> 0 900 0 899 <> 20.36 <> <> <> 3538 <> <> <> <> <>
  900 41 -9.929602 -18.166494 20.077122 75 " " I "A" 21 0.06000 0.06000 "ILE " "HD12" "    " 1 0 0 FFFFFF  ""  -1 0 1 ""  1 ""  <> 0 901 0 900 <> 20.36 <> <> <> 3539 <> <> <> <> <>
  901 41 -10.796085 -16.649924 20.194346 75 " " I "A" 21 0.06000 0.06000 "ILE " "HD13" "    " 1 0 0 FFFFFF  ""  -1 0 1 ""  1 ""  <> 0 902 0 901 <> 20.36 <> <> <> 3540 <> <> <> <> <>
  902 25 -13.292074 -19.246639 24.920829 76 " " F "A" 38 -0.50000 -0.50000 "PHE " " N  " "    " 7 0 0 2E2EFF  "N445"  0 1 9 ""  1 ""  <> 0 903 1 902 1 9.46 445 0 445 445 "CCD mismatch"  <> <> <> <>
  903 3 -14.395074 -20.106488 25.318133 76 " " F "A" 24 0.14000 0.14000 "PHE " " CA " "    " 6 0 0 808080  "C446"  0 1 -70 ""  1 ""  FF2E2E  0 904 1 903 1 11.18 446 0 446 446 "CCD mismatch"  <> <> <> <>
  904 2 -15.546074 -19.942463 24.332033 76 " " F "A" 24 0.50000 0.50000 "PHE " " C  " "    " 6 0 0 808080  "C447"  0 1 9 ""  1 ""  <> 0 905 0 904 1 12.31 447 0 447 447 "CCD mismatch"  <> <> <> <>
  905 15 -15.614074 -18.952111 23.596693 76 " " F "A" 70 -0.50000 -0.50000 "PHE " " O  " "    " 8 0 0 FF2E2E  "O448"  0 1 9 ""  1 ""  <> 0 906 0 905 1 11.67 448 0 448 448 "CCD mismatch"  <> <> <> <>
  906 3 -14.856074 -19.754107 26.739790 76 " " F "A" 24 -0.00500 -0.00500 "PHE " " CB " "    " 6 0 0 808080  "C449"  0 1 9 ""  1 ""  <> 0 907 2 906 1 12.52 449 0 449 449 "CCD mismatch"  <> <> <> <>
  907 2 -13.836074 -20.016237 27.807813 76 " " F "A" 24 -0.11500 -0.11500 "PHE " " CG " "    " 6 0 0 808080  "C450"  0 1 9 ""  1 ""  <> 0 908 0 907 1 12.43 450 0 450 450 "CCD mismatch"  <> <> <> <>
  908 2 -13.635074 -21.296751 28.301728 76 " " F "A" 24 -0.11500 -0.11500 "PHE " " CD1" "    " 6 0 0 808080  "C451"  0 1 9 ""  1 ""  <> 0 909 1 908 1 12.08 451 0 451 451 "CCD mismatch"  <> <> <> <>
  909 2 -13.069074 -18.988406 28.321557 76 " " F "A" 24 -0.11500 -0.11500 "PHE " " CD2" "    " 6 0 0 808080  "C452"  0 1 9 ""  1 ""  <> 0 910 1 909 1 13.76 452 0 452 452 "CCD mismatch"  <> <> <> <>
  910 2 -12.687074 -21.536434 29.286871 76 " " F "A" 24 -0.11500 -0.11500 "PHE " " CE1" "    " 6 0 0 808080  "C453"  0 1 9 ""  1 ""  <> 0 911 1 910 1 12.14 453 0 453 453 "CCD mismatch"  <> <> <> <>
  911 2 -12.109074 -19.237883 29.305664 76 " " F "A" 24 -0.11500 -0.11500 "PHE " " CE2" "    " 6 0 0 808080  "C454"  0 1 9 ""  1 ""  <> 0 912 1 911 1 11.16 454 0 454 454 "CCD mismatch"  <> <> <> <>
  912 2 -11.938074 -20.499504 29.790857 76 " " F "A" 24 -0.11500 -0.11500 "PHE " " CZ " "    " 6 0 0 808080  "C455"  0 1 9 ""  1 ""  <> 0 913 1 912 1 12.73 455 0 455 455 "CCD mismatch"  <> <> <> <>
  913 43 -13.416015 -18.251019 25.078513 76 " " F "A" 21 0.30000 0.30000 "PHE " " H  " "    " 1 0 0 FFFFFF  ""  -1 0 1 ""  1 ""  <> 0 914 0 913 <> 9.46 <> <> <> 3541 <> <> <> <> <>
  914 41 -14.074385 -21.145798 25.329371 76 " " F "A" 21 0.06000 0.06000 "PHE " " HA " "    " 1 0 0 FFFFFF  ""  -1 0 1 ""  1 ""  <> 0 915 0 914 <> 11.18 <> <> <> 3542 <> <> <> <> <>
  915 41 -15.746842 -20.321989 27.005574 76 " " F "A" 21 0.06000 0.06000 "PHE " " HB3" "    " 1 0 0 FFFFFF  ""  -1 0 1 ""  1 ""  <> 0 916 0 915 <> 12.52 <> <> <> 3543 <> <> <> <> <>
  916 41 -15.167950 -18.710815 26.791138 76 " " F "A" 21 0.06000 0.06000 "PHE " " HB2" "    " 1 0 0 FFFFFF  ""  -1 0 1 ""  1 ""  <> 0 917 0 916 <> 12.52 <> <> <> 3544 <> <> <> <> <>
  917 41 -14.218761 -22.120186 27.915789 76 " " F "A" 21 0.11500 0.11500 "PHE " " HD1" "    " 1 0 0 FFFFFF  ""  -1 0 1 ""  1 ""  <> 0 918 0 917 <> 12.08 <> <> <> 3545 <> <> <> <> <>
  918 41 -13.198545 -17.981019 27.953102 76 " " F "A" 21 0.11500 0.11500 "PHE " " HD2" "    " 1 0 0 FFFFFF  ""  -1 0 1 ""  1 ""  <> 0 919 0 918 <> 13.76 <> <> <> 3546 <> <> <> <> <>
  919 41 -12.544775 -22.538742 29.663319 76 " " F "A" 21 0.11500 0.11500 "PHE " " HE1" "    " 1 0 0 FFFFFF  ""  -1 0 1 ""  1 ""  <> 0 920 0 919 <> 12.14 <> <> <> 3547 <> <> <> <> <>
  920 41 -11.511566 -18.425344 29.692079 76 " " F "A" 21 0.11500 0.11500 "PHE " " HE2" "    " 1 0 0 FFFFFF  ""  -1 0 1 ""  1 ""  <> 0 921 0 920 <> 11.16 <> <> <> 3548 <> <> <> <> <>
  921 41 -11.202085 -20.688356 30.558609 76 " " F "A" 21 0.11500 0.11500 "PHE " " HZ " "    " 1 0 0 FFFFFF  ""  -1 0 1 ""  1 ""  <> 0 922 0 921 <> 12.73 <> <> <> 3549 <> <> <> <> <>
  922 25 -16.503074 -20.894219 24.282522 77 " " P "A" 38 -0.14000 -0.14000 "PRO " " N  " "    " 7 0 0 2E2EFF  "N456"  0 1 9 ""  1 ""  <> 0 923 0 922 1 11.07 456 0 456 456 "CCD mismatch"  <> <> <> <>
  923 3 -17.628074 -20.782550 23.355107 77 " " P "A" 24 0.01000 0.01000 "PRO " " CA " "    " 6 0 0 808080  "C457"  0 1 -70 ""  1 ""  FF2E2E  0 924 1 923 1 13.98 457 0 457 457 "CCD mismatch"  <> <> <> <>
  924 2 -18.392074 -19.480777 23.574369 77 " " P "A" 24 0.50000 0.50000 "PRO " " C  " "    " 6 0 0 808080  "C458"  0 1 9 ""  1 ""  <> 0 925 0 924 1 15.86 458 0 458 458 "CCD mismatch"  <> <> <> <>
  925 15 -18.614074 -19.088596 24.721091 77 " " P "A" 70 -0.50000 -0.50000 "PRO " " O  " "    " 8 0 0 FF2E2E  "O459"  0 1 9 ""  1 ""  <> 0 926 0 925 1 11.86 459 0 459 459 "CCD mismatch"  <> <> <> <>
  926 3 -18.442074 -22.062337 23.657761 77 " " P "A" 24 -0.12000 -0.12000 "PRO " " CB " "    " 6 0 0 808080  "C460"  0 1 9 ""  1 ""  <> 0 927 2 926 1 13.91 460 0 460 460 "CCD mismatch"  <> <> <> <>
  927 3 -17.438074 -23.015017 24.205852 77 " " P "A" 24 -0.12000 -0.12000 "PRO " " CG " "    " 6 0 0 808080  "C461"  0 1 9 ""  1 ""  <> 0 928 2 927 1 18.27 461 0 461 461 "CCD mismatch"  <> <> <> <>
  928 3 -16.540074 -22.149205 25.060221 77 " " P "A" 24 -0.05000 -0.05000 "PRO " " CD " "    " 6 0 0 808080  "C462"  0 1 9 ""  1 ""  <> 0 929 2 928 1 13.89 462 0 462 462 "CCD mismatch"  <> <> <> <>
  929 41 -17.236891 -20.810172 22.341915 77 " " P "A" 21 0.06000 0.06000 "PRO " " HA " "    " 1 0 0 FFFFFF  ""  -1 0 1 ""  1 ""  <> 0 930 0 929 <> 13.98 <> <> <> 3550 <> <> <> <> <>
  930 41 -18.945378 -22.455846 22.775138 77 " " P "A" 21 0.06000 0.06000 "PRO " " HB3" "    " 1 0 0 FFFFFF  ""  -1 0 1 ""  1 ""  <> 0 931 0 930 <> 13.91 <> <> <> 3551 <> <> <> <> <>
  931 41 -19.207078 -21.865106 24.411028 77 " " P "A" 21 0.06000 0.06000 "PRO " " HB2" "    " 1 0 0 FFFFFF  ""  -1 0 1 ""  1 ""  <> 0 932 0 931 <> 13.91 <> <> <> 3552 <> <> <> <> <>
  932 41 -16.859164 -23.442571 23.384929 77 " " P "A" 21 0.06000 0.06000 "PRO " " HG3" "    " 1 0 0 FFFFFF  ""  -1 0 1 ""  1 ""  <> 0 933 0 932 <> 18.27 <> <> <> 3553 <> <> <> <> <>
  933 41 -17.887470 -23.840212 24.758765 77 " " P "A" 21 0.06000 0.06000 "PRO " " HG2" "    " 1 0 0 FFFFFF  ""  -1 0 1 ""  1 ""  <> 0 934 0 933 <> 18.27 <> <> <> 3554 <> <> <> <> <>
  934 41 -17.000608 -21.962796 26.030823 77 " " P "A" 21 0.06000 0.06000 "PRO " " HD2" "    " 1 0 0 FFFFFF  ""  -1 0 1 ""  1 ""  <> 0 935 0 934 <> 13.89 <> <> <> 3555 <> <> <> <> <>
  935 41 -15.579648 -22.635354 25.214881 77 " " P "A" 21 0.06000 0.06000 "PRO " " HD3" "    " 1 0 0 FFFFFF  ""  -1 0 1 ""  1 ""  <> 0 936 0 935 <> 13.89 <> <> <> 3556 <> <> <> <> <>
  936 25 -18.752074 -18.829215 22.459830 78 " " D "A" 38 -0.50000 -0.50000 "ASP " " N  " "    " 7 0 0 2E2EFF  "N463"  0 1 9 ""  1 ""  <> 0 937 1 936 1 12.88 463 0 463 463 "CCD mismatch"  <> <> <> <>
  937 3 -19.415074 -17.530881 22.393050 78 " " D "A" 24 0.14000 0.14000 "ASP " " CA " "    " 6 0 0 808080  "C464"  0 1 -70 ""  1 ""  FF2E2E  0 938 1 937 1 13.51 464 0 464 464 "CCD mismatch"  <> <> <> <>
  938 2 -18.544074 -16.290569 22.598767 78 " " D "A" 24 0.50000 0.50000 "ASP " " C  " "    " 6 0 0 808080  "C465"  0 1 9 ""  1 ""  <> 0 939 0 938 1 13.25 465 0 465 465 "CCD mismatch"  <> <> <> <>
  939 15 -19.036074 -15.176414 22.472994 78 " " D "A" 70 -0.50000 -0.50000 "ASP " " O  " "    " 8 0 0 FF2E2E  "O466"  0 1 9 ""  1 ""  <> 0 940 0 939 1 14.17 466 0 466 466 "CCD mismatch"  <> <> <> <>
  940 3 -20.625074 -17.452639 23.373531 78 " " D "A" 24 -0.22000 -0.22000 "ASP " " CB " "    " 6 0 0 808080  "C467"  0 1 9 ""  1 ""  <> 0 941 2 940 1 14.61 467 0 467 467 "CCD mismatch"  <> <> <> <>
  941 2 -21.672074 -16.399806 23.007971 78 " " D "A" 24 0.70000 0.70000 "ASP " " CG " "    " 6 0 0 808080  "C468"  0 1 9 "%UT"  13 ""  <> 0 942 0 941 1 21.89 468 0 468 468 "CCD mismatch"  <> <> <> <>
  942 15 -22.034074 -16.311139 21.814396 78 " " D "A" 70 -0.80000 -0.80000 "ASP " " OD1" "    " 8 0 0 FF2E2E  "O469"  0 1 9 ""  1 ""  <> 0 943 0 942 1 21.73 469 0 469 469 "CCD mismatch"  <> <> <> <>
  943 18 -22.106074 -15.647714 23.913310 78 " " D "A" 70 -0.80000 -0.80000 "ASP " " OD2" "    " 8 -1 0 FF2E2E  "O470"  0 1 9 ""  1 ""  <> 0 944 0 943 1 20.72 470 0 470 470 "CCD mismatch"  <> <> <> <>
  944 43 -18.509885 -19.229837 21.562699 78 " " D "A" 21 0.30000 0.30000 "ASP " " H  " "    " 1 0 0 FFFFFF  ""  -1 0 1 ""  1 ""  <> 0 945 0 944 <> 12.88 <> <> <> 3557 <> <> <> <> <>
  945 41 -19.760809 -17.464209 21.365088 78 " " D "A" 21 0.06000 0.06000 "ASP " " HA " "    " 1 0 0 FFFFFF  ""  -1 0 1 ""  1 ""  <> 0 946 0 945 <> 13.51 <> <> <> 3558 <> <> <> <> <>
  946 41 -20.280225 -17.264649 24.392106 78 " " D "A" 21 0.06000 0.06000 "ASP " " HB3" "    " 1 0 0 FFFFFF  ""  -1 0 1 ""  1 ""  <> 0 947 0 946 <> 14.61 <> <> <> 3559 <> <> <> <> <>
  947 41 -21.133827 -18.416825 23.416087 78 " " D "A" 21 0.06000 0.06000 "ASP " " HB2" "    " 1 0 0 FFFFFF  ""  -1 0 1 ""  1 ""  <> 0 948 0 947 <> 14.61 <> <> <> 3560 <> <> <> <> <>
  948 25 -17.255074 -16.460641 22.909340 79 " " D "A" 38 -0.50000 -0.50000 "ASP " " N  " "    " 7 0 0 2E2EFF  "N471"  0 1 9 ""  1 ""  <> 0 949 1 948 1 11.37 471 0 471 471 "CCD mismatch"  <> <> <> <>
  949 3 -16.378074 -15.310396 23.063057 79 " " D "A" 24 0.14000 0.14000 "ASP " " CA " "    " 6 0 0 808080  "C472"  0 1 -70 ""  1 ""  FF2E2E  0 950 1 949 1 8.98 472 0 472 472 "CCD mismatch"  <> <> <> <>
  950 2 -16.100074 -14.592439 21.745519 79 " " D "A" 24 0.50000 0.50000 "ASP " " C  " "    " 6 0 0 808080  "C473"  0 1 9 ""  1 ""  <> 0 951 0 950 1 12.03 473 0 473 473 "CCD mismatch"  <> <> <> <>
  951 15 -15.909074 -13.380576 21.738511 79 " " D "A" 70 -0.50000 -0.50000 "ASP " " O  " "    " 8 0 0 FF2E2E  "O474"  0 1 9 ""  1 ""  <> 0 952 0 951 1 10.54 474 0 474 474 "CCD mismatch"  <> <> <> <>
  952 3 -15.045074 -15.713393 23.649069 79 " " D "A" 24 -0.22000 -0.22000 "ASP " " CB " "    " 6 0 0 808080  "C475"  0 1 9 ""  1 ""  <> 0 953 2 952 1 11.12 475 0 475 475 "CCD mismatch"  <> <> <> <>
  953 2 -15.038074 -15.992550 25.142583 79 " " D "A" 24 0.70000 0.70000 "ASP " " CG " "    " 6 0 0 808080  "C476"  0 1 9 "%UT"  13 ""  <> 0 954 0 953 1 14.8 476 0 476 476 "CCD mismatch"  10 <> <> <>
  954 15 -16.027074 -15.643526 25.814055 79 " " D "A" 70 -0.80000 -0.80000 "ASP " " OD1" "    " 8 0 0 FF2E2E  "O477"  0 1 9 ""  1 ""  <> 0 955 0 954 1 13.73 477 0 477 477 "CCD mismatch"  <> <> <> <>
  955 18 -14.019074 -16.560860 25.638925 79 " " D "A" 70 -0.80000 -0.80000 "ASP " " OD2" "    " 8 -1 0 FF2E2E  "O478"  0 1 9 ""  1 ""  <> 0 956 0 955 1 13.09 478 0 478 478 "CCD mismatch"  <> <> <> <>
  956 43 -16.861127 -17.381085 23.052156 79 " " D "A" 21 0.30000 0.30000 "ASP " " H  " "    " 1 0 0 FFFFFF  ""  -1 0 1 ""  1 ""  <> 0 957 0 956 <> 11.37 <> <> <> 3561 <> <> <> <> <>
  957 41 -16.865063 -14.566870 23.698378 79 " " D "A" 21 0.06000 0.06000 "ASP " " HA " "    " 1 0 0 FFFFFF  ""  -1 0 1 ""  1 ""  <> 0 958 0 957 <> 8.98 <> <> <> 3562 <> <> <> <> <>
  958 41 -14.280716 -14.955475 23.463102 79 " " D "A" 21 0.06000 0.06000 "ASP " " HB3" "    " 1 0 0 FFFFFF  ""  -1 0 1 ""  1 ""  <> 0 959 0 958 <> 11.12 <> <> <> 3563 <> <> <> <> <>
  959 41 -14.702260 -16.613084 23.145114 79 " " D "A" 21 0.06000 0.06000 "ASP " " HB2" "    " 1 0 0 FFFFFF  ""  -1 0 1 ""  1 ""  <> 0 960 0 959 <> 11.12 <> <> <> 3564 <> <> <> <> <>
  960 25 -16.058074 -15.358427 20.646250 80 " " C "A" 38 -0.50000 -0.50000 "CYS " " N  " "    " 7 0 0 2E2EFF  "N479"  2 1 9 ""  1 ""  <> 0 961 1 960 1 9.14 479 0 479 479 "CCD mismatch"  <> <> <> <>
  961 3 -15.437074 -14.923006 19.408077 80 " " C "A" 24 0.14000 0.14000 "CYS " " CA " "    " 6 0 0 808080  "C480"  2 1 -70 ""  1 ""  FF2E2E  0 962 1 961 1 10.72 480 0 480 480 "CCD mismatch"  <> <> <> <>
  962 2 -16.262074 -15.379469 18.212695 80 " " C "A" 24 0.50000 0.50000 "CYS " " C  " "    " 6 0 0 808080  "C481"  2 1 9 ""  1 ""  <> 0 963 0 962 1 9.14 481 0 481 481 "CCD mismatch"  <> <> <> <>
  963 15 -16.957074 -16.395430 18.292391 80 " " C "A" 70 -0.50000 -0.50000 "CYS " " O  " "    " 8 0 0 FF2E2E  "O482"  2 1 9 ""  1 ""  <> 0 964 0 963 1 9.49 482 0 482 482 "CCD mismatch"  <> <> <> <>
  964 3 -14.011074 -15.483150 19.268275 80 " " C "A" 24 0.02000 0.02000 "CYS " " CB " "    " 6 0 0 808080  "C483"  2 1 9 ""  1 ""  <> 0 965 2 964 1 13.36 483 0 483 483 "CCD mismatch"  <> <> <> <>
  965 49 -12.830074 -14.781677 20.427290 80 " " C "A" 143 -0.33500 -0.33500 "CYS " " SG " "    " 16 0 0 FFFF6B  "S484"  2 1 9 "%UT"  13 ""  <> 0 966 1 965 1 17.27 484 0 484 484 "CCD mismatch"  <> <> <> <>
  966 43 -16.236396 -16.352260 20.721493 80 " " C "A" 21 0.30000 0.30000 "CYS " " H  " "    " 1 0 0 FFFFFF  ""  -1 0 1 ""  1 ""  <> 0 967 0 966 <> 9.14 <> <> <> 3565 <> <> <> <> <>
  967 41 -15.437156 -13.848878 19.422652 80 " " C "A" 21 0.06000 0.06000 "CYS " " HA " "    " 1 0 0 FFFFFF  ""  -1 0 1 ""  1 ""  <> 0 968 0 967 <> 10.72 <> <> <> 3566 <> <> <> <> <>
  968 41 -13.621732 -15.266160 18.274337 80 " " C "A" 21 0.08000 0.08000 "CYS " " HB3" "    " 1 0 0 FFFFFF  ""  -1 0 1 ""  1 ""  <> 0 969 0 968 <> 13.36 <> <> <> 3567 <> <> <> <> <>
  969 41 -13.997172 -16.567881 19.366604 80 " " C "A" 21 0.08000 0.08000 "CYS " " HB2" "    " 1 0 0 FFFFFF  ""  -1 0 1 ""  1 ""  <> 0 970 0 969 <> 13.36 <> <> <> 3568 <> <> <> <> <>
  970 41 -12.833647 -13.550445 19.908184 80 " " C "A" 21 0.15500 0.15500 "CYS " " HG " "    " 1 0 0 FFFFFF  ""  -1 0 1 ""  1 ""  <> 0 971 0 970 <> 17.27 <> <> <> 3569 <> <> <> <> <>
  971 25 -16.053074 -14.671105 17.099773 81 " " E "A" 38 -0.50000 -0.50000 "GLU " " N  " "    " 7 0 0 2E2EFF  "N485"  2 1 9 ""  1 ""  <> 0 972 1 971 1 9.68 485 0 485 485 "CCD mismatch"  <> <> <> <>
  972 3 -16.399074 -15.118128 15.762040 81 " " E "A" 24 0.14000 0.14000 "GLU " " CA " "    " 6 0 0 808080  "C486"  2 1 -70 ""  1 ""  FF2E2E  0 973 1 972 1 9.26 486 0 486 486 "CCD mismatch"  <> <> <> <>
  973 2 -15.195074 -14.902955 14.849349 81 " " E "A" 24 0.50000 0.50000 "GLU " " C  " "    " 6 0 0 808080  "C487"  2 1 9 ""  1 ""  <> 0 974 0 973 1 11.23 487 0 487 487 "CCD mismatch"  <> <> <> <>
  974 15 -14.456074 -13.938578 15.016998 81 " " E "A" 70 -0.50000 -0.50000 "GLU " " O  " "    " 8 0 0 FF2E2E  "O488"  2 1 9 ""  1 ""  <> 0 975 0 974 1 12.77 488 0 488 488 "CCD mismatch"  <> <> <> <>
  975 3 -17.589074 -14.340512 15.197169 81 " " E "A" 24 -0.12000 -0.12000 "GLU " " CB " "    " 6 0 0 808080  "C489"  2 1 9 ""  1 ""  <> 0 976 2 975 1 12.92 489 0 489 489 "CCD mismatch"  <> <> <> <>
  976 3 -18.846074 -14.411573 16.030250 81 " " E "A" 24 -0.22000 -0.22000 "GLU " " CG " "    " 6 0 0 808080  "C490"  2 1 9 ""  1 ""  <> 0 977 2 976 1 18.86 490 0 490 490 "CCD mismatch"  <> <> <> <>
  977 2 -19.945074 -13.578271 15.410928 81 " " E "A" 24 0.70000 0.70000 "GLU " " CD " "    " 6 0 0 808080  "C491"  2 1 9 "%UT"  13 ""  <> 0 978 0 977 1 28.81 491 0 491 491 "CCD mismatch"  10 <> <> <>
  978 15 -19.844074 -12.336054 15.495346 81 " " E "A" 70 -0.80000 -0.80000 "GLU " " OE1" "    " 8 0 0 FF2E2E  "O492"  2 1 9 ""  1 ""  <> 0 979 0 978 1 24.94 492 0 492 492 "CCD mismatch"  <> <> <> <>
  979 18 -20.874074 -14.156287 14.800082 81 " " E "A" 70 -0.80000 -0.80000 "GLU " " OE2" "    " 8 -1 0 FF2E2E  "O493"  2 1 9 ""  1 ""  <> 0 980 0 979 1 27.85 493 0 493 493 "CCD mismatch"  <> <> <> <>
  980 43 -15.471283 -13.844407 17.145287 81 " " E "A" 21 0.30000 0.30000 "GLU " " H  " "    " 1 0 0 FFFFFF  ""  -1 0 1 ""  1 ""  <> 0 981 0 980 <> 9.68 <> <> <> 3570 <> <> <> <> <>
  981 41 -16.638086 -16.183936 15.766456 81 " " E "A" 21 0.06000 0.06000 "GLU " " HA " "    " 1 0 0 FFFFFF  ""  -1 0 1 ""  1 ""  <> 0 982 0 981 <> 9.26 <> <> <> 3571 <> <> <> <> <>
  982 41 -17.810893 -14.714339 14.195424 81 " " E "A" 21 0.06000 0.06000 "GLU " " HB3" "    " 1 0 0 FFFFFF  ""  -1 0 1 ""  1 ""  <> 0 983 0 982 <> 12.92 <> <> <> 3572 <> <> <> <> <>
  983 41 -17.297853 -13.295890 15.064882 81 " " E "A" 21 0.06000 0.06000 "GLU " " HB2" "    " 1 0 0 FFFFFF  ""  -1 0 1 ""  1 ""  <> 0 984 0 983 <> 12.92 <> <> <> 3573 <> <> <> <> <>
  984 41 -18.667073 -14.044931 17.041595 81 " " E "A" 21 0.06000 0.06000 "GLU " " HG3" "    " 1 0 0 FFFFFF  ""  -1 0 1 ""  1 ""  <> 0 985 0 984 <> 18.86 <> <> <> 3574 <> <> <> <> <>
  985 41 -19.169047 -15.449096 16.132807 81 " " E "A" 21 0.06000 0.06000 "GLU " " HG2" "    " 1 0 0 FFFFFF  ""  -1 0 1 ""  1 ""  <> 0 986 0 985 <> 18.86 <> <> <> 3575 <> <> <> <> <>
  986 25 -15.036074 -15.773317 13.846860 82 " " F "A" 38 -0.50000 -0.50000 "PHE " " N  " "    " 7 0 0 2E2EFF  "N494"  2 1 9 ""  1 ""  <> 0 987 1 986 1 9.2 494 0 494 494 "CCD mismatch"  <> <> <> <>
  987 3 -13.988074 -15.618452 12.856626 82 " " F "A" 24 0.14000 0.14000 "PHE " " CA " "    " 6 0 0 808080  "C495"  2 1 -70 ""  1 ""  FF2E2E  0 988 1 987 1 9.59 495 0 495 495 "CCD mismatch"  <> <> <> <>
  988 2 -14.659074 -15.471962 11.490898 82 " " F "A" 24 0.50000 0.50000 "PHE " " C  " "    " 6 0 0 808080  "C496"  2 1 9 ""  1 ""  <> 0 989 0 988 1 11.5 496 0 496 496 "CCD mismatch"  <> <> <> <>
  989 15 -15.417074 -16.342784 11.093206 82 " " F "A" 70 -0.50000 -0.50000 "PHE " " O  " "    " 8 0 0 FF2E2E  "O497"  2 1 9 ""  1 ""  <> 0 990 0 989 1 12.24 497 0 497 497 "CCD mismatch"  <> <> <> <>
  990 3 -13.048074 -16.819870 12.913542 82 " " F "A" 24 -0.00500 -0.00500 "PHE " " CB " "    " 6 0 0 808080  "C498"  2 1 9 ""  1 ""  <> 0 991 2 990 1 10.24 498 0 498 498 "CCD mismatch"  <> <> <> <>
  991 2 -11.793074 -16.716766 12.098961 82 " " F "A" 24 -0.11500 -0.11500 "PHE " " CG " "    " 6 0 0 808080  "C499"  2 1 9 ""  1 ""  <> 0 992 0 991 1 8.52 499 0 499 499 "CCD mismatch"  <> <> <> <>
  992 2 -10.763074 -15.876522 12.483617 82 " " F "A" 24 -0.11500 -0.11500 "PHE " " CD1" "    " 6 0 0 808080  "C500"  2 1 9 ""  1 ""  <> 0 993 1 992 1 10.19 500 0 500 500 "CCD mismatch"  <> <> <> <>
  993 2 -11.613074 -17.497039 10.976434 82 " " F "A" 24 -0.11500 -0.11500 "PHE " " CD2" "    " 6 0 0 808080  "C501"  2 1 9 ""  1 ""  <> 0 994 1 993 1 8.85 501 0 501 501 "CCD mismatch"  <> <> <> <>
  994 2 -9.580074 -15.819722 11.761236 82 " " F "A" 24 -0.11500 -0.11500 "PHE " " CE1" "    " 6 0 0 808080  "C502"  2 1 9 ""  1 ""  <> 0 995 1 994 1 10.91 502 0 502 502 "CCD mismatch"  <> <> <> <>
  995 2 -10.413074 -17.454667 10.263044 82 " " F "A" 24 -0.11500 -0.11500 "PHE " " CE2" "    " 6 0 0 808080  "C503"  2 1 9 ""  1 ""  <> 0 996 1 995 1 11 503 0 503 503 "CCD mismatch"  <> <> <> <>
  996 2 -9.416074 -16.599764 10.642308 82 " " F "A" 24 -0.11500 -0.11500 "PHE " " CZ " "    " 6 0 0 808080  "C504"  2 1 9 ""  1 ""  <> 0 997 1 996 1 9.58 504 0 504 504 "CCD mismatch"  <> <> <> <>
  997 43 -15.662785 -16.561048 13.737110 82 " " F "A" 21 0.30000 0.30000 "PHE " " H  " "    " 1 0 0 FFFFFF  ""  -1 0 1 ""  1 ""  <> 0 998 0 997 <> 9.2 <> <> <> 3576 <> <> <> <> <>
  998 41 -13.374736 -14.759928 13.070835 82 " " F "A" 21 0.06000 0.06000 "PHE " " HA " "    " 1 0 0 FFFFFF  ""  -1 0 1 ""  1 ""  <> 0 999 0 998 <> 9.59 <> <> <> 3577 <> <> <> <> <>
  999 41 -13.582736 -17.729696 12.636366 82 " " F "A" 21 0.06000 0.06000 "PHE " " HB3" "    " 1 0 0 FFFFFF  ""  -1 0 1 ""  1 ""  <> 0 1000 0 999 <> 10.24 <> <> <> 3578 <> <> <> <> <>
  1000 41 -12.740752 -16.977155 13.948581 82 " " F "A" 21 0.06000 0.06000 "PHE " " HB2" "    " 1 0 0 FFFFFF  ""  -1 0 1 ""  1 ""  <> 0 1001 0 1000 <> 10.24 <> <> <> 3579 <> <> <> <> <>
  1001 41 -10.878309 -15.258159 13.359704 82 " " F "A" 21 0.11500 0.11500 "PHE " " HD1" "    " 1 0 0 FFFFFF  ""  -1 0 1 ""  1 ""  <> 0 1002 0 1001 <> 10.19 <> <> <> 3580 <> <> <> <> <>
  1002 41 -12.405781 -18.159837 10.671051 82 " " F "A" 21 0.11500 0.11500 "PHE " " HD2" "    " 1 0 0 FFFFFF  ""  -1 0 1 ""  1 ""  <> 0 1003 0 1002 <> 8.85 <> <> <> 3581 <> <> <> <> <>
  1003 41 -8.789151 -15.155965 12.076889 82 " " F "A" 21 0.11500 0.11500 "PHE " " HE1" "    " 1 0 0 FFFFFF  ""  -1 0 1 ""  1 ""  <> 0 1004 0 1003 <> 10.91 <> <> <> 3582 <> <> <> <> <>
  1004 41 -10.281716 -18.080363 9.392144 82 " " F "A" 21 0.11500 0.11500 "PHE " " HE2" "    " 1 0 0 FFFFFF  ""  -1 0 1 ""  1 ""  <> 0 1005 0 1004 <> 11 <> <> <> 3583 <> <> <> <> <>
  1005 41 -8.495689 -16.554436 10.078542 82 " " F "A" 21 0.11500 0.11500 "PHE " " HZ " "    " 1 0 0 FFFFFF  ""  -1 0 1 ""  1 ""  <> 0 1006 0 1005 <> 9.58 <> <> <> 3584 <> <> <> <> <>
  1006 25 -14.448074 -14.337376 10.815737 83 " " K "A" 38 -0.50000 -0.50000 "LYS " " N  " "    " 7 0 0 2E2EFF  "N505"  2 1 9 ""  1 ""  <> 0 1007 1 1006 1 9.89 505 0 505 505 "CCD mismatch"  <> <> <> <>
  1007 3 -15.196074 -14.047413 9.597506 83 " " K "A" 24 0.14000 0.14000 "LYS " " CA " "    " 6 0 0 808080  "C506"  2 1 -70 ""  1 ""  FF2E2E  0 1008 1 1007 1 11.65 506 0 506 506 "CCD mismatch"  <> <> <> <>
  1008 2 -14.347074 -13.441894 8.488716 83 " " K "A" 24 0.50000 0.50000 "LYS " " C  " "    " 6 0 0 808080  "C507"  2 1 9 ""  1 ""  <> 0 1009 0 1008 1 13.66 507 0 507 507 "CCD mismatch"  <> <> <> <>
  1009 15 -13.407074 -12.692492 8.744714 83 " " K "A" 70 -0.50000 -0.50000 "LYS " " O  " "    " 8 0 0 FF2E2E  "O508"  2 1 9 ""  1 ""  <> 0 1010 0 1009 1 10.33 508 0 508 508 "CCD mismatch"  <> <> <> <>
  1010 3 -16.297074 -13.053799 9.912517 83 " " K "A" 24 -0.12000 -0.12000 "LYS " " CB " "    " 6 0 0 808080  "C509"  2 1 9 ""  1 ""  <> 0 1011 2 1010 1 12.64 509 0 509 509 "CCD mismatch"  <> <> <> <>
  1011 3 -17.341074 -13.551436 10.888448 83 " " K "A" 24 -0.12000 -0.12000 "LYS " " CG " "    " 6 0 0 808080  "C510"  2 1 9 ""  1 ""  <> 0 1012 2 1011 1 16.65 510 0 510 510 "CCD mismatch"  <> <> <> <>
  1012 3 -18.689074 -13.648489 10.288550 83 " " K "A" 24 -0.12000 -0.12000 "LYS " " CD " "    " 6 0 0 808080  "C511"  2 1 9 ""  1 ""  <> 0 1013 2 1012 1 22.39 511 0 511 511 "CCD mismatch"  <> <> <> <>
  1013 3 -19.732074 -14.084994 11.268600 83 " " K "A" 24 0.19000 0.19000 "LYS " " CE " "    " 6 0 0 808080  "C512"  2 1 9 ""  1 ""  <> 0 1014 2 1013 1 18.9 512 0 512 512 "CCD mismatch"  <> <> <> <>
  1014 32 -20.950074 -13.253088 11.157695 83 " " K "A" 38 -0.30000 -0.30000 "LYS " " NZ " "    " 7 1 0 2E2EFF  "N513"  2 1 9 "%UT"  13 ""  <> 0 1015 3 1014 1 18.46 513 0 513 513 "CCD mismatch"  <> <> <> <>
  1015 43 -13.824923 -13.623259 11.172128 83 " " K "A" 21 0.30000 0.30000 "LYS " " H  " "    " 1 0 0 FFFFFF  ""  -1 0 1 ""  1 ""  <> 0 1016 0 1015 <> 9.89 <> <> <> 3585 <> <> <> <> <>
  1016 41 -15.653039 -14.945282 9.175620 83 " " K "A" 21 0.06000 0.06000 "LYS " " HA " "    " 1 0 0 FFFFFF  ""  -1 0 1 ""  1 ""  <> 0 1017 0 1016 <> 11.65 <> <> <> 3586 <> <> <> <> <>
  1017 41 -16.784160 -12.738146 8.987137 83 " " K "A" 21 0.06000 0.06000 "LYS " " HB3" "    " 1 0 0 FFFFFF  ""  -1 0 1 ""  1 ""  <> 0 1018 0 1017 <> 12.64 <> <> <> 3587 <> <> <> <> <>
  1018 41 -15.852228 -12.142127 10.317179 83 " " K "A" 21 0.06000 0.06000 "LYS " " HB2" "    " 1 0 0 FFFFFF  ""  -1 0 1 ""  1 ""  <> 0 1019 0 1018 <> 12.64 <> <> <> 3588 <> <> <> <> <>
  1019 41 -17.371463 -12.867651 11.738479 83 " " K "A" 21 0.06000 0.06000 "LYS " " HG3" "    " 1 0 0 FFFFFF  ""  -1 0 1 ""  1 ""  <> 0 1020 0 1019 <> 16.65 <> <> <> 3589 <> <> <> <> <>
  1020 41 -17.107857 -14.521710 11.312346 83 " " K "A" 21 0.06000 0.06000 "LYS " " HG2" "    " 1 0 0 FFFFFF  ""  -1 0 1 ""  1 ""  <> 0 1021 0 1020 <> 16.65 <> <> <> 3590 <> <> <> <> <>
  1021 41 -18.661647 -14.357443 9.459174 83 " " K "A" 21 0.06000 0.06000 "LYS " " HD3" "    " 1 0 0 FFFFFF  ""  -1 0 1 ""  1 ""  <> 0 1022 0 1021 <> 22.39 <> <> <> 3591 <> <> <> <> <>
  1022 41 -18.933449 -12.683165 9.838390 83 " " K "A" 21 0.06000 0.06000 "LYS " " HD2" "    " 1 0 0 FFFFFF  ""  -1 0 1 ""  1 ""  <> 0 1023 0 1022 <> 22.39 <> <> <> 3592 <> <> <> <> <>
  1023 41 -19.375212 -13.985935 12.294452 83 " " K "A" 21 0.06000 0.06000 "LYS " " HE3" "    " 1 0 0 FFFFFF  ""  -1 0 1 ""  1 ""  <> 0 1024 0 1023 <> 18.9 <> <> <> 3593 <> <> <> <> <>
  1024 41 -19.983298 -15.136642 11.126150 83 " " K "A" 21 0.06000 0.06000 "LYS " " HE2" "    " 1 0 0 FFFFFF  ""  -1 0 1 ""  1 ""  <> 0 1025 0 1024 <> 18.9 <> <> <> 3594 <> <> <> <> <>
  1025 44 -21.343810 -13.341305 10.232152 83 " " K "A" 21 0.33000 0.33000 "LYS " " HZ1" "    " 1 0 0 FFFFFF  ""  -1 0 1 ""  1 ""  <> 0 1026 0 1025 <> 18.46 <> <> <> 3595 <> <> <> <> <>
  1026 44 -21.623149 -13.563437 11.845156 83 " " K "A" 21 0.33000 0.33000 "LYS " " HZ2" "    " 1 0 0 FFFFFF  ""  -1 0 1 ""  1 ""  <> 0 1027 0 1026 <> 18.46 <> <> <> 3596 <> <> <> <> <>
  1027 44 -20.715747 -12.287648 11.338802 83 " " K "A" 21 0.33000 0.33000 "LYS " " HZ3" "    " 1 0 0 FFFFFF  ""  -1 0 1 ""  1 ""  <> 0 1028 0 1027 <> 18.46 <> <> <> 3597 <> <> <> <> <>
  1028 25 -14.737074 -13.730434 7.242482 84 " " R "A" 38 -0.50000 -0.50000 "ARG " " N  " "    " 7 0 0 2E2EFF  "N514"  2 1 9 ""  1 ""  <> 0 1029 1 1028 1 10.22 514 0 514 514 "CCD mismatch"  <> <> <> <>
  1029 3 -14.156074 -13.053443 6.099901 84 " " R "A" 24 0.14000 0.14000 "ARG " " CA " "    " 6 0 0 808080  "C515"  2 1 -70 ""  1 ""  FF2E2E  0 1030 1 1029 1 12.49 515 0 515 515 "CCD mismatch"  <> <> <> <>
  1030 2 -14.475074 -11.558986 6.139425 84 " " R "A" 24 0.50000 0.50000 "ARG " " C  " "    " 6 0 0 808080  "C516"  2 1 9 ""  1 ""  <> 0 1031 0 1030 1 12.19 516 0 516 516 "CCD mismatch"  <> <> <> <>
  1031 15 -15.541074 -11.159486 6.589469 84 " " R "A" 70 -0.50000 -0.50000 "ARG " " O  " "    " 8 0 0 FF2E2E  "O517"  2 1 9 ""  1 ""  <> 0 1032 0 1031 1 12.48 517 0 517 517 "CCD mismatch"  <> <> <> <>
  1032 3 -14.710074 -13.683246 4.806750 84 " " R "A" 24 -0.12000 -0.12000 "ARG " " CB " "    " 6 0 0 808080  "C518"  2 1 9 ""  1 ""  <> 0 1033 2 1032 1 11.51 518 0 518 518 "CCD mismatch"  <> <> <> <>
  1033 3 -14.132074 -13.130980 3.540197 84 " " R "A" 24 -0.05000 -0.05000 "ARG " " CG " "    " 6 0 0 808080  "C519"  2 1 9 ""  1 ""  <> 0 1034 2 1033 1 17 519 0 519 519 "CCD mismatch"  <> <> <> <>
  1034 3 -12.659074 -13.368146 3.430982 84 " " R "A" 24 0.19000 0.19000 "ARG " " CD " "    " 6 0 0 808080  "C520"  2 1 9 ""  1 ""  <> 0 1035 2 1034 1 16.56 520 0 520 520 "CCD mismatch"  <> <> <> <>
  1035 25 -12.132074 -12.938437 2.138704 84 " " R "A" 38 -0.69997 -0.69997 "ARG " " NE " "    " 7 0 0 2E2EFF  "N521"  2 1 9 ""  1 ""  <> 0 1036 1 1035 1 23.8 521 0 521 521 "CCD mismatch"  <> <> <> <>
  1036 2 -11.817074 -13.765328 1.150921 84 " " R "A" 24 0.63990 0.63990 "ARG " " CZ " "    " 6 0 0 808080  "C522"  2 1 9 ""  1 ""  <> 0 1037 0 1036 1 26.31 522 0 522 522 "CCD mismatch"  <> <> <> <>
  1037 25 -11.918074 -15.079975 1.287957 84 " " R "A" 38 -0.79997 -0.79997 "ARG " " NH1" "    " 7 0 0 2E2EFF  "N523"  2 1 9 ""  1 ""  <> 0 1038 2 1037 1 25.67 523 0 523 523 "CCD mismatch"  <> <> <> <>
  1038 31 -11.415074 -13.259304 -0.009539 84 " " R "A" 38 -0.79997 -0.79997 "ARG " " NH2" "    " 7 1 0 2E2EFF  "N524"  2 1 9 ""  1 ""  <> 0 1039 2 1038 1 22.22 524 0 524 524 "CCD mismatch"  <> <> <> <>
  1039 43 -15.518735 -14.345765 7.069485 84 " " R "A" 21 0.30000 0.30000 "ARG " " H  " "    " 1 0 0 FFFFFF  ""  -1 0 1 ""  1 ""  <> 0 1040 0 1039 <> 10.22 <> <> <> 3598 <> <> <> <> <>
  1040 41 -13.075889 -13.196780 6.145413 84 " " R "A" 21 0.06000 0.06000 "ARG " " HA " "    " 1 0 0 FFFFFF  ""  -1 0 1 ""  1 ""  <> 0 1041 0 1040 <> 12.49 <> <> <> 3599 <> <> <> <> <>
  1041 41 -15.793828 -13.557893 4.777505 84 " " R "A" 21 0.06000 0.06000 "ARG " " HB3" "    " 1 0 0 FFFFFF  ""  -1 0 1 ""  1 ""  <> 0 1042 0 1041 <> 11.51 <> <> <> 3600 <> <> <> <> <>
  1042 41 -14.543642 -14.760884 4.827880 84 " " R "A" 21 0.06000 0.06000 "ARG " " HB2" "    " 1 0 0 FFFFFF  ""  -1 0 1 ""  1 ""  <> 0 1043 0 1042 <> 11.51 <> <> <> 3601 <> <> <> <> <>
  1043 41 -14.335492 -12.062365 3.494957 84 " " R "A" 21 0.06000 0.06000 "ARG " " HG3" "    " 1 0 0 FFFFFF  ""  -1 0 1 ""  1 ""  <> 0 1044 0 1043 <> 17 <> <> <> 3602 <> <> <> <> <>
  1044 41 -14.649171 -13.542510 2.671540 84 " " R "A" 21 0.06000 0.06000 "ARG " " HG2" "    " 1 0 0 FFFFFF  ""  -1 0 1 ""  1 ""  <> 0 1045 0 1044 <> 17 <> <> <> 3603 <> <> <> <> <>
  1045 41 -12.418022 -14.365319 3.707174 84 " " R "A" 21 0.06000 0.06000 "ARG " " HD3" "    " 1 0 0 FFFFFF  ""  -1 0 1 ""  1 ""  <> 0 1046 0 1045 <> 16.56 <> <> <> 3604 <> <> <> <> <>
  1046 41 -12.180666 -12.724384 4.123563 84 " " R "A" 21 0.06000 0.06000 "ARG " " HD2" "    " 1 0 0 FFFFFF  ""  -1 0 1 ""  1 ""  <> 0 1047 0 1046 <> 16.56 <> <> <> 3605 <> <> <> <> <>
  1047 43 -11.966241 -11.945620 2.017065 84 " " R "A" 21 0.44000 0.44000 "ARG " " HE " "    " 1 0 0 FFFFFF  ""  -1 0 1 ""  1 ""  <> 0 1048 0 1047 <> 23.8 <> <> <> 3606 <> <> <> <> <>
  1048 43 -11.691094 -15.705975 0.518925 84 " " R "A" 21 0.46000 0.46000 "ARG " "HH12" "    " 1 0 0 FFFFFF  ""  -1 0 1 ""  1 ""  <> 0 1049 0 1048 <> 25.67 <> <> <> 3607 <> <> <> <> <>
  1049 43 -12.196159 -15.484257 2.173459 84 " " R "A" 21 0.46000 0.46000 "ARG " "HH11" "    " 1 0 0 FFFFFF  ""  -1 0 1 ""  1 ""  <> 0 1050 0 1049 <> 25.67 <> <> <> 3608 <> <> <> <> <>
  1050 44 -11.176885 -13.873103 -0.774641 84 " " R "A" 21 0.46000 0.46000 "ARG " "HH22" "    " 1 0 0 FFFFFF  ""  -1 0 1 ""  1 ""  <> 0 1051 0 1050 <> 22.22 <> <> <> 3609 <> <> <> <> <>
  1051 44 -11.403454 -12.250563 -0.163011 84 " " R "A" 21 0.46000 0.46000 "ARG " "HH21" "    " 1 0 0 FFFFFF  ""  -1 0 1 ""  1 ""  <> 0 1052 0 1051 <> 22.22 <> <> <> 3610 <> <> <> <> <>
  1052 25 -13.518074 -10.750222 5.682604 85 " " V "A" 38 -0.50000 -0.50000 "VAL " " N  " "    " 7 0 0 2E2EFF  "N525"  0 1 9 ""  1 ""  <> 0 1053 1 1052 1 12.42 525 0 525 525 "CCD mismatch"  <> <> <> <>
  1053 3 -13.698074 -9.318257 5.494368 85 " " V "A" 24 0.14000 0.14000 "VAL " " CA " "    " 6 0 0 808080  "C526"  0 1 -70 ""  1 ""  FF2E2E  0 1054 1 1053 1 12.97 526 0 526 526 "CCD mismatch"  <> <> <> <>
  1054 2 -13.793074 -9.122748 3.983736 85 " " V "A" 24 0.50000 0.50000 "VAL " " C  " "    " 6 0 0 808080  "C527"  0 1 9 ""  1 ""  <> 0 1055 0 1054 1 14.55 527 0 527 527 "CCD mismatch"  <> <> <> <>
  1055 15 -12.780074 -8.979077 3.306892 85 " " V "A" 70 -0.50000 -0.50000 "VAL " " O  " "    " 8 0 0 FF2E2E  "O528"  0 1 9 ""  1 ""  <> 0 1056 0 1055 1 17 528 0 528 528 "CCD mismatch"  <> <> <> <>
  1056 3 -12.535074 -8.511437 6.114915 85 " " V "A" 24 -0.06000 -0.06000 "VAL " " CB " "    " 6 0 0 808080  "C529"  0 1 9 ""  1 ""  <> 0 1057 1 1056 1 14.21 529 0 529 529 "CCD mismatch"  <> <> <> <>
  1057 3 -12.668074 -7.026221 5.778445 85 " " V "A" 24 -0.18000 -0.18000 "VAL " " CG1" "    " 6 0 0 808080  "C530"  0 1 9 ""  1 ""  <> 0 1058 3 1057 1 14.87 530 0 530 530 "CCD mismatch"  <> <> <> <>
  1058 3 -12.439074 -8.738195 7.623671 85 " " V "A" 24 -0.18000 -0.18000 "VAL " " CG2" "    " 6 0 0 808080  "C531"  0 1 9 ""  1 ""  <> 0 1059 3 1058 1 12.07 531 0 531 531 "CCD mismatch"  <> <> <> <>
  1059 43 -12.623998 -11.130467 5.394992 85 " " V "A" 21 0.30000 0.30000 "VAL " " H  " "    " 1 0 0 FFFFFF  ""  -1 0 1 ""  1 ""  <> 0 1060 0 1059 <> 12.42 <> <> <> 3611 <> <> <> <> <>
  1060 41 -14.605953 -8.960307 5.979899 85 " " V "A" 21 0.06000 0.06000 "VAL " " HA " "    " 1 0 0 FFFFFF  ""  -1 0 1 ""  1 ""  <> 0 1061 0 1060 <> 12.97 <> <> <> 3612 <> <> <> <> <>
  1061 41 -11.595008 -8.859633 5.687567 85 " " V "A" 21 0.06000 0.06000 "VAL " " HB " "    " 1 0 0 FFFFFF  ""  -1 0 1 ""  1 ""  <> 0 1062 0 1061 <> 14.21 <> <> <> 3613 <> <> <> <> <>
  1062 41 -11.922316 -6.440987 6.317059 85 " " V "A" 21 0.06000 0.06000 "VAL " "HG11" "    " 1 0 0 FFFFFF  ""  -1 0 1 ""  1 ""  <> 0 1063 0 1062 <> 14.87 <> <> <> 3614 <> <> <> <> <>
  1063 41 -12.505022 -6.825823 4.720511 85 " " V "A" 21 0.06000 0.06000 "VAL " "HG12" "    " 1 0 0 FFFFFF  ""  -1 0 1 ""  1 ""  <> 0 1064 0 1063 <> 14.87 <> <> <> 3615 <> <> <> <> <>
  1064 41 -13.649396 -6.637675 6.053744 85 " " V "A" 21 0.06000 0.06000 "VAL " "HG13" "    " 1 0 0 FFFFFF  ""  -1 0 1 ""  1 ""  <> 0 1065 0 1064 <> 14.87 <> <> <> 3616 <> <> <> <> <>
  1065 41 -11.631780 -8.149124 8.059813 85 " " V "A" 21 0.06000 0.06000 "VAL " "HG21" "    " 1 0 0 FFFFFF  ""  -1 0 1 ""  1 ""  <> 0 1066 0 1065 <> 12.07 <> <> <> 3617 <> <> <> <> <>
  1066 41 -13.363421 -8.456432 8.128637 85 " " V "A" 21 0.06000 0.06000 "VAL " "HG22" "    " 1 0 0 FFFFFF  ""  -1 0 1 ""  1 ""  <> 0 1067 0 1066 <> 12.07 <> <> <> 3618 <> <> <> <> <>
  1067 41 -12.235590 -9.782839 7.861976 85 " " V "A" 21 0.06000 0.06000 "VAL " "HG23" "    " 1 0 0 FFFFFF  ""  -1 0 1 ""  1 ""  <> 0 1068 0 1067 <> 12.07 <> <> <> 3619 <> <> <> <> <>
  1068 25 -15.006074 -9.174196 3.392848 86 " " P "A" 38 -0.14000 -0.14000 "PRO " " N  " "    " 7 0 0 2E2EFF  "N532"  0 1 9 ""  1 ""  <> 0 1069 0 1068 1 17.23 532 0 532 532 "CCD mismatch"  <> <> <> <>
  1069 3 -15.126074 -9.382851 1.950249 86 " " P "A" 24 0.01000 0.01000 "PRO " " CA " "    " 6 0 0 808080  "C533"  0 1 -70 ""  1 ""  FF2E2E  0 1070 1 1069 1 18.6 533 0 533 533 "CCD mismatch"  <> <> <> <>
  1070 2 -14.759074 -8.160327 1.108775 86 " " P "A" 24 0.50000 0.50000 "PRO " " C  " "    " 6 0 0 808080  "C534"  0 1 9 ""  1 ""  <> 0 1071 0 1070 1 18.27 534 0 534 534 "CCD mismatch"  <> <> <> <>
  1071 15 -14.425074 -8.296277 -0.059753 86 " " P "A" 70 -0.50000 -0.50000 "PRO " " O  " "    " 8 0 0 FF2E2E  "O535"  0 1 9 ""  1 ""  <> 0 1072 0 1071 1 18.56 535 0 535 535 "CCD mismatch"  <> <> <> <>
  1072 3 -16.592074 -9.796197 1.768184 86 " " P "A" 24 -0.12000 -0.12000 "PRO " " CB " "    " 6 0 0 808080  "C536"  0 1 9 ""  1 ""  <> 0 1073 2 1072 1 21.64 536 0 536 536 "CCD mismatch"  <> <> <> <>
  1073 3 -17.314074 -9.282236 2.975978 86 " " P "A" 24 -0.12000 -0.12000 "PRO " " CG " "    " 6 0 0 808080  "C537"  0 1 9 ""  1 ""  <> 0 1074 2 1073 1 22.65 537 0 537 537 "CCD mismatch"  <> <> <> <>
  1074 3 -16.302074 -9.085002 4.086358 86 " " P "A" 24 -0.05000 -0.05000 "PRO " " CD " "    " 6 0 0 808080  "C538"  0 1 9 ""  1 ""  <> 0 1075 2 1074 1 21.01 538 0 538 538 "CCD mismatch"  <> <> <> <>
  1075 41 -14.483412 -10.206986 1.632546 86 " " P "A" 21 0.06000 0.06000 "PRO " " HA " "    " 1 0 0 FFFFFF  ""  -1 0 1 ""  1 ""  <> 0 1076 0 1075 <> 18.6 <> <> <> 3620 <> <> <> <> <>
  1076 41 -16.645166 -10.885806 1.760844 86 " " P "A" 21 0.06000 0.06000 "PRO " " HB3" "    " 1 0 0 FFFFFF  ""  -1 0 1 ""  1 ""  <> 0 1077 0 1076 <> 21.64 <> <> <> 3621 <> <> <> <> <>
  1077 41 -17.041745 -9.450504 0.835807 86 " " P "A" 21 0.06000 0.06000 "PRO " " HB2" "    " 1 0 0 FFFFFF  ""  -1 0 1 ""  1 ""  <> 0 1078 0 1077 <> 21.64 <> <> <> 3622 <> <> <> <> <>
  1078 41 -18.153830 -9.912716 3.270068 86 " " P "A" 21 0.06000 0.06000 "PRO " " HG3" "    " 1 0 0 FFFFFF  ""  -1 0 1 ""  1 ""  <> 0 1079 0 1078 <> 22.65 <> <> <> 3623 <> <> <> <> <>
  1079 41 -17.730247 -8.306118 2.725241 86 " " P "A" 21 0.06000 0.06000 "PRO " " HG2" "    " 1 0 0 FFFFFF  ""  -1 0 1 ""  1 ""  <> 0 1080 0 1079 <> 22.65 <> <> <> 3624 <> <> <> <> <>
  1080 41 -16.449989 -8.166205 4.648849 86 " " P "A" 21 0.06000 0.06000 "PRO " " HD2" "    " 1 0 0 FFFFFF  ""  -1 0 1 ""  1 ""  <> 0 1081 0 1080 <> 21.01 <> <> <> 3625 <> <> <> <> <>
  1081 41 -16.415963 -9.917403 4.768265 86 " " P "A" 21 0.06000 0.06000 "PRO " " HD3" "    " 1 0 0 FFFFFF  ""  -1 0 1 ""  1 ""  <> 0 1082 0 1081 <> 21.01 <> <> <> 3626 <> <> <> <> <>
  1082 25 -14.786074 -6.971049 1.716885 87 " " Q "A" 38 -0.50000 -0.50000 "GLN " " N  " "    " 7 0 0 2E2EFF  "N539"  0 1 9 ""  1 ""  <> 0 1083 1 1082 1 16.51 539 0 539 539 "CCD mismatch"  <> <> <> <>
  1083 3 -14.576074 -5.746786 0.958399 87 " " Q "A" 24 0.14000 0.14000 "GLN " " CA " "    " 6 0 0 808080  "C540"  0 1 -70 ""  1 ""  FF2E2E  0 1084 1 1083 1 17.13 540 0 540 540 "CCD mismatch"  <> <> <> <>
  1084 2 -13.107074 -5.482226 0.626168 87 " " Q "A" 24 0.50000 0.50000 "GLN " " C  " "    " 6 0 0 808080  "C541"  0 1 9 ""  1 ""  <> 0 1085 0 1084 1 15.86 541 0 541 541 "CCD mismatch"  <> <> <> <>
  1085 15 -12.808074 -4.524364 -0.082898 87 " " Q "A" 70 -0.50000 -0.50000 "GLN " " O  " "    " 8 0 0 FF2E2E  "O542"  0 1 9 ""  1 ""  <> 0 1086 0 1085 1 15.32 542 0 542 542 "CCD mismatch"  <> <> <> <>
  1086 3 -15.147074 -4.536236 1.719664 87 " " Q "A" 24 -0.12000 -0.12000 "GLN " " CB " "    " 6 0 0 808080  "C543"  0 1 9 ""  1 ""  <> 0 1087 2 1086 1 16.88 543 0 543 543 "CCD mismatch"  <> <> <> <>
  1087 3 -16.628074 -4.636434 1.993213 87 " " Q "A" 24 -0.12000 -0.12000 "GLN " " CG " "    " 6 0 0 808080  "C544"  0 1 9 ""  1 ""  <> 0 1088 2 1087 1 23.51 544 0 544 544 "CCD mismatch"  <> <> <> <>
  1088 2 -16.937074 -5.369006 3.278065 87 " " Q "A" 24 0.50000 0.50000 "GLN " " CD " "    " 6 0 0 808080  "C545"  0 1 9 "%UT"  13 ""  <> 0 1089 0 1088 1 30.47 545 0 545 545 "CCD mismatch"  71.7255704766573 "No Flip"  <> <>
  1089 25 -18.221074 -5.507954 3.562729 87 " " Q "A" 38 -0.76000 -0.76000 "GLN " " NE2" "    " 7 0 0 2E2EFF  "N546"  0 1 9 ""  1 ""  <> 0 1090 2 1089 1 35.63 546 0 546 546 "CCD mismatch"  <> <> <> <>
  1090 15 -16.043074 -5.816363 4.020909 87 " " Q "A" 70 -0.50000 -0.50000 "GLN " " OE1" "    " 8 0 0 FF2E2E  "O547"  0 1 9 ""  1 ""  <> 0 1091 0 1090 1 22.75 547 0 547 547 "CCD mismatch"  <> <> <> <>
  1091 43 -15.057466 -6.876073 2.687235 87 " " Q "A" 21 0.30000 0.30000 "GLN " " H  " "    " 1 0 0 FFFFFF  ""  -1 0 1 ""  1 ""  <> 0 1092 0 1091 <> 16.51 <> <> <> 3627 <> <> <> <> <>
  1092 41 -15.110010 -5.814481 0.007706 87 " " Q "A" 21 0.06000 0.06000 "GLN " " HA " "    " 1 0 0 FFFFFF  ""  -1 0 1 ""  1 ""  <> 0 1093 0 1092 <> 17.13 <> <> <> 3628 <> <> <> <> <>
  1093 41 -14.970989 -3.639319 1.132227 87 " " Q "A" 21 0.06000 0.06000 "GLN " " HB3" "    " 1 0 0 FFFFFF  ""  -1 0 1 ""  1 ""  <> 0 1094 0 1093 <> 16.88 <> <> <> 3629 <> <> <> <> <>
  1094 41 -14.587812 -4.358028 2.634200 87 " " Q "A" 21 0.06000 0.06000 "GLN " " HB2" "    " 1 0 0 FFFFFF  ""  -1 0 1 ""  1 ""  <> 0 1095 0 1094 <> 16.88 <> <> <> 3630 <> <> <> <> <>
  1095 41 -17.151960 -5.099233 1.156274 87 " " Q "A" 21 0.06000 0.06000 "GLN " " HG3" "    " 1 0 0 FFFFFF  ""  -1 0 1 ""  1 ""  <> 0 1096 0 1095 <> 23.51 <> <> <> 3631 <> <> <> <> <>
  1096 41 -17.032184 -3.628814 2.093322 87 " " Q "A" 21 0.06000 0.06000 "GLN " " HG2" "    " 1 0 0 FFFFFF  ""  -1 0 1 ""  1 ""  <> 0 1097 0 1096 <> 23.51 <> <> <> 3632 <> <> <> <> <>
  1097 43 -18.502767 -5.977159 4.410814 87 " " Q "A" 21 0.38000 0.38000 "GLN " "HE22" "    " 1 0 0 FFFFFF  ""  -1 0 1 ""  1 ""  <> 0 1098 0 1097 <> 35.63 <> <> <> 3633 <> <> <> <> <>
  1098 43 -18.925338 -5.119923 2.951556 87 " " Q "A" 21 0.38000 0.38000 "GLN " "HE21" "    " 1 0 0 FFFFFF  ""  -1 0 1 ""  1 ""  <> 0 1099 0 1098 <> 35.63 <> <> <> 3634 <> <> <> <> <>
  1099 25 -12.185074 -6.329347 1.117424 88 " " C "A" 38 -0.50000 -0.50000 "CYS " " N  " "    " 7 0 0 2E2EFF  "N548"  0 1 9 ""  1 ""  <> 0 1100 1 1099 1 16.57 548 0 548 548 "CCD mismatch"  <> <> <> <>
  1100 3 -10.777074 -6.155641 0.798557 88 " " C "A" 24 0.14000 0.14000 "CYS " " CA " "    " 6 0 0 808080  "C549"  0 1 -70 ""  1 ""  FF2E2E  0 1101 1 1100 1 13.92 549 0 549 549 "CCD mismatch"  <> <> <> <>
  1101 2 -10.392074 -6.958866 -0.434216 88 " " C "A" 24 0.50000 0.50000 "CYS " " C  " "    " 6 0 0 808080  "C550"  0 1 9 ""  1 ""  <> 0 1102 0 1101 1 15.03 550 0 550 550 "CCD mismatch"  <> <> <> <>
  1102 15 -10.378074 -8.189033 -0.383506 88 " " C "A" 70 -0.50000 -0.50000 "CYS " " O  " "    " 8 0 0 FF2E2E  "O551"  0 1 9 ""  1 ""  <> 0 1103 0 1102 1 19.01 551 0 551 551 "CCD mismatch"  <> <> <> <>
  1103 3 -9.855074 -6.525805 1.949699 88 " " C "A" 24 0.02000 0.02000 "CYS " " CB " "    " 6 0 0 808080  "C552"  0 1 9 ""  1 ""  <> 0 1104 2 1103 1 16.34 552 0 552 552 "CCD mismatch"  <> <> <> <>
  1104 49 -8.099074 -6.252128 1.547676 88 " " C "A" 143 -0.33500 -0.33500 "CYS " " SG " "    " 16 0 0 FFFF6B  "S553"  0 1 9 "%UT"  13 ""  <> 0 1105 1 1104 1 18.11 553 0 553 553 "CCD mismatch"  <> <> <> <>
  1105 43 -12.452298 -7.119591 1.687528 88 " " C "A" 21 0.30000 0.30000 "CYS " " H  " "    " 1 0 0 FFFFFF  ""  -1 0 1 ""  1 ""  <> 0 1106 0 1105 <> 16.57 <> <> <> 3635 <> <> <> <> <>
  1106 41 -10.576586 -5.096541 0.655529 88 " " C "A" 21 0.06000 0.06000 "CYS " " HA " "    " 1 0 0 FFFFFF  ""  -1 0 1 ""  1 ""  <> 0 1107 0 1106 <> 13.92 <> <> <> 3636 <> <> <> <> <>
  1107 41 -9.988103 -7.567274 2.244077 88 " " C "A" 21 0.08000 0.08000 "CYS " " HB3" "    " 1 0 0 FFFFFF  ""  -1 0 1 ""  1 ""  <> 0 1108 0 1107 <> 16.34 <> <> <> 3637 <> <> <> <> <>
  1108 41 -10.093375 -5.927936 2.829582 88 " " C "A" 21 0.08000 0.08000 "CYS " " HB2" "    " 1 0 0 FFFFFF  ""  -1 0 1 ""  1 ""  <> 0 1109 0 1108 <> 16.34 <> <> <> 3638 <> <> <> <> <>
  1109 41 -8.168350 -4.917916 1.520783 88 " " C "A" 21 0.15500 0.15500 "CYS " " HG " "    " 1 0 0 FFFFFF  ""  -1 0 1 ""  1 ""  <> 0 1110 0 1109 <> 18.11 <> <> <> 3639 <> <> <> <> <>
  1110 25 -10.020074 -6.304804 -1.553085 89 " " P "A" 38 -0.14000 -0.14000 "PRO " " N  " "    " 7 0 0 2E2EFF  "N554"  0 1 9 ""  1 ""  <> 0 1111 0 1110 1 13 554 0 554 554 "CCD mismatch"  <> <> <> <>
  1111 3 -9.577074 -7.031185 -2.744956 89 " " P "A" 24 0.01000 0.01000 "PRO " " CA " "    " 6 0 0 808080  "C555"  0 1 -70 ""  1 ""  FF2E2E  0 1112 1 1111 1 16.36 555 0 555 555 "CCD mismatch"  <> <> <> <>
  1112 2 -8.101074 -7.426507 -2.824239 89 " " P "A" 24 0.50000 0.50000 "PRO " " C  " "    " 6 0 0 808080  "C556"  0 1 9 ""  1 ""  <> 0 1113 0 1112 1 20.19 556 0 556 556 "CCD mismatch"  <> <> <> <>
  1113 15 -7.696074 -8.113958 -3.761539 89 " " P "A" 70 -0.50000 -0.50000 "PRO " " O  " "    " 8 0 0 FF2E2E  "O557"  0 1 9 ""  1 ""  <> 0 1114 0 1113 1 23.01 557 0 557 557 "CCD mismatch"  <> <> <> <>
  1114 3 -9.893074 -6.028619 -3.855452 89 " " P "A" 24 -0.12000 -0.12000 "PRO " " CB " "    " 6 0 0 808080  "C558"  0 1 9 ""  1 ""  <> 0 1115 2 1114 1 18.78 558 0 558 558 "CCD mismatch"  <> <> <> <>
  1115 3 -9.687074 -4.694866 -3.213580 89 " " P "A" 24 -0.12000 -0.12000 "PRO " " CG " "    " 6 0 0 808080  "C559"  0 1 9 ""  1 ""  <> 0 1116 2 1115 1 18.97 559 0 559 559 "CCD mismatch"  <> <> <> <>
  1116 3 -10.100074 -4.846143 -1.775561 89 " " P "A" 24 -0.05000 -0.05000 "PRO " " CD " "    " 6 0 0 808080  "C560"  0 1 9 ""  1 ""  <> 0 1117 2 1116 1 16.37 560 0 560 560 "CCD mismatch"  <> <> <> <>
  1117 41 -10.169491 -7.933543 -2.909202 89 " " P "A" 21 0.06000 0.06000 "PRO " " HA " "    " 1 0 0 FFFFFF  ""  -1 0 1 ""  1 ""  <> 0 1118 0 1117 <> 16.36 <> <> <> 3640 <> <> <> <> <>
  1118 41 -10.940264 -6.134455 -4.142807 89 " " P "A" 21 0.06000 0.06000 "PRO " " HB3" "    " 1 0 0 FFFFFF  ""  -1 0 1 ""  1 ""  <> 0 1119 0 1118 <> 18.78 <> <> <> 3641 <> <> <> <> <>
  1119 41 -9.298773 -6.150253 -4.762924 89 " " P "A" 21 0.06000 0.06000 "PRO " " HB2" "    " 1 0 0 FFFFFF  ""  -1 0 1 ""  1 ""  <> 0 1120 0 1119 <> 18.78 <> <> <> 3642 <> <> <> <> <>
  1120 41 -10.209239 -3.886314 -3.725488 89 " " P "A" 21 0.06000 0.06000 "PRO " " HG3" "    " 1 0 0 FFFFFF  ""  -1 0 1 ""  1 ""  <> 0 1121 0 1120 <> 18.97 <> <> <> 3643 <> <> <> <> <>
  1121 41 -8.622713 -4.456475 -3.245457 89 " " P "A" 21 0.06000 0.06000 "PRO " " HG2" "    " 1 0 0 FFFFFF  ""  -1 0 1 ""  1 ""  <> 0 1122 0 1121 <> 18.97 <> <> <> 3644 <> <> <> <> <>
  1122 41 -9.473290 -4.266654 -1.104657 89 " " P "A" 21 0.06000 0.06000 "PRO " " HD2" "    " 1 0 0 FFFFFF  ""  -1 0 1 ""  1 ""  <> 0 1123 0 1122 <> 16.37 <> <> <> 3645 <> <> <> <> <>
  1123 41 -11.123621 -4.503281 -1.696748 89 " " P "A" 21 0.06000 0.06000 "PRO " " HD3" "    " 1 0 0 FFFFFF  ""  -1 0 1 ""  1 ""  <> 0 1124 0 1123 <> 16.37 <> <> <> 3646 <> <> <> <> <>
  1124 25 -7.288074 -6.964869 -1.871820 90 " " S "A" 38 -0.50000 -0.50000 "SER " " N  " "    " 7 0 0 2E2EFF  "N561"  0 1 9 ""  1 ""  <> 0 1125 1 1124 1 13.28 561 0 561 561 "CCD mismatch"  <> <> <> <>
  1125 3 -5.849074 -7.094057 -1.996059 90 " " S "A" 24 0.14000 0.14000 "SER " " CA " "    " 6 0 0 808080  "C562"  0 1 -70 ""  1 ""  FF2E2E  0 1126 1 1125 1 13.55 562 0 562 562 "CCD mismatch"  <> <> <> <>
  1126 2 -5.298074 -8.293804 -1.228037 90 " " S "A" 24 0.50000 0.50000 "SER " " C  " "    " 6 0 0 808080  "C563"  0 1 9 ""  1 ""  <> 0 1127 0 1126 1 16.63 563 0 563 563 "CCD mismatch"  <> <> <> <>
  1127 15 -4.098074 -8.568542 -1.256176 90 " " S "A" 70 -0.50000 -0.50000 "SER " " O  " "    " 8 0 0 FF2E2E  "O564"  0 1 9 ""  1 ""  <> 0 1128 0 1127 1 18.26 564 0 564 564 "CCD mismatch"  <> <> <> <>
  1128 3 -5.194074 -5.797083 -1.562484 90 " " S "A" 24 0.14500 0.14500 "SER " " CB " "    " 6 0 0 808080  "C565"  0 1 9 ""  1 ""  <> 0 1129 2 1128 1 17.55 565 0 565 565 "CCD mismatch"  <> <> <> <>
  1129 16 -5.658074 -4.773238 -2.437836 90 " " S "A" 70 -0.68300 -0.68300 "SER " " OG " "    " 8 0 0 FF2E2E  "O566"  0 1 9 "%UT"  13 ""  <> 0 1130 1 1129 1 21.65 566 0 566 566 "CCD mismatch"  <> <> <> <>
  1130 43 -7.639658 -6.397903 -1.113540 90 " " S "A" 21 0.30000 0.30000 "SER " " H  " "    " 1 0 0 FFFFFF  ""  -1 0 1 ""  1 ""  <> 0 1131 0 1130 <> 13.28 <> <> <> 3647 <> <> <> <> <>
  1131 41 -5.552620 -7.250745 -3.034902 90 " " S "A" 21 0.06000 0.06000 "SER " " HA " "    " 1 0 0 FFFFFF  ""  -1 0 1 ""  1 ""  <> 0 1132 0 1131 <> 13.55 <> <> <> 3648 <> <> <> <> <>
  1132 41 -4.108273 -5.855500 -1.622227 90 " " S "A" 21 0.06000 0.06000 "SER " " HB3" "    " 1 0 0 FFFFFF  ""  -1 0 1 ""  1 ""  <> 0 1133 0 1132 <> 17.55 <> <> <> 3649 <> <> <> <> <>
  1133 41 -5.453503 -5.557869 -0.530834 90 " " S "A" 21 0.06000 0.06000 "SER " " HB2" "    " 1 0 0 FFFFFF  ""  -1 0 1 ""  1 ""  <> 0 1134 0 1133 <> 17.55 <> <> <> 3650 <> <> <> <> <>
  1134 42 -6.328458 -4.258538 -1.966450 90 " " S "A" 21 0.41800 0.41800 "SER " " HG " "    " 1 0 0 FFFFFF  ""  -1 0 1 ""  1 ""  <> 0 1135 0 1134 <> 21.65 <> <> <> 3651 <> <> <> <> <>
  1135 25 -6.199074 -9.044056 -0.596562 91 " " G "A" 38 -0.50000 -0.50000 "GLY " " N  " "    " 7 0 0 2E2EFF  "N567"  0 1 9 ""  1 ""  <> 0 1136 1 1135 1 14.96 567 0 567 567 "CCD mismatch"  <> <> <> <>
  1136 3 -5.817074 -10.226509 0.159506 91 " " G "A" 24 0.08000 0.08000 "GLY " " CA " "    " 6 0 0 808080  "C568"  0 1 -70 ""  1 ""  FF2E2E  0 1137 2 1136 1 15.85 568 0 568 568 "CCD mismatch"  <> <> <> <>
  1137 2 -7.086074 -10.906189 0.652748 91 " " G "A" 24 0.50000 0.50000 "GLY " " C  " "    " 6 0 0 808080  "C569"  0 1 9 ""  1 ""  <> 0 1138 0 1137 1 16.69 569 0 569 569 "CCD mismatch"  <> <> <> <>
  1138 15 -8.163074 -10.331834 0.525936 91 " " G "A" 70 -0.50000 -0.50000 "GLY " " O  " "    " 8 0 0 FF2E2E  "O570"  0 1 9 ""  1 ""  <> 0 1139 0 1138 1 15.66 570 0 570 570 "CCD mismatch"  <> <> <> <>
  1139 43 -7.180812 -8.805520 -0.623545 91 " " G "A" 21 0.30000 0.30000 "GLY " " H  " "    " 1 0 0 FFFFFF  ""  -1 0 1 ""  1 ""  <> 0 1140 0 1139 <> 14.96 <> <> <> 3652 <> <> <> <> <>
  1140 41 -5.192097 -9.957699 1.010049 91 " " G "A" 21 0.06000 0.06000 "GLY " " HA3" "    " 1 0 0 FFFFFF  ""  -1 0 1 ""  1 ""  <> 0 1141 0 1140 <> 15.85 <> <> <> 3653 <> <> <> <> <>
  1141 41 -5.253819 -10.918097 -0.469880 91 " " G "A" 21 0.06000 0.06000 "GLY " " HA2" "    " 1 0 0 FFFFFF  ""  -1 0 1 ""  1 ""  <> 0 1142 0 1141 <> 15.85 <> <> <> 3654 <> <> <> <> <>
  1142 25 -6.945074 -12.121787 1.192225 92 " " R "A" 38 -0.50000 -0.50000 "ARG " " N  " "    " 7 0 0 2E2EFF  "N571"  0 1 9 ""  1 ""  <> 0 1143 1 1142 1 10.75 571 0 571 571 "CCD mismatch"  <> <> <> <>
  1143 3 -8.075074 -12.829147 1.773409 92 " " R "A" 24 0.14000 0.14000 "ARG " " CA " "    " 6 0 0 808080  "C572"  0 1 -70 ""  1 ""  FF2E2E  0 1144 1 1143 1 11.37 572 0 572 572 "CCD mismatch"  <> <> <> <>
  1144 2 -8.026074 -12.615950 3.282139 92 " " R "A" 24 0.50000 0.50000 "ARG " " C  " "    " 6 0 0 808080  "C573"  0 1 9 ""  1 ""  <> 0 1145 0 1144 1 13.88 573 0 573 573 "CCD mismatch"  <> <> <> <>
  1145 15 -7.400074 -13.382891 4.012521 92 " " R "A" 70 -0.50000 -0.50000 "ARG " " O  " "    " 8 0 0 FF2E2E  "O574"  0 1 9 ""  1 ""  <> 0 1146 0 1145 1 11.33 574 0 574 574 "CCD mismatch"  <> <> <> <>
  1146 3 -8.060074 -14.299188 1.431594 92 " " R "A" 24 -0.12000 -0.12000 "ARG " " CB " "    " 6 0 0 808080  "C575"  0 1 9 ""  1 ""  <> 0 1147 2 1146 1 15.15 575 0 575 575 "CCD mismatch"  <> <> <> <>
  1147 3 -8.026074 -14.546171 -0.066620 92 " " R "A" 24 -0.05000 -0.05000 "ARG " " CG " "    " 6 0 0 808080  "C576"  0 1 9 ""  1 ""  <> 0 1148 2 1147 1 15.35 576 0 576 576 "CCD mismatch"  <> <> <> <>
  1148 3 -6.696074 -15.065274 -0.509507 92 " " R "A" 24 0.19000 0.19000 "ARG " " CD " "    " 6 0 0 808080  "C577"  0 1 9 ""  1 ""  <> 0 1149 2 1148 1 16.99 577 0 577 577 "CCD mismatch"  <> <> <> <>
  1149 25 -6.551074 -16.466486 -0.124537 92 " " R "A" 38 -0.69997 -0.69997 "ARG " " NE " "    " 7 0 0 2E2EFF  "N578"  0 1 9 ""  1 ""  <> 0 1150 1 1149 1 15.41 578 0 578 578 "CCD mismatch"  <> <> <> <>
  1150 2 -5.435074 -17.167562 -0.230236 92 " " R "A" 24 0.63990 0.63990 "ARG " " CZ " "    " 6 0 0 808080  "C579"  0 1 9 ""  1 ""  <> 0 1151 0 1150 1 13.33 579 0 579 579 "CCD mismatch"  <> <> <> <>
  1151 25 -4.364074 -16.680407 -0.830014 92 " " R "A" 38 -0.79997 -0.79997 "ARG " " NH1" "    " 7 0 0 2E2EFF  "N580"  0 1 9 ""  1 ""  <> 0 1152 2 1151 1 14.38 580 0 580 580 "CCD mismatch"  <> <> <> <>
  1152 31 -5.400074 -18.403033 0.259662 92 " " R "A" 38 -0.79997 -0.79997 "ARG " " NH2" "    " 7 1 0 2E2EFF  "N581"  0 1 9 ""  1 ""  <> 0 1153 2 1152 1 14.76 581 0 581 581 "CCD mismatch"  <> <> <> <>
  1153 43 -6.029050 -12.550129 1.277694 92 " " R "A" 21 0.30000 0.30000 "ARG " " H  " "    " 1 0 0 FFFFFF  ""  -1 0 1 ""  1 ""  <> 0 1154 0 1153 <> 10.75 <> <> <> 3655 <> <> <> <> <>
  1154 41 -9.022818 -12.436974 1.402032 92 " " R "A" 21 0.06000 0.06000 "ARG " " HA " "    " 1 0 0 FFFFFF  ""  -1 0 1 ""  1 ""  <> 0 1155 0 1154 <> 11.37 <> <> <> 3656 <> <> <> <> <>
  1155 41 -8.945078 -14.776804 1.852605 92 " " R "A" 21 0.06000 0.06000 "ARG " " HB3" "    " 1 0 0 FFFFFF  ""  -1 0 1 ""  1 ""  <> 0 1156 0 1155 <> 15.15 <> <> <> 3657 <> <> <> <> <>
  1156 41 -7.213636 -14.762832 1.918438 92 " " R "A" 21 0.06000 0.06000 "ARG " " HB2" "    " 1 0 0 FFFFFF  ""  -1 0 1 ""  1 ""  <> 0 1157 0 1156 <> 15.15 <> <> <> 3658 <> <> <> <> <>
  1157 41 -8.314741 -13.673142 -0.653539 92 " " R "A" 21 0.06000 0.06000 "ARG " " HG3" "    " 1 0 0 FFFFFF  ""  -1 0 1 ""  1 ""  <> 0 1158 0 1157 <> 15.35 <> <> <> 3659 <> <> <> <> <>
  1158 41 -8.801904 -15.279309 -0.289329 92 " " R "A" 21 0.06000 0.06000 "ARG " " HG2" "    " 1 0 0 FFFFFF  ""  -1 0 1 ""  1 ""  <> 0 1159 0 1158 <> 15.35 <> <> <> 3660 <> <> <> <> <>
  1159 41 -5.909406 -14.529149 0.014318 92 " " R "A" 21 0.06000 0.06000 "ARG " " HD3" "    " 1 0 0 FFFFFF  ""  -1 0 1 ""  1 ""  <> 0 1160 0 1159 <> 16.99 <> <> <> 3661 <> <> <> <> <>
  1160 41 -6.534185 -14.896327 -1.574599 92 " " R "A" 21 0.06000 0.06000 "ARG " " HD2" "    " 1 0 0 FFFFFF  ""  -1 0 1 ""  1 ""  <> 0 1161 0 1160 <> 16.99 <> <> <> 3662 <> <> <> <> <>
  1161 43 -7.380382 -16.922171 0.257976 92 " " R "A" 21 0.44000 0.44000 "ARG " " HE " "    " 1 0 0 FFFFFF  ""  -1 0 1 ""  1 ""  <> 0 1162 0 1161 <> 15.41 <> <> <> 3663 <> <> <> <> <>
  1162 43 -3.534577 -17.253240 -0.916718 92 " " R "A" 21 0.46000 0.46000 "ARG " "HH12" "    " 1 0 0 FFFFFF  ""  -1 0 1 ""  1 ""  <> 0 1163 0 1162 <> 14.38 <> <> <> 3664 <> <> <> <> <>
  1163 43 -4.362844 -15.735375 -1.193751 92 " " R "A" 21 0.46000 0.46000 "ARG " "HH11" "    " 1 0 0 FFFFFF  ""  -1 0 1 ""  1 ""  <> 0 1164 0 1163 <> 14.38 <> <> <> 3665 <> <> <> <> <>
  1164 44 -4.569836 -18.970586 0.142661 92 " " R "A" 21 0.46000 0.46000 "ARG " "HH22" "    " 1 0 0 FFFFFF  ""  -1 0 1 ""  1 ""  <> 0 1165 0 1164 <> 14.76 <> <> <> 3666 <> <> <> <> <>
  1165 44 -6.216226 -18.795753 0.722516 92 " " R "A" 21 0.46000 0.46000 "ARG " "HH21" "    " 1 0 0 FFFFFF  ""  -1 0 1 ""  1 ""  <> 0 1166 0 1165 <> 14.76 <> <> <> 3667 <> <> <> <> <>
  1166 25 -8.694074 -11.551279 3.712075 93 " " V "A" 38 -0.50000 -0.50000 "VAL " " N  " "    " 7 0 0 2E2EFF  "N582"  2 1 9 ""  1 ""  <> 0 1167 1 1166 1 10.38 582 0 582 582 "CCD mismatch"  <> <> <> <>
  1167 3 -8.579074 -11.047392 5.065319 93 " " V "A" 24 0.14000 0.14000 "VAL " " CA " "    " 6 0 0 808080  "C583"  2 1 -70 ""  1 ""  FF2E2E  0 1168 1 1167 1 10.69 583 0 583 583 "CCD mismatch"  <> <> <> <>
  1168 2 -9.710074 -11.624710 5.913262 93 " " V "A" 24 0.50000 0.50000 "VAL " " C  " "    " 6 0 0 808080  "C584"  2 1 9 ""  1 ""  <> 0 1169 0 1168 1 13.62 584 0 584 584 "CCD mismatch"  <> <> <> <>
  1169 15 -10.868074 -11.632370 5.488529 93 " " V "A" 70 -0.50000 -0.50000 "VAL " " O  " "    " 8 0 0 FF2E2E  "O585"  2 1 9 ""  1 ""  <> 0 1170 0 1169 1 13.67 585 0 585 585 "CCD mismatch"  <> <> <> <>
  1170 3 -8.620074 -9.504213 5.054453 93 " " V "A" 24 -0.06000 -0.06000 "VAL " " CB " "    " 6 0 0 808080  "C586"  2 1 9 ""  1 ""  <> 0 1171 1 1170 1 11.98 586 0 586 586 "CCD mismatch"  <> <> <> <>
  1171 3 -8.606074 -8.949044 6.478873 93 " " V "A" 24 -0.18000 -0.18000 "VAL " " CG1" "    " 6 0 0 808080  "C587"  2 1 9 ""  1 ""  <> 0 1172 3 1171 1 9.94 587 0 587 587 "CCD mismatch"  <> <> <> <>
  1172 3 -7.494074 -8.933091 4.205241 93 " " V "A" 24 -0.18000 -0.18000 "VAL " " CG2" "    " 6 0 0 808080  "C588"  2 1 9 ""  1 ""  <> 0 1173 3 1172 1 10 588 0 588 588 "CCD mismatch"  <> <> <> <>
  1173 43 -9.246771 -10.998571 3.067441 93 " " V "A" 21 0.30000 0.30000 "VAL " " H  " "    " 1 0 0 FFFFFF  ""  -1 0 1 ""  1 ""  <> 0 1174 0 1173 <> 10.38 <> <> <> 3668 <> <> <> <> <>
  1174 41 -7.615621 -11.343706 5.473836 93 " " V "A" 21 0.06000 0.06000 "VAL " " HA " "    " 1 0 0 FFFFFF  ""  -1 0 1 ""  1 ""  <> 0 1175 0 1174 <> 10.69 <> <> <> 3669 <> <> <> <> <>
  1175 41 -9.552924 -9.180198 4.590615 93 " " V "A" 21 0.06000 0.06000 "VAL " " HB " "    " 1 0 0 FFFFFF  ""  -1 0 1 ""  1 ""  <> 0 1176 0 1175 <> 11.98 <> <> <> 3670 <> <> <> <> <>
  1176 41 -8.527636 -7.861519 6.467870 93 " " V "A" 21 0.06000 0.06000 "VAL " "HG11" "    " 1 0 0 FFFFFF  ""  -1 0 1 ""  1 ""  <> 0 1177 0 1176 <> 9.94 <> <> <> 3671 <> <> <> <> <>
  1177 41 -9.511671 -9.183712 7.037435 93 " " V "A" 21 0.06000 0.06000 "VAL " "HG12" "    " 1 0 0 FFFFFF  ""  -1 0 1 ""  1 ""  <> 0 1178 0 1177 <> 9.94 <> <> <> 3672 <> <> <> <> <>
  1178 41 -7.755274 -9.328315 7.046035 93 " " V "A" 21 0.06000 0.06000 "VAL " "HG13" "    " 1 0 0 FFFFFF  ""  -1 0 1 ""  1 ""  <> 0 1179 0 1178 <> 9.94 <> <> <> 3673 <> <> <> <> <>
  1179 41 -7.495492 -7.846903 4.242759 93 " " V "A" 21 0.06000 0.06000 "VAL " "HG21" "    " 1 0 0 FFFFFF  ""  -1 0 1 ""  1 ""  <> 0 1180 0 1179 <> 10 <> <> <> 3674 <> <> <> <> <>
  1180 41 -6.520629 -9.272401 4.559850 93 " " V "A" 21 0.06000 0.06000 "VAL " "HG22" "    " 1 0 0 FFFFFF  ""  -1 0 1 ""  1 ""  <> 0 1181 0 1180 <> 10 <> <> <> 3675 <> <> <> <> <>
  1181 41 -7.584918 -9.212367 3.155897 93 " " V "A" 21 0.06000 0.06000 "VAL " "HG23" "    " 1 0 0 FFFFFF  ""  -1 0 1 ""  1 ""  <> 0 1182 0 1181 <> 10 <> <> <> 3676 <> <> <> <> <>
  1182 25 -9.342074 -12.089737 7.114713 94 " " Y "A" 38 -0.50000 -0.50000 "TYR " " N  " "    " 7 0 0 2E2EFF  "N589"  2 1 9 ""  1 ""  <> 0 1183 1 1182 1 11.55 589 0 589 589 "CCD mismatch"  <> <> <> <>
  1183 3 -10.267074 -12.621426 8.105625 94 " " Y "A" 24 0.14000 0.14000 "TYR " " CA " "    " 6 0 0 808080  "C590"  2 1 -70 ""  1 ""  FF2E2E  0 1184 1 1183 1 11.6 590 0 590 590 "CCD mismatch"  <> <> <> <>
  1184 2 -10.076074 -11.858103 9.413510 94 " " Y "A" 24 0.50000 0.50000 "TYR " " C  " "    " 6 0 0 808080  "C591"  2 1 9 ""  1 ""  <> 0 1185 0 1184 1 13.01 591 0 591 591 "CCD mismatch"  <> <> <> <>
  1185 15 -8.983074 -11.366870 9.708671 94 " " Y "A" 70 -0.50000 -0.50000 "TYR " " O  " "    " 8 0 0 FF2E2E  "O592"  2 1 9 ""  1 ""  <> 0 1186 0 1185 1 14.75 592 0 592 592 "CCD mismatch"  <> <> <> <>
  1186 3 -10.089074 -14.146611 8.309323 94 " " Y "A" 24 -0.00500 -0.00500 "TYR " " CB " "    " 6 0 0 808080  "C593"  2 1 9 ""  1 ""  <> 0 1187 2 1186 1 10.2 593 0 593 593 "CCD mismatch"  <> <> <> <>
  1187 2 -10.567074 -14.914232 7.102880 94 " " Y "A" 24 -0.11500 -0.11500 "TYR " " CG " "    " 6 0 0 808080  "C594"  2 1 9 ""  1 ""  <> 0 1188 0 1187 1 11.39 594 0 594 594 "CCD mismatch"  <> <> <> <>
  1188 2 -9.831074 -14.921883 5.924133 94 " " Y "A" 24 -0.11500 -0.11500 "TYR " " CD1" "    " 6 0 0 808080  "C595"  2 1 9 ""  1 ""  <> 0 1189 1 1188 1 10.18 595 0 595 595 "CCD mismatch"  <> <> <> <>
  1189 2 -11.800074 -15.545314 7.099946 94 " " Y "A" 24 -0.11500 -0.11500 "TYR " " CD2" "    " 6 0 0 808080  "C596"  2 1 9 ""  1 ""  <> 0 1190 1 1189 1 9.68 596 0 596 596 "CCD mismatch"  <> <> <> <>
  1190 2 -10.297074 -15.569857 4.784458 94 " " Y "A" 24 -0.11500 -0.11500 "TYR " " CE1" "    " 6 0 0 808080  "C597"  2 1 9 ""  1 ""  <> 0 1191 1 1190 1 12.62 597 0 597 597 "CCD mismatch"  <> <> <> <>
  1191 2 -12.267074 -16.215681 5.975056 94 " " Y "A" 24 -0.11500 -0.11500 "TYR " " CE2" "    " 6 0 0 808080  "C598"  2 1 9 ""  1 ""  <> 0 1192 1 1191 1 12.49 598 0 598 598 "CCD mismatch"  <> <> <> <>
  1192 2 -11.517074 -16.223171 4.816031 94 " " Y "A" 24 0.15000 0.15000 "TYR " " CZ " "    " 6 0 0 808080  "C599"  2 1 9 ""  1 ""  <> 0 1193 0 1192 1 14.71 599 0 599 599 "CCD mismatch"  <> <> <> <>
  1193 16 -12.006074 -16.859862 3.704810 94 " " Y "A" 70 -0.58500 -0.58500 "TYR " " OH " "    " 8 0 0 FF2E2E  "O600"  2 1 9 "%UT"  13 ""  <> 0 1194 1 1193 1 14.15 600 0 600 600 "CCD mismatch"  <> <> <> <>
  1194 43 -8.368783 -12.037556 7.394389 94 " " Y "A" 21 0.30000 0.30000 "TYR " " H  " "    " 1 0 0 FFFFFF  ""  -1 0 1 ""  1 ""  <> 0 1195 0 1194 <> 11.55 <> <> <> 3677 <> <> <> <> <>
  1195 41 -11.278444 -12.432803 7.760618 94 " " Y "A" 21 0.06000 0.06000 "TYR " " HA " "    " 1 0 0 FFFFFF  ""  -1 0 1 ""  1 ""  <> 0 1196 0 1195 <> 11.6 <> <> <> 3678 <> <> <> <> <>
  1196 41 -10.668373 -14.474119 9.174055 94 " " Y "A" 21 0.06000 0.06000 "TYR " " HB3" "    " 1 0 0 FFFFFF  ""  -1 0 1 ""  1 ""  <> 0 1197 0 1196 <> 10.2 <> <> <> 3679 <> <> <> <> <>
  1197 41 -9.047164 -14.393480 8.519324 94 " " Y "A" 21 0.06000 0.06000 "TYR " " HB2" "    " 1 0 0 FFFFFF  ""  -1 0 1 ""  1 ""  <> 0 1198 0 1197 <> 10.2 <> <> <> 3680 <> <> <> <> <>
  1198 41 -8.870548 -14.431410 5.889477 94 " " Y "A" 21 0.11500 0.11500 "TYR " " HD1" "    " 1 0 0 FFFFFF  ""  -1 0 1 ""  1 ""  <> 0 1199 0 1198 <> 10.18 <> <> <> 3681 <> <> <> <> <>
  1199 41 -12.407996 -15.537409 7.992405 94 " " Y "A" 21 0.11500 0.11500 "TYR " " HD2" "    " 1 0 0 FFFFFF  ""  -1 0 1 ""  1 ""  <> 0 1200 0 1199 <> 9.68 <> <> <> 3682 <> <> <> <> <>
  1200 41 -9.705739 -15.566720 3.881818 94 " " Y "A" 21 0.11500 0.11500 "TYR " " HE1" "    " 1 0 0 FFFFFF  ""  -1 0 1 ""  1 ""  <> 0 1201 0 1200 <> 12.62 <> <> <> 3683 <> <> <> <> <>
  1201 41 -13.230208 -16.704011 6.001915 94 " " Y "A" 21 0.11500 0.11500 "TYR " " HE2" "    " 1 0 0 FFFFFF  ""  -1 0 1 ""  1 ""  <> 0 1202 0 1201 <> 12.49 <> <> <> 3684 <> <> <> <> <>
  1202 42 -12.915410 -17.175354 3.804822 94 " " Y "A" 21 0.43500 0.43500 "TYR " " HH " "    " 1 0 0 FFFFFF  ""  -1 0 1 ""  1 ""  <> 0 1203 0 1202 <> 14.15 <> <> <> 3685 <> <> <> <> <>
  1203 25 -11.167074 -11.748741 10.174090 95 " " V "A" 38 -0.50000 -0.50000 "VAL " " N  " "    " 7 0 0 2E2EFF  "N601"  2 1 9 ""  1 ""  <> 0 1204 1 1203 1 10.44 601 0 601 601 "CCD mismatch"  <> <> <> <>
  1204 3 -11.151074 -11.056200 11.444573 95 " " V "A" 24 0.14000 0.14000 "VAL " " CA " "    " 6 0 0 808080  "C602"  2 1 -70 ""  1 ""  FF2E2E  0 1205 1 1204 1 9.98 602 0 602 602 "CCD mismatch"  <> <> <> <>
  1205 2 -11.597074 -12.019115 12.536391 95 " " V "A" 24 0.50000 0.50000 "VAL " " C  " "    " 6 0 0 808080  "C603"  2 1 9 ""  1 ""  <> 0 1206 0 1205 1 8.99 603 0 603 603 "CCD mismatch"  <> <> <> <>
  1206 15 -12.595074 -12.735869 12.385845 95 " " V "A" 70 -0.50000 -0.50000 "VAL " " O  " "    " 8 0 0 FF2E2E  "O604"  2 1 9 ""  1 ""  <> 0 1207 0 1206 1 9.3 604 0 604 604 "CCD mismatch"  <> <> <> <>
  1207 3 -12.020074 -9.789938 11.449343 95 " " V "A" 24 -0.06000 -0.06000 "VAL " " CB " "    " 6 0 0 808080  "C605"  2 1 9 ""  1 ""  <> 0 1208 1 1207 1 11.43 605 0 605 605 "CCD mismatch"  <> <> <> <>
  1208 3 -13.485074 -10.088240 11.142018 95 " " V "A" 24 -0.18000 -0.18000 "VAL " " CG1" "    " 6 0 0 808080  "C606"  2 1 9 ""  1 ""  <> 0 1209 3 1208 1 9.37 606 0 606 606 "CCD mismatch"  <> <> <> <>
  1209 3 -11.896074 -9.062765 12.769843 95 " " V "A" 24 -0.18000 -0.18000 "VAL " " CG2" "    " 6 0 0 808080  "C607"  2 1 9 ""  1 ""  <> 0 1210 3 1209 1 10.08 607 0 607 607 "CCD mismatch"  <> <> <> <>
  1210 43 -12.048021 -12.149558 9.875130 95 " " V "A" 21 0.30000 0.30000 "VAL " " H  " "    " 1 0 0 FFFFFF  ""  -1 0 1 ""  1 ""  <> 0 1211 0 1210 <> 10.44 <> <> <> 3686 <> <> <> <> <>
  1211 41 -10.140073 -10.733440 11.689090 95 " " V "A" 21 0.06000 0.06000 "VAL " " HA " "    " 1 0 0 FFFFFF  ""  -1 0 1 ""  1 ""  <> 0 1212 0 1211 <> 9.98 <> <> <> 3687 <> <> <> <> <>
  1212 41 -11.645383 -9.138735 10.661237 95 " " V "A" 21 0.06000 0.06000 "VAL " " HB " "    " 1 0 0 FFFFFF  ""  -1 0 1 ""  1 ""  <> 0 1213 0 1212 <> 11.43 <> <> <> 3688 <> <> <> <> <>
  1213 41 -14.042913 -9.156059 11.051635 95 " " V "A" 21 0.06000 0.06000 "VAL " "HG11" "    " 1 0 0 FFFFFF  ""  -1 0 1 ""  1 ""  <> 0 1214 0 1213 <> 9.37 <> <> <> 3689 <> <> <> <> <>
  1214 41 -13.607422 -10.609464 10.195244 95 " " V "A" 21 0.06000 0.06000 "VAL " "HG12" "    " 1 0 0 FFFFFF  ""  -1 0 1 ""  1 ""  <> 0 1215 0 1214 <> 9.37 <> <> <> 3690 <> <> <> <> <>
  1215 41 -13.981073 -10.667041 11.920513 95 " " V "A" 21 0.06000 0.06000 "VAL " "HG13" "    " 1 0 0 FFFFFF  ""  -1 0 1 ""  1 ""  <> 0 1216 0 1215 <> 9.37 <> <> <> 3691 <> <> <> <> <>
  1216 41 -12.367003 -8.082532 12.703736 95 " " V "A" 21 0.06000 0.06000 "VAL " "HG21" "    " 1 0 0 FFFFFF  ""  -1 0 1 ""  1 ""  <> 0 1217 0 1216 <> 10.08 <> <> <> 3692 <> <> <> <> <>
  1217 41 -12.380037 -9.587829 13.593034 95 " " V "A" 21 0.06000 0.06000 "VAL " "HG22" "    " 1 0 0 FFFFFF  ""  -1 0 1 ""  1 ""  <> 0 1218 0 1217 <> 10.08 <> <> <> 3693 <> <> <> <> <>
  1218 41 -10.852465 -8.897271 13.039494 95 " " V "A" 21 0.06000 0.06000 "VAL " "HG23" "    " 1 0 0 FFFFFF  ""  -1 0 1 ""  1 ""  <> 0 1219 0 1218 <> 10.08 <> <> <> 3694 <> <> <> <> <>
  1219 25 -10.818074 -12.036220 13.620017 96 " " L "A" 38 -0.50000 -0.50000 "LEU " " N  " "    " 7 0 0 2E2EFF  "N608"  2 1 9 ""  1 ""  <> 0 1220 1 1219 1 9.05 608 0 608 608 "CCD mismatch"  <> <> <> <>
  1220 3 -11.201074 -12.688454 14.857721 96 " " L "A" 24 0.14000 0.14000 "LEU " " CA " "    " 6 0 0 808080  "C609"  2 1 -70 ""  1 ""  FF2E2E  0 1221 1 1220 1 8.82 609 0 609 609 "CCD mismatch"  <> <> <> <>
  1221 2 -11.762074 -11.575420 15.735890 96 " " L "A" 24 0.50000 0.50000 "LEU " " C  " "    " 6 0 0 808080  "C610"  2 1 9 ""  1 ""  <> 0 1222 0 1221 1 10.57 610 0 610 610 "CCD mismatch"  <> <> <> <>
  1222 15 -11.018074 -10.700582 16.178625 96 " " L "A" 70 -0.50000 -0.50000 "LEU " " O  " "    " 8 0 0 FF2E2E  "O611"  2 1 9 ""  1 ""  <> 0 1223 0 1222 1 11.6 611 0 611 611 "CCD mismatch"  <> <> <> <>
  1223 3 -10.031074 -13.393183 15.544347 96 " " L "A" 24 -0.12000 -0.12000 "LEU " " CB " "    " 6 0 0 808080  "C612"  2 1 9 ""  1 ""  <> 0 1224 2 1223 1 8.13 612 0 612 612 "CCD mismatch"  <> <> <> <>
  1224 3 -10.413074 -14.190582 16.819483 96 " " L "A" 24 -0.06000 -0.06000 "LEU " " CG " "    " 6 0 0 808080  "C613"  2 1 9 ""  1 ""  <> 0 1225 1 1224 1 11.51 613 0 613 613 "CCD mismatch"  <> <> <> <>
  1225 3 -11.311074 -15.378456 16.508941 96 " " L "A" 24 -0.18000 -0.18000 "LEU " " CD1" "    " 6 0 0 808080  "C614"  2 1 9 ""  1 ""  <> 0 1226 3 1225 1 11.95 614 0 614 614 "CCD mismatch"  <> <> <> <>
  1226 3 -9.173074 -14.660161 17.566817 96 " " L "A" 24 -0.18000 -0.18000 "LEU " " CD2" "    " 6 0 0 808080  "C615"  2 1 9 ""  1 ""  <> 0 1227 3 1226 1 16.82 615 0 615 615 "CCD mismatch"  <> <> <> <>
  1227 43 -9.989584 -11.452974 13.657414 96 " " L "A" 21 0.30000 0.30000 "LEU " " H  " "    " 1 0 0 FFFFFF  ""  -1 0 1 ""  1 ""  <> 0 1228 0 1227 <> 9.05 <> <> <> 3695 <> <> <> <> <>
  1228 41 -11.969861 -13.435788 14.667819 96 " " L "A" 21 0.06000 0.06000 "LEU " " HA " "    " 1 0 0 FFFFFF  ""  -1 0 1 ""  1 ""  <> 0 1229 0 1228 <> 8.82 <> <> <> 3696 <> <> <> <> <>
  1229 41 -9.272278 -12.653835 15.800461 96 " " L "A" 21 0.06000 0.06000 "LEU " " HB3" "    " 1 0 0 FFFFFF  ""  -1 0 1 ""  1 ""  <> 0 1230 0 1229 <> 8.13 <> <> <> 3697 <> <> <> <> <>
  1230 41 -9.544068 -14.064991 14.836540 96 " " L "A" 21 0.06000 0.06000 "LEU " " HB2" "    " 1 0 0 FFFFFF  ""  -1 0 1 ""  1 ""  <> 0 1231 0 1230 <> 8.13 <> <> <> 3698 <> <> <> <> <>
  1231 41 -10.958200 -13.537794 17.502571 96 " " L "A" 21 0.06000 0.06000 "LEU " " HG " "    " 1 0 0 FFFFFF  ""  -1 0 1 ""  1 ""  <> 0 1232 0 1231 <> 11.51 <> <> <> 3699 <> <> <> <> <>
  1232 41 -11.361104 -16.081310 17.341371 96 " " L "A" 21 0.06000 0.06000 "LEU " "HD11" "    " 1 0 0 FFFFFF  ""  -1 0 1 ""  1 ""  <> 0 1233 0 1232 <> 11.95 <> <> <> 3700 <> <> <> <> <>
  1233 41 -12.332210 -15.056302 16.310653 96 " " L "A" 21 0.06000 0.06000 "LEU " "HD12" "    " 1 0 0 FFFFFF  ""  -1 0 1 ""  1 ""  <> 0 1234 0 1233 <> 11.95 <> <> <> 3701 <> <> <> <> <>
  1234 41 -10.961953 -15.929499 15.635680 96 " " L "A" 21 0.06000 0.06000 "LEU " "HD13" "    " 1 0 0 FFFFFF  ""  -1 0 1 ""  1 ""  <> 0 1235 0 1234 <> 11.95 <> <> <> 3702 <> <> <> <> <>
  1235 41 -9.079784 -14.162337 18.527251 96 " " L "A" 21 0.06000 0.06000 "LEU " "HD21" "    " 1 0 0 FFFFFF  ""  -1 0 1 ""  1 ""  <> 0 1236 0 1235 <> 16.82 <> <> <> 3703 <> <> <> <> <>
  1236 41 -9.176828 -15.732023 17.766200 96 " " L "A" 21 0.06000 0.06000 "LEU " "HD22" "    " 1 0 0 FFFFFF  ""  -1 0 1 ""  1 ""  <> 0 1237 0 1236 <> 16.82 <> <> <> 3704 <> <> <> <> <>
  1237 41 -8.257698 -14.450068 17.012314 96 " " L "A" 21 0.06000 0.06000 "LEU " "HD23" "    " 1 0 0 FFFFFF  ""  -1 0 1 ""  1 ""  <> 0 1238 0 1237 <> 16.82 <> <> <> 3705 <> <> <> <> <>
  1238 25 -13.079074 -11.610165 15.934069 97 " " K "A" 38 -0.50000 -0.50000 "LYS " " N  " "    " 7 0 0 2E2EFF  "N616"  2 1 9 ""  1 ""  <> 0 1239 1 1238 1 10.73 616 0 616 616 "CCD mismatch"  <> <> <> <>
  1239 3 -13.783074 -10.562777 16.651939 97 " " K "A" 24 0.14000 0.14000 "LYS " " CA " "    " 6 0 0 808080  "C617"  2 1 -70 ""  1 ""  FF2E2E  0 1240 1 1239 1 12.13 617 0 617 617 "CCD mismatch"  <> <> <> <>
  1240 2 -14.137074 -11.093859 18.035800 97 " " K "A" 24 0.50000 0.50000 "LYS " " C  " "    " 6 0 0 808080  "C618"  2 1 9 ""  1 ""  <> 0 1241 0 1240 1 14.59 618 0 618 618 "CCD mismatch"  <> <> <> <>
  1241 15 -14.722074 -12.167899 18.150093 97 " " K "A" 70 -0.50000 -0.50000 "LYS " " O  " "    " 8 0 0 FF2E2E  "O619"  2 1 9 ""  1 ""  <> 0 1242 0 1241 1 13.36 619 0 619 619 "CCD mismatch"  <> <> <> <>
  1242 3 -15.055074 -10.150257 15.877435 97 " " K "A" 24 -0.12000 -0.12000 "LYS " " CB " "    " 6 0 0 808080  "C620"  2 1 9 ""  1 ""  <> 0 1243 2 1242 1 19.5 620 0 620 620 "CCD mismatch"  <> <> <> <>
  1243 3 -16.045074 -9.260570 16.662451 97 " " K "A" 24 -0.12000 -0.12000 "LYS " " CG " "    " 6 0 0 808080  "C621"  2 1 9 ""  1 ""  <> 0 1244 2 1243 1 26.03 621 0 621 621 "CCD mismatch"  <> <> <> <>
  1244 3 -15.557074 -7.834498 16.878422 97 " " K "A" 24 -0.12000 -0.12000 "LYS " " CD " "    " 6 0 0 808080  "C622"  2 1 9 ""  1 ""  <> 0 1245 2 1244 1 32.51 622 0 622 622 "CCD mismatch"  <> <> <> <>
  1245 3 -16.617074 -6.927154 17.458857 97 " " K "A" 24 0.19000 0.19000 "LYS " " CE " "    " 6 0 0 808080  "C623"  2 1 9 ""  1 ""  <> 0 1246 2 1245 1 37.3 623 0 623 623 "CCD mismatch"  <> <> <> <>
  1246 32 -17.814074 -6.825227 16.574314 97 " " K "A" 38 -0.30000 -0.30000 "LYS " " NZ " "    " 7 1 0 2E2EFF  "N624"  2 1 9 "%UT"  13 ""  <> 0 1247 3 1246 1 35.43 624 0 624 624 "CCD mismatch"  <> <> <> <>
  1247 43 -13.637004 -12.366386 15.555225 97 " " K "A" 21 0.30000 0.30000 "LYS " " H  " "    " 1 0 0 FFFFFF  ""  -1 0 1 ""  1 ""  <> 0 1248 0 1247 <> 10.73 <> <> <> 3706 <> <> <> <> <>
  1248 41 -13.165393 -9.669547 16.755436 97 " " K "A" 21 0.06000 0.06000 "LYS " " HA " "    " 1 0 0 FFFFFF  ""  -1 0 1 ""  1 ""  <> 0 1249 0 1248 <> 12.13 <> <> <> 3707 <> <> <> <> <>
  1249 41 -15.593572 -11.059121 15.601197 97 " " K "A" 21 0.06000 0.06000 "LYS " " HB3" "    " 1 0 0 FFFFFF  ""  -1 0 1 ""  1 ""  <> 0 1250 0 1249 <> 19.5 <> <> <> 3708 <> <> <> <> <>
  1250 41 -14.780297 -9.675351 14.934516 97 " " K "A" 21 0.06000 0.06000 "LYS " " HB2" "    " 1 0 0 FFFFFF  ""  -1 0 1 ""  1 ""  <> 0 1251 0 1250 <> 19.5 <> <> <> 3709 <> <> <> <> <>
  1251 41 -16.340614 -9.704430 17.613215 97 " " K "A" 21 0.06000 0.06000 "LYS " " HG3" "    " 1 0 0 FFFFFF  ""  -1 0 1 ""  1 ""  <> 0 1252 0 1251 <> 26.03 <> <> <> 3710 <> <> <> <> <>
  1252 41 -16.959523 -9.261812 16.070477 97 " " K "A" 21 0.06000 0.06000 "LYS " " HG2" "    " 1 0 0 FFFFFF  ""  -1 0 1 ""  1 ""  <> 0 1253 0 1252 <> 26.03 <> <> <> 3711 <> <> <> <> <>
  1253 41 -15.239038 -7.476430 15.908954 97 " " K "A" 21 0.06000 0.06000 "LYS " " HD3" "    " 1 0 0 FFFFFF  ""  -1 0 1 ""  1 ""  <> 0 1254 0 1253 <> 32.51 <> <> <> 3712 <> <> <> <> <>
  1254 41 -14.682451 -7.829037 17.528071 97 " " K "A" 21 0.06000 0.06000 "LYS " " HD2" "    " 1 0 0 FFFFFF  ""  -1 0 1 ""  1 ""  <> 0 1255 0 1254 <> 32.51 <> <> <> 3713 <> <> <> <> <>
  1255 41 -16.201212 -5.932227 17.598677 97 " " K "A" 21 0.06000 0.06000 "LYS " " HE3" "    " 1 0 0 FFFFFF  ""  -1 0 1 ""  1 ""  <> 0 1256 0 1255 <> 37.3 <> <> <> 3714 <> <> <> <> <>
  1256 41 -16.936787 -7.293882 18.434257 97 " " K "A" 21 0.06000 0.06000 "LYS " " HE2" "    " 1 0 0 FFFFFF  ""  -1 0 1 ""  1 ""  <> 0 1257 0 1256 <> 37.3 <> <> <> 3715 <> <> <> <> <>
  1257 44 -18.231598 -7.739277 16.469531 97 " " K "A" 21 0.33000 0.33000 "LYS " " HZ1" "    " 1 0 0 FFFFFF  ""  -1 0 1 ""  1 ""  <> 0 1258 0 1257 <> 35.43 <> <> <> 3716 <> <> <> <> <>
  1258 44 -18.487812 -6.198029 16.990822 97 " " K "A" 21 0.33000 0.33000 "LYS " " HZ2" "    " 1 0 0 FFFFFF  ""  -1 0 1 ""  1 ""  <> 0 1259 0 1258 <> 35.43 <> <> <> 3717 <> <> <> <> <>
  1259 44 -17.542128 -6.476122 15.667618 97 " " K "A" 21 0.33000 0.33000 "LYS " " HZ3" "    " 1 0 0 FFFFFF  ""  -1 0 1 ""  1 ""  <> 0 1260 0 1259 <> 35.43 <> <> <> 3718 <> <> <> <> <>
  1260 25 -13.814074 -10.310458 19.068911 98 " " F "A" 38 -0.50000 -0.50000 "PHE " " N  " "    " 7 0 0 2E2EFF  "N625"  2 1 9 ""  1 ""  <> 0 1261 1 1260 1 17.59 625 0 625 625 "CCD mismatch"  <> <> <> <>
  1261 3 -14.189074 -10.619094 20.441483 98 " " F "A" 24 0.14000 0.14000 "PHE " " CA " "    " 6 0 0 808080  "C626"  2 1 -70 ""  1 ""  FF2E2E  0 1262 1 1261 1 14.97 626 0 626 626 "CCD mismatch"  <> <> <> <>
  1262 2 -15.402074 -9.803752 20.875271 98 " " F "A" 24 0.50000 0.50000 "PHE " " C  " "    " 6 0 0 808080  "C627"  2 1 9 ""  1 ""  <> 0 1263 0 1262 1 20.11 627 0 627 627 "CCD mismatch"  <> <> <> <>
  1263 15 -15.433074 -8.590956 20.658646 98 " " F "A" 70 -0.50000 -0.50000 "PHE " " O  " "    " 8 0 0 FF2E2E  "O628"  2 1 9 ""  1 ""  <> 0 1264 0 1263 1 22.34 628 0 628 628 "CCD mismatch"  <> <> <> <>
  1264 3 -13.039074 -10.313173 21.405613 98 " " F "A" 24 -0.00500 -0.00500 "PHE " " CB " "    " 6 0 0 808080  "C629"  2 1 9 ""  1 ""  <> 0 1265 2 1264 1 18.11 629 0 629 629 "CCD mismatch"  <> <> <> <>
  1265 2 -11.834074 -11.186696 21.224600 98 " " F "A" 24 -0.11500 -0.11500 "PHE " " CG " "    " 6 0 0 808080  "C630"  2 1 9 ""  1 ""  <> 0 1266 0 1265 1 21.68 630 0 630 630 "CCD mismatch"  <> <> <> <>
  1266 2 -10.987074 -11.010482 20.147388 98 " " F "A" 24 -0.11500 -0.11500 "PHE " " CD1" "    " 6 0 0 808080  "C631"  2 1 9 ""  1 ""  <> 0 1267 1 1266 1 18.82 631 0 631 631 "CCD mismatch"  <> <> <> <>
  1267 2 -11.569074 -12.221372 22.108710 98 " " F "A" 24 -0.11500 -0.11500 "PHE " " CD2" "    " 6 0 0 808080  "C632"  2 1 9 ""  1 ""  <> 0 1268 1 1267 1 21.37 632 0 632 632 "CCD mismatch"  <> <> <> <>
  1268 2 -9.897074 -11.847623 19.957358 98 " " F "A" 24 -0.11500 -0.11500 "PHE " " CE1" "    " 6 0 0 808080  "C633"  2 1 9 ""  1 ""  <> 0 1269 1 1268 1 20.53 633 0 633 633 "CCD mismatch"  <> <> <> <>
  1269 2 -10.477074 -13.051915 21.913253 98 " " F "A" 24 -0.11500 -0.11500 "PHE " " CE2" "    " 6 0 0 808080  "C634"  2 1 9 ""  1 ""  <> 0 1270 1 1269 1 19.62 634 0 634 634 "CCD mismatch"  <> <> <> <>
  1270 2 -9.648074 -12.856282 20.848407 98 " " F "A" 24 -0.11500 -0.11500 "PHE " " CZ " "    " 6 0 0 808080  "C635"  2 1 9 ""  1 ""  <> 0 1271 1 1270 1 20.23 635 0 635 635 "CCD mismatch"  <> <> <> <>
  1271 43 -13.325347 -9.435244 18.917030 98 " " F "A" 21 0.30000 0.30000 "PHE " " H  " "    " 1 0 0 FFFFFF  ""  -1 0 1 ""  1 ""  <> 0 1272 0 1271 <> 17.59 <> <> <> 3719 <> <> <> <> <>
  1272 41 -14.421633 -11.678905 20.547207 98 " " F "A" 21 0.06000 0.06000 "PHE " " HA " "    " 1 0 0 FFFFFF  ""  -1 0 1 ""  1 ""  <> 0 1273 0 1272 <> 14.97 <> <> <> 3720 <> <> <> <> <>
  1273 41 -13.376841 -10.391557 22.441102 98 " " F "A" 21 0.06000 0.06000 "PHE " " HB3" "    " 1 0 0 FFFFFF  ""  -1 0 1 ""  1 ""  <> 0 1274 0 1273 <> 18.11 <> <> <> 3721 <> <> <> <> <>
  1274 41 -12.736468 -9.278112 21.271496 98 " " F "A" 21 0.06000 0.06000 "PHE " " HB2" "    " 1 0 0 FFFFFF  ""  -1 0 1 ""  1 ""  <> 0 1275 0 1274 <> 18.11 <> <> <> 3722 <> <> <> <> <>
  1275 41 -11.161750 -10.220164 19.434407 98 " " F "A" 21 0.11500 0.11500 "PHE " " HD1" "    " 1 0 0 FFFFFF  ""  -1 0 1 ""  1 ""  <> 0 1276 0 1275 <> 18.82 <> <> <> 3723 <> <> <> <> <>
  1276 41 -12.222484 -12.396906 22.951139 98 " " F "A" 21 0.11500 0.11500 "PHE " " HD2" "    " 1 0 0 FFFFFF  ""  -1 0 1 ""  1 ""  <> 0 1277 0 1276 <> 21.37 <> <> <> 3724 <> <> <> <> <>
  1277 41 -9.245094 -11.698922 19.108747 98 " " F "A" 21 0.11500 0.11500 "PHE " " HE1" "    " 1 0 0 FFFFFF  ""  -1 0 1 ""  1 ""  <> 0 1278 0 1277 <> 20.53 <> <> <> 3725 <> <> <> <> <>
  1278 41 -10.283664 -13.858407 22.605437 98 " " F "A" 21 0.11500 0.11500 "PHE " " HE2" "    " 1 0 0 FFFFFF  ""  -1 0 1 ""  1 ""  <> 0 1279 0 1278 <> 19.62 <> <> <> 3726 <> <> <> <> <>
  1279 41 -8.798994 -13.508313 20.708507 98 " " F "A" 21 0.11500 0.11500 "PHE " " HZ " "    " 1 0 0 FFFFFF  ""  -1 0 1 ""  1 ""  <> 0 1280 0 1279 <> 20.23 <> <> <> 3727 <> <> <> <> <>
  1280 25 -16.387074 -10.468749 21.497079 99 " " K "A" 38 -0.50000 -0.50000 "LYS " " N  " "    " 7 0 0 2E2EFF  "N636"  0 1 9 ""  1 ""  <> 0 1281 1 1280 1 17.88 636 0 636 636 "CCD mismatch"  <> <> <> <>
  1281 3 -17.502074 -9.772202 22.118623 99 " " K "A" 24 0.14000 0.14000 "LYS " " CA " "    " 6 0 0 808080  "C637"  0 1 -70 ""  1 ""  FF2E2E  0 1282 1 1281 1 22.62 637 0 637 637 "CCD mismatch"  <> <> <> <>
  1282 2 -16.961074 -8.794979 23.162024 99 " " K "A" 24 0.50000 0.50000 "LYS " " C  " "    " 6 0 0 808080  "C638"  0 1 9 ""  1 ""  <> 0 1283 0 1282 1 27.51 638 0 638 638 "CCD mismatch"  <> <> <> <>
  1283 15 -17.380074 -7.640071 23.215665 99 " " K "A" 70 -0.50000 -0.50000 "LYS " " O  " "    " 8 0 0 FF2E2E  "O639"  0 1 9 ""  1 ""  <> 0 1284 0 1283 1 29.97 639 0 639 639 "CCD mismatch"  <> <> <> <>
  1284 3 -18.517074 -10.730822 22.803003 99 " " K "A" 24 -0.12000 -0.12000 "LYS " " CB " "    " 6 0 0 808080  "C640"  0 1 9 ""  1 ""  <> 0 1285 2 1284 1 24.14 640 0 640 640 "CCD mismatch"  <> <> <> <>
  1285 3 -18.968074 -11.968612 22.002917 99 " " K "A" 24 -0.12000 -0.12000 "LYS " " CG " "    " 6 0 0 808080  "C641"  0 1 9 ""  1 ""  <> 0 1286 2 1285 1 25.59 641 0 641 641 "CCD mismatch"  <> <> <> <>
  1286 3 -19.510074 -11.701385 20.626067 99 " " K "A" 24 -0.12000 -0.12000 "LYS " " CD " "    " 6 0 0 808080  "C642"  0 1 9 ""  1 ""  <> 0 1287 2 1286 1 28.04 642 0 642 642 "CCD mismatch"  <> <> <> <>
  1287 3 -19.822074 -12.982093 19.854318 99 " " K "A" 24 0.19000 0.19000 "LYS " " CE " "    " 6 0 0 808080  "C643"  0 1 9 ""  1 ""  <> 0 1288 2 1287 1 25.48 643 0 643 643 "CCD mismatch"  <> <> <> <>
  1288 32 -20.720074 -13.919680 20.606267 99 " " K "A" 38 -0.30000 -0.30000 "LYS " " NZ " "    " 7 1 0 2E2EFF  "N644"  0 1 9 "%UT"  13 ""  <> 0 1289 3 1288 1 21.44 644 0 644 644 "CCD mismatch"  <> <> <> <>
  1289 43 -16.326457 -11.469955 21.638434 99 " " K "A" 21 0.30000 0.30000 "LYS " " H  " "    " 1 0 0 FFFFFF  ""  -1 0 1 ""  1 ""  <> 0 1290 0 1289 <> 17.88 <> <> <> 3728 <> <> <> <> <>
  1290 41 -18.024244 -9.198766 21.350207 99 " " K "A" 21 0.06000 0.06000 "LYS " " HA " "    " 1 0 0 FFFFFF  ""  -1 0 1 ""  1 ""  <> 0 1291 0 1290 <> 22.62 <> <> <> 3729 <> <> <> <> <>
  1291 41 -19.396787 -10.156284 23.096817 99 " " K "A" 21 0.06000 0.06000 "LYS " " HB3" "    " 1 0 0 FFFFFF  ""  -1 0 1 ""  1 ""  <> 0 1292 0 1291 <> 24.14 <> <> <> 3730 <> <> <> <> <>
  1292 41 -18.091233 -11.107943 23.733780 99 " " K "A" 21 0.06000 0.06000 "LYS " " HB2" "    " 1 0 0 FFFFFF  ""  -1 0 1 ""  1 ""  <> 0 1293 0 1292 <> 24.14 <> <> <> 3731 <> <> <> <> <>
  1293 41 -19.726161 -12.461345 22.612088 99 " " K "A" 21 0.06000 0.06000 "LYS " " HG3" "    " 1 0 0 FFFFFF  ""  -1 0 1 ""  1 ""  <> 0 1294 0 1293 <> 25.59 <> <> <> 3732 <> <> <> <> <>
  1294 41 -18.156425 -12.677231 21.939140 99 " " K "A" 21 0.06000 0.06000 "LYS " " HG2" "    " 1 0 0 FFFFFF  ""  -1 0 1 ""  1 ""  <> 0 1295 0 1294 <> 25.59 <> <> <> 3733 <> <> <> <> <>
  1295 41 -18.795297 -11.116084 20.047380 99 " " K "A" 21 0.06000 0.06000 "LYS " " HD3" "    " 1 0 0 FFFFFF  ""  -1 0 1 ""  1 ""  <> 0 1296 0 1295 <> 28.04 <> <> <> 3734 <> <> <> <> <>
  1296 41 -20.409543 -11.088830 20.701756 99 " " K "A" 21 0.06000 0.06000 "LYS " " HD2" "    " 1 0 0 FFFFFF  ""  -1 0 1 ""  1 ""  <> 0 1297 0 1296 <> 28.04 <> <> <> 3735 <> <> <> <> <>
  1297 41 -18.896410 -13.514085 19.629021 99 " " K "A" 21 0.06000 0.06000 "LYS " " HE3" "    " 1 0 0 FFFFFF  ""  -1 0 1 ""  1 ""  <> 0 1298 0 1297 <> 25.48 <> <> <> 3736 <> <> <> <> <>
  1298 41 -20.285344 -12.738417 18.897607 99 " " K "A" 21 0.06000 0.06000 "LYS " " HE2" "    " 1 0 0 FFFFFF  ""  -1 0 1 ""  1 ""  <> 0 1299 0 1298 <> 25.48 <> <> <> 3737 <> <> <> <> <>
  1299 44 -21.593065 -13.468984 20.837288 99 " " K "A" 21 0.33000 0.33000 "LYS " " HZ1" "    " 1 0 0 FFFFFF  ""  -1 0 1 ""  1 ""  <> 0 1300 0 1299 <> 21.44 <> <> <> 3738 <> <> <> <> <>
  1300 44 -20.908711 -14.740980 20.046564 99 " " K "A" 21 0.33000 0.33000 "LYS " " HZ2" "    " 1 0 0 FFFFFF  ""  -1 0 1 ""  1 ""  <> 0 1301 0 1300 <> 21.44 <> <> <> 3739 <> <> <> <> <>
  1301 44 -20.262740 -14.220923 21.459203 99 " " K "A" 21 0.33000 0.33000 "LYS " " HZ3" "    " 1 0 0 FFFFFF  ""  -1 0 1 ""  1 ""  <> 0 1302 0 1301 <> 21.44 <> <> <> 3740 <> <> <> <> <>
  1302 25 -16.012074 -9.266747 23.983150 100 " " A "A" 38 -0.50000 -0.50000 "ALA " " N  " "    " 7 0 0 2E2EFF  "N645"  0 1 9 ""  1 ""  <> 0 1303 1 1302 1 26.32 645 0 645 645 "CCD mismatch"  <> <> <> <>
  1303 3 -15.419074 -8.454902 25.034993 100 " " A "A" 24 0.14000 0.14000 "ALA " " CA " "    " 6 0 0 808080  "C646"  0 1 -70 ""  1 ""  FF2E2E  0 1304 1 1303 1 27.37 646 0 646 646 "CCD mismatch"  <> <> <> <>
  1304 2 -14.612074 -7.288167 24.466150 100 " " A "A" 24 0.50000 0.50000 "ALA " " C  " "    " 6 0 0 808080  "C647"  0 1 9 ""  1 ""  <> 0 1305 0 1304 1 28.92 647 0 647 647 "CCD mismatch"  <> <> <> <>
  1305 15 -13.551074 -7.482003 23.873883 100 " " A "A" 70 -0.50000 -0.50000 "ALA " " O  " "    " 8 0 0 FF2E2E  "O648"  0 1 9 ""  1 ""  <> 0 1306 0 1305 1 30.87 648 0 648 648 "CCD mismatch"  <> <> <> <>
  1306 3 -14.536074 -9.315879 25.936250 100 " " A "A" 24 -0.18000 -0.18000 "ALA " " CB " "    " 6 0 0 808080  "C649"  0 1 9 ""  1 ""  <> 0 1307 3 1306 1 28.73 649 0 649 649 "CCD mismatch"  <> <> <> <>
  1307 43 -15.698902 -10.224020 23.907998 100 " " A "A" 21 0.30000 0.30000 "ALA " " H  " "    " 1 0 0 FFFFFF  ""  -1 0 1 ""  1 ""  <> 0 1308 0 1307 <> 26.32 <> <> <> 3741 <> <> <> <> <>
  1308 41 -16.227791 -8.059616 25.653813 100 " " A "A" 21 0.06000 0.06000 "ALA " " HA " "    " 1 0 0 FFFFFF  ""  -1 0 1 ""  1 ""  <> 0 1309 0 1308 <> 27.37 <> <> <> 3742 <> <> <> <> <>
  1309 41 -14.072522 -8.722317 26.725303 100 " " A "A" 21 0.06000 0.06000 "ALA " " HB1" "    " 1 0 0 FFFFFF  ""  -1 0 1 ""  1 ""  <> 0 1310 0 1309 <> 28.73 <> <> <> 3743 <> <> <> <> <>
  1310 41 -15.121504 -10.098081 26.420497 100 " " A "A" 21 0.06000 0.06000 "ALA " " HB2" "    " 1 0 0 FFFFFF  ""  -1 0 1 ""  1 ""  <> 0 1311 0 1310 <> 28.73 <> <> <> 3744 <> <> <> <> <>
  1311 41 -13.738985 -9.804373 25.373574 100 " " A "A" 21 0.06000 0.06000 "ALA " " HB3" "    " 1 0 0 FFFFFF  ""  -1 0 1 ""  1 ""  <> 0 1312 0 1311 <> 28.73 <> <> <> 3745 <> <> <> <> <>
  1312 25 -15.142074 -6.072398 24.640376 101 " " G "A" 38 -0.50000 -0.50000 "GLY " " N  " "    " 7 0 0 2E2EFF  "N650"  0 1 9 ""  1 ""  <> 0 1313 1 1312 1 31.15 650 0 650 650 "CCD mismatch"  <> <> <> <>
  1313 3 -14.479074 -4.858329 24.193547 101 " " G "A" 24 0.08000 0.08000 "GLY " " CA " "    " 6 0 0 808080  "C651"  0 1 -70 ""  1 ""  FF2E2E  0 1314 2 1313 1 30.08 651 0 651 651 "CCD mismatch"  <> <> <> <>
  1314 2 -14.558074 -4.611617 22.688228 101 " " G "A" 24 0.50000 0.50000 "GLY " " C  " "    " 6 0 0 808080  "C652"  0 1 9 ""  1 ""  <> 0 1315 0 1314 1 29.61 652 0 652 652 "CCD mismatch"  <> <> <> <>
  1315 15 -13.965074 -3.659286 22.190743 101 " " G "A" 70 -0.50000 -0.50000 "GLY " " O  " "    " 8 0 0 FF2E2E  "O653"  0 1 9 ""  1 ""  <> 0 1316 0 1315 1 35.2 653 0 653 653 "CCD mismatch"  <> <> <> <>
  1316 43 -16.029451 -5.973149 25.112499 101 " " G "A" 21 0.30000 0.30000 "GLY " " H  " "    " 1 0 0 FFFFFF  ""  -1 0 1 ""  1 ""  <> 0 1317 0 1316 <> 31.15 <> <> <> 3746 <> <> <> <> <>
  1317 41 -13.431737 -4.864466 24.500862 101 " " G "A" 21 0.06000 0.06000 "GLY " " HA3" "    " 1 0 0 FFFFFF  ""  -1 0 1 ""  1 ""  <> 0 1318 0 1317 <> 30.08 <> <> <> 3747 <> <> <> <> <>
  1318 41 -14.943399 -4.013007 24.701667 101 " " G "A" 21 0.06000 0.06000 "GLY " " HA2" "    " 1 0 0 FFFFFF  ""  -1 0 1 ""  1 ""  <> 0 1319 0 1318 <> 30.08 <> <> <> 3748 <> <> <> <> <>
  1319 25 -15.293074 -5.462379 21.963791 102 " " S "A" 38 -0.50000 -0.50000 "SER " " N  " "    " 7 0 0 2E2EFF  "N654"  0 1 9 ""  1 ""  <> 0 1320 1 1319 1 24.99 654 0 654 654 "CCD mismatch"  <> <> <> <>
  1320 3 -15.324074 -5.399348 20.510619 102 " " S "A" 24 0.14000 0.14000 "SER " " CA " "    " 6 0 0 808080  "C655"  0 1 -70 ""  1 ""  FF2E2E  0 1321 1 1320 1 31.3 655 0 655 655 "CCD mismatch"  <> <> <> <>
  1321 2 -13.907074 -5.389835 19.934142 102 " " S "A" 24 0.50000 0.50000 "SER " " C  " "    " 6 0 0 808080  "C656"  0 1 9 ""  1 ""  <> 0 1322 0 1321 1 30.19 656 0 656 656 "CCD mismatch"  <> <> <> <>
  1322 15 -13.622074 -4.657039 18.988902 102 " " S "A" 70 -0.50000 -0.50000 "SER " " O  " "    " 8 0 0 FF2E2E  "O657"  0 1 9 ""  1 ""  <> 0 1323 0 1322 1 35.47 657 0 657 657 "CCD mismatch"  <> <> <> <>
  1323 3 -16.094074 -4.165681 20.035844 102 " " S "A" 24 0.14500 0.14500 "SER " " CB " "    " 6 0 0 808080  "C658"  0 1 9 ""  1 ""  <> 0 1324 2 1323 1 32.69 658 0 658 658 "CCD mismatch"  <> <> <> <>
  1324 16 -17.372074 -4.080457 20.646233 102 " " S "A" 70 -0.68300 -0.68300 "SER " " OG " "    " 8 0 0 FF2E2E  "O659"  0 1 9 "%UT"  13 ""  <> 0 1325 1 1324 1 37.64 659 0 659 659 "CCD mismatch"  <> <> <> <>
  1325 43 -15.785971 -6.226952 22.405652 102 " " S "A" 21 0.30000 0.30000 "SER " " H  " "    " 1 0 0 FFFFFF  ""  -1 0 1 ""  1 ""  <> 0 1326 0 1325 <> 24.99 <> <> <> 3749 <> <> <> <> <>
  1326 41 -15.846744 -6.276672 20.147874 102 " " S "A" 21 0.06000 0.06000 "SER " " HA " "    " 1 0 0 FFFFFF  ""  -1 0 1 ""  1 ""  <> 0 1327 0 1326 <> 31.3 <> <> <> 3750 <> <> <> <> <>
  1327 41 -16.241578 -4.181384 18.957222 102 " " S "A" 21 0.06000 0.06000 "SER " " HB3" "    " 1 0 0 FFFFFF  ""  -1 0 1 ""  1 ""  <> 0 1328 0 1327 <> 32.69 <> <> <> 3751 <> <> <> <> <>
  1328 41 -15.561503 -3.238613 20.250724 102 " " S "A" 21 0.06000 0.06000 "SER " " HB2" "    " 1 0 0 FFFFFF  ""  -1 0 1 ""  1 ""  <> 0 1329 0 1328 <> 32.69 <> <> <> 3752 <> <> <> <> <>
  1329 42 -17.249247 -3.915059 21.584316 102 " " S "A" 21 0.41800 0.41800 "SER " " HG " "    " 1 0 0 FFFFFF  ""  -1 0 1 ""  1 ""  <> 0 1330 0 1329 <> 37.64 <> <> <> 3753 <> <> <> <> <>
  1330 25 -13.025074 -6.196245 20.530885 103 " " K "A" 38 -0.50000 -0.50000 "LYS " " N  " "    " 7 0 0 2E2EFF  "N660"  0 1 9 ""  1 ""  <> 0 1331 1 1330 1 22.42 660 0 660 660 "CCD mismatch"  <> <> <> <>
  1331 3 -11.629074 -6.271608 20.129417 103 " " K "A" 24 0.14000 0.14000 "LYS " " CA " "    " 6 0 0 808080  "C661"  0 1 -70 ""  1 ""  FF2E2E  0 1332 1 1331 1 24.52 661 0 661 661 "CCD mismatch"  <> <> <> <>
  1332 2 -11.544074 -7.082876 18.836575 103 " " K "A" 24 0.50000 0.50000 "LYS " " C  " "    " 6 0 0 808080  "C662"  0 1 9 ""  1 ""  <> 0 1333 0 1332 1 25.61 662 0 662 662 "CCD mismatch"  <> <> <> <>
  1333 15 -12.281074 -8.056182 18.668390 103 " " K "A" 70 -0.50000 -0.50000 "LYS " " O  " "    " 8 0 0 FF2E2E  "O663"  0 1 9 ""  1 ""  <> 0 1334 0 1333 1 23.5 663 0 663 663 "CCD mismatch"  <> <> <> <>
  1334 3 -10.800074 -6.876209 21.282616 103 " " K "A" 24 -0.12000 -0.12000 "LYS " " CB " "    " 6 0 0 808080  "C664"  0 1 9 ""  1 ""  <> 0 1335 2 1334 1 28.24 664 0 664 664 "CCD mismatch"  <> <> <> <>
  1335 3 -9.392074 -7.347798 20.921432 103 " " K "A" 24 -0.12000 -0.12000 "LYS " " CG " "    " 6 0 0 808080  "C665"  0 1 9 ""  1 ""  <> 0 1336 2 1335 1 31.75 665 0 665 665 "CCD mismatch"  <> <> <> <>
  1336 3 -8.729074 -8.146113 22.040155 103 " " K "A" 24 -0.12000 -0.12000 "LYS " " CD " "    " 6 0 0 808080  "C666"  0 1 9 ""  1 ""  <> 0 1337 2 1336 1 36.84 666 0 666 666 "CCD mismatch"  <> <> <> <>
  1337 3 -7.673074 -9.082590 21.512181 103 " " K "A" 24 0.19000 0.19000 "LYS " " CE " "    " 6 0 0 808080  "C667"  0 1 9 ""  1 ""  <> 0 1338 2 1337 1 30.53 667 0 667 667 "CCD mismatch"  <> <> <> <>
  1338 32 -7.002074 -9.812434 22.602309 103 " " K "A" 38 -0.30000 -0.30000 "LYS " " NZ " "    " 7 1 0 2E2EFF  "N668"  0 1 9 "%UT"  13 ""  <> 0 1339 3 1338 1 31.33 668 0 668 668 "CCD mismatch"  <> <> <> <>
  1339 43 -13.311896 -6.775924 21.307102 103 " " K "A" 21 0.30000 0.30000 "LYS " " H  " "    " 1 0 0 FFFFFF  ""  -1 0 1 ""  1 ""  <> 0 1340 0 1339 <> 22.42 <> <> <> 3754 <> <> <> <> <>
  1340 41 -11.270123 -5.257830 19.955912 103 " " K "A" 21 0.06000 0.06000 "LYS " " HA " "    " 1 0 0 FFFFFF  ""  -1 0 1 ""  1 ""  <> 0 1341 0 1340 <> 24.52 <> <> <> 3755 <> <> <> <> <>
  1341 41 -11.337133 -7.732854 21.681142 103 " " K "A" 21 0.06000 0.06000 "LYS " " HB3" "    " 1 0 0 FFFFFF  ""  -1 0 1 ""  1 ""  <> 0 1342 0 1341 <> 28.24 <> <> <> 3756 <> <> <> <> <>
  1342 41 -10.750873 -6.163411 22.106824 103 " " K "A" 21 0.06000 0.06000 "LYS " " HB2" "    " 1 0 0 FFFFFF  ""  -1 0 1 ""  1 ""  <> 0 1343 0 1342 <> 28.24 <> <> <> 3757 <> <> <> <> <>
  1343 41 -8.770058 -6.494236 20.648938 103 " " K "A" 21 0.06000 0.06000 "LYS " " HG3" "    " 1 0 0 FFFFFF  ""  -1 0 1 ""  1 ""  <> 0 1344 0 1343 <> 31.75 <> <> <> 3758 <> <> <> <> <>
  1344 41 -9.419954 -7.991223 20.042737 103 " " K "A" 21 0.06000 0.06000 "LYS " " HG2" "    " 1 0 0 FFFFFF  ""  -1 0 1 ""  1 ""  <> 0 1345 0 1344 <> 31.75 <> <> <> 3759 <> <> <> <> <>
  1345 41 -9.480182 -8.714714 22.591847 103 " " K "A" 21 0.06000 0.06000 "LYS " " HD3" "    " 1 0 0 FFFFFF  ""  -1 0 1 ""  1 ""  <> 0 1346 0 1345 <> 36.84 <> <> <> 3760 <> <> <> <> <>
  1346 41 -8.288649 -7.448017 22.754236 103 " " K "A" 21 0.06000 0.06000 "LYS " " HD2" "    " 1 0 0 FFFFFF  ""  -1 0 1 ""  1 ""  <> 0 1347 0 1346 <> 36.84 <> <> <> 3761 <> <> <> <> <>
  1347 41 -6.919717 -8.526686 20.952411 103 " " K "A" 21 0.06000 0.06000 "LYS " " HE3" "    " 1 0 0 FFFFFF  ""  -1 0 1 ""  1 ""  <> 0 1348 0 1347 <> 30.53 <> <> <> 3762 <> <> <> <> <>
  1348 41 -8.108803 -9.808534 20.825785 103 " " K "A" 21 0.06000 0.06000 "LYS " " HE2" "    " 1 0 0 FFFFFF  ""  -1 0 1 ""  1 ""  <> 0 1349 0 1348 <> 30.53 <> <> <> 3763 <> <> <> <> <>
  1349 44 -7.681212 -10.362938 23.108408 103 " " K "A" 21 0.33000 0.33000 "LYS " " HZ1" "    " 1 0 0 FFFFFF  ""  -1 0 1 ""  1 ""  <> 0 1350 0 1349 <> 31.33 <> <> <> 3764 <> <> <> <> <>
  1350 44 -6.297639 -10.423552 22.214027 103 " " K "A" 21 0.33000 0.33000 "LYS " " HZ2" "    " 1 0 0 FFFFFF  ""  -1 0 1 ""  1 ""  <> 0 1351 0 1350 <> 31.33 <> <> <> 3765 <> <> <> <> <>
  1351 44 -6.564440 -9.154928 23.231812 103 " " K "A" 21 0.33000 0.33000 "LYS " " HZ3" "    " 1 0 0 FFFFFF  ""  -1 0 1 ""  1 ""  <> 0 1352 0 1351 <> 31.33 <> <> <> 3766 <> <> <> <> <>
  1352 25 -10.667074 -6.653953 17.915657 104 " " R "A" 38 -0.50000 -0.50000 "ARG " " N  " "    " 7 0 0 2E2EFF  "N669"  2 1 9 ""  1 ""  <> 0 1353 1 1352 1 19.44 669 0 669 669 "CCD mismatch"  <> <> <> <>
  1353 3 -10.495074 -7.327102 16.635586 104 " " R "A" 24 0.14000 0.14000 "ARG " " CA " "    " 6 0 0 808080  "C670"  2 1 -70 ""  1 ""  FF2E2E  0 1354 1 1353 1 18.39 670 0 670 670 "CCD mismatch"  <> <> <> <>
  1354 2 -9.025074 -7.610816 16.338993 104 " " R "A" 24 0.50000 0.50000 "ARG " " C  " "    " 6 0 0 808080  "C671"  2 1 9 ""  1 ""  <> 0 1355 0 1354 1 18.33 671 0 671 671 "CCD mismatch"  <> <> <> <>
  1355 15 -8.159074 -6.766524 16.566637 104 " " R "A" 70 -0.50000 -0.50000 "ARG " " O  " "    " 8 0 0 FF2E2E  "O672"  2 1 9 ""  1 ""  <> 0 1356 0 1355 1 19.38 672 0 672 672 "CCD mismatch"  <> <> <> <>
  1356 3 -11.118074 -6.486645 15.523873 104 " " R "A" 24 -0.12000 -0.12000 "ARG " " CB " "    " 6 0 0 808080  "C673"  2 1 9 ""  1 ""  <> 0 1357 2 1356 1 21.19 673 0 673 673 "CCD mismatch"  <> <> <> <>
  1357 3 -12.607074 -6.261347 15.763645 104 " " R "A" 24 -0.05000 -0.05000 "ARG " " CG " "    " 6 0 0 808080  "C674"  2 1 9 ""  1 ""  <> 0 1358 2 1357 1 26.18 674 0 674 674 "CCD mismatch"  <> <> <> <>
  1358 3 -13.258074 -5.525065 14.648367 104 " " R "A" 24 0.19000 0.19000 "ARG " " CD " "    " 6 0 0 808080  "C675"  2 1 9 ""  1 ""  <> 0 1359 2 1358 1 29.68 675 0 675 675 "CCD mismatch"  <> <> <> <>
  1359 25 -14.652074 -5.200736 14.932613 104 " " R "A" 38 -0.69997 -0.69997 "ARG " " NE " "    " 7 0 0 2E2EFF  "N676"  2 1 9 ""  1 ""  <> 0 1360 1 1359 1 28.45 676 0 676 676 "CCD mismatch"  <> <> <> <>
  1360 2 -15.058074 -4.147678 15.630663 104 " " R "A" 24 0.63990 0.63990 "ARG " " CZ " "    " 6 0 0 808080  "C677"  2 1 9 ""  1 ""  <> 0 1361 0 1360 1 28.75 677 0 677 677 "CCD mismatch"  <> <> <> <>
  1361 25 -14.262074 -3.532562 16.489250 104 " " R "A" 38 -0.79997 -0.79997 "ARG " " NH1" "    " 7 0 0 2E2EFF  "N678"  2 1 9 ""  1 ""  <> 0 1362 2 1361 1 33.56 678 0 678 678 "CCD mismatch"  <> <> <> <>
  1362 31 -16.299074 -3.698041 15.461868 104 " " R "A" 38 -0.79997 -0.79997 "ARG " " NH2" "    " 7 1 0 2E2EFF  "N679"  2 1 9 ""  1 ""  <> 0 1363 2 1362 1 37.09 679 0 679 679 "CCD mismatch"  <> <> <> <>
  1363 43 -10.096345 -5.831583 18.088779 104 " " R "A" 21 0.30000 0.30000 "ARG " " H  " "    " 1 0 0 FFFFFF  ""  -1 0 1 ""  1 ""  <> 0 1364 0 1363 <> 19.44 <> <> <> 3767 <> <> <> <> <>
  1364 41 -11.008210 -8.285972 16.637723 104 " " R "A" 21 0.06000 0.06000 "ARG " " HA " "    " 1 0 0 FFFFFF  ""  -1 0 1 ""  1 ""  <> 0 1365 0 1364 <> 18.39 <> <> <> 3768 <> <> <> <> <>
  1365 41 -10.972774 -6.976715 14.560560 104 " " R "A" 21 0.06000 0.06000 "ARG " " HB3" "    " 1 0 0 FFFFFF  ""  -1 0 1 ""  1 ""  <> 0 1366 0 1365 <> 21.19 <> <> <> 3769 <> <> <> <> <>
  1366 41 -10.608437 -5.523617 15.456127 104 " " R "A" 21 0.06000 0.06000 "ARG " " HB2" "    " 1 0 0 FFFFFF  ""  -1 0 1 ""  1 ""  <> 0 1367 0 1366 <> 21.19 <> <> <> 3770 <> <> <> <> <>
  1367 41 -12.817249 -5.803656 16.726590 104 " " R "A" 21 0.06000 0.06000 "ARG " " HG3" "    " 1 0 0 FFFFFF  ""  -1 0 1 ""  1 ""  <> 0 1368 0 1367 <> 26.18 <> <> <> 3771 <> <> <> <> <>
  1368 41 -13.036580 -7.261387 15.803891 104 " " R "A" 21 0.06000 0.06000 "ARG " " HG2" "    " 1 0 0 FFFFFF  ""  -1 0 1 ""  1 ""  <> 0 1369 0 1368 <> 26.18 <> <> <> 3772 <> <> <> <> <>
  1369 41 -13.266034 -6.138174 13.747387 104 " " R "A" 21 0.06000 0.06000 "ARG " " HD3" "    " 1 0 0 FFFFFF  ""  -1 0 1 ""  1 ""  <> 0 1370 0 1369 <> 29.68 <> <> <> 3773 <> <> <> <> <>
  1370 41 -12.652264 -4.649832 14.458804 104 " " R "A" 21 0.06000 0.06000 "ARG " " HD2" "    " 1 0 0 FFFFFF  ""  -1 0 1 ""  1 ""  <> 0 1371 0 1370 <> 29.68 <> <> <> 3774 <> <> <> <> <>
  1371 43 -15.323762 -5.687622 14.357100 104 " " R "A" 21 0.44000 0.44000 "ARG " " HE " "    " 1 0 0 FFFFFF  ""  -1 0 1 ""  1 ""  <> 0 1372 0 1371 <> 28.45 <> <> <> 3775 <> <> <> <> <>
  1372 43 -14.571676 -2.714032 16.993118 104 " " R "A" 21 0.46000 0.46000 "ARG " "HH12" "    " 1 0 0 FFFFFF  ""  -1 0 1 ""  1 ""  <> 0 1373 0 1372 <> 33.56 <> <> <> 3776 <> <> <> <> <>
  1373 43 -13.339975 -3.899882 16.679494 104 " " R "A" 21 0.46000 0.46000 "ARG " "HH11" "    " 1 0 0 FFFFFF  ""  -1 0 1 ""  1 ""  <> 0 1374 0 1373 <> 33.56 <> <> <> 3777 <> <> <> <> <>
  1374 44 -16.619950 -2.890275 15.977491 104 " " R "A" 21 0.46000 0.46000 "ARG " "HH22" "    " 1 0 0 FFFFFF  ""  -1 0 1 ""  1 ""  <> 0 1375 0 1374 <> 37.09 <> <> <> 3778 <> <> <> <> <>
  1375 44 -16.897419 -4.094544 14.752225 104 " " R "A" 21 0.46000 0.46000 "ARG " "HH21" "    " 1 0 0 FFFFFF  ""  -1 0 1 ""  1 ""  <> 0 1376 0 1375 <> 37.09 <> <> <> 3779 <> <> <> <> <>
  1376 25 -8.757074 -8.825149 15.842279 105 " " L "A" 38 -0.50000 -0.50000 "LEU " " N  " "    " 7 0 0 2E2EFF  "N680"  2 1 9 ""  1 ""  <> 0 1377 1 1376 1 11.89 680 0 680 680 "CCD mismatch"  <> <> <> <>
  1377 3 -7.455074 -9.188613 15.321819 105 " " L "A" 24 0.14000 0.14000 "LEU " " CA " "    " 6 0 0 808080  "C681"  2 1 -70 ""  1 ""  FF2E2E  0 1378 1 1377 1 11.37 681 0 681 681 "CCD mismatch"  <> <> <> <>
  1378 2 -7.662074 -9.613179 13.871188 105 " " L "A" 24 0.50000 0.50000 "LEU " " C  " "    " 6 0 0 808080  "C682"  2 1 9 ""  1 ""  <> 0 1379 0 1378 1 12.78 682 0 682 682 "CCD mismatch"  <> <> <> <>
  1379 15 -8.522074 -10.455059 13.603367 105 " " L "A" 70 -0.50000 -0.50000 "LEU " " O  " "    " 8 0 0 FF2E2E  "O683"  2 1 9 ""  1 ""  <> 0 1380 0 1379 1 12.48 683 0 683 683 "CCD mismatch"  <> <> <> <>
  1380 3 -6.855074 -10.351487 16.109975 105 " " L "A" 24 -0.12000 -0.12000 "LEU " " CB " "    " 6 0 0 808080  "C684"  2 1 9 ""  1 ""  <> 0 1381 2 1380 1 11.96 684 0 684 684 "CCD mismatch"  <> <> <> <>
  1381 3 -6.553074 -10.112897 17.598724 105 " " L "A" 24 -0.06000 -0.06000 "LEU " " CG " "    " 6 0 0 808080  "C685"  2 1 9 ""  1 ""  <> 0 1382 1 1381 1 19.34 685 0 685 685 "CCD mismatch"  <> <> <> <>
  1382 3 -6.006074 -11.340978 18.211823 105 " " L "A" 24 -0.18000 -0.18000 "LEU " " CD1" "    " 6 0 0 808080  "C686"  2 1 9 ""  1 ""  <> 0 1383 3 1382 1 16.27 686 0 686 686 "CCD mismatch"  <> <> <> <>
  1383 3 -5.552074 -8.979089 17.794912 105 " " L "A" 24 -0.18000 -0.18000 "LEU " " CD2" "    " 6 0 0 808080  "C687"  2 1 9 ""  1 ""  <> 0 1384 3 1383 1 19.4 687 0 687 687 "CCD mismatch"  <> <> <> <>
  1384 43 -9.499656 -9.501501 15.716509 105 " " L "A" 21 0.30000 0.30000 "LEU " " H  " "    " 1 0 0 FFFFFF  ""  -1 0 1 ""  1 ""  <> 0 1385 0 1384 <> 11.89 <> <> <> 3780 <> <> <> <> <>
  1385 41 -6.759142 -8.348006 15.331253 105 " " L "A" 21 0.06000 0.06000 "LEU " " HA " "    " 1 0 0 FFFFFF  ""  -1 0 1 ""  1 ""  <> 0 1386 0 1385 <> 11.37 <> <> <> 3781 <> <> <> <> <>
  1386 41 -5.930177 -10.660725 15.618257 105 " " L "A" 21 0.06000 0.06000 "LEU " " HB3" "    " 1 0 0 FFFFFF  ""  -1 0 1 ""  1 ""  <> 0 1387 0 1386 <> 11.96 <> <> <> 3782 <> <> <> <> <>
  1387 41 -7.522324 -11.210379 16.037666 105 " " L "A" 21 0.06000 0.06000 "LEU " " HB2" "    " 1 0 0 FFFFFF  ""  -1 0 1 ""  1 ""  <> 0 1388 0 1387 <> 11.96 <> <> <> 3783 <> <> <> <> <>
  1388 41 -7.478329 -9.857940 18.117675 105 " " L "A" 21 0.06000 0.06000 "LEU " " HG " "    " 1 0 0 FFFFFF  ""  -1 0 1 ""  1 ""  <> 0 1389 0 1388 <> 19.34 <> <> <> 3784 <> <> <> <> <>
  1389 41 -5.678711 -11.167809 19.237328 105 " " L "A" 21 0.06000 0.06000 "LEU " "HD11" "    " 1 0 0 FFFFFF  ""  -1 0 1 ""  1 ""  <> 0 1390 0 1389 <> 16.27 <> <> <> 3785 <> <> <> <> <>
  1390 41 -6.762357 -12.126151 18.245674 105 " " L "A" 21 0.06000 0.06000 "LEU " "HD12" "    " 1 0 0 FFFFFF  ""  -1 0 1 ""  1 ""  <> 0 1391 0 1390 <> 16.27 <> <> <> 3786 <> <> <> <> <>
  1391 41 -5.153770 -11.730397 17.652718 105 " " L "A" 21 0.06000 0.06000 "LEU " "HD13" "    " 1 0 0 FFFFFF  ""  -1 0 1 ""  1 ""  <> 0 1392 0 1391 <> 16.27 <> <> <> 3787 <> <> <> <> <>
  1392 41 -4.759810 -9.223470 18.503899 105 " " L "A" 21 0.06000 0.06000 "LEU " "HD21" "    " 1 0 0 FFFFFF  ""  -1 0 1 ""  1 ""  <> 0 1393 0 1392 <> 19.4 <> <> <> 3788 <> <> <> <> <>
  1393 41 -5.055320 -8.700141 16.865181 105 " " L "A" 21 0.06000 0.06000 "LEU " "HD22" "    " 1 0 0 FFFFFF  ""  -1 0 1 ""  1 ""  <> 0 1394 0 1393 <> 19.4 <> <> <> 3789 <> <> <> <> <>
  1394 41 -6.053792 -8.088134 18.173954 105 " " L "A" 21 0.06000 0.06000 "LEU " "HD23" "    " 1 0 0 FFFFFF  ""  -1 0 1 ""  1 ""  <> 0 1395 0 1394 <> 19.4 <> <> <> 3790 <> <> <> <> <>
  1395 25 -6.843074 -9.062028 12.966567 106 " " F "A" 38 -0.50000 -0.50000 "PHE " " N  " "    " 7 0 0 2E2EFF  "N688"  2 1 9 ""  1 ""  <> 0 1396 1 1395 1 9.04 688 0 688 688 "CCD mismatch"  <> <> <> <>
  1396 3 -6.908074 -9.395590 11.552312 106 " " F "A" 24 0.14000 0.14000 "PHE " " CA " "    " 6 0 0 808080  "C689"  2 1 -70 ""  1 ""  FF2E2E  0 1397 1 1396 1 10.84 689 0 689 689 "CCD mismatch"  <> <> <> <>
  1397 2 -5.848074 -10.396325 11.109637 106 " " F "A" 24 0.50000 0.50000 "PHE " " C  " "    " 6 0 0 808080  "C690"  2 1 9 ""  1 ""  <> 0 1398 0 1397 1 9.79 690 0 690 690 "CCD mismatch"  <> <> <> <>
  1398 15 -4.700074 -10.348597 11.560969 106 " " F "A" 70 -0.50000 -0.50000 "PHE " " O  " "    " 8 0 0 FF2E2E  "O691"  2 1 9 ""  1 ""  <> 0 1399 0 1398 1 11.94 691 0 691 691 "CCD mismatch"  <> <> <> <>
  1399 3 -6.822074 -8.097042 10.713161 106 " " F "A" 24 -0.00500 -0.00500 "PHE " " CB " "    " 6 0 0 808080  "C692"  2 1 9 ""  1 ""  <> 0 1400 2 1399 1 10.23 692 0 692 692 "CCD mismatch"  <> <> <> <>
  1400 2 -7.994074 -7.176978 10.999564 106 " " F "A" 24 -0.11500 -0.11500 "PHE " " CG " "    " 6 0 0 808080  "C693"  2 1 9 ""  1 ""  <> 0 1401 0 1400 1 14.64 693 0 693 693 "CCD mismatch"  <> <> <> <>
  1401 2 -9.258074 -7.463098 10.519139 106 " " F "A" 24 -0.11500 -0.11500 "PHE " " CD1" "    " 6 0 0 808080  "C694"  2 1 9 ""  1 ""  <> 0 1402 1 1401 1 12.2 694 0 694 694 "CCD mismatch"  <> <> <> <>
  1402 2 -7.827074 -6.033657 11.761274 106 " " F "A" 24 -0.11500 -0.11500 "PHE " " CD2" "    " 6 0 0 808080  "C695"  2 1 9 ""  1 ""  <> 0 1403 1 1402 1 13.58 695 0 695 695 "CCD mismatch"  <> <> <> <>
  1403 2 -10.336074 -6.606496 10.795460 106 " " F "A" 24 -0.11500 -0.11500 "PHE " " CE1" "    " 6 0 0 808080  "C696"  2 1 9 ""  1 ""  <> 0 1404 1 1403 1 14.62 696 0 696 696 "CCD mismatch"  <> <> <> <>
  1404 2 -8.901074 -5.186215 12.033461 106 " " F "A" 24 -0.11500 -0.11500 "PHE " " CE2" "    " 6 0 0 808080  "C697"  2 1 9 ""  1 ""  <> 0 1405 1 1404 1 16.59 697 0 697 697 "CCD mismatch"  <> <> <> <>
  1405 2 -10.148074 -5.483165 11.561795 106 " " F "A" 24 -0.11500 -0.11500 "PHE " " CZ " "    " 6 0 0 808080  "C698"  2 1 9 ""  1 ""  <> 0 1406 1 1405 1 14.21 698 0 698 698 "CCD mismatch"  <> <> <> <>
  1406 43 -6.145249 -8.388980 13.247087 106 " " F "A" 21 0.30000 0.30000 "PHE " " H  " "    " 1 0 0 FFFFFF  ""  -1 0 1 ""  1 ""  <> 0 1407 0 1406 <> 9.04 <> <> <> 3791 <> <> <> <> <>
  1407 41 -7.878716 -9.836028 11.331107 106 " " F "A" 21 0.06000 0.06000 "PHE " " HA " "    " 1 0 0 FFFFFF  ""  -1 0 1 ""  1 ""  <> 0 1408 0 1407 <> 10.84 <> <> <> 3792 <> <> <> <> <>
  1408 41 -6.813252 -8.330117 9.647128 106 " " F "A" 21 0.06000 0.06000 "PHE " " HB3" "    " 1 0 0 FFFFFF  ""  -1 0 1 ""  1 ""  <> 0 1409 0 1408 <> 10.23 <> <> <> 3793 <> <> <> <> <>
  1409 41 -5.892152 -7.571050 10.927821 106 " " F "A" 21 0.06000 0.06000 "PHE " " HB2" "    " 1 0 0 FFFFFF  ""  -1 0 1 ""  1 ""  <> 0 1410 0 1409 <> 10.23 <> <> <> 3794 <> <> <> <> <>
  1410 41 -9.420064 -8.347794 9.920068 106 " " F "A" 21 0.11500 0.11500 "PHE " " HD1" "    " 1 0 0 FFFFFF  ""  -1 0 1 ""  1 ""  <> 0 1411 0 1410 <> 12.2 <> <> <> 3795 <> <> <> <> <>
  1411 41 -6.850963 -5.784004 12.150965 106 " " F "A" 21 0.11500 0.11500 "PHE " " HD2" "    " 1 0 0 FFFFFF  ""  -1 0 1 ""  1 ""  <> 0 1412 0 1411 <> 13.58 <> <> <> 3796 <> <> <> <> <>
  1412 41 -11.317515 -6.831677 10.406317 106 " " F "A" 21 0.11500 0.11500 "PHE " " HE1" "    " 1 0 0 FFFFFF  ""  -1 0 1 ""  1 ""  <> 0 1413 0 1412 <> 14.62 <> <> <> 3797 <> <> <> <> <>
  1413 41 -8.747783 -4.293765 12.622308 106 " " F "A" 21 0.11500 0.11500 "PHE " " HE2" "    " 1 0 0 FFFFFF  ""  -1 0 1 ""  1 ""  <> 0 1414 0 1413 <> 16.59 <> <> <> 3798 <> <> <> <> <>
  1414 41 -10.973047 -4.824757 11.751905 106 " " F "A" 21 0.11500 0.11500 "PHE " " HZ " "    " 1 0 0 FFFFFF  ""  -1 0 1 ""  1 ""  <> 0 1415 0 1414 <> 14.21 <> <> <> 3799 <> <> <> <> <>
  1415 25 -6.240074 -11.285537 10.189796 107 " " F "A" 38 -0.50000 -0.50000 "PHE " " N  " "    " 7 0 0 2E2EFF  "N699"  2 1 9 ""  1 ""  <> 0 1416 1 1415 1 10.12 699 0 699 699 "CCD mismatch"  <> <> <> <>
  1416 3 -5.335074 -12.246243 9.587789 107 " " F "A" 24 0.14000 0.14000 "PHE " " CA " "    " 6 0 0 808080  "C700"  2 1 -70 ""  1 ""  FF2E2E  0 1417 1 1416 1 10.9 700 0 700 700 "CCD mismatch"  <> <> <> <>
  1417 2 -5.566074 -12.282841 8.085179 107 " " F "A" 24 0.50000 0.50000 "PHE " " C  " "    " 6 0 0 808080  "C701"  2 1 9 ""  1 ""  <> 0 1418 0 1417 1 12.08 701 0 701 701 "CCD mismatch"  <> <> <> <>
  1418 15 -6.638074 -11.910765 7.618724 107 " " F "A" 70 -0.50000 -0.50000 "PHE " " O  " "    " 8 0 0 FF2E2E  "O702"  2 1 9 ""  1 ""  <> 0 1419 0 1418 1 12.2 702 0 702 702 "CCD mismatch"  <> <> <> <>
  1419 3 -5.543074 -13.629908 10.210367 107 " " F "A" 24 -0.00500 -0.00500 "PHE " " CB " "    " 6 0 0 808080  "C703"  2 1 9 ""  1 ""  <> 0 1420 2 1419 1 11.32 703 0 703 703 "CCD mismatch"  <> <> <> <>
  1420 2 -5.286074 -13.597934 11.692987 107 " " F "A" 24 -0.11500 -0.11500 "PHE " " CG " "    " 6 0 0 808080  "C704"  2 1 9 ""  1 ""  <> 0 1421 0 1420 1 10.33 704 0 704 704 "CCD mismatch"  <> <> <> <>
  1421 2 -4.003074 -13.698138 12.190545 107 " " F "A" 24 -0.11500 -0.11500 "PHE " " CD1" "    " 6 0 0 808080  "C705"  2 1 9 ""  1 ""  <> 0 1422 1 1421 1 10.25 705 0 705 705 "CCD mismatch"  <> <> <> <>
  1422 2 -6.324074 -13.384740 12.589724 107 " " F "A" 24 -0.11500 -0.11500 "PHE " " CD2" "    " 6 0 0 808080  "C706"  2 1 9 ""  1 ""  <> 0 1423 1 1422 1 10.01 706 0 706 706 "CCD mismatch"  <> <> <> <>
  1423 2 -3.755074 -13.596665 13.552788 107 " " F "A" 24 -0.11500 -0.11500 "PHE " " CE1" "    " 6 0 0 808080  "C707"  2 1 9 ""  1 ""  <> 0 1424 1 1423 1 12.02 707 0 707 707 "CCD mismatch"  <> <> <> <>
  1424 2 -6.070074 -13.283303 13.960029 107 " " F "A" 24 -0.11500 -0.11500 "PHE " " CE2" "    " 6 0 0 808080  "C708"  2 1 9 ""  1 ""  <> 0 1425 1 1424 1 12.92 708 0 708 708 "CCD mismatch"  <> <> <> <>
  1425 2 -4.780074 -13.408915 14.425596 107 " " F "A" 24 -0.11500 -0.11500 "PHE " " CZ " "    " 6 0 0 808080  "C709"  2 1 9 ""  1 ""  <> 0 1426 1 1425 1 9.86 709 0 709 709 "CCD mismatch"  <> <> <> <>
  1426 43 -7.195672 -11.288592 9.851852 107 " " F "A" 21 0.30000 0.30000 "PHE " " H  " "    " 1 0 0 FFFFFF  ""  -1 0 1 ""  1 ""  <> 0 1427 0 1426 <> 10.12 <> <> <> 3800 <> <> <> <> <>
  1427 41 -4.312987 -11.913131 9.740902 107 " " F "A" 21 0.06000 0.06000 "PHE " " HA " "    " 1 0 0 FFFFFF  ""  -1 0 1 ""  1 ""  <> 0 1428 0 1427 <> 10.9 <> <> <> 3801 <> <> <> <> <>
  1428 41 -4.870301 -14.357877 9.754817 107 " " F "A" 21 0.06000 0.06000 "PHE " " HB3" "    " 1 0 0 FFFFFF  ""  -1 0 1 ""  1 ""  <> 0 1429 0 1428 <> 11.32 <> <> <> 3802 <> <> <> <> <>
  1429 41 -6.558016 -13.987452 10.026063 107 " " F "A" 21 0.06000 0.06000 "PHE " " HB2" "    " 1 0 0 FFFFFF  ""  -1 0 1 ""  1 ""  <> 0 1430 0 1429 <> 11.32 <> <> <> 3803 <> <> <> <> <>
  1430 41 -3.171944 -13.847846 11.518102 107 " " F "A" 21 0.11500 0.11500 "PHE " " HD1" "    " 1 0 0 FFFFFF  ""  -1 0 1 ""  1 ""  <> 0 1431 0 1430 <> 10.25 <> <> <> 3804 <> <> <> <> <>
  1431 41 -7.336440 -13.272011 12.229889 107 " " F "A" 21 0.11500 0.11500 "PHE " " HD2" "    " 1 0 0 FFFFFF  ""  -1 0 1 ""  1 ""  <> 0 1432 0 1431 <> 10.01 <> <> <> 3805 <> <> <> <> <>
  1432 41 -2.743154 -13.674854 13.923205 107 " " F "A" 21 0.11500 0.11500 "PHE " " HE1" "    " 1 0 0 FFFFFF  ""  -1 0 1 ""  1 ""  <> 0 1433 0 1432 <> 12.02 <> <> <> 3806 <> <> <> <> <>
  1433 41 -6.883314 -13.116428 14.650631 107 " " F "A" 21 0.11500 0.11500 "PHE " " HE2" "    " 1 0 0 FFFFFF  ""  -1 0 1 ""  1 ""  <> 0 1434 0 1433 <> 12.92 <> <> <> 3807 <> <> <> <> <>
  1434 41 -4.582812 -13.334478 15.484531 107 " " F "A" 21 0.11500 0.11500 "PHE " " HZ " "    " 1 0 0 FFFFFF  ""  -1 0 1 ""  1 ""  <> 0 1435 0 1434 <> 9.86 <> <> <> 3808 <> <> <> <> <>
  1435 25 -4.563074 -12.764635 7.341670 108 " " W "A" 38 -0.50000 -0.50000 "TRP " " N  " "    " 7 0 0 2E2EFF  "N710"  2 1 9 ""  1 ""  <> 0 1436 1 1435 1 10.68 710 0 710 710 "CCD mismatch"  <> <> <> <>
  1436 3 -4.660074 -12.839929 5.894084 108 " " W "A" 24 0.14000 0.14000 "TRP " " CA " "    " 6 0 0 808080  "C711"  2 1 -70 ""  1 ""  FF2E2E  0 1437 1 1436 1 9.37 711 0 711 711 "CCD mismatch"  <> <> <> <>
  1437 2 -4.100074 -14.163731 5.384975 108 " " W "A" 24 0.50000 0.50000 "TRP " " C  " "    " 6 0 0 808080  "C712"  2 1 9 ""  1 ""  <> 0 1438 0 1437 1 11.42 712 0 712 712 "CCD mismatch"  <> <> <> <>
  1438 15 -2.982074 -14.550053 5.708105 108 " " W "A" 70 -0.50000 -0.50000 "TRP " " O  " "    " 8 0 0 FF2E2E  "O713"  2 1 9 ""  1 ""  <> 0 1439 0 1438 1 12.03 713 0 713 713 "CCD mismatch"  <> <> <> <>
  1439 3 -4.025074 -11.610463 5.220585 108 " " W "A" 24 -0.12000 -0.12000 "TRP " " CB " "    " 6 0 0 808080  "C714"  2 1 9 ""  1 ""  <> 0 1440 2 1439 1 12.08 714 0 714 714 "CCD mismatch"  <> <> <> <>
  1440 2 -2.568074 -11.327043 5.499688 108 " " W "A" 24 0.07500 0.07500 "TRP " " CG " "    " 6 0 0 808080  "C715"  2 1 9 ""  1 ""  <> 0 1441 0 1440 1 12.67 715 0 715 715 "CCD mismatch"  <> <> <> <>
  1441 2 -2.034074 -10.664951 6.560911 108 " " W "A" 24 -0.11500 -0.11500 "TRP " " CD1" "    " 6 0 0 808080  "C716"  2 1 9 ""  1 ""  <> 0 1442 1 1441 1 11 716 0 716 716 "CCD mismatch"  <> <> <> <>
  1442 2 -1.493074 -11.639627 4.639099 108 " " W "A" 24 -0.05500 -0.05500 "TRP " " CD2" "    " 6 0 0 808080  "C717"  2 1 9 ""  1 ""  <> 0 1443 0 1442 1 11.55 717 0 717 717 "CCD mismatch"  <> <> <> <>
  1443 2 -0.310074 -11.179079 5.251406 108 " " W "A" 24 0.13000 0.13000 "TRP " " CE2" "    " 6 0 0 808080  "C718"  2 1 9 ""  1 ""  <> 0 1444 0 1443 1 11.46 718 0 718 718 "CCD mismatch"  <> <> <> <>
  1444 2 -1.404074 -12.298001 3.411436 108 " " W "A" 24 -0.11500 -0.11500 "TRP " " CE3" "    " 6 0 0 808080  "C719"  2 1 9 ""  1 ""  <> 0 1445 1 1444 1 14.89 719 0 719 719 "CCD mismatch"  <> <> <> <>
  1445 25 -0.669074 -10.582255 6.429677 108 " " W "A" 38 -0.57000 -0.57000 "TRP " " NE1" "    " 7 0 0 2E2EFF  "N720"  2 1 9 ""  1 ""  <> 0 1446 1 1445 1 10.93 720 0 720 720 "CCD mismatch"  <> <> <> <>
  1446 2 0.935926 -11.322774 4.652293 108 " " W "A" 24 -0.11500 -0.11500 "TRP " " CZ2" "    " 6 0 0 808080  "C721"  2 1 9 ""  1 ""  <> 0 1447 1 1446 1 13.08 721 0 721 721 "CCD mismatch"  <> <> <> <>
  1447 2 -0.167074 -12.459062 2.840401 108 " " W "A" 24 -0.11500 -0.11500 "TRP " " CZ3" "    " 6 0 0 808080  "C722"  2 1 9 ""  1 ""  <> 0 1448 1 1447 1 13.94 722 0 722 722 "CCD mismatch"  <> <> <> <>
  1448 2 0.982926 -11.959069 3.452389 108 " " W "A" 24 -0.11500 -0.11500 "TRP " " CH2" "    " 6 0 0 808080  "C723"  2 1 9 ""  1 ""  <> 0 1449 1 1448 1 14.17 723 0 723 723 "CCD mismatch"  <> <> <> <>
  1449 43 -3.695717 -13.064710 7.768566 108 " " W "A" 21 0.30000 0.30000 "TRP " " H  " "    " 1 0 0 FFFFFF  ""  -1 0 1 ""  1 ""  <> 0 1450 0 1449 <> 10.68 <> <> <> 3809 <> <> <> <> <>
  1450 41 -5.706891 -12.830549 5.609632 108 " " W "A" 21 0.06000 0.06000 "TRP " " HA " "    " 1 0 0 FFFFFF  ""  -1 0 1 ""  1 ""  <> 0 1451 0 1450 <> 9.37 <> <> <> 3810 <> <> <> <> <>
  1451 41 -4.587880 -10.722027 5.509701 108 " " W "A" 21 0.06000 0.06000 "TRP " " HB3" "    " 1 0 0 FFFFFF  ""  -1 0 1 ""  1 ""  <> 0 1452 0 1451 <> 12.08 <> <> <> 3811 <> <> <> <> <>
  1452 41 -4.156865 -11.688915 4.140561 108 " " W "A" 21 0.06000 0.06000 "TRP " " HB2" "    " 1 0 0 FFFFFF  ""  -1 0 1 ""  1 ""  <> 0 1453 0 1452 <> 12.08 <> <> <> 3812 <> <> <> <> <>
  1453 41 -2.611877 -10.275207 7.386547 108 " " W "A" 21 0.11500 0.11500 "TRP " " HD1" "    " 1 0 0 FFFFFF  ""  -1 0 1 ""  1 ""  <> 0 1454 0 1453 <> 11 <> <> <> 3813 <> <> <> <> <>
  1454 41 -2.286630 -12.689206 2.934043 108 " " W "A" 21 0.11500 0.11500 "TRP " " HE3" "    " 1 0 0 FFFFFF  ""  -1 0 1 ""  1 ""  <> 0 1455 0 1454 <> 14.89 <> <> <> 3814 <> <> <> <> <>
  1455 43 -0.053811 -10.137655 7.100329 108 " " W "A" 21 0.42000 0.42000 "TRP " " HE1" "    " 1 0 0 FFFFFF  ""  -1 0 1 ""  1 ""  <> 0 1456 0 1455 <> 10.93 <> <> <> 3815 <> <> <> <> <>
  1456 41 1.826235 -10.984953 5.140684 108 " " W "A" 21 0.11500 0.11500 "TRP " " HZ2" "    " 1 0 0 FFFFFF  ""  -1 0 1 ""  1 ""  <> 0 1457 0 1456 <> 13.08 <> <> <> 3816 <> <> <> <> <>
  1457 41 -0.078390 -12.974075 1.895979 108 " " W "A" 21 0.11500 0.11500 "TRP " " HZ3" "    " 1 0 0 FFFFFF  ""  -1 0 1 ""  1 ""  <> 0 1458 0 1457 <> 13.94 <> <> <> 3817 <> <> <> <> <>
  1458 41 1.938726 -12.098303 2.968854 108 " " W "A" 21 0.11500 0.11500 "TRP " " HH2" "    " 1 0 0 FFFFFF  ""  -1 0 1 ""  1 ""  <> 0 1459 0 1458 <> 14.17 <> <> <> 3818 <> <> <> <> <>
  1459 25 -4.910074 -14.865086 4.589759 109 " " M "A" 38 -0.50000 -0.50000 "MET " " N  " "    " 7 0 0 2E2EFF  "N724"  2 1 9 ""  1 ""  <> 0 1460 1 1459 1 10.95 724 0 724 724 "CCD mismatch"  <> <> <> <>
  1460 3 -4.601074 -16.227934 4.186279 109 " " M "A" 24 0.14000 0.14000 "MET " " CA " "    " 6 0 0 808080  "C725"  2 1 -70 ""  1 ""  FF2E2E  0 1461 1 1460 1 12.21 725 0 725 725 "CCD mismatch"  <> <> <> <>
  1461 2 -3.358074 -16.211958 3.300609 109 " " M "A" 24 0.50000 0.50000 "MET " " C  " "    " 6 0 0 808080  "C726"  2 1 9 ""  1 ""  <> 0 1462 0 1461 1 12.56 726 0 726 726 "CCD mismatch"  <> <> <> <>
  1462 15 -3.239074 -15.361847 2.416173 109 " " M "A" 70 -0.50000 -0.50000 "MET " " O  " "    " 8 0 0 FF2E2E  "O727"  2 1 9 ""  1 ""  <> 0 1463 0 1462 1 13.75 727 0 727 727 "CCD mismatch"  <> <> <> <>
  1463 3 -5.790074 -16.831990 3.434536 109 " " M "A" 24 -0.12000 -0.12000 "MET " " CB " "    " 6 0 0 808080  "C728"  2 1 9 ""  1 ""  <> 0 1464 2 1463 1 10.42 728 0 728 728 "CCD mismatch"  <> <> <> <>
  1464 3 -7.014074 -16.974353 4.291115 109 " " M "A" 24 0.00020 0.00020 "MET " " CG " "    " 6 0 0 808080  "C729"  2 1 9 ""  1 ""  <> 0 1465 2 1464 1 12.79 729 0 729 729 "CCD mismatch"  <> <> <> <>
  1465 49 -6.747074 -18.218074 5.575303 109 " " M "A" 143 -0.24040 -0.24040 "MET " " SD " "    " 16 0 0 FFFF6B  "S730"  2 1 9 ""  1 ""  <> 0 1466 0 1465 1 16.46 730 0 730 730 "CCD mismatch"  <> <> <> <>
  1466 3 -8.431074 -18.414000 6.204657 109 " " M "A" 24 -0.05980 -0.05980 "MET " " CE " "    " 6 0 0 808080  "C731"  2 1 9 ""  1 ""  <> 0 1467 3 1466 1 15.29 731 0 731 731 "CCD mismatch"  <> <> <> <>
  1467 43 -5.815666 -14.497085 4.326638 109 " " M "A" 21 0.30000 0.30000 "MET " " H  " "    " 1 0 0 FFFFFF  ""  -1 0 1 ""  1 ""  <> 0 1468 0 1467 <> 10.95 <> <> <> 3819 <> <> <> <> <>
  1468 41 -4.382450 -16.816882 5.078631 109 " " M "A" 21 0.06000 0.06000 "MET " " HA " "    " 1 0 0 FFFFFF  ""  -1 0 1 ""  1 ""  <> 0 1469 0 1468 <> 12.21 <> <> <> 3820 <> <> <> <> <>
  1469 41 -5.515341 -17.823995 3.075751 109 " " M "A" 21 0.06000 0.06000 "MET " " HB3" "    " 1 0 0 FFFFFF  ""  -1 0 1 ""  1 ""  <> 0 1470 0 1469 <> 10.42 <> <> <> 3821 <> <> <> <> <>
  1470 41 -5.993586 -16.259377 2.541978 109 " " M "A" 21 0.06000 0.06000 "MET " " HB2" "    " 1 0 0 FFFFFF  ""  -1 0 1 ""  1 ""  <> 0 1471 0 1470 <> 10.42 <> <> <> 3822 <> <> <> <> <>
  1471 41 -7.858712 -17.283181 3.677371 109 " " M "A" 21 0.06000 0.06000 "MET " " HG3" "    " 1 0 0 FFFFFF  ""  -1 0 1 ""  1 ""  <> 0 1472 0 1471 <> 12.79 <> <> <> 3823 <> <> <> <> <>
  1472 41 -7.295414 -16.031048 4.756636 109 " " M "A" 21 0.06000 0.06000 "MET " " HG2" "    " 1 0 0 FFFFFF  ""  -1 0 1 ""  1 ""  <> 0 1473 0 1472 <> 12.79 <> <> <> 3824 <> <> <> <> <>
  1473 41 -8.460845 -19.198564 6.960400 109 " " M "A" 21 0.06000 0.06000 "MET " " HE1" "    " 1 0 0 FFFFFF  ""  -1 0 1 ""  1 ""  <> 0 1474 0 1473 <> 15.29 <> <> <> 3825 <> <> <> <> <>
  1474 41 -8.777337 -17.487674 6.661053 109 " " M "A" 21 0.06000 0.06000 "MET " " HE2" "    " 1 0 0 FFFFFF  ""  -1 0 1 ""  1 ""  <> 0 1475 0 1474 <> 15.29 <> <> <> 3826 <> <> <> <> <>
  1475 41 -9.113476 -18.683747 5.398695 109 " " M "A" 21 0.06000 0.06000 "MET " " HE3" "    " 1 0 0 FFFFFF  ""  -1 0 1 ""  1 ""  <> 0 1476 0 1475 <> 15.29 <> <> <> 3827 <> <> <> <> <>
  1476 25 -2.463074 -17.178863 3.533337 110 " " Q "A" 38 -0.50000 -0.50000 "GLN " " N  " "    " 7 0 0 2E2EFF  "N732"  0 1 9 ""  1 ""  <> 0 1477 1 1476 1 11.74 732 0 732 732 "CCD mismatch"  <> <> <> <>
  1477 3 -1.195074 -17.273584 2.827398 110 " " Q "A" 24 0.14000 0.14000 "GLN " " CA " "    " 6 0 0 808080  "C733"  0 1 -70 ""  1 ""  FF2E2E  0 1478 1 1477 1 11.09 733 0 733 733 "CCD mismatch"  <> <> <> <>
  1478 2 -1.008074 -18.544808 1.987224 110 " " Q "A" 24 0.50000 0.50000 "GLN " " C  " "    " 6 0 0 808080  "C734"  0 1 9 ""  1 ""  <> 0 1479 0 1478 1 15.02 734 0 734 734 "CCD mismatch"  <> <> <> <>
  1479 15 0.019926 -18.673762 1.336577 110 " " Q "A" 70 -0.50000 -0.50000 "GLN " " O  " "    " 8 0 0 FF2E2E  "O735"  0 1 9 ""  1 ""  <> 0 1480 0 1479 1 16.23 735 0 735 735 "CCD mismatch"  <> <> <> <>
  1480 3 -0.033074 -17.145344 3.833281 110 " " Q "A" 24 -0.12000 -0.12000 "GLN " " CB " "    " 6 0 0 808080  "C736"  0 1 9 ""  1 ""  <> 0 1481 2 1480 1 12.07 736 0 736 736 "CCD mismatch"  <> <> <> <>
  1481 3 0.218926 -15.727483 4.305473 110 " " Q "A" 24 -0.12000 -0.12000 "GLN " " CG " "    " 6 0 0 808080  "C737"  0 1 9 ""  1 ""  <> 0 1482 2 1481 1 11.65 737 0 737 737 "CCD mismatch"  <> <> <> <>
  1482 2 1.292926 -15.613763 5.396504 110 " " Q "A" 24 0.50000 0.50000 "GLN " " CD " "    " 6 0 0 808080  "C738"  0 1 9 "%UT"  13 ""  <> 0 1483 0 1482 1 15.58 738 0 738 738 "CCD mismatch"  176.659285599518 "No Flip"  <> <>
  1483 25 1.773926 -14.395467 5.588355 110 " " Q "A" 38 -0.76000 -0.76000 "GLN " " NE2" "    " 7 0 0 2E2EFF  "N739"  0 1 9 ""  1 ""  <> 0 1484 2 1483 1 13.65 739 0 739 739 "CCD mismatch"  <> <> <> <>
  1484 15 1.686926 -16.589972 6.075347 110 " " Q "A" 70 -0.50000 -0.50000 "GLN " " OE1" "    " 8 0 0 FF2E2E  "O740"  0 1 9 ""  1 ""  <> 0 1485 0 1484 1 13.06 740 0 740 740 "CCD mismatch"  <> <> <> <>
  1485 43 -2.633363 -17.865090 4.257625 110 " " Q "A" 21 0.30000 0.30000 "GLN " " H  " "    " 1 0 0 FFFFFF  ""  -1 0 1 ""  1 ""  <> 0 1486 0 1485 <> 11.74 <> <> <> 3828 <> <> <> <> <>
  1486 41 -1.089001 -16.458724 2.109054 110 " " Q "A" 21 0.06000 0.06000 "GLN " " HA " "    " 1 0 0 FFFFFF  ""  -1 0 1 ""  1 ""  <> 0 1487 0 1486 <> 11.09 <> <> <> 3829 <> <> <> <> <>
  1487 41 0.899797 -17.515597 3.405565 110 " " Q "A" 21 0.06000 0.06000 "GLN " " HB3" "    " 1 0 0 FFFFFF  ""  -1 0 1 ""  1 ""  <> 0 1488 0 1487 <> 12.07 <> <> <> 3830 <> <> <> <> <>
  1488 41 -0.236195 -17.783374 4.689330 110 " " Q "A" 21 0.06000 0.06000 "GLN " " HB2" "    " 1 0 0 FFFFFF  ""  -1 0 1 ""  1 ""  <> 0 1489 0 1488 <> 12.07 <> <> <> 3831 <> <> <> <> <>
  1489 41 -0.699240 -15.287403 4.689698 110 " " Q "A" 21 0.06000 0.06000 "GLN " " HG3" "    " 1 0 0 FFFFFF  ""  -1 0 1 ""  1 ""  <> 0 1490 0 1489 <> 11.65 <> <> <> 3832 <> <> <> <> <>
  1490 41 0.519193 -15.119654 3.452036 110 " " Q "A" 21 0.06000 0.06000 "GLN " " HG2" "    " 1 0 0 FFFFFF  ""  -1 0 1 ""  1 ""  <> 0 1491 0 1490 <> 11.65 <> <> <> 3833 <> <> <> <> <>
  1491 43 2.473169 -14.222183 6.300049 110 " " Q "A" 21 0.38000 0.38000 "GLN " "HE22" "    " 1 0 0 FFFFFF  ""  -1 0 1 ""  1 ""  <> 0 1492 0 1491 <> 13.65 <> <> <> 3834 <> <> <> <> <>
  1492 43 1.430116 -13.619123 5.040337 110 " " Q "A" 21 0.38000 0.38000 "GLN " "HE21" "    " 1 0 0 FFFFFF  ""  -1 0 1 ""  1 ""  <> 0 1493 0 1492 <> 13.65 <> <> <> 3835 <> <> <> <> <>
  1493 25 -1.978074 -19.470217 1.954079 111 " " E "A" 38 -0.50000 -0.50000 "GLU " " N  " "    " 7 0 0 2E2EFF  "N741"  0 1 9 ""  1 ""  <> 0 1494 1 1493 1 17.3 741 0 741 741 "CCD mismatch"  <> <> <> <>
  1494 3 -1.860074 -20.611392 1.044652 111 " " E "A" 24 0.14000 0.14000 "GLU " " CA " "    " 6 0 0 808080  "C742"  0 1 -70 ""  1 ""  FF2E2E  0 1495 1 1494 1 20.21 742 0 742 742 "CCD mismatch"  <> <> <> <>
  1495 2 -1.996074 -20.082326 -0.387717 111 " " E "A" 24 0.50000 0.50000 "GLU " " C  " "    " 6 0 0 808080  "C743"  0 1 9 ""  1 ""  <> 0 1496 0 1495 1 17.29 743 0 743 743 "CCD mismatch"  <> <> <> <>
  1496 15 -2.790074 -19.171652 -0.639052 111 " " E "A" 70 -0.50000 -0.50000 "GLU " " O  " "    " 8 0 0 FF2E2E  "O744"  0 1 9 ""  1 ""  <> 0 1497 0 1496 1 15.61 744 0 744 744 "CCD mismatch"  <> <> <> <>
  1497 3 -2.895074 -21.756415 1.333890 111 " " E "A" 24 -0.12000 -0.12000 "GLU " " CB " "    " 6 0 0 808080  "C745"  0 1 9 ""  1 ""  <> 0 1498 2 1497 1 22.45 745 0 745 745 "CCD mismatch"  <> <> <> <>
  1498 3 -3.102074 -22.184048 2.800572 111 " " E "A" 24 -0.22000 -0.22000 "GLU " " CG " "    " 6 0 0 808080  "C746"  0 1 9 ""  1 ""  <> 0 1499 2 1498 1 29.51 746 0 746 746 "CCD mismatch"  <> <> <> <>
  1499 2 -2.223074 -23.224853 3.473298 111 " " E "A" 24 0.70000 0.70000 "GLU " " CD " "    " 6 0 0 808080  "C747"  0 1 9 "%UT"  13 ""  <> 0 1500 0 1499 1 38.69 747 0 747 747 "CCD mismatch"  <> <> <> <>
  1500 15 -1.401074 -23.870936 2.772347 111 " " E "A" 70 -0.80000 -0.80000 "GLU " " OE1" "    " 8 0 0 FF2E2E  "O748"  0 1 9 ""  1 ""  <> 0 1501 0 1500 1 29.96 748 0 748 748 "CCD mismatch"  <> <> <> <>
  1501 18 -2.364074 -23.388562 4.722852 111 " " E "A" 70 -0.80000 -0.80000 "GLU " " OE2" "    " 8 -1 0 FF2E2E  "O749"  0 1 9 ""  1 ""  <> 0 1502 0 1501 1 23.05 749 0 749 749 "CCD mismatch"  <> <> <> <>
  1502 43 -2.817823 -19.397920 2.517726 111 " " E "A" 21 0.30000 0.30000 "GLU " " H  " "    " 1 0 0 FFFFFF  ""  -1 0 1 ""  1 ""  <> 0 1503 0 1502 <> 17.3 <> <> <> 3836 <> <> <> <> <>
  1503 41 -0.872254 -21.045670 1.204549 111 " " E "A" 21 0.06000 0.06000 "GLU " " HA " "    " 1 0 0 FFFFFF  ""  -1 0 1 ""  1 ""  <> 0 1504 0 1503 <> 20.21 <> <> <> 3837 <> <> <> <> <>
  1504 41 -2.644547 -22.628723 0.729228 111 " " E "A" 21 0.06000 0.06000 "GLU " " HB3" "    " 1 0 0 FFFFFF  ""  -1 0 1 ""  1 ""  <> 0 1505 0 1504 <> 22.45 <> <> <> 3838 <> <> <> <> <>
  1505 41 -3.868152 -21.437595 0.958917 111 " " E "A" 21 0.06000 0.06000 "GLU " " HB2" "    " 1 0 0 FFFFFF  ""  -1 0 1 ""  1 ""  <> 0 1506 0 1505 <> 22.45 <> <> <> 3839 <> <> <> <> <>
  1506 41 -4.132811 -22.334092 3.113503 111 " " E "A" 21 0.06000 0.06000 "GLU " " HG3" "    " 1 0 0 FFFFFF  ""  -1 0 1 ""  1 ""  <> 0 1507 0 1506 <> 29.51 <> <> <> 3840 <> <> <> <> <>
  1507 41 -2.501474 -21.468428 3.339288 111 " " E "A" 21 0.06000 0.06000 "GLU " " HG2" "    " 1 0 0 FFFFFF  ""  -1 0 1 ""  1 ""  <> 0 1508 0 1507 <> 29.51 <> <> <> 3841 <> <> <> <> <>
  1508 25 -1.200074 -20.569106 -1.376590 112 " " P "A" 38 -0.14000 -0.14000 "PRO " " N  " "    " 7 0 0 2E2EFF  "N750"  0 1 9 ""  1 ""  <> 0 1509 0 1508 1 19.48 750 0 750 750 "CCD mismatch"  <> <> <> <>
  1509 3 -1.262074 -20.031167 -2.740327 112 " " P "A" 24 0.01000 0.01000 "PRO " " CA " "    " 6 0 0 808080  "C751"  0 1 -70 ""  1 ""  FF2E2E  0 1510 1 1509 1 18.01 751 0 751 751 "CCD mismatch"  <> <> <> <>
  1510 2 -2.576074 -20.308381 -3.466180 112 " " P "A" 24 0.50000 0.50000 "PRO " " C  " "    " 6 0 0 808080  "C752"  0 1 9 ""  1 ""  <> 0 1511 0 1510 1 20.54 752 0 752 752 "CCD mismatch"  <> <> <> <>
  1511 15 -2.929074 -19.575960 -4.382769 112 " " P "A" 70 -0.50000 -0.50000 "PRO " " O  " "    " 8 0 0 FF2E2E  "O753"  0 1 9 ""  1 ""  <> 0 1512 0 1511 1 26.5 753 0 753 753 "CCD mismatch"  <> <> <> <>
  1512 3 -0.054074 -20.678714 -3.446742 112 " " P "A" 24 -0.12000 -0.12000 "PRO " " CB " "    " 6 0 0 808080  "C754"  0 1 9 ""  1 ""  <> 0 1513 2 1512 1 22.32 754 0 754 754 "CCD mismatch"  <> <> <> <>
  1513 3 0.236926 -21.920380 -2.652115 112 " " P "A" 24 -0.12000 -0.12000 "PRO " " CG " "    " 6 0 0 808080  "C755"  0 1 9 ""  1 ""  <> 0 1514 2 1513 1 25.91 755 0 755 755 "CCD mismatch"  <> <> <> <>
  1514 3 -0.170074 -21.610711 -1.220478 112 " " P "A" 24 -0.05000 -0.05000 "PRO " " CD " "    " 6 0 0 808080  "C756"  0 1 9 ""  1 ""  <> 0 1515 2 1514 1 25.5 756 0 756 756 "CCD mismatch"  <> <> <> <>
  1515 41 -1.119740 -18.948761 -2.717985 112 " " P "A" 21 0.06000 0.06000 "PRO " " HA " "    " 1 0 0 FFFFFF  ""  -1 0 1 ""  1 ""  <> 0 1516 0 1515 <> 18.01 <> <> <> 3842 <> <> <> <> <>
  1516 41 0.798103 -20.000840 -3.382027 112 " " P "A" 21 0.06000 0.06000 "PRO " " HB3" "    " 1 0 0 FFFFFF  ""  -1 0 1 ""  1 ""  <> 0 1517 0 1516 <> 22.32 <> <> <> 3843 <> <> <> <> <>
  1517 41 -0.217127 -20.890305 -4.504829 112 " " P "A" 21 0.06000 0.06000 "PRO " " HB2" "    " 1 0 0 FFFFFF  ""  -1 0 1 ""  1 ""  <> 0 1518 0 1517 <> 22.32 <> <> <> 3844 <> <> <> <> <>
  1518 41 1.270098 -22.257058 -2.741275 112 " " P "A" 21 0.06000 0.06000 "PRO " " HG3" "    " 1 0 0 FFFFFF  ""  -1 0 1 ""  1 ""  <> 0 1519 0 1518 <> 25.91 <> <> <> 3845 <> <> <> <> <>
  1519 41 -0.398233 -22.724961 -3.026190 112 " " P "A" 21 0.06000 0.06000 "PRO " " HG2" "    " 1 0 0 FFFFFF  ""  -1 0 1 ""  1 ""  <> 0 1520 0 1519 <> 25.91 <> <> <> 3846 <> <> <> <> <>
  1520 41 -0.533210 -22.498924 -0.701430 112 " " P "A" 21 0.06000 0.06000 "PRO " " HD2" "    " 1 0 0 FFFFFF  ""  -1 0 1 ""  1 ""  <> 0 1521 0 1520 <> 25.5 <> <> <> 3847 <> <> <> <> <>
  1521 41 0.670118 -21.195257 -0.662272 112 " " P "A" 21 0.06000 0.06000 "PRO " " HD3" "    " 1 0 0 FFFFFF  ""  -1 0 1 ""  1 ""  <> 0 1522 0 1521 <> 25.5 <> <> <> 3848 <> <> <> <> <>
  1522 25 -3.298074 -21.352268 -3.048113 113 " " K "A" 38 -0.50000 -0.50000 "LYS " " N  " "    " 7 0 0 2E2EFF  "N757"  0 1 9 ""  1 ""  <> 0 1523 1 1522 1 21.4 757 0 757 757 "CCD mismatch"  <> <> <> <>
  1523 3 -4.657074 -21.574525 -3.525153 113 " " K "A" 24 0.14000 0.14000 "LYS " " CA " "    " 6 0 0 808080  "C758"  0 1 -70 ""  1 ""  FF2E2E  0 1524 1 1523 1 20.27 758 0 758 758 "CCD mismatch"  <> <> <> <>
  1524 2 -5.673074 -21.093523 -2.492272 113 " " K "A" 24 0.50000 0.50000 "LYS " " C  " "    " 6 0 0 808080  "C759"  0 1 9 ""  1 ""  <> 0 1525 0 1524 1 18.57 759 0 759 759 "CCD mismatch"  <> <> <> <>
  1525 15 -5.417074 -21.154674 -1.294357 113 " " K "A" 70 -0.50000 -0.50000 "LYS " " O  " "    " 8 0 0 FF2E2E  "O760"  0 1 9 ""  1 ""  <> 0 1526 0 1525 1 17.84 760 0 760 760 "CCD mismatch"  <> <> <> <>
  1526 3 -4.894074 -23.066700 -3.826630 113 " " K "A" 24 -0.12000 -0.12000 "LYS " " CB " "    " 6 0 0 808080  "C761"  0 1 9 ""  1 ""  <> 0 1527 2 1526 1 24.98 761 0 761 761 "CCD mismatch"  <> <> <> <>
  1527 3 -3.976074 -23.608885 -4.907537 113 " " K "A" 24 -0.12000 -0.12000 "LYS " " CG " "    " 6 0 0 808080  "C762"  0 1 9 ""  1 ""  <> 0 1528 2 1527 1 24.24 762 0 762 762 "CCD mismatch"  <> <> <> <>
  1528 3 -4.510074 -24.872034 -5.583700 113 " " K "A" 24 -0.12000 -0.12000 "LYS " " CD " "    " 6 0 0 808080  "C763"  0 1 9 ""  1 ""  <> 0 1529 2 1528 1 33.75 763 0 763 763 "CCD mismatch"  <> <> <> <>
  1529 3 -4.473074 -26.056070 -4.666889 113 " " K "A" 24 0.19000 0.19000 "LYS " " CE " "    " 6 0 0 808080  "C764"  0 1 9 ""  1 ""  <> 0 1530 2 1529 1 32.14 764 0 764 764 "CCD mismatch"  <> <> <> <>
  1530 32 -5.106074 -27.223822 -5.290284 113 " " K "A" 38 -0.30000 -0.30000 "LYS " " NZ " "    " 7 1 0 2E2EFF  "N765"  0 1 9 "%UT"  13 ""  <> 0 1531 3 1530 1 33.97 765 0 765 765 "CCD mismatch"  <> <> <> <>
  1531 43 -2.975593 -21.935884 -2.290232 113 " " K "A" 21 0.30000 0.30000 "LYS " " H  " "    " 1 0 0 FFFFFF  ""  -1 0 1 ""  1 ""  <> 0 1532 0 1531 <> 21.4 <> <> <> 3849 <> <> <> <> <>
  1532 41 -4.837699 -21.029161 -4.450227 113 " " K "A" 21 0.06000 0.06000 "LYS " " HA " "    " 1 0 0 FFFFFF  ""  -1 0 1 ""  1 ""  <> 0 1533 0 1532 <> 20.27 <> <> <> 3850 <> <> <> <> <>
  1533 41 -5.928204 -23.187792 -4.150720 113 " " K "A" 21 0.06000 0.06000 "LYS " " HB3" "    " 1 0 0 FFFFFF  ""  -1 0 1 ""  1 ""  <> 0 1534 0 1533 <> 24.98 <> <> <> 3851 <> <> <> <> <>
  1534 41 -4.788875 -23.660176 -2.918755 113 " " K "A" 21 0.06000 0.06000 "LYS " " HB2" "    " 1 0 0 FFFFFF  ""  -1 0 1 ""  1 ""  <> 0 1535 0 1534 <> 24.98 <> <> <> 3852 <> <> <> <> <>
  1535 41 -2.983268 -23.794825 -4.495412 113 " " K "A" 21 0.06000 0.06000 "LYS " " HG3" "    " 1 0 0 FFFFFF  ""  -1 0 1 ""  1 ""  <> 0 1536 0 1535 <> 24.24 <> <> <> 3853 <> <> <> <> <>
  1536 41 -3.839988 -22.846848 -5.676164 113 " " K "A" 21 0.06000 0.06000 "LYS " " HG2" "    " 1 0 0 FFFFFF  ""  -1 0 1 ""  1 ""  <> 0 1537 0 1536 <> 24.24 <> <> <> 3854 <> <> <> <> <>
  1537 41 -3.916087 -25.072059 -6.477093 113 " " K "A" 21 0.06000 0.06000 "LYS " " HD3" "    " 1 0 0 FFFFFF  ""  -1 0 1 ""  1 ""  <> 0 1538 0 1537 <> 33.75 <> <> <> 3855 <> <> <> <> <>
  1538 41 -5.528800 -24.688734 -5.932480 113 " " K "A" 21 0.06000 0.06000 "LYS " " HD2" "    " 1 0 0 FFFFFF  ""  -1 0 1 ""  1 ""  <> 0 1539 0 1538 <> 33.75 <> <> <> 3856 <> <> <> <> <>
  1539 41 -5.008938 -25.849688 -3.739951 113 " " K "A" 21 0.06000 0.06000 "LYS " " HE3" "    " 1 0 0 FFFFFF  ""  -1 0 1 ""  1 ""  <> 0 1540 0 1539 <> 32.14 <> <> <> 3857 <> <> <> <> <>
  1540 41 -3.445228 -26.303362 -4.399244 113 " " K "A" 21 0.06000 0.06000 "LYS " " HE2" "    " 1 0 0 FFFFFF  ""  -1 0 1 ""  1 ""  <> 0 1541 0 1540 <> 32.14 <> <> <> 3858 <> <> <> <> <>
  1541 44 -6.075076 -27.006877 -5.485848 113 " " K "A" 21 0.33000 0.33000 "LYS " " HZ1" "    " 1 0 0 FFFFFF  ""  -1 0 1 ""  1 ""  <> 0 1542 0 1541 <> 33.97 <> <> <> 3859 <> <> <> <> <>
  1542 44 -4.630301 -27.455416 -6.150110 113 " " K "A" 21 0.33000 0.33000 "LYS " " HZ2" "    " 1 0 0 FFFFFF  ""  -1 0 1 ""  1 ""  <> 0 1543 0 1542 <> 33.97 <> <> <> 3860 <> <> <> <> <>
  1543 44 -5.065375 -28.008932 -4.656408 113 " " K "A" 21 0.33000 0.33000 "LYS " " HZ3" "    " 1 0 0 FFFFFF  ""  -1 0 1 ""  1 ""  <> 0 1544 0 1543 <> 33.97 <> <> <> 3861 <> <> <> <> <>
  1544 25 -6.836074 -20.640254 -2.975359 114 " " T "A" 38 -0.50000 -0.50000 "THR " " N  " "    " 7 0 0 2E2EFF  "N766"  0 1 9 ""  1 ""  <> 0 1545 1 1544 1 18 766 0 766 766 "CCD mismatch"  <> <> <> <>
  1545 3 -7.920074 -20.183381 -2.122686 114 " " T "A" 24 0.14000 0.14000 "THR " " CA " "    " 6 0 0 808080  "C767"  0 1 -70 ""  1 ""  FF2E2E  0 1546 1 1545 1 16.44 767 0 767 767 "CCD mismatch"  <> <> <> <>
  1546 2 -8.953074 -21.250266 -1.776786 114 " " T "A" 24 0.50000 0.50000 "THR " " C  " "    " 6 0 0 808080  "C768"  0 1 9 ""  1 ""  <> 0 1547 0 1546 1 19.39 768 0 768 768 "CCD mismatch"  <> <> <> <>
  1547 15 -9.900074 -20.973088 -1.042872 114 " " T "A" 70 -0.50000 -0.50000 "THR " " O  " "    " 8 0 0 FF2E2E  "O769"  0 1 9 ""  1 ""  <> 0 1548 0 1547 1 19.53 769 0 769 769 "CCD mismatch"  <> <> <> <>
  1548 3 -8.635074 -19.024902 -2.815230 114 " " T "A" 24 0.20500 0.20500 "THR " " CB " "    " 6 0 0 808080  "C770"  0 1 9 ""  1 ""  <> 0 1549 1 1548 1 20.94 770 0 770 770 "CCD mismatch"  <> <> <> <>
  1549 3 -7.690074 -17.910804 -3.178904 114 " " T "A" 24 -0.18000 -0.18000 "THR " " CG2" "    " 6 0 0 808080  "C771"  0 1 9 ""  1 ""  <> 0 1550 3 1549 1 20.83 771 0 771 771 "CCD mismatch"  <> <> <> <>
  1550 16 -9.277074 -19.522748 -3.992935 114 " " T "A" 70 -0.68300 -0.68300 "THR " " OG1" "    " 8 0 0 FF2E2E  "O772"  0 1 9 "%UT"  13 ""  <> 0 1551 1 1550 1 18.46 772 0 772 772 "CCD mismatch"  <> <> <> <>
  1551 43 -6.992847 -20.612731 -3.974735 114 " " T "A" 21 0.30000 0.30000 "THR " " H  " "    " 1 0 0 FFFFFF  ""  -1 0 1 ""  1 ""  <> 0 1552 0 1551 <> 18 <> <> <> 3862 <> <> <> <> <>
  1552 41 -7.525168 -19.809417 -1.178704 114 " " T "A" 21 0.06000 0.06000 "THR " " HA " "    " 1 0 0 FFFFFF  ""  -1 0 1 ""  1 ""  <> 0 1553 0 1552 <> 16.44 <> <> <> 3863 <> <> <> <> <>
  1553 41 -9.400240 -18.617661 -2.153193 114 " " T "A" 21 0.06000 0.06000 "THR " " HB " "    " 1 0 0 FFFFFF  ""  -1 0 1 ""  1 ""  <> 0 1554 0 1553 <> 20.94 <> <> <> 3864 <> <> <> <> <>
  1554 41 -8.234548 -16.996921 -3.417724 114 " " T "A" 21 0.06000 0.06000 "THR " "HG21" "    " 1 0 0 FFFFFF  ""  -1 0 1 ""  1 ""  <> 0 1555 0 1554 <> 20.83 <> <> <> 3865 <> <> <> <> <>
  1555 41 -7.002392 -17.692583 -2.370896 114 " " T "A" 21 0.06000 0.06000 "THR " "HG22" "    " 1 0 0 FFFFFF  ""  -1 0 1 ""  1 ""  <> 0 1556 0 1555 <> 20.83 <> <> <> 3866 <> <> <> <> <>
  1556 41 -7.080094 -18.162722 -4.047368 114 " " T "A" 21 0.06000 0.06000 "THR " "HG23" "    " 1 0 0 FFFFFF  ""  -1 0 1 ""  1 ""  <> 0 1557 0 1556 <> 20.83 <> <> <> 3867 <> <> <> <> <>
  1557 42 -8.609448 -19.697279 -4.661692 114 " " T "A" 21 0.41800 0.41800 "THR " " HG1" "    " 1 0 0 FFFFFF  ""  -1 0 1 ""  1 ""  <> 0 1558 0 1557 <> 18.46 <> <> <> 3868 <> <> <> <> <>
  1558 25 -8.772074 -22.463151 -2.320007 115 " " D "A" 38 -0.50000 -0.50000 "ASP " " N  " "    " 7 0 0 2E2EFF  "N773"  0 1 9 ""  1 ""  <> 0 1559 1 1558 1 17.44 773 0 773 773 "CCD mismatch"  <> <> <> <>
  1559 3 -9.763074 -23.524933 -2.200947 115 " " D "A" 24 0.14000 0.14000 "ASP " " CA " "    " 6 0 0 808080  "C774"  0 1 -70 ""  1 ""  FF2E2E  0 1560 1 1559 1 21.91 774 0 774 774 "CCD mismatch"  <> <> <> <>
  1560 2 -10.238074 -23.819294 -0.775100 115 " " D "A" 24 0.50000 0.50000 "ASP " " C  " "    " 6 0 0 808080  "C775"  0 1 9 ""  1 ""  <> 0 1561 0 1560 1 21.09 775 0 775 775 "CCD mismatch"  <> <> <> <>
  1561 15 -11.388074 -24.212078 -0.560778 115 " " D "A" 70 -0.50000 -0.50000 "ASP " " O  " "    " 8 0 0 FF2E2E  "O776"  0 1 9 ""  1 ""  <> 0 1562 0 1561 1 22 776 0 776 776 "CCD mismatch"  <> <> <> <>
  1562 3 -9.167074 -24.840297 -2.738670 115 " " D "A" 24 -0.22000 -0.22000 "ASP " " CB " "    " 6 0 0 808080  "C777"  0 1 9 ""  1 ""  <> 0 1563 2 1562 1 25.31 777 0 777 777 "CCD mismatch"  <> <> <> <>
  1563 2 -8.720074 -24.838603 -4.177604 115 " " D "A" 24 0.70000 0.70000 "ASP " " CG " "    " 6 0 0 808080  "C778"  0 1 9 "%UT"  13 ""  <> 0 1564 0 1563 1 37.84 778 0 778 778 "CCD mismatch"  <> <> <> <>
  1564 15 -8.625074 -23.742723 -4.767725 115 " " D "A" 70 -0.80000 -0.80000 "ASP " " OD1" "    " 8 0 0 FF2E2E  "O779"  0 1 9 ""  1 ""  <> 0 1565 0 1564 1 35.07 779 0 779 779 "CCD mismatch"  <> <> <> <>
  1565 18 -8.459074 -25.940850 -4.720456 115 " " D "A" 70 -0.80000 -0.80000 "ASP " " OD2" "    " 8 -1 0 FF2E2E  "O780"  0 1 9 ""  1 ""  <> 0 1566 0 1565 1 48.08 780 0 780 780 "CCD mismatch"  <> <> <> <>
  1566 43 -8.003346 -22.634070 -2.953365 115 " " D "A" 21 0.30000 0.30000 "ASP " " H  " "    " 1 0 0 FFFFFF  ""  -1 0 1 ""  1 ""  <> 0 1567 0 1566 <> 17.44 <> <> <> 3869 <> <> <> <> <>
  1567 41 -10.635042 -23.246988 -2.796396 115 " " D "A" 21 0.06000 0.06000 "ASP " " HA " "    " 1 0 0 FFFFFF  ""  -1 0 1 ""  1 ""  <> 0 1568 0 1567 <> 21.91 <> <> <> 3870 <> <> <> <> <>
  1568 41 -9.890143 -25.650150 -2.616923 115 " " D "A" 21 0.06000 0.06000 "ASP " " HB3" "    " 1 0 0 FFFFFF  ""  -1 0 1 ""  1 ""  <> 0 1569 0 1568 <> 25.31 <> <> <> 3871 <> <> <> <> <>
  1569 41 -8.290886 -25.113638 -2.146759 115 " " D "A" 21 0.06000 0.06000 "ASP " " HB2" "    " 1 0 0 FFFFFF  ""  -1 0 1 ""  1 ""  <> 0 1570 0 1569 <> 25.31 <> <> <> 3872 <> <> <> <> <>
  1570 25 -9.316074 -23.722123 0.188596 116 " " Q "A" 38 -0.50000 -0.50000 "GLN " " N  " "    " 7 0 0 2E2EFF  "N781"  0 1 9 ""  1 ""  <> 0 1571 1 1570 1 15.08 781 0 781 781 "CCD mismatch"  <> <> <> <>
  1571 3 -9.613074 -24.098220 1.558015 116 " " Q "A" 24 0.14000 0.14000 "GLN " " CA " "    " 6 0 0 808080  "C782"  0 1 -70 ""  1 ""  FF2E2E  0 1572 1 1571 1 14.91 782 0 782 782 "CCD mismatch"  <> <> <> <>
  1572 2 -9.851074 -22.912512 2.494309 116 " " Q "A" 24 0.50000 0.50000 "GLN " " C  " "    " 6 0 0 808080  "C783"  0 1 9 ""  1 ""  <> 0 1573 0 1572 1 15.45 783 0 783 783 "CCD mismatch"  <> <> <> <>
  1573 15 -9.996074 -23.107157 3.699444 116 " " Q "A" 70 -0.50000 -0.50000 "GLN " " O  " "    " 8 0 0 FF2E2E  "O784"  0 1 9 ""  1 ""  <> 0 1574 0 1573 1 13.61 784 0 784 784 "CCD mismatch"  <> <> <> <>
  1574 3 -8.480074 -24.970716 2.121223 116 " " Q "A" 24 -0.12000 -0.12000 "GLN " " CB " "    " 6 0 0 808080  "C785"  0 1 9 ""  1 ""  <> 0 1575 2 1574 1 19.23 785 0 785 785 "CCD mismatch"  <> <> <> <>
  1575 3 -8.309074 -26.332575 1.440031 116 " " Q "A" 24 -0.12000 -0.12000 "GLN " " CG " "    " 6 0 0 808080  "C786"  0 1 9 ""  1 ""  <> 0 1576 2 1575 1 22.46 786 0 786 786 "CCD mismatch"  <> <> <> <>
  1576 2 -9.567074 -27.141144 1.602515 116 " " Q "A" 24 0.50000 0.50000 "GLN " " CD " "    " 6 0 0 808080  "C787"  0 1 9 "%UT"  13 "Flip"  <> 0 1577 0 1576 1 32.49 787 0 787 787 "CCD mismatch"  0.0537149588192043 "Flip"  <> <>
  1577 25 -10.061074 -27.344091 2.722028 116 " " Q "A" 38 -0.76000 -0.76000 "GLN " " NE2" "    " 7 0 0 2E2EFF  "N788"  0 1 9 ""  1 ""  <> 0 1578 2 1577 1 39.08 788 0 788 788 "CCD mismatch"  <> <> <> <>
  1578 15 -10.151074 -27.586074 0.491156 116 " " Q "A" 70 -0.50000 -0.50000 "GLN " " OE1" "    " 8 0 0 FF2E2E  "O789"  0 1 9 ""  1 ""  <> 0 1579 0 1578 1 33.37 789 0 789 789 "CCD mismatch"  <> <> <> <>
  1579 43 -8.371356 -23.419411 -0.013870 116 " " Q "A" 21 0.30000 0.30000 "GLN " " H  " "    " 1 0 0 FFFFFF  ""  -1 0 1 ""  1 ""  <> 0 1580 0 1579 <> 15.08 <> <> <> 3873 <> <> <> <> <>
  1580 41 -10.532106 -24.675603 1.628013 116 " " Q "A" 21 0.06000 0.06000 "GLN " " HA " "    " 1 0 0 FFFFFF  ""  -1 0 1 ""  1 ""  <> 0 1581 0 1580 <> 14.91 <> <> <> 3874 <> <> <> <> <>
  1581 41 -8.631316 -25.145989 3.187653 116 " " Q "A" 21 0.06000 0.06000 "GLN " " HB3" "    " 1 0 0 FFFFFF  ""  -1 0 1 ""  1 ""  <> 0 1582 0 1581 <> 19.23 <> <> <> 3875 <> <> <> <> <>
  1582 41 -7.532855 -24.441022 2.077691 116 " " Q "A" 21 0.06000 0.06000 "GLN " " HB2" "    " 1 0 0 FFFFFF  ""  -1 0 1 ""  1 ""  <> 0 1583 0 1582 <> 19.23 <> <> <> 3876 <> <> <> <> <>
  1583 41 -7.475678 -26.876463 1.885686 116 " " Q "A" 21 0.06000 0.06000 "GLN " " HG3" "    " 1 0 0 FFFFFF  ""  -1 0 1 ""  1 ""  <> 0 1584 0 1583 <> 22.46 <> <> <> 3877 <> <> <> <> <>
  1584 41 -8.075816 -26.209196 0.381480 116 " " Q "A" 21 0.06000 0.06000 "GLN " " HG2" "    " 1 0 0 FFFFFF  ""  -1 0 1 ""  1 ""  <> 0 1585 0 1584 <> 22.46 <> <> <> 3878 <> <> <> <> <>
  1585 43 -10.918769 -27.870398 2.804149 116 " " Q "A" 21 0.38000 0.38000 "GLN " "HE22" "    " 1 0 0 FFFFFF  ""  -1 0 1 ""  1 ""  <> 0 1586 0 1585 <> 39.08 <> <> <> 3879 <> <> <> <> <>
  1586 43 -9.617973 -26.982384 3.553658 116 " " Q "A" 21 0.38000 0.38000 "GLN " "HE21" "    " 1 0 0 FFFFFF  ""  -1 0 1 ""  1 ""  <> 0 1587 0 1586 <> 39.08 <> <> <> 3880 <> <> <> <> <>
  1587 25 -9.914074 -21.684826 1.969894 117 " " D "A" 38 -0.50000 -0.50000 "ASP " " N  " "    " 7 0 0 2E2EFF  "N790"  1 1 9 ""  1 ""  <> 0 1588 1 1587 1 13.43 790 0 790 790 "CCD mismatch"  <> <> <> <>
  1588 3 -10.075074 -20.530981 2.847376 117 " " D "A" 24 0.14000 0.14000 "ASP " " CA " "    " 6 0 0 808080  "C791"  1 1 -70 ""  1 ""  FF2E2E  0 1589 1 1588 1 16.4 791 0 791 791 "CCD mismatch"  <> <> <> <>
  1589 2 -11.350074 -20.591552 3.692288 117 " " D "A" 24 0.50000 0.50000 "ASP " " C  " "    " 6 0 0 808080  "C792"  1 1 9 ""  1 ""  <> 0 1590 0 1589 1 14.96 792 0 792 792 "CCD mismatch"  <> <> <> <>
  1590 15 -11.306074 -20.438229 4.914724 117 " " D "A" 70 -0.50000 -0.50000 "ASP " " O  " "    " 8 0 0 FF2E2E  "O793"  1 1 9 ""  1 ""  <> 0 1591 0 1590 1 13.82 793 0 793 793 "CCD mismatch"  <> <> <> <>
  1591 3 -10.095074 -19.229247 2.044706 117 " " D "A" 24 -0.22000 -0.22000 "ASP " " CB " "    " 6 0 0 808080  "C794"  1 1 9 ""  1 ""  <> 0 1592 2 1591 1 14.79 794 0 794 794 "CCD mismatch"  <> <> <> <>
  1592 2 -8.809074 -18.798481 1.406598 117 " " D "A" 24 0.70000 0.70000 "ASP " " CG " "    " 6 0 0 808080  "C795"  1 1 9 "%UT"  13 ""  <> 0 1593 0 1592 1 17.56 795 0 795 795 "CCD mismatch"  <> <> <> <>
  1593 15 -7.772074 -19.489530 1.611530 117 " " D "A" 70 -0.80000 -0.80000 "ASP " " OD1" "    " 8 0 0 FF2E2E  "O796"  1 1 9 ""  1 ""  <> 0 1594 0 1593 1 15.81 796 0 796 796 "CCD mismatch"  <> <> <> <>
  1594 18 -8.834074 -17.776844 0.665071 117 " " D "A" 70 -0.80000 -0.80000 "ASP " " OD2" "    " 8 -1 0 FF2E2E  "O797"  1 1 9 ""  1 ""  <> 0 1595 0 1594 1 15.95 797 0 797 797 "CCD mismatch"  <> <> <> <>
  1595 43 -9.798988 -21.522504 0.978315 117 " " D "A" 21 0.30000 0.30000 "ASP " " H  " "    " 1 0 0 FFFFFF  ""  -1 0 1 ""  1 ""  <> 0 1596 0 1595 <> 13.43 <> <> <> 3881 <> <> <> <> <>
  1596 41 -9.237571 -20.511065 3.549281 117 " " D "A" 21 0.06000 0.06000 "ASP " " HA " "    " 1 0 0 FFFFFF  ""  -1 0 1 ""  1 ""  <> 0 1597 0 1596 <> 16.4 <> <> <> 3882 <> <> <> <> <>
  1597 41 -10.391055 -18.408084 2.692169 117 " " D "A" 21 0.06000 0.06000 "ASP " " HB3" "    " 1 0 0 FFFFFF  ""  -1 0 1 ""  1 ""  <> 0 1598 0 1597 <> 14.79 <> <> <> 3883 <> <> <> <> <>
  1598 41 -10.846555 -19.295784 1.256296 117 " " D "A" 21 0.06000 0.06000 "ASP " " HB2" "    " 1 0 0 FFFFFF  ""  -1 0 1 ""  1 ""  <> 0 1599 0 1598 <> 14.79 <> <> <> 3884 <> <> <> <> <>
  1599 25 -12.503074 -20.805127 3.048210 118 " " E "A" 38 -0.50000 -0.50000 "GLU " " N  " "    " 7 0 0 2E2EFF  "N798"  1 1 9 ""  1 ""  <> 0 1600 1 1599 1 14.7 798 0 798 798 "CCD mismatch"  <> <> <> <>
  1600 3 -13.759074 -20.834312 3.780761 118 " " E "A" 24 0.14000 0.14000 "GLU " " CA " "    " 6 0 0 808080  "C799"  1 1 -70 ""  1 ""  FF2E2E  0 1601 1 1600 1 16.26 799 0 799 799 "CCD mismatch"  <> <> <> <>
  1601 2 -13.824074 -22.043375 4.718919 118 " " E "A" 24 0.50000 0.50000 "GLU " " C  " "    " 6 0 0 808080  "C800"  1 1 9 ""  1 ""  <> 0 1602 0 1601 1 16.01 800 0 800 800 "CCD mismatch"  <> <> <> <>
  1602 15 -14.400074 -21.952207 5.805011 118 " " E "A" 70 -0.50000 -0.50000 "GLU " " O  " "    " 8 0 0 FF2E2E  "O801"  1 1 9 ""  1 ""  <> 0 1603 0 1602 1 14.94 801 0 801 801 "CCD mismatch"  <> <> <> <>
  1603 3 -14.970074 -20.787631 2.823907 118 " " E "A" 24 -0.12000 -0.12000 "GLU " " CB " "    " 6 0 0 808080  "C802"  1 1 9 ""  1 ""  <> 0 1604 2 1603 1 24.44 802 0 802 802 "CCD mismatch"  <> <> <> <>
  1604 3 -15.249074 -19.377309 2.287157 118 " " E "A" 24 -0.22000 -0.22000 "GLU " " CG " "    " 6 0 0 808080  "C803"  1 1 9 ""  1 ""  <> 0 1605 2 1604 1 30.96 803 0 803 803 "CCD mismatch"  <> <> <> <>
  1605 2 -15.560074 -18.325000 3.348505 118 " " E "A" 24 0.70000 0.70000 "GLU " " CD " "    " 6 0 0 808080  "C804"  1 1 9 "%UT"  13 ""  <> 0 1606 0 1605 1 37.52 804 0 804 804 "CCD mismatch"  10 <> <> <>
  1606 15 -16.625074 -18.440645 3.998807 118 " " E "A" 70 -0.80000 -0.80000 "GLU " " OE1" "    " 8 0 0 FF2E2E  "O805"  1 1 9 ""  1 ""  <> 0 1607 0 1606 1 44.89 805 0 805 805 "CCD mismatch"  <> <> <> <>
  1607 18 -14.731074 -17.405077 3.555152 118 " " E "A" 70 -0.80000 -0.80000 "GLU " " OE2" "    " 8 -1 0 FF2E2E  "O806"  1 1 9 ""  1 ""  <> 0 1608 0 1607 1 25.87 806 0 806 806 "CCD mismatch"  <> <> <> <>
  1608 43 -12.535631 -20.899123 2.040763 118 " " E "A" 21 0.30000 0.30000 "GLU " " H  " "    " 1 0 0 FFFFFF  ""  -1 0 1 ""  1 ""  <> 0 1609 0 1608 <> 14.7 <> <> <> 3885 <> <> <> <> <>
  1609 41 -13.787833 -19.965562 4.438837 118 " " E "A" 21 0.06000 0.06000 "GLU " " HA " "    " 1 0 0 FFFFFF  ""  -1 0 1 ""  1 ""  <> 0 1610 0 1609 <> 16.26 <> <> <> 3886 <> <> <> <> <>
  1610 41 -15.864833 -21.166703 3.321166 118 " " E "A" 21 0.06000 0.06000 "GLU " " HB3" "    " 1 0 0 FFFFFF  ""  -1 0 1 ""  1 ""  <> 0 1611 0 1610 <> 24.44 <> <> <> 3887 <> <> <> <> <>
  1611 41 -14.799795 -21.458421 1.981008 118 " " E "A" 21 0.06000 0.06000 "GLU " " HB2" "    " 1 0 0 FFFFFF  ""  -1 0 1 ""  1 ""  <> 0 1612 0 1611 <> 24.44 <> <> <> 3888 <> <> <> <> <>
  1612 41 -16.091884 -19.419593 1.596111 118 " " E "A" 21 0.06000 0.06000 "GLU " " HG3" "    " 1 0 0 FFFFFF  ""  -1 0 1 ""  1 ""  <> 0 1613 0 1612 <> 30.96 <> <> <> 3889 <> <> <> <> <>
  1613 41 -14.398132 -19.047048 1.688520 118 " " E "A" 21 0.06000 0.06000 "GLU " " HG2" "    " 1 0 0 FFFFFF  ""  -1 0 1 ""  1 ""  <> 0 1614 0 1613 <> 30.96 <> <> <> 3890 <> <> <> <> <>
  1614 25 -13.224074 -23.168285 4.307320 119 " " E "A" 38 -0.50000 -0.50000 "GLU " " N  " "    " 7 0 0 2E2EFF  "N807"  1 1 9 ""  1 ""  <> 0 1615 1 1614 1 13.7 807 0 807 807 "CCD mismatch"  <> <> <> <>
  1615 3 -13.157074 -24.338544 5.166268 119 " " E "A" 24 0.14000 0.14000 "GLU " " CA " "    " 6 0 0 808080  "C808"  1 1 -70 ""  1 ""  FF2E2E  0 1616 1 1615 1 15.56 808 0 808 808 "CCD mismatch"  <> <> <> <>
  1616 2 -12.368074 -24.079200 6.451071 119 " " E "A" 24 0.50000 0.50000 "GLU " " C  " "    " 6 0 0 808080  "C809"  1 1 9 ""  1 ""  <> 0 1617 0 1616 1 11.64 809 0 809 809 "CCD mismatch"  <> <> <> <>
  1617 15 -12.797074 -24.461370 7.541009 119 " " E "A" 70 -0.50000 -0.50000 "GLU " " O  " "    " 8 0 0 FF2E2E  "O810"  1 1 9 ""  1 ""  <> 0 1618 0 1617 1 10.58 810 0 810 810 "CCD mismatch"  <> <> <> <>
  1618 3 -12.509074 -25.497061 4.418878 119 " " E "A" 24 -0.12000 -0.12000 "GLU " " CB " "    " 6 0 0 808080  "C811"  1 1 9 ""  1 ""  <> 0 1619 2 1618 1 18.5 811 0 811 811 "CCD mismatch"  <> <> <> <>
  1619 3 -12.462074 -26.750798 5.250414 119 " " E "A" 24 -0.22000 -0.22000 "GLU " " CG " "    " 6 0 0 808080  "C812"  1 1 9 ""  1 ""  <> 0 1620 2 1619 1 26.28 812 0 812 812 "CCD mismatch"  <> <> <> <>
  1620 2 -13.819074 -27.224460 5.744821 119 " " E "A" 24 0.70000 0.70000 "GLU " " CD " "    " 6 0 0 808080  "C813"  1 1 9 "%UT"  13 ""  <> 0 1621 0 1620 1 34.25 813 0 813 813 "CCD mismatch"  83.609294960534 <> <> <>
  1621 15 -14.856074 -26.712487 5.254058 119 " " E "A" 70 -0.80000 -0.80000 "GLU " " OE1" "    " 8 0 0 FF2E2E  "O814"  1 1 9 ""  1 ""  <> 0 1622 0 1621 1 35.05 814 0 814 814 "CCD mismatch"  <> <> <> <>
  1622 18 -13.841074 -28.115980 6.624980 119 " " E "A" 70 -0.80000 -0.80000 "GLU " " OE2" "    " 8 -1 0 FF2E2E  "O815"  1 1 9 ""  1 ""  <> 0 1623 0 1622 1 38.72 815 0 815 815 "CCD mismatch"  <> <> <> <>
  1623 43 -12.788667 -23.231683 3.396246 119 " " E "A" 21 0.30000 0.30000 "GLU " " H  " "    " 1 0 0 FFFFFF  ""  -1 0 1 ""  1 ""  <> 0 1624 0 1623 <> 13.7 <> <> <> 3891 <> <> <> <> <>
  1624 41 -14.188149 -24.484069 5.467067 119 " " E "A" 21 0.06000 0.06000 "GLU " " HA " "    " 1 0 0 FFFFFF  ""  -1 0 1 ""  1 ""  <> 0 1625 0 1624 <> 15.56 <> <> <> 3892 <> <> <> <> <>
  1625 41 -11.497930 -25.234524 4.108433 119 " " E "A" 21 0.06000 0.06000 "GLU " " HB3" "    " 1 0 0 FFFFFF  ""  -1 0 1 ""  1 ""  <> 0 1626 0 1625 <> 18.5 <> <> <> 3893 <> <> <> <> <>
  1626 41 -13.053548 -25.696703 3.495326 119 " " E "A" 21 0.06000 0.06000 "GLU " " HB2" "    " 1 0 0 FFFFFF  ""  -1 0 1 ""  1 ""  <> 0 1627 0 1626 <> 18.5 <> <> <> 3894 <> <> <> <> <>
  1627 41 -11.773676 -26.655361 6.091444 119 " " E "A" 21 0.06000 0.06000 "GLU " " HG3" "    " 1 0 0 FFFFFF  ""  -1 0 1 ""  1 ""  <> 0 1628 0 1627 <> 26.28 <> <> <> 3895 <> <> <> <> <>
  1628 41 -12.051691 -27.555244 4.640852 119 " " E "A" 21 0.06000 0.06000 "GLU " " HG2" "    " 1 0 0 FFFFFF  ""  -1 0 1 ""  1 ""  <> 0 1629 0 1628 <> 26.28 <> <> <> 3896 <> <> <> <> <>
  1629 25 -11.216074 -23.418857 6.317323 120 " " H "A" 38 -0.50000 -0.50000 "HIE " " N  " "    " 7 0 0 2E2EFF  "N816"  1 1 9 ""  1 ""  <> 0 1630 1 1629 1 12.17 816 0 816 816 "CCD mismatch"  <> <> <> <>
  1630 3 -10.425074 -23.042372 7.479232 120 " " H "A" 24 0.14000 0.14000 "HIE " " CA " "    " 6 0 0 808080  "C817"  1 1 -70 ""  1 ""  FF2E2E  0 1631 1 1630 1 11.83 817 0 817 817 "CCD mismatch"  <> <> <> <>
  1631 2 -11.239074 -22.136902 8.396913 120 " " H "A" 24 0.50000 0.50000 "HIE " " C  " "    " 6 0 0 808080  "C818"  1 1 9 ""  1 ""  <> 0 1632 0 1631 1 9.4 818 0 818 818 "CCD mismatch"  <> <> <> <>
  1632 15 -11.202074 -22.293834 9.600727 120 " " H "A" 70 -0.50000 -0.50000 "HIE " " O  " "    " 8 0 0 FF2E2E  "O819"  1 1 9 ""  1 ""  <> 0 1633 0 1632 1 9.48 819 0 819 819 "CCD mismatch"  <> <> <> <>
  1633 3 -9.130074 -22.333007 7.088576 120 " " H "A" 24 -0.12000 -0.12000 "HIE " " CB " "    " 6 0 0 808080  "C820"  1 1 9 ""  1 ""  <> 0 1634 2 1633 1 10.87 820 0 820 820 "CCD mismatch"  <> <> <> <>
  1634 2 -8.143074 -23.176197 6.335024 120 " " H "A" 24 0.26000 0.26000 "HIE " " CG " "    " 6 0 0 808080  "C821"  1 1 9 "%UT"  13 "Flip HIE"  <> 0 1635 0 1634 1 13.19 821 0 821 821 "CCD mismatch"  <> "Flip HIE"  <> <>
  1635 2 -7.856074 -24.490385 6.703265 120 " " H "A" 24 -0.28600 -0.28600 "HIE " " CD2" "    " 6 0 0 808080  "C822"  1 1 9 ""  1 ""  <> 0 1636 1 1635 1 13.62 822 0 822 822 "CCD mismatch"  <> <> <> <>
  1636 25 -7.385074 -22.847373 5.275485 120 " " H "A" 38 -0.56300 -0.56300 "HIE " " ND1" "    " 7 0 0 2E2EFF  "N823"  1 1 9 ""  1 ""  <> 0 1637 0 1636 1 18.76 823 0 823 823 "CCD mismatch"  <> <> <> <>
  1637 2 -6.633074 -23.955188 4.952276 120 " " H "A" 24 0.27500 0.27500 "HIE " " CE1" "    " 6 0 0 808080  "C824"  1 1 9 ""  1 ""  <> 0 1638 1 1637 1 16.66 824 0 824 824 "CCD mismatch"  <> <> <> <>
  1638 25 -6.951074 -24.921732 5.828380 120 " " H "A" 38 -0.25700 -0.25700 "HIE " " NE2" "    " 7 0 0 2E2EFF  "N825"  1 1 9 ""  1 ""  <> 0 1639 1 1638 1 16.62 825 0 825 825 "CCD mismatch"  <> <> <> <>
  1639 43 -10.878164 -23.135458 5.405448 120 " " H "A" 21 0.30000 0.30000 "HIE " " H  " "    " 1 0 0 FFFFFF  ""  -1 0 1 ""  1 ""  <> 0 1640 0 1639 <> 12.17 <> <> <> 3897 <> <> <> <> <>
  1640 41 -10.186315 -23.943524 8.047104 120 " " H "A" 21 0.06000 0.06000 "HIE " " HA " "    " 1 0 0 FFFFFF  ""  -1 0 1 ""  1 ""  <> 0 1641 0 1640 <> 11.83 <> <> <> 3898 <> <> <> <> <>
  1641 41 -8.632299 -21.951379 7.976551 120 " " H "A" 21 0.06000 0.06000 "HIE " " HB3" "    " 1 0 0 FFFFFF  ""  -1 0 1 ""  1 ""  <> 0 1642 0 1641 <> 10.87 <> <> <> 3899 <> <> <> <> <>
  1642 41 -9.352747 -21.460687 6.473395 120 " " H "A" 21 0.06000 0.06000 "HIE " " HB2" "    " 1 0 0 FFFFFF  ""  -1 0 1 ""  1 ""  <> 0 1643 0 1642 <> 10.87 <> <> <> 3900 <> <> <> <> <>
  1643 41 -8.230758 -25.114241 7.501485 120 " " H "A" 21 0.18700 0.18700 "HIE " " HD2" "    " 1 0 0 FFFFFF  ""  -1 0 1 ""  1 ""  <> 0 1644 0 1643 <> 13.62 <> <> <> 3901 <> <> <> <> <>
  1644 41 -5.914999 -24.031418 4.148813 120 " " H "A" 21 0.07800 0.07800 "HIE " " HE1" "    " 1 0 0 FFFFFF  ""  -1 0 1 ""  1 ""  <> 0 1645 0 1644 <> 16.66 <> <> <> 3903 <> <> <> <> <>
  1645 25 -11.933074 -21.156196 7.822280 121 " " C "A" 38 -0.50000 -0.50000 "CYS " " N  " "    " 7 0 0 2E2EFF  "N826"  1 1 9 ""  1 ""  <> 0 1647 1 1645 1 9.3 826 0 826 826 "CCD mismatch"  <> <> <> <>
  1646 3 -12.802074 -20.273999 8.590269 121 " " C "A" 24 0.14000 0.14000 "CYS " " CA " "    " 6 0 0 808080  "C827"  1 1 -70 ""  1 ""  FF2E2E  0 1648 1 1646 1 8.75 827 0 827 827 "CCD mismatch"  <> <> <> <>
  1647 2 -13.886074 -21.038718 9.350802 121 " " C "A" 24 0.50000 0.50000 "CYS " " C  " "    " 6 0 0 808080  "C828"  1 1 9 ""  1 ""  <> 0 1649 0 1647 1 11.23 828 0 828 828 "CCD mismatch"  <> <> <> <>
  1648 15 -14.115074 -20.819924 10.549839 121 " " C "A" 70 -0.50000 -0.50000 "CYS " " O  " "    " 8 0 0 FF2E2E  "O829"  1 1 9 ""  1 ""  <> 0 1650 0 1648 1 8.59 829 0 829 829 "CCD mismatch"  <> <> <> <>
  1649 3 -13.414074 -19.246768 7.651054 121 " " C "A" 24 0.02000 0.02000 "CYS " " CB " "    " 6 0 0 808080  "C830"  1 1 9 ""  1 ""  <> 0 1651 2 1649 1 14.08 830 0 830 830 "CCD mismatch"  <> <> <> <>
  1650 49 -14.530074 -18.081208 8.460245 121 " " C "A" 143 -0.33500 -0.33500 "CYS " " SG " "    " 16 0 0 FFFF6B  "S831"  1 1 9 "%UT"  13 ""  <> 0 1652 1 1650 1 16.1 831 0 831 831 "CCD mismatch"  <> <> <> <>
  1651 43 -11.910377 -21.031634 6.818190 121 " " C "A" 21 0.30000 0.30000 "CYS " " H  " "    " 1 0 0 FFFFFF  ""  -1 0 1 ""  1 ""  <> 0 1653 0 1651 <> 9.3 <> <> <> 3904 <> <> <> <> <>
  1652 41 -12.170969 -19.765709 9.315052 121 " " C "A" 21 0.06000 0.06000 "CYS " " HA " "    " 1 0 0 FFFFFF  ""  -1 0 1 ""  1 ""  <> 0 1654 0 1652 <> 8.75 <> <> <> 3905 <> <> <> <> <>
  1653 41 -13.971395 -19.721700 6.847276 121 " " C "A" 21 0.08000 0.08000 "CYS " " HB3" "    " 1 0 0 FFFFFF  ""  -1 0 1 ""  1 ""  <> 0 1655 0 1653 <> 14.08 <> <> <> 3906 <> <> <> <> <>
  1654 41 -12.615680 -18.679879 7.174295 121 " " C "A" 21 0.08000 0.08000 "CYS " " HB2" "    " 1 0 0 FFFFFF  ""  -1 0 1 ""  1 ""  <> 0 1656 0 1654 <> 14.08 <> <> <> 3907 <> <> <> <> <>
  1655 41 -13.591982 -17.456693 9.178378 121 " " C "A" 21 0.15500 0.15500 "CYS " " HG " "    " 1 0 0 FFFFFF  ""  -1 0 1 ""  1 ""  <> 0 1657 0 1655 <> 16.1 <> <> <> 3908 <> <> <> <> <>
  1656 25 -14.532074 -21.976271 8.646692 122 " " R "A" 38 -0.50000 -0.50000 "ARG " " N  " "    " 7 0 0 2E2EFF  "N832"  1 1 9 ""  1 ""  <> 0 1658 1 1656 1 9.91 832 0 832 832 "CCD mismatch"  <> <> <> <>
  1657 3 -15.536074 -22.825332 9.267309 122 " " R "A" 24 0.14000 0.14000 "ARG " " CA " "    " 6 0 0 808080  "C833"  1 1 -70 ""  1 ""  FF2E2E  0 1659 1 1657 1 13 833 0 833 833 "CCD mismatch"  <> <> <> <>
  1658 2 -14.982074 -23.609310 10.453199 122 " " R "A" 24 0.50000 0.50000 "ARG " " C  " "    " 6 0 0 808080  "C834"  1 1 9 ""  1 ""  <> 0 1660 0 1658 1 12.03 834 0 834 834 "CCD mismatch"  <> <> <> <>
  1659 15 -15.631074 -23.662216 11.498834 122 " " R "A" 70 -0.50000 -0.50000 "ARG " " O  " "    " 8 0 0 FF2E2E  "O835"  1 1 9 ""  1 ""  <> 0 1661 0 1659 1 9.56 835 0 835 835 "CCD mismatch"  <> <> <> <>
  1660 3 -16.132074 -23.814689 8.246925 122 " " R "A" 24 -0.12000 -0.12000 "ARG " " CB " "    " 6 0 0 808080  "C836"  1 1 9 ""  1 ""  <> 0 1662 2 1660 1 14.97 836 0 836 836 "CCD mismatch"  <> <> <> <>
  1661 3 -17.337074 -24.560413 8.780556 122 " " R "A" 24 -0.05000 -0.05000 "ARG " " CG " "    " 6 0 0 808080  "C837"  1 1 9 ""  1 ""  <> 0 1663 2 1661 1 22.15 837 0 837 837 "CCD mismatch"  <> <> <> <>
  1662 3 -17.932074 -25.486762 7.733041 122 " " R "A" 24 0.19000 0.19000 "ARG " " CD " "    " 6 0 0 808080  "C838"  1 1 9 ""  1 ""  <> 0 1664 2 1662 1 29 838 0 838 838 "CCD mismatch"  <> <> <> <>
  1663 25 -17.074074 -26.630469 7.447999 122 " " R "A" 38 -0.69997 -0.69997 "ARG " " NE " "    " 7 0 0 2E2EFF  "N839"  1 1 9 ""  1 ""  <> 0 1665 1 1663 1 31.99 839 0 839 839 "CCD mismatch"  <> <> <> <>
  1664 2 -16.863074 -27.634948 8.291808 122 " " R "A" 24 0.63990 0.63990 "ARG " " CZ " "    " 6 0 0 808080  "C840"  1 1 9 ""  1 ""  <> 0 1666 0 1664 1 37.96 840 0 840 840 "CCD mismatch"  <> <> <> <>
  1665 25 -17.180074 -27.539080 9.575759 122 " " R "A" 38 -0.79997 -0.79997 "ARG " " NH1" "    " 7 0 0 2E2EFF  "N841"  1 1 9 ""  1 ""  <> 0 1667 2 1665 1 37.23 841 0 841 841 "CCD mismatch"  <> <> <> <>
  1666 31 -16.324074 -28.761277 7.836666 122 " " R "A" 38 -0.79997 -0.79997 "ARG " " NH2" "    " 7 1 0 2E2EFF  "N842"  1 1 9 ""  1 ""  <> 0 1668 2 1666 1 38.85 842 0 842 842 "CCD mismatch"  <> <> <> <>
  1667 43 -14.331606 -22.124693 7.664721 122 " " R "A" 21 0.30000 0.30000 "ARG " " H  " "    " 1 0 0 FFFFFF  ""  -1 0 1 ""  1 ""  <> 0 1669 0 1667 <> 9.91 <> <> <> 3909 <> <> <> <> <>
  1668 41 -16.335716 -22.172909 9.624621 122 " " R "A" 21 0.06000 0.06000 "ARG " " HA " "    " 1 0 0 FFFFFF  ""  -1 0 1 ""  1 ""  <> 0 1670 0 1668 <> 13 <> <> <> 3910 <> <> <> <> <>
  1669 41 -15.365377 -24.514194 7.913537 122 " " R "A" 21 0.06000 0.06000 "ARG " " HB3" "    " 1 0 0 FFFFFF  ""  -1 0 1 ""  1 ""  <> 0 1671 0 1669 <> 14.97 <> <> <> 3911 <> <> <> <> <>
  1670 41 -16.432489 -23.258589 7.357680 122 " " R "A" 21 0.06000 0.06000 "ARG " " HB2" "    " 1 0 0 FFFFFF  ""  -1 0 1 ""  1 ""  <> 0 1672 0 1670 <> 14.97 <> <> <> 3912 <> <> <> <> <>
  1671 41 -18.108257 -23.859223 9.101638 122 " " R "A" 21 0.06000 0.06000 "ARG " " HG3" "    " 1 0 0 FFFFFF  ""  -1 0 1 ""  1 ""  <> 0 1673 0 1671 <> 22.15 <> <> <> 3913 <> <> <> <> <>
  1672 41 -17.053788 -25.067203 9.693987 122 " " R "A" 21 0.06000 0.06000 "ARG " " HG2" "    " 1 0 0 FFFFFF  ""  -1 0 1 ""  1 ""  <> 0 1674 0 1672 <> 22.15 <> <> <> 3914 <> <> <> <> <>
  1673 41 -18.028883 -24.948194 6.789679 122 " " R "A" 21 0.06000 0.06000 "ARG " " HD3" "    " 1 0 0 FFFFFF  ""  -1 0 1 ""  1 ""  <> 0 1675 0 1673 <> 29 <> <> <> 3915 <> <> <> <> <>
  1674 41 -18.941638 -25.798780 8.002636 122 " " R "A" 21 0.06000 0.06000 "ARG " " HD2" "    " 1 0 0 FFFFFF  ""  -1 0 1 ""  1 ""  <> 0 1676 0 1674 <> 29 <> <> <> 3916 <> <> <> <> <>
  1675 43 -16.634076 -26.661864 6.533578 122 " " R "A" 21 0.44000 0.44000 "ARG " " HE " "    " 1 0 0 FFFFFF  ""  -1 0 1 ""  1 ""  <> 0 1677 0 1675 <> 31.99 <> <> <> 3917 <> <> <> <> <>
  1676 43 -16.991674 -28.282569 10.234171 122 " " R "A" 21 0.46000 0.46000 "ARG " "HH12" "    " 1 0 0 FFFFFF  ""  -1 0 1 ""  1 ""  <> 0 1678 0 1676 <> 37.23 <> <> <> 3918 <> <> <> <> <>
  1677 43 -17.599324 -26.688474 9.921173 122 " " R "A" 21 0.46000 0.46000 "ARG " "HH11" "    " 1 0 0 FFFFFF  ""  -1 0 1 ""  1 ""  <> 0 1679 0 1677 <> 37.23 <> <> <> 3919 <> <> <> <> <>
  1678 44 -16.212408 -29.562859 8.434369 122 " " R "A" 21 0.46000 0.46000 "ARG " "HH22" "    " 1 0 0 FFFFFF  ""  -1 0 1 ""  1 ""  <> 0 1680 0 1678 <> 38.85 <> <> <> 3920 <> <> <> <> <>
  1679 44 -15.928966 -28.778948 6.903674 122 " " R "A" 21 0.46000 0.46000 "ARG " "HH21" "    " 1 0 0 FFFFFF  ""  -1 0 1 ""  1 ""  <> 0 1681 0 1679 <> 38.85 <> <> <> 3921 <> <> <> <> <>
  1680 25 -13.803074 -24.222282 10.282897 123 " " K "A" 38 -0.50000 -0.50000 "LYS " " N  " "    " 7 0 0 2E2EFF  "N843"  1 1 9 ""  1 ""  <> 0 1682 1 1680 1 9.79 843 0 843 843 "CCD mismatch"  <> <> <> <>
  1681 3 -13.194074 -25.026872 11.334488 123 " " K "A" 24 0.14000 0.14000 "LYS " " CA " "    " 6 0 0 808080  "C844"  1 1 -70 ""  1 ""  FF2E2E  0 1683 1 1681 1 11.76 844 0 844 844 "CCD mismatch"  <> <> <> <>
  1682 2 -12.761074 -24.188157 12.535790 123 " " K "A" 24 0.50000 0.50000 "LYS " " C  " "    " 6 0 0 808080  "C845"  1 1 9 ""  1 ""  <> 0 1684 0 1682 1 10.03 845 0 845 845 "CCD mismatch"  <> <> <> <>
  1683 15 -12.885074 -24.637272 13.673681 123 " " K "A" 70 -0.50000 -0.50000 "LYS " " O  " "    " 8 0 0 FF2E2E  "O846"  1 1 9 ""  1 ""  <> 0 1685 0 1683 1 9.08 846 0 846 846 "CCD mismatch"  <> <> <> <>
  1684 3 -12.005074 -25.839479 10.787964 123 " " K "A" 24 -0.12000 -0.12000 "LYS " " CB " "    " 6 0 0 808080  "C847"  1 1 9 ""  1 ""  <> 0 1686 2 1684 1 14.19 847 0 847 847 "CCD mismatch"  <> <> <> <>
  1685 3 -12.394074 -27.046206 9.948077 123 " " K "A" 24 -0.12000 -0.12000 "LYS " " CG " "    " 6 0 0 808080  "C848"  1 1 9 ""  1 ""  <> 0 1687 2 1685 1 18.33 848 0 848 848 "CCD mismatch"  <> <> <> <>
  1686 3 -13.158074 -28.118674 10.767645 123 " " K "A" 24 -0.12000 -0.12000 "LYS " " CD " "    " 6 0 0 808080  "C849"  1 1 9 ""  1 ""  <> 0 1688 2 1686 1 23.14 849 0 849 849 "CCD mismatch"  <> <> <> <>
  1687 3 -13.731074 -29.268305 9.946865 123 " " K "A" 24 0.19000 0.19000 "LYS " " CE " "    " 6 0 0 808080  "C850"  1 1 9 ""  1 ""  <> 0 1689 2 1687 1 32.3 850 0 850 850 "CCD mismatch"  <> <> <> <>
  1688 32 -14.712074 -30.076417 10.758555 123 " " K "A" 38 -0.30000 -0.30000 "LYS " " NZ " "    " 7 1 0 2E2EFF  "N851"  1 1 9 "%UT"  13 ""  <> 0 1690 3 1688 1 21.12 851 0 851 851 "CCD mismatch"  <> <> <> <>
  1689 43 -13.316377 -24.167457 9.396466 123 " " K "A" 21 0.30000 0.30000 "LYS " " H  " "    " 1 0 0 FFFFFF  ""  -1 0 1 ""  1 ""  <> 0 1691 0 1689 <> 9.79 <> <> <> 3922 <> <> <> <> <>
  1690 41 -13.972249 -25.679368 11.716064 123 " " K "A" 21 0.06000 0.06000 "LYS " " HA " "    " 1 0 0 FFFFFF  ""  -1 0 1 ""  1 ""  <> 0 1692 0 1690 <> 11.76 <> <> <> 3923 <> <> <> <> <>
  1691 41 -11.405266 -26.212713 11.618311 123 " " K "A" 21 0.06000 0.06000 "LYS " " HB3" "    " 1 0 0 FFFFFF  ""  -1 0 1 ""  1 ""  <> 0 1693 0 1691 <> 14.19 <> <> <> 3924 <> <> <> <> <>
  1692 41 -11.342819 -25.186045 10.217417 123 " " K "A" 21 0.06000 0.06000 "LYS " " HB2" "    " 1 0 0 FFFFFF  ""  -1 0 1 ""  1 ""  <> 0 1694 0 1692 <> 14.19 <> <> <> 3925 <> <> <> <> <>
  1693 41 -11.499178 -27.489791 9.510497 123 " " K "A" 21 0.06000 0.06000 "LYS " " HG3" "    " 1 0 0 FFFFFF  ""  -1 0 1 ""  1 ""  <> 0 1695 0 1693 <> 18.33 <> <> <> 3926 <> <> <> <> <>
  1694 41 -13.009484 -26.718464 9.109656 123 " " K "A" 21 0.06000 0.06000 "LYS " " HG2" "    " 1 0 0 FFFFFF  ""  -1 0 1 ""  1 ""  <> 0 1696 0 1694 <> 18.33 <> <> <> 3927 <> <> <> <> <>
  1695 41 -13.940670 -27.663707 11.353195 123 " " K "A" 21 0.06000 0.06000 "LYS " " HD3" "    " 1 0 0 FFFFFF  ""  -1 0 1 ""  1 ""  <> 0 1697 0 1695 <> 23.14 <> <> <> 3928 <> <> <> <> <>
  1696 41 -12.457012 -28.536415 11.483352 123 " " K "A" 21 0.06000 0.06000 "LYS " " HD2" "    " 1 0 0 FFFFFF  ""  -1 0 1 ""  1 ""  <> 0 1698 0 1696 <> 23.14 <> <> <> 3929 <> <> <> <> <>
  1697 41 -12.940361 -29.911498 9.560386 123 " " K "A" 21 0.06000 0.06000 "LYS " " HE3" "    " 1 0 0 FFFFFF  ""  -1 0 1 ""  1 ""  <> 0 1699 0 1697 <> 32.3 <> <> <> 3930 <> <> <> <> <>
  1698 41 -14.212185 -28.834023 9.093672 123 " " K "A" 21 0.06000 0.06000 "LYS " " HE2" "    " 1 0 0 FFFFFF  ""  -1 0 1 ""  1 ""  <> 0 1700 0 1698 <> 32.3 <> <> <> 3931 <> <> <> <> <>
  1699 44 -15.370650 -29.457040 11.224033 123 " " K "A" 21 0.33000 0.33000 "LYS " " HZ1" "    " 1 0 0 FFFFFF  ""  -1 0 1 ""  1 ""  <> 0 1701 0 1699 <> 21.12 <> <> <> 3932 <> <> <> <> <>
  1700 44 -15.199992 -30.743466 10.179963 123 " " K "A" 21 0.33000 0.33000 "LYS " " HZ2" "    " 1 0 0 FFFFFF  ""  -1 0 1 ""  1 ""  <> 0 1702 0 1700 <> 21.12 <> <> <> 3933 <> <> <> <> <>
  1701 44 -14.189926 -30.575197 11.468922 123 " " K "A" 21 0.33000 0.33000 "LYS " " HZ3" "    " 1 0 0 FFFFFF  ""  -1 0 1 ""  1 ""  <> 0 1703 0 1701 <> 21.12 <> <> <> 3934 <> <> <> <> <>
  1702 25 -12.303074 -22.959031 12.300881 124 " " V "A" 38 -0.50000 -0.50000 "VAL " " N  " "    " 7 0 0 2E2EFF  "N852"  1 1 9 ""  1 ""  <> 0 1704 1 1702 1 7.59 852 0 852 852 "CCD mismatch"  <> <> <> <>
  1703 3 -12.007074 -22.083243 13.421973 124 " " V "A" 24 0.14000 0.14000 "VAL " " CA " "    " 6 0 0 808080  "C853"  1 1 -70 ""  1 ""  FF2E2E  0 1705 1 1703 1 8.72 853 0 853 853 "CCD mismatch"  <> <> <> <>
  1704 2 -13.281074 -21.893546 14.247408 124 " " V "A" 24 0.50000 0.50000 "VAL " " C  " "    " 6 0 0 808080  "C854"  1 1 9 ""  1 ""  <> 0 1706 0 1704 1 9.49 854 0 854 854 "CCD mismatch"  <> <> <> <>
  1705 15 -13.279074 -22.084129 15.459507 124 " " V "A" 70 -0.50000 -0.50000 "VAL " " O  " "    " 8 0 0 FF2E2E  "O855"  1 1 9 ""  1 ""  <> 0 1707 0 1705 1 8.53 855 0 855 855 "CCD mismatch"  <> <> <> <>
  1706 3 -11.422074 -20.727930 13.010502 124 " " V "A" 24 -0.06000 -0.06000 "VAL " " CB " "    " 6 0 0 808080  "C856"  1 1 9 ""  1 ""  <> 0 1708 1 1706 1 8.05 856 0 856 856 "CCD mismatch"  <> <> <> <>
  1707 3 -11.410074 -19.773540 14.195450 124 " " V "A" 24 -0.18000 -0.18000 "VAL " " CG1" "    " 6 0 0 808080  "C857"  1 1 9 ""  1 ""  <> 0 1709 3 1707 1 8.66 857 0 857 857 "CCD mismatch"  <> <> <> <>
  1708 3 -10.028074 -20.877616 12.391765 124 " " V "A" 24 -0.18000 -0.18000 "VAL " " CG2" "    " 6 0 0 808080  "C858"  1 1 9 ""  1 ""  <> 0 1710 3 1708 1 9.05 858 0 858 858 "CCD mismatch"  <> <> <> <>
  1709 43 -12.195569 -22.597370 11.361752 124 " " V "A" 21 0.30000 0.30000 "VAL " " H  " "    " 1 0 0 FFFFFF  ""  -1 0 1 ""  1 ""  <> 0 1711 0 1709 <> 7.59 <> <> <> 3935 <> <> <> <> <>
  1710 41 -11.274301 -22.590301 14.051009 124 " " V "A" 21 0.06000 0.06000 "VAL " " HA " "    " 1 0 0 FFFFFF  ""  -1 0 1 ""  1 ""  <> 0 1712 0 1710 <> 8.72 <> <> <> 3936 <> <> <> <> <>
  1711 41 -12.060481 -20.291335 12.241277 124 " " V "A" 21 0.06000 0.06000 "VAL " " HB " "    " 1 0 0 FFFFFF  ""  -1 0 1 ""  1 ""  <> 0 1713 0 1711 <> 8.05 <> <> <> 3937 <> <> <> <> <>
  1712 41 -10.833800 -18.879940 13.956389 124 " " V "A" 21 0.06000 0.06000 "VAL " "HG11" "    " 1 0 0 FFFFFF  ""  -1 0 1 ""  1 ""  <> 0 1714 0 1712 <> 8.66 <> <> <> 3938 <> <> <> <> <>
  1713 41 -12.403384 -19.418312 14.471386 124 " " V "A" 21 0.06000 0.06000 "VAL " "HG12" "    " 1 0 0 FFFFFF  ""  -1 0 1 ""  1 ""  <> 0 1715 0 1713 <> 8.66 <> <> <> 3939 <> <> <> <> <>
  1714 41 -10.948367 -20.224497 15.071019 124 " " V "A" 21 0.06000 0.06000 "VAL " "HG13" "    " 1 0 0 FFFFFF  ""  -1 0 1 ""  1 ""  <> 0 1716 0 1714 <> 8.66 <> <> <> 3940 <> <> <> <> <>
  1715 41 -9.680226 -19.929624 11.980547 124 " " V "A" 21 0.06000 0.06000 "VAL " "HG21" "    " 1 0 0 FFFFFF  ""  -1 0 1 ""  1 ""  <> 0 1717 0 1715 <> 9.05 <> <> <> 3941 <> <> <> <> <>
  1716 41 -9.296717 -21.202195 13.131156 124 " " V "A" 21 0.06000 0.06000 "VAL " "HG22" "    " 1 0 0 FFFFFF  ""  -1 0 1 ""  1 ""  <> 0 1718 0 1716 <> 9.05 <> <> <> 3942 <> <> <> <> <>
  1717 41 -10.013921 -21.610564 11.592535 124 " " V "A" 21 0.06000 0.06000 "VAL " "HG23" "    " 1 0 0 FFFFFF  ""  -1 0 1 ""  1 ""  <> 0 1719 0 1717 <> 9.05 <> <> <> 3943 <> <> <> <> <>
  1718 25 -14.381074 -21.505386 13.595095 125 " " N "A" 38 -0.50000 -0.50000 "ASN " " N  " "    " 7 0 0 2E2EFF  "N859"  1 1 9 ""  1 ""  <> 0 1720 1 1718 1 9.23 859 0 859 859 "CCD mismatch"  <> <> <> <>
  1719 3 -15.617074 -21.260189 14.324402 125 " " N "A" 24 0.14000 0.14000 "ASN " " CA " "    " 6 0 0 808080  "C860"  1 1 -70 ""  1 ""  FF2E2E  0 1721 1 1719 1 10.72 860 0 860 860 "CCD mismatch"  <> <> <> <>
  1720 2 -16.118074 -22.527244 15.027005 125 " " N "A" 24 0.50000 0.50000 "ASN " " C  " "    " 6 0 0 808080  "C861"  1 1 9 ""  1 ""  <> 0 1722 0 1720 1 8.85 861 0 861 861 "CCD mismatch"  <> <> <> <>
  1721 15 -16.593074 -22.469407 16.160828 125 " " N "A" 70 -0.50000 -0.50000 "ASN " " O  " "    " 8 0 0 FF2E2E  "O862"  1 1 9 ""  1 ""  <> 0 1723 0 1721 1 12.34 862 0 862 862 "CCD mismatch"  <> <> <> <>
  1722 3 -16.661074 -20.681709 13.382444 125 " " N "A" 24 -0.12000 -0.12000 "ASN " " CB " "    " 6 0 0 808080  "C863"  1 1 9 ""  1 ""  <> 0 1724 2 1722 1 9.96 863 0 863 863 "CCD mismatch"  <> <> <> <>
  1723 2 -16.343074 -19.264131 12.971127 125 " " N "A" 24 0.50000 0.50000 "ASN " " CG " "    " 6 0 0 808080  "C864"  1 1 9 "%UT"  13 "Flip"  <> 0 1725 0 1723 1 11.44 864 0 864 864 "CCD mismatch"  <> "Flip"  <> <>
  1724 25 -16.047074 -18.948429 11.794315 125 " " N "A" 38 -0.76000 -0.76000 "ASN " " ND2" "    " 7 0 0 2E2EFF  "N865"  1 1 9 ""  1 ""  <> 0 1726 2 1724 1 7.45 865 0 865 865 "CCD mismatch"  <> <> <> <>
  1725 15 -16.411074 -18.388589 13.924645 125 " " N "A" 70 -0.50000 -0.50000 "ASN " " OD1" "    " 8 0 0 FF2E2E  "O866"  1 1 9 ""  1 ""  <> 0 1727 0 1725 1 14.08 866 0 866 866 "CCD mismatch"  <> <> <> <>
  1726 43 -14.374914 -21.354937 12.594671 125 " " N "A" 21 0.30000 0.30000 "ASN " " H  " "    " 1 0 0 FFFFFF  ""  -1 0 1 ""  1 ""  <> 0 1728 0 1726 <> 9.23 <> <> <> 3944 <> <> <> <> <>
  1727 41 -15.377161 -20.515525 15.087997 125 " " N "A" 21 0.06000 0.06000 "ASN " " HA " "    " 1 0 0 FFFFFF  ""  -1 0 1 ""  1 ""  <> 0 1729 0 1727 <> 10.72 <> <> <> 3945 <> <> <> <> <>
  1728 41 -17.632393 -20.653355 13.879285 125 " " N "A" 21 0.06000 0.06000 "ASN " " HB3" "    " 1 0 0 FFFFFF  ""  -1 0 1 ""  1 ""  <> 0 1730 0 1728 <> 9.96 <> <> <> 3946 <> <> <> <> <>
  1729 41 -16.787951 -21.314810 12.502413 125 " " N "A" 21 0.06000 0.06000 "ASN " " HB2" "    " 1 0 0 FFFFFF  ""  -1 0 1 ""  1 ""  <> 0 1731 0 1729 <> 9.96 <> <> <> 3947 <> <> <> <> <>
  1730 43 -15.856035 -17.981632 11.553385 125 " " N "A" 21 0.38000 0.38000 "ASN " "HD22" "    " 1 0 0 FFFFFF  ""  -1 0 1 ""  1 ""  <> 0 1732 0 1730 <> 7.45 <> <> <> 3948 <> <> <> <> <>
  1731 43 -15.967752 -19.655445 11.076410 125 " " N "A" 21 0.38000 0.38000 "ASN " "HD21" "    " 1 0 0 FFFFFF  ""  -1 0 1 ""  1 ""  <> 0 1733 0 1731 <> 7.45 <> <> <> 3949 <> <> <> <> <>
  1732 25 -15.991074 -23.673826 14.356943 126 " " E "A" 38 -0.50000 -0.50000 "GLU " " N  " "    " 7 0 0 2E2EFF  "N867"  1 1 9 ""  1 ""  <> 0 1734 1 1732 1 8.44 867 0 867 867 "CCD mismatch"  <> <> <> <>
  1733 3 -16.440074 -24.936905 14.918660 126 " " E "A" 24 0.14000 0.14000 "GLU " " CA " "    " 6 0 0 808080  "C868"  1 1 -70 ""  1 ""  FF2E2E  0 1735 1 1733 1 8.4 868 0 868 868 "CCD mismatch"  <> <> <> <>
  1734 2 -15.706074 -25.242619 16.220172 126 " " E "A" 24 0.50000 0.50000 "GLU " " C  " "    " 6 0 0 808080  "C869"  1 1 9 ""  1 ""  <> 0 1736 0 1734 1 10.18 869 0 869 869 "CCD mismatch"  <> <> <> <>
  1735 15 -16.326074 -25.552639 17.235142 126 " " E "A" 70 -0.50000 -0.50000 "GLU " " O  " "    " 8 0 0 FF2E2E  "O870"  1 1 9 ""  1 ""  <> 0 1737 0 1735 1 11.29 870 0 870 870 "CCD mismatch"  <> <> <> <>
  1736 3 -16.240074 -26.071721 13.918218 126 " " E "A" 24 -0.12000 -0.12000 "GLU " " CB " "    " 6 0 0 808080  "C871"  1 1 9 ""  1 ""  <> 0 1738 2 1736 1 9.58 871 0 871 871 "CCD mismatch"  <> <> <> <>
  1737 3 -16.679074 -27.407091 14.475147 126 " " E "A" 24 -0.22000 -0.22000 "GLU " " CG " "    " 6 0 0 808080  "C872"  1 1 9 ""  1 ""  <> 0 1739 2 1737 1 16.15 872 0 872 872 "CCD mismatch"  <> <> <> <>
  1738 2 -16.604074 -28.541335 13.457715 126 " " E "A" 24 0.70000 0.70000 "GLU " " CD " "    " 6 0 0 808080  "C873"  1 1 9 "%UT"  13 ""  <> 0 1740 0 1738 1 23.38 873 0 873 873 "CCD mismatch"  <> <> <> <>
  1739 15 -16.125074 -28.301274 12.331918 126 " " E "A" 70 -0.80000 -0.80000 "GLU " " OE1" "    " 8 0 0 FF2E2E  "O874"  1 1 9 ""  1 ""  <> 0 1741 0 1739 1 25.9 874 0 874 874 "CCD mismatch"  <> <> <> <>
  1740 18 -17.032074 -29.667717 13.794667 126 " " E "A" 70 -0.80000 -0.80000 "GLU " " OE2" "    " 8 -1 0 FF2E2E  "O875"  1 1 9 ""  1 ""  <> 0 1742 0 1740 1 27.68 875 0 875 875 "CCD mismatch"  <> <> <> <>
  1741 43 -15.609327 -23.687720 13.419358 126 " " E "A" 21 0.30000 0.30000 "GLU " " H  " "    " 1 0 0 FFFFFF  ""  -1 0 1 ""  1 ""  <> 0 1743 0 1741 <> 8.44 <> <> <> 3950 <> <> <> <> <>
  1742 41 -17.506661 -24.852704 15.138677 126 " " E "A" 21 0.06000 0.06000 "GLU " " HA " "    " 1 0 0 FFFFFF  ""  -1 0 1 ""  1 ""  <> 0 1744 0 1742 <> 8.4 <> <> <> 3951 <> <> <> <> <>
  1743 41 -15.191578 -26.118183 13.622171 126 " " E "A" 21 0.06000 0.06000 "GLU " " HB3" "    " 1 0 0 FFFFFF  ""  -1 0 1 ""  1 ""  <> 0 1745 0 1743 <> 9.58 <> <> <> 3952 <> <> <> <> <>
  1744 41 -16.808940 -25.832801 13.017608 126 " " E "A" 21 0.06000 0.06000 "GLU " " HB2" "    " 1 0 0 FFFFFF  ""  -1 0 1 ""  1 ""  <> 0 1746 0 1744 <> 9.58 <> <> <> 3953 <> <> <> <> <>
  1745 41 -17.704921 -27.337532 14.840244 126 " " E "A" 21 0.06000 0.06000 "GLU " " HG3" "    " 1 0 0 FFFFFF  ""  -1 0 1 ""  1 ""  <> 0 1747 0 1745 <> 16.15 <> <> <> 3954 <> <> <> <> <>
  1746 41 -16.061820 -27.710048 15.321684 126 " " E "A" 21 0.06000 0.06000 "GLU " " HG2" "    " 1 0 0 FFFFFF  ""  -1 0 1 ""  1 ""  <> 0 1748 0 1746 <> 16.15 <> <> <> 3955 <> <> <> <> <>
  1747 25 -14.375074 -25.164452 16.186782 127 " " Y "A" 38 -0.50000 -0.50000 "TYR " " N  " "    " 7 0 0 2E2EFF  "N876"  1 1 9 ""  1 ""  <> 0 1749 1 1747 1 8.73 876 0 876 876 "CCD mismatch"  <> <> <> <>
  1748 3 -13.590074 -25.541883 17.354513 127 " " Y "A" 24 0.14000 0.14000 "TYR " " CA " "    " 6 0 0 808080  "C877"  1 1 -70 ""  1 ""  FF2E2E  0 1750 1 1748 1 10.64 877 0 877 877 "CCD mismatch"  <> <> <> <>
  1749 2 -13.638074 -24.508218 18.480153 127 " " Y "A" 24 0.50000 0.50000 "TYR " " C  " "    " 6 0 0 808080  "C878"  1 1 9 ""  1 ""  <> 0 1751 0 1749 1 13.64 878 0 878 878 "CCD mismatch"  <> <> <> <>
  1750 15 -13.490074 -24.869525 19.647955 127 " " Y "A" 70 -0.50000 -0.50000 "TYR " " O  " "    " 8 0 0 FF2E2E  "O879"  1 1 9 ""  1 ""  <> 0 1752 0 1750 1 13.33 879 0 879 879 "CCD mismatch"  <> <> <> <>
  1751 3 -12.153074 -25.900690 16.957985 127 " " Y "A" 24 -0.00500 -0.00500 "TYR " " CB " "    " 6 0 0 808080  "C880"  1 1 9 ""  1 ""  <> 0 1753 2 1751 1 10.38 880 0 880 880 "CCD mismatch"  <> <> <> <>
  1752 2 -12.097074 -27.312826 16.397876 127 " " Y "A" 24 -0.11500 -0.11500 "TYR " " CG " "    " 6 0 0 808080  "C881"  1 1 9 ""  1 ""  <> 0 1754 0 1752 1 12.71 881 0 881 881 "CCD mismatch"  <> <> <> <>
  1753 2 -12.181074 -28.418748 17.237389 127 " " Y "A" 24 -0.11500 -0.11500 "TYR " " CD1" "    " 6 0 0 808080  "C882"  1 1 9 ""  1 ""  <> 0 1755 1 1753 1 15.75 882 0 882 882 "CCD mismatch"  <> <> <> <>
  1754 2 -12.013074 -27.536733 15.037693 127 " " Y "A" 24 -0.11500 -0.11500 "TYR " " CD2" "    " 6 0 0 808080  "C883"  1 1 9 ""  1 ""  <> 0 1756 1 1754 1 14.82 883 0 883 883 "CCD mismatch"  <> <> <> <>
  1755 2 -12.171074 -29.716265 16.730754 127 " " Y "A" 24 -0.11500 -0.11500 "TYR " " CE1" "    " 6 0 0 808080  "C884"  1 1 9 ""  1 ""  <> 0 1757 1 1755 1 17.53 884 0 884 884 "CCD mismatch"  <> <> <> <>
  1756 2 -12.016074 -28.831080 14.515568 127 " " Y "A" 24 -0.11500 -0.11500 "TYR " " CE2" "    " 6 0 0 808080  "C885"  1 1 9 ""  1 ""  <> 0 1758 1 1756 1 20.56 885 0 885 885 "CCD mismatch"  <> <> <> <>
  1757 2 -12.082074 -29.918949 15.367813 127 " " Y "A" 24 0.15000 0.15000 "TYR " " CZ " "    " 6 0 0 808080  "C886"  1 1 9 ""  1 ""  <> 0 1759 0 1757 1 24.34 886 0 886 886 "CCD mismatch"  <> <> <> <>
  1758 16 -12.096074 -31.197207 14.853822 127 " " Y "A" 70 -0.58500 -0.58500 "TYR " " OH " "    " 8 0 0 FF2E2E  "O887"  1 1 9 "%UT"  13 ""  <> 0 1760 1 1758 1 27.53 887 0 887 887 "CCD mismatch"  <> <> <> <>
  1759 43 -13.880756 -24.905243 15.342093 127 " " Y "A" 21 0.30000 0.30000 "TYR " " H  " "    " 1 0 0 FFFFFF  ""  -1 0 1 ""  1 ""  <> 0 1761 0 1759 <> 8.73 <> <> <> 3956 <> <> <> <> <>
  1760 41 -14.036425 -26.444604 17.776254 127 " " Y "A" 21 0.06000 0.06000 "TYR " " HA " "    " 1 0 0 FFFFFF  ""  -1 0 1 ""  1 ""  <> 0 1762 0 1760 <> 10.64 <> <> <> 3957 <> <> <> <> <>
  1761 41 -11.499135 -25.885288 17.831808 127 " " Y "A" 21 0.06000 0.06000 "TYR " " HB3" "    " 1 0 0 FFFFFF  ""  -1 0 1 ""  1 ""  <> 0 1763 0 1761 <> 10.38 <> <> <> 3958 <> <> <> <> <>
  1762 41 -11.738435 -25.175255 16.255813 127 " " Y "A" 21 0.06000 0.06000 "TYR " " HB2" "    " 1 0 0 FFFFFF  ""  -1 0 1 ""  1 ""  <> 0 1764 0 1762 <> 10.38 <> <> <> 3959 <> <> <> <> <>
  1763 41 -12.262103 -28.273508 18.304881 127 " " Y "A" 21 0.11500 0.11500 "TYR " " HD1" "    " 1 0 0 FFFFFF  ""  -1 0 1 ""  1 ""  <> 0 1765 0 1763 <> 15.75 <> <> <> 3960 <> <> <> <> <>
  1764 41 -11.942155 -26.710775 14.354315 127 " " Y "A" 21 0.11500 0.11500 "TYR " " HD2" "    " 1 0 0 FFFFFF  ""  -1 0 1 ""  1 ""  <> 0 1766 0 1764 <> 14.82 <> <> <> 3961 <> <> <> <> <>
  1765 41 -12.237805 -30.559005 17.403265 127 " " Y "A" 21 0.11500 0.11500 "TYR " " HE1" "    " 1 0 0 FFFFFF  ""  -1 0 1 ""  1 ""  <> 0 1767 0 1765 <> 17.53 <> <> <> 3962 <> <> <> <> <>
  1766 41 -11.937131 -28.986282 13.454661 127 " " Y "A" 21 0.11500 0.11500 "TYR " " HE2" "    " 1 0 0 FFFFFF  ""  -1 0 1 ""  1 ""  <> 0 1768 0 1766 <> 20.56 <> <> <> 3963 <> <> <> <> <>
  1767 42 -12.117179 -31.212383 13.892243 127 " " Y "A" 21 0.43500 0.43500 "TYR " " HH " "    " 1 0 0 FFFFFF  ""  -1 0 1 ""  1 ""  <> 0 1769 0 1767 <> 27.53 <> <> <> 3964 <> <> <> <> <>
  1768 25 -13.884074 -23.234520 18.152043 128 " " L "A" 38 -0.50000 -0.50000 "LEU " " N  " "    " 7 0 0 2E2EFF  "N888"  1 1 9 ""  1 ""  <> 0 1770 1 1768 1 10.23 888 0 888 888 "CCD mismatch"  <> <> <> <>
  1769 3 -14.059074 -22.238941 19.195650 128 " " L "A" 24 0.14000 0.14000 "LEU " " CA " "    " 6 0 0 808080  "C889"  1 1 -70 ""  1 ""  FF2E2E  0 1771 1 1769 1 9.24 889 0 889 889 "CCD mismatch"  <> <> <> <>
  1770 2 -15.449074 -22.261000 19.831856 128 " " L "A" 24 0.50000 0.50000 "LEU " " C  " "    " 6 0 0 808080  "C890"  1 1 9 ""  1 ""  <> 0 1772 0 1770 1 12.69 890 0 890 890 "CCD mismatch"  <> <> <> <>
  1771 15 -15.573074 -22.063464 21.041714 128 " " L "A" 70 -0.50000 -0.50000 "LEU " " O  " "    " 8 0 0 FF2E2E  "O891"  1 1 9 ""  1 ""  <> 0 1773 0 1771 1 13.19 891 0 891 891 "CCD mismatch"  <> <> <> <>
  1772 3 -13.782074 -20.827547 18.641043 128 " " L "A" 24 -0.12000 -0.12000 "LEU " " CB " "    " 6 0 0 808080  "C892"  1 1 9 ""  1 ""  <> 0 1774 2 1772 1 9.26 892 0 892 892 "CCD mismatch"  <> <> <> <>
  1773 3 -12.356074 -20.542279 18.142945 128 " " L "A" 24 -0.06000 -0.06000 "LEU " " CG " "    " 6 0 0 808080  "C893"  1 1 9 ""  1 ""  <> 0 1775 1 1773 1 11.09 893 0 893 893 "CCD mismatch"  <> <> <> <>
  1774 3 -12.229074 -19.092675 17.698157 128 " " L "A" 24 -0.18000 -0.18000 "LEU " " CD1" "    " 6 0 0 808080  "C894"  1 1 9 ""  1 ""  <> 0 1776 3 1774 1 14.49 894 0 894 894 "CCD mismatch"  <> <> <> <>
  1775 3 -11.316074 -20.869923 19.160441 128 " " L "A" 24 -0.18000 -0.18000 "LEU " " CD2" "    " 6 0 0 808080  "C895"  1 1 9 ""  1 ""  <> 0 1777 3 1775 1 14.96 895 0 895 895 "CCD mismatch"  <> <> <> <>
  1776 43 -13.987240 -22.943075 17.188477 128 " " L "A" 21 0.30000 0.30000 "LEU " " H  " "    " 1 0 0 FFFFFF  ""  -1 0 1 ""  1 ""  <> 0 1778 0 1776 <> 10.23 <> <> <> 3965 <> <> <> <> <>
  1777 41 -13.345321 -22.419409 20.001779 128 " " L "A" 21 0.06000 0.06000 "LEU " " HA " "    " 1 0 0 FFFFFF  ""  -1 0 1 ""  1 ""  <> 0 1779 0 1777 <> 9.24 <> <> <> 3966 <> <> <> <> <>
  1778 41 -14.009106 -20.099087 19.421289 128 " " L "A" 21 0.06000 0.06000 "LEU " " HB3" "    " 1 0 0 FFFFFF  ""  -1 0 1 ""  1 ""  <> 0 1780 0 1778 <> 9.26 <> <> <> 3967 <> <> <> <> <>
  1779 41 -14.485866 -20.619311 17.832423 128 " " L "A" 21 0.06000 0.06000 "LEU " " HB2" "    " 1 0 0 FFFFFF  ""  -1 0 1 ""  1 ""  <> 0 1781 0 1779 <> 9.26 <> <> <> 3968 <> <> <> <> <>
  1780 41 -12.137358 -21.164258 17.284694 128 " " L "A" 21 0.06000 0.06000 "LEU " " HG " "    " 1 0 0 FFFFFF  ""  -1 0 1 ""  1 ""  <> 0 1782 0 1780 <> 11.09 <> <> <> 3969 <> <> <> <> <>
  1781 41 -11.590345 -18.995023 16.824199 128 " " L "A" 21 0.06000 0.06000 "LEU " "HD11" "    " 1 0 0 FFFFFF  ""  -1 0 1 ""  1 ""  <> 0 1783 0 1781 <> 14.49 <> <> <> 3970 <> <> <> <> <>
  1782 41 -13.194926 -18.654867 17.442821 128 " " L "A" 21 0.06000 0.06000 "LEU " "HD12" "    " 1 0 0 FFFFFF  ""  -1 0 1 ""  1 ""  <> 0 1784 0 1782 <> 14.49 <> <> <> 3971 <> <> <> <> <>
  1783 41 -11.795316 -18.461903 18.473801 128 " " L "A" 21 0.06000 0.06000 "LEU " "HD13" "    " 1 0 0 FFFFFF  ""  -1 0 1 ""  1 ""  <> 0 1785 0 1783 <> 14.49 <> <> <> 3972 <> <> <> <> <>
  1784 41 -10.418862 -20.261423 19.045710 128 " " L "A" 21 0.06000 0.06000 "LEU " "HD21" "    " 1 0 0 FFFFFF  ""  -1 0 1 ""  1 ""  <> 0 1786 0 1784 <> 14.96 <> <> <> 3973 <> <> <> <> <>
  1785 41 -11.681196 -20.725677 20.177496 128 " " L "A" 21 0.06000 0.06000 "LEU " "HD22" "    " 1 0 0 FFFFFF  ""  -1 0 1 ""  1 ""  <> 0 1787 0 1785 <> 14.96 <> <> <> 3974 <> <> <> <> <>
  1786 41 -11.001403 -21.910346 19.073720 128 " " L "A" 21 0.06000 0.06000 "LEU " "HD23" "    " 1 0 0 FFFFFF  ""  -1 0 1 ""  1 ""  <> 0 1788 0 1786 <> 14.96 <> <> <> 3975 <> <> <> <> <>
  1787 25 -16.497074 -22.465892 19.020741 129 " " N "A" 38 -0.50000 -0.50000 "ASN " " N  " "    " 7 0 0 2E2EFF  "N896"  1 1 9 ""  1 ""  <> 0 1789 1 1787 1 10.18 896 0 896 896 "CCD mismatch"  <> <> <> <>
  1788 3 -17.871074 -22.261152 19.476120 129 " " N "A" 24 0.14000 0.14000 "ASN " " CA " "    " 6 0 0 808080  "C897"  1 1 -70 ""  1 ""  FF2E2E  0 1790 1 1788 1 12.07 897 0 897 897 "CCD mismatch"  <> <> <> <>
  1789 2 -18.751074 -23.507158 19.574266 129 " " N "A" 24 0.50000 0.50000 "ASN " " C  " "    " 6 0 0 808080  "C898"  1 1 9 ""  1 ""  <> 0 1791 0 1789 1 18.62 898 0 898 898 "CCD mismatch"  <> <> <> <>
  1790 15 -19.680074 -23.543765 20.385670 129 " " N "A" 70 -0.50000 -0.50000 "ASN " " O  " "    " 8 0 0 FF2E2E  "O899"  1 1 9 ""  1 ""  <> 0 1792 0 1790 1 15.54 899 0 899 899 "CCD mismatch"  <> <> <> <>
  1791 3 -18.584074 -21.242797 18.580277 129 " " N "A" 24 -0.12000 -0.12000 "ASN " " CB " "    " 6 0 0 808080  "C900"  1 1 9 ""  1 ""  <> 0 1793 2 1791 1 10.71 900 0 900 900 "CCD mismatch"  <> <> <> <>
  1792 2 -17.955074 -19.865906 18.615433 129 " " N "A" 24 0.50000 0.50000 "ASN " " CG " "    " 6 0 0 808080  "C901"  1 1 9 "%UT"  13 "Flip"  <> 0 1794 0 1792 1 14.18 901 0 901 901 "CCD mismatch"  <> "Flip"  <> <>
  1793 25 -17.806074 -19.156304 17.586365 129 " " N "A" 38 -0.76000 -0.76000 "ASN " " ND2" "    " 7 0 0 2E2EFF  "N902"  1 1 9 ""  1 ""  <> 0 1795 2 1793 1 10.41 902 0 902 902 "CCD mismatch"  <> <> <> <>
  1794 15 -17.588074 -19.438754 19.791583 129 " " N "A" 70 -0.50000 -0.50000 "ASN " " OD1" "    " 8 0 0 FF2E2E  "O903"  1 1 9 ""  1 ""  <> 0 1796 0 1794 1 14.86 903 0 903 903 "CCD mismatch"  <> <> <> <>
  1795 43 -16.360231 -22.623929 18.029994 129 " " N "A" 21 0.30000 0.30000 "ASN " " H  " "    " 1 0 0 FFFFFF  ""  -1 0 1 ""  1 ""  <> 0 1797 0 1795 <> 10.18 <> <> <> 3976 <> <> <> <> <>
  1796 41 -17.890972 -21.859456 20.487860 129 " " N "A" 21 0.06000 0.06000 "ASN " " HA " "    " 1 0 0 FFFFFF  ""  -1 0 1 ""  1 ""  <> 0 1798 0 1796 <> 12.07 <> <> <> 3977 <> <> <> <> <>
  1797 41 -19.614495 -21.122259 18.913489 129 " " N "A" 21 0.06000 0.06000 "ASN " " HB3" "    " 1 0 0 FFFFFF  ""  -1 0 1 ""  1 ""  <> 0 1799 0 1797 <> 10.71 <> <> <> 3978 <> <> <> <> <>
  1798 41 -18.642937 -21.603448 17.552643 129 " " N "A" 21 0.06000 0.06000 "ASN " " HB2" "    " 1 0 0 FFFFFF  ""  -1 0 1 ""  1 ""  <> 0 1800 0 1798 <> 10.71 <> <> <> 3979 <> <> <> <> <>
  1799 43 -17.390063 -18.236594 17.665530 129 " " N "A" 21 0.38000 0.38000 "ASN " "HD22" "    " 1 0 0 FFFFFF  ""  -1 0 1 ""  1 ""  <> 0 1801 0 1799 <> 10.41 <> <> <> 3980 <> <> <> <> <>
  1800 43 -18.098964 -19.491747 16.680453 129 " " N "A" 21 0.38000 0.38000 "ASN " "HD21" "    " 1 0 0 FFFFFF  ""  -1 0 1 ""  1 ""  <> 0 1802 0 1800 <> 10.41 <> <> <> 3981 <> <> <> <> <>
  1801 25 -18.492074 -24.527027 18.748731 130 " " N "A" 38 -0.50000 -0.50000 "ASN " " N  " "    " 7 0 0 2E2EFF  "N904"  0 1 9 ""  1 ""  <> 0 1803 1 1801 1 13.63 904 0 904 904 "CCD mismatch"  <> <> <> <>
  1802 3 -19.323074 -25.725641 18.788791 130 " " N "A" 24 0.14000 0.14000 "ASN " " CA " "    " 6 0 0 808080  "C905"  0 1 -70 ""  1 ""  FF2E2E  0 1804 1 1802 1 18.98 905 0 905 905 "CCD mismatch"  <> <> <> <>
  1803 2 -18.540074 -26.988431 18.450007 130 " " N "A" 24 0.50000 0.50000 "ASN " " C  " "    " 6 0 0 808080  "C906"  0 1 9 ""  1 ""  <> 0 1805 0 1803 1 17.91 906 0 906 906 "CCD mismatch"  <> <> <> <>
  1804 15 -18.772074 -27.621918 17.427239 130 " " N "A" 70 -0.50000 -0.50000 "ASN " " O  " "    " 8 0 0 FF2E2E  "O907"  0 1 9 ""  1 ""  <> 0 1806 0 1804 1 17.49 907 0 907 907 "CCD mismatch"  <> <> <> <>
  1805 3 -20.519074 -25.557769 17.858028 130 " " N "A" 24 -0.12000 -0.12000 "ASN " " CB " "    " 6 0 0 808080  "C908"  0 1 9 ""  1 ""  <> 0 1807 2 1805 1 18.02 908 0 908 908 "CCD mismatch"  <> <> <> <>
  1806 2 -21.627074 -26.572082 18.096870 130 " " N "A" 24 0.50000 0.50000 "ASN " " CG " "    " 6 0 0 808080  "C909"  0 1 9 "%UT"  13 "Flip"  <> 0 1808 0 1806 1 30.96 909 0 909 909 "CCD mismatch"  0.600754010578634 "Flip"  <> <>
  1807 25 -21.599074 -27.377438 19.041787 130 " " N "A" 38 -0.76000 -0.76000 "ASN " " ND2" "    " 7 0 0 2E2EFF  "N910"  0 1 9 ""  1 ""  <> 0 1809 2 1807 1 32.07 910 0 910 910 "CCD mismatch"  <> <> <> <>
  1808 15 -22.642074 -26.541761 17.248351 130 " " N "A" 70 -0.50000 -0.50000 "ASN " " OD1" "    " 8 0 0 FF2E2E  "O911"  0 1 9 ""  1 ""  <> 0 1810 0 1808 1 34.23 911 0 911 911 "CCD mismatch"  <> <> <> <>
  1809 43 -17.712486 -24.514488 18.103080 130 " " N "A" 21 0.30000 0.30000 "ASN " " H  " "    " 1 0 0 FFFFFF  ""  -1 0 1 ""  1 ""  <> 0 1811 0 1809 <> 13.63 <> <> <> 3982 <> <> <> <> <>
  1810 41 -19.675804 -25.911142 19.804883 130 " " N "A" 21 0.06000 0.06000 "ASN " " HA " "    " 1 0 0 FFFFFF  ""  -1 0 1 ""  1 ""  <> 0 1812 0 1810 <> 18.98 <> <> <> 3983 <> <> <> <> <>
  1811 41 -20.218319 -25.573491 16.808841 130 " " N "A" 21 0.06000 0.06000 "ASN " " HB3" "    " 1 0 0 FFFFFF  ""  -1 0 1 ""  1 ""  <> 0 1813 0 1811 <> 18.02 <> <> <> 3984 <> <> <> <> <>
  1812 41 -20.973792 -24.579508 18.019255 130 " " N "A" 21 0.06000 0.06000 "ASN " " HB2" "    " 1 0 0 FFFFFF  ""  -1 0 1 ""  1 ""  <> 0 1814 0 1812 <> 18.02 <> <> <> 3985 <> <> <> <> <>
  1813 43 -22.355141 -28.035339 19.159602 130 " " N "A" 21 0.38000 0.38000 "ASN " "HD22" "    " 1 0 0 FFFFFF  ""  -1 0 1 ""  1 ""  <> 0 1815 0 1813 <> 32.07 <> <> <> 3986 <> <> <> <> <>
  1814 43 -20.829513 -27.389188 19.694701 130 " " N "A" 21 0.38000 0.38000 "ASN " "HD21" "    " 1 0 0 FFFFFF  ""  -1 0 1 ""  1 ""  <> 0 1816 0 1814 <> 32.07 <> <> <> 3987 <> <> <> <> <>
  1815 25 -17.555074 -27.390872 19.273055 131 " " P "A" 38 -0.14000 -0.14000 "PRO " " N  " "    " 7 0 0 2E2EFF  "N912"  0 1 9 ""  1 ""  <> 0 1817 0 1815 1 15.33 912 0 912 912 "CCD mismatch"  <> <> <> <>
  1816 3 -16.673074 -28.485542 18.895080 131 " " P "A" 24 0.01000 0.01000 "PRO " " CA " "    " 6 0 0 808080  "C913"  0 1 -70 ""  1 ""  FF2E2E  0 1818 1 1816 1 16.44 913 0 913 913 "CCD mismatch"  <> <> <> <>
  1817 2 -17.366074 -29.850881 18.883915 131 " " P "A" 24 0.50000 0.50000 "PRO " " C  " "    " 6 0 0 808080  "C914"  0 1 9 ""  1 ""  <> 0 1819 0 1817 1 20.17 914 0 914 914 "CCD mismatch"  <> <> <> <>
  1818 15 -18.433074 -30.033101 19.471531 131 " " P "A" 70 -0.50000 -0.50000 "PRO " " O  " "    " 8 0 0 FF2E2E  "O915"  0 1 9 ""  1 ""  <> 0 1820 0 1818 1 20.62 915 0 915 915 "CCD mismatch"  <> <> <> <>
  1819 3 -15.573074 -28.402123 19.938594 131 " " P "A" 24 -0.12000 -0.12000 "PRO " " CB " "    " 6 0 0 808080  "C916"  0 1 9 ""  1 ""  <> 0 1821 2 1819 1 18.69 916 0 916 916 "CCD mismatch"  <> <> <> <>
  1820 3 -16.213074 -27.754756 21.103322 131 " " P "A" 24 -0.12000 -0.12000 "PRO " " CG " "    " 6 0 0 808080  "C917"  0 1 9 ""  1 ""  <> 0 1822 2 1820 1 19.61 917 0 917 917 "CCD mismatch"  <> <> <> <>
  1821 3 -17.177074 -26.776658 20.557205 131 " " P "A" 24 -0.05000 -0.05000 "PRO " " CD " "    " 6 0 0 808080  "C918"  0 1 9 ""  1 ""  <> 0 1823 2 1821 1 18.12 918 0 918 918 "CCD mismatch"  <> <> <> <>
  1822 41 -16.253865 -28.263954 17.912621 131 " " P "A" 21 0.06000 0.06000 "PRO " " HA " "    " 1 0 0 FFFFFF  ""  -1 0 1 ""  1 ""  <> 0 1824 0 1822 <> 16.44 <> <> <> 3988 <> <> <> <> <>
  1823 41 -14.767596 -27.767244 19.568341 131 " " P "A" 21 0.06000 0.06000 "PRO " " HB3" "    " 1 0 0 FFFFFF  ""  -1 0 1 ""  1 ""  <> 0 1825 0 1823 <> 18.69 <> <> <> 3989 <> <> <> <> <>
  1824 41 -15.128835 -29.365640 20.194276 131 " " P "A" 21 0.06000 0.06000 "PRO " " HB2" "    " 1 0 0 FFFFFF  ""  -1 0 1 ""  1 ""  <> 0 1826 0 1824 <> 18.69 <> <> <> 3990 <> <> <> <> <>
  1825 41 -15.504835 -27.339847 21.813296 131 " " P "A" 21 0.06000 0.06000 "PRO " " HG3" "    " 1 0 0 FFFFFF  ""  -1 0 1 ""  1 ""  <> 0 1827 0 1825 <> 19.61 <> <> <> 3991 <> <> <> <> <>
  1826 41 -16.773098 -28.517446 21.647420 131 " " P "A" 21 0.06000 0.06000 "PRO " " HG2" "    " 1 0 0 FFFFFF  ""  -1 0 1 ""  1 ""  <> 0 1828 0 1826 <> 19.61 <> <> <> 3992 <> <> <> <> <>
  1827 41 -18.018982 -26.616006 21.231297 131 " " P "A" 21 0.06000 0.06000 "PRO " " HD2" "    " 1 0 0 FFFFFF  ""  -1 0 1 ""  1 ""  <> 0 1829 0 1827 <> 18.12 <> <> <> 3993 <> <> <> <> <>
  1828 41 -16.683532 -25.821462 20.371098 131 " " P "A" 21 0.06000 0.06000 "PRO " " HD3" "    " 1 0 0 FFFFFF  ""  -1 0 1 ""  1 ""  <> 0 1830 0 1828 <> 18.12 <> <> <> 3994 <> <> <> <> <>
  1829 25 -16.788074 -30.836869 18.165698 132 " " P "A" 38 -0.14000 -0.14000 "PRO " " N  " "    " 7 0 0 2E2EFF  "N919"  0 1 9 ""  1 ""  <> 0 1831 0 1829 1 24.56 919 0 919 919 "CCD mismatch"  <> <> <> <>
  1830 3 -17.230074 -32.229799 18.278322 132 " " P "A" 24 0.01000 0.01000 "PRO " " CA " "    " 6 0 0 808080  "C920"  0 1 -70 ""  1 ""  FF2E2E  0 1832 1 1830 1 26.91 920 0 920 920 "CCD mismatch"  <> <> <> <>
  1831 2 -16.892074 -32.820574 19.641576 132 " " P "A" 24 0.50000 0.50000 "PRO " " C  " "    " 6 0 0 808080  "C921"  0 1 9 ""  1 ""  <> 0 1833 0 1831 1 27.86 921 0 921 921 "CCD mismatch"  <> <> <> <>
  1832 15 -16.079074 -32.249998 20.391309 132 " " P "A" 70 -0.50000 -0.50000 "PRO " " O  " "    " 8 0 0 FF2E2E  "O922"  0 1 9 ""  1 ""  <> 0 1834 0 1832 1 28.62 922 0 922 922 "CCD mismatch"  <> <> <> <>
  1833 3 -16.481074 -32.944673 17.148520 132 " " P "A" 24 -0.12000 -0.12000 "PRO " " CB " "    " 6 0 0 808080  "C923"  0 1 9 ""  1 ""  <> 0 1835 2 1833 1 24.45 923 0 923 923 "CCD mismatch"  <> <> <> <>
  1834 3 -15.324074 -32.061388 16.808626 132 " " P "A" 24 -0.12000 -0.12000 "PRO " " CG " "    " 6 0 0 808080  "C924"  0 1 9 ""  1 ""  <> 0 1836 2 1834 1 24.09 924 0 924 924 "CCD mismatch"  <> <> <> <>
  1835 3 -15.637074 -30.657981 17.267854 132 " " P "A" 24 -0.05000 -0.05000 "PRO " " CD " "    " 6 0 0 808080  "C925"  0 1 9 ""  1 ""  <> 0 1837 2 1835 1 22.11 925 0 925 925 "CCD mismatch"  <> <> <> <>
  1836 41 -18.307060 -32.311146 18.119483 132 " " P "A" 21 0.06000 0.06000 "PRO " " HA " "    " 1 0 0 FFFFFF  ""  -1 0 1 ""  1 ""  <> 0 1838 0 1836 <> 26.91 <> <> <> 3995 <> <> <> <> <>
  1837 41 -17.142312 -33.008563 16.283277 132 " " P "A" 21 0.06000 0.06000 "PRO " " HB3" "    " 1 0 0 FFFFFF  ""  -1 0 1 ""  1 ""  <> 0 1839 0 1837 <> 24.45 <> <> <> 3997 <> <> <> <> <>
  1838 41 -16.170894 -33.963702 17.385850 132 " " P "A" 21 0.06000 0.06000 "PRO " " HB2" "    " 1 0 0 FFFFFF  ""  -1 0 1 ""  1 ""  <> 0 1840 0 1838 <> 24.45 <> <> <> 3998 <> <> <> <> <>
  1839 41 -15.047397 -32.108479 15.754722 132 " " P "A" 21 0.06000 0.06000 "PRO " " HG3" "    " 1 0 0 FFFFFF  ""  -1 0 1 ""  1 ""  <> 0 1841 0 1839 <> 24.09 <> <> <> 3999 <> <> <> <> <>
  1840 41 -14.457971 -32.410225 17.372992 132 " " P "A" 21 0.06000 0.06000 "PRO " " HG2" "    " 1 0 0 FFFFFF  ""  -1 0 1 ""  1 ""  <> 0 1842 0 1840 <> 24.09 <> <> <> 4000 <> <> <> <> <>
  1841 41 -14.782583 -30.197276 17.763534 132 " " P "A" 21 0.06000 0.06000 "PRO " " HD2" "    " 1 0 0 FFFFFF  ""  -1 0 1 ""  1 ""  <> 0 1843 0 1841 <> 22.11 <> <> <> 4001 <> <> <> <> <>
  1842 41 -15.931142 -30.036665 16.421557 132 " " P "A" 21 0.06000 0.06000 "PRO " " HD3" "    " 1 0 0 FFFFFF  ""  -1 0 1 ""  1 ""  <> 0 1844 0 1842 <> 22.11 <> <> <> 4002 <> <> <> <> <>
  1843 43 -18.154349 -34.475254 19.448672 132 "A" X "A" 21 0.30000 0.30000 "NMA " " H  " "  g0" 1 0 1 FFFFFF  ""  -1 0 1 ""  1 ""  <> 0 1845 0 1843 <> <> <> <> <> <> <> <> <> <> <>
  1844 25 -17.493707 -33.995826 20.043100 132 "A" X "A" 43 -0.50000 -0.50000 "NMA " " N  " "  c1" 7 0 1 5757FF  ""  -1 0 1 ""  1 ""  <> 0 1846 1 1844 <> <> <> <> <> <> <> <> <> <> <>
  1845 3 -17.177312 -34.568129 21.343713 132 "A" X "A" 2 0.02000 0.02000 "NMA " " CA " "  n1" 6 0 1 A0A0A0  ""  -1 0 1 ""  1 ""  <> 0 1847 3 1845 <> <> <> <> <> <> <> <> <> <> <>
  1846 41 -17.360436 -33.853050 22.147676 132 "A" X "A" 21 0.06000 0.06000 "NMA " "1HA " "    " 1 0 0 FFFFFF  ""  -1 0 1 ""  1 ""  <> 0 1848 0 1846 <> <> <> <> <> <> <> <> <> <> <>
  1847 41 -17.802545 -35.442882 21.523935 132 "A" X "A" 21 0.06000 0.06000 "NMA " "2HA " "    " 1 0 0 FFFFFF  ""  -1 0 1 ""  1 ""  <> 0 1849 0 1847 <> <> <> <> <> <> <> <> <> <> <>
  1848 41 -16.133620 -34.883660 21.386299 132 "A" X "A" 21 0.06000 0.06000 "NMA " "3HA " "  n2" 1 0 0 FFFFFF  ""  -1 0 1 ""  1 ""  <> 0 1850 0 1848 <> <> <> <> <> <> <> <> <> <> <>
  1849 3 -16.770769 12.168168 11.864538 20 " " X "B" 2 -0.18000 -0.18000 "ACE " " CH3" "  n1" 6 0 1 A0A0A0  ""  -1 0 1 ""  1 ""  <> 0 1851 3 1849 <> <> <> <> <> <> <> <> <> <> <>
  1850 2 -16.371312 10.872048 11.159535 20 " " X "B" 2 0.50000 0.50000 "ACE " " C  " "  c1" 6 0 1 A0A0A0  ""  -1 0 1 ""  1 ""  <> 0 1852 0 1850 <> <> <> <> <> <> <> <> <> <> <>
  1851 15 -17.133713 10.363550 10.340569 20 " " X "B" 70 -0.50000 -0.50000 "ACE " " O  " "    " 8 0 1 FF2F2F  ""  -1 0 1 ""  1 ""  <> 0 1853 0 1851 <> <> <> <> <> <> <> <> <> <> <>
  1852 41 -17.844933 12.338054 11.782135 20 " " X "B" 21 0.06000 0.06000 "ACE " "1H  " "  n2" 1 0 0 FFFFFF  ""  -1 0 1 ""  1 ""  <> 0 1854 0 1852 <> <> <> <> <> <> <> <> <> <> <>
  1853 41 -16.510974 12.124410 12.922564 20 " " X "B" 21 0.06000 0.06000 "ACE " "2H  " "    " 1 0 0 FFFFFF  ""  -1 0 1 ""  1 ""  <> 0 1855 0 1853 <> <> <> <> <> <> <> <> <> <> <>
  1854 41 -16.252678 13.015384 11.414475 20 " " X "B" 21 0.06000 0.06000 "ACE " "3H  " "    " 1 0 0 FFFFFF  ""  -1 0 1 ""  1 ""  <> 0 1856 0 1854 <> <> <> <> <> <> <> <> <> <> <>
  1855 25 -15.160074 10.272924 11.439448 21 " " K "B" 38 -0.50000 -0.50000 "LYS " " N  " "    " 7 0 0 2E2EFF  "N1038"  0 1 9 ""  1 ""  <> 0 1857 1 1855 1 50.58 1030 0 1038 1030 "CCD mismatch"  <> <> D000  <>
  1856 3 -14.783074 9.030998 10.760527 21 " " K "B" 24 0.14000 0.14000 "LYS " " CA " "    " 6 0 0 808080  "C1039"  0 1 -70 ""  1 ""  FF2E2E  0 1858 1 1856 1 34.33 1031 0 1039 1031 "CCD mismatch"  <> <> D000  <>
  1857 2 -14.703074 9.142957 9.238608 21 " " K "B" 24 0.50000 0.50000 "LYS " " C  " "    " 6 0 0 808080  "C1040"  0 1 9 ""  1 ""  <> 0 1859 0 1857 1 34.38 1032 0 1040 1032 "CCD mismatch"  <> <> D000  <>
  1858 15 -14.204074 8.215606 8.610826 21 " " K "B" 70 -0.50000 -0.50000 "LYS " " O  " "    " 8 0 0 FF2E2E  "O1041"  0 1 9 ""  1 ""  <> 0 1860 0 1858 1 25.1 1033 0 1041 1033 "CCD mismatch"  <> <> D000  <>
  1859 3 -15.786074 7.920079 11.078694 21 " " K "B" 24 -0.12000 -0.12000 "LYS " " CB " "    " 6 0 0 808080  "C1042"  0 1 9 ""  1 ""  <> 0 1861 2 1859 1 32.74 1034 0 1042 1034 "CCD mismatch"  <> <> D000  <>
  1860 3 -15.900074 7.554052 12.526672 21 " " K "B" 24 -0.12000 -0.12000 "LYS " " CG " "    " 6 0 0 808080  "C1043"  0 1 9 ""  1 ""  <> 0 1862 2 1860 1 41.67 1035 0 1043 1035 "CCD mismatch"  <> <> D000  <>
  1861 3 -16.847074 6.378282 12.701165 21 " " K "B" 24 -0.12000 -0.12000 "LYS " " CD " "    " 6 0 0 808080  "C1044"  0 1 9 ""  1 ""  <> 0 1863 2 1861 1 46.26 1036 0 1044 1036 "CCD mismatch"  <> <> D000  <>
  1862 3 -16.803074 5.791899 14.080811 21 " " K "B" 24 0.19000 0.19000 "LYS " " CE " "    " 6 0 0 808080  "C1045"  0 1 9 ""  1 ""  <> 0 1864 2 1862 1 39.34 1037 0 1045 1037 "CCD mismatch"  <> <> D000  <>
  1863 32 -17.113074 6.793138 15.134613 21 " " K "B" 38 -0.30000 -0.30000 "LYS " " NZ " "    " 7 1 0 2E2EFF  "N1046"  0 1 9 "%UT"  13 ""  <> 0 1865 3 1863 1 53.68 1038 0 1046 1038 "CCD mismatch"  <> <> D000  <>
  1864 43 -14.509133 10.670354 12.101492 21 " " K "B" 21 0.30000 0.30000 "LYS " " H2 " "    " 1 0 0 FFFFFF  ""  -1 0 1 ""  1 ""  <> 0 1866 0 1864 <> 50.58 <> <> <> 4170 <> <> <> <> <>
  1865 41 -13.795289 8.744457 11.124024 21 " " K "B" 21 0.06000 0.06000 "LYS " " HA " "    " 1 0 0 FFFFFF  ""  -1 0 1 ""  1 ""  <> 0 1867 0 1865 <> 34.33 <> <> <> 4172 <> <> <> <> <>
  1866 41 -15.471808 7.032784 10.540613 21 " " K "B" 21 0.06000 0.06000 "LYS " " HB3" "    " 1 0 0 FFFFFF  ""  -1 0 1 ""  1 ""  <> 0 1868 0 1866 <> 32.74 <> <> <> 4173 <> <> <> <> <>
  1867 41 -16.783133 8.091990 10.679945 21 " " K "B" 21 0.06000 0.06000 "LYS " " HB2" "    " 1 0 0 FFFFFF  ""  -1 0 1 ""  1 ""  <> 0 1869 0 1867 <> 32.74 <> <> <> 4174 <> <> <> <> <>
  1868 41 -16.247994 8.416431 13.095538 21 " " K "B" 21 0.06000 0.06000 "LYS " " HG3" "    " 1 0 0 FFFFFF  ""  -1 0 1 ""  1 ""  <> 0 1870 0 1868 <> 41.67 <> <> <> 4175 <> <> <> <> <>
  1869 41 -14.911601 7.296142 12.910107 21 " " K "B" 21 0.06000 0.06000 "LYS " " HG2" "    " 1 0 0 FFFFFF  ""  -1 0 1 ""  1 ""  <> 0 1871 0 1869 <> 41.67 <> <> <> 4176 <> <> <> <> <>
  1870 41 -16.555593 5.597649 12.001747 21 " " K "B" 21 0.06000 0.06000 "LYS " " HD3" "    " 1 0 0 FFFFFF  ""  -1 0 1 ""  1 ""  <> 0 1872 0 1870 <> 46.26 <> <> <> 4177 <> <> <> <> <>
  1871 41 -17.865035 6.672063 12.438809 21 " " K "B" 21 0.06000 0.06000 "LYS " " HD2" "    " 1 0 0 FFFFFF  ""  -1 0 1 ""  1 ""  <> 0 1873 0 1871 <> 46.26 <> <> <> 4178 <> <> <> <> <>
  1872 41 -15.852312 5.295245 14.276303 21 " " K "B" 21 0.06000 0.06000 "LYS " " HE3" "    " 1 0 0 FFFFFF  ""  -1 0 1 ""  1 ""  <> 0 1874 0 1872 <> 39.34 <> <> <> 4179 <> <> <> <> <>
  1873 41 -17.652096 5.118176 14.078232 21 " " K "B" 21 0.06000 0.06000 "LYS " " HE2" "    " 1 0 0 FFFFFF  ""  -1 0 1 ""  1 ""  <> 0 1875 0 1873 <> 39.34 <> <> <> 4180 <> <> <> <> <>
  1874 44 -18.003220 7.227039 14.937619 21 " " K "B" 21 0.33000 0.33000 "LYS " " HZ1" "    " 1 0 0 FFFFFF  ""  -1 0 1 ""  1 ""  <> 0 1876 0 1874 <> 53.68 <> <> <> 4181 <> <> <> <> <>
  1875 44 -17.157234 6.323633 16.028173 21 " " K "B" 21 0.33000 0.33000 "LYS " " HZ2" "    " 1 0 0 FFFFFF  ""  -1 0 1 ""  1 ""  <> 0 1877 0 1875 <> 53.68 <> <> <> 4182 <> <> <> <> <>
  1876 44 -16.388410 7.495777 15.156905 21 " " K "B" 21 0.33000 0.33000 "LYS " " HZ3" "    " 1 0 0 FFFFFF  ""  -1 0 1 ""  1 ""  <> 0 1878 0 1876 <> 53.68 <> <> <> 4183 <> <> <> <> <>
  1877 25 -15.252074 10.233400 8.671906 22 " " Y "B" 38 -0.50000 -0.50000 "TYR " " N  " "    " 7 0 0 2E2EFF  "N1047"  2 1 9 ""  1 ""  <> 0 1879 1 1877 1 26.63 1039 0 1047 1039 "CCD mismatch"  <> <> D000  <>
  1878 3 -15.123074 10.591320 7.261970 22 " " Y "B" 24 0.14000 0.14000 "TYR " " CA " "    " 6 0 0 808080  "C1048"  2 1 -70 ""  1 ""  FF2E2E  0 1880 1 1878 1 22.8 1040 0 1048 1040 "CCD mismatch"  <> <> D000  <>
  1879 2 -13.874074 11.441451 7.041498 22 " " Y "B" 24 0.50000 0.50000 "TYR " " C  " "    " 6 0 0 808080  "C1049"  2 1 9 ""  1 ""  <> 0 1881 0 1879 1 21.58 1041 0 1049 1041 "CCD mismatch"  <> <> D000  <>
  1880 15 -13.864074 12.636459 7.337684 22 " " Y "B" 70 -0.50000 -0.50000 "TYR " " O  " "    " 8 0 0 FF2E2E  "O1050"  2 1 9 ""  1 ""  <> 0 1882 0 1880 1 23.57 1042 0 1050 1042 "CCD mismatch"  <> <> D000  <>
  1881 3 -16.328074 11.428208 6.784437 22 " " Y "B" 24 -0.00500 -0.00500 "TYR " " CB " "    " 6 0 0 808080  "C1051"  2 1 9 ""  1 ""  <> 0 1883 2 1881 1 24.66 1043 0 1051 1043 "CCD mismatch"  <> <> D000  <>
  1882 2 -17.425074 10.746379 5.977400 22 " " Y "B" 24 -0.11500 -0.11500 "TYR " " CG " "    " 6 0 0 808080  "C1052"  2 1 9 ""  1 ""  <> 0 1884 0 1882 1 36.06 1044 0 1052 1044 "CCD mismatch"  <> <> D000  <>
  1883 2 -17.976074 9.535953 6.385918 22 " " Y "B" 24 -0.11500 -0.11500 "TYR " " CD1" "    " 6 0 0 808080  "C1053"  2 1 9 ""  1 ""  <> 0 1885 1 1883 1 30.08 1045 0 1053 1045 "CCD mismatch"  <> <> D000  <>
  1884 2 -17.964074 11.354104 4.846789 22 " " Y "B" 24 -0.11500 -0.11500 "TYR " " CD2" "    " 6 0 0 808080  "C1054"  2 1 9 ""  1 ""  <> 0 1886 1 1884 1 36.98 1046 0 1054 1046 "CCD mismatch"  <> <> D000  <>
  1885 2 -19.017074 8.936681 5.673888 22 " " Y "B" 24 -0.11500 -0.11500 "TYR " " CE1" "    " 6 0 0 808080  "C1055"  2 1 9 ""  1 ""  <> 0 1887 1 1885 1 33.68 1047 0 1055 1047 "CCD mismatch"  <> <> D000  <>
  1886 2 -19.006074 10.766028 4.127367 22 " " Y "B" 24 -0.11500 -0.11500 "TYR " " CE2" "    " 6 0 0 808080  "C1056"  2 1 9 ""  1 ""  <> 0 1888 1 1886 1 35.55 1048 0 1056 1048 "CCD mismatch"  <> <> D000  <>
  1887 2 -19.530074 9.556566 4.542215 22 " " Y "B" 24 0.15000 0.15000 "TYR " " CZ " "    " 6 0 0 808080  "C1057"  2 1 9 ""  1 ""  <> 0 1889 0 1887 1 35.99 1049 0 1057 1049 "CCD mismatch"  <> <> D000  <>
  1888 16 -20.562074 8.991579 3.818803 22 " " Y "B" 70 -0.58500 -0.58500 "TYR " " OH " "    " 8 0 0 FF2E2E  "O1058"  2 1 9 "%UT"  13 ""  <> 0 1890 1 1888 1 38.43 1050 0 1058 1050 "CCD mismatch"  <> <> D000  <>
  1889 43 -15.742919 10.894572 9.257613 22 " " Y "B" 21 0.30000 0.30000 "TYR " " H  " "    " 1 0 0 FFFFFF  ""  -1 0 1 ""  1 ""  <> 0 1891 0 1889 <> 26.63 <> <> <> 4184 <> <> <> <> <>
  1890 41 -15.063270 9.687955 6.652550 22 " " Y "B" 21 0.06000 0.06000 "TYR " " HA " "    " 1 0 0 FFFFFF  ""  -1 0 1 ""  1 ""  <> 0 1892 0 1890 <> 22.8 <> <> <> 4185 <> <> <> <> <>
  1891 41 -15.999197 12.239828 6.131912 22 " " Y "B" 21 0.06000 0.06000 "TYR " " HB3" "    " 1 0 0 FFFFFF  ""  -1 0 1 ""  1 ""  <> 0 1893 0 1891 <> 24.66 <> <> <> 4186 <> <> <> <> <>
  1892 41 -16.790349 11.940134 7.629906 22 " " Y "B" 21 0.06000 0.06000 "TYR " " HB2" "    " 1 0 0 FFFFFF  ""  -1 0 1 ""  1 ""  <> 0 1894 0 1892 <> 24.66 <> <> <> 4187 <> <> <> <> <>
  1893 41 -17.596343 9.047168 7.271533 22 " " Y "B" 21 0.11500 0.11500 "TYR " " HD1" "    " 1 0 0 FFFFFF  ""  -1 0 1 ""  1 ""  <> 0 1895 0 1893 <> 30.08 <> <> <> 4188 <> <> <> <> <>
  1894 41 -17.448558 12.198923 4.479632 22 " " Y "B" 21 0.11500 0.11500 "TYR " " HD2" "    " 1 0 0 FFFFFF  ""  -1 0 1 ""  1 ""  <> 0 1896 0 1894 <> 36.98 <> <> <> 4189 <> <> <> <> <>
  1895 41 -19.420253 7.992036 6.008874 22 " " Y "B" 21 0.11500 0.11500 "TYR " " HE1" "    " 1 0 0 FFFFFF  ""  -1 0 1 ""  1 ""  <> 0 1897 0 1895 <> 33.68 <> <> <> 4190 <> <> <> <> <>
  1896 41 -19.372544 11.242025 3.229492 22 " " Y "B" 21 0.11500 0.11500 "TYR " " HE2" "    " 1 0 0 FFFFFF  ""  -1 0 1 ""  1 ""  <> 0 1898 0 1896 <> 35.55 <> <> <> 4191 <> <> <> <> <>
  1897 42 -20.853175 8.142939 4.167127 22 " " Y "B" 21 0.43500 0.43500 "TYR " " HH " "    " 1 0 0 FFFFFF  ""  -1 0 1 ""  1 ""  <> 0 1899 0 1897 <> 38.43 <> <> <> 4192 <> <> <> <> <>
  1898 25 -12.832074 10.829301 6.491774 23 " " L "B" 38 -0.50000 -0.50000 "LEU " " N  " "    " 7 0 0 2E2EFF  "N1059"  2 1 9 ""  1 ""  <> 0 1900 1 1898 1 14.12 1051 0 1059 1051 "CCD mismatch"  <> <> D000  <>
  1899 3 -11.517074 11.445170 6.457057 23 " " L "B" 24 0.14000 0.14000 "LEU " " CA " "    " 6 0 0 808080  "C1060"  2 1 -70 ""  1 ""  FF2E2E  0 1901 1 1899 1 13.37 1052 0 1060 1052 "CCD mismatch"  <> <> D000  <>
  1900 2 -11.313074 12.345626 5.241421 23 " " L "B" 24 0.50000 0.50000 "LEU " " C  " "    " 6 0 0 808080  "C1061"  2 1 9 ""  1 ""  <> 0 1902 0 1900 1 15.6 1053 0 1061 1053 "CCD mismatch"  <> <> D000  <>
  1901 15 -10.613074 13.356442 5.314638 23 " " L "B" 70 -0.50000 -0.50000 "LEU " " O  " "    " 8 0 0 FF2E2E  "O1062"  2 1 9 ""  1 ""  <> 0 1903 0 1901 1 15.56 1054 0 1062 1054 "CCD mismatch"  <> <> D000  <>
  1902 3 -10.491074 10.346214 6.456505 23 " " L "B" 24 -0.12000 -0.12000 "LEU " " CB " "    " 6 0 0 808080  "C1063"  2 1 9 ""  1 ""  <> 0 1904 2 1902 1 14.43 1055 0 1063 1055 "CCD mismatch"  <> <> D000  <>
  1903 3 -10.506074 9.479595 7.705534 23 " " L "B" 24 -0.06000 -0.06000 "LEU " " CG " "    " 6 0 0 808080  "C1064"  2 1 9 ""  1 ""  <> 0 1905 1 1903 1 17.96 1056 0 1064 1056 "CCD mismatch"  <> <> D000  <>
  1904 3 -9.477074 8.409024 7.597817 23 " " L "B" 24 -0.18000 -0.18000 "LEU " " CD1" "    " 6 0 0 808080  "C1065"  2 1 9 ""  1 ""  <> 0 1906 3 1904 1 18.01 1057 0 1065 1057 "CCD mismatch"  <> <> D000  <>
  1905 3 -10.303074 10.342612 8.964745 23 " " L "B" 24 -0.18000 -0.18000 "LEU " " CD2" "    " 6 0 0 808080  "C1066"  2 1 9 ""  1 ""  <> 0 1907 3 1905 1 21.49 1058 0 1066 1058 "CCD mismatch"  <> <> D000  <>
  1906 43 -12.904348 9.868253 6.180526 23 " " L "B" 21 0.30000 0.30000 "LEU " " H  " "    " 1 0 0 FFFFFF  ""  -1 0 1 ""  1 ""  <> 0 1908 0 1906 <> 14.12 <> <> <> 4193 <> <> <> <> <>
  1907 41 -11.374894 12.078302 7.334281 23 " " L "B" 21 0.06000 0.06000 "LEU " " HA " "    " 1 0 0 FFFFFF  ""  -1 0 1 ""  1 ""  <> 0 1909 0 1907 <> 13.37 <> <> <> 4194 <> <> <> <> <>
  1908 41 -9.496699 10.783853 6.346490 23 " " L "B" 21 0.06000 0.06000 "LEU " " HB3" "    " 1 0 0 FFFFFF  ""  -1 0 1 ""  1 ""  <> 0 1910 0 1908 <> 14.43 <> <> <> 4195 <> <> <> <> <>
  1909 41 -10.635500 9.714778 5.576920 23 " " L "B" 21 0.06000 0.06000 "LEU " " HB2" "    " 1 0 0 FFFFFF  ""  -1 0 1 ""  1 ""  <> 0 1911 0 1909 <> 14.43 <> <> <> 4196 <> <> <> <> <>
  1910 41 -11.474849 8.983869 7.787095 23 " " L "B" 21 0.06000 0.06000 "LEU " " HG " "    " 1 0 0 FFFFFF  ""  -1 0 1 ""  1 ""  <> 0 1912 0 1910 <> 17.96 <> <> <> 4197 <> <> <> <> <>
  1911 41 -9.926285 7.429554 7.758018 23 " " L "B" 21 0.06000 0.06000 "LEU " "HD11" "    " 1 0 0 FFFFFF  ""  -1 0 1 ""  1 ""  <> 0 1913 0 1911 <> 18.01 <> <> <> 4198 <> <> <> <> <>
  1912 41 -9.006886 8.373035 6.614204 23 " " L "B" 21 0.06000 0.06000 "LEU " "HD12" "    " 1 0 0 FFFFFF  ""  -1 0 1 ""  1 ""  <> 0 1914 0 1912 <> 18.01 <> <> <> 4199 <> <> <> <> <>
  1913 41 -8.670491 8.515229 8.323740 23 " " L "B" 21 0.06000 0.06000 "LEU " "HD13" "    " 1 0 0 FFFFFF  ""  -1 0 1 ""  1 ""  <> 0 1915 0 1913 <> 18.01 <> <> <> 4200 <> <> <> <> <>
  1914 41 -9.774456 9.806654 9.753593 23 " " L "B" 21 0.06000 0.06000 "LEU " "HD21" "    " 1 0 0 FFFFFF  ""  -1 0 1 ""  1 ""  <> 0 1916 0 1914 <> 21.49 <> <> <> 4201 <> <> <> <> <>
  1915 41 -9.733684 11.249878 8.758742 23 " " L "B" 21 0.06000 0.06000 "LEU " "HD22" "    " 1 0 0 FFFFFF  ""  -1 0 1 ""  1 ""  <> 0 1917 0 1915 <> 21.49 <> <> <> 4202 <> <> <> <> <>
  1916 41 -11.265260 10.640191 9.383413 23 " " L "B" 21 0.06000 0.06000 "LEU " "HD23" "    " 1 0 0 FFFFFF  ""  -1 0 1 ""  1 ""  <> 0 1918 0 1916 <> 21.49 <> <> <> 4203 <> <> <> <> <>
  1917 25 -11.900074 11.930285 4.114814 24 " " V "B" 38 -0.50000 -0.50000 "VAL " " N  " "    " 7 0 0 2E2EFF  "N1067"  2 1 9 ""  1 ""  <> 0 1919 1 1917 1 11.33 1059 0 1067 1059 "CCD mismatch"  <> <> D000  <>
  1918 3 -11.783074 12.629536 2.847675 24 " " V "B" 24 0.14000 0.14000 "VAL " " CA " "    " 6 0 0 808080  "C1068"  2 1 -70 ""  1 ""  FF2E2E  0 1920 1 1918 1 10.41 1060 0 1068 1060 "CCD mismatch"  <> <> D000  <>
  1919 2 -13.139074 12.533279 2.152397 24 " " V "B" 24 0.50000 0.50000 "VAL " " C  " "    " 6 0 0 808080  "C1069"  2 1 9 ""  1 ""  <> 0 1921 0 1919 1 12.08 1061 0 1069 1061 "CCD mismatch"  <> <> D000  <>
  1920 15 -13.754074 11.478392 2.171515 24 " " V "B" 70 -0.50000 -0.50000 "VAL " " O  " "    " 8 0 0 FF2E2E  "O1070"  2 1 9 ""  1 ""  <> 0 1922 0 1920 1 11.44 1062 0 1070 1062 "CCD mismatch"  <> <> D000  <>
  1921 3 -10.708074 11.997413 1.936545 24 " " V "B" 24 -0.06000 -0.06000 "VAL " " CB " "    " 6 0 0 808080  "C1071"  2 1 9 ""  1 ""  <> 0 1923 1 1921 1 12.37 1063 0 1071 1063 "CCD mismatch"  <> <> D000  <>
  1922 3 -10.565074 12.787126 0.632722 24 " " V "B" 24 -0.18000 -0.18000 "VAL " " CG1" "    " 6 0 0 808080  "C1072"  2 1 9 ""  1 ""  <> 0 1924 3 1922 1 14.96 1064 0 1072 1064 "CCD mismatch"  <> <> D000  <>
  1923 3 -9.369074 11.863357 2.654736 24 " " V "B" 24 -0.18000 -0.18000 "VAL " " CG2" "    " 6 0 0 808080  "C1073"  2 1 9 ""  1 ""  <> 0 1925 3 1923 1 16.44 1065 0 1073 1065 "CCD mismatch"  <> <> D000  <>
  1924 43 -12.474981 11.099477 4.119127 24 " " V "B" 21 0.30000 0.30000 "VAL " " H  " "    " 1 0 0 FFFFFF  ""  -1 0 1 ""  1 ""  <> 0 1926 0 1924 <> 11.33 <> <> <> 4204 <> <> <> <> <>
  1925 41 -11.553163 13.681717 3.015810 24 " " V "B" 21 0.06000 0.06000 "VAL " " HA " "    " 1 0 0 FFFFFF  ""  -1 0 1 ""  1 ""  <> 0 1927 0 1925 <> 10.41 <> <> <> 4205 <> <> <> <> <>
  1926 41 -11.016753 10.986578 1.663296 24 " " V "B" 21 0.06000 0.06000 "VAL " " HB " "    " 1 0 0 FFFFFF  ""  -1 0 1 ""  1 ""  <> 0 1928 0 1926 <> 12.37 <> <> <> 4206 <> <> <> <> <>
  1927 41 -9.732848 12.407097 0.039283 24 " " V "B" 21 0.06000 0.06000 "VAL " "HG11" "    " 1 0 0 FFFFFF  ""  -1 0 1 ""  1 ""  <> 0 1929 0 1927 <> 14.96 <> <> <> 4207 <> <> <> <> <>
  1928 41 -11.449504 12.710242 0.001839 24 " " V "B" 21 0.06000 0.06000 "VAL " "HG12" "    " 1 0 0 FFFFFF  ""  -1 0 1 ""  1 ""  <> 0 1930 0 1928 <> 14.96 <> <> <> 4208 <> <> <> <> <>
  1929 41 -10.370436 13.843235 0.821531 24 " " V "B" 21 0.06000 0.06000 "VAL " "HG13" "    " 1 0 0 FFFFFF  ""  -1 0 1 ""  1 ""  <> 0 1931 0 1929 <> 14.96 <> <> <> 4209 <> <> <> <> <>
  1930 41 -8.596090 11.518153 1.968912 24 " " V "B" 21 0.06000 0.06000 "VAL " "HG21" "    " 1 0 0 FFFFFF  ""  -1 0 1 ""  1 ""  <> 0 1932 0 1930 <> 16.44 <> <> <> 4210 <> <> <> <> <>
  1931 41 -9.043134 12.816066 3.071884 24 " " V "B" 21 0.06000 0.06000 "VAL " "HG22" "    " 1 0 0 FFFFFF  ""  -1 0 1 ""  1 ""  <> 0 1933 0 1931 <> 16.44 <> <> <> 4211 <> <> <> <> <>
  1932 41 -9.411277 11.132986 3.462679 24 " " V "B" 21 0.06000 0.06000 "VAL " "HG23" "    " 1 0 0 FFFFFF  ""  -1 0 1 ""  1 ""  <> 0 1934 0 1932 <> 16.44 <> <> <> 4212 <> <> <> <> <>
  1933 25 -13.594074 13.615751 1.509501 25 " " E "B" 38 -0.50000 -0.50000 "GLU " " N  " "    " 7 0 0 2E2EFF  "N1074"  2 1 9 ""  1 ""  <> 0 1935 1 1933 1 12.54 1066 0 1074 1066 "CCD mismatch"  <> <> D000  <>
  1934 3 -14.807074 13.544415 0.705058 25 " " E "B" 24 0.14000 0.14000 "GLU " " CA " "    " 6 0 0 808080  "C1075"  2 1 -70 ""  1 ""  FF2E2E  0 1936 1 1934 1 11.61 1067 0 1075 1067 "CCD mismatch"  <> <> D000  <>
  1935 2 -14.757074 14.587426 -0.407490 25 " " E "B" 24 0.50000 0.50000 "GLU " " C  " "    " 6 0 0 808080  "C1076"  2 1 9 ""  1 ""  <> 0 1937 0 1935 1 12.81 1068 0 1076 1068 "CCD mismatch"  <> <> D000  <>
  1936 15 -14.284074 15.712537 -0.208239 25 " " E "B" 70 -0.50000 -0.50000 "GLU " " O  " "    " 8 0 0 FF2E2E  "O1077"  2 1 9 ""  1 ""  <> 0 1938 0 1936 1 14.69 1069 0 1077 1069 "CCD mismatch"  <> <> D000  <>
  1937 3 -16.058074 13.733932 1.570805 25 " " E "B" 24 -0.12000 -0.12000 "GLU " " CB " "    " 6 0 0 808080  "C1078"  2 1 9 ""  1 ""  <> 0 1939 2 1937 1 15.94 1070 0 1078 1070 "CCD mismatch"  <> <> D000  <>
  1938 3 -16.194074 15.123784 2.121511 25 " " E "B" 24 -0.22000 -0.22000 "GLU " " CG " "    " 6 0 0 808080  "C1079"  2 1 9 ""  1 ""  <> 0 1940 2 1938 1 21.86 1071 0 1079 1071 "CCD mismatch"  <> <> D000  <>
  1939 2 -17.294074 15.304191 3.139037 25 " " E "B" 24 0.70000 0.70000 "GLU " " CD " "    " 6 0 0 808080  "C1080"  2 1 9 "%UT"  13 ""  <> 0 1941 0 1939 1 34.88 1072 0 1080 1072 "CCD mismatch"  10 <> D000  <>
  1940 15 -17.726074 14.291762 3.734615 25 " " E "B" 70 -0.80000 -0.80000 "GLU " " OE1" "    " 8 0 0 FF2E2E  "O1081"  2 1 9 ""  1 ""  <> 0 1942 0 1940 1 35.13 1073 0 1081 1073 "CCD mismatch"  <> <> D000  <>
  1941 18 -17.733074 16.460123 3.324905 25 " " E "B" 70 -0.80000 -0.80000 "GLU " " OE2" "    " 8 -1 0 FF2E2E  "O1082"  2 1 9 ""  1 ""  <> 0 1943 0 1941 1 36.26 1074 0 1082 1074 "CCD mismatch"  <> <> D000  <>
  1942 43 -13.076533 14.486684 1.510345 25 " " E "B" 21 0.30000 0.30000 "GLU " " H  " "    " 1 0 0 FFFFFF  ""  -1 0 1 ""  1 ""  <> 0 1944 0 1942 <> 12.54 <> <> <> 4213 <> <> <> <> <>
  1943 41 -14.848770 12.563260 0.256861 25 " " E "B" 21 0.06000 0.06000 "GLU " " HA " "    " 1 0 0 FFFFFF  ""  -1 0 1 ""  1 ""  <> 0 1945 0 1943 <> 11.61 <> <> <> 4214 <> <> <> <> <>
  1944 41 -16.021530 12.992351 2.370159 25 " " E "B" 21 0.06000 0.06000 "GLU " " HB3" "    " 1 0 0 FFFFFF  ""  -1 0 1 ""  1 ""  <> 0 1946 0 1944 <> 15.94 <> <> <> 4215 <> <> <> <> <>
  1945 41 -16.943577 13.484692 0.983101 25 " " E "B" 21 0.06000 0.06000 "GLU " " HB2" "    " 1 0 0 FFFFFF  ""  -1 0 1 ""  1 ""  <> 0 1947 0 1945 <> 15.94 <> <> <> 4216 <> <> <> <> <>
  1946 41 -16.391144 15.832543 1.316044 25 " " E "B" 21 0.06000 0.06000 "GLU " " HG3" "    " 1 0 0 FFFFFF  ""  -1 0 1 ""  1 ""  <> 0 1948 0 1946 <> 21.86 <> <> <> 4217 <> <> <> <> <>
  1947 41 -15.263304 15.438024 2.595338 25 " " E "B" 21 0.06000 0.06000 "GLU " " HG2" "    " 1 0 0 FFFFFF  ""  -1 0 1 ""  1 ""  <> 0 1949 0 1947 <> 21.86 <> <> <> 4218 <> <> <> <> <>
  1948 25 -15.218074 14.186362 -1.592826 26 " " F "B" 38 -0.50000 -0.50000 "PHE " " N  " "    " 7 0 0 2E2EFF  "N1083"  2 1 9 ""  1 ""  <> 0 1950 1 1948 1 9.11 1075 0 1083 1075 "CCD mismatch"  <> <> D000  <>
  1949 3 -15.320074 15.111904 -2.703913 26 " " F "B" 24 0.14000 0.14000 "PHE " " CA " "    " 6 0 0 808080  "C1084"  2 1 -70 ""  1 ""  FF2E2E  0 1951 1 1949 1 11.34 1076 0 1084 1076 "CCD mismatch"  <> <> D000  <>
  1950 2 -16.259074 14.575245 -3.772391 26 " " F "B" 24 0.50000 0.50000 "PHE " " C  " "    " 6 0 0 808080  "C1085"  2 1 9 ""  1 ""  <> 0 1952 0 1950 1 11.64 1077 0 1085 1077 "CCD mismatch"  <> <> D000  <>
  1951 15 -16.419074 13.366502 -3.936788 26 " " F "B" 70 -0.50000 -0.50000 "PHE " " O  " "    " 8 0 0 FF2E2E  "O1086"  2 1 9 ""  1 ""  <> 0 1953 0 1951 1 10.09 1078 0 1086 1078 "CCD mismatch"  <> <> D000  <>
  1952 3 -13.919074 15.432342 -3.272927 26 " " F "B" 24 -0.00500 -0.00500 "PHE " " CB " "    " 6 0 0 808080  "C1087"  2 1 9 ""  1 ""  <> 0 1954 2 1952 1 12.1 1079 0 1087 1079 "CCD mismatch"  <> <> D000  <>
  1953 2 -13.139074 14.230928 -3.746016 26 " " F "B" 24 -0.11500 -0.11500 "PHE " " CG " "    " 6 0 0 808080  "C1088"  2 1 9 ""  1 ""  <> 0 1955 0 1953 1 9.89 1080 0 1088 1080 "CCD mismatch"  <> <> D000  <>
  1954 2 -13.282074 13.754575 -5.042949 26 " " F "B" 24 -0.11500 -0.11500 "PHE " " CD1" "    " 6 0 0 808080  "C1089"  2 1 9 ""  1 ""  <> 0 1956 1 1954 1 10.89 1081 0 1089 1081 "CCD mismatch"  <> <> D000  <>
  1955 2 -12.268074 13.567988 -2.889771 26 " " F "B" 24 -0.11500 -0.11500 "PHE " " CD2" "    " 6 0 0 808080  "C1090"  2 1 9 ""  1 ""  <> 0 1957 1 1955 1 10.5 1082 0 1090 1082 "CCD mismatch"  <> <> D000  <>
  1956 2 -12.549074 12.634371 -5.480698 26 " " F "B" 24 -0.11500 -0.11500 "PHE " " CE1" "    " 6 0 0 808080  "C1091"  2 1 9 ""  1 ""  <> 0 1958 1 1956 1 10.68 1083 0 1091 1083 "CCD mismatch"  <> <> D000  <>
  1957 2 -11.532074 12.458212 -3.329583 26 " " F "B" 24 -0.11500 -0.11500 "PHE " " CE2" "    " 6 0 0 808080  "C1092"  2 1 9 ""  1 ""  <> 0 1959 1 1957 1 13.37 1084 0 1092 1084 "CCD mismatch"  <> <> D000  <>
  1958 2 -11.675074 12.006046 -4.626408 26 " " F "B" 24 -0.11500 -0.11500 "PHE " " CZ " "    " 6 0 0 808080  "C1093"  2 1 9 ""  1 ""  <> 0 1960 1 1958 1 9.51 1085 0 1093 1085 "CCD mismatch"  <> <> D000  <>
  1959 43 -15.549720 13.240843 -1.738583 26 " " F "B" 21 0.30000 0.30000 "PHE " " H  " "    " 1 0 0 FFFFFF  ""  -1 0 1 ""  1 ""  <> 0 1961 0 1959 <> 9.11 <> <> <> 4219 <> <> <> <> <>
  1960 41 -15.762149 16.040912 -2.335372 26 " " F "B" 21 0.06000 0.06000 "PHE " " HA " "    " 1 0 0 FFFFFF  ""  -1 0 1 ""  1 ""  <> 0 1962 0 1960 <> 11.34 <> <> <> 4220 <> <> <> <> <>
  1961 41 -13.325695 15.967823 -2.536229 26 " " F "B" 21 0.06000 0.06000 "PHE " " HB3" "    " 1 0 0 FFFFFF  ""  -1 0 1 ""  1 ""  <> 0 1963 0 1961 <> 12.1 <> <> <> 4221 <> <> <> <> <>
  1962 41 -14.019078 16.124553 -4.110727 26 " " F "B" 21 0.06000 0.06000 "PHE " " HB2" "    " 1 0 0 FFFFFF  ""  -1 0 1 ""  1 ""  <> 0 1964 0 1962 <> 12.1 <> <> <> 4222 <> <> <> <> <>
  1963 41 -13.957534 14.244893 -5.728020 26 " " F "B" 21 0.11500 0.11500 "PHE " " HD1" "    " 1 0 0 FFFFFF  ""  -1 0 1 ""  1 ""  <> 0 1965 0 1963 <> 10.89 <> <> <> 4223 <> <> <> <> <>
  1964 41 -12.146933 13.917244 -1.875213 26 " " F "B" 21 0.11500 0.11500 "PHE " " HD2" "    " 1 0 0 FFFFFF  ""  -1 0 1 ""  1 ""  <> 0 1966 0 1964 <> 10.5 <> <> <> 4224 <> <> <> <> <>
  1965 41 -12.667396 12.274232 -6.491997 26 " " F "B" 21 0.11500 0.11500 "PHE " " HE1" "    " 1 0 0 FFFFFF  ""  -1 0 1 ""  1 ""  <> 0 1967 0 1965 <> 10.68 <> <> <> 4225 <> <> <> <> <>
  1966 41 -10.870197 11.958398 -2.643670 26 " " F "B" 21 0.11500 0.11500 "PHE " " HE2" "    " 1 0 0 FFFFFF  ""  -1 0 1 ""  1 ""  <> 0 1968 0 1966 <> 13.37 <> <> <> 4226 <> <> <> <> <>
  1967 41 -11.112011 11.148374 -4.962709 26 " " F "B" 21 0.11500 0.11500 "PHE " " HZ " "    " 1 0 0 FFFFFF  ""  -1 0 1 ""  1 ""  <> 0 1969 0 1967 <> 9.51 <> <> <> 4227 <> <> <> <> <>
  1968 25 -16.889074 15.516519 -4.488725 27 " " R "B" 38 -0.50000 -0.50000 "ARG " " N  " "    " 7 0 0 2E2EFF  "N1094"  2 1 9 ""  1 ""  <> 0 1970 1 1968 1 10.26 1086 0 1094 1086 "CCD mismatch"  <> <> D000  <>
  1969 3 -17.799074 15.194110 -5.566297 27 " " R "B" 24 0.14000 0.14000 "ARG " " CA " "    " 6 0 0 808080  "C1095"  2 1 -70 ""  1 ""  FF2E2E  0 1971 1 1969 1 11.78 1087 0 1095 1087 "CCD mismatch"  <> <> D000  <>
  1970 2 -17.021074 14.643231 -6.756146 27 " " R "B" 24 0.50000 0.50000 "ARG " " C  " "    " 6 0 0 808080  "C1096"  2 1 9 ""  1 ""  <> 0 1972 0 1970 1 10.64 1088 0 1096 1088 "CCD mismatch"  <> <> D000  <>
  1971 15 -16.041074 15.239512 -7.210935 27 " " R "B" 70 -0.50000 -0.50000 "ARG " " O  " "    " 8 0 0 FF2E2E  "O1097"  2 1 9 ""  1 ""  <> 0 1973 0 1971 1 12.35 1089 0 1097 1089 "CCD mismatch"  <> <> D000  <>
  1972 3 -18.567074 16.434882 -5.965377 27 " " R "B" 24 -0.12000 -0.12000 "ARG " " CB " "    " 6 0 0 808080  "C1098"  2 1 9 ""  1 ""  <> 0 1974 2 1972 1 11.36 1090 0 1098 1090 "CCD mismatch"  <> <> D000  <>
  1973 3 -19.478074 16.975594 -4.859918 27 " " R "B" 24 -0.05000 -0.05000 "ARG " " CG " "    " 6 0 0 808080  "C1099"  2 1 9 ""  1 ""  <> 0 1975 2 1973 1 13.69 1091 0 1099 1091 "CCD mismatch"  <> <> D000  <>
  1974 3 -20.109074 18.253366 -5.323084 27 " " R "B" 24 0.19000 0.19000 "ARG " " CD " "    " 6 0 0 808080  "C1100"  2 1 9 ""  1 ""  <> 0 1976 2 1974 1 17.81 1092 0 1100 1092 "CCD mismatch"  <> <> D000  <>
  1975 25 -21.104074 18.749423 -4.384280 27 " " R "B" 38 -0.69997 -0.69997 "ARG " " NE " "    " 7 0 0 2E2EFF  "N1101"  2 1 9 ""  1 ""  <> 0 1977 1 1975 1 25.5 1093 0 1101 1093 "CCD mismatch"  <> <> D000  <>
  1976 2 -21.745074 19.903023 -4.510373 27 " " R "B" 24 0.63990 0.63990 "ARG " " CZ " "    " 6 0 0 808080  "C1102"  2 1 9 ""  1 ""  <> 0 1978 0 1976 1 32.61 1094 0 1102 1094 "CCD mismatch"  <> <> D000  <>
  1977 25 -21.657074 20.630073 -5.613661 27 " " R "B" 38 -0.79997 -0.79997 "ARG " " NH1" "    " 7 0 0 2E2EFF  "N1103"  2 1 9 ""  1 ""  <> 0 1979 2 1977 1 31.42 1095 0 1103 1095 "CCD mismatch"  <> <> D000  <>
  1978 31 -22.507074 20.331197 -3.507993 27 " " R "B" 38 -0.79997 -0.79997 "ARG " " NH2" "    " 7 1 0 2E2EFF  "N1104"  2 1 9 ""  1 ""  <> 0 1980 2 1978 1 28.44 1096 0 1104 1096 "CCD mismatch"  <> <> D000  <>
  1979 43 -16.715609 16.500411 -4.309885 27 " " R "B" 21 0.30000 0.30000 "ARG " " H  " "    " 1 0 0 FFFFFF  ""  -1 0 1 ""  1 ""  <> 0 1981 0 1979 <> 10.26 <> <> <> 4228 <> <> <> <> <>
  1980 41 -18.504888 14.451532 -5.200425 27 " " R "B" 21 0.06000 0.06000 "ARG " " HA " "    " 1 0 0 FFFFFF  ""  -1 0 1 ""  1 ""  <> 0 1982 0 1980 <> 11.78 <> <> <> 4229 <> <> <> <> <>
  1981 41 -19.194964 16.195234 -6.822251 27 " " R "B" 21 0.06000 0.06000 "ARG " " HB3" "    " 1 0 0 FFFFFF  ""  -1 0 1 ""  1 ""  <> 0 1983 0 1981 <> 11.36 <> <> <> 4230 <> <> <> <> <>
  1982 41 -17.884387 17.210114 -6.308575 27 " " R "B" 21 0.06000 0.06000 "ARG " " HB2" "    " 1 0 0 FFFFFF  ""  -1 0 1 ""  1 ""  <> 0 1984 0 1982 <> 11.36 <> <> <> 4231 <> <> <> <> <>
  1983 41 -18.861397 17.197710 -3.988522 27 " " R "B" 21 0.06000 0.06000 "ARG " " HG3" "    " 1 0 0 FFFFFF  ""  -1 0 1 ""  1 ""  <> 0 1985 0 1983 <> 13.69 <> <> <> 4232 <> <> <> <> <>
  1984 41 -20.213122 16.242785 -4.530743 27 " " R "B" 21 0.06000 0.06000 "ARG " " HG2" "    " 1 0 0 FFFFFF  ""  -1 0 1 ""  1 ""  <> 0 1986 0 1984 <> 13.69 <> <> <> 4233 <> <> <> <> <>
  1985 41 -20.513053 18.153242 -6.331098 27 " " R "B" 21 0.06000 0.06000 "ARG " " HD3" "    " 1 0 0 FFFFFF  ""  -1 0 1 ""  1 ""  <> 0 1987 0 1985 <> 17.81 <> <> <> 4234 <> <> <> <> <>
  1986 41 -19.346373 19.022351 -5.381111 27 " " R "B" 21 0.06000 0.06000 "ARG " " HD2" "    " 1 0 0 FFFFFF  ""  -1 0 1 ""  1 ""  <> 0 1988 0 1986 <> 17.81 <> <> <> 4235 <> <> <> <> <>
  1987 43 -21.209526 18.223302 -3.528483 27 " " R "B" 21 0.44000 0.44000 "ARG " " HE " "    " 1 0 0 FFFFFF  ""  -1 0 1 ""  1 ""  <> 0 1989 0 1987 <> 25.5 <> <> <> 4236 <> <> <> <> <>
  1988 43 -22.151373 21.506544 -5.694908 27 " " R "B" 21 0.46000 0.46000 "ARG " "HH12" "    " 1 0 0 FFFFFF  ""  -1 0 1 ""  1 ""  <> 0 1990 0 1988 <> 31.42 <> <> <> 4237 <> <> <> <> <>
  1989 43 -21.045624 20.335374 -6.360823 27 " " R "B" 21 0.46000 0.46000 "ARG " "HH11" "    " 1 0 0 FFFFFF  ""  -1 0 1 ""  1 ""  <> 0 1991 0 1989 <> 31.42 <> <> <> 4238 <> <> <> <> <>
  1990 44 -23.004421 21.206644 -3.579354 27 " " R "B" 21 0.46000 0.46000 "ARG " "HH22" "    " 1 0 0 FFFFFF  ""  -1 0 1 ""  1 ""  <> 0 1992 0 1990 <> 28.44 <> <> <> 4239 <> <> <> <> <>
  1991 44 -22.568997 19.799617 -2.651618 27 " " R "B" 21 0.46000 0.46000 "ARG " "HH21" "    " 1 0 0 FFFFFF  ""  -1 0 1 ""  1 ""  <> 0 1993 0 1991 <> 28.44 <> <> <> 4240 <> <> <> <> <>
  1992 25 -17.461074 13.477065 -7.234288 28 " " A "B" 38 -0.50000 -0.50000 "ALA " " N  " "    " 7 0 0 2E2EFF  "N1105"  2 1 9 ""  1 ""  <> 0 1994 1 1992 1 10.34 1097 0 1105 1097 "CCD mismatch"  <> <> D000  <>
  1993 3 -16.842074 12.829688 -8.368998 28 " " A "B" 24 0.14000 0.14000 "ALA " " CA " "    " 6 0 0 808080  "C1106"  2 1 -70 ""  1 ""  FF2E2E  0 1995 1 1993 1 9.97 1098 0 1106 1098 "CCD mismatch"  <> <> D000  <>
  1994 2 -17.762074 11.729164 -8.880834 28 " " A "B" 24 0.50000 0.50000 "ALA " " C  " "    " 6 0 0 808080  "C1107"  2 1 9 ""  1 ""  <> 0 1996 0 1994 1 11.41 1099 0 1107 1099 "CCD mismatch"  <> <> D000  <>
  1995 15 -18.385074 11.015478 -8.104693 28 " " A "B" 70 -0.50000 -0.50000 "ALA " " O  " "    " 8 0 0 FF2E2E  "O1108"  2 1 9 ""  1 ""  <> 0 1997 0 1995 1 10.95 1100 0 1108 1100 "CCD mismatch"  <> <> D000  <>
  1996 3 -15.481074 12.240926 -7.987232 28 " " A "B" 24 -0.18000 -0.18000 "ALA " " CB " "    " 6 0 0 808080  "C1109"  2 1 9 ""  1 ""  <> 0 1998 3 1996 1 11.9 1101 0 1109 1101 "CCD mismatch"  <> <> D000  <>
  1997 43 -18.265879 13.017070 -6.828229 28 " " A "B" 21 0.30000 0.30000 "ALA " " H  " "    " 1 0 0 FFFFFF  ""  -1 0 1 ""  1 ""  <> 0 1999 0 1997 <> 10.34 <> <> <> 4241 <> <> <> <> <>
  1998 41 -16.736820 13.592585 -9.134253 28 " " A "B" 21 0.06000 0.06000 "ALA " " HA " "    " 1 0 0 FFFFFF  ""  -1 0 1 ""  1 ""  <> 0 2000 0 1998 <> 9.97 <> <> <> 4242 <> <> <> <> <>
  1999 41 -15.102223 11.569892 -8.759081 28 " " A "B" 21 0.06000 0.06000 "ALA " " HB1" "    " 1 0 0 FFFFFF  ""  -1 0 1 ""  1 ""  <> 0 2001 0 1999 <> 11.9 <> <> <> 4243 <> <> <> <> <>
  2000 41 -14.732987 13.022337 -7.857042 28 " " A "B" 21 0.06000 0.06000 "ALA " " HB2" "    " 1 0 0 FFFFFF  ""  -1 0 1 ""  1 ""  <> 0 2002 0 2000 <> 11.9 <> <> <> 4244 <> <> <> <> <>
  2001 41 -15.534856 11.684826 -7.053213 28 " " A "B" 21 0.06000 0.06000 "ALA " " HB3" "    " 1 0 0 FFFFFF  ""  -1 0 1 ""  1 ""  <> 0 2003 0 2001 <> 11.9 <> <> <> 4245 <> <> <> <> <>
  2002 25 -17.822074 11.591530 -10.200445 29 " " G "B" 38 -0.50000 -0.50000 "GLY " " N  " "    " 7 0 0 2E2EFF  "N1110"  2 1 9 ""  1 ""  <> 0 2004 1 2002 1 10.88 1102 0 1110 1102 "CCD mismatch"  <> <> D000  <>
  2003 3 -18.537074 10.486704 -10.804830 29 " " G "B" 24 0.08000 0.08000 "GLY " " CA " "    " 6 0 0 808080  "C1111"  2 1 -70 ""  1 ""  FF2E2E  0 2005 2 2003 1 10.42 1103 0 1111 1103 "CCD mismatch"  <> <> D000  <>
  2004 2 -17.648074 9.256827 -10.930621 29 " " G "B" 24 0.50000 0.50000 "GLY " " C  " "    " 6 0 0 808080  "C1112"  2 1 9 ""  1 ""  <> 0 2006 0 2004 1 10 1104 0 1112 1104 "CCD mismatch"  <> <> D000  <>
  2005 15 -16.421074 9.332463 -10.757626 29 " " G "B" 70 -0.50000 -0.50000 "GLY " " O  " "    " 8 0 0 FF2E2E  "O1113"  2 1 9 ""  1 ""  <> 0 2007 0 2005 1 8.79 1105 0 1113 1105 "CCD mismatch"  <> <> D000  <>
  2006 43 -17.263371 12.186317 -10.800450 29 " " G "B" 21 0.30000 0.30000 "GLY " " H  " "    " 1 0 0 FFFFFF  ""  -1 0 1 ""  1 ""  <> 0 2008 0 2006 <> 10.88 <> <> <> 4246 <> <> <> <> <>
  2007 41 -18.873949 10.791514 -11.791685 29 " " G "B" 21 0.06000 0.06000 "GLY " " HA3" "    " 1 0 0 FFFFFF  ""  -1 0 1 ""  1 ""  <> 0 2009 0 2007 <> 10.42 <> <> <> 4247 <> <> <> <> <>
  2008 41 -19.441158 10.244099 -10.243081 29 " " G "B" 21 0.06000 0.06000 "GLY " " HA2" "    " 1 0 0 FFFFFF  ""  -1 0 1 ""  1 ""  <> 0 2010 0 2008 <> 10.42 <> <> <> 4248 <> <> <> <> <>
  2009 25 -18.286074 8.125522 -11.243144 30 " " K "B" 38 -0.50000 -0.50000 "LYS " " N  " "    " 7 0 0 2E2EFF  "N1114"  2 1 9 ""  1 ""  <> 0 2011 1 2009 1 9.77 1106 0 1114 1106 "CCD mismatch"  <> <> D000  <>
  2010 3 -17.575074 6.886488 -11.485073 30 " " K "B" 24 0.14000 0.14000 "LYS " " CA " "    " 6 0 0 808080  "C1115"  2 1 -70 ""  1 ""  FF2E2E  0 2012 1 2010 1 9.79 1107 0 1115 1107 "CCD mismatch"  <> <> D000  <>
  2011 2 -17.670074 6.525929 -12.964567 30 " " K "B" 24 0.50000 0.50000 "LYS " " C  " "    " 6 0 0 808080  "C1116"  2 1 9 ""  1 ""  <> 0 2013 0 2011 1 10.05 1108 0 1116 1108 "CCD mismatch"  <> <> D000  <>
  2012 15 -18.162074 7.308586 -13.770169 30 " " K "B" 70 -0.50000 -0.50000 "LYS " " O  " "    " 8 0 0 FF2E2E  "O1117"  2 1 9 ""  1 ""  <> 0 2014 0 2012 1 10.4 1109 0 1117 1109 "CCD mismatch"  <> <> D000  <>
  2013 3 -18.102074 5.756253 -10.561449 30 " " K "B" 24 -0.12000 -0.12000 "LYS " " CB " "    " 6 0 0 808080  "C1118"  2 1 9 ""  1 ""  <> 0 2015 2 2013 1 10.49 1110 0 1118 1110 "CCD mismatch"  <> <> D000  <>
  2014 3 -19.573074 5.350747 -10.777092 30 " " K "B" 24 -0.12000 -0.12000 "LYS " " CG " "    " 6 0 0 808080  "C1119"  2 1 9 ""  1 ""  <> 0 2016 2 2014 1 14.81 1111 0 1119 1111 "CCD mismatch"  <> <> D000  <>
  2015 3 -19.965074 4.165515 -9.870209 30 " " K "B" 24 -0.12000 -0.12000 "LYS " " CD " "    " 6 0 0 808080  "C1120"  2 1 9 ""  1 ""  <> 0 2017 2 2015 1 18.43 1112 0 1120 1112 "CCD mismatch"  <> <> D000  <>
  2016 3 -19.430074 2.845713 -10.386246 30 " " K "B" 24 0.19000 0.19000 "LYS " " CE " "    " 6 0 0 808080  "C1121"  2 1 9 ""  1 ""  <> 0 2018 2 2016 1 22.27 1113 0 1121 1113 "CCD mismatch"  <> <> D000  <>
  2017 32 -19.610074 1.748769 -9.390284 30 " " K "B" 38 -0.30000 -0.30000 "LYS " " NZ " "    " 7 1 0 2E2EFF  "N1122"  2 1 9 "%UT"  13 ""  <> 0 2019 3 2017 1 27.53 1114 0 1122 1114 "CCD mismatch"  <> <> D000  <>
  2018 43 -19.290883 8.121682 -11.382039 30 " " K "B" 21 0.30000 0.30000 "LYS " " H  " "    " 1 0 0 FFFFFF  ""  -1 0 1 ""  1 ""  <> 0 2020 0 2018 <> 9.77 <> <> <> 4249 <> <> <> <> <>
  2019 41 -16.509250 6.982956 -11.274473 30 " " K "B" 21 0.06000 0.06000 "LYS " " HA " "    " 1 0 0 FFFFFF  ""  -1 0 1 ""  1 ""  <> 0 2021 0 2019 <> 9.79 <> <> <> 4250 <> <> <> <> <>
  2020 41 -17.972077 6.070532 -9.524963 30 " " K "B" 21 0.06000 0.06000 "LYS " " HB3" "    " 1 0 0 FFFFFF  ""  -1 0 1 ""  1 ""  <> 0 2022 0 2020 <> 10.49 <> <> <> 4251 <> <> <> <> <>
  2021 41 -17.465084 4.886122 -10.668623 30 " " K "B" 21 0.06000 0.06000 "LYS " " HB2" "    " 1 0 0 FFFFFF  ""  -1 0 1 ""  1 ""  <> 0 2023 0 2021 <> 10.49 <> <> <> 4252 <> <> <> <> <>
  2022 41 -19.764989 5.088261 -11.817600 30 " " K "B" 21 0.06000 0.06000 "LYS " " HG3" "    " 1 0 0 FFFFFF  ""  -1 0 1 ""  1 ""  <> 0 2024 0 2022 <> 14.81 <> <> <> 4253 <> <> <> <> <>
  2023 41 -20.220619 6.197808 -10.552470 30 " " K "B" 21 0.06000 0.06000 "LYS " " HG2" "    " 1 0 0 FFFFFF  ""  -1 0 1 ""  1 ""  <> 0 2025 0 2023 <> 14.81 <> <> <> 4254 <> <> <> <> <>
  2024 41 -21.046228 4.130219 -9.759124 30 " " K "B" 21 0.06000 0.06000 "LYS " " HD3" "    " 1 0 0 FFFFFF  ""  -1 0 1 ""  1 ""  <> 0 2026 0 2024 <> 18.43 <> <> <> 4255 <> <> <> <> <>
  2025 41 -19.576338 4.349133 -8.867137 30 " " K "B" 21 0.06000 0.06000 "LYS " " HD2" "    " 1 0 0 FFFFFF  ""  -1 0 1 ""  1 ""  <> 0 2027 0 2025 <> 18.43 <> <> <> 4256 <> <> <> <> <>
  2026 41 -18.370999 2.908666 -10.621535 30 " " K "B" 21 0.06000 0.06000 "LYS " " HE3" "    " 1 0 0 FFFFFF  ""  -1 0 1 ""  1 ""  <> 0 2028 0 2026 <> 22.27 <> <> <> 4257 <> <> <> <> <>
  2027 41 -19.936960 2.571405 -11.311973 30 " " K "B" 21 0.06000 0.06000 "LYS " " HE2" "    " 1 0 0 FFFFFF  ""  -1 0 1 ""  1 ""  <> 0 2029 0 2027 <> 22.27 <> <> <> 4258 <> <> <> <> <>
  2028 44 -19.138208 1.963106 -8.516933 30 " " K "B" 21 0.33000 0.33000 "LYS " " HZ1" "    " 1 0 0 FFFFFF  ""  -1 0 1 ""  1 ""  <> 0 2030 0 2028 <> 27.53 <> <> <> 4259 <> <> <> <> <>
  2029 44 -20.604174 1.621821 -9.224661 30 " " K "B" 21 0.33000 0.33000 "LYS " " HZ2" "    " 1 0 0 FFFFFF  ""  -1 0 1 ""  1 ""  <> 0 2031 0 2029 <> 27.53 <> <> <> 4260 <> <> <> <> <>
  2030 44 -19.224801 0.892508 -9.759563 30 " " K "B" 21 0.33000 0.33000 "LYS " " HZ3" "    " 1 0 0 FFFFFF  ""  -1 0 1 ""  1 ""  <> 0 2032 0 2030 <> 27.53 <> <> <> 4261 <> <> <> <> <>
  2031 25 -17.141074 5.351529 -13.320446 31 " " M "B" 38 -0.50000 -0.50000 "MET " " N  " "    " 7 0 0 2E2EFF  "N1123"  2 1 9 ""  1 ""  <> 0 2033 1 2031 1 12.16 1115 0 1123 1115 "CCD mismatch"  <> <> D000  <>
  2032 3 -17.208074 4.869901 -14.686242 31 " " M "B" 24 0.14000 0.14000 "MET " " CA " "    " 6 0 0 808080  "C1124"  2 1 -70 ""  1 ""  FF2E2E  0 2034 1 2032 1 10.64 1116 0 1124 1116 "CCD mismatch"  <> <> D000  <>
  2033 2 -17.620074 3.404611 -14.674285 31 " " M "B" 24 0.50000 0.50000 "MET " " C  " "    " 6 0 0 808080  "C1125"  2 1 9 ""  1 ""  <> 0 2035 0 2033 1 15.72 1117 0 1125 1117 "CCD mismatch"  <> <> D000  <>
  2034 15 -17.501074 2.735587 -13.649502 31 " " M "B" 70 -0.50000 -0.50000 "MET " " O  " "    " 8 0 0 FF2E2E  "O1126"  2 1 9 ""  1 ""  <> 0 2036 0 2034 1 15.15 1118 0 1126 1118 "CCD mismatch"  <> <> D000  <>
  2035 3 -15.853074 5.040490 -15.363711 31 " " M "B" 24 -0.12000 -0.12000 "MET " " CB " "    " 6 0 0 808080  "C1127"  2 1 9 ""  1 ""  <> 0 2037 2 2035 1 11.19 1119 0 1127 1119 "CCD mismatch"  <> <> D000  <>
  2036 3 -15.413074 6.472397 -15.371848 31 " " M "B" 24 0.00020 0.00020 "MET " " CG " "    " 6 0 0 808080  "C1128"  2 1 9 ""  1 ""  <> 0 2038 2 2036 1 10.97 1120 0 1128 1120 "CCD mismatch"  <> <> D000  <>
  2037 49 -14.245074 6.844645 -16.684599 31 " " M "B" 143 -0.24040 -0.24040 "MET " " SD " "    " 16 0 0 FFFF6B  "S1129"  2 1 9 ""  1 ""  <> 0 2039 0 2037 1 11.84 1121 0 1129 1121 "CCD mismatch"  <> <> D000  <>
  2038 3 -13.863074 8.554934 -16.284906 31 " " M "B" 24 -0.05980 -0.05980 "MET " " CE " "    " 6 0 0 808080  "C1130"  2 1 9 ""  1 ""  <> 0 2040 3 2038 1 12.02 1122 0 1130 1122 "CCD mismatch"  <> <> D000  <>
  2039 43 -16.741875 4.730065 -12.629528 31 " " M "B" 21 0.30000 0.30000 "MET " " H  " "    " 1 0 0 FFFFFF  ""  -1 0 1 ""  1 ""  <> 0 2041 0 2039 <> 12.16 <> <> <> 4262 <> <> <> <> <>
  2040 41 -17.967698 5.396496 -15.264681 31 " " M "B" 21 0.06000 0.06000 "MET " " HA " "    " 1 0 0 FFFFFF  ""  -1 0 1 ""  1 ""  <> 0 2042 0 2040 <> 10.64 <> <> <> 4263 <> <> <> <> <>
  2041 41 -15.905489 4.670658 -16.388858 31 " " M "B" 21 0.06000 0.06000 "MET " " HB3" "    " 1 0 0 FFFFFF  ""  -1 0 1 ""  1 ""  <> 0 2043 0 2041 <> 11.19 <> <> <> 4264 <> <> <> <> <>
  2042 41 -15.101988 4.431969 -14.857548 31 " " M "B" 21 0.06000 0.06000 "MET " " HB2" "    " 1 0 0 FFFFFF  ""  -1 0 1 ""  1 ""  <> 0 2044 0 2042 <> 11.19 <> <> <> 4265 <> <> <> <> <>
  2043 41 -14.902704 6.679397 -14.431400 31 " " M "B" 21 0.06000 0.06000 "MET " " HG3" "    " 1 0 0 FFFFFF  ""  -1 0 1 ""  1 ""  <> 0 2045 0 2043 <> 10.97 <> <> <> 4266 <> <> <> <> <>
  2044 41 -16.219623 7.193353 -15.394777 31 " " M "B" 21 0.06000 0.06000 "MET " " HG2" "    " 1 0 0 FFFFFF  ""  -1 0 1 ""  1 ""  <> 0 2046 0 2044 <> 10.97 <> <> <> 4267 <> <> <> <> <>
  2045 41 -13.135049 8.954745 -16.990632 31 " " M "B" 21 0.06000 0.06000 "MET " " HE1" "    " 1 0 0 FFFFFF  ""  -1 0 1 ""  1 ""  <> 0 2047 0 2045 <> 12.02 <> <> <> 4268 <> <> <> <> <>
  2046 41 -14.762756 9.168853 -16.333686 31 " " M "B" 21 0.06000 0.06000 "MET " " HE2" "    " 1 0 0 FFFFFF  ""  -1 0 1 ""  1 ""  <> 0 2048 0 2046 <> 12.02 <> <> <> 4269 <> <> <> <> <>
  2047 41 -13.447659 8.630788 -15.279605 31 " " M "B" 21 0.06000 0.06000 "MET " " HE3" "    " 1 0 0 FFFFFF  ""  -1 0 1 ""  1 ""  <> 0 2049 0 2047 <> 12.02 <> <> <> 4270 <> <> <> <> <>
  2048 25 -18.049074 2.924817 -15.839259 32 " " S "B" 38 -0.50000 -0.50000 "SER " " N  " "    " 7 0 0 2E2EFF  "N1131"  2 1 9 ""  1 ""  <> 0 2050 1 2048 1 13.17 1123 0 1131 1123 "CCD mismatch"  <> <> D000  <>
  2049 3 -18.495074 1.550563 -15.992981 32 " " S "B" 24 0.14000 0.14000 "SER " " CA " "    " 6 0 0 808080  "C1132"  2 1 -70 ""  1 ""  FF2E2E  0 2051 1 2049 1 17.8 1124 0 1132 1124 "CCD mismatch"  <> <> D000  <>
  2050 2 -17.697074 0.882624 -17.106077 32 " " S "B" 24 0.50000 0.50000 "SER " " C  " "    " 6 0 0 808080  "C1133"  2 1 9 ""  1 ""  <> 0 2052 0 2050 1 18.73 1125 0 1133 1125 "CCD mismatch"  <> <> D000  <>
  2051 15 -17.164074 1.561162 -17.983339 32 " " S "B" 70 -0.50000 -0.50000 "SER " " O  " "    " 8 0 0 FF2E2E  "O1134"  2 1 9 ""  1 ""  <> 0 2053 0 2051 1 18 1126 0 1134 1126 "CCD mismatch"  <> <> D000  <>
  2052 3 -19.984074 1.506590 -16.312817 32 " " S "B" 24 0.14500 0.14500 "SER " " CB " "    " 6 0 0 808080  "C1135"  2 1 9 ""  1 ""  <> 0 2054 2 2052 1 23.48 1127 0 1135 1127 "CCD mismatch"  <> <> D000  <>
  2053 16 -20.245074 2.285461 -17.465861 32 " " S "B" 70 -0.68300 -0.68300 "SER " " OG " "    " 8 0 0 FF2E2E  "O1136"  2 1 9 "%UT"  13 ""  <> 0 2055 1 2053 1 33.01 1128 0 1136 1128 "CCD mismatch"  <> <> D000  <>
  2054 43 -18.085972 3.513521 -16.662236 32 " " S "B" 21 0.30000 0.30000 "SER " " H  " "    " 1 0 0 FFFFFF  ""  -1 0 1 ""  1 ""  <> 0 2056 0 2054 <> 13.17 <> <> <> 4271 <> <> <> <> <>
  2055 41 -18.330527 0.972913 -15.083333 32 " " S "B" 21 0.06000 0.06000 "SER " " HA " "    " 1 0 0 FFFFFF  ""  -1 0 1 ""  1 ""  <> 0 2057 0 2055 <> 17.8 <> <> <> 4272 <> <> <> <> <>
  2056 41 -20.563966 1.905098 -15.479402 32 " " S "B" 21 0.06000 0.06000 "SER " " HB3" "    " 1 0 0 FFFFFF  ""  -1 0 1 ""  1 ""  <> 0 2058 0 2056 <> 23.48 <> <> <> 4273 <> <> <> <> <>
  2057 41 -20.326380 0.484062 -16.478953 32 " " S "B" 21 0.06000 0.06000 "SER " " HB2" "    " 1 0 0 FFFFFF  ""  -1 0 1 ""  1 ""  <> 0 2059 0 2057 <> 23.48 <> <> <> 4274 <> <> <> <> <>
  2058 42 -20.110688 3.211397 -17.247639 32 " " S "B" 21 0.41800 0.41800 "SER " " HG " "    " 1 0 0 FFFFFF  ""  -1 0 1 ""  1 ""  <> 0 2060 0 2058 <> 33.01 <> <> <> 4275 <> <> <> <> <>
  2059 25 -17.601074 -0.445896 -17.029012 33 " " L "B" 38 -0.50000 -0.50000 "LEU " " N  " "    " 7 0 0 2E2EFF  "N1137"  2 1 9 ""  1 ""  <> 0 2061 1 2059 1 19.77 1129 0 1137 1129 "CCD mismatch"  <> <> D000  <>
  2060 3 -16.941074 -1.233564 -18.050731 33 " " L "B" 24 0.14000 0.14000 "LEU " " CA " "    " 6 0 0 808080  "C1138"  2 1 -70 ""  1 ""  FF2E2E  0 2062 1 2060 1 20.23 1130 0 1138 1130 "CCD mismatch"  <> <> D000  <>
  2061 2 -18.006074 -2.133764 -18.675539 33 " " L "B" 24 0.50000 0.50000 "LEU " " C  " "    " 6 0 0 808080  "C1139"  2 1 9 ""  1 ""  <> 0 2063 0 2061 1 29.58 1131 0 1139 1131 "CCD mismatch"  <> <> D000  <>
  2062 15 -18.714074 -2.843064 -17.964994 33 " " L "B" 70 -0.50000 -0.50000 "LEU " " O  " "    " 8 0 0 FF2E2E  "O1140"  2 1 9 ""  1 ""  <> 0 2064 0 2062 1 26.46 1132 0 1140 1132 "CCD mismatch"  <> <> D000  <>
  2063 3 -15.793074 -2.024092 -17.427497 33 " " L "B" 24 -0.12000 -0.12000 "LEU " " CB " "    " 6 0 0 808080  "C1141"  2 1 9 ""  1 ""  <> 0 2065 2 2063 1 20.74 1133 0 1141 1133 "CCD mismatch"  <> <> D000  <>
  2064 3 -15.011074 -2.934284 -18.370998 33 " " L "B" 24 -0.06000 -0.06000 "LEU " " CG " "    " 6 0 0 808080  "C1142"  2 1 9 ""  1 ""  <> 0 2066 1 2064 1 24.31 1134 0 1142 1134 "CCD mismatch"  <> <> D000  <>
  2065 3 -14.033074 -2.151251 -19.205250 33 " " L "B" 24 -0.18000 -0.18000 "LEU " " CD1" "    " 6 0 0 808080  "C1143"  2 1 9 ""  1 ""  <> 0 2067 3 2065 1 22.21 1135 0 1143 1135 "CCD mismatch"  <> <> D000  <>
  2066 3 -14.303074 -4.013330 -17.606036 33 " " L "B" 24 -0.18000 -0.18000 "LEU " " CD2" "    " 6 0 0 808080  "C1144"  2 1 9 ""  1 ""  <> 0 2068 3 2066 1 26.86 1136 0 1144 1136 "CCD mismatch"  <> <> D000  <>
  2067 43 -18.036386 -0.952864 -16.268013 33 " " L "B" 21 0.30000 0.30000 "LEU " " H  " "    " 1 0 0 FFFFFF  ""  -1 0 1 ""  1 ""  <> 0 2069 0 2067 <> 19.77 <> <> <> 4276 <> <> <> <> <>
  2068 41 -16.511486 -0.600942 -18.817985 33 " " L "B" 21 0.06000 0.06000 "LEU " " HA " "    " 1 0 0 FFFFFF  ""  -1 0 1 ""  1 ""  <> 0 2070 0 2068 <> 20.23 <> <> <> 4277 <> <> <> <> <>
  2069 41 -16.228175 -2.633184 -16.632428 33 " " L "B" 21 0.06000 0.06000 "LEU " " HB3" "    " 1 0 0 FFFFFF  ""  -1 0 1 ""  1 ""  <> 0 2071 0 2069 <> 20.74 <> <> <> 4278 <> <> <> <> <>
  2070 41 -15.103995 -1.344569 -16.922841 33 " " L "B" 21 0.06000 0.06000 "LEU " " HB2" "    " 1 0 0 FFFFFF  ""  -1 0 1 ""  1 ""  <> 0 2072 0 2070 <> 20.74 <> <> <> 4279 <> <> <> <> <>
  2071 41 -15.698705 -3.435881 -19.052436 33 " " L "B" 21 0.06000 0.06000 "LEU " " HG " "    " 1 0 0 FFFFFF  ""  -1 0 1 ""  1 ""  <> 0 2073 0 2071 <> 24.31 <> <> <> 4280 <> <> <> <> <>
  2072 41 -13.995486 -2.555118 -20.213435 33 " " L "B" 21 0.06000 0.06000 "LEU " "HD11" "    " 1 0 0 FFFFFF  ""  -1 0 1 ""  1 ""  <> 0 2074 0 2072 <> 22.21 <> <> <> 4281 <> <> <> <> <>
  2073 41 -14.316334 -1.103028 -19.296376 33 " " L "B" 21 0.06000 0.06000 "LEU " "HD12" "    " 1 0 0 FFFFFF  ""  -1 0 1 ""  1 ""  <> 0 2075 0 2073 <> 22.21 <> <> <> 4282 <> <> <> <> <>
  2074 41 -13.016830 -2.160541 -18.809433 33 " " L "B" 21 0.06000 0.06000 "LEU " "HD13" "    " 1 0 0 FFFFFF  ""  -1 0 1 ""  1 ""  <> 0 2076 0 2074 <> 22.21 <> <> <> 4283 <> <> <> <> <>
  2075 41 -13.238473 -4.082062 -17.830992 33 " " L "B" 21 0.06000 0.06000 "LEU " "HD21" "    " 1 0 0 FFFFFF  ""  -1 0 1 ""  1 ""  <> 0 2077 0 2075 <> 26.86 <> <> <> 4284 <> <> <> <> <>
  2076 41 -14.384269 -3.893449 -16.525101 33 " " L "B" 21 0.06000 0.06000 "LEU " "HD22" "    " 1 0 0 FFFFFF  ""  -1 0 1 ""  1 ""  <> 0 2078 0 2076 <> 26.86 <> <> <> 4285 <> <> <> <> <>
  2077 41 -14.727734 -4.988360 -17.848362 33 " " L "B" 21 0.06000 0.06000 "LEU " "HD23" "    " 1 0 0 FFFFFF  ""  -1 0 1 ""  1 ""  <> 0 2079 0 2077 <> 26.86 <> <> <> 4286 <> <> <> <> <>
  2078 25 -18.151074 -2.044255 -20.002573 34 " " K "B" 38 -0.50000 -0.50000 "LYS " " N  " "    " 7 0 0 2E2EFF  "N1145"  2 1 9 ""  1 ""  <> 0 2080 1 2078 1 26.49 1137 0 1145 1137 "CCD mismatch"  <> <> D000  <>
  2079 3 -18.990074 -2.955004 -20.765109 34 " " K "B" 24 0.14000 0.14000 "LYS " " CA " "    " 6 0 0 808080  "C1146"  2 1 -70 ""  1 ""  FF2E2E  0 2081 1 2079 1 31.99 1138 0 1146 1138 "CCD mismatch"  <> <> D000  <>
  2080 2 -18.081074 -3.567125 -21.822884 34 " " K "B" 24 0.50000 0.50000 "LYS " " C  " "    " 6 0 0 808080  "C1147"  2 1 9 ""  1 ""  <> 0 2082 0 2080 1 30.53 1139 0 1147 1139 "CCD mismatch"  <> <> D000  <>
  2081 15 -17.482074 -2.844940 -22.613747 34 " " K "B" 70 -0.50000 -0.50000 "LYS " " O  " "    " 8 0 0 FF2E2E  "O1148"  2 1 9 ""  1 ""  <> 0 2083 0 2081 1 29.47 1140 0 1148 1140 "CCD mismatch"  <> <> D000  <>
  2082 3 -20.210074 -2.234340 -21.381335 34 " " K "B" 24 -0.12000 -0.12000 "LYS " " CB " "    " 6 0 0 808080  "C1149"  2 1 9 ""  1 ""  <> 0 2084 2 2082 1 36.72 1141 0 1149 1141 "CCD mismatch"  <> <> D000  <>
[truncated: 20,147,296 more chars]
