# Supplementary material for: An adaptive peptide-binding site in ubiquitin receptor hRpn13 revealed by structural studies
Source: Nat Commun. 2025 Jul 1;16:5669. doi: 10.1038/s41467-025-60843-w (PMC12218921; doi:10.1038/s41467-025-60843-w)
Supplement: Supplementary file 3 — Supplementary Data 1 [file 41467_2025_60843_MOESM3_ESM.zip › Trimer/Final_Coordinates/Pru_N_term_Trimer_-_prepared_-_Frame_1001.pdb]

TITLE     Pru_N_term_Trimer - prepared - Frame 1001
REMARK   4      COMPLIES WITH FORMAT V. 3.0, 1-DEC-2006
REMARK 888
REMARK 888 WRITTEN BY MAESTRO (A PRODUCT OF SCHRODINGER, LLC)
SEQRES   1 A  114  ACE LYS TYR LEU VAL GLU PHE ARG ALA GLY LYS MET SER
SEQRES   2 A  114  LEU LYS GLY THR THR VAL THR PRO ASP LYS ARG LYS GLY
SEQRES   3 A  114  LEU VAL TYR ILE GLN GLN THR ASP ASP SER LEU ILE HIS
SEQRES   4 A  114  PHE CYS TRP LYS ASP ARG THR SER GLY ASN VAL GLU ASP
SEQRES   5 A  114  ASP LEU ILE ILE PHE PRO ASP ASP CYS GLU PHE LYS ARG
SEQRES   6 A  114  VAL PRO GLN CYS PRO SER GLY ARG VAL TYR VAL LEU LYS
SEQRES   7 A  114  PHE LYS ALA GLY SER LYS ARG LEU PHE PHE TRP MET GLN
SEQRES   8 A  114  GLU PRO LYS THR ASP GLN ASP GLU GLU HIS CYS ARG LYS
SEQRES   9 A  114  VAL ASN GLU TYR LEU ASN ASN PRO PRO NMA
SEQRES   1 B  114  ACE LYS TYR LEU VAL GLU PHE ARG ALA GLY LYS MET SER
SEQRES   2 B  114  LEU LYS GLY THR THR VAL THR PRO ASP LYS ARG LYS GLY
SEQRES   3 B  114  LEU VAL TYR ILE GLN GLN THR ASP ASP SER LEU ILE HIS
SEQRES   4 B  114  PHE CYS TRP LYS ASP ARG THR SER GLY ASN VAL GLU ASP
SEQRES   5 B  114  ASP LEU ILE ILE PHE PRO ASP ASP CYS GLU PHE LYS ARG
SEQRES   6 B  114  VAL PRO GLN CYS PRO SER GLY ARG VAL TYR VAL LEU LYS
SEQRES   7 B  114  PHE LYS ALA GLY SER LYS ARG LEU PHE PHE TRP MET GLN
SEQRES   8 B  114  GLU PRO LYS THR ASP GLN ASP GLU GLU HIS CYS ARG LYS
SEQRES   9 B  114  VAL ASN GLU TYR LEU ASN ASN PRO PRO NMA
SEQRES   1 C  114  ACE LYS TYR LEU VAL GLU PHE ARG ALA GLY LYS MET SER
SEQRES   2 C  114  LEU LYS GLY THR THR VAL THR PRO ASP LYS ARG LYS GLY
SEQRES   3 C  114  LEU VAL TYR ILE GLN GLN THR ASP ASP SER LEU ILE HIS
SEQRES   4 C  114  PHE CYS TRP LYS ASP ARG THR SER GLY ASN VAL GLU ASP
SEQRES   5 C  114  ASP LEU ILE ILE PHE PRO ASP ASP CYS GLU PHE LYS ARG
SEQRES   6 C  114  VAL PRO GLN CYS PRO SER GLY ARG VAL TYR VAL LEU LYS
SEQRES   7 C  114  PHE LYS ALA GLY SER LYS ARG LEU PHE PHE TRP MET GLN
SEQRES   8 C  114  GLU PRO LYS THR ASP GLN ASP GLU GLU HIS CYS ARG LYS
SEQRES   9 C  114  VAL ASN GLU TYR LEU ASN ASN PRO PRO NMA
SEQRES   1 D    7  GLY PRO GLY SER MET THR THR
SEQRES   1 E    7  GLY PRO GLY SER MET THR THR
SEQRES   1 F    7  GLY PRO GLY SER MET THR THR
HELIX    1   1 GLN A  116  GLU A  119  1
HELIX    2   2 CYS A  121  ASN A  129  1
HELIX    3   3 ASP B  117  TYR B  127  1
HELIX    4   4 ASP C  117  LEU C  128  1
TURN     1   1 ACE A  20  LYS A  21
TURN     2   2 GLY A  35  THR A  36
TURN     3   3 PRO A  40  LYS A  44
TURN     4   4 ASP A  53  SER A  55
TURN     5   5 ARG A  64  GLY A  67
TURN     6   6 PHE A  76  ASP A  79
TURN     7   7 VAL A  85  ARG A  92
TURN     8   8 LYS A  99  LYS A 103
TURN     9   9 GLN A 110  ASP A 115
TURN    10  10 HIS A 120  HIS A 120
TURN    11  11 ASN A 130  ACE B  20
TURN    12  12 GLY B  35  THR B  36
TURN    13  13 PRO B  40  LYS B  44
TURN    14  14 THR B  52  LEU B  56
TURN    15  15 ARG B  64  ASN B  68
TURN    16  16 ASP B  71  ASP B  72
TURN    17  17 PHE B  76  CYS B  80
TURN    18  18 VAL B  85  ARG B  92
TURN    19  19 PHE B  98  LYS B 103
TURN    20  20 GLN B 110  GLN B 116
TURN    21  21 LEU B 128  LYS C  21
TURN    22  22 MET C  31  LYS C  44
TURN    23  23 THR C  52  LEU C  56
TURN    24  24 ARG C  64  GLY C  67
TURN    25  25 ASP C  71  ASP C  72
TURN    26  26 ILE C  75  ASP C  79
TURN    27  27 VAL C  85  ARG C  92
TURN    28  28 LYS C  99  SER C 102
TURN    29  29 GLN C 110  GLN C 116
TURN    30  30 ASN C 129  THR F   6
TURN    31  31 HIS A 120  HIS A 120
SHEET    1   1 1 TYR A  22  LYS A  34  0
SHEET    1   2 1 THR A  37  THR A  39  0
SHEET    1   3 1 GLY A  45  THR A  52  0
SHEET    1   4 1 LEU A  56  ASP A  63  0
SHEET    1   5 1 ASN A  68  ILE A  75  0
SHEET    1   6 1 CYS A  80  ARG A  84  0
SHEET    1   7 1 VAL A  93  PHE A  98  0
SHEET    1   8 1 ARG A 104  MET A 109  0
SHEET    1   9 1 LYS B  21  LYS B  34  0
SHEET    1  10 1 THR B  37  THR B  39  0
SHEET    1  11 1 GLY B  45  GLN B  51  0
SHEET    1  12 1 ILE B  57  ASP B  63  0
SHEET    1  13 1 VAL B  69  GLU B  70  0
SHEET    1  14 1 LEU B  73  ILE B  75  0
SHEET    1  15 1 GLU B  81  ARG B  84  0
SHEET    1  16 1 VAL B  93  LYS B  97  0
SHEET    1  17 1 ARG B 104  MET B 109  0
SHEET    1  18 1 TYR C  22  LYS C  30  0
SHEET    1  19 1 GLY C  45  GLN C  51  0
SHEET    1  20 1 ILE C  57  ASP C  63  0
SHEET    1  21 1 ASN C  68  GLU C  70  0
SHEET    1  22 1 LEU C  73  ILE C  74  0
SHEET    1  23 1 CYS C  80  ARG C  84  0
SHEET    1  24 1 VAL C  93  PHE C  98  0
SHEET    1  25 1 LYS C 103  MET C 109  0
SHEET    1  26 1 HIS A  58  HIS A  58  0
SHEET    1  27 1 HIS C  58  HIS C  58  0
CRYST1   85.639   85.639   85.639  60.00  60.00  60.00 P 1           1
ATOM      1  CH3 ACE A  20      -9.683 -32.768  24.797  1.00  0.00           C  
ATOM      2  C   ACE A  20      -9.788 -32.876  23.270  1.00  0.00           C  
ATOM      3  O   ACE A  20      -8.784 -32.772  22.558  1.00  0.00           O  
ATOM      4 1H   ACE A  20     -10.584 -32.728  25.409  1.00  0.00           H  
ATOM      5 2H   ACE A  20      -8.972 -33.532  25.112  1.00  0.00           H  
ATOM      6 3H   ACE A  20      -9.128 -31.846  24.969  1.00  0.00           H  
ATOM      7  N   LYS A  21     -11.034 -33.024  22.803  1.00 50.58           N  
ATOM      8  CA  LYS A  21     -11.325 -33.362  21.420  1.00 34.33           C  
ATOM      9  C   LYS A  21     -11.333 -32.123  20.537  1.00 34.38           C  
ATOM     10  O   LYS A  21     -11.600 -31.029  21.088  1.00 25.10           O  
ATOM     11  CB  LYS A  21     -12.699 -34.020  21.338  1.00 32.74           C  
ATOM     12  CG  LYS A  21     -12.736 -35.405  22.173  1.00 41.67           C  
ATOM     13  CD  LYS A  21     -14.225 -35.914  22.274  1.00 46.26           C  
ATOM     14  CE  LYS A  21     -15.001 -35.366  23.454  1.00 39.34           C  
ATOM     15  NZ  LYS A  21     -16.469 -35.423  23.262  1.00 53.68           N1+
ATOM     16  H2  LYS A  21     -11.863 -33.045  23.380  1.00 50.58           H  
ATOM     17  HA  LYS A  21     -10.622 -34.145  21.133  1.00 34.33           H  
ATOM     18  HB3 LYS A  21     -13.050 -34.239  20.329  1.00 32.74           H  
ATOM     19  HB2 LYS A  21     -13.469 -33.363  21.742  1.00 32.74           H  
ATOM     20  HG3 LYS A  21     -12.331 -35.259  23.175  1.00 41.67           H  
ATOM     21  HG2 LYS A  21     -12.131 -36.172  21.691  1.00 41.67           H  
ATOM     22  HD3 LYS A  21     -14.318 -36.993  22.404  1.00 46.26           H  
ATOM     23  HD2 LYS A  21     -14.688 -35.752  21.301  1.00 46.26           H  
ATOM     24  HE3 LYS A  21     -14.748 -34.321  23.633  1.00 39.34           H  
ATOM     25  HE2 LYS A  21     -14.749 -35.799  24.422  1.00 39.34           H  
ATOM     26  HZ1 LYS A  21     -16.796 -34.918  24.074  1.00 53.68           H  
ATOM     27  HZ2 LYS A  21     -16.722 -35.028  22.368  1.00 53.68           H  
ATOM     28  HZ3 LYS A  21     -16.882 -36.344  23.260  1.00 53.68           H  
ATOM     29  N   TYR A  22     -10.944 -32.318  19.257  1.00 26.63           N  
ATOM     30  CA  TYR A  22     -10.839 -31.203  18.295  1.00 22.80           C  
ATOM     31  C   TYR A  22     -12.229 -31.180  17.614  1.00 21.58           C  
ATOM     32  O   TYR A  22     -12.425 -31.826  16.612  1.00 23.57           O  
ATOM     33  CB  TYR A  22      -9.609 -31.388  17.397  1.00 24.66           C  
ATOM     34  CG  TYR A  22      -8.210 -31.295  17.961  1.00 36.06           C  
ATOM     35  CD1 TYR A  22      -8.015 -31.215  19.360  1.00 30.08           C  
ATOM     36  CD2 TYR A  22      -7.083 -31.284  17.193  1.00 36.98           C  
ATOM     37  CE1 TYR A  22      -6.715 -31.073  19.867  1.00 33.68           C  
ATOM     38  CE2 TYR A  22      -5.769 -31.242  17.700  1.00 35.55           C  
ATOM     39  CZ  TYR A  22      -5.531 -31.153  19.088  1.00 35.99           C  
ATOM     40  OH  TYR A  22      -4.245 -31.203  19.563  1.00 38.43           O  
ATOM     41  H   TYR A  22     -10.784 -33.259  18.925  1.00 26.63           H  
ATOM     42  HA  TYR A  22     -10.799 -30.180  18.670  1.00 22.80           H  
ATOM     43  HB3 TYR A  22      -9.542 -30.629  16.618  1.00 24.66           H  
ATOM     44  HB2 TYR A  22      -9.609 -32.301  16.801  1.00 24.66           H  
ATOM     45  HD1 TYR A  22      -8.831 -31.324  20.059  1.00 30.08           H  
ATOM     46  HD2 TYR A  22      -7.187 -31.347  16.120  1.00 36.98           H  
ATOM     47  HE1 TYR A  22      -6.734 -31.152  20.944  1.00 33.68           H  
ATOM     48  HE2 TYR A  22      -4.886 -31.296  17.081  1.00 35.55           H  
ATOM     49  HH  TYR A  22      -4.075 -31.106  20.503  1.00 38.43           H  
ATOM     50  N   LEU A  23     -13.159 -30.414  18.255  1.00 14.12           N  
ATOM     51  CA  LEU A  23     -14.569 -30.281  17.950  1.00 13.37           C  
ATOM     52  C   LEU A  23     -14.831 -29.940  16.425  1.00 15.60           C  
ATOM     53  O   LEU A  23     -15.752 -30.430  15.788  1.00 15.56           O  
ATOM     54  CB  LEU A  23     -15.086 -29.133  18.837  1.00 14.43           C  
ATOM     55  CG  LEU A  23     -14.908 -29.218  20.338  1.00 17.96           C  
ATOM     56  CD1 LEU A  23     -15.462 -27.914  20.995  1.00 18.01           C  
ATOM     57  CD2 LEU A  23     -15.596 -30.456  20.895  1.00 21.49           C  
ATOM     58  H   LEU A  23     -12.983 -29.951  19.135  1.00 14.12           H  
ATOM     59  HA  LEU A  23     -15.045 -31.245  18.130  1.00 13.37           H  
ATOM     60  HB3 LEU A  23     -16.165 -29.097  18.686  1.00 14.43           H  
ATOM     61  HB2 LEU A  23     -14.746 -28.212  18.365  1.00 14.43           H  
ATOM     62  HG  LEU A  23     -13.860 -29.385  20.587  1.00 17.96           H  
ATOM     63 HD11 LEU A  23     -14.570 -27.398  21.351  1.00 18.01           H  
ATOM     64 HD12 LEU A  23     -16.028 -27.245  20.346  1.00 18.01           H  
ATOM     65 HD13 LEU A  23     -15.962 -28.174  21.927  1.00 18.01           H  
ATOM     66 HD21 LEU A  23     -15.529 -30.531  21.981  1.00 21.49           H  
ATOM     67 HD22 LEU A  23     -16.633 -30.385  20.569  1.00 21.49           H  
ATOM     68 HD23 LEU A  23     -15.172 -31.378  20.496  1.00 21.49           H  
ATOM     69  N   VAL A  24     -13.930 -29.149  15.893  1.00 11.33           N  
ATOM     70  CA  VAL A  24     -14.021 -28.748  14.534  1.00 10.41           C  
ATOM     71  C   VAL A  24     -12.721 -28.060  14.067  1.00 12.08           C  
ATOM     72  O   VAL A  24     -12.067 -27.320  14.840  1.00 11.44           O  
ATOM     73  CB  VAL A  24     -15.316 -27.925  14.162  1.00 12.37           C  
ATOM     74  CG1 VAL A  24     -15.461 -26.633  14.904  1.00 14.96           C  
ATOM     75  CG2 VAL A  24     -15.480 -27.696  12.638  1.00 16.44           C  
ATOM     76  H   VAL A  24     -13.266 -28.621  16.442  1.00 11.33           H  
ATOM     77  HA  VAL A  24     -13.946 -29.723  14.052  1.00 10.41           H  
ATOM     78  HB  VAL A  24     -16.254 -28.427  14.399  1.00 12.37           H  
ATOM     79 HG11 VAL A  24     -14.702 -25.912  14.598  1.00 14.96           H  
ATOM     80 HG12 VAL A  24     -16.380 -26.171  14.542  1.00 14.96           H  
ATOM     81 HG13 VAL A  24     -15.416 -26.614  15.992  1.00 14.96           H  
ATOM     82 HG21 VAL A  24     -15.121 -28.562  12.082  1.00 16.44           H  
ATOM     83 HG22 VAL A  24     -16.490 -27.513  12.271  1.00 16.44           H  
ATOM     84 HG23 VAL A  24     -14.939 -26.797  12.342  1.00 16.44           H  
ATOM     85  N   GLU A  25     -12.261 -28.409  12.888  1.00 12.54           N  
ATOM     86  CA  GLU A  25     -11.074 -28.080  12.188  1.00 11.61           C  
ATOM     87  C   GLU A  25     -11.354 -27.463  10.812  1.00 12.81           C  
ATOM     88  O   GLU A  25     -12.162 -28.093  10.117  1.00 14.69           O  
ATOM     89  CB  GLU A  25     -10.298 -29.418  11.934  1.00 15.94           C  
ATOM     90  CG  GLU A  25     -10.230 -30.392  13.158  1.00 21.86           C  
ATOM     91  CD  GLU A  25      -9.525 -31.739  12.864  1.00 34.88           C  
ATOM     92  OE1 GLU A  25     -10.057 -32.836  13.245  1.00 35.13           O  
ATOM     93  OE2 GLU A  25      -8.480 -31.749  12.197  1.00 36.26           O1-
ATOM     94  H   GLU A  25     -12.955 -28.917  12.359  1.00 12.54           H  
ATOM     95  HA  GLU A  25     -10.544 -27.391  12.847  1.00 11.61           H  
ATOM     96  HB3 GLU A  25      -9.259 -29.195  11.689  1.00 15.94           H  
ATOM     97  HB2 GLU A  25     -10.716 -29.970  11.093  1.00 15.94           H  
ATOM     98  HG3 GLU A  25     -11.234 -30.634  13.507  1.00 21.86           H  
ATOM     99  HG2 GLU A  25      -9.720 -29.911  13.993  1.00 21.86           H  
ATOM    100  N   PHE A  26     -10.645 -26.402  10.405  1.00  9.11           N  
ATOM    101  CA  PHE A  26     -10.858 -25.796   9.092  1.00 11.34           C  
ATOM    102  C   PHE A  26      -9.617 -24.997   8.658  1.00 11.64           C  
ATOM    103  O   PHE A  26      -8.946 -24.344   9.458  1.00 10.09           O  
ATOM    104  CB  PHE A  26     -12.231 -25.083   8.984  1.00 12.10           C  
ATOM    105  CG  PHE A  26     -12.473 -23.930  10.010  1.00  9.89           C  
ATOM    106  CD1 PHE A  26     -12.935 -24.305  11.305  1.00 10.89           C  
ATOM    107  CD2 PHE A  26     -11.974 -22.654   9.845  1.00 10.50           C  
ATOM    108  CE1 PHE A  26     -13.024 -23.362  12.321  1.00 10.68           C  
ATOM    109  CE2 PHE A  26     -12.134 -21.746  10.808  1.00 13.37           C  
ATOM    110  CZ  PHE A  26     -12.691 -22.048  12.053  1.00  9.51           C  
ATOM    111  H   PHE A  26      -9.968 -25.974  11.020  1.00  9.11           H  
ATOM    112  HA  PHE A  26     -10.835 -26.629   8.390  1.00 11.34           H  
ATOM    113  HB3 PHE A  26     -13.029 -25.825   9.006  1.00 12.10           H  
ATOM    114  HB2 PHE A  26     -12.313 -24.583   8.019  1.00 12.10           H  
ATOM    115  HD1 PHE A  26     -13.189 -25.315  11.592  1.00 10.89           H  
ATOM    116  HD2 PHE A  26     -11.483 -22.314   8.946  1.00 10.50           H  
ATOM    117  HE1 PHE A  26     -13.428 -23.639  13.283  1.00 10.68           H  
ATOM    118  HE2 PHE A  26     -11.648 -20.802  10.612  1.00 13.37           H  
ATOM    119  HZ  PHE A  26     -12.735 -21.394  12.911  1.00  9.51           H  
ATOM    120  N   ARG A  27      -9.440 -25.011   7.384  1.00 10.26           N  
ATOM    121  CA  ARG A  27      -8.430 -24.330   6.650  1.00 11.78           C  
ATOM    122  C   ARG A  27      -8.579 -22.881   6.670  1.00 10.64           C  
ATOM    123  O   ARG A  27      -9.623 -22.387   6.237  1.00 12.35           O  
ATOM    124  CB  ARG A  27      -8.324 -24.910   5.173  1.00 11.36           C  
ATOM    125  CG  ARG A  27      -8.015 -26.447   5.190  1.00 13.69           C  
ATOM    126  CD  ARG A  27      -8.051 -26.995   3.730  1.00 17.81           C  
ATOM    127  NE  ARG A  27      -9.414 -27.312   3.265  1.00 25.50           N  
ATOM    128  CZ  ARG A  27      -9.805 -27.660   2.066  1.00 32.61           C  
ATOM    129  NH1 ARG A  27      -8.956 -27.834   1.021  1.00 31.42           N  
ATOM    130  NH2 ARG A  27     -11.059 -28.100   1.924  1.00 28.44           N1+
ATOM    131  H   ARG A  27     -10.149 -25.496   6.853  1.00 10.26           H  
ATOM    132  HA  ARG A  27      -7.463 -24.496   7.126  1.00 11.78           H  
ATOM    133  HB3 ARG A  27      -7.604 -24.364   4.563  1.00 11.36           H  
ATOM    134  HB2 ARG A  27      -9.310 -24.786   4.723  1.00 11.36           H  
ATOM    135  HG3 ARG A  27      -8.740 -27.000   5.787  1.00 13.69           H  
ATOM    136  HG2 ARG A  27      -7.068 -26.746   5.640  1.00 13.69           H  
ATOM    137  HD3 ARG A  27      -7.458 -27.909   3.713  1.00 17.81           H  
ATOM    138  HD2 ARG A  27      -7.641 -26.220   3.081  1.00 17.81           H  
ATOM    139  HE  ARG A  27     -10.158 -27.219   3.942  1.00 25.50           H  
ATOM    140 HH12 ARG A  27      -9.274 -28.076   0.093  1.00 31.42           H  
ATOM    141 HH11 ARG A  27      -7.983 -27.575   1.090  1.00 31.42           H  
ATOM    142 HH22 ARG A  27     -11.496 -28.806   1.349  1.00 28.44           H  
ATOM    143 HH21 ARG A  27     -11.788 -27.829   2.568  1.00 28.44           H  
ATOM    144  N   ALA A  28      -7.687 -22.159   7.289  1.00 10.34           N  
ATOM    145  CA  ALA A  28      -7.721 -20.737   7.461  1.00  9.97           C  
ATOM    146  C   ALA A  28      -6.366 -20.168   7.939  1.00 11.41           C  
ATOM    147  O   ALA A  28      -5.788 -20.733   8.830  1.00 10.95           O  
ATOM    148  CB  ALA A  28      -8.859 -20.287   8.457  1.00 11.90           C  
ATOM    149  H   ALA A  28      -6.790 -22.486   7.617  1.00 10.34           H  
ATOM    150  HA  ALA A  28      -7.889 -20.288   6.482  1.00  9.97           H  
ATOM    151  HB1 ALA A  28      -9.786 -20.157   7.898  1.00 11.90           H  
ATOM    152  HB2 ALA A  28      -9.102 -20.908   9.320  1.00 11.90           H  
ATOM    153  HB3 ALA A  28      -8.800 -19.229   8.711  1.00 11.90           H  
ATOM    154  N   GLY A  29      -5.998 -19.062   7.296  1.00 10.88           N  
ATOM    155  CA  GLY A  29      -4.767 -18.290   7.525  1.00 10.42           C  
ATOM    156  C   GLY A  29      -5.003 -17.179   8.553  1.00 10.00           C  
ATOM    157  O   GLY A  29      -6.149 -16.736   8.700  1.00  8.79           O  
ATOM    158  H   GLY A  29      -6.606 -18.537   6.684  1.00 10.88           H  
ATOM    159  HA3 GLY A  29      -4.420 -17.770   6.632  1.00 10.42           H  
ATOM    160  HA2 GLY A  29      -3.938 -18.881   7.914  1.00 10.42           H  
ATOM    161  N   LYS A  30      -3.990 -16.647   9.180  1.00  9.77           N  
ATOM    162  CA  LYS A  30      -4.019 -15.437   9.991  1.00  9.79           C  
ATOM    163  C   LYS A  30      -3.280 -14.241   9.250  1.00 10.05           C  
ATOM    164  O   LYS A  30      -2.437 -14.388   8.416  1.00 10.40           O  
ATOM    165  CB  LYS A  30      -3.274 -15.831  11.303  1.00 10.49           C  
ATOM    166  CG  LYS A  30      -1.858 -16.225  11.288  1.00 14.81           C  
ATOM    167  CD  LYS A  30      -1.206 -16.449  12.638  1.00 18.43           C  
ATOM    168  CE  LYS A  30      -1.056 -15.181  13.587  1.00 22.27           C  
ATOM    169  NZ  LYS A  30      -0.461 -15.523  14.861  1.00 27.53           N1+
ATOM    170  H   LYS A  30      -3.052 -16.856   8.870  1.00  9.77           H  
ATOM    171  HA  LYS A  30      -5.004 -15.068  10.274  1.00  9.79           H  
ATOM    172  HB3 LYS A  30      -3.811 -16.638  11.801  1.00 10.49           H  
ATOM    173  HB2 LYS A  30      -3.319 -15.046  12.058  1.00 10.49           H  
ATOM    174  HG3 LYS A  30      -1.304 -15.462  10.742  1.00 14.81           H  
ATOM    175  HG2 LYS A  30      -1.705 -17.125  10.692  1.00 14.81           H  
ATOM    176  HD3 LYS A  30      -0.268 -17.004  12.669  1.00 18.43           H  
ATOM    177  HD2 LYS A  30      -1.925 -17.113  13.117  1.00 18.43           H  
ATOM    178  HE3 LYS A  30      -1.961 -14.575  13.622  1.00 22.27           H  
ATOM    179  HE2 LYS A  30      -0.385 -14.441  13.150  1.00 22.27           H  
ATOM    180  HZ1 LYS A  30       0.333 -16.110  14.648  1.00 27.53           H  
ATOM    181  HZ2 LYS A  30      -0.258 -14.660  15.346  1.00 27.53           H  
ATOM    182  HZ3 LYS A  30      -1.099 -16.007  15.477  1.00 27.53           H  
ATOM    183  N   MET A  31      -3.588 -12.985   9.708  1.00 12.16           N  
ATOM    184  CA  MET A  31      -2.945 -11.780   9.262  1.00 10.64           C  
ATOM    185  C   MET A  31      -2.246 -11.353  10.552  1.00 15.72           C  
ATOM    186  O   MET A  31      -2.783 -11.323  11.658  1.00 15.15           O  
ATOM    187  CB  MET A  31      -4.003 -10.757   8.789  1.00 11.19           C  
ATOM    188  CG  MET A  31      -4.652 -11.015   7.447  1.00 10.97           C  
ATOM    189  SD  MET A  31      -6.448 -10.587   7.357  1.00 11.84           S  
ATOM    190  CE  MET A  31      -6.417  -8.783   7.433  1.00 12.02           C  
ATOM    191  H   MET A  31      -4.232 -12.921  10.484  1.00 12.16           H  
ATOM    192  HA  MET A  31      -2.253 -11.913   8.431  1.00 10.64           H  
ATOM    193  HB3 MET A  31      -3.455  -9.821   8.893  1.00 11.19           H  
ATOM    194  HB2 MET A  31      -4.753 -10.793   9.579  1.00 11.19           H  
ATOM    195  HG3 MET A  31      -4.586 -12.062   7.151  1.00 10.97           H  
ATOM    196  HG2 MET A  31      -4.012 -10.508   6.724  1.00 10.97           H  
ATOM    197  HE1 MET A  31      -7.403  -8.337   7.300  1.00 12.02           H  
ATOM    198  HE2 MET A  31      -5.875  -8.413   8.303  1.00 12.02           H  
ATOM    199  HE3 MET A  31      -5.887  -8.403   6.559  1.00 12.02           H  
ATOM    200  N   SER A  32      -1.043 -10.893  10.349  1.00 13.17           N  
ATOM    201  CA  SER A  32      -0.275 -10.289  11.485  1.00 17.80           C  
ATOM    202  C   SER A  32       0.651  -9.189  11.035  1.00 18.73           C  
ATOM    203  O   SER A  32       0.778  -9.087   9.804  1.00 18.00           O  
ATOM    204  CB  SER A  32       0.357 -11.470  12.246  1.00 23.48           C  
ATOM    205  OG  SER A  32       1.183 -12.226  11.316  1.00 33.01           O  
ATOM    206  H   SER A  32      -0.645 -10.939   9.422  1.00 13.17           H  
ATOM    207  HA  SER A  32      -0.914  -9.761  12.192  1.00 17.80           H  
ATOM    208  HB3 SER A  32      -0.383 -12.127  12.702  1.00 23.48           H  
ATOM    209  HB2 SER A  32       0.916 -11.110  13.109  1.00 23.48           H  
ATOM    210  HG  SER A  32       1.226 -13.178  11.432  1.00 33.01           H  
ATOM    211  N   LEU A  33       1.216  -8.384  11.947  1.00 19.77           N  
ATOM    212  CA  LEU A  33       1.805  -7.023  11.595  1.00 20.23           C  
ATOM    213  C   LEU A  33       3.117  -7.219  10.879  1.00 29.58           C  
ATOM    214  O   LEU A  33       3.992  -7.795  11.498  1.00 26.46           O  
ATOM    215  CB  LEU A  33       1.987  -6.069  12.774  1.00 20.74           C  
ATOM    216  CG  LEU A  33       0.761  -5.640  13.654  1.00 24.31           C  
ATOM    217  CD1 LEU A  33       1.121  -4.720  14.877  1.00 22.21           C  
ATOM    218  CD2 LEU A  33      -0.369  -5.074  12.796  1.00 26.86           C  
ATOM    219  H   LEU A  33       1.166  -8.549  12.943  1.00 19.77           H  
ATOM    220  HA  LEU A  33       1.120  -6.605  10.857  1.00 20.23           H  
ATOM    221  HB3 LEU A  33       2.358  -5.172  12.277  1.00 20.74           H  
ATOM    222  HB2 LEU A  33       2.639  -6.590  13.474  1.00 20.74           H  
ATOM    223  HG  LEU A  33       0.362  -6.531  14.140  1.00 24.31           H  
ATOM    224 HD11 LEU A  33       2.033  -4.186  14.610  1.00 22.21           H  
ATOM    225 HD12 LEU A  33       0.335  -4.030  15.185  1.00 22.21           H  
ATOM    226 HD13 LEU A  33       1.287  -5.383  15.726  1.00 22.21           H  
ATOM    227 HD21 LEU A  33      -0.034  -5.079  11.759  1.00 26.86           H  
ATOM    228 HD22 LEU A  33      -1.298  -5.635  12.895  1.00 26.86           H  
ATOM    229 HD23 LEU A  33      -0.492  -4.004  12.967  1.00 26.86           H  
ATOM    230  N   LYS A  34       3.371  -6.675   9.701  1.00 26.49           N  
ATOM    231  CA  LYS A  34       4.708  -6.419   9.231  1.00 31.99           C  
ATOM    232  C   LYS A  34       4.796  -4.963   8.752  1.00 30.53           C  
ATOM    233  O   LYS A  34       4.259  -4.612   7.669  1.00 29.47           O  
ATOM    234  CB  LYS A  34       5.154  -7.351   8.047  1.00 36.72           C  
ATOM    235  CG  LYS A  34       5.055  -8.874   8.330  1.00 45.31           C  
ATOM    236  CD  LYS A  34       5.890  -9.791   7.398  1.00 50.51           C  
ATOM    237  CE  LYS A  34       7.401  -9.765   7.808  1.00 44.17           C  
ATOM    238  NZ  LYS A  34       8.082 -10.882   7.200  1.00 42.45           N1+
ATOM    239  H   LYS A  34       2.628  -6.232   9.179  1.00 26.49           H  
ATOM    240  HA  LYS A  34       5.525  -6.513   9.947  1.00 31.99           H  
ATOM    241  HB3 LYS A  34       6.072  -6.944   7.624  1.00 36.72           H  
ATOM    242  HB2 LYS A  34       4.635  -7.001   7.155  1.00 36.72           H  
ATOM    243  HG3 LYS A  34       4.021  -9.213   8.394  1.00 45.31           H  
ATOM    244  HG2 LYS A  34       5.485  -9.035   9.319  1.00 45.31           H  
ATOM    245  HD3 LYS A  34       5.794  -9.470   6.361  1.00 50.51           H  
ATOM    246  HD2 LYS A  34       5.490 -10.781   7.614  1.00 50.51           H  
ATOM    247  HE3 LYS A  34       7.500  -9.839   8.891  1.00 44.17           H  
ATOM    248  HE2 LYS A  34       7.875  -8.812   7.570  1.00 44.17           H  
ATOM    249  HZ1 LYS A  34       8.041 -10.893   6.191  1.00 42.45           H  
ATOM    250  HZ2 LYS A  34       9.028 -10.940   7.548  1.00 42.45           H  
ATOM    251  HZ3 LYS A  34       7.588 -11.689   7.554  1.00 42.45           H  
ATOM    252  N   GLY A  35       5.396  -4.112   9.618  1.00 31.13           N  
ATOM    253  CA  GLY A  35       5.484  -2.708   9.349  1.00 29.23           C  
ATOM    254  C   GLY A  35       4.202  -2.064   9.970  1.00 28.66           C  
ATOM    255  O   GLY A  35       3.832  -2.500  11.101  1.00 30.32           O  
ATOM    256  H   GLY A  35       5.574  -4.441  10.556  1.00 31.13           H  
ATOM    257  HA3 GLY A  35       5.856  -2.476   8.351  1.00 29.23           H  
ATOM    258  HA2 GLY A  35       6.346  -2.361   9.919  1.00 29.23           H  
ATOM    259  N   THR A  36       3.616  -1.002   9.353  1.00 21.69           N  
ATOM    260  CA  THR A  36       2.434  -0.340   9.836  1.00 23.68           C  
ATOM    261  C   THR A  36       1.227  -1.185   9.300  1.00 23.17           C  
ATOM    262  O   THR A  36       0.049  -0.890   9.613  1.00 23.97           O  
ATOM    263  CB  THR A  36       2.410   1.075   9.197  1.00 29.66           C  
ATOM    264  CG2 THR A  36       3.561   2.001   9.752  1.00 36.25           C  
ATOM    265  OG1 THR A  36       2.409   1.091   7.696  1.00 29.94           O  
ATOM    266  H   THR A  36       3.774  -0.854   8.367  1.00 21.69           H  
ATOM    267  HA  THR A  36       2.318  -0.268  10.917  1.00 23.68           H  
ATOM    268  HB  THR A  36       1.493   1.600   9.465  1.00 29.66           H  
ATOM    269 HG21 THR A  36       3.545   1.745  10.811  1.00 36.25           H  
ATOM    270 HG22 THR A  36       4.544   1.718   9.374  1.00 36.25           H  
ATOM    271 HG23 THR A  36       3.401   3.072   9.629  1.00 36.25           H  
ATOM    272  HG1 THR A  36       3.328   1.241   7.465  1.00 29.94           H  
ATOM    273  N   THR A  37       1.349  -2.144   8.434  1.00 17.31           N  
ATOM    274  CA  THR A  37       0.285  -2.962   7.852  1.00 16.45           C  
ATOM    275  C   THR A  37       0.011  -4.303   8.529  1.00 18.35           C  
ATOM    276  O   THR A  37       1.011  -5.084   8.739  1.00 17.18           O  
ATOM    277  CB  THR A  37       0.709  -3.435   6.437  1.00 20.45           C  
ATOM    278  CG2 THR A  37      -0.484  -3.978   5.635  1.00 19.32           C  
ATOM    279  OG1 THR A  37       1.152  -2.322   5.774  1.00 21.66           O  
ATOM    280  H   THR A  37       2.282  -2.428   8.172  1.00 17.31           H  
ATOM    281  HA  THR A  37      -0.687  -2.471   7.815  1.00 16.45           H  
ATOM    282  HB  THR A  37       1.513  -4.138   6.658  1.00 20.45           H  
ATOM    283 HG21 THR A  37      -0.726  -5.023   5.829  1.00 19.32           H  
ATOM    284 HG22 THR A  37      -1.369  -3.360   5.788  1.00 19.32           H  
ATOM    285 HG23 THR A  37      -0.266  -3.946   4.568  1.00 19.32           H  
ATOM    286  HG1 THR A  37       1.993  -1.957   6.057  1.00 21.66           H  
ATOM    287  N   VAL A  38      -1.246  -4.595   8.838  1.00 13.85           N  
ATOM    288  CA  VAL A  38      -1.619  -5.977   9.219  1.00 13.85           C  
ATOM    289  C   VAL A  38      -1.739  -6.896   7.930  1.00 14.67           C  
ATOM    290  O   VAL A  38      -2.562  -6.620   7.069  1.00 13.73           O  
ATOM    291  CB  VAL A  38      -2.795  -6.051  10.185  1.00 11.12           C  
ATOM    292  CG1 VAL A  38      -4.179  -5.734   9.708  1.00 12.42           C  
ATOM    293  CG2 VAL A  38      -2.835  -7.387  10.893  1.00 16.55           C  
ATOM    294  H   VAL A  38      -2.039  -3.972   8.783  1.00 13.85           H  
ATOM    295  HA  VAL A  38      -0.738  -6.390   9.711  1.00 13.85           H  
ATOM    296  HB  VAL A  38      -2.676  -5.231  10.894  1.00 11.12           H  
ATOM    297 HG11 VAL A  38      -4.845  -5.576  10.557  1.00 12.42           H  
ATOM    298 HG12 VAL A  38      -4.096  -4.778   9.191  1.00 12.42           H  
ATOM    299 HG13 VAL A  38      -4.569  -6.600   9.174  1.00 12.42           H  
ATOM    300 HG21 VAL A  38      -1.970  -7.644  11.503  1.00 16.55           H  
ATOM    301 HG22 VAL A  38      -3.621  -7.504  11.639  1.00 16.55           H  
ATOM    302 HG23 VAL A  38      -2.996  -8.206  10.192  1.00 16.55           H  
ATOM    303  N   THR A  39      -0.735  -7.767   7.805  1.00 13.45           N  
ATOM    304  CA  THR A  39      -0.312  -8.342   6.585  1.00 12.51           C  
ATOM    305  C   THR A  39      -0.822  -9.860   6.551  1.00 13.72           C  
ATOM    306  O   THR A  39      -0.452 -10.586   7.440  1.00 14.09           O  
ATOM    307  CB  THR A  39       1.222  -8.292   6.526  1.00 18.92           C  
ATOM    308  CG2 THR A  39       1.716  -8.553   5.043  1.00 18.67           C  
ATOM    309  OG1 THR A  39       1.706  -6.972   6.887  1.00 21.92           O  
ATOM    310  H   THR A  39      -0.175  -8.133   8.563  1.00 13.45           H  
ATOM    311  HA  THR A  39      -0.535  -7.730   5.711  1.00 12.51           H  
ATOM    312  HB  THR A  39       1.617  -8.984   7.270  1.00 18.92           H  
ATOM    313 HG21 THR A  39       2.783  -8.331   5.033  1.00 18.67           H  
ATOM    314 HG22 THR A  39       1.707  -9.599   4.735  1.00 18.67           H  
ATOM    315 HG23 THR A  39       1.354  -7.945   4.214  1.00 18.67           H  
ATOM    316  HG1 THR A  39       1.234  -6.562   7.616  1.00 21.92           H  
ATOM    317  N   PRO A  40      -1.581 -10.233   5.468  1.00 12.31           N  
ATOM    318  CA  PRO A  40      -1.974 -11.650   5.309  1.00  9.83           C  
ATOM    319  C   PRO A  40      -0.844 -12.649   5.079  1.00 13.06           C  
ATOM    320  O   PRO A  40      -0.184 -12.778   4.034  1.00 14.54           O  
ATOM    321  CB  PRO A  40      -2.943 -11.592   4.100  1.00 11.75           C  
ATOM    322  CG  PRO A  40      -2.546 -10.408   3.271  1.00 10.47           C  
ATOM    323  CD  PRO A  40      -1.909  -9.483   4.246  1.00 12.39           C  
ATOM    324  HA  PRO A  40      -2.561 -11.948   6.177  1.00  9.83           H  
ATOM    325  HB3 PRO A  40      -3.942 -11.421   4.500  1.00 11.75           H  
ATOM    326  HB2 PRO A  40      -2.986 -12.575   3.631  1.00 11.75           H  
ATOM    327  HG3 PRO A  40      -3.426  -9.917   2.856  1.00 10.47           H  
ATOM    328  HG2 PRO A  40      -1.781 -10.547   2.507  1.00 10.47           H  
ATOM    329  HD2 PRO A  40      -0.989  -9.017   3.893  1.00 12.39           H  
ATOM    330  HD3 PRO A  40      -2.639  -8.696   4.435  1.00 12.39           H  
ATOM    331  N   ASP A  41      -0.714 -13.595   6.016  1.00  9.89           N  
ATOM    332  CA  ASP A  41       0.387 -14.622   6.050  1.00 10.36           C  
ATOM    333  C   ASP A  41      -0.024 -15.790   5.107  1.00 14.37           C  
ATOM    334  O   ASP A  41      -1.044 -16.403   5.344  1.00 12.38           O  
ATOM    335  CB  ASP A  41       0.637 -15.048   7.537  1.00 14.77           C  
ATOM    336  CG  ASP A  41       1.775 -15.995   7.808  1.00 17.53           C  
ATOM    337  OD1 ASP A  41       2.507 -16.433   6.916  1.00 19.58           O  
ATOM    338  OD2 ASP A  41       1.954 -16.309   9.023  1.00 20.06           O1-
ATOM    339  H   ASP A  41      -1.281 -13.480   6.844  1.00  9.89           H  
ATOM    340  HA  ASP A  41       1.303 -14.100   5.772  1.00 10.36           H  
ATOM    341  HB3 ASP A  41      -0.229 -15.449   8.063  1.00 14.77           H  
ATOM    342  HB2 ASP A  41       0.858 -14.130   8.083  1.00 14.77           H  
ATOM    343  N   LYS A  42       0.855 -16.047   4.137  1.00 14.02           N  
ATOM    344  CA  LYS A  42       0.666 -16.890   2.986  1.00 13.34           C  
ATOM    345  C   LYS A  42       0.778 -18.422   3.294  1.00 16.98           C  
ATOM    346  O   LYS A  42       0.460 -19.200   2.412  1.00 20.31           O  
ATOM    347  CB  LYS A  42       1.688 -16.577   1.837  1.00 23.29           C  
ATOM    348  CG  LYS A  42       1.700 -15.112   1.394  1.00 22.12           C  
ATOM    349  CD  LYS A  42       2.850 -14.793   0.439  1.00 26.69           C  
ATOM    350  CE  LYS A  42       2.896 -13.372   0.067  1.00 22.79           C  
ATOM    351  NZ  LYS A  42       3.679 -13.165  -1.126  1.00 22.77           N1+
ATOM    352  H   LYS A  42       1.726 -15.540   4.075  1.00 14.02           H  
ATOM    353  HA  LYS A  42      -0.361 -16.748   2.649  1.00 13.34           H  
ATOM    354  HB3 LYS A  42       1.491 -17.231   0.988  1.00 23.29           H  
ATOM    355  HB2 LYS A  42       2.685 -16.893   2.146  1.00 23.29           H  
ATOM    356  HG3 LYS A  42       1.595 -14.363   2.179  1.00 22.12           H  
ATOM    357  HG2 LYS A  42       0.758 -15.033   0.851  1.00 22.12           H  
ATOM    358  HD3 LYS A  42       2.690 -15.509  -0.367  1.00 26.69           H  
ATOM    359  HD2 LYS A  42       3.827 -15.148   0.765  1.00 26.69           H  
ATOM    360  HE3 LYS A  42       3.214 -12.750   0.903  1.00 22.79           H  
ATOM    361  HE2 LYS A  42       1.890 -13.003  -0.129  1.00 22.79           H  
ATOM    362  HZ1 LYS A  42       3.756 -12.174  -1.309  1.00 22.77           H  
ATOM    363  HZ2 LYS A  42       4.562 -13.529  -0.798  1.00 22.77           H  
ATOM    364  HZ3 LYS A  42       3.416 -13.653  -1.970  1.00 22.77           H  
ATOM    365  N   ARG A  43       1.189 -18.732   4.547  1.00 15.14           N  
ATOM    366  CA  ARG A  43       1.252 -20.167   4.923  1.00 14.04           C  
ATOM    367  C   ARG A  43      -0.159 -20.795   4.843  1.00 13.23           C  
ATOM    368  O   ARG A  43      -1.190 -20.141   4.942  1.00 10.99           O  
ATOM    369  CB  ARG A  43       1.881 -20.227   6.330  1.00 13.09           C  
ATOM    370  CG  ARG A  43       3.327 -19.788   6.380  1.00 13.89           C  
ATOM    371  CD  ARG A  43       4.018 -20.041   7.681  1.00 16.51           C  
ATOM    372  NE  ARG A  43       3.528 -19.165   8.730  1.00 14.72           N  
ATOM    373  CZ  ARG A  43       3.647 -19.363  10.074  1.00 16.63           C  
ATOM    374  NH1 ARG A  43       4.263 -20.507  10.533  1.00 23.98           N  
ATOM    375  NH2 ARG A  43       3.243 -18.420  10.901  1.00 20.94           N1+
ATOM    376  H   ARG A  43       1.233 -17.977   5.216  1.00 15.14           H  
ATOM    377  HA  ARG A  43       1.814 -20.676   4.140  1.00 14.04           H  
ATOM    378  HB3 ARG A  43       1.866 -21.289   6.575  1.00 13.09           H  
ATOM    379  HB2 ARG A  43       1.303 -19.732   7.110  1.00 13.09           H  
ATOM    380  HG3 ARG A  43       3.423 -18.718   6.191  1.00 13.89           H  
ATOM    381  HG2 ARG A  43       3.976 -20.279   5.655  1.00 13.89           H  
ATOM    382  HD3 ARG A  43       5.098 -19.964   7.556  1.00 16.51           H  
ATOM    383  HD2 ARG A  43       3.788 -21.043   8.043  1.00 16.51           H  
ATOM    384  HE  ARG A  43       3.106 -18.317   8.377  1.00 14.72           H  
ATOM    385 HH12 ARG A  43       4.483 -20.685  11.503  1.00 23.98           H  
ATOM    386 HH11 ARG A  43       4.505 -21.234   9.875  1.00 23.98           H  
ATOM    387 HH22 ARG A  43       3.304 -18.533  11.903  1.00 20.94           H  
ATOM    388 HH21 ARG A  43       2.649 -17.671  10.574  1.00 20.94           H  
ATOM    389  N   LYS A  44      -0.147 -22.126   4.807  1.00 13.48           N  
ATOM    390  CA  LYS A  44      -1.209 -23.033   4.715  1.00 12.56           C  
ATOM    391  C   LYS A  44      -1.688 -23.447   6.088  1.00 14.32           C  
ATOM    392  O   LYS A  44      -1.076 -24.317   6.670  1.00 12.92           O  
ATOM    393  CB  LYS A  44      -0.820 -24.309   3.908  1.00 12.73           C  
ATOM    394  CG  LYS A  44      -0.571 -24.039   2.421  1.00 19.86           C  
ATOM    395  CD  LYS A  44      -0.553 -25.255   1.567  1.00 21.99           C  
ATOM    396  CE  LYS A  44      -1.936 -25.803   1.184  1.00 29.61           C  
ATOM    397  NZ  LYS A  44      -1.871 -27.086   0.463  1.00 29.82           N1+
ATOM    398  H   LYS A  44       0.755 -22.577   4.862  1.00 13.48           H  
ATOM    399  HA  LYS A  44      -1.984 -22.478   4.186  1.00 12.56           H  
ATOM    400  HB3 LYS A  44      -1.662 -24.997   3.987  1.00 12.73           H  
ATOM    401  HB2 LYS A  44       0.040 -24.862   4.286  1.00 12.73           H  
ATOM    402  HG3 LYS A  44       0.357 -23.472   2.347  1.00 19.86           H  
ATOM    403  HG2 LYS A  44      -1.415 -23.401   2.158  1.00 19.86           H  
ATOM    404  HD3 LYS A  44       0.035 -26.014   2.082  1.00 21.99           H  
ATOM    405  HD2 LYS A  44      -0.072 -24.979   0.629  1.00 21.99           H  
ATOM    406  HE3 LYS A  44      -2.441 -25.107   0.514  1.00 29.61           H  
ATOM    407  HE2 LYS A  44      -2.613 -25.905   2.033  1.00 29.61           H  
ATOM    408  HZ1 LYS A  44      -2.768 -27.513   0.278  1.00 29.82           H  
ATOM    409  HZ2 LYS A  44      -1.211 -27.072  -0.301  1.00 29.82           H  
ATOM    410  HZ3 LYS A  44      -1.443 -27.741   1.101  1.00 29.82           H  
ATOM    411  N   GLY A  45      -2.681 -22.691   6.606  1.00 11.40           N  
ATOM    412  CA  GLY A  45      -2.945 -22.716   8.031  1.00 12.63           C  
ATOM    413  C   GLY A  45      -4.228 -23.591   8.228  1.00  9.16           C  
ATOM    414  O   GLY A  45      -4.988 -23.853   7.351  1.00 11.41           O  
ATOM    415  H   GLY A  45      -3.208 -22.101   5.979  1.00 11.40           H  
ATOM    416  HA3 GLY A  45      -3.018 -21.721   8.470  1.00 12.63           H  
ATOM    417  HA2 GLY A  45      -2.134 -23.149   8.617  1.00 12.63           H  
ATOM    418  N   LEU A  46      -4.366 -24.104   9.416  1.00 10.52           N  
ATOM    419  CA  LEU A  46      -5.531 -24.755  10.022  1.00  9.68           C  
ATOM    420  C   LEU A  46      -5.912 -24.130  11.421  1.00 12.12           C  
ATOM    421  O   LEU A  46      -5.100 -24.040  12.331  1.00 11.39           O  
ATOM    422  CB  LEU A  46      -5.058 -26.219  10.235  1.00 11.25           C  
ATOM    423  CG  LEU A  46      -6.118 -27.129  10.908  1.00 12.74           C  
ATOM    424  CD1 LEU A  46      -7.392 -27.291  10.059  1.00 12.09           C  
ATOM    425  CD2 LEU A  46      -5.453 -28.576  11.067  1.00 14.69           C  
ATOM    426  H   LEU A  46      -3.659 -23.918  10.114  1.00 10.52           H  
ATOM    427  HA  LEU A  46      -6.350 -24.474   9.360  1.00  9.68           H  
ATOM    428  HB3 LEU A  46      -4.044 -26.387  10.599  1.00 11.25           H  
ATOM    429  HB2 LEU A  46      -4.960 -26.625   9.228  1.00 11.25           H  
ATOM    430  HG  LEU A  46      -6.359 -26.698  11.880  1.00 12.74           H  
ATOM    431 HD11 LEU A  46      -7.818 -28.294  10.083  1.00 12.09           H  
ATOM    432 HD12 LEU A  46      -8.106 -26.549  10.416  1.00 12.09           H  
ATOM    433 HD13 LEU A  46      -7.164 -26.902   9.066  1.00 12.09           H  
ATOM    434 HD21 LEU A  46      -4.854 -28.934  10.229  1.00 14.69           H  
ATOM    435 HD22 LEU A  46      -4.828 -28.654  11.957  1.00 14.69           H  
ATOM    436 HD23 LEU A  46      -6.139 -29.422  11.087  1.00 14.69           H  
ATOM    437  N   VAL A  47      -7.149 -23.558  11.523  1.00  8.56           N  
ATOM    438  CA  VAL A  47      -7.737 -23.115  12.766  1.00  8.10           C  
ATOM    439  C   VAL A  47      -8.422 -24.344  13.318  1.00  9.53           C  
ATOM    440  O   VAL A  47      -9.031 -25.063  12.547  1.00 11.23           O  
ATOM    441  CB  VAL A  47      -8.952 -22.125  12.627  1.00  7.88           C  
ATOM    442  CG1 VAL A  47      -9.875 -21.859  13.819  1.00  8.90           C  
ATOM    443  CG2 VAL A  47      -8.390 -20.850  12.150  1.00 10.10           C  
ATOM    444  H   VAL A  47      -7.808 -23.705  10.772  1.00  8.56           H  
ATOM    445  HA  VAL A  47      -7.049 -22.728  13.518  1.00  8.10           H  
ATOM    446  HB  VAL A  47      -9.681 -22.526  11.922  1.00  7.88           H  
ATOM    447 HG11 VAL A  47     -10.585 -22.675  13.960  1.00  8.90           H  
ATOM    448 HG12 VAL A  47      -9.331 -21.685  14.747  1.00  8.90           H  
ATOM    449 HG13 VAL A  47     -10.442 -20.944  13.645  1.00  8.90           H  
ATOM    450 HG21 VAL A  47      -7.684 -20.287  12.760  1.00 10.10           H  
ATOM    451 HG22 VAL A  47      -7.813 -21.006  11.238  1.00 10.10           H  
ATOM    452 HG23 VAL A  47      -9.179 -20.125  11.951  1.00 10.10           H  
ATOM    453  N   TYR A  48      -8.411 -24.567  14.635  1.00  8.70           N  
ATOM    454  CA  TYR A  48      -9.404 -25.475  15.291  1.00 11.16           C  
ATOM    455  C   TYR A  48      -9.929 -24.911  16.649  1.00 11.93           C  
ATOM    456  O   TYR A  48      -9.355 -24.047  17.349  1.00 10.96           O  
ATOM    457  CB  TYR A  48      -8.828 -26.861  15.494  1.00 11.13           C  
ATOM    458  CG  TYR A  48      -7.560 -26.884  16.346  1.00 13.18           C  
ATOM    459  CD1 TYR A  48      -6.261 -26.756  15.739  1.00 13.60           C  
ATOM    460  CD2 TYR A  48      -7.639 -27.404  17.641  1.00 18.32           C  
ATOM    461  CE1 TYR A  48      -5.118 -26.989  16.543  1.00 16.18           C  
ATOM    462  CE2 TYR A  48      -6.424 -27.665  18.370  1.00 18.81           C  
ATOM    463  CZ  TYR A  48      -5.200 -27.436  17.839  1.00 18.72           C  
ATOM    464  OH  TYR A  48      -4.151 -27.676  18.711  1.00 20.30           O  
ATOM    465  H   TYR A  48      -7.787 -24.107  15.282  1.00  8.70           H  
ATOM    466  HA  TYR A  48     -10.261 -25.553  14.623  1.00 11.16           H  
ATOM    467  HB3 TYR A  48      -8.668 -27.420  14.572  1.00 11.13           H  
ATOM    468  HB2 TYR A  48      -9.620 -27.542  15.807  1.00 11.13           H  
ATOM    469  HD1 TYR A  48      -6.202 -26.457  14.703  1.00 13.60           H  
ATOM    470  HD2 TYR A  48      -8.564 -27.663  18.135  1.00 18.32           H  
ATOM    471  HE1 TYR A  48      -4.135 -26.841  16.120  1.00 16.18           H  
ATOM    472  HE2 TYR A  48      -6.427 -28.184  19.317  1.00 18.81           H  
ATOM    473  HH  TYR A  48      -4.428 -27.873  19.609  1.00 20.30           H  
ATOM    474  N   ILE A  49     -11.062 -25.549  16.989  1.00 11.69           N  
ATOM    475  CA  ILE A  49     -11.760 -25.428  18.260  1.00 11.94           C  
ATOM    476  C   ILE A  49     -11.553 -26.723  19.008  1.00 12.45           C  
ATOM    477  O   ILE A  49     -11.711 -27.768  18.452  1.00 12.29           O  
ATOM    478  CB  ILE A  49     -13.253 -25.276  18.003  1.00 11.74           C  
ATOM    479  CG1 ILE A  49     -13.522 -24.067  17.049  1.00 15.98           C  
ATOM    480  CG2 ILE A  49     -13.918 -24.976  19.331  1.00 15.30           C  
ATOM    481  CD1 ILE A  49     -13.186 -22.712  17.632  1.00 18.56           C  
ATOM    482  H   ILE A  49     -11.436 -26.292  16.416  1.00 11.69           H  
ATOM    483  HA  ILE A  49     -11.371 -24.534  18.747  1.00 11.94           H  
ATOM    484  HB  ILE A  49     -13.668 -26.164  17.527  1.00 11.74           H  
ATOM    485 HG13 ILE A  49     -14.595 -23.915  16.925  1.00 15.98           H  
ATOM    486 HG12 ILE A  49     -13.180 -24.197  16.022  1.00 15.98           H  
ATOM    487 HG21 ILE A  49     -13.218 -24.382  19.919  1.00 15.30           H  
ATOM    488 HG22 ILE A  49     -14.863 -24.433  19.317  1.00 15.30           H  
ATOM    489 HG23 ILE A  49     -14.040 -25.826  20.003  1.00 15.30           H  
ATOM    490 HD11 ILE A  49     -13.713 -22.563  18.575  1.00 18.56           H  
ATOM    491 HD12 ILE A  49     -12.106 -22.635  17.763  1.00 18.56           H  
ATOM    492 HD13 ILE A  49     -13.594 -21.916  17.010  1.00 18.56           H  
ATOM    493  N   GLN A  50     -11.127 -26.514  20.275  1.00 12.16           N  
ATOM    494  CA  GLN A  50     -11.005 -27.637  21.198  1.00 16.12           C  
ATOM    495  C   GLN A  50     -11.810 -27.344  22.462  1.00 18.46           C  
ATOM    496  O   GLN A  50     -11.828 -26.176  22.908  1.00 14.68           O  
ATOM    497  CB  GLN A  50      -9.475 -27.668  21.647  1.00 14.89           C  
ATOM    498  CG  GLN A  50      -9.152 -28.884  22.491  1.00 22.06           C  
ATOM    499  CD  GLN A  50      -7.662 -28.919  23.015  1.00 29.49           C  
ATOM    500  NE2 GLN A  50      -7.144 -30.115  23.280  1.00 33.76           N  
ATOM    501  OE1 GLN A  50      -6.944 -27.950  23.134  1.00 31.22           O  
ATOM    502  H   GLN A  50     -10.873 -25.574  20.542  1.00 12.16           H  
ATOM    503  HA  GLN A  50     -11.359 -28.510  20.650  1.00 16.12           H  
ATOM    504  HB3 GLN A  50      -9.146 -26.795  22.211  1.00 14.89           H  
ATOM    505  HB2 GLN A  50      -8.824 -27.646  20.773  1.00 14.89           H  
ATOM    506  HG3 GLN A  50      -9.363 -29.788  21.920  1.00 22.06           H  
ATOM    507  HG2 GLN A  50      -9.735 -29.018  23.402  1.00 22.06           H  
ATOM    508 HE22 GLN A  50      -6.201 -30.184  23.633  1.00 33.76           H  
ATOM    509 HE21 GLN A  50      -7.672 -30.971  23.185  1.00 33.76           H  
ATOM    510  N   GLN A  51     -12.449 -28.339  23.138  1.00 15.21           N  
ATOM    511  CA  GLN A  51     -12.904 -28.301  24.516  1.00 14.75           C  
ATOM    512  C   GLN A  51     -11.896 -29.144  25.384  1.00 17.02           C  
ATOM    513  O   GLN A  51     -11.467 -30.220  24.929  1.00 17.17           O  
ATOM    514  CB  GLN A  51     -14.371 -28.784  24.524  1.00 16.63           C  
ATOM    515  CG  GLN A  51     -15.161 -28.197  25.699  1.00 17.03           C  
ATOM    516  CD  GLN A  51     -16.422 -29.025  25.870  1.00 22.80           C  
ATOM    517  NE2 GLN A  51     -16.300 -30.178  26.489  1.00 20.70           N  
ATOM    518  OE1 GLN A  51     -17.502 -28.697  25.416  1.00 22.52           O  
ATOM    519  H   GLN A  51     -12.234 -29.214  22.681  1.00 15.21           H  
ATOM    520  HA  GLN A  51     -12.812 -27.299  24.934  1.00 14.75           H  
ATOM    521  HB3 GLN A  51     -14.478 -29.833  24.248  1.00 16.63           H  
ATOM    522  HB2 GLN A  51     -14.923 -28.315  23.709  1.00 16.63           H  
ATOM    523  HG3 GLN A  51     -15.417 -27.137  25.703  1.00 17.03           H  
ATOM    524  HG2 GLN A  51     -14.486 -28.302  26.548  1.00 17.03           H  
ATOM    525 HE22 GLN A  51     -17.120 -30.757  26.379  1.00 20.70           H  
ATOM    526 HE21 GLN A  51     -15.456 -30.580  26.870  1.00 20.70           H  
ATOM    527  N   THR A  52     -11.529 -28.688  26.548  1.00 17.32           N  
ATOM    528  CA  THR A  52     -10.631 -29.349  27.495  1.00 14.39           C  
ATOM    529  C   THR A  52     -10.843 -28.599  28.835  1.00 18.16           C  
ATOM    530  O   THR A  52     -11.791 -27.835  28.950  1.00 18.43           O  
ATOM    531  CB  THR A  52      -9.125 -29.391  26.973  1.00 20.30           C  
ATOM    532  CG2 THR A  52      -8.511 -28.090  26.572  1.00 20.33           C  
ATOM    533  OG1 THR A  52      -8.325 -30.120  27.886  1.00 17.29           O  
ATOM    534  H   THR A  52     -12.032 -27.887  26.900  1.00 17.32           H  
ATOM    535  HA  THR A  52     -10.963 -30.360  27.731  1.00 14.39           H  
ATOM    536  HB  THR A  52      -9.130 -29.915  26.017  1.00 20.30           H  
ATOM    537 HG21 THR A  52      -7.678 -28.322  25.909  1.00 20.33           H  
ATOM    538 HG22 THR A  52      -9.138 -27.563  25.852  1.00 20.33           H  
ATOM    539 HG23 THR A  52      -8.286 -27.589  27.513  1.00 20.33           H  
ATOM    540  HG1 THR A  52      -8.352 -31.070  27.753  1.00 17.29           H  
ATOM    541  N   ASP A  53      -9.938 -28.790  29.813  1.00 19.51           N  
ATOM    542  CA  ASP A  53      -9.947 -28.339  31.200  1.00 25.09           C  
ATOM    543  C   ASP A  53     -11.242 -28.649  31.889  1.00 22.18           C  
ATOM    544  O   ASP A  53     -11.554 -29.836  31.906  1.00 23.70           O  
ATOM    545  CB  ASP A  53      -9.647 -26.772  31.200  1.00 28.29           C  
ATOM    546  CG  ASP A  53      -8.416 -26.377  30.315  1.00 38.53           C  
ATOM    547  OD1 ASP A  53      -7.542 -27.243  30.073  1.00 46.00           O  
ATOM    548  OD2 ASP A  53      -8.210 -25.169  30.075  1.00 49.68           O1-
ATOM    549  H   ASP A  53      -9.095 -29.220  29.458  1.00 19.51           H  
ATOM    550  HA  ASP A  53      -9.132 -28.705  31.824  1.00 25.09           H  
ATOM    551  HB3 ASP A  53      -9.363 -26.459  32.205  1.00 28.29           H  
ATOM    552  HB2 ASP A  53     -10.480 -26.172  30.834  1.00 28.29           H  
ATOM    553  N   ASP A  54     -11.974 -27.677  32.356  1.00 21.89           N  
ATOM    554  CA  ASP A  54     -13.152 -27.840  33.238  1.00 20.84           C  
ATOM    555  C   ASP A  54     -14.284 -27.756  32.281  1.00 20.96           C  
ATOM    556  O   ASP A  54     -15.365 -27.172  32.582  1.00 18.51           O  
ATOM    557  CB  ASP A  54     -13.285 -26.974  34.511  1.00 19.86           C  
ATOM    558  CG  ASP A  54     -12.095 -26.848  35.423  1.00 20.63           C  
ATOM    559  OD1 ASP A  54     -12.241 -26.203  36.474  1.00 17.95           O  
ATOM    560  OD2 ASP A  54     -11.106 -27.602  35.368  1.00 20.41           O1-
ATOM    561  H   ASP A  54     -11.617 -26.740  32.237  1.00 21.89           H  
ATOM    562  HA  ASP A  54     -13.346 -28.863  33.562  1.00 20.84           H  
ATOM    563  HB3 ASP A  54     -14.128 -27.468  34.994  1.00 19.86           H  
ATOM    564  HB2 ASP A  54     -13.651 -25.967  34.310  1.00 19.86           H  
ATOM    565  N   SER A  55     -14.128 -28.220  31.024  1.00 18.05           N  
ATOM    566  CA  SER A  55     -14.965 -28.090  29.792  1.00 18.07           C  
ATOM    567  C   SER A  55     -14.933 -26.589  29.288  1.00 14.71           C  
ATOM    568  O   SER A  55     -16.012 -26.100  29.012  1.00 16.32           O  
ATOM    569  CB  SER A  55     -16.407 -28.732  29.952  1.00 25.94           C  
ATOM    570  OG  SER A  55     -16.286 -30.163  30.287  1.00 27.70           O  
ATOM    571  H   SER A  55     -13.176 -28.520  30.869  1.00 18.05           H  
ATOM    572  HA  SER A  55     -14.349 -28.640  29.081  1.00 18.07           H  
ATOM    573  HB3 SER A  55     -16.979 -28.563  29.039  1.00 25.94           H  
ATOM    574  HB2 SER A  55     -16.960 -28.295  30.784  1.00 25.94           H  
ATOM    575  HG  SER A  55     -17.156 -30.534  30.118  1.00 27.70           H  
ATOM    576  N   LEU A  56     -13.770 -26.011  29.159  1.00 14.49           N  
ATOM    577  CA  LEU A  56     -13.470 -24.695  28.661  1.00 12.13           C  
ATOM    578  C   LEU A  56     -12.988 -24.766  27.208  1.00 13.26           C  
ATOM    579  O   LEU A  56     -12.256 -25.722  26.864  1.00 13.12           O  
ATOM    580  CB  LEU A  56     -12.374 -24.009  29.483  1.00 11.10           C  
ATOM    581  CG  LEU A  56     -12.512 -24.053  31.015  1.00 12.10           C  
ATOM    582  CD1 LEU A  56     -11.444 -23.267  31.749  1.00 16.66           C  
ATOM    583  CD2 LEU A  56     -13.926 -23.650  31.491  1.00 14.24           C  
ATOM    584  H   LEU A  56     -12.939 -26.578  29.253  1.00 14.49           H  
ATOM    585  HA  LEU A  56     -14.298 -23.988  28.605  1.00 12.13           H  
ATOM    586  HB3 LEU A  56     -12.304 -22.960  29.196  1.00 11.10           H  
ATOM    587  HB2 LEU A  56     -11.358 -24.373  29.326  1.00 11.10           H  
ATOM    588  HG  LEU A  56     -12.438 -25.100  31.311  1.00 12.10           H  
ATOM    589 HD11 LEU A  56     -11.472 -23.486  32.817  1.00 16.66           H  
ATOM    590 HD12 LEU A  56     -10.427 -23.436  31.394  1.00 16.66           H  
ATOM    591 HD13 LEU A  56     -11.675 -22.203  31.723  1.00 16.66           H  
ATOM    592 HD21 LEU A  56     -14.137 -24.318  32.326  1.00 14.24           H  
ATOM    593 HD22 LEU A  56     -13.847 -22.607  31.798  1.00 14.24           H  
ATOM    594 HD23 LEU A  56     -14.721 -23.824  30.766  1.00 14.24           H  
ATOM    595  N   ILE A  57     -13.459 -23.915  26.344  1.00 10.43           N  
ATOM    596  CA  ILE A  57     -13.044 -23.812  24.987  1.00 11.74           C  
ATOM    597  C   ILE A  57     -11.629 -23.162  24.797  1.00 13.82           C  
ATOM    598  O   ILE A  57     -11.307 -22.214  25.555  1.00 11.76           O  
ATOM    599  CB  ILE A  57     -14.149 -23.007  24.194  1.00 14.14           C  
ATOM    600  CG1 ILE A  57     -15.558 -23.650  24.251  1.00 17.07           C  
ATOM    601  CG2 ILE A  57     -13.836 -22.636  22.693  1.00 11.87           C  
ATOM    602  CD1 ILE A  57     -15.873 -24.630  23.156  1.00 19.87           C  
ATOM    603  H   ILE A  57     -14.172 -23.269  26.651  1.00 10.43           H  
ATOM    604  HA  ILE A  57     -12.976 -24.850  24.661  1.00 11.74           H  
ATOM    605  HB  ILE A  57     -14.197 -22.004  24.619  1.00 14.14           H  
ATOM    606 HG13 ILE A  57     -16.348 -22.904  24.165  1.00 17.07           H  
ATOM    607 HG12 ILE A  57     -15.769 -24.157  25.192  1.00 17.07           H  
ATOM    608 HG21 ILE A  57     -13.687 -23.488  22.031  1.00 11.87           H  
ATOM    609 HG22 ILE A  57     -14.756 -22.189  22.317  1.00 11.87           H  
ATOM    610 HG23 ILE A  57     -13.023 -21.916  22.596  1.00 11.87           H  
ATOM    611 HD11 ILE A  57     -16.816 -25.137  23.359  1.00 19.87           H  
ATOM    612 HD12 ILE A  57     -15.974 -24.196  22.161  1.00 19.87           H  
ATOM    613 HD13 ILE A  57     -15.114 -25.409  23.083  1.00 19.87           H  
ATOM    614  N   HIS A  58     -10.877 -23.540  23.786  1.00 12.18           N  
ATOM    615  CA  HIS A  58      -9.597 -23.012  23.351  1.00 11.97           C  
ATOM    616  C   HIS A  58      -9.676 -22.955  21.849  1.00 12.40           C  
ATOM    617  O   HIS A  58      -9.985 -23.967  21.204  1.00 12.52           O  
ATOM    618  CB  HIS A  58      -8.462 -23.977  23.756  1.00 13.05           C  
ATOM    619  CG  HIS A  58      -8.033 -23.916  25.254  1.00 16.15           C  
ATOM    620  CD2 HIS A  58      -8.745 -24.259  26.386  1.00 15.02           C  
ATOM    621  ND1 HIS A  58      -6.722 -23.619  25.590  1.00 13.97           N1+
ATOM    622  CE1 HIS A  58      -6.790 -23.615  26.930  1.00 17.27           C  
ATOM    623  NE2 HIS A  58      -7.852 -24.219  27.458  1.00 16.85           N  
ATOM    624  H   HIS A  58     -11.201 -24.250  23.144  1.00 12.18           H  
ATOM    625  HA  HIS A  58      -9.332 -22.085  23.859  1.00 11.97           H  
ATOM    626  HB3 HIS A  58      -7.551 -23.828  23.176  1.00 13.05           H  
ATOM    627  HB2 HIS A  58      -8.742 -25.023  23.634  1.00 13.05           H  
ATOM    628  HD2 HIS A  58      -9.709 -24.730  26.510  1.00 15.02           H  
ATOM    629  HD1 HIS A  58      -5.961 -23.397  24.965  1.00 13.97           H  
ATOM    630  HE1 HIS A  58      -5.907 -23.397  27.513  1.00 17.27           H  
ATOM    631  HE2 HIS A  58      -7.962 -24.534  28.411  1.00 16.85           H  
ATOM    632  N   PHE A  59      -9.418 -21.776  21.292  1.00  9.73           N  
ATOM    633  CA  PHE A  59      -9.329 -21.491  19.922  1.00  8.99           C  
ATOM    634  C   PHE A  59      -7.856 -21.454  19.534  1.00  8.80           C  
ATOM    635  O   PHE A  59      -7.147 -20.752  20.210  1.00 10.33           O  
ATOM    636  CB  PHE A  59     -10.015 -20.128  19.703  1.00  9.15           C  
ATOM    637  CG  PHE A  59     -10.270 -19.740  18.230  1.00 11.90           C  
ATOM    638  CD1 PHE A  59      -9.206 -19.439  17.359  1.00 10.63           C  
ATOM    639  CD2 PHE A  59     -11.592 -19.572  17.736  1.00 13.46           C  
ATOM    640  CE1 PHE A  59      -9.433 -19.103  16.033  1.00  9.95           C  
ATOM    641  CE2 PHE A  59     -11.823 -19.210  16.390  1.00 13.75           C  
ATOM    642  CZ  PHE A  59     -10.752 -19.057  15.570  1.00 11.27           C  
ATOM    643  H   PHE A  59      -9.022 -21.085  21.913  1.00  9.73           H  
ATOM    644  HA  PHE A  59      -9.900 -22.228  19.358  1.00  8.99           H  
ATOM    645  HB3 PHE A  59      -9.404 -19.320  20.107  1.00  9.15           H  
ATOM    646  HB2 PHE A  59     -10.952 -19.939  20.227  1.00  9.15           H  
ATOM    647  HD1 PHE A  59      -8.157 -19.413  17.615  1.00 10.63           H  
ATOM    648  HD2 PHE A  59     -12.419 -19.907  18.345  1.00 13.46           H  
ATOM    649  HE1 PHE A  59      -8.581 -19.011  15.376  1.00  9.95           H  
ATOM    650  HE2 PHE A  59     -12.851 -19.044  16.102  1.00 13.75           H  
ATOM    651  HZ  PHE A  59     -10.873 -18.788  14.531  1.00 11.27           H  
ATOM    652  N   CYS A  60      -7.421 -22.326  18.628  1.00  8.75           N  
ATOM    653  CA  CYS A  60      -6.059 -22.759  18.408  1.00  8.46           C  
ATOM    654  C   CYS A  60      -5.762 -22.700  16.890  1.00  9.71           C  
ATOM    655  O   CYS A  60      -6.679 -23.062  16.128  1.00  9.15           O  
ATOM    656  CB  CYS A  60      -5.748 -24.230  18.948  1.00 10.80           C  
ATOM    657  SG  CYS A  60      -6.332 -24.462  20.686  1.00 15.04           S  
ATOM    658  H   CYS A  60      -8.118 -22.835  18.102  1.00  8.75           H  
ATOM    659  HA  CYS A  60      -5.343 -22.065  18.848  1.00  8.46           H  
ATOM    660  HB3 CYS A  60      -4.702 -24.477  18.765  1.00 10.80           H  
ATOM    661  HB2 CYS A  60      -6.294 -25.004  18.408  1.00 10.80           H  
ATOM    662  HG  CYS A  60      -5.606 -23.502  21.265  1.00 15.04           H  
ATOM    663  N   TRP A  61      -4.596 -22.282  16.475  1.00  7.46           N  
ATOM    664  CA  TRP A  61      -4.180 -22.147  15.093  1.00  7.00           C  
ATOM    665  C   TRP A  61      -2.816 -22.718  14.855  1.00 11.91           C  
ATOM    666  O   TRP A  61      -1.957 -22.657  15.762  1.00 11.33           O  
ATOM    667  CB  TRP A  61      -4.139 -20.576  14.681  1.00 11.03           C  
ATOM    668  CG  TRP A  61      -3.800 -20.302  13.241  1.00  9.39           C  
ATOM    669  CD1 TRP A  61      -4.681 -20.194  12.198  1.00 10.53           C  
ATOM    670  CD2 TRP A  61      -2.443 -20.117  12.664  1.00 13.45           C  
ATOM    671  CE2 TRP A  61      -2.612 -20.019  11.266  1.00 11.53           C  
ATOM    672  CE3 TRP A  61      -1.140 -20.026  13.110  1.00 12.69           C  
ATOM    673  NE1 TRP A  61      -3.908 -20.044  11.025  1.00  9.60           N  
ATOM    674  CZ2 TRP A  61      -1.548 -19.931  10.342  1.00 11.62           C  
ATOM    675  CZ3 TRP A  61      -0.021 -19.995  12.327  1.00 14.54           C  
ATOM    676  CH2 TRP A  61      -0.237 -19.948  10.935  1.00 12.71           C  
ATOM    677  H   TRP A  61      -3.952 -21.992  17.197  1.00  7.46           H  
ATOM    678  HA  TRP A  61      -4.850 -22.710  14.443  1.00  7.00           H  
ATOM    679  HB3 TRP A  61      -3.395 -20.151  15.354  1.00 11.03           H  
ATOM    680  HB2 TRP A  61      -5.070 -20.108  15.000  1.00 11.03           H  
ATOM    681  HD1 TRP A  61      -5.733 -20.432  12.260  1.00 10.53           H  
ATOM    682  HE3 TRP A  61      -0.968 -20.034  14.176  1.00 12.69           H  
ATOM    683  HE1 TRP A  61      -4.376 -19.984  10.132  1.00  9.60           H  
ATOM    684  HZ2 TRP A  61      -1.720 -19.923   9.276  1.00 11.62           H  
ATOM    685  HZ3 TRP A  61       0.987 -20.075  12.707  1.00 14.54           H  
ATOM    686  HH2 TRP A  61       0.590 -19.898  10.242  1.00 12.71           H  
ATOM    687  N   LYS A  62      -2.676 -23.340  13.681  1.00  9.20           N  
ATOM    688  CA  LYS A  62      -1.536 -24.195  13.343  1.00 13.70           C  
ATOM    689  C   LYS A  62      -1.207 -23.977  11.885  1.00 13.84           C  
ATOM    690  O   LYS A  62      -2.080 -24.061  11.013  1.00 12.09           O  
ATOM    691  CB  LYS A  62      -1.970 -25.674  13.556  1.00 13.13           C  
ATOM    692  CG  LYS A  62      -1.051 -26.830  13.107  1.00 15.05           C  
ATOM    693  CD  LYS A  62      -1.720 -28.239  13.142  1.00 24.64           C  
ATOM    694  CE  LYS A  62      -0.872 -29.219  13.879  1.00 32.77           C  
ATOM    695  NZ  LYS A  62      -1.111 -30.530  13.354  1.00 36.42           N1+
ATOM    696  H   LYS A  62      -3.369 -23.328  12.946  1.00  9.20           H  
ATOM    697  HA  LYS A  62      -0.667 -23.904  13.934  1.00 13.70           H  
ATOM    698  HB3 LYS A  62      -2.843 -25.806  12.917  1.00 13.13           H  
ATOM    699  HB2 LYS A  62      -2.246 -25.749  14.608  1.00 13.13           H  
ATOM    700  HG3 LYS A  62      -0.063 -26.900  13.563  1.00 15.05           H  
ATOM    701  HG2 LYS A  62      -0.734 -26.756  12.067  1.00 15.05           H  
ATOM    702  HD3 LYS A  62      -1.852 -28.570  12.112  1.00 24.64           H  
ATOM    703  HD2 LYS A  62      -2.691 -28.034  13.593  1.00 24.64           H  
ATOM    704  HE3 LYS A  62      -1.069 -29.197  14.951  1.00 32.77           H  
ATOM    705  HE2 LYS A  62       0.174 -28.912  13.864  1.00 32.77           H  
ATOM    706  HZ1 LYS A  62      -0.669 -30.647  12.453  1.00 36.42           H  
ATOM    707  HZ2 LYS A  62      -0.746 -31.280  13.924  1.00 36.42           H  
ATOM    708  HZ3 LYS A  62      -2.073 -30.740  13.129  1.00 36.42           H  
ATOM    709  N   ASP A  63       0.045 -23.918  11.550  1.00 11.89           N  
ATOM    710  CA  ASP A  63       0.737 -24.129  10.271  1.00 15.04           C  
ATOM    711  C   ASP A  63       0.840 -25.636   9.920  1.00 14.38           C  
ATOM    712  O   ASP A  63       1.569 -26.317  10.646  1.00 14.70           O  
ATOM    713  CB  ASP A  63       2.081 -23.428  10.365  1.00 15.13           C  
ATOM    714  CG  ASP A  63       2.957 -23.663   9.125  1.00 15.28           C  
ATOM    715  OD1 ASP A  63       2.415 -23.703   8.003  1.00 16.52           O  
ATOM    716  OD2 ASP A  63       4.166 -23.611   9.343  1.00 20.77           O1-
ATOM    717  H   ASP A  63       0.705 -23.975  12.313  1.00 11.89           H  
ATOM    718  HA  ASP A  63       0.097 -23.610   9.557  1.00 15.04           H  
ATOM    719  HB3 ASP A  63       2.702 -23.734  11.206  1.00 15.13           H  
ATOM    720  HB2 ASP A  63       1.799 -22.381  10.478  1.00 15.13           H  
ATOM    721  N   ARG A  64       0.187 -26.091   8.811  1.00 10.24           N  
ATOM    722  CA  ARG A  64       0.248 -27.425   8.297  1.00 11.81           C  
ATOM    723  C   ARG A  64       1.704 -27.735   7.815  1.00 15.55           C  
ATOM    724  O   ARG A  64       2.051 -28.893   7.854  1.00 18.60           O  
ATOM    725  CB  ARG A  64      -0.837 -27.564   7.218  1.00 12.16           C  
ATOM    726  CG  ARG A  64      -2.245 -27.488   7.763  1.00 14.84           C  
ATOM    727  CD  ARG A  64      -3.345 -27.594   6.774  1.00 16.19           C  
ATOM    728  NE  ARG A  64      -3.647 -26.381   6.049  1.00 19.23           N  
ATOM    729  CZ  ARG A  64      -4.261 -26.203   4.856  1.00 17.12           C  
ATOM    730  NH1 ARG A  64      -4.465 -27.238   4.160  1.00 15.11           N  
ATOM    731  NH2 ARG A  64      -4.543 -24.975   4.428  1.00 16.37           N1+
ATOM    732  H   ARG A  64      -0.282 -25.454   8.182  1.00 10.24           H  
ATOM    733  HA  ARG A  64       0.087 -28.082   9.152  1.00 11.81           H  
ATOM    734  HB3 ARG A  64      -0.797 -28.480   6.629  1.00 12.16           H  
ATOM    735  HB2 ARG A  64      -0.720 -26.693   6.574  1.00 12.16           H  
ATOM    736  HG3 ARG A  64      -2.291 -26.518   8.257  1.00 14.84           H  
ATOM    737  HG2 ARG A  64      -2.410 -28.252   8.523  1.00 14.84           H  
ATOM    738  HD3 ARG A  64      -4.247 -28.003   7.229  1.00 16.19           H  
ATOM    739  HD2 ARG A  64      -2.995 -28.252   5.978  1.00 16.19           H  
ATOM    740  HE  ARG A  64      -3.262 -25.553   6.482  1.00 19.23           H  
ATOM    741 HH12 ARG A  64      -4.599 -27.046   3.178  1.00 15.11           H  
ATOM    742 HH11 ARG A  64      -4.218 -28.171   4.458  1.00 15.11           H  
ATOM    743 HH22 ARG A  64      -4.676 -24.803   3.442  1.00 16.37           H  
ATOM    744 HH21 ARG A  64      -4.776 -24.217   5.053  1.00 16.37           H  
ATOM    745  N   THR A  65       2.468 -26.738   7.347  1.00 14.37           N  
ATOM    746  CA  THR A  65       3.815 -26.991   6.808  1.00 18.18           C  
ATOM    747  C   THR A  65       4.799 -27.578   7.866  1.00 15.92           C  
ATOM    748  O   THR A  65       5.572 -28.467   7.513  1.00 17.30           O  
ATOM    749  CB  THR A  65       4.381 -25.661   6.101  1.00 16.37           C  
ATOM    750  CG2 THR A  65       5.676 -25.794   5.278  1.00 22.33           C  
ATOM    751  OG1 THR A  65       3.323 -25.116   5.346  1.00 21.99           O  
ATOM    752  H   THR A  65       2.047 -25.824   7.427  1.00 14.37           H  
ATOM    753  HA  THR A  65       3.744 -27.706   5.988  1.00 18.18           H  
ATOM    754  HB  THR A  65       4.596 -24.938   6.888  1.00 16.37           H  
ATOM    755 HG21 THR A  65       6.050 -24.808   5.003  1.00 22.33           H  
ATOM    756 HG22 THR A  65       6.387 -26.328   5.908  1.00 22.33           H  
ATOM    757 HG23 THR A  65       5.384 -26.332   4.376  1.00 22.33           H  
ATOM    758  HG1 THR A  65       2.657 -24.870   5.993  1.00 21.99           H  
ATOM    759  N   SER A  66       4.759 -27.131   9.130  1.00 13.41           N  
ATOM    760  CA  SER A  66       5.642 -27.495  10.228  1.00 15.77           C  
ATOM    761  C   SER A  66       4.982 -28.353  11.349  1.00 16.24           C  
ATOM    762  O   SER A  66       5.684 -29.024  12.153  1.00 14.67           O  
ATOM    763  CB  SER A  66       6.119 -26.220  10.918  1.00 16.93           C  
ATOM    764  OG  SER A  66       5.088 -25.452  11.389  1.00 13.57           O  
ATOM    765  H   SER A  66       4.045 -26.491   9.448  1.00 13.41           H  
ATOM    766  HA  SER A  66       6.466 -28.098   9.848  1.00 15.77           H  
ATOM    767  HB3 SER A  66       6.723 -25.624  10.234  1.00 16.93           H  
ATOM    768  HB2 SER A  66       6.739 -26.529  11.759  1.00 16.93           H  
ATOM    769  HG  SER A  66       5.023 -24.592  10.968  1.00 13.57           H  
ATOM    770  N   GLY A  67       3.634 -28.295  11.526  1.00 13.07           N  
ATOM    771  CA  GLY A  67       2.790 -28.843  12.546  1.00 13.81           C  
ATOM    772  C   GLY A  67       2.728 -28.018  13.830  1.00 17.21           C  
ATOM    773  O   GLY A  67       2.346 -28.553  14.884  1.00 24.48           O  
ATOM    774  H   GLY A  67       3.206 -27.619  10.910  1.00 13.07           H  
ATOM    775  HA3 GLY A  67       3.121 -29.860  12.756  1.00 13.81           H  
ATOM    776  HA2 GLY A  67       1.768 -29.030  12.217  1.00 13.81           H  
ATOM    777  N   ASN A  68       3.327 -26.856  13.829  1.00 14.44           N  
ATOM    778  CA  ASN A  68       3.444 -25.957  14.950  1.00 21.91           C  
ATOM    779  C   ASN A  68       2.031 -25.354  15.144  1.00 15.53           C  
ATOM    780  O   ASN A  68       1.661 -24.566  14.256  1.00 15.98           O  
ATOM    781  CB  ASN A  68       4.506 -24.751  14.769  1.00 21.41           C  
ATOM    782  CG  ASN A  68       5.913 -25.190  15.251  1.00 29.99           C  
ATOM    783  ND2 ASN A  68       6.989 -24.765  14.484  1.00 25.16           N  
ATOM    784  OD1 ASN A  68       6.086 -25.992  16.226  1.00 33.11           O  
ATOM    785  H   ASN A  68       3.605 -26.436  12.953  1.00 14.44           H  
ATOM    786  HA  ASN A  68       3.684 -26.643  15.762  1.00 21.91           H  
ATOM    787  HB3 ASN A  68       4.275 -23.962  15.484  1.00 21.41           H  
ATOM    788  HB2 ASN A  68       4.628 -24.231  13.819  1.00 21.41           H  
ATOM    789 HD22 ASN A  68       7.908 -24.885  14.886  1.00 25.16           H  
ATOM    790 HD21 ASN A  68       6.949 -24.071  13.751  1.00 25.16           H  
ATOM    791  N   VAL A  69       1.413 -25.694  16.288  1.00 21.24           N  
ATOM    792  CA  VAL A  69       0.251 -25.053  16.905  1.00 16.27           C  
ATOM    793  C   VAL A  69       0.845 -23.801  17.667  1.00 21.13           C  
ATOM    794  O   VAL A  69       1.401 -23.944  18.752  1.00 22.04           O  
ATOM    795  CB  VAL A  69      -0.543 -25.963  17.860  1.00 14.72           C  
ATOM    796  CG1 VAL A  69      -1.804 -25.273  18.455  1.00 15.49           C  
ATOM    797  CG2 VAL A  69      -0.866 -27.336  17.383  1.00 17.97           C  
ATOM    798  H   VAL A  69       1.934 -26.319  16.887  1.00 21.24           H  
ATOM    799  HA  VAL A  69      -0.377 -24.705  16.085  1.00 16.27           H  
ATOM    800  HB  VAL A  69       0.122 -26.042  18.720  1.00 14.72           H  
ATOM    801 HG11 VAL A  69      -2.273 -25.835  19.262  1.00 15.49           H  
ATOM    802 HG12 VAL A  69      -1.529 -24.388  19.028  1.00 15.49           H  
ATOM    803 HG13 VAL A  69      -2.559 -25.038  17.705  1.00 15.49           H  
ATOM    804 HG21 VAL A  69      -0.015 -27.955  17.100  1.00 17.97           H  
ATOM    805 HG22 VAL A  69      -1.656 -27.886  17.893  1.00 17.97           H  
ATOM    806 HG23 VAL A  69      -1.090 -27.147  16.333  1.00 17.97           H  
ATOM    807  N   GLU A  70       0.539 -22.611  17.086  1.00 13.39           N  
ATOM    808  CA  GLU A  70       1.240 -21.389  17.535  1.00 17.43           C  
ATOM    809  C   GLU A  70       0.347 -20.495  18.363  1.00 23.70           C  
ATOM    810  O   GLU A  70       0.953 -19.796  19.233  1.00 22.67           O  
ATOM    811  CB  GLU A  70       1.710 -20.491  16.290  1.00 19.30           C  
ATOM    812  CG  GLU A  70       2.663 -21.322  15.342  1.00 26.23           C  
ATOM    813  CD  GLU A  70       3.344 -20.623  14.166  1.00 29.60           C  
ATOM    814  OE1 GLU A  70       3.164 -19.393  13.927  1.00 35.14           O  
ATOM    815  OE2 GLU A  70       4.124 -21.364  13.510  1.00 32.35           O1-
ATOM    816  H   GLU A  70       0.039 -22.483  16.218  1.00 13.39           H  
ATOM    817  HA  GLU A  70       2.179 -21.668  18.013  1.00 17.43           H  
ATOM    818  HB3 GLU A  70       2.349 -19.672  16.619  1.00 19.30           H  
ATOM    819  HB2 GLU A  70       0.946 -19.948  15.735  1.00 19.30           H  
ATOM    820  HG3 GLU A  70       2.139 -22.142  14.851  1.00 26.23           H  
ATOM    821  HG2 GLU A  70       3.312 -21.850  16.041  1.00 26.23           H  
ATOM    822  N   ASP A  71      -1.001 -20.471  18.120  1.00 13.51           N  
ATOM    823  CA  ASP A  71      -1.988 -19.685  18.911  1.00 14.39           C  
ATOM    824  C   ASP A  71      -2.868 -20.736  19.643  1.00 14.44           C  
ATOM    825  O   ASP A  71      -2.980 -21.844  19.197  1.00 10.49           O  
ATOM    826  CB  ASP A  71      -2.909 -18.780  18.009  1.00 15.70           C  
ATOM    827  CG  ASP A  71      -2.220 -17.647  17.299  1.00 24.69           C  
ATOM    828  OD1 ASP A  71      -2.818 -17.010  16.439  1.00 28.18           O  
ATOM    829  OD2 ASP A  71      -1.129 -17.198  17.751  1.00 28.16           O1-
ATOM    830  H   ASP A  71      -1.394 -21.131  17.464  1.00 13.51           H  
ATOM    831  HA  ASP A  71      -1.396 -19.076  19.595  1.00 14.39           H  
ATOM    832  HB3 ASP A  71      -3.594 -18.354  18.743  1.00 15.70           H  
ATOM    833  HB2 ASP A  71      -3.399 -19.497  17.349  1.00 15.70           H  
ATOM    834  N   ASP A  72      -3.383 -20.303  20.788  1.00 10.77           N  
ATOM    835  CA  ASP A  72      -3.942 -21.077  21.827  1.00 13.51           C  
ATOM    836  C   ASP A  72      -4.598 -20.060  22.786  1.00 14.54           C  
ATOM    837  O   ASP A  72      -4.083 -19.896  23.935  1.00 14.02           O  
ATOM    838  CB  ASP A  72      -2.908 -22.017  22.480  1.00 15.27           C  
ATOM    839  CG  ASP A  72      -3.381 -22.999  23.598  1.00 21.76           C  
ATOM    840  OD1 ASP A  72      -2.490 -23.533  24.271  1.00 18.13           O  
ATOM    841  OD2 ASP A  72      -4.616 -23.281  23.862  1.00 21.52           O1-
ATOM    842  H   ASP A  72      -3.314 -19.302  20.901  1.00 10.77           H  
ATOM    843  HA  ASP A  72      -4.697 -21.745  21.413  1.00 13.51           H  
ATOM    844  HB3 ASP A  72      -2.142 -21.371  22.910  1.00 15.27           H  
ATOM    845  HB2 ASP A  72      -2.356 -22.559  21.711  1.00 15.27           H  
ATOM    846  N   LEU A  73      -5.725 -19.443  22.412  1.00 11.90           N  
ATOM    847  CA  LEU A  73      -6.485 -18.585  23.252  1.00 10.74           C  
ATOM    848  C   LEU A  73      -7.564 -19.364  23.970  1.00 10.41           C  
ATOM    849  O   LEU A  73      -8.452 -19.948  23.257  1.00 12.02           O  
ATOM    850  CB  LEU A  73      -7.237 -17.483  22.389  1.00 14.24           C  
ATOM    851  CG  LEU A  73      -6.493 -16.690  21.247  1.00 17.47           C  
ATOM    852  CD1 LEU A  73      -7.400 -15.853  20.366  1.00 25.78           C  
ATOM    853  CD2 LEU A  73      -5.334 -15.908  21.880  1.00 21.06           C  
ATOM    854  H   LEU A  73      -6.206 -19.792  21.595  1.00 11.90           H  
ATOM    855  HA  LEU A  73      -5.754 -18.145  23.930  1.00 10.74           H  
ATOM    856  HB3 LEU A  73      -7.774 -16.749  22.991  1.00 14.24           H  
ATOM    857  HB2 LEU A  73      -8.060 -17.895  21.805  1.00 14.24           H  
ATOM    858  HG  LEU A  73      -6.002 -17.471  20.667  1.00 17.47           H  
ATOM    859 HD11 LEU A  73      -7.407 -14.801  20.654  1.00 25.78           H  
ATOM    860 HD12 LEU A  73      -7.004 -15.933  19.354  1.00 25.78           H  
ATOM    861 HD13 LEU A  73      -8.401 -16.265  20.494  1.00 25.78           H  
ATOM    862 HD21 LEU A  73      -5.611 -14.860  21.765  1.00 21.06           H  
ATOM    863 HD22 LEU A  73      -5.120 -16.247  22.894  1.00 21.06           H  
ATOM    864 HD23 LEU A  73      -4.406 -16.015  21.318  1.00 21.06           H  
ATOM    865  N   ILE A  74      -7.661 -19.279  25.277  1.00 10.13           N  
ATOM    866  CA  ILE A  74      -8.860 -19.748  26.011  1.00 10.13           C  
ATOM    867  C   ILE A  74     -10.009 -18.727  25.946  1.00 12.37           C  
ATOM    868  O   ILE A  74      -9.797 -17.514  26.131  1.00 10.87           O  
ATOM    869  CB  ILE A  74      -8.375 -19.902  27.586  1.00 10.85           C  
ATOM    870  CG1 ILE A  74      -9.437 -20.754  28.412  1.00 15.63           C  
ATOM    871  CG2 ILE A  74      -8.064 -18.603  28.326  1.00 11.33           C  
ATOM    872  CD1 ILE A  74      -8.814 -21.360  29.703  1.00 17.93           C  
ATOM    873  H   ILE A  74      -6.873 -18.872  25.759  1.00 10.13           H  
ATOM    874  HA  ILE A  74      -9.211 -20.693  25.595  1.00 10.13           H  
ATOM    875  HB  ILE A  74      -7.413 -20.413  27.538  1.00 10.85           H  
ATOM    876 HG13 ILE A  74      -9.719 -21.499  27.668  1.00 15.63           H  
ATOM    877 HG12 ILE A  74     -10.327 -20.162  28.627  1.00 15.63           H  
ATOM    878 HG21 ILE A  74      -7.482 -18.825  29.220  1.00 11.33           H  
ATOM    879 HG22 ILE A  74      -7.581 -17.810  27.755  1.00 11.33           H  
ATOM    880 HG23 ILE A  74      -9.004 -18.211  28.713  1.00 11.33           H  
ATOM    881 HD11 ILE A  74      -8.211 -20.720  30.347  1.00 17.93           H  
ATOM    882 HD12 ILE A  74      -9.671 -21.730  30.264  1.00 17.93           H  
ATOM    883 HD13 ILE A  74      -8.305 -22.288  29.442  1.00 17.93           H  
ATOM    884  N   ILE A  75     -11.211 -19.278  25.676  1.00  7.85           N  
ATOM    885  CA  ILE A  75     -12.452 -18.516  25.573  1.00  7.57           C  
ATOM    886  C   ILE A  75     -13.448 -18.961  26.651  1.00 10.85           C  
ATOM    887  O   ILE A  75     -13.808 -20.120  26.778  1.00 11.40           O  
ATOM    888  CB  ILE A  75     -12.987 -18.791  24.125  1.00 11.07           C  
ATOM    889  CG1 ILE A  75     -12.036 -18.506  22.919  1.00 13.15           C  
ATOM    890  CG2 ILE A  75     -14.210 -17.954  23.803  1.00 11.91           C  
ATOM    891  CD1 ILE A  75     -11.197 -17.184  22.926  1.00 20.36           C  
ATOM    892  H   ILE A  75     -11.214 -20.288  25.677  1.00  7.85           H  
ATOM    893  HA  ILE A  75     -12.225 -17.455  25.676  1.00  7.57           H  
ATOM    894  HB  ILE A  75     -13.385 -19.805  24.080  1.00 11.07           H  
ATOM    895 HG13 ILE A  75     -12.547 -18.660  21.968  1.00 13.15           H  
ATOM    896 HG12 ILE A  75     -11.346 -19.340  22.792  1.00 13.15           H  
ATOM    897 HG21 ILE A  75     -14.997 -18.238  24.501  1.00 11.91           H  
ATOM    898 HG22 ILE A  75     -13.951 -16.897  23.860  1.00 11.91           H  
ATOM    899 HG23 ILE A  75     -14.573 -18.085  22.784  1.00 11.91           H  
ATOM    900 HD11 ILE A  75     -10.967 -16.836  23.933  1.00 20.36           H  
ATOM    901 HD12 ILE A  75     -10.298 -17.337  22.330  1.00 20.36           H  
ATOM    902 HD13 ILE A  75     -11.776 -16.437  22.383  1.00 20.36           H  
ATOM    903  N   PHE A  76     -13.847 -18.036  27.484  1.00  9.46           N  
ATOM    904  CA  PHE A  76     -14.971 -18.166  28.389  1.00 11.18           C  
ATOM    905  C   PHE A  76     -16.265 -17.815  27.650  1.00 12.31           C  
ATOM    906  O   PHE A  76     -16.125 -17.205  26.552  1.00 11.67           O  
ATOM    907  CB  PHE A  76     -14.755 -17.463  29.740  1.00 12.52           C  
ATOM    908  CG  PHE A  76     -13.667 -18.170  30.524  1.00 12.43           C  
ATOM    909  CD1 PHE A  76     -14.020 -18.996  31.575  1.00 12.08           C  
ATOM    910  CD2 PHE A  76     -12.322 -17.998  30.233  1.00 13.76           C  
ATOM    911  CE1 PHE A  76     -13.023 -19.687  32.272  1.00 12.14           C  
ATOM    912  CE2 PHE A  76     -11.332 -18.724  30.875  1.00 11.16           C  
ATOM    913  CZ  PHE A  76     -11.696 -19.580  31.891  1.00 12.73           C  
ATOM    914  H   PHE A  76     -13.454 -17.114  27.363  1.00  9.46           H  
ATOM    915  HA  PHE A  76     -15.090 -19.188  28.750  1.00 11.18           H  
ATOM    916  HB3 PHE A  76     -15.669 -17.504  30.334  1.00 12.52           H  
ATOM    917  HB2 PHE A  76     -14.462 -16.417  29.647  1.00 12.52           H  
ATOM    918  HD1 PHE A  76     -15.041 -19.112  31.908  1.00 12.08           H  
ATOM    919  HD2 PHE A  76     -11.974 -17.328  29.461  1.00 13.76           H  
ATOM    920  HE1 PHE A  76     -13.191 -20.378  33.085  1.00 12.14           H  
ATOM    921  HE2 PHE A  76     -10.306 -18.542  30.589  1.00 11.16           H  
ATOM    922  HZ  PHE A  76     -10.987 -20.244  32.364  1.00 12.73           H  
ATOM    923  N   PRO A  77     -17.446 -18.171  28.164  1.00 11.07           N  
ATOM    924  CA  PRO A  77     -18.655 -17.815  27.489  1.00 13.98           C  
ATOM    925  C   PRO A  77     -18.873 -16.274  27.360  1.00 15.86           C  
ATOM    926  O   PRO A  77     -18.730 -15.568  28.360  1.00 11.86           O  
ATOM    927  CB  PRO A  77     -19.789 -18.522  28.267  1.00 13.91           C  
ATOM    928  CG  PRO A  77     -19.081 -19.566  29.137  1.00 18.27           C  
ATOM    929  CD  PRO A  77     -17.751 -18.847  29.323  1.00 13.89           C  
ATOM    930  HA  PRO A  77     -18.536 -18.299  26.520  1.00 13.98           H  
ATOM    931  HB3 PRO A  77     -20.471 -19.004  27.566  1.00 13.91           H  
ATOM    932  HB2 PRO A  77     -20.298 -17.745  28.839  1.00 13.91           H  
ATOM    933  HG3 PRO A  77     -18.906 -20.500  28.604  1.00 18.27           H  
ATOM    934  HG2 PRO A  77     -19.601 -19.733  30.080  1.00 18.27           H  
ATOM    935  HD2 PRO A  77     -17.837 -18.037  30.048  1.00 13.89           H  
ATOM    936  HD3 PRO A  77     -16.978 -19.564  29.601  1.00 13.89           H  
ATOM    937  N   ASP A  78     -19.186 -15.774  26.184  1.00 12.88           N  
ATOM    938  CA  ASP A  78     -19.545 -14.362  25.717  1.00 13.51           C  
ATOM    939  C   ASP A  78     -18.306 -13.433  25.564  1.00 13.25           C  
ATOM    940  O   ASP A  78     -18.476 -12.298  25.266  1.00 14.17           O  
ATOM    941  CB  ASP A  78     -20.719 -13.616  26.403  1.00 14.61           C  
ATOM    942  CG  ASP A  78     -22.094 -14.117  26.288  1.00 21.89           C  
ATOM    943  OD1 ASP A  78     -22.923 -13.685  27.149  1.00 21.73           O  
ATOM    944  OD2 ASP A  78     -22.424 -14.936  25.411  1.00 20.72           O1-
ATOM    945  H   ASP A  78     -18.998 -16.418  25.430  1.00 12.88           H  
ATOM    946  HA  ASP A  78     -19.866 -14.418  24.677  1.00 13.51           H  
ATOM    947  HB3 ASP A  78     -20.623 -12.535  26.304  1.00 14.61           H  
ATOM    948  HB2 ASP A  78     -20.560 -13.656  27.481  1.00 14.61           H  
ATOM    949  N   ASP A  79     -17.098 -14.035  25.806  1.00 11.37           N  
ATOM    950  CA  ASP A  79     -15.808 -13.396  25.441  1.00  8.98           C  
ATOM    951  C   ASP A  79     -15.774 -12.924  23.970  1.00 12.03           C  
ATOM    952  O   ASP A  79     -15.058 -11.960  23.719  1.00 10.54           O  
ATOM    953  CB  ASP A  79     -14.631 -14.345  25.778  1.00 11.12           C  
ATOM    954  CG  ASP A  79     -14.234 -14.365  27.251  1.00 14.80           C  
ATOM    955  OD1 ASP A  79     -14.592 -13.479  28.053  1.00 13.73           O  
ATOM    956  OD2 ASP A  79     -13.340 -15.219  27.561  1.00 13.09           O1-
ATOM    957  H   ASP A  79     -17.091 -15.043  25.864  1.00 11.37           H  
ATOM    958  HA  ASP A  79     -15.734 -12.511  26.074  1.00  8.98           H  
ATOM    959  HB3 ASP A  79     -13.782 -13.922  25.242  1.00 11.12           H  
ATOM    960  HB2 ASP A  79     -14.792 -15.358  25.410  1.00 11.12           H  
ATOM    961  N   CYS A  80     -16.355 -13.600  22.974  1.00  9.14           N  
ATOM    962  CA  CYS A  80     -16.058 -13.341  21.557  1.00 10.72           C  
ATOM    963  C   CYS A  80     -17.079 -13.821  20.523  1.00  9.14           C  
ATOM    964  O   CYS A  80     -18.024 -14.536  21.004  1.00  9.49           O  
ATOM    965  CB  CYS A  80     -14.660 -13.966  21.113  1.00 13.36           C  
ATOM    966  SG  CYS A  80     -14.736 -15.774  21.256  1.00 17.27           S  
ATOM    967  H   CYS A  80     -16.973 -14.358  23.225  1.00  9.14           H  
ATOM    968  HA  CYS A  80     -16.078 -12.254  21.483  1.00 10.72           H  
ATOM    969  HB3 CYS A  80     -13.851 -13.403  21.578  1.00 13.36           H  
ATOM    970  HB2 CYS A  80     -14.399 -13.763  20.074  1.00 13.36           H  
ATOM    971  HG  CYS A  80     -14.950 -15.943  22.564  1.00 17.27           H  
ATOM    972  N   GLU A  81     -16.847 -13.465  19.241  1.00  9.68           N  
ATOM    973  CA  GLU A  81     -17.520 -14.060  18.072  1.00  9.26           C  
ATOM    974  C   GLU A  81     -16.447 -14.171  16.952  1.00 11.23           C  
ATOM    975  O   GLU A  81     -15.393 -13.557  17.106  1.00 12.77           O  
ATOM    976  CB  GLU A  81     -18.715 -13.189  17.584  1.00 12.92           C  
ATOM    977  CG  GLU A  81     -19.773 -12.915  18.706  1.00 18.86           C  
ATOM    978  CD  GLU A  81     -21.037 -12.240  18.229  1.00 28.81           C  
ATOM    979  OE1 GLU A  81     -21.015 -11.252  17.485  1.00 24.94           O  
ATOM    980  OE2 GLU A  81     -22.168 -12.632  18.646  1.00 27.85           O1-
ATOM    981  H   GLU A  81     -16.034 -12.869  19.177  1.00  9.68           H  
ATOM    982  HA  GLU A  81     -17.865 -15.047  18.381  1.00  9.26           H  
ATOM    983  HB3 GLU A  81     -19.209 -13.705  16.761  1.00 12.92           H  
ATOM    984  HB2 GLU A  81     -18.406 -12.233  17.163  1.00 12.92           H  
ATOM    985  HG3 GLU A  81     -19.335 -12.260  19.459  1.00 18.86           H  
ATOM    986  HG2 GLU A  81     -20.062 -13.825  19.232  1.00 18.86           H  
ATOM    987  N   PHE A  82     -16.681 -14.980  15.901  1.00  9.20           N  
ATOM    988  CA  PHE A  82     -15.860 -15.220  14.705  1.00  9.59           C  
ATOM    989  C   PHE A  82     -16.767 -14.804  13.472  1.00 11.50           C  
ATOM    990  O   PHE A  82     -17.511 -15.696  13.070  1.00 12.24           O  
ATOM    991  CB  PHE A  82     -15.391 -16.661  14.739  1.00 10.24           C  
ATOM    992  CG  PHE A  82     -14.483 -17.132  13.637  1.00  8.52           C  
ATOM    993  CD1 PHE A  82     -14.958 -17.968  12.628  1.00 10.19           C  
ATOM    994  CD2 PHE A  82     -13.164 -16.675  13.518  1.00  8.85           C  
ATOM    995  CE1 PHE A  82     -14.137 -18.356  11.496  1.00 10.91           C  
ATOM    996  CE2 PHE A  82     -12.362 -17.097  12.524  1.00 11.00           C  
ATOM    997  CZ  PHE A  82     -12.811 -17.950  11.563  1.00  9.58           C  
ATOM    998  H   PHE A  82     -17.620 -15.335  15.788  1.00  9.20           H  
ATOM    999  HA  PHE A  82     -14.938 -14.641  14.760  1.00  9.59           H  
ATOM   1000  HB3 PHE A  82     -16.274 -17.300  14.763  1.00 10.24           H  
ATOM   1001  HB2 PHE A  82     -14.899 -16.885  15.686  1.00 10.24           H  
ATOM   1002  HD1 PHE A  82     -15.943 -18.411  12.650  1.00 10.19           H  
ATOM   1003  HD2 PHE A  82     -12.767 -16.040  14.296  1.00  8.85           H  
ATOM   1004  HE1 PHE A  82     -14.552 -19.078  10.807  1.00 10.91           H  
ATOM   1005  HE2 PHE A  82     -11.382 -16.647  12.576  1.00 11.00           H  
ATOM   1006  HZ  PHE A  82     -12.233 -18.458  10.805  1.00  9.58           H  
ATOM   1007  N   LYS A  83     -16.777 -13.565  12.997  1.00  9.89           N  
ATOM   1008  CA  LYS A  83     -17.729 -13.143  11.983  1.00 11.65           C  
ATOM   1009  C   LYS A  83     -16.935 -12.576  10.737  1.00 13.66           C  
ATOM   1010  O   LYS A  83     -15.810 -12.109  10.849  1.00 10.33           O  
ATOM   1011  CB  LYS A  83     -18.619 -11.999  12.650  1.00 12.64           C  
ATOM   1012  CG  LYS A  83     -19.408 -12.430  13.910  1.00 16.65           C  
ATOM   1013  CD  LYS A  83     -20.745 -13.155  13.511  1.00 22.39           C  
ATOM   1014  CE  LYS A  83     -21.570 -13.698  14.751  1.00 18.90           C  
ATOM   1015  NZ  LYS A  83     -22.913 -14.256  14.432  1.00 18.46           N1+
ATOM   1016  H   LYS A  83     -16.190 -12.852  13.406  1.00  9.89           H  
ATOM   1017  HA  LYS A  83     -18.419 -13.929  11.677  1.00 11.65           H  
ATOM   1018  HB3 LYS A  83     -19.274 -11.576  11.889  1.00 12.64           H  
ATOM   1019  HB2 LYS A  83     -17.848 -11.297  12.968  1.00 12.64           H  
ATOM   1020  HG3 LYS A  83     -19.665 -11.529  14.467  1.00 16.65           H  
ATOM   1021  HG2 LYS A  83     -18.904 -13.182  14.517  1.00 16.65           H  
ATOM   1022  HD3 LYS A  83     -20.582 -13.851  12.687  1.00 22.39           H  
ATOM   1023  HD2 LYS A  83     -21.379 -12.482  12.934  1.00 22.39           H  
ATOM   1024  HE3 LYS A  83     -21.697 -12.957  15.540  1.00 18.90           H  
ATOM   1025  HE2 LYS A  83     -20.960 -14.474  15.213  1.00 18.90           H  
ATOM   1026  HZ1 LYS A  83     -23.344 -13.681  13.722  1.00 18.46           H  
ATOM   1027  HZ2 LYS A  83     -22.774 -15.098  13.890  1.00 18.46           H  
ATOM   1028  HZ3 LYS A  83     -23.584 -14.478  15.154  1.00 18.46           H  
ATOM   1029  N   ARG A  84     -17.644 -12.647   9.601  1.00 10.22           N  
ATOM   1030  CA  ARG A  84     -17.151 -12.108   8.307  1.00 12.49           C  
ATOM   1031  C   ARG A  84     -16.834 -10.601   8.311  1.00 12.19           C  
ATOM   1032  O   ARG A  84     -17.648  -9.829   8.816  1.00 12.48           O  
ATOM   1033  CB  ARG A  84     -18.266 -12.306   7.206  1.00 11.51           C  
ATOM   1034  CG  ARG A  84     -18.506 -13.737   6.637  1.00 17.00           C  
ATOM   1035  CD  ARG A  84     -19.188 -13.859   5.291  1.00 16.56           C  
ATOM   1036  NE  ARG A  84     -18.479 -13.156   4.158  1.00 23.80           N  
ATOM   1037  CZ  ARG A  84     -18.653 -13.213   2.879  1.00 26.31           C  
ATOM   1038  NH1 ARG A  84     -19.677 -13.781   2.294  1.00 25.67           N  
ATOM   1039  NH2 ARG A  84     -17.706 -12.715   2.102  1.00 22.22           N1+
ATOM   1040  H   ARG A  84     -18.584 -13.010   9.674  1.00 10.22           H  
ATOM   1041  HA  ARG A  84     -16.371 -12.743   7.886  1.00 12.49           H  
ATOM   1042  HB3 ARG A  84     -17.957 -11.690   6.362  1.00 11.51           H  
ATOM   1043  HB2 ARG A  84     -19.161 -11.840   7.619  1.00 11.51           H  
ATOM   1044  HG3 ARG A  84     -19.145 -14.198   7.391  1.00 17.00           H  
ATOM   1045  HG2 ARG A  84     -17.582 -14.314   6.671  1.00 17.00           H  
ATOM   1046  HD3 ARG A  84     -20.249 -13.613   5.245  1.00 16.56           H  
ATOM   1047  HD2 ARG A  84     -19.055 -14.905   5.014  1.00 16.56           H  
ATOM   1048  HE  ARG A  84     -17.575 -12.823   4.462  1.00 23.80           H  
ATOM   1049 HH12 ARG A  84     -19.681 -13.804   1.284  1.00 25.67           H  
ATOM   1050 HH11 ARG A  84     -20.440 -14.245   2.765  1.00 25.67           H  
ATOM   1051 HH22 ARG A  84     -16.844 -12.309   2.435  1.00 22.22           H  
ATOM   1052 HH21 ARG A  84     -18.007 -12.600   1.144  1.00 22.22           H  
ATOM   1053  N   VAL A  85     -15.743 -10.304   7.573  1.00 12.42           N  
ATOM   1054  CA  VAL A  85     -15.439  -8.990   7.039  1.00 12.97           C  
ATOM   1055  C   VAL A  85     -15.712  -8.865   5.487  1.00 14.55           C  
ATOM   1056  O   VAL A  85     -14.841  -9.288   4.672  1.00 17.00           O  
ATOM   1057  CB  VAL A  85     -13.902  -8.698   7.337  1.00 14.21           C  
ATOM   1058  CG1 VAL A  85     -13.536  -7.203   7.141  1.00 14.87           C  
ATOM   1059  CG2 VAL A  85     -13.543  -8.882   8.854  1.00 12.07           C  
ATOM   1060  H   VAL A  85     -15.384 -11.066   7.017  1.00 12.42           H  
ATOM   1061  HA  VAL A  85     -15.946  -8.146   7.508  1.00 12.97           H  
ATOM   1062  HB  VAL A  85     -13.284  -9.350   6.719  1.00 14.21           H  
ATOM   1063 HG11 VAL A  85     -13.671  -7.029   6.073  1.00 14.87           H  
ATOM   1064 HG12 VAL A  85     -14.181  -6.512   7.682  1.00 14.87           H  
ATOM   1065 HG13 VAL A  85     -12.492  -7.030   7.405  1.00 14.87           H  
ATOM   1066 HG21 VAL A  85     -12.477  -9.004   9.048  1.00 12.07           H  
ATOM   1067 HG22 VAL A  85     -13.879  -8.065   9.492  1.00 12.07           H  
ATOM   1068 HG23 VAL A  85     -13.899  -9.824   9.272  1.00 12.07           H  
ATOM   1069  N   PRO A  86     -16.934  -8.450   5.145  1.00 17.23           N  
ATOM   1070  CA  PRO A  86     -17.302  -8.328   3.671  1.00 18.60           C  
ATOM   1071  C   PRO A  86     -16.524  -7.232   2.809  1.00 18.27           C  
ATOM   1072  O   PRO A  86     -16.445  -7.446   1.640  1.00 18.56           O  
ATOM   1073  CB  PRO A  86     -18.852  -8.088   3.726  1.00 21.64           C  
ATOM   1074  CG  PRO A  86     -19.080  -7.403   5.035  1.00 22.65           C  
ATOM   1075  CD  PRO A  86     -18.113  -8.185   5.958  1.00 21.01           C  
ATOM   1076  HA  PRO A  86     -17.121  -9.187   3.026  1.00 18.60           H  
ATOM   1077  HB3 PRO A  86     -19.362  -9.045   3.623  1.00 21.64           H  
ATOM   1078  HB2 PRO A  86     -19.245  -7.414   2.965  1.00 21.64           H  
ATOM   1079  HG3 PRO A  86     -20.139  -7.425   5.293  1.00 22.65           H  
ATOM   1080  HG2 PRO A  86     -18.756  -6.373   4.892  1.00 22.65           H  
ATOM   1081  HD2 PRO A  86     -17.908  -7.541   6.814  1.00 21.01           H  
ATOM   1082  HD3 PRO A  86     -18.632  -9.125   6.143  1.00 21.01           H  
ATOM   1083  N   GLN A  87     -15.867  -6.231   3.465  1.00 16.51           N  
ATOM   1084  CA  GLN A  87     -15.014  -5.182   2.894  1.00 17.13           C  
ATOM   1085  C   GLN A  87     -13.675  -5.709   2.422  1.00 15.86           C  
ATOM   1086  O   GLN A  87     -12.814  -4.821   2.311  1.00 15.32           O  
ATOM   1087  CB  GLN A  87     -14.791  -4.166   4.030  1.00 16.88           C  
ATOM   1088  CG  GLN A  87     -16.069  -3.485   4.659  1.00 23.51           C  
ATOM   1089  CD  GLN A  87     -16.721  -4.360   5.739  1.00 30.47           C  
ATOM   1090  NE2 GLN A  87     -17.865  -4.012   6.255  1.00 35.63           N  
ATOM   1091  OE1 GLN A  87     -16.068  -5.297   6.165  1.00 22.75           O  
ATOM   1092  H   GLN A  87     -15.884  -6.309   4.472  1.00 16.51           H  
ATOM   1093  HA  GLN A  87     -15.396  -4.716   1.986  1.00 17.13           H  
ATOM   1094  HB3 GLN A  87     -14.209  -3.344   3.614  1.00 16.88           H  
ATOM   1095  HB2 GLN A  87     -14.082  -4.481   4.796  1.00 16.88           H  
ATOM   1096  HG3 GLN A  87     -16.764  -3.195   3.871  1.00 23.51           H  
ATOM   1097  HG2 GLN A  87     -15.704  -2.613   5.202  1.00 23.51           H  
ATOM   1098 HE22 GLN A  87     -18.308  -4.578   6.964  1.00 35.63           H  
ATOM   1099 HE21 GLN A  87     -18.167  -3.062   6.088  1.00 35.63           H  
ATOM   1100  N   CYS A  88     -13.482  -7.044   2.105  1.00 16.57           N  
ATOM   1101  CA  CYS A  88     -12.382  -7.729   1.420  1.00 13.92           C  
ATOM   1102  C   CYS A  88     -12.928  -8.395   0.097  1.00 15.03           C  
ATOM   1103  O   CYS A  88     -13.534  -9.480   0.105  1.00 19.01           O  
ATOM   1104  CB  CYS A  88     -11.769  -8.818   2.286  1.00 16.34           C  
ATOM   1105  SG  CYS A  88     -10.788  -8.110   3.649  1.00 18.11           S  
ATOM   1106  H   CYS A  88     -14.152  -7.787   2.236  1.00 16.57           H  
ATOM   1107  HA  CYS A  88     -11.651  -6.939   1.244  1.00 13.92           H  
ATOM   1108  HB3 CYS A  88     -11.103  -9.442   1.690  1.00 16.34           H  
ATOM   1109  HB2 CYS A  88     -12.538  -9.481   2.681  1.00 16.34           H  
ATOM   1110  HG  CYS A  88     -11.948  -7.809   4.240  1.00 18.11           H  
ATOM   1111  N   PRO A  89     -12.684  -7.778  -1.028  1.00 13.00           N  
ATOM   1112  CA  PRO A  89     -12.980  -8.392  -2.312  1.00 16.36           C  
ATOM   1113  C   PRO A  89     -11.969  -9.534  -2.648  1.00 20.19           C  
ATOM   1114  O   PRO A  89     -12.261 -10.390  -3.456  1.00 23.01           O  
ATOM   1115  CB  PRO A  89     -12.770  -7.303  -3.357  1.00 18.78           C  
ATOM   1116  CG  PRO A  89     -12.924  -6.051  -2.462  1.00 18.97           C  
ATOM   1117  CD  PRO A  89     -12.250  -6.451  -1.194  1.00 16.37           C  
ATOM   1118  HA  PRO A  89     -14.006  -8.755  -2.377  1.00 16.36           H  
ATOM   1119  HB3 PRO A  89     -13.417  -7.330  -4.233  1.00 18.78           H  
ATOM   1120  HB2 PRO A  89     -11.711  -7.267  -3.612  1.00 18.78           H  
ATOM   1121  HG3 PRO A  89     -13.977  -5.852  -2.260  1.00 18.97           H  
ATOM   1122  HG2 PRO A  89     -12.461  -5.233  -3.014  1.00 18.97           H  
ATOM   1123  HD2 PRO A  89     -11.168  -6.384  -1.314  1.00 16.37           H  
ATOM   1124  HD3 PRO A  89     -12.543  -5.724  -0.437  1.00 16.37           H  
ATOM   1125  N   SER A  90     -10.771  -9.437  -2.113  1.00 13.28           N  
ATOM   1126  CA  SER A  90      -9.603 -10.378  -2.109  1.00 13.55           C  
ATOM   1127  C   SER A  90      -9.898 -11.840  -1.675  1.00 16.63           C  
ATOM   1128  O   SER A  90      -9.505 -12.769  -2.354  1.00 18.26           O  
ATOM   1129  CB  SER A  90      -8.602  -9.584  -1.321  1.00 17.55           C  
ATOM   1130  OG  SER A  90      -9.089  -9.036  -0.155  1.00 21.65           O  
ATOM   1131  H   SER A  90     -10.583  -8.674  -1.479  1.00 13.28           H  
ATOM   1132  HA  SER A  90      -9.125 -10.434  -3.087  1.00 13.55           H  
ATOM   1133  HB3 SER A  90      -8.304  -8.723  -1.919  1.00 17.55           H  
ATOM   1134  HB2 SER A  90      -7.759 -10.194  -0.997  1.00 17.55           H  
ATOM   1135  HG  SER A  90      -8.933  -8.090  -0.112  1.00 21.65           H  
ATOM   1136  N   GLY A  91     -10.709 -11.921  -0.606  1.00 14.96           N  
ATOM   1137  CA  GLY A  91     -11.139 -13.249  -0.164  1.00 15.85           C  
ATOM   1138  C   GLY A  91     -11.920 -13.035   1.111  1.00 16.69           C  
ATOM   1139  O   GLY A  91     -12.115 -11.895   1.576  1.00 15.66           O  
ATOM   1140  H   GLY A  91     -10.944 -11.076  -0.105  1.00 14.96           H  
ATOM   1141  HA3 GLY A  91     -10.289 -13.907   0.010  1.00 15.85           H  
ATOM   1142  HA2 GLY A  91     -11.762 -13.695  -0.939  1.00 15.85           H  
ATOM   1143  N   ARG A  92     -12.372 -14.149   1.650  1.00 10.75           N  
ATOM   1144  CA  ARG A  92     -13.171 -14.320   2.812  1.00 11.37           C  
ATOM   1145  C   ARG A  92     -12.380 -14.200   4.160  1.00 13.88           C  
ATOM   1146  O   ARG A  92     -12.160 -15.227   4.836  1.00 11.33           O  
ATOM   1147  CB  ARG A  92     -14.044 -15.581   2.534  1.00 15.15           C  
ATOM   1148  CG  ARG A  92     -15.399 -15.427   1.690  1.00 15.35           C  
ATOM   1149  CD  ARG A  92     -15.865 -16.754   1.038  1.00 16.99           C  
ATOM   1150  NE  ARG A  92     -15.907 -17.936   1.868  1.00 15.41           N  
ATOM   1151  CZ  ARG A  92     -15.185 -19.070   1.832  1.00 13.33           C  
ATOM   1152  NH1 ARG A  92     -14.179 -19.289   1.010  1.00 14.38           N  
ATOM   1153  NH2 ARG A  92     -15.501 -20.038   2.721  1.00 14.76           N1+
ATOM   1154  H   ARG A  92     -11.924 -15.016   1.389  1.00 10.75           H  
ATOM   1155  HA  ARG A  92     -13.854 -13.474   2.887  1.00 11.37           H  
ATOM   1156  HB3 ARG A  92     -14.322 -16.044   3.481  1.00 15.15           H  
ATOM   1157  HB2 ARG A  92     -13.391 -16.347   2.117  1.00 15.15           H  
ATOM   1158  HG3 ARG A  92     -15.198 -14.649   0.954  1.00 15.35           H  
ATOM   1159  HG2 ARG A  92     -16.186 -14.969   2.288  1.00 15.35           H  
ATOM   1160  HD3 ARG A  92     -15.166 -16.863   0.209  1.00 16.99           H  
ATOM   1161  HD2 ARG A  92     -16.877 -16.551   0.686  1.00 16.99           H  
ATOM   1162  HE  ARG A  92     -16.731 -17.917   2.452  1.00 15.41           H  
ATOM   1163 HH12 ARG A  92     -13.560 -20.087   1.004  1.00 14.38           H  
ATOM   1164 HH11 ARG A  92     -14.074 -18.624   0.256  1.00 14.38           H  
ATOM   1165 HH22 ARG A  92     -15.090 -20.957   2.815  1.00 14.76           H  
ATOM   1166 HH21 ARG A  92     -16.167 -19.901   3.467  1.00 14.76           H  
ATOM   1167  N   VAL A  93     -12.025 -12.978   4.473  1.00 10.38           N  
ATOM   1168  CA  VAL A  93     -11.517 -12.599   5.741  1.00 10.69           C  
ATOM   1169  C   VAL A  93     -12.742 -12.652   6.809  1.00 13.62           C  
ATOM   1170  O   VAL A  93     -13.905 -12.205   6.573  1.00 13.67           O  
ATOM   1171  CB  VAL A  93     -10.724 -11.243   5.585  1.00 11.98           C  
ATOM   1172  CG1 VAL A  93     -10.095 -10.887   6.975  1.00  9.94           C  
ATOM   1173  CG2 VAL A  93      -9.667 -11.250   4.479  1.00 10.00           C  
ATOM   1174  H   VAL A  93     -12.137 -12.288   3.743  1.00 10.38           H  
ATOM   1175  HA  VAL A  93     -10.698 -13.295   5.925  1.00 10.69           H  
ATOM   1176  HB  VAL A  93     -11.414 -10.483   5.220  1.00 11.98           H  
ATOM   1177 HG11 VAL A  93      -9.358 -11.674   7.135  1.00  9.94           H  
ATOM   1178 HG12 VAL A  93      -9.623  -9.909   7.073  1.00  9.94           H  
ATOM   1179 HG13 VAL A  93     -10.897 -10.830   7.711  1.00  9.94           H  
ATOM   1180 HG21 VAL A  93      -9.063 -10.358   4.644  1.00 10.00           H  
ATOM   1181 HG22 VAL A  93      -9.041 -12.141   4.504  1.00 10.00           H  
ATOM   1182 HG23 VAL A  93     -10.214 -11.156   3.540  1.00 10.00           H  
ATOM   1183  N   TYR A  94     -12.348 -13.061   8.020  1.00 11.55           N  
ATOM   1184  CA  TYR A  94     -13.136 -13.270   9.298  1.00 11.60           C  
ATOM   1185  C   TYR A  94     -12.371 -12.586  10.413  1.00 13.01           C  
ATOM   1186  O   TYR A  94     -11.189 -12.810  10.573  1.00 14.75           O  
ATOM   1187  CB  TYR A  94     -13.157 -14.735   9.641  1.00 10.20           C  
ATOM   1188  CG  TYR A  94     -14.272 -15.513   8.982  1.00 11.39           C  
ATOM   1189  CD1 TYR A  94     -14.172 -15.766   7.598  1.00 10.18           C  
ATOM   1190  CD2 TYR A  94     -15.350 -15.955   9.785  1.00  9.68           C  
ATOM   1191  CE1 TYR A  94     -15.293 -16.324   6.947  1.00 12.62           C  
ATOM   1192  CE2 TYR A  94     -16.404 -16.545   9.077  1.00 12.49           C  
ATOM   1193  CZ  TYR A  94     -16.475 -16.633   7.678  1.00 14.71           C  
ATOM   1194  OH  TYR A  94     -17.566 -17.116   7.056  1.00 14.15           O  
ATOM   1195  H   TYR A  94     -11.375 -13.321   8.104  1.00 11.55           H  
ATOM   1196  HA  TYR A  94     -14.163 -12.940   9.145  1.00 11.60           H  
ATOM   1197  HB3 TYR A  94     -13.291 -14.758  10.722  1.00 10.20           H  
ATOM   1198  HB2 TYR A  94     -12.176 -15.196   9.532  1.00 10.20           H  
ATOM   1199  HD1 TYR A  94     -13.260 -15.506   7.082  1.00 10.18           H  
ATOM   1200  HD2 TYR A  94     -15.418 -15.683  10.828  1.00  9.68           H  
ATOM   1201  HE1 TYR A  94     -15.264 -16.520   5.885  1.00 12.62           H  
ATOM   1202  HE2 TYR A  94     -17.338 -16.765   9.573  1.00 12.49           H  
ATOM   1203  HH  TYR A  94     -17.251 -17.628   6.308  1.00 14.15           H  
ATOM   1204  N   VAL A  95     -13.068 -11.758  11.212  1.00 10.44           N  
ATOM   1205  CA  VAL A  95     -12.567 -11.121  12.371  1.00  9.98           C  
ATOM   1206  C   VAL A  95     -12.991 -11.930  13.628  1.00  8.99           C  
ATOM   1207  O   VAL A  95     -14.157 -12.187  13.745  1.00  9.30           O  
ATOM   1208  CB  VAL A  95     -12.990  -9.596  12.444  1.00 11.43           C  
ATOM   1209  CG1 VAL A  95     -14.469  -9.403  12.799  1.00  9.37           C  
ATOM   1210  CG2 VAL A  95     -12.194  -8.786  13.471  1.00 10.08           C  
ATOM   1211  H   VAL A  95     -14.048 -11.661  10.991  1.00 10.44           H  
ATOM   1212  HA  VAL A  95     -11.477 -11.120  12.353  1.00  9.98           H  
ATOM   1213  HB  VAL A  95     -12.762  -9.131  11.485  1.00 11.43           H  
ATOM   1214 HG11 VAL A  95     -14.763  -8.358  12.700  1.00  9.37           H  
ATOM   1215 HG12 VAL A  95     -15.141  -9.890  12.092  1.00  9.37           H  
ATOM   1216 HG13 VAL A  95     -14.814  -9.664  13.799  1.00  9.37           H  
ATOM   1217 HG21 VAL A  95     -12.270  -9.168  14.489  1.00 10.08           H  
ATOM   1218 HG22 VAL A  95     -11.120  -8.700  13.303  1.00 10.08           H  
ATOM   1219 HG23 VAL A  95     -12.362  -7.709  13.461  1.00 10.08           H  
ATOM   1220  N   LEU A  96     -11.977 -12.448  14.456  1.00  9.05           N  
ATOM   1221  CA  LEU A  96     -12.159 -13.028  15.751  1.00  8.82           C  
ATOM   1222  C   LEU A  96     -12.031 -11.704  16.572  1.00 10.57           C  
ATOM   1223  O   LEU A  96     -10.910 -11.194  16.834  1.00 11.60           O  
ATOM   1224  CB  LEU A  96     -11.164 -14.129  16.148  1.00  8.13           C  
ATOM   1225  CG  LEU A  96     -11.359 -14.811  17.462  1.00 11.51           C  
ATOM   1226  CD1 LEU A  96     -12.617 -15.648  17.428  1.00 11.95           C  
ATOM   1227  CD2 LEU A  96     -10.194 -15.597  17.915  1.00 16.82           C  
ATOM   1228  H   LEU A  96     -11.034 -12.206  14.188  1.00  9.05           H  
ATOM   1229  HA  LEU A  96     -13.178 -13.386  15.903  1.00  8.82           H  
ATOM   1230  HB3 LEU A  96     -10.122 -13.810  16.136  1.00  8.13           H  
ATOM   1231  HB2 LEU A  96     -11.437 -14.932  15.463  1.00  8.13           H  
ATOM   1232  HG  LEU A  96     -11.462 -14.044  18.230  1.00 11.51           H  
ATOM   1233 HD11 LEU A  96     -13.275 -15.608  16.560  1.00 11.95           H  
ATOM   1234 HD12 LEU A  96     -12.378 -16.710  17.468  1.00 11.95           H  
ATOM   1235 HD13 LEU A  96     -13.172 -15.368  18.324  1.00 11.95           H  
ATOM   1236 HD21 LEU A  96     -10.227 -16.580  17.446  1.00 16.82           H  
ATOM   1237 HD22 LEU A  96      -9.230 -15.238  17.556  1.00 16.82           H  
ATOM   1238 HD23 LEU A  96     -10.128 -15.801  18.984  1.00 16.82           H  
ATOM   1239  N   LYS A  97     -13.248 -11.126  16.866  1.00 10.73           N  
ATOM   1240  CA  LYS A  97     -13.352 -10.004  17.749  1.00 12.13           C  
ATOM   1241  C   LYS A  97     -13.717 -10.571  19.167  1.00 14.59           C  
ATOM   1242  O   LYS A  97     -14.584 -11.441  19.235  1.00 13.36           O  
ATOM   1243  CB  LYS A  97     -14.445  -9.064  17.257  1.00 19.50           C  
ATOM   1244  CG  LYS A  97     -15.860  -9.655  17.063  1.00 26.03           C  
ATOM   1245  CD  LYS A  97     -16.853  -8.751  16.258  1.00 32.51           C  
ATOM   1246  CE  LYS A  97     -18.407  -9.279  16.279  1.00 37.30           C  
ATOM   1247  NZ  LYS A  97     -19.153  -8.699  17.421  1.00 35.43           N1+
ATOM   1248  H   LYS A  97     -14.097 -11.642  16.686  1.00 10.73           H  
ATOM   1249  HA  LYS A  97     -12.410  -9.468  17.863  1.00 12.13           H  
ATOM   1250  HB3 LYS A  97     -14.082  -8.758  16.276  1.00 19.50           H  
ATOM   1251  HB2 LYS A  97     -14.576  -8.162  17.856  1.00 19.50           H  
ATOM   1252  HG3 LYS A  97     -16.339 -10.016  17.974  1.00 26.03           H  
ATOM   1253  HG2 LYS A  97     -15.851 -10.532  16.416  1.00 26.03           H  
ATOM   1254  HD3 LYS A  97     -16.610  -8.574  15.210  1.00 32.51           H  
ATOM   1255  HD2 LYS A  97     -16.762  -7.736  16.645  1.00 32.51           H  
ATOM   1256  HE3 LYS A  97     -18.450 -10.368  16.311  1.00 37.30           H  
ATOM   1257  HE2 LYS A  97     -18.867  -8.912  15.361  1.00 37.30           H  
ATOM   1258  HZ1 LYS A  97     -19.049  -7.703  17.288  1.00 35.43           H  
ATOM   1259  HZ2 LYS A  97     -20.093  -9.066  17.377  1.00 35.43           H  
ATOM   1260  HZ3 LYS A  97     -18.723  -8.934  18.304  1.00 35.43           H  
ATOM   1261  N   PHE A  98     -13.119  -9.950  20.154  1.00 17.59           N  
ATOM   1262  CA  PHE A  98     -13.437 -10.161  21.603  1.00 14.97           C  
ATOM   1263  C   PHE A  98     -14.499  -9.084  22.103  1.00 20.11           C  
ATOM   1264  O   PHE A  98     -14.679  -8.057  21.413  1.00 22.34           O  
ATOM   1265  CB  PHE A  98     -12.122 -10.051  22.529  1.00 18.11           C  
ATOM   1266  CG  PHE A  98     -11.345 -11.423  22.427  1.00 21.68           C  
ATOM   1267  CD1 PHE A  98     -10.605 -11.726  21.271  1.00 18.82           C  
ATOM   1268  CD2 PHE A  98     -11.523 -12.429  23.395  1.00 21.37           C  
ATOM   1269  CE1 PHE A  98      -9.985 -12.967  21.120  1.00 20.53           C  
ATOM   1270  CE2 PHE A  98     -10.938 -13.677  23.212  1.00 19.62           C  
ATOM   1271  CZ  PHE A  98     -10.144 -13.956  22.065  1.00 20.23           C  
ATOM   1272  H   PHE A  98     -12.604  -9.118  19.905  1.00 17.59           H  
ATOM   1273  HA  PHE A  98     -13.913 -11.138  21.679  1.00 14.97           H  
ATOM   1274  HB3 PHE A  98     -12.353  -9.845  23.574  1.00 18.11           H  
ATOM   1275  HB2 PHE A  98     -11.413  -9.282  22.224  1.00 18.11           H  
ATOM   1276  HD1 PHE A  98     -10.460 -10.989  20.495  1.00 18.82           H  
ATOM   1277  HD2 PHE A  98     -12.220 -12.247  24.200  1.00 21.37           H  
ATOM   1278  HE1 PHE A  98      -9.453 -13.293  20.239  1.00 20.53           H  
ATOM   1279  HE2 PHE A  98     -10.919 -14.423  23.992  1.00 19.62           H  
ATOM   1280  HZ  PHE A  98      -9.736 -14.952  21.967  1.00 20.23           H  
ATOM   1281  N   LYS A  99     -15.022  -9.345  23.315  1.00 17.88           N  
ATOM   1282  CA  LYS A  99     -15.929  -8.490  24.145  1.00 22.62           C  
ATOM   1283  C   LYS A  99     -15.432  -7.077  24.272  1.00 27.51           C  
ATOM   1284  O   LYS A  99     -14.238  -6.835  24.409  1.00 29.97           O  
ATOM   1285  CB  LYS A  99     -16.021  -9.229  25.480  1.00 24.14           C  
ATOM   1286  CG  LYS A  99     -14.679  -9.421  26.225  1.00 25.59           C  
ATOM   1287  CD  LYS A  99     -14.887 -10.021  27.634  1.00 28.04           C  
ATOM   1288  CE  LYS A  99     -13.534 -10.324  28.367  1.00 25.48           C  
ATOM   1289  NZ  LYS A  99     -13.747 -11.123  29.570  1.00 21.44           N1+
ATOM   1290  H   LYS A  99     -14.830 -10.183  23.844  1.00 17.88           H  
ATOM   1291  HA  LYS A  99     -16.913  -8.528  23.678  1.00 22.62           H  
ATOM   1292  HB3 LYS A  99     -16.497 -10.198  25.330  1.00 24.14           H  
ATOM   1293  HB2 LYS A  99     -16.638  -8.669  26.184  1.00 24.14           H  
ATOM   1294  HG3 LYS A  99     -14.184  -8.468  26.415  1.00 25.59           H  
ATOM   1295  HG2 LYS A  99     -14.040 -10.111  25.673  1.00 25.59           H  
ATOM   1296  HD3 LYS A  99     -15.585 -10.858  27.645  1.00 28.04           H  
ATOM   1297  HD2 LYS A  99     -15.476  -9.278  28.172  1.00 28.04           H  
ATOM   1298  HE3 LYS A  99     -13.150  -9.366  28.719  1.00 25.48           H  
ATOM   1299  HE2 LYS A  99     -12.804 -10.703  27.652  1.00 25.48           H  
ATOM   1300  HZ1 LYS A  99     -12.880 -11.331  30.044  1.00 21.44           H  
ATOM   1301  HZ2 LYS A  99     -14.408 -10.710  30.212  1.00 21.44           H  
ATOM   1302  HZ3 LYS A  99     -14.220 -11.967  29.279  1.00 21.44           H  
ATOM   1303  N   ALA A 100     -16.330  -6.069  24.169  1.00 26.32           N  
ATOM   1304  CA  ALA A 100     -16.039  -4.688  24.297  1.00 27.37           C  
ATOM   1305  C   ALA A 100     -15.006  -4.161  23.254  1.00 28.92           C  
ATOM   1306  O   ALA A 100     -14.374  -3.137  23.554  1.00 30.87           O  
ATOM   1307  CB  ALA A 100     -15.644  -4.338  25.747  1.00 28.73           C  
ATOM   1308  H   ALA A 100     -17.297  -6.327  24.029  1.00 26.32           H  
ATOM   1309  HA  ALA A 100     -17.025  -4.223  24.291  1.00 27.37           H  
ATOM   1310  HB1 ALA A 100     -15.689  -3.253  25.849  1.00 28.73           H  
ATOM   1311  HB2 ALA A 100     -16.230  -4.749  26.569  1.00 28.73           H  
ATOM   1312  HB3 ALA A 100     -14.627  -4.599  26.039  1.00 28.73           H  
ATOM   1313  N   GLY A 101     -14.759  -4.933  22.149  1.00 31.15           N  
ATOM   1314  CA  GLY A 101     -13.759  -4.657  21.138  1.00 30.08           C  
ATOM   1315  C   GLY A 101     -12.352  -4.589  21.680  1.00 29.61           C  
ATOM   1316  O   GLY A 101     -11.557  -3.732  21.184  1.00 35.20           O  
ATOM   1317  H   GLY A 101     -15.269  -5.804  22.100  1.00 31.15           H  
ATOM   1318  HA3 GLY A 101     -13.995  -3.722  20.631  1.00 30.08           H  
ATOM   1319  HA2 GLY A 101     -13.770  -5.367  20.311  1.00 30.08           H  
ATOM   1320  N   SER A 102     -12.005  -5.381  22.689  1.00 24.99           N  
ATOM   1321  CA  SER A 102     -10.704  -5.272  23.319  1.00 31.30           C  
ATOM   1322  C   SER A 102      -9.584  -5.731  22.400  1.00 30.19           C  
ATOM   1323  O   SER A 102      -8.522  -5.104  22.534  1.00 35.47           O  
ATOM   1324  CB  SER A 102     -10.820  -6.229  24.526  1.00 32.69           C  
ATOM   1325  OG  SER A 102     -11.527  -7.482  24.135  1.00 37.64           O  
ATOM   1326  H   SER A 102     -12.690  -5.904  23.215  1.00 24.99           H  
ATOM   1327  HA  SER A 102     -10.534  -4.251  23.660  1.00 31.30           H  
ATOM   1328  HB3 SER A 102     -11.400  -5.755  25.318  1.00 32.69           H  
ATOM   1329  HB2 SER A 102      -9.877  -6.545  24.973  1.00 32.69           H  
ATOM   1330  HG  SER A 102     -12.466  -7.343  24.278  1.00 37.64           H  
ATOM   1331  N   LYS A 103      -9.701  -6.782  21.562  1.00 22.42           N  
ATOM   1332  CA  LYS A 103      -8.823  -7.122  20.492  1.00 24.52           C  
ATOM   1333  C   LYS A 103      -9.667  -7.712  19.325  1.00 25.61           C  
ATOM   1334  O   LYS A 103     -10.718  -8.364  19.533  1.00 23.50           O  
ATOM   1335  CB  LYS A 103      -7.510  -7.931  20.912  1.00 28.24           C  
ATOM   1336  CG  LYS A 103      -7.800  -9.425  21.276  1.00 31.75           C  
ATOM   1337  CD  LYS A 103      -6.826 -10.049  22.332  1.00 36.84           C  
ATOM   1338  CE  LYS A 103      -7.327 -11.519  22.762  1.00 30.53           C  
ATOM   1339  NZ  LYS A 103      -6.498 -12.155  23.780  1.00 31.33           N1+
ATOM   1340  H   LYS A 103     -10.606  -7.231  21.543  1.00 22.42           H  
ATOM   1341  HA  LYS A 103      -8.490  -6.174  20.070  1.00 24.52           H  
ATOM   1342  HB3 LYS A 103      -7.051  -7.441  21.771  1.00 28.24           H  
ATOM   1343  HB2 LYS A 103      -6.869  -7.887  20.032  1.00 28.24           H  
ATOM   1344  HG3 LYS A 103      -7.703  -9.954  20.328  1.00 31.75           H  
ATOM   1345  HG2 LYS A 103      -8.835  -9.431  21.618  1.00 31.75           H  
ATOM   1346  HD3 LYS A 103      -6.611  -9.416  23.193  1.00 36.84           H  
ATOM   1347  HD2 LYS A 103      -5.920 -10.163  21.735  1.00 36.84           H  
ATOM   1348  HE3 LYS A 103      -7.409 -12.099  21.843  1.00 30.53           H  
ATOM   1349  HE2 LYS A 103      -8.332 -11.545  23.183  1.00 30.53           H  
ATOM   1350  HZ1 LYS A 103      -6.980 -12.869  24.307  1.00 31.33           H  
ATOM   1351  HZ2 LYS A 103      -5.683 -12.448  23.259  1.00 31.33           H  
ATOM   1352  HZ3 LYS A 103      -6.156 -11.510  24.477  1.00 31.33           H  
ATOM   1353  N   ARG A 104      -9.163  -7.491  18.105  1.00 19.44           N  
ATOM   1354  CA  ARG A 104      -9.762  -7.892  16.810  1.00 18.39           C  
ATOM   1355  C   ARG A 104      -8.586  -8.461  16.079  1.00 18.33           C  
ATOM   1356  O   ARG A 104      -7.697  -7.799  15.452  1.00 19.38           O  
ATOM   1357  CB  ARG A 104     -10.314  -6.545  16.168  1.00 21.19           C  
ATOM   1358  CG  ARG A 104     -11.571  -5.942  16.907  1.00 26.18           C  
ATOM   1359  CD  ARG A 104     -11.835  -4.490  16.516  1.00 29.68           C  
ATOM   1360  NE  ARG A 104     -12.171  -4.299  15.137  1.00 28.45           N  
ATOM   1361  CZ  ARG A 104     -13.177  -4.662  14.287  1.00 28.75           C  
ATOM   1362  NH1 ARG A 104     -14.406  -5.026  14.684  1.00 33.56           N  
ATOM   1363  NH2 ARG A 104     -12.988  -4.470  13.030  1.00 37.09           N1+
ATOM   1364  H   ARG A 104      -8.495  -6.756  17.917  1.00 19.44           H  
ATOM   1365  HA  ARG A 104     -10.516  -8.671  16.926  1.00 18.39           H  
ATOM   1366  HB3 ARG A 104     -10.723  -6.802  15.191  1.00 21.19           H  
ATOM   1367  HB2 ARG A 104      -9.459  -5.880  16.047  1.00 21.19           H  
ATOM   1368  HG3 ARG A 104     -11.464  -5.970  17.992  1.00 26.18           H  
ATOM   1369  HG2 ARG A 104     -12.426  -6.609  16.801  1.00 26.18           H  
ATOM   1370  HD3 ARG A 104     -10.875  -3.988  16.641  1.00 29.68           H  
ATOM   1371  HD2 ARG A 104     -12.582  -4.056  17.181  1.00 29.68           H  
ATOM   1372  HE  ARG A 104     -11.547  -3.657  14.671  1.00 28.45           H  
ATOM   1373 HH12 ARG A 104     -15.173  -5.312  14.092  1.00 33.56           H  
ATOM   1374 HH11 ARG A 104     -14.670  -4.921  15.653  1.00 33.56           H  
ATOM   1375 HH22 ARG A 104     -13.692  -4.312  12.323  1.00 37.09           H  
ATOM   1376 HH21 ARG A 104     -12.131  -4.004  12.767  1.00 37.09           H  
ATOM   1377  N   LEU A 105      -8.684  -9.846  16.051  1.00 11.89           N  
ATOM   1378  CA  LEU A 105      -7.720 -10.676  15.345  1.00 11.37           C  
ATOM   1379  C   LEU A 105      -8.334 -11.031  13.991  1.00 12.78           C  
ATOM   1380  O   LEU A 105      -9.545 -11.200  13.972  1.00 12.48           O  
ATOM   1381  CB  LEU A 105      -7.336 -11.912  16.128  1.00 11.96           C  
ATOM   1382  CG  LEU A 105      -6.647 -11.658  17.422  1.00 19.34           C  
ATOM   1383  CD1 LEU A 105      -6.505 -13.000  18.155  1.00 16.27           C  
ATOM   1384  CD2 LEU A 105      -5.286 -10.992  17.420  1.00 19.40           C  
ATOM   1385  H   LEU A 105      -9.475 -10.327  16.456  1.00 11.89           H  
ATOM   1386  HA  LEU A 105      -6.824 -10.090  15.139  1.00 11.37           H  
ATOM   1387  HB3 LEU A 105      -6.654 -12.413  15.441  1.00 11.96           H  
ATOM   1388  HB2 LEU A 105      -8.152 -12.630  16.202  1.00 11.96           H  
ATOM   1389  HG  LEU A 105      -7.269 -11.032  18.062  1.00 19.34           H  
ATOM   1390 HD11 LEU A 105      -7.369 -13.073  18.815  1.00 16.27           H  
ATOM   1391 HD12 LEU A 105      -6.516 -13.872  17.501  1.00 16.27           H  
ATOM   1392 HD13 LEU A 105      -5.633 -13.107  18.799  1.00 16.27           H  
ATOM   1393 HD21 LEU A 105      -5.303 -10.002  17.876  1.00 19.40           H  
ATOM   1394 HD22 LEU A 105      -4.453 -11.518  17.885  1.00 19.40           H  
ATOM   1395 HD23 LEU A 105      -4.960 -10.809  16.396  1.00 19.40           H  
ATOM   1396  N   PHE A 106      -7.467 -11.078  12.966  1.00  9.04           N  
ATOM   1397  CA  PHE A 106      -7.978 -11.172  11.608  1.00 10.84           C  
ATOM   1398  C   PHE A 106      -7.444 -12.490  11.026  1.00  9.79           C  
ATOM   1399  O   PHE A 106      -6.220 -12.622  10.872  1.00 11.94           O  
ATOM   1400  CB  PHE A 106      -7.678  -9.950  10.756  1.00 10.23           C  
ATOM   1401  CG  PHE A 106      -8.530  -8.693  11.070  1.00 14.64           C  
ATOM   1402  CD1 PHE A 106      -9.770  -8.519  10.311  1.00 12.20           C  
ATOM   1403  CD2 PHE A 106      -8.188  -7.735  12.045  1.00 13.58           C  
ATOM   1404  CE1 PHE A 106     -10.530  -7.380  10.531  1.00 14.62           C  
ATOM   1405  CE2 PHE A 106      -8.993  -6.615  12.262  1.00 16.59           C  
ATOM   1406  CZ  PHE A 106     -10.201  -6.471  11.533  1.00 14.21           C  
ATOM   1407  H   PHE A 106      -6.514 -10.888  13.243  1.00  9.04           H  
ATOM   1408  HA  PHE A 106      -9.068 -11.142  11.591  1.00 10.84           H  
ATOM   1409  HB3 PHE A 106      -7.722 -10.139   9.683  1.00 10.23           H  
ATOM   1410  HB2 PHE A 106      -6.610  -9.733  10.754  1.00 10.23           H  
ATOM   1411  HD1 PHE A 106     -10.029  -9.201   9.513  1.00 12.20           H  
ATOM   1412  HD2 PHE A 106      -7.371  -7.824  12.745  1.00 13.58           H  
ATOM   1413  HE1 PHE A 106     -11.379  -7.299   9.868  1.00 14.62           H  
ATOM   1414  HE2 PHE A 106      -8.736  -5.904  13.032  1.00 16.59           H  
ATOM   1415  HZ  PHE A 106     -10.997  -5.808  11.836  1.00 14.21           H  
ATOM   1416  N   PHE A 107      -8.386 -13.358  10.575  1.00 10.12           N  
ATOM   1417  CA  PHE A 107      -8.255 -14.738  10.027  1.00 10.90           C  
ATOM   1418  C   PHE A 107      -8.846 -14.660   8.601  1.00 12.08           C  
ATOM   1419  O   PHE A 107      -9.751 -13.862   8.279  1.00 12.20           O  
ATOM   1420  CB  PHE A 107      -8.773 -15.777  10.929  1.00 11.32           C  
ATOM   1421  CG  PHE A 107      -8.173 -15.914  12.325  1.00 10.33           C  
ATOM   1422  CD1 PHE A 107      -6.779 -16.285  12.391  1.00 10.25           C  
ATOM   1423  CD2 PHE A 107      -8.797 -15.456  13.521  1.00 10.01           C  
ATOM   1424  CE1 PHE A 107      -6.154 -16.309  13.636  1.00 12.02           C  
ATOM   1425  CE2 PHE A 107      -8.137 -15.433  14.725  1.00 12.92           C  
ATOM   1426  CZ  PHE A 107      -6.822 -15.790  14.730  1.00  9.86           C  
ATOM   1427  H   PHE A 107      -9.324 -13.011  10.430  1.00 10.12           H  
ATOM   1428  HA  PHE A 107      -7.209 -15.047  10.025  1.00 10.90           H  
ATOM   1429  HB3 PHE A 107      -8.540 -16.784  10.581  1.00 11.32           H  
ATOM   1430  HB2 PHE A 107      -9.852 -15.820  11.077  1.00 11.32           H  
ATOM   1431  HD1 PHE A 107      -6.279 -16.663  11.511  1.00 10.25           H  
ATOM   1432  HD2 PHE A 107      -9.818 -15.118  13.618  1.00 10.01           H  
ATOM   1433  HE1 PHE A 107      -5.120 -16.608  13.727  1.00 12.02           H  
ATOM   1434  HE2 PHE A 107      -8.660 -15.026  15.578  1.00 12.92           H  
ATOM   1435  HZ  PHE A 107      -6.253 -15.879  15.644  1.00  9.86           H  
ATOM   1436  N   TRP A 108      -8.344 -15.541   7.657  1.00 10.68           N  
ATOM   1437  CA  TRP A 108      -8.904 -15.537   6.273  1.00  9.37           C  
ATOM   1438  C   TRP A 108      -9.034 -17.005   5.780  1.00 11.42           C  
ATOM   1439  O   TRP A 108      -8.098 -17.765   5.987  1.00 12.03           O  
ATOM   1440  CB  TRP A 108      -8.163 -14.696   5.254  1.00 12.08           C  
ATOM   1441  CG  TRP A 108      -6.705 -14.957   5.044  1.00 12.67           C  
ATOM   1442  CD1 TRP A 108      -5.755 -14.518   5.866  1.00 11.00           C  
ATOM   1443  CD2 TRP A 108      -6.064 -15.755   3.999  1.00 11.55           C  
ATOM   1444  CE2 TRP A 108      -4.671 -15.718   4.240  1.00 11.46           C  
ATOM   1445  CE3 TRP A 108      -6.548 -16.514   2.906  1.00 14.89           C  
ATOM   1446  NE1 TRP A 108      -4.538 -14.982   5.392  1.00 10.93           N  
ATOM   1447  CZ2 TRP A 108      -3.744 -16.198   3.259  1.00 13.08           C  
ATOM   1448  CZ3 TRP A 108      -5.608 -17.104   2.027  1.00 13.94           C  
ATOM   1449  CH2 TRP A 108      -4.186 -16.878   2.164  1.00 14.17           C  
ATOM   1450  H   TRP A 108      -7.653 -16.245   7.873  1.00 10.68           H  
ATOM   1451  HA  TRP A 108      -9.927 -15.178   6.391  1.00  9.37           H  
ATOM   1452  HB3 TRP A 108      -8.283 -13.668   5.597  1.00 12.08           H  
ATOM   1453  HB2 TRP A 108      -8.608 -14.776   4.262  1.00 12.08           H  
ATOM   1454  HD1 TRP A 108      -5.994 -13.924   6.736  1.00 11.00           H  
ATOM   1455  HE3 TRP A 108      -7.586 -16.537   2.608  1.00 14.89           H  
ATOM   1456  HE1 TRP A 108      -3.648 -14.683   5.764  1.00 10.93           H  
ATOM   1457  HZ2 TRP A 108      -2.691 -16.050   3.450  1.00 13.08           H  
ATOM   1458  HZ3 TRP A 108      -5.902 -17.703   1.178  1.00 13.94           H  
ATOM   1459  HH2 TRP A 108      -3.505 -17.257   1.416  1.00 14.17           H  
ATOM   1460  N   MET A 109     -10.134 -17.334   5.174  1.00 10.95           N  
ATOM   1461  CA  MET A 109     -10.441 -18.775   4.977  1.00 12.21           C  
ATOM   1462  C   MET A 109      -9.679 -19.359   3.797  1.00 12.56           C  
ATOM   1463  O   MET A 109      -9.502 -18.700   2.749  1.00 13.75           O  
ATOM   1464  CB  MET A 109     -11.910 -18.970   4.664  1.00 10.42           C  
ATOM   1465  CG  MET A 109     -12.985 -18.474   5.625  1.00 12.79           C  
ATOM   1466  SD  MET A 109     -12.950 -19.319   7.424  1.00 16.46           S  
ATOM   1467  CE  MET A 109     -13.050 -21.046   6.920  1.00 15.29           C  
ATOM   1468  H   MET A 109     -10.868 -16.659   5.013  1.00 10.95           H  
ATOM   1469  HA  MET A 109     -10.214 -19.301   5.904  1.00 12.21           H  
ATOM   1470  HB3 MET A 109     -12.046 -20.035   4.475  1.00 10.42           H  
ATOM   1471  HB2 MET A 109     -12.286 -18.419   3.803  1.00 10.42           H  
ATOM   1472  HG3 MET A 109     -13.977 -18.566   5.182  1.00 12.79           H  
ATOM   1473  HG2 MET A 109     -12.751 -17.410   5.650  1.00 12.79           H  
ATOM   1474  HE1 MET A 109     -13.741 -21.537   7.605  1.00 15.29           H  
ATOM   1475  HE2 MET A 109     -13.386 -21.024   5.883  1.00 15.29           H  
ATOM   1476  HE3 MET A 109     -12.086 -21.555   6.956  1.00 15.29           H  
ATOM   1477  N   GLN A 110      -9.221 -20.633   3.951  1.00 11.74           N  
ATOM   1478  CA  GLN A 110      -8.448 -21.363   2.913  1.00 11.09           C  
ATOM   1479  C   GLN A 110      -9.273 -22.600   2.540  1.00 15.02           C  
ATOM   1480  O   GLN A 110      -8.820 -23.518   1.786  1.00 16.23           O  
ATOM   1481  CB  GLN A 110      -7.046 -21.629   3.411  1.00 12.07           C  
ATOM   1482  CG  GLN A 110      -6.241 -20.281   3.599  1.00 11.65           C  
ATOM   1483  CD  GLN A 110      -4.816 -20.538   4.136  1.00 15.58           C  
ATOM   1484  NE2 GLN A 110      -3.992 -19.527   4.086  1.00 13.65           N  
ATOM   1485  OE1 GLN A 110      -4.513 -21.553   4.742  1.00 13.06           O  
ATOM   1486  H   GLN A 110      -9.467 -21.115   4.804  1.00 11.74           H  
ATOM   1487  HA  GLN A 110      -8.543 -20.757   2.012  1.00 11.09           H  
ATOM   1488  HB3 GLN A 110      -6.439 -22.165   2.682  1.00 12.07           H  
ATOM   1489  HB2 GLN A 110      -7.117 -22.312   4.258  1.00 12.07           H  
ATOM   1490  HG3 GLN A 110      -6.720 -19.646   4.345  1.00 11.65           H  
ATOM   1491  HG2 GLN A 110      -6.270 -19.644   2.714  1.00 11.65           H  
ATOM   1492 HE22 GLN A 110      -3.095 -19.649   4.534  1.00 13.65           H  
ATOM   1493 HE21 GLN A 110      -4.302 -18.649   3.696  1.00 13.65           H  
ATOM   1494  N   GLU A 111     -10.565 -22.569   2.975  1.00 17.30           N  
ATOM   1495  CA  GLU A 111     -11.572 -23.468   2.578  1.00 20.21           C  
ATOM   1496  C   GLU A 111     -12.220 -22.947   1.247  1.00 17.29           C  
ATOM   1497  O   GLU A 111     -12.704 -21.808   1.269  1.00 15.61           O  
ATOM   1498  CB  GLU A 111     -12.548 -23.433   3.755  1.00 22.45           C  
ATOM   1499  CG  GLU A 111     -12.194 -24.275   4.999  1.00 29.51           C  
ATOM   1500  CD  GLU A 111     -12.047 -25.781   4.801  1.00 38.69           C  
ATOM   1501  OE1 GLU A 111     -11.472 -26.457   5.715  1.00 29.96           O  
ATOM   1502  OE2 GLU A 111     -12.656 -26.366   3.855  1.00 23.05           O1-
ATOM   1503  H   GLU A 111     -10.921 -21.738   3.423  1.00 17.30           H  
ATOM   1504  HA  GLU A 111     -11.310 -24.494   2.317  1.00 20.21           H  
ATOM   1505  HB3 GLU A 111     -13.571 -23.595   3.413  1.00 22.45           H  
ATOM   1506  HB2 GLU A 111     -12.601 -22.386   4.052  1.00 22.45           H  
ATOM   1507  HG3 GLU A 111     -12.880 -24.298   5.845  1.00 29.51           H  
ATOM   1508  HG2 GLU A 111     -11.250 -23.858   5.352  1.00 29.51           H  
ATOM   1509  N   PRO A 112     -12.162 -23.727   0.113  1.00 19.48           N  
ATOM   1510  CA  PRO A 112     -12.714 -23.193  -1.217  1.00 18.01           C  
ATOM   1511  C   PRO A 112     -14.133 -22.845  -1.208  1.00 20.54           C  
ATOM   1512  O   PRO A 112     -14.523 -21.882  -1.837  1.00 26.50           O  
ATOM   1513  CB  PRO A 112     -12.455 -24.401  -2.209  1.00 22.32           C  
ATOM   1514  CG  PRO A 112     -11.265 -25.115  -1.622  1.00 25.91           C  
ATOM   1515  CD  PRO A 112     -11.537 -25.075  -0.079  1.00 25.50           C  
ATOM   1516  HA  PRO A 112     -12.047 -22.426  -1.610  1.00 18.01           H  
ATOM   1517  HB3 PRO A 112     -12.288 -24.002  -3.210  1.00 22.32           H  
ATOM   1518  HB2 PRO A 112     -13.279 -25.115  -2.246  1.00 22.32           H  
ATOM   1519  HG3 PRO A 112     -10.333 -24.597  -1.849  1.00 25.91           H  
ATOM   1520  HG2 PRO A 112     -11.126 -26.155  -1.918  1.00 25.91           H  
ATOM   1521  HD2 PRO A 112     -12.295 -25.796   0.227  1.00 25.50           H  
ATOM   1522  HD3 PRO A 112     -10.559 -25.226   0.376  1.00 25.50           H  
ATOM   1523  N   LYS A 113     -15.024 -23.741  -0.633  1.00 21.40           N  
ATOM   1524  CA  LYS A 113     -16.490 -23.646  -0.763  1.00 20.27           C  
ATOM   1525  C   LYS A 113     -17.088 -22.760   0.239  1.00 18.57           C  
ATOM   1526  O   LYS A 113     -16.787 -22.930   1.427  1.00 17.84           O  
ATOM   1527  CB  LYS A 113     -17.152 -25.100  -0.586  1.00 24.98           C  
ATOM   1528  CG  LYS A 113     -16.517 -26.167  -1.482  1.00 24.24           C  
ATOM   1529  CD  LYS A 113     -17.358 -27.486  -1.585  1.00 33.75           C  
ATOM   1530  CE  LYS A 113     -18.497 -27.366  -2.581  1.00 32.14           C  
ATOM   1531  NZ  LYS A 113     -19.479 -28.451  -2.422  1.00 33.97           N1+
ATOM   1532  H   LYS A 113     -14.644 -24.519  -0.114  1.00 21.40           H  
ATOM   1533  HA  LYS A 113     -16.601 -23.446  -1.829  1.00 20.27           H  
ATOM   1534  HB3 LYS A 113     -18.218 -24.984  -0.784  1.00 24.98           H  
ATOM   1535  HB2 LYS A 113     -17.174 -25.446   0.447  1.00 24.98           H  
ATOM   1536  HG3 LYS A 113     -15.451 -26.287  -1.289  1.00 24.24           H  
ATOM   1537  HG2 LYS A 113     -16.457 -25.742  -2.484  1.00 24.24           H  
ATOM   1538  HD3 LYS A 113     -17.819 -27.593  -0.603  1.00 33.75           H  
ATOM   1539  HD2 LYS A 113     -16.743 -28.376  -1.723  1.00 33.75           H  
ATOM   1540  HE3 LYS A 113     -18.030 -27.545  -3.550  1.00 32.14           H  
ATOM   1541  HE2 LYS A 113     -18.982 -26.390  -2.575  1.00 32.14           H  
ATOM   1542  HZ1 LYS A 113     -20.103 -28.142  -1.691  1.00 33.97           H  
ATOM   1543  HZ2 LYS A 113     -20.061 -28.561  -3.241  1.00 33.97           H  
ATOM   1544  HZ3 LYS A 113     -18.881 -29.261  -2.338  1.00 33.97           H  
ATOM   1545  N   THR A 114     -17.988 -21.842  -0.208  1.00 18.00           N  
ATOM   1546  CA  THR A 114     -18.805 -20.989   0.728  1.00 16.44           C  
ATOM   1547  C   THR A 114     -19.797 -21.871   1.653  1.00 19.39           C  
ATOM   1548  O   THR A 114     -20.411 -21.401   2.624  1.00 19.53           O  
ATOM   1549  CB  THR A 114     -19.613 -19.906  -0.020  1.00 20.94           C  
ATOM   1550  CG2 THR A 114     -18.729 -18.791  -0.617  1.00 20.83           C  
ATOM   1551  OG1 THR A 114     -20.491 -20.389  -1.069  1.00 18.46           O  
ATOM   1552  H   THR A 114     -18.192 -21.741  -1.192  1.00 18.00           H  
ATOM   1553  HA  THR A 114     -18.037 -20.570   1.377  1.00 16.44           H  
ATOM   1554  HB  THR A 114     -20.377 -19.481   0.630  1.00 20.94           H  
ATOM   1555 HG21 THR A 114     -18.120 -19.143  -1.449  1.00 20.83           H  
ATOM   1556 HG22 THR A 114     -19.276 -17.981  -1.099  1.00 20.83           H  
ATOM   1557 HG23 THR A 114     -18.015 -18.411   0.114  1.00 20.83           H  
ATOM   1558  HG1 THR A 114     -21.229 -20.878  -0.697  1.00 18.46           H  
ATOM   1559  N   ASP A 115     -19.839 -23.179   1.299  1.00 17.44           N  
ATOM   1560  CA  ASP A 115     -20.429 -24.241   2.185  1.00 21.91           C  
ATOM   1561  C   ASP A 115     -20.132 -24.134   3.713  1.00 21.09           C  
ATOM   1562  O   ASP A 115     -21.046 -24.189   4.578  1.00 22.00           O  
ATOM   1563  CB  ASP A 115     -20.102 -25.720   1.670  1.00 25.31           C  
ATOM   1564  CG  ASP A 115     -20.821 -26.133   0.354  1.00 37.84           C  
ATOM   1565  OD1 ASP A 115     -21.067 -25.317  -0.574  1.00 35.07           O  
ATOM   1566  OD2 ASP A 115     -20.991 -27.365   0.158  1.00 48.08           O1-
ATOM   1567  H   ASP A 115     -19.330 -23.571   0.520  1.00 17.44           H  
ATOM   1568  HA  ASP A 115     -21.509 -24.100   2.179  1.00 21.91           H  
ATOM   1569  HB3 ASP A 115     -20.337 -26.345   2.532  1.00 25.31           H  
ATOM   1570  HB2 ASP A 115     -19.033 -25.713   1.455  1.00 25.31           H  
ATOM   1571  N   GLN A 116     -18.816 -24.150   3.912  1.00 15.08           N  
ATOM   1572  CA  GLN A 116     -18.179 -24.101   5.193  1.00 14.91           C  
ATOM   1573  C   GLN A 116     -18.571 -22.880   6.076  1.00 15.45           C  
ATOM   1574  O   GLN A 116     -18.581 -22.949   7.290  1.00 13.61           O  
ATOM   1575  CB  GLN A 116     -16.625 -24.107   4.996  1.00 19.23           C  
ATOM   1576  CG  GLN A 116     -16.157 -25.259   4.079  1.00 22.46           C  
ATOM   1577  CD  GLN A 116     -16.516 -26.713   4.425  1.00 32.49           C  
ATOM   1578  NE2 GLN A 116     -15.524 -27.555   4.693  1.00 39.08           N  
ATOM   1579  OE1 GLN A 116     -17.740 -27.043   4.516  1.00 33.37           O  
ATOM   1580  H   GLN A 116     -18.208 -23.914   3.140  1.00 15.08           H  
ATOM   1581  HA  GLN A 116     -18.501 -24.927   5.827  1.00 14.91           H  
ATOM   1582  HB3 GLN A 116     -16.000 -24.035   5.886  1.00 19.23           H  
ATOM   1583  HB2 GLN A 116     -16.374 -23.259   4.359  1.00 19.23           H  
ATOM   1584  HG3 GLN A 116     -15.067 -25.268   4.056  1.00 22.46           H  
ATOM   1585  HG2 GLN A 116     -16.442 -25.059   3.046  1.00 22.46           H  
ATOM   1586 HE22 GLN A 116     -15.717 -28.516   4.937  1.00 39.08           H  
ATOM   1587 HE21 GLN A 116     -14.571 -27.222   4.661  1.00 39.08           H  
ATOM   1588  N   ASP A 117     -19.206 -21.838   5.399  1.00 13.43           N  
ATOM   1589  CA  ASP A 117     -19.640 -20.566   6.021  1.00 16.40           C  
ATOM   1590  C   ASP A 117     -21.020 -20.743   6.635  1.00 14.96           C  
ATOM   1591  O   ASP A 117     -21.453 -19.786   7.318  1.00 13.82           O  
ATOM   1592  CB  ASP A 117     -19.680 -19.334   5.103  1.00 14.79           C  
ATOM   1593  CG  ASP A 117     -18.421 -18.903   4.361  1.00 17.56           C  
ATOM   1594  OD1 ASP A 117     -18.526 -18.214   3.285  1.00 15.81           O  
ATOM   1595  OD2 ASP A 117     -17.317 -19.017   4.968  1.00 15.95           O1-
ATOM   1596  H   ASP A 117     -19.319 -21.774   4.397  1.00 13.43           H  
ATOM   1597  HA  ASP A 117     -18.922 -20.452   6.834  1.00 16.40           H  
ATOM   1598  HB3 ASP A 117     -19.993 -18.487   5.713  1.00 14.79           H  
ATOM   1599  HB2 ASP A 117     -20.400 -19.469   4.297  1.00 14.79           H  
ATOM   1600  N   GLU A 118     -21.634 -21.922   6.324  1.00 14.70           N  
ATOM   1601  CA  GLU A 118     -22.809 -22.396   6.934  1.00 16.26           C  
ATOM   1602  C   GLU A 118     -22.298 -23.505   7.893  1.00 16.01           C  
ATOM   1603  O   GLU A 118     -22.328 -23.402   9.130  1.00 14.94           O  
ATOM   1604  CB  GLU A 118     -23.814 -22.895   5.889  1.00 24.44           C  
ATOM   1605  CG  GLU A 118     -24.033 -21.869   4.761  1.00 30.96           C  
ATOM   1606  CD  GLU A 118     -24.489 -20.498   5.303  1.00 37.52           C  
ATOM   1607  OE1 GLU A 118     -25.538 -20.427   5.982  1.00 44.89           O  
ATOM   1608  OE2 GLU A 118     -23.962 -19.490   4.787  1.00 25.87           O1-
ATOM   1609  H   GLU A 118     -21.146 -22.569   5.722  1.00 14.70           H  
ATOM   1610  HA  GLU A 118     -23.310 -21.625   7.519  1.00 16.26           H  
ATOM   1611  HB3 GLU A 118     -24.783 -23.128   6.329  1.00 24.44           H  
ATOM   1612  HB2 GLU A 118     -23.468 -23.796   5.382  1.00 24.44           H  
ATOM   1613  HG3 GLU A 118     -24.849 -22.296   4.177  1.00 30.96           H  
ATOM   1614  HG2 GLU A 118     -23.143 -21.868   4.130  1.00 30.96           H  
ATOM   1615  N   GLU A 119     -21.844 -24.602   7.323  1.00 13.70           N  
ATOM   1616  CA  GLU A 119     -21.447 -25.858   7.886  1.00 15.56           C  
ATOM   1617  C   GLU A 119     -20.423 -25.907   9.087  1.00 11.64           C  
ATOM   1618  O   GLU A 119     -20.556 -26.715   9.956  1.00 10.58           O  
ATOM   1619  CB  GLU A 119     -21.174 -26.881   6.824  1.00 18.50           C  
ATOM   1620  CG  GLU A 119     -22.507 -27.137   5.965  1.00 26.28           C  
ATOM   1621  CD  GLU A 119     -22.543 -28.109   4.788  1.00 34.25           C  
ATOM   1622  OE1 GLU A 119     -21.629 -28.950   4.767  1.00 35.05           O  
ATOM   1623  OE2 GLU A 119     -23.496 -28.197   4.032  1.00 38.72           O1-
ATOM   1624  H   GLU A 119     -21.828 -24.503   6.318  1.00 13.70           H  
ATOM   1625  HA  GLU A 119     -22.386 -26.228   8.299  1.00 15.56           H  
ATOM   1626  HB3 GLU A 119     -20.820 -27.786   7.316  1.00 18.50           H  
ATOM   1627  HB2 GLU A 119     -20.314 -26.518   6.262  1.00 18.50           H  
ATOM   1628  HG3 GLU A 119     -22.817 -26.156   5.605  1.00 26.28           H  
ATOM   1629  HG2 GLU A 119     -23.326 -27.554   6.552  1.00 26.28           H  
ATOM   1630  N   HIS A 120     -19.425 -25.024   9.070  1.00 12.17           N  
ATOM   1631  CA  HIS A 120     -18.310 -24.866   9.988  1.00 11.83           C  
ATOM   1632  C   HIS A 120     -18.434 -23.492  10.710  1.00  9.40           C  
ATOM   1633  O   HIS A 120     -18.372 -23.510  11.892  1.00  9.48           O  
ATOM   1634  CB  HIS A 120     -16.970 -24.987   9.287  1.00 10.87           C  
ATOM   1635  CG  HIS A 120     -16.482 -26.280   8.834  1.00 13.19           C  
ATOM   1636  CD2 HIS A 120     -15.515 -26.507   7.902  1.00 13.62           C  
ATOM   1637  ND1 HIS A 120     -16.762 -27.416   9.529  1.00 18.76           N  
ATOM   1638  CE1 HIS A 120     -15.915 -28.291   9.048  1.00 16.66           C  
ATOM   1639  NE2 HIS A 120     -15.098 -27.800   8.134  1.00 16.62           N  
ATOM   1640  H   HIS A 120     -19.505 -24.360   8.312  1.00 12.17           H  
ATOM   1641  HA  HIS A 120     -18.289 -25.569  10.820  1.00 11.83           H  
ATOM   1642  HB3 HIS A 120     -16.210 -24.636   9.985  1.00 10.87           H  
ATOM   1643  HB2 HIS A 120     -16.951 -24.295   8.445  1.00 10.87           H  
ATOM   1644  HD2 HIS A 120     -15.125 -25.839   7.149  1.00 13.62           H  
ATOM   1645  HE1 HIS A 120     -15.956 -29.326   9.352  1.00 16.66           H  
ATOM   1646  HE2 HIS A 120     -14.425 -28.356   7.626  1.00 16.62           H  
ATOM   1647  N   CYS A 121     -18.584 -22.361  10.032  1.00  9.30           N  
ATOM   1648  CA  CYS A 121     -18.396 -21.050  10.729  1.00  8.75           C  
ATOM   1649  C   CYS A 121     -19.563 -20.671  11.670  1.00 11.23           C  
ATOM   1650  O   CYS A 121     -19.251 -20.064  12.666  1.00  8.59           O  
ATOM   1651  CB  CYS A 121     -18.027 -19.982   9.729  1.00 14.08           C  
ATOM   1652  SG  CYS A 121     -16.531 -20.538   8.938  1.00 16.10           S  
ATOM   1653  H   CYS A 121     -18.556 -22.346   9.022  1.00  9.30           H  
ATOM   1654  HA  CYS A 121     -17.572 -21.063  11.442  1.00  8.75           H  
ATOM   1655  HB3 CYS A 121     -17.897 -18.966  10.099  1.00 14.08           H  
ATOM   1656  HB2 CYS A 121     -18.803 -19.768   8.994  1.00 14.08           H  
ATOM   1657  HG  CYS A 121     -15.812 -20.138   9.990  1.00 16.10           H  
ATOM   1658  N   ARG A 122     -20.782 -21.184  11.425  1.00  9.91           N  
ATOM   1659  CA  ARG A 122     -21.831 -20.986  12.450  1.00 13.00           C  
ATOM   1660  C   ARG A 122     -21.644 -21.959  13.634  1.00 12.03           C  
ATOM   1661  O   ARG A 122     -21.817 -21.627  14.751  1.00  9.56           O  
ATOM   1662  CB  ARG A 122     -23.233 -21.154  11.757  1.00 14.97           C  
ATOM   1663  CG  ARG A 122     -23.530 -20.259  10.567  1.00 22.15           C  
ATOM   1664  CD  ARG A 122     -25.035 -20.177  10.322  1.00 29.00           C  
ATOM   1665  NE  ARG A 122     -25.269 -19.313   9.196  1.00 31.99           N  
ATOM   1666  CZ  ARG A 122     -25.391 -17.998   9.011  1.00 37.96           C  
ATOM   1667  NH1 ARG A 122     -25.433 -17.159  10.037  1.00 37.23           N  
ATOM   1668  NH2 ARG A 122     -25.546 -17.500   7.762  1.00 38.85           N1+
ATOM   1669  H   ARG A 122     -20.881 -21.784  10.618  1.00  9.91           H  
ATOM   1670  HA  ARG A 122     -21.878 -19.979  12.866  1.00 13.00           H  
ATOM   1671  HB3 ARG A 122     -24.018 -21.129  12.512  1.00 14.97           H  
ATOM   1672  HB2 ARG A 122     -23.240 -22.219  11.527  1.00 14.97           H  
ATOM   1673  HG3 ARG A 122     -23.004 -20.675   9.708  1.00 22.15           H  
ATOM   1674  HG2 ARG A 122     -23.084 -19.265  10.586  1.00 22.15           H  
ATOM   1675  HD3 ARG A 122     -25.650 -20.046  11.213  1.00 29.00           H  
ATOM   1676  HD2 ARG A 122     -25.256 -21.167   9.924  1.00 29.00           H  
ATOM   1677  HE  ARG A 122     -25.355 -19.858   8.351  1.00 31.99           H  
ATOM   1678 HH12 ARG A 122     -25.488 -16.161   9.893  1.00 37.23           H  
ATOM   1679 HH11 ARG A 122     -25.562 -17.536  10.965  1.00 37.23           H  
ATOM   1680 HH22 ARG A 122     -25.563 -16.499   7.635  1.00 38.85           H  
ATOM   1681 HH21 ARG A 122     -25.535 -18.068   6.927  1.00 38.85           H  
ATOM   1682  N   LYS A 123     -21.216 -23.224  13.345  1.00  9.79           N  
ATOM   1683  CA  LYS A 123     -20.866 -24.245  14.390  1.00 11.76           C  
ATOM   1684  C   LYS A 123     -19.753 -23.829  15.369  1.00 10.03           C  
ATOM   1685  O   LYS A 123     -19.865 -24.042  16.575  1.00  9.08           O  
ATOM   1686  CB  LYS A 123     -20.548 -25.566  13.605  1.00 14.19           C  
ATOM   1687  CG  LYS A 123     -19.791 -26.692  14.356  1.00 18.33           C  
ATOM   1688  CD  LYS A 123     -19.839 -27.973  13.509  1.00 23.14           C  
ATOM   1689  CE  LYS A 123     -19.467 -29.263  14.261  1.00 32.30           C  
ATOM   1690  NZ  LYS A 123     -19.645 -30.448  13.343  1.00 21.12           N1+
ATOM   1691  H   LYS A 123     -21.028 -23.542  12.405  1.00  9.79           H  
ATOM   1692  HA  LYS A 123     -21.737 -24.408  15.024  1.00 11.76           H  
ATOM   1693  HB3 LYS A 123     -20.017 -25.360  12.675  1.00 14.19           H  
ATOM   1694  HB2 LYS A 123     -21.451 -25.909  13.100  1.00 14.19           H  
ATOM   1695  HG3 LYS A 123     -20.246 -26.879  15.329  1.00 18.33           H  
ATOM   1696  HG2 LYS A 123     -18.776 -26.343  14.545  1.00 18.33           H  
ATOM   1697  HD3 LYS A 123     -19.076 -27.811  12.748  1.00 23.14           H  
ATOM   1698  HD2 LYS A 123     -20.797 -27.977  12.989  1.00 23.14           H  
ATOM   1699  HE3 LYS A 123     -20.131 -29.310  15.124  1.00 32.30           H  
ATOM   1700  HE2 LYS A 123     -18.520 -29.156  14.789  1.00 32.30           H  
ATOM   1701  HZ1 LYS A 123     -18.936 -30.692  12.666  1.00 21.12           H  
ATOM   1702  HZ2 LYS A 123     -19.650 -31.292  13.897  1.00 21.12           H  
ATOM   1703  HZ3 LYS A 123     -20.479 -30.516  12.778  1.00 21.12           H  
ATOM   1704  N   VAL A 124     -18.687 -23.164  14.868  1.00  7.59           N  
ATOM   1705  CA  VAL A 124     -17.594 -22.407  15.591  1.00  8.72           C  
ATOM   1706  C   VAL A 124     -18.152 -21.363  16.466  1.00  9.49           C  
ATOM   1707  O   VAL A 124     -17.876 -21.411  17.644  1.00  8.53           O  
ATOM   1708  CB  VAL A 124     -16.681 -21.744  14.549  1.00  8.05           C  
ATOM   1709  CG1 VAL A 124     -15.800 -20.571  14.982  1.00  8.66           C  
ATOM   1710  CG2 VAL A 124     -15.978 -22.828  13.783  1.00  9.05           C  
ATOM   1711  H   VAL A 124     -18.654 -22.973  13.877  1.00  7.59           H  
ATOM   1712  HA  VAL A 124     -17.118 -23.091  16.294  1.00  8.72           H  
ATOM   1713  HB  VAL A 124     -17.352 -21.375  13.774  1.00  8.05           H  
ATOM   1714 HG11 VAL A 124     -14.813 -20.899  15.309  1.00  8.66           H  
ATOM   1715 HG12 VAL A 124     -15.579 -20.047  14.052  1.00  8.66           H  
ATOM   1716 HG13 VAL A 124     -16.138 -19.796  15.670  1.00  8.66           H  
ATOM   1717 HG21 VAL A 124     -16.442 -23.797  13.600  1.00  9.05           H  
ATOM   1718 HG22 VAL A 124     -15.725 -22.486  12.779  1.00  9.05           H  
ATOM   1719 HG23 VAL A 124     -15.102 -23.069  14.385  1.00  9.05           H  
ATOM   1720  N   ASN A 125     -18.982 -20.462  15.932  1.00  9.23           N  
ATOM   1721  CA  ASN A 125     -19.608 -19.357  16.711  1.00 10.72           C  
ATOM   1722  C   ASN A 125     -20.464 -19.894  17.890  1.00  8.85           C  
ATOM   1723  O   ASN A 125     -20.458 -19.285  18.963  1.00 12.34           O  
ATOM   1724  CB  ASN A 125     -20.445 -18.423  15.712  1.00  9.96           C  
ATOM   1725  CG  ASN A 125     -19.573 -17.365  15.076  1.00 11.44           C  
ATOM   1726  ND2 ASN A 125     -19.171 -17.563  13.853  1.00  7.45           N  
ATOM   1727  OD1 ASN A 125     -19.151 -16.380  15.670  1.00 14.08           O  
ATOM   1728  H   ASN A 125     -19.011 -20.456  14.922  1.00  9.23           H  
ATOM   1729  HA  ASN A 125     -18.739 -18.937  17.217  1.00 10.72           H  
ATOM   1730  HB3 ASN A 125     -21.251 -17.911  16.239  1.00  9.96           H  
ATOM   1731  HB2 ASN A 125     -20.884 -19.088  14.969  1.00  9.96           H  
ATOM   1732 HD22 ASN A 125     -18.536 -16.938  13.376  1.00  7.45           H  
ATOM   1733 HD21 ASN A 125     -19.376 -18.289  13.182  1.00  7.45           H  
ATOM   1734  N   GLU A 126     -21.271 -20.903  17.565  1.00  8.44           N  
ATOM   1735  CA  GLU A 126     -22.108 -21.568  18.570  1.00  8.40           C  
ATOM   1736  C   GLU A 126     -21.242 -22.279  19.692  1.00 10.18           C  
ATOM   1737  O   GLU A 126     -21.742 -22.373  20.811  1.00 11.29           O  
ATOM   1738  CB  GLU A 126     -22.971 -22.564  17.739  1.00  9.58           C  
ATOM   1739  CG  GLU A 126     -24.074 -21.859  16.919  1.00 16.15           C  
ATOM   1740  CD  GLU A 126     -24.891 -22.721  16.017  1.00 23.38           C  
ATOM   1741  OE1 GLU A 126     -25.395 -22.137  14.966  1.00 25.90           O  
ATOM   1742  OE2 GLU A 126     -25.085 -23.933  16.208  1.00 27.68           O1-
ATOM   1743  H   GLU A 126     -21.142 -21.310  16.649  1.00  8.44           H  
ATOM   1744  HA  GLU A 126     -22.722 -20.825  19.078  1.00  8.40           H  
ATOM   1745  HB3 GLU A 126     -23.475 -23.246  18.424  1.00  9.58           H  
ATOM   1746  HB2 GLU A 126     -22.361 -23.211  17.108  1.00  9.58           H  
ATOM   1747  HG3 GLU A 126     -23.566 -21.035  16.418  1.00 16.15           H  
ATOM   1748  HG2 GLU A 126     -24.725 -21.265  17.561  1.00 16.15           H  
ATOM   1749  N   TYR A 127     -20.046 -22.775  19.298  1.00  8.73           N  
ATOM   1750  CA  TYR A 127     -19.132 -23.346  20.293  1.00 10.64           C  
ATOM   1751  C   TYR A 127     -18.452 -22.282  21.179  1.00 13.64           C  
ATOM   1752  O   TYR A 127     -18.101 -22.601  22.315  1.00 13.33           O  
ATOM   1753  CB  TYR A 127     -18.089 -24.188  19.663  1.00 10.38           C  
ATOM   1754  CG  TYR A 127     -18.435 -25.525  19.078  1.00 12.71           C  
ATOM   1755  CD1 TYR A 127     -19.459 -26.361  19.498  1.00 15.75           C  
ATOM   1756  CD2 TYR A 127     -17.534 -26.016  18.092  1.00 14.82           C  
ATOM   1757  CE1 TYR A 127     -19.664 -27.630  18.992  1.00 17.53           C  
ATOM   1758  CE2 TYR A 127     -17.724 -27.320  17.564  1.00 20.56           C  
ATOM   1759  CZ  TYR A 127     -18.755 -28.154  18.069  1.00 24.34           C  
ATOM   1760  OH  TYR A 127     -18.915 -29.395  17.520  1.00 27.53           O  
ATOM   1761  H   TYR A 127     -19.594 -22.609  18.410  1.00  8.73           H  
ATOM   1762  HA  TYR A 127     -19.811 -23.930  20.913  1.00 10.64           H  
ATOM   1763  HB3 TYR A 127     -17.412 -24.567  20.428  1.00 10.38           H  
ATOM   1764  HB2 TYR A 127     -17.468 -23.536  19.049  1.00 10.38           H  
ATOM   1765  HD1 TYR A 127     -20.174 -26.011  20.228  1.00 15.75           H  
ATOM   1766  HD2 TYR A 127     -16.777 -25.330  17.741  1.00 14.82           H  
ATOM   1767  HE1 TYR A 127     -20.396 -28.314  19.396  1.00 17.53           H  
ATOM   1768  HE2 TYR A 127     -17.071 -27.748  16.818  1.00 20.56           H  
ATOM   1769  HH  TYR A 127     -19.580 -29.789  18.088  1.00 27.53           H  
ATOM   1770  N   LEU A 128     -18.334 -21.016  20.734  1.00 10.23           N  
ATOM   1771  CA  LEU A 128     -17.799 -19.897  21.557  1.00  9.24           C  
ATOM   1772  C   LEU A 128     -18.825 -19.342  22.500  1.00 12.69           C  
ATOM   1773  O   LEU A 128     -18.464 -18.777  23.551  1.00 13.19           O  
ATOM   1774  CB  LEU A 128     -17.152 -18.713  20.769  1.00  9.26           C  
ATOM   1775  CG  LEU A 128     -16.187 -19.097  19.576  1.00 11.09           C  
ATOM   1776  CD1 LEU A 128     -16.156 -18.007  18.387  1.00 14.49           C  
ATOM   1777  CD2 LEU A 128     -14.759 -19.408  19.972  1.00 14.96           C  
ATOM   1778  H   LEU A 128     -18.504 -20.812  19.760  1.00 10.23           H  
ATOM   1779  HA  LEU A 128     -16.965 -20.282  22.144  1.00  9.24           H  
ATOM   1780  HB3 LEU A 128     -16.538 -18.189  21.502  1.00  9.26           H  
ATOM   1781  HB2 LEU A 128     -17.985 -18.043  20.556  1.00  9.26           H  
ATOM   1782  HG  LEU A 128     -16.591 -19.992  19.103  1.00 11.09           H  
ATOM   1783 HD11 LEU A 128     -15.792 -18.324  17.410  1.00 14.49           H  
ATOM   1784 HD12 LEU A 128     -17.201 -17.735  18.238  1.00 14.49           H  
ATOM   1785 HD13 LEU A 128     -15.656 -17.132  18.802  1.00 14.49           H  
ATOM   1786 HD21 LEU A 128     -14.727 -19.640  21.036  1.00 14.96           H  
ATOM   1787 HD22 LEU A 128     -14.371 -20.308  19.495  1.00 14.96           H  
ATOM   1788 HD23 LEU A 128     -14.104 -18.565  19.753  1.00 14.96           H  
ATOM   1789  N   ASN A 129     -20.143 -19.426  22.164  1.00 10.18           N  
ATOM   1790  CA  ASN A 129     -21.277 -19.055  23.065  1.00 12.07           C  
ATOM   1791  C   ASN A 129     -21.517 -20.178  24.099  1.00 18.62           C  
ATOM   1792  O   ASN A 129     -21.133 -20.124  25.274  1.00 15.54           O  
ATOM   1793  CB  ASN A 129     -22.451 -18.804  22.149  1.00 10.71           C  
ATOM   1794  CG  ASN A 129     -22.513 -17.391  21.425  1.00 14.18           C  
ATOM   1795  ND2 ASN A 129     -22.016 -17.326  20.144  1.00 10.41           N  
ATOM   1796  OD1 ASN A 129     -22.920 -16.345  22.011  1.00 14.86           O  
ATOM   1797  H   ASN A 129     -20.438 -19.695  21.236  1.00 10.18           H  
ATOM   1798  HA  ASN A 129     -20.967 -18.168  23.617  1.00 12.07           H  
ATOM   1799  HB3 ASN A 129     -23.362 -18.791  22.748  1.00 10.71           H  
ATOM   1800  HB2 ASN A 129     -22.751 -19.517  21.381  1.00 10.71           H  
ATOM   1801 HD22 ASN A 129     -22.047 -16.454  19.635  1.00 10.41           H  
ATOM   1802 HD21 ASN A 129     -21.531 -18.120  19.752  1.00 10.41           H  
ATOM   1803  N   ASN A 130     -21.903 -21.314  23.537  1.00 13.63           N  
ATOM   1804  CA  ASN A 130     -22.258 -22.508  24.287  1.00 18.98           C  
ATOM   1805  C   ASN A 130     -21.235 -23.598  23.991  1.00 17.91           C  
ATOM   1806  O   ASN A 130     -21.397 -24.349  22.995  1.00 17.49           O  
ATOM   1807  CB  ASN A 130     -23.793 -22.904  23.905  1.00 18.02           C  
ATOM   1808  CG  ASN A 130     -24.876 -21.767  24.077  1.00 30.96           C  
ATOM   1809  ND2 ASN A 130     -25.593 -21.520  22.938  1.00 32.07           N  
ATOM   1810  OD1 ASN A 130     -24.955 -21.091  25.086  1.00 34.23           O  
ATOM   1811  H   ASN A 130     -21.978 -21.458  22.540  1.00 13.63           H  
ATOM   1812  HA  ASN A 130     -22.288 -22.314  25.359  1.00 18.98           H  
ATOM   1813  HB3 ASN A 130     -24.071 -23.846  24.379  1.00 18.02           H  
ATOM   1814  HB2 ASN A 130     -23.698 -23.223  22.867  1.00 18.02           H  
ATOM   1815 HD22 ASN A 130     -26.234 -20.740  22.908  1.00 32.07           H  
ATOM   1816 HD21 ASN A 130     -25.316 -21.912  22.049  1.00 32.07           H  
ATOM   1817  N   PRO A 131     -20.339 -23.918  24.938  1.00 15.33           N  
ATOM   1818  CA  PRO A 131     -19.527 -25.159  24.976  1.00 16.44           C  
ATOM   1819  C   PRO A 131     -20.542 -26.352  24.941  1.00 20.17           C  
ATOM   1820  O   PRO A 131     -21.560 -26.328  25.705  1.00 20.62           O  
ATOM   1821  CB  PRO A 131     -18.688 -25.085  26.263  1.00 18.69           C  
ATOM   1822  CG  PRO A 131     -18.637 -23.618  26.522  1.00 19.61           C  
ATOM   1823  CD  PRO A 131     -19.989 -23.193  26.180  1.00 18.12           C  
ATOM   1824  HA  PRO A 131     -18.892 -25.146  24.090  1.00 16.44           H  
ATOM   1825  HB3 PRO A 131     -17.717 -25.556  26.109  1.00 18.69           H  
ATOM   1826  HB2 PRO A 131     -19.198 -25.619  27.065  1.00 18.69           H  
ATOM   1827  HG3 PRO A 131     -18.002 -23.130  25.783  1.00 19.61           H  
ATOM   1828  HG2 PRO A 131     -18.278 -23.332  27.511  1.00 19.61           H  
ATOM   1829  HD2 PRO A 131     -20.661 -23.501  26.980  1.00 18.12           H  
ATOM   1830  HD3 PRO A 131     -19.916 -22.128  25.961  1.00 18.12           H  
ATOM   1831  N   PRO A 132     -20.397 -27.294  23.977  1.00 24.56           N  
ATOM   1832  CA  PRO A 132     -21.418 -28.351  23.771  1.00 26.91           C  
ATOM   1833  C   PRO A 132     -21.469 -29.388  24.913  1.00 27.86           C  
ATOM   1834  O   PRO A 132     -22.450 -30.110  24.899  1.00 28.62           O  
ATOM   1835  CB  PRO A 132     -21.010 -28.948  22.477  1.00 24.45           C  
ATOM   1836  CG  PRO A 132     -19.490 -28.686  22.310  1.00 24.09           C  
ATOM   1837  CD  PRO A 132     -19.290 -27.367  23.039  1.00 22.11           C  
ATOM   1838  HA  PRO A 132     -22.393 -27.873  23.678  1.00 26.91           H  
ATOM   1839  HB3 PRO A 132     -21.492 -28.385  21.679  1.00 24.45           H  
ATOM   1840  HB2 PRO A 132     -21.442 -29.941  22.347  1.00 24.45           H  
ATOM   1841  HG3 PRO A 132     -19.068 -28.784  21.309  1.00 24.09           H  
ATOM   1842  HG2 PRO A 132     -18.902 -29.396  22.892  1.00 24.09           H  
ATOM   1843  HD2 PRO A 132     -18.325 -27.232  23.528  1.00 22.11           H  
ATOM   1844  HD3 PRO A 132     -19.389 -26.531  22.346  1.00 22.11           H  
ATOM   1845  N   NMA A 132A    -20.556 -29.313  25.953  1.00  0.00           N  
ATOM   1846  CA  NMA A 132A    -20.645 -30.177  27.128  1.00  0.00           C  
ATOM   1847  H   NMA A 132A    -19.691 -28.792  25.973  1.00  0.00           H  
ATOM   1848 1HA  NMA A 132A    -20.137 -31.131  26.989  1.00  0.00           H  
ATOM   1849 2HA  NMA A 132A    -20.055 -29.788  27.958  1.00  0.00           H  
ATOM   1850 3HA  NMA A 132A    -21.689 -30.325  27.404  1.00  0.00           H  
TER    1851      NMA A 132A
ATOM   1852  CH3 ACE B  20      -7.727   7.338  10.310  1.00  0.00           C  
ATOM   1853  C   ACE B  20      -6.678   8.368   9.850  1.00  0.00           C  
ATOM   1854  O   ACE B  20      -6.887   9.605   9.863  1.00  0.00           O  
ATOM   1855 1H   ACE B  20      -7.337   6.336  10.491  1.00  0.00           H  
ATOM   1856 2H   ACE B  20      -8.162   7.674  11.252  1.00  0.00           H  
ATOM   1857 3H   ACE B  20      -8.520   7.308   9.563  1.00  0.00           H  
ATOM   1858  N   LYS B  21      -5.441   7.886   9.515  1.00 50.58      D000 N  
ATOM   1859  CA  LYS B  21      -4.370   8.576   9.018  1.00 34.33      D000 C  
ATOM   1860  C   LYS B  21      -4.496   8.444   7.434  1.00 34.38      D000 C  
ATOM   1861  O   LYS B  21      -4.428   7.356   6.869  1.00 25.10      D000 O  
ATOM   1862  CB  LYS B  21      -3.082   7.856   9.507  1.00 32.74      D000 C  
ATOM   1863  CG  LYS B  21      -1.817   8.530   8.845  1.00 41.67      D000 C  
ATOM   1864  CD  LYS B  21      -1.604   9.950   9.421  1.00 46.26      D000 C  
ATOM   1865  CE  LYS B  21      -0.186  10.603   9.158  1.00 39.34      D000 C  
ATOM   1866  NZ  LYS B  21      -0.133  12.037   9.447  1.00 53.68      D000 N1+
ATOM   1867  H2  LYS B  21      -5.471   6.879   9.452  1.00 50.58           H  
ATOM   1868  HA  LYS B  21      -4.446   9.591   9.410  1.00 34.33           H  
ATOM   1869  HB3 LYS B  21      -3.016   6.845   9.104  1.00 32.74           H  
ATOM   1870  HB2 LYS B  21      -2.991   7.761  10.589  1.00 32.74           H  
ATOM   1871  HG3 LYS B  21      -1.866   8.533   7.756  1.00 41.67           H  
ATOM   1872  HG2 LYS B  21      -0.998   7.888   9.168  1.00 41.67           H  
ATOM   1873  HD3 LYS B  21      -1.532   9.718  10.483  1.00 46.26           H  
ATOM   1874  HD2 LYS B  21      -2.401  10.687   9.323  1.00 46.26           H  
ATOM   1875  HE3 LYS B  21       0.089  10.427   8.119  1.00 39.34           H  
ATOM   1876  HE2 LYS B  21       0.521  10.070   9.795  1.00 39.34           H  
ATOM   1877  HZ1 LYS B  21       0.783  12.462   9.468  1.00 53.68           H  
ATOM   1878  HZ2 LYS B  21      -0.735  12.576   8.842  1.00 53.68           H  
ATOM   1879  HZ3 LYS B  21      -0.504  12.183  10.375  1.00 53.68           H  
ATOM   1880  N   TYR B  22      -4.908   9.618   6.901  1.00 26.63      D000 N  
ATOM   1881  CA  TYR B  22      -5.108   9.750   5.428  1.00 22.80      D000 C  
ATOM   1882  C   TYR B  22      -3.791   9.651   4.725  1.00 21.58      D000 C  
ATOM   1883  O   TYR B  22      -2.863  10.432   5.001  1.00 23.57      D000 O  
ATOM   1884  CB  TYR B  22      -5.927  11.070   5.082  1.00 24.66      D000 C  
ATOM   1885  CG  TYR B  22      -7.454  11.201   5.363  1.00 36.06      D000 C  
ATOM   1886  CD1 TYR B  22      -8.162  10.407   6.311  1.00 30.08      D000 C  
ATOM   1887  CD2 TYR B  22      -8.155  12.243   4.649  1.00 36.98      D000 C  
ATOM   1888  CE1 TYR B  22      -9.504  10.716   6.588  1.00 33.68      D000 C  
ATOM   1889  CE2 TYR B  22      -9.468  12.597   4.930  1.00 35.55      D000 C  
ATOM   1890  CZ  TYR B  22     -10.146  11.807   5.935  1.00 35.99      D000 C  
ATOM   1891  OH  TYR B  22     -11.443  12.197   6.264  1.00 38.43      D000 O  
ATOM   1892  H   TYR B  22      -5.299  10.348   7.479  1.00 26.63           H  
ATOM   1893  HA  TYR B  22      -5.767   8.981   5.025  1.00 22.80           H  
ATOM   1894  HB3 TYR B  22      -5.751  11.293   4.029  1.00 24.66           H  
ATOM   1895  HB2 TYR B  22      -5.582  11.902   5.695  1.00 24.66           H  
ATOM   1896  HD1 TYR B  22      -7.695   9.584   6.832  1.00 30.08           H  
ATOM   1897  HD2 TYR B  22      -7.500  12.717   3.933  1.00 36.98           H  
ATOM   1898  HE1 TYR B  22     -10.123  10.084   7.208  1.00 33.68           H  
ATOM   1899  HE2 TYR B  22      -9.924  13.412   4.388  1.00 35.55           H  
ATOM   1900  HH  TYR B  22     -11.749  11.810   7.087  1.00 38.43           H  
ATOM   1901  N   LEU B  23      -3.750   8.741   3.770  1.00 14.12      D000 N  
ATOM   1902  CA  LEU B  23      -2.530   8.538   2.967  1.00 13.37      D000 C  
ATOM   1903  C   LEU B  23      -2.439   9.386   1.725  1.00 15.60      D000 C  
ATOM   1904  O   LEU B  23      -1.371   9.868   1.334  1.00 15.56      D000 O  
ATOM   1905  CB  LEU B  23      -2.453   7.019   2.672  1.00 14.43      D000 C  
ATOM   1906  CG  LEU B  23      -2.458   6.152   4.010  1.00 17.96      D000 C  
ATOM   1907  CD1 LEU B  23      -2.256   4.708   3.727  1.00 18.01      D000 C  
ATOM   1908  CD2 LEU B  23      -1.367   6.653   5.034  1.00 21.49      D000 C  
ATOM   1909  H   LEU B  23      -4.595   8.374   3.356  1.00 14.12           H  
ATOM   1910  HA  LEU B  23      -1.631   8.789   3.531  1.00 13.37           H  
ATOM   1911  HB3 LEU B  23      -1.516   6.713   2.208  1.00 14.43           H  
ATOM   1912  HB2 LEU B  23      -3.268   6.556   2.115  1.00 14.43           H  
ATOM   1913  HG  LEU B  23      -3.424   6.216   4.510  1.00 17.96           H  
ATOM   1914 HD11 LEU B  23      -1.586   4.505   2.892  1.00 18.01           H  
ATOM   1915 HD12 LEU B  23      -1.743   4.121   4.489  1.00 18.01           H  
ATOM   1916 HD13 LEU B  23      -3.176   4.129   3.649  1.00 18.01           H  
ATOM   1917 HD21 LEU B  23      -0.509   7.014   4.467  1.00 21.49           H  
ATOM   1918 HD22 LEU B  23      -1.768   7.477   5.624  1.00 21.49           H  
ATOM   1919 HD23 LEU B  23      -1.041   5.881   5.732  1.00 21.49           H  
ATOM   1920  N   VAL B  24      -3.605   9.681   1.113  1.00 11.33      D000 N  
ATOM   1921  CA  VAL B  24      -3.754  10.509  -0.097  1.00 10.41      D000 C  
ATOM   1922  C   VAL B  24      -5.273  10.708  -0.341  1.00 12.08      D000 C  
ATOM   1923  O   VAL B  24      -6.030   9.816   0.070  1.00 11.44      D000 O  
ATOM   1924  CB  VAL B  24      -3.076   9.911  -1.339  1.00 12.37      D000 C  
ATOM   1925  CG1 VAL B  24      -3.558   8.504  -1.758  1.00 14.96      D000 C  
ATOM   1926  CG2 VAL B  24      -3.020  10.709  -2.576  1.00 16.44      D000 C  
ATOM   1927  H   VAL B  24      -4.482   9.312   1.451  1.00 11.33           H  
ATOM   1928  HA  VAL B  24      -3.296  11.463   0.163  1.00 10.41           H  
ATOM   1929  HB  VAL B  24      -2.017   9.789  -1.109  1.00 12.37           H  
ATOM   1930 HG11 VAL B  24      -2.851   8.072  -2.467  1.00 14.96           H  
ATOM   1931 HG12 VAL B  24      -3.565   7.823  -0.907  1.00 14.96           H  
ATOM   1932 HG13 VAL B  24      -4.572   8.530  -2.158  1.00 14.96           H  
ATOM   1933 HG21 VAL B  24      -4.036  10.965  -2.878  1.00 16.44           H  
ATOM   1934 HG22 VAL B  24      -2.460  11.612  -2.332  1.00 16.44           H  
ATOM   1935 HG23 VAL B  24      -2.559  10.247  -3.449  1.00 16.44           H  
ATOM   1936  N   GLU B  25      -5.686  11.779  -1.041  1.00 12.54      D000 N  
ATOM   1937  CA  GLU B  25      -7.104  11.963  -1.447  1.00 11.61      D000 C  
ATOM   1938  C   GLU B  25      -6.962  12.683  -2.851  1.00 12.81      D000 C  
ATOM   1939  O   GLU B  25      -5.907  13.286  -3.105  1.00 14.69      D000 O  
ATOM   1940  CB  GLU B  25      -7.749  12.842  -0.338  1.00 15.94      D000 C  
ATOM   1941  CG  GLU B  25      -7.678  14.353  -0.397  1.00 21.86      D000 C  
ATOM   1942  CD  GLU B  25      -8.252  15.082   0.782  1.00 34.88      D000 C  
ATOM   1943  OE1 GLU B  25      -8.497  14.439   1.882  1.00 35.13      D000 O  
ATOM   1944  OE2 GLU B  25      -8.565  16.305   0.642  1.00 36.26      D000 O1-
ATOM   1945  H   GLU B  25      -5.072  12.501  -1.389  1.00 12.54           H  
ATOM   1946  HA  GLU B  25      -7.489  10.944  -1.490  1.00 11.61           H  
ATOM   1947  HB3 GLU B  25      -7.364  12.438   0.598  1.00 15.94           H  
ATOM   1948  HB2 GLU B  25      -8.824  12.664  -0.343  1.00 15.94           H  
ATOM   1949  HG3 GLU B  25      -8.004  14.733  -1.366  1.00 21.86           H  
ATOM   1950  HG2 GLU B  25      -6.627  14.615  -0.278  1.00 21.86           H  
ATOM   1951  N   PHE B  26      -8.104  12.809  -3.573  1.00  9.11      D000 N  
ATOM   1952  CA  PHE B  26      -8.155  13.433  -4.878  1.00 11.34      D000 C  
ATOM   1953  C   PHE B  26      -9.596  13.583  -5.437  1.00 11.64      D000 C  
ATOM   1954  O   PHE B  26     -10.345  12.629  -5.182  1.00 10.09      D000 O  
ATOM   1955  CB  PHE B  26      -7.183  12.875  -5.950  1.00 12.10      D000 C  
ATOM   1956  CG  PHE B  26      -7.441  11.572  -6.690  1.00  9.89      D000 C  
ATOM   1957  CD1 PHE B  26      -8.274  11.395  -7.794  1.00 10.89      D000 C  
ATOM   1958  CD2 PHE B  26      -7.075  10.356  -6.061  1.00 10.50      D000 C  
ATOM   1959  CE1 PHE B  26      -8.688  10.165  -8.294  1.00 10.68      D000 C  
ATOM   1960  CE2 PHE B  26      -7.499   9.108  -6.468  1.00 13.37      D000 C  
ATOM   1961  CZ  PHE B  26      -8.343   9.013  -7.609  1.00  9.51      D000 C  
ATOM   1962  H   PHE B  26      -8.904  12.222  -3.386  1.00  9.11           H  
ATOM   1963  HA  PHE B  26      -7.935  14.484  -4.694  1.00 11.34           H  
ATOM   1964  HB3 PHE B  26      -6.176  12.862  -5.533  1.00 12.10           H  
ATOM   1965  HB2 PHE B  26      -7.128  13.653  -6.712  1.00 12.10           H  
ATOM   1966  HD1 PHE B  26      -8.533  12.336  -8.257  1.00 10.89           H  
ATOM   1967  HD2 PHE B  26      -6.556  10.494  -5.124  1.00 10.50           H  
ATOM   1968  HE1 PHE B  26      -9.152  10.004  -9.256  1.00 10.68           H  
ATOM   1969  HE2 PHE B  26      -7.196   8.320  -5.794  1.00 13.37           H  
ATOM   1970  HZ  PHE B  26      -8.788   8.058  -7.844  1.00  9.51           H  
ATOM   1971  N   ARG B  27     -10.014  14.749  -5.980  1.00 10.26      D000 N  
ATOM   1972  CA  ARG B  27     -11.383  15.060  -6.466  1.00 11.78      D000 C  
ATOM   1973  C   ARG B  27     -11.605  14.283  -7.742  1.00 10.64      D000 C  
ATOM   1974  O   ARG B  27     -10.877  14.372  -8.732  1.00 12.35      D000 O  
ATOM   1975  CB  ARG B  27     -11.476  16.588  -6.788  1.00 11.36      D000 C  
ATOM   1976  CG  ARG B  27     -11.453  17.547  -5.581  1.00 13.69      D000 C  
ATOM   1977  CD  ARG B  27     -11.236  19.020  -5.861  1.00 17.81      D000 C  
ATOM   1978  NE  ARG B  27     -10.073  19.297  -6.680  1.00 25.50      D000 N  
ATOM   1979  CZ  ARG B  27      -9.474  20.408  -6.899  1.00 32.61      D000 C  
ATOM   1980  NH1 ARG B  27     -10.060  21.593  -6.618  1.00 31.42      D000 N  
ATOM   1981  NH2 ARG B  27      -8.252  20.388  -7.417  1.00 28.44      D000 N1+
ATOM   1982  H   ARG B  27      -9.298  15.434  -6.173  1.00 10.26           H  
ATOM   1983  HA  ARG B  27     -12.058  14.793  -5.653  1.00 11.78           H  
ATOM   1984  HB3 ARG B  27     -12.483  16.719  -7.184  1.00 11.36           H  
ATOM   1985  HB2 ARG B  27     -10.675  16.909  -7.454  1.00 11.36           H  
ATOM   1986  HG3 ARG B  27     -10.759  17.366  -4.760  1.00 13.69           H  
ATOM   1987  HG2 ARG B  27     -12.428  17.496  -5.098  1.00 13.69           H  
ATOM   1988  HD3 ARG B  27     -11.201  19.631  -4.960  1.00 17.81           H  
ATOM   1989  HD2 ARG B  27     -12.135  19.378  -6.362  1.00 17.81           H  
ATOM   1990  HE  ARG B  27      -9.534  18.496  -6.977  1.00 25.50           H  
ATOM   1991 HH12 ARG B  27      -9.615  22.499  -6.613  1.00 31.42           H  
ATOM   1992 HH11 ARG B  27     -11.037  21.612  -6.363  1.00 31.42           H  
ATOM   1993 HH22 ARG B  27      -7.817  21.253  -7.705  1.00 28.44           H  
ATOM   1994 HH21 ARG B  27      -7.627  19.594  -7.424  1.00 28.44           H  
ATOM   1995  N   ALA B  28     -12.656  13.415  -7.647  1.00 10.34      D000 N  
ATOM   1996  CA  ALA B  28     -12.979  12.374  -8.582  1.00  9.97      D000 C  
ATOM   1997  C   ALA B  28     -14.345  11.803  -8.253  1.00 11.41      D000 C  
ATOM   1998  O   ALA B  28     -14.551  11.299  -7.195  1.00 10.95      D000 O  
ATOM   1999  CB  ALA B  28     -11.924  11.319  -8.422  1.00 11.90      D000 C  
ATOM   2000  H   ALA B  28     -13.314  13.539  -6.890  1.00 10.34           H  
ATOM   2001  HA  ALA B  28     -12.856  12.747  -9.599  1.00  9.97           H  
ATOM   2002  HB1 ALA B  28     -12.147  10.342  -8.852  1.00 11.90           H  
ATOM   2003  HB2 ALA B  28     -11.010  11.639  -8.924  1.00 11.90           H  
ATOM   2004  HB3 ALA B  28     -11.641  11.163  -7.381  1.00 11.90           H  
ATOM   2005  N   GLY B  29     -15.264  11.826  -9.250  1.00 10.88      D000 N  
ATOM   2006  CA  GLY B  29     -16.618  11.300  -9.197  1.00 10.42      D000 C  
ATOM   2007  C   GLY B  29     -16.509   9.791  -9.455  1.00 10.00      D000 C  
ATOM   2008  O   GLY B  29     -15.519   9.273 -10.017  1.00  8.79      D000 O  
ATOM   2009  H   GLY B  29     -14.944  11.987 -10.194  1.00 10.88           H  
ATOM   2010  HA3 GLY B  29     -17.274  11.778  -9.925  1.00 10.42           H  
ATOM   2011  HA2 GLY B  29     -17.058  11.440  -8.210  1.00 10.42           H  
ATOM   2012  N   LYS B  30     -17.564   8.999  -9.024  1.00  9.77      D000 N  
ATOM   2013  CA  LYS B  30     -17.760   7.624  -9.451  1.00  9.79      D000 C  
ATOM   2014  C   LYS B  30     -18.225   7.588 -10.907  1.00 10.05      D000 C  
ATOM   2015  O   LYS B  30     -18.742   8.634 -11.380  1.00 10.40      D000 O  
ATOM   2016  CB  LYS B  30     -18.785   7.069  -8.406  1.00 10.49      D000 C  
ATOM   2017  CG  LYS B  30     -18.211   6.735  -6.961  1.00 14.81      D000 C  
ATOM   2018  CD  LYS B  30     -19.119   6.043  -5.830  1.00 18.43      D000 C  
ATOM   2019  CE  LYS B  30     -19.496   4.608  -6.157  1.00 22.27      D000 C  
ATOM   2020  NZ  LYS B  30     -19.656   3.811  -4.907  1.00 27.53      D000 N1+
ATOM   2021  H   LYS B  30     -18.400   9.521  -8.803  1.00  9.77           H  
ATOM   2022  HA  LYS B  30     -16.839   7.041  -9.446  1.00  9.79           H  
ATOM   2023  HB3 LYS B  30     -19.194   6.146  -8.817  1.00 10.49           H  
ATOM   2024  HB2 LYS B  30     -19.621   7.754  -8.265  1.00 10.49           H  
ATOM   2025  HG3 LYS B  30     -17.933   7.690  -6.514  1.00 14.81           H  
ATOM   2026  HG2 LYS B  30     -17.304   6.137  -7.045  1.00 14.81           H  
ATOM   2027  HD3 LYS B  30     -19.960   6.735  -5.814  1.00 18.43           H  
ATOM   2028  HD2 LYS B  30     -18.590   6.080  -4.878  1.00 18.43           H  
ATOM   2029  HE3 LYS B  30     -18.657   4.148  -6.679  1.00 22.27           H  
ATOM   2030  HE2 LYS B  30     -20.337   4.516  -6.844  1.00 22.27           H  
ATOM   2031  HZ1 LYS B  30     -18.742   3.608  -4.527  1.00 27.53           H  
ATOM   2032  HZ2 LYS B  30     -20.191   4.304  -4.206  1.00 27.53           H  
ATOM   2033  HZ3 LYS B  30     -20.022   2.897  -5.135  1.00 27.53           H  
ATOM   2034  N   MET B  31     -18.072   6.457 -11.546  1.00 12.16      D000 N  
ATOM   2035  CA  MET B  31     -18.813   6.203 -12.864  1.00 10.64      D000 C  
ATOM   2036  C   MET B  31     -19.794   5.010 -12.634  1.00 15.72      D000 C  
ATOM   2037  O   MET B  31     -19.767   4.361 -11.607  1.00 15.15      D000 O  
ATOM   2038  CB  MET B  31     -17.725   5.835 -13.860  1.00 11.19      D000 C  
ATOM   2039  CG  MET B  31     -16.658   6.876 -14.029  1.00 10.97      D000 C  
ATOM   2040  SD  MET B  31     -15.710   6.642 -15.580  1.00 11.84      D000 S  
ATOM   2041  CE  MET B  31     -16.918   7.315 -16.745  1.00 12.02      D000 C  
ATOM   2042  H   MET B  31     -17.426   5.728 -11.277  1.00 12.16           H  
ATOM   2043  HA  MET B  31     -19.299   7.132 -13.163  1.00 10.64           H  
ATOM   2044  HB3 MET B  31     -18.299   5.792 -14.785  1.00 11.19           H  
ATOM   2045  HB2 MET B  31     -17.211   4.886 -13.705  1.00 11.19           H  
ATOM   2046  HG3 MET B  31     -15.893   6.926 -13.254  1.00 10.97           H  
ATOM   2047  HG2 MET B  31     -17.088   7.877 -14.064  1.00 10.97           H  
ATOM   2048  HE1 MET B  31     -16.499   7.224 -17.747  1.00 12.02           H  
ATOM   2049  HE2 MET B  31     -17.758   6.629 -16.848  1.00 12.02           H  
ATOM   2050  HE3 MET B  31     -17.264   8.348 -16.695  1.00 12.02           H  
ATOM   2051  N   SER B  32     -20.591   4.708 -13.637  1.00 13.17      D000 N  
ATOM   2052  CA  SER B  32     -21.235   3.447 -13.945  1.00 17.80      D000 C  
ATOM   2053  C   SER B  32     -20.579   2.828 -15.197  1.00 18.73      D000 C  
ATOM   2054  O   SER B  32     -19.655   3.496 -15.784  1.00 18.00      D000 O  
ATOM   2055  CB  SER B  32     -22.652   3.923 -14.351  1.00 23.48      D000 C  
ATOM   2056  OG  SER B  32     -22.713   5.048 -15.245  1.00 33.01      D000 O  
ATOM   2057  H   SER B  32     -20.683   5.221 -14.503  1.00 13.17           H  
ATOM   2058  HA  SER B  32     -21.254   2.681 -13.170  1.00 17.80           H  
ATOM   2059  HB3 SER B  32     -23.197   4.189 -13.445  1.00 23.48           H  
ATOM   2060  HB2 SER B  32     -23.273   3.122 -14.752  1.00 23.48           H  
ATOM   2061  HG  SER B  32     -23.643   5.284 -15.284  1.00 33.01           H  
ATOM   2062  N   LEU B  33     -21.021   1.687 -15.635  1.00 19.77      D000 N  
ATOM   2063  CA  LEU B  33     -20.340   0.786 -16.560  1.00 20.23      D000 C  
ATOM   2064  C   LEU B  33     -21.309  -0.224 -17.059  1.00 29.58      D000 C  
ATOM   2065  O   LEU B  33     -21.924  -0.979 -16.284  1.00 26.46      D000 O  
ATOM   2066  CB  LEU B  33     -19.145   0.115 -15.795  1.00 20.74      D000 C  
ATOM   2067  CG  LEU B  33     -18.633  -1.310 -16.028  1.00 24.31      D000 C  
ATOM   2068  CD1 LEU B  33     -18.041  -1.432 -17.451  1.00 22.21      D000 C  
ATOM   2069  CD2 LEU B  33     -17.765  -1.987 -14.960  1.00 26.86      D000 C  
ATOM   2070  H   LEU B  33     -21.844   1.306 -15.190  1.00 19.77           H  
ATOM   2071  HA  LEU B  33     -20.090   1.456 -17.383  1.00 20.23           H  
ATOM   2072  HB3 LEU B  33     -19.424   0.231 -14.748  1.00 20.74           H  
ATOM   2073  HB2 LEU B  33     -18.342   0.852 -15.776  1.00 20.74           H  
ATOM   2074  HG  LEU B  33     -19.487  -1.979 -16.134  1.00 24.31           H  
ATOM   2075 HD11 LEU B  33     -18.018  -2.396 -17.960  1.00 22.21           H  
ATOM   2076 HD12 LEU B  33     -18.565  -0.714 -18.082  1.00 22.21           H  
ATOM   2077 HD13 LEU B  33     -17.030  -1.026 -17.421  1.00 22.21           H  
ATOM   2078 HD21 LEU B  33     -16.776  -2.337 -15.254  1.00 26.86           H  
ATOM   2079 HD22 LEU B  33     -17.630  -1.371 -14.071  1.00 26.86           H  
ATOM   2080 HD23 LEU B  33     -18.248  -2.935 -14.725  1.00 26.86           H  
ATOM   2081  N   LYS B  34     -21.516  -0.241 -18.363  1.00 26.49      D000 N  
ATOM   2082  CA  LYS B  34     -22.544  -1.056 -19.032  1.00 31.99      D000 C  
ATOM   2083  C   LYS B  34     -21.887  -1.641 -20.268  1.00 30.53      D000 C  
ATOM   2084  O   LYS B  34     -21.327  -0.975 -21.079  1.00 29.47      D000 O  
ATOM   2085  CB  LYS B  34     -23.925  -0.291 -19.255  1.00 36.72      D000 C  
ATOM   2086  CG  LYS B  34     -24.545   0.206 -17.910  1.00 45.31      D000 C  
ATOM   2087  CD  LYS B  34     -26.049   0.554 -17.970  1.00 50.51      D000 C  
ATOM   2088  CE  LYS B  34     -26.601   0.920 -16.546  1.00 44.17      D000 C  
ATOM   2089  NZ  LYS B  34     -28.007   1.187 -16.624  1.00 42.45      D000 N1+
ATOM   2090  H   LYS B  34     -20.763   0.211 -18.862  1.00 26.49           H  
ATOM   2091  HA  LYS B  34     -22.819  -1.889 -18.384  1.00 31.99           H  
ATOM   2092  HB3 LYS B  34     -24.643  -0.996 -19.675  1.00 36.72           H  
ATOM   2093  HB2 LYS B  34     -23.839   0.565 -19.924  1.00 36.72           H  
ATOM   2094  HG3 LYS B  34     -24.021   1.049 -17.460  1.00 45.31           H  
ATOM   2095  HG2 LYS B  34     -24.389  -0.545 -17.136  1.00 45.31           H  
ATOM   2096  HD3 LYS B  34     -26.660  -0.303 -18.252  1.00 50.51           H  
ATOM   2097  HD2 LYS B  34     -26.131   1.300 -18.760  1.00 50.51           H  
ATOM   2098  HE3 LYS B  34     -26.082   1.763 -16.089  1.00 44.17           H  
ATOM   2099  HE2 LYS B  34     -26.370   0.114 -15.848  1.00 44.17           H  
ATOM   2100  HZ1 LYS B  34     -28.297   2.032 -17.096  1.00 42.45           H  
ATOM   2101  HZ2 LYS B  34     -28.378   0.443 -17.199  1.00 42.45           H  
ATOM   2102  HZ3 LYS B  34     -28.383   1.313 -15.695  1.00 42.45           H  
ATOM   2103  N   GLY B  35     -21.876  -2.997 -20.402  1.00 31.13      D000 N  
ATOM   2104  CA  GLY B  35     -21.068  -3.768 -21.319  1.00 29.23      D000 C  
ATOM   2105  C   GLY B  35     -19.655  -3.478 -20.848  1.00 28.66      D000 C  
ATOM   2106  O   GLY B  35     -19.327  -3.772 -19.706  1.00 30.32      D000 O  
ATOM   2107  H   GLY B  35     -22.170  -3.559 -19.617  1.00 31.13           H  
ATOM   2108  HA3 GLY B  35     -21.242  -3.486 -22.357  1.00 29.23           H  
ATOM   2109  HA2 GLY B  35     -21.394  -4.806 -21.254  1.00 29.23           H  
ATOM   2110  N   THR B  36     -18.806  -2.832 -21.741  1.00 21.69      D000 N  
ATOM   2111  CA  THR B  36     -17.529  -2.252 -21.336  1.00 23.68      D000 C  
ATOM   2112  C   THR B  36     -17.510  -0.711 -21.418  1.00 23.17      D000 C  
ATOM   2113  O   THR B  36     -16.622  -0.094 -20.840  1.00 23.97      D000 O  
ATOM   2114  CB  THR B  36     -16.361  -2.883 -22.200  1.00 29.66      D000 C  
ATOM   2115  CG2 THR B  36     -14.943  -2.439 -21.743  1.00 36.25      D000 C  
ATOM   2116  OG1 THR B  36     -16.364  -4.253 -22.096  1.00 29.94      D000 O  
ATOM   2117  H   THR B  36     -19.307  -2.496 -22.551  1.00 21.69           H  
ATOM   2118  HA  THR B  36     -17.324  -2.359 -20.270  1.00 23.68           H  
ATOM   2119  HB  THR B  36     -16.540  -2.614 -23.241  1.00 29.66           H  
ATOM   2120 HG21 THR B  36     -14.563  -1.624 -22.359  1.00 36.25           H  
ATOM   2121 HG22 THR B  36     -14.788  -2.084 -20.724  1.00 36.25           H  
ATOM   2122 HG23 THR B  36     -14.266  -3.252 -22.005  1.00 36.25           H  
ATOM   2123  HG1 THR B  36     -17.015  -4.703 -22.639  1.00 29.94           H  
ATOM   2124  N   THR B  37     -18.617  -0.094 -21.965  1.00 17.31      D000 N  
ATOM   2125  CA  THR B  37     -18.764   1.336 -21.914  1.00 16.45      D000 C  
ATOM   2126  C   THR B  37     -18.857   1.877 -20.424  1.00 18.35      D000 C  
ATOM   2127  O   THR B  37     -19.637   1.291 -19.648  1.00 17.18      D000 O  
ATOM   2128  CB  THR B  37     -20.122   1.753 -22.595  1.00 20.45      D000 C  
ATOM   2129  CG2 THR B  37     -20.484   3.257 -22.767  1.00 19.32      D000 C  
ATOM   2130  OG1 THR B  37     -20.221   1.186 -23.856  1.00 21.66      D000 O  
ATOM   2131  H   THR B  37     -19.448  -0.613 -22.210  1.00 17.31           H  
ATOM   2132  HA  THR B  37     -18.072   1.823 -22.601  1.00 16.45           H  
ATOM   2133  HB  THR B  37     -20.885   1.347 -21.932  1.00 20.45           H  
ATOM   2134 HG21 THR B  37     -19.742   3.617 -23.480  1.00 19.32           H  
ATOM   2135 HG22 THR B  37     -21.486   3.350 -23.186  1.00 19.32           H  
ATOM   2136 HG23 THR B  37     -20.453   3.720 -21.781  1.00 19.32           H  
ATOM   2137  HG1 THR B  37     -20.956   1.611 -24.303  1.00 21.66           H  
ATOM   2138  N   VAL B  38     -18.156   2.997 -20.214  1.00 13.85      D000 N  
ATOM   2139  CA  VAL B  38     -18.172   3.702 -18.929  1.00 13.85      D000 C  
ATOM   2140  C   VAL B  38     -18.975   4.985 -19.104  1.00 14.67      D000 C  
ATOM   2141  O   VAL B  38     -18.964   5.490 -20.242  1.00 13.73      D000 O  
ATOM   2142  CB  VAL B  38     -16.710   3.931 -18.484  1.00 11.12      D000 C  
ATOM   2143  CG1 VAL B  38     -16.044   2.573 -18.236  1.00 12.42      D000 C  
ATOM   2144  CG2 VAL B  38     -15.872   4.855 -19.372  1.00 16.55      D000 C  
ATOM   2145  H   VAL B  38     -17.680   3.380 -21.018  1.00 13.85           H  
ATOM   2146  HA  VAL B  38     -18.605   3.118 -18.117  1.00 13.85           H  
ATOM   2147  HB  VAL B  38     -16.572   4.353 -17.489  1.00 11.12           H  
ATOM   2148 HG11 VAL B  38     -16.761   1.754 -18.294  1.00 12.42           H  
ATOM   2149 HG12 VAL B  38     -15.250   2.494 -18.979  1.00 12.42           H  
ATOM   2150 HG13 VAL B  38     -15.499   2.349 -17.319  1.00 12.42           H  
ATOM   2151 HG21 VAL B  38     -16.232   5.875 -19.235  1.00 16.55           H  
ATOM   2152 HG22 VAL B  38     -14.793   4.792 -19.229  1.00 16.55           H  
ATOM   2153 HG23 VAL B  38     -16.096   4.582 -20.403  1.00 16.55           H  
ATOM   2154  N   THR B  39     -19.669   5.452 -18.055  1.00 13.45      D000 N  
ATOM   2155  CA  THR B  39     -20.455   6.735 -18.112  1.00 12.51      D000 C  
ATOM   2156  C   THR B  39     -20.261   7.511 -16.746  1.00 13.72      D000 C  
ATOM   2157  O   THR B  39     -20.373   6.845 -15.713  1.00 14.09      D000 O  
ATOM   2158  CB  THR B  39     -21.940   6.506 -18.248  1.00 18.92      D000 C  
ATOM   2159  CG2 THR B  39     -22.866   7.689 -18.326  1.00 18.67      D000 C  
ATOM   2160  OG1 THR B  39     -22.124   5.865 -19.504  1.00 21.92      D000 O  
ATOM   2161  H   THR B  39     -19.862   4.864 -17.257  1.00 13.45           H  
ATOM   2162  HA  THR B  39     -20.071   7.416 -18.872  1.00 12.51           H  
ATOM   2163  HB  THR B  39     -22.236   5.740 -17.532  1.00 18.92           H  
ATOM   2164 HG21 THR B  39     -23.920   7.462 -18.484  1.00 18.67           H  
ATOM   2165 HG22 THR B  39     -22.889   8.096 -17.315  1.00 18.67           H  
ATOM   2166 HG23 THR B  39     -22.652   8.461 -19.065  1.00 18.67           H  
ATOM   2167  HG1 THR B  39     -21.886   4.961 -19.288  1.00 21.92           H  
ATOM   2168  N   PRO B  40     -20.115   8.875 -16.760  1.00 12.31      D000 N  
ATOM   2169  CA  PRO B  40     -19.944   9.680 -15.569  1.00  9.83      D000 C  
ATOM   2170  C   PRO B  40     -21.082   9.627 -14.519  1.00 13.06      D000 C  
ATOM   2171  O   PRO B  40     -22.228   9.619 -14.927  1.00 14.54      D000 O  
ATOM   2172  CB  PRO B  40     -19.581  11.116 -16.063  1.00 11.75      D000 C  
ATOM   2173  CG  PRO B  40     -20.111  11.071 -17.467  1.00 10.47      D000 C  
ATOM   2174  CD  PRO B  40     -19.864   9.668 -17.945  1.00 12.39      D000 C  
ATOM   2175  HA  PRO B  40     -19.071   9.276 -15.056  1.00  9.83           H  
ATOM   2176  HB3 PRO B  40     -18.497  11.167 -15.967  1.00 11.75           H  
ATOM   2177  HB2 PRO B  40     -20.085  11.915 -15.518  1.00 11.75           H  
ATOM   2178  HG3 PRO B  40     -19.670  11.817 -18.128  1.00 10.47           H  
ATOM   2179  HG2 PRO B  40     -21.177  11.292 -17.527  1.00 10.47           H  
ATOM   2180  HD2 PRO B  40     -20.561   9.439 -18.751  1.00 12.39           H  
ATOM   2181  HD3 PRO B  40     -18.819   9.725 -18.249  1.00 12.39           H  
ATOM   2182  N   ASP B  41     -20.782   9.704 -13.234  1.00  9.89      D000 N  
ATOM   2183  CA  ASP B  41     -21.704  10.080 -12.154  1.00 10.36      D000 C  
ATOM   2184  C   ASP B  41     -21.464  11.568 -11.820  1.00 14.37      D000 C  
ATOM   2185  O   ASP B  41     -20.276  12.043 -11.757  1.00 12.38      D000 O  
ATOM   2186  CB  ASP B  41     -21.621   9.254 -10.813  1.00 14.77      D000 C  
ATOM   2187  CG  ASP B  41     -22.739   9.580  -9.781  1.00 17.53      D000 C  
ATOM   2188  OD1 ASP B  41     -22.489   9.252  -8.590  1.00 19.58      D000 O  
ATOM   2189  OD2 ASP B  41     -23.892   9.965 -10.147  1.00 20.06      D000 O1-
ATOM   2190  H   ASP B  41     -19.887   9.427 -12.859  1.00  9.89           H  
ATOM   2191  HA  ASP B  41     -22.732   9.893 -12.464  1.00 10.36           H  
ATOM   2192  HB3 ASP B  41     -20.656   9.365 -10.317  1.00 14.77           H  
ATOM   2193  HB2 ASP B  41     -21.495   8.204 -11.079  1.00 14.77           H  
ATOM   2194  N   LYS B  42     -22.576  12.336 -11.743  1.00 14.02      D000 N  
ATOM   2195  CA  LYS B  42     -22.601  13.818 -11.707  1.00 13.34      D000 C  
ATOM   2196  C   LYS B  42     -22.720  14.266 -10.256  1.00 16.98      D000 C  
ATOM   2197  O   LYS B  42     -22.778  15.444 -10.002  1.00 20.31      D000 O  
ATOM   2198  CB  LYS B  42     -23.646  14.419 -12.506  1.00 23.29      D000 C  
ATOM   2199  CG  LYS B  42     -23.689  13.684 -13.958  1.00 22.12      D000 C  
ATOM   2200  CD  LYS B  42     -24.797  14.068 -14.981  1.00 26.69      D000 C  
ATOM   2201  CE  LYS B  42     -24.759  15.543 -15.380  1.00 22.79      D000 C  
ATOM   2202  NZ  LYS B  42     -23.651  15.825 -16.288  1.00 22.77      D000 N1+
ATOM   2203  H   LYS B  42     -23.468  11.890 -11.899  1.00 14.02           H  
ATOM   2204  HA  LYS B  42     -21.653  14.206 -12.080  1.00 13.34           H  
ATOM   2205  HB3 LYS B  42     -23.486  15.495 -12.576  1.00 23.29           H  
ATOM   2206  HB2 LYS B  42     -24.656  14.223 -12.147  1.00 23.29           H  
ATOM   2207  HG3 LYS B  42     -23.817  12.602 -13.978  1.00 22.12           H  
ATOM   2208  HG2 LYS B  42     -22.730  13.878 -14.440  1.00 22.12           H  
ATOM   2209  HD3 LYS B  42     -25.741  14.016 -14.439  1.00 26.69           H  
ATOM   2210  HD2 LYS B  42     -24.767  13.527 -15.927  1.00 26.69           H  
ATOM   2211  HE3 LYS B  42     -24.823  16.145 -14.474  1.00 22.79           H  
ATOM   2212  HE2 LYS B  42     -25.701  15.698 -15.906  1.00 22.79           H  
ATOM   2213  HZ1 LYS B  42     -22.859  16.112 -15.731  1.00 22.77           H  
ATOM   2214  HZ2 LYS B  42     -23.399  15.056 -16.891  1.00 22.77           H  
ATOM   2215  HZ3 LYS B  42     -23.887  16.593 -16.901  1.00 22.77           H  
ATOM   2216  N   ARG B  43     -22.689  13.350  -9.289  1.00 15.14      D000 N  
ATOM   2217  CA  ARG B  43     -22.415  13.771  -7.880  1.00 14.04      D000 C  
ATOM   2218  C   ARG B  43     -20.983  14.312  -7.759  1.00 13.23      D000 C  
ATOM   2219  O   ARG B  43     -20.063  13.724  -8.369  1.00 10.99      D000 O  
ATOM   2220  CB  ARG B  43     -22.633  12.614  -6.893  1.00 13.09      D000 C  
ATOM   2221  CG  ARG B  43     -24.091  12.286  -6.720  1.00 13.89      D000 C  
ATOM   2222  CD  ARG B  43     -24.276  11.268  -5.594  1.00 16.51      D000 C  
ATOM   2223  NE  ARG B  43     -23.551   9.925  -5.745  1.00 14.72      D000 N  
ATOM   2224  CZ  ARG B  43     -23.254   9.004  -4.822  1.00 16.63      D000 C  
ATOM   2225  NH1 ARG B  43     -23.485   9.150  -3.547  1.00 23.98      D000 N  
ATOM   2226  NH2 ARG B  43     -22.738   7.917  -5.319  1.00 20.94      D000 N1+
ATOM   2227  H   ARG B  43     -22.624  12.367  -9.509  1.00 15.14           H  
ATOM   2228  HA  ARG B  43     -23.087  14.592  -7.630  1.00 14.04           H  
ATOM   2229  HB3 ARG B  43     -22.171  12.818  -5.927  1.00 13.09           H  
ATOM   2230  HB2 ARG B  43     -22.050  11.746  -7.200  1.00 13.09           H  
ATOM   2231  HG3 ARG B  43     -24.461  11.838  -7.642  1.00 13.89           H  
ATOM   2232  HG2 ARG B  43     -24.573  13.226  -6.452  1.00 13.89           H  
ATOM   2233  HD3 ARG B  43     -25.304  11.143  -5.255  1.00 16.51           H  
ATOM   2234  HD2 ARG B  43     -23.836  11.717  -4.704  1.00 16.51           H  
ATOM   2235  HE  ARG B  43     -23.188   9.695  -6.659  1.00 14.72           H  
ATOM   2236 HH12 ARG B  43     -23.304   8.299  -3.035  1.00 23.98           H  
ATOM   2237 HH11 ARG B  43     -23.926   9.942  -3.100  1.00 23.98           H  
ATOM   2238 HH22 ARG B  43     -22.377   7.257  -4.646  1.00 20.94           H  
ATOM   2239 HH21 ARG B  43     -22.640   7.688  -6.298  1.00 20.94           H  
ATOM   2240  N   LYS B  44     -20.717  15.185  -6.790  1.00 13.48      D000 N  
ATOM   2241  CA  LYS B  44     -19.445  15.696  -6.373  1.00 12.56      D000 C  
ATOM   2242  C   LYS B  44     -18.709  14.664  -5.458  1.00 14.32      D000 C  
ATOM   2243  O   LYS B  44     -19.270  14.147  -4.510  1.00 12.92      D000 O  
ATOM   2244  CB  LYS B  44     -19.424  17.139  -5.811  1.00 12.73      D000 C  
ATOM   2245  CG  LYS B  44     -19.744  18.362  -6.716  1.00 19.86      D000 C  
ATOM   2246  CD  LYS B  44     -21.205  18.341  -7.168  1.00 21.99      D000 C  
ATOM   2247  CE  LYS B  44     -21.638  19.748  -7.571  1.00 29.61      D000 C  
ATOM   2248  NZ  LYS B  44     -22.922  19.784  -8.106  1.00 29.82      D000 N1+
ATOM   2249  H   LYS B  44     -21.414  15.186  -6.058  1.00 13.48           H  
ATOM   2250  HA  LYS B  44     -18.913  15.735  -7.324  1.00 12.56           H  
ATOM   2251  HB3 LYS B  44     -18.382  17.244  -5.508  1.00 12.73           H  
ATOM   2252  HB2 LYS B  44     -20.039  17.143  -4.911  1.00 12.73           H  
ATOM   2253  HG3 LYS B  44     -19.073  18.505  -7.563  1.00 19.86           H  
ATOM   2254  HG2 LYS B  44     -19.553  19.264  -6.135  1.00 19.86           H  
ATOM   2255  HD3 LYS B  44     -21.883  18.006  -6.383  1.00 21.99           H  
ATOM   2256  HD2 LYS B  44     -21.295  17.624  -7.984  1.00 21.99           H  
ATOM   2257  HE3 LYS B  44     -20.830  20.118  -8.203  1.00 29.61           H  
ATOM   2258  HE2 LYS B  44     -21.575  20.485  -6.771  1.00 29.61           H  
ATOM   2259  HZ1 LYS B  44     -23.137  20.766  -8.200  1.00 29.82           H  
ATOM   2260  HZ2 LYS B  44     -23.098  19.206  -8.916  1.00 29.82           H  
ATOM   2261  HZ3 LYS B  44     -23.625  19.385  -7.500  1.00 29.82           H  
ATOM   2262  N   GLY B  45     -17.588  14.111  -6.020  1.00 11.40      D000 N  
ATOM   2263  CA  GLY B  45     -16.897  13.024  -5.345  1.00 12.63      D000 C  
ATOM   2264  C   GLY B  45     -15.406  13.392  -5.047  1.00  9.16      D000 C  
ATOM   2265  O   GLY B  45     -14.841  14.393  -5.576  1.00 11.41      D000 O  
ATOM   2266  H   GLY B  45     -17.238  14.520  -6.876  1.00 11.40           H  
ATOM   2267  HA3 GLY B  45     -16.801  12.135  -5.969  1.00 12.63           H  
ATOM   2268  HA2 GLY B  45     -17.417  12.626  -4.473  1.00 12.63           H  
ATOM   2269  N   LEU B  46     -14.898  12.680  -4.077  1.00 10.52      D000 N  
ATOM   2270  CA  LEU B  46     -13.536  12.667  -3.730  1.00  9.68      D000 C  
ATOM   2271  C   LEU B  46     -13.186  11.302  -3.245  1.00 12.12      D000 C  
ATOM   2272  O   LEU B  46     -13.991  10.662  -2.536  1.00 11.39      D000 O  
ATOM   2273  CB  LEU B  46     -13.119  13.911  -2.818  1.00 11.25      D000 C  
ATOM   2274  CG  LEU B  46     -11.853  13.854  -1.903  1.00 12.74      D000 C  
ATOM   2275  CD1 LEU B  46     -11.329  15.320  -1.708  1.00 12.09      D000 C  
ATOM   2276  CD2 LEU B  46     -11.920  13.068  -0.633  1.00 14.69      D000 C  
ATOM   2277  H   LEU B  46     -15.529  12.094  -3.550  1.00 10.52           H  
ATOM   2278  HA  LEU B  46     -13.023  12.743  -4.689  1.00  9.68           H  
ATOM   2279  HB3 LEU B  46     -13.962  14.323  -2.264  1.00 11.25           H  
ATOM   2280  HB2 LEU B  46     -12.879  14.643  -3.589  1.00 11.25           H  
ATOM   2281  HG  LEU B  46     -11.094  13.279  -2.434  1.00 12.74           H  
ATOM   2282 HD11 LEU B  46     -12.088  16.102  -1.704  1.00 12.09           H  
ATOM   2283 HD12 LEU B  46     -10.726  15.597  -0.843  1.00 12.09           H  
ATOM   2284 HD13 LEU B  46     -10.674  15.477  -2.564  1.00 12.09           H  
ATOM   2285 HD21 LEU B  46     -11.264  12.198  -0.604  1.00 14.69           H  
ATOM   2286 HD22 LEU B  46     -11.713  13.742   0.199  1.00 14.69           H  
ATOM   2287 HD23 LEU B  46     -12.919  12.668  -0.460  1.00 14.69           H  
ATOM   2288  N   VAL B  47     -12.089  10.736  -3.800  1.00  8.56      D000 N  
ATOM   2289  CA  VAL B  47     -11.462   9.443  -3.607  1.00  8.10      D000 C  
ATOM   2290  C   VAL B  47     -10.428   9.618  -2.470  1.00  9.53      D000 C  
ATOM   2291  O   VAL B  47      -9.900  10.745  -2.429  1.00 11.23      D000 O  
ATOM   2292  CB  VAL B  47     -10.756   8.978  -4.924  1.00  7.88      D000 C  
ATOM   2293  CG1 VAL B  47      -9.907   7.646  -4.707  1.00  8.90      D000 C  
ATOM   2294  CG2 VAL B  47     -11.777   8.768  -5.987  1.00 10.10      D000 C  
ATOM   2295  H   VAL B  47     -11.580  11.316  -4.452  1.00  8.56           H  
ATOM   2296  HA  VAL B  47     -12.103   8.601  -3.345  1.00  8.10           H  
ATOM   2297  HB  VAL B  47      -9.980   9.685  -5.219  1.00  7.88           H  
ATOM   2298 HG11 VAL B  47     -10.472   6.892  -4.160  1.00  8.90           H  
ATOM   2299 HG12 VAL B  47      -9.769   7.302  -5.732  1.00  8.90           H  
ATOM   2300 HG13 VAL B  47      -8.916   7.729  -4.260  1.00  8.90           H  
ATOM   2301 HG21 VAL B  47     -12.195   7.761  -6.014  1.00 10.10           H  
ATOM   2302 HG22 VAL B  47     -12.579   9.503  -5.923  1.00 10.10           H  
ATOM   2303 HG23 VAL B  47     -11.257   8.871  -6.939  1.00 10.10           H  
ATOM   2304  N   TYR B  48     -10.145   8.633  -1.621  1.00  8.70      D000 N  
ATOM   2305  CA  TYR B  48      -9.096   8.593  -0.581  1.00 11.16      D000 C  
ATOM   2306  C   TYR B  48      -8.642   7.192  -0.139  1.00 11.93      D000 C  
ATOM   2307  O   TYR B  48      -9.431   6.262  -0.210  1.00 10.96      D000 O  
ATOM   2308  CB  TYR B  48      -9.340   9.505   0.664  1.00 11.13      D000 C  
ATOM   2309  CG  TYR B  48     -10.541   9.316   1.539  1.00 13.18      D000 C  
ATOM   2310  CD1 TYR B  48     -11.849   9.274   0.980  1.00 13.60      D000 C  
ATOM   2311  CD2 TYR B  48     -10.399   9.123   2.908  1.00 18.32      D000 C  
ATOM   2312  CE1 TYR B  48     -13.027   9.009   1.721  1.00 16.18      D000 C  
ATOM   2313  CE2 TYR B  48     -11.580   9.049   3.694  1.00 18.81      D000 C  
ATOM   2314  CZ  TYR B  48     -12.898   8.843   3.174  1.00 18.72      D000 C  
ATOM   2315  OH  TYR B  48     -14.022   8.650   3.904  1.00 20.30      D000 O  
ATOM   2316  H   TYR B  48     -10.793   7.860  -1.667  1.00  8.70           H  
ATOM   2317  HA  TYR B  48      -8.231   9.038  -1.075  1.00 11.16           H  
ATOM   2318  HB3 TYR B  48      -9.292  10.562   0.406  1.00 11.13           H  
ATOM   2319  HB2 TYR B  48      -8.458   9.428   1.300  1.00 11.13           H  
ATOM   2320  HD1 TYR B  48     -11.995   9.276  -0.090  1.00 13.60           H  
ATOM   2321  HD2 TYR B  48      -9.413   9.287   3.316  1.00 18.32           H  
ATOM   2322  HE1 TYR B  48     -14.022   9.033   1.303  1.00 16.18           H  
ATOM   2323  HE2 TYR B  48     -11.459   9.060   4.767  1.00 18.81           H  
ATOM   2324  HH  TYR B  48     -13.899   8.259   4.772  1.00 20.30           H  
ATOM   2325  N   ILE B  49      -7.391   7.097   0.236  1.00 11.69      D000 N  
ATOM   2326  CA  ILE B  49      -6.775   5.988   0.929  1.00 11.94      D000 C  
ATOM   2327  C   ILE B  49      -6.406   6.492   2.369  1.00 12.45      D000 C  
ATOM   2328  O   ILE B  49      -5.974   7.675   2.584  1.00 12.29      D000 O  
ATOM   2329  CB  ILE B  49      -5.521   5.357   0.250  1.00 11.74      D000 C  
ATOM   2330  CG1 ILE B  49      -5.908   5.087  -1.276  1.00 15.98      D000 C  
ATOM   2331  CG2 ILE B  49      -5.060   4.108   1.087  1.00 15.30      D000 C  
ATOM   2332  CD1 ILE B  49      -4.863   4.324  -2.125  1.00 18.56      D000 C  
ATOM   2333  H   ILE B  49      -6.837   7.933   0.359  1.00 11.69           H  
ATOM   2334  HA  ILE B  49      -7.520   5.194   0.962  1.00 11.94           H  
ATOM   2335  HB  ILE B  49      -4.722   6.097   0.290  1.00 11.74           H  
ATOM   2336 HG13 ILE B  49      -6.341   5.961  -1.762  1.00 15.98           H  
ATOM   2337 HG12 ILE B  49      -6.687   4.325  -1.245  1.00 15.98           H  
ATOM   2338 HG21 ILE B  49      -4.674   4.376   2.071  1.00 15.30           H  
ATOM   2339 HG22 ILE B  49      -5.807   3.318   1.020  1.00 15.30           H  
ATOM   2340 HG23 ILE B  49      -4.167   3.711   0.604  1.00 15.30           H  
ATOM   2341 HD11 ILE B  49      -4.879   3.243  -1.985  1.00 18.56           H  
ATOM   2342 HD12 ILE B  49      -5.204   4.387  -3.158  1.00 18.56           H  
ATOM   2343 HD13 ILE B  49      -3.866   4.764  -2.102  1.00 18.56           H  
ATOM   2344  N   GLN B  50      -6.540   5.582   3.317  1.00 12.16      D000 N  
ATOM   2345  CA  GLN B  50      -6.291   5.794   4.774  1.00 16.12      D000 C  
ATOM   2346  C   GLN B  50      -5.869   4.523   5.420  1.00 18.46      D000 C  
ATOM   2347  O   GLN B  50      -6.363   3.498   4.990  1.00 14.68      D000 O  
ATOM   2348  CB  GLN B  50      -7.693   6.333   5.208  1.00 14.89      D000 C  
ATOM   2349  CG  GLN B  50      -8.963   5.441   5.083  1.00 22.06      D000 C  
ATOM   2350  CD  GLN B  50     -10.129   5.930   5.931  1.00 29.49      D000 C  
ATOM   2351  NE2 GLN B  50     -11.254   6.197   5.229  1.00 33.76      D000 N  
ATOM   2352  OE1 GLN B  50     -10.039   6.187   7.167  1.00 31.22      D000 O  
ATOM   2353  H   GLN B  50      -6.910   4.651   3.188  1.00 12.16           H  
ATOM   2354  HA  GLN B  50      -5.625   6.629   4.991  1.00 16.12           H  
ATOM   2355  HB3 GLN B  50      -7.966   7.282   4.746  1.00 14.89           H  
ATOM   2356  HB2 GLN B  50      -7.584   6.653   6.244  1.00 14.89           H  
ATOM   2357  HG3 GLN B  50      -8.795   4.397   5.347  1.00 22.06           H  
ATOM   2358  HG2 GLN B  50      -9.307   5.396   4.050  1.00 22.06           H  
ATOM   2359 HE22 GLN B  50     -12.016   6.720   5.635  1.00 33.76           H  
ATOM   2360 HE21 GLN B  50     -11.405   5.933   4.266  1.00 33.76           H  
ATOM   2361  N   GLN B  51      -5.097   4.665   6.477  1.00 15.21      D000 N  
ATOM   2362  CA  GLN B  51      -4.709   3.597   7.446  1.00 14.75      D000 C  
ATOM   2363  C   GLN B  51      -5.487   3.831   8.699  1.00 17.02      D000 C  
ATOM   2364  O   GLN B  51      -5.540   5.001   9.229  1.00 17.17      D000 O  
ATOM   2365  CB  GLN B  51      -3.137   3.650   7.666  1.00 16.63      D000 C  
ATOM   2366  CG  GLN B  51      -2.598   2.216   7.491  1.00 17.03      D000 C  
ATOM   2367  CD  GLN B  51      -1.092   2.048   7.817  1.00 22.80      D000 C  
ATOM   2368  NE2 GLN B  51      -0.324   1.448   6.899  1.00 20.70      D000 N  
ATOM   2369  OE1 GLN B  51      -0.701   2.669   8.786  1.00 22.52      D000 O  
ATOM   2370  H   GLN B  51      -5.008   5.623   6.786  1.00 15.21           H  
ATOM   2371  HA  GLN B  51      -4.978   2.608   7.076  1.00 14.75           H  
ATOM   2372  HB3 GLN B  51      -2.774   4.033   8.620  1.00 16.63           H  
ATOM   2373  HB2 GLN B  51      -2.703   4.221   6.845  1.00 16.63           H  
ATOM   2374  HG3 GLN B  51      -2.709   1.845   6.472  1.00 17.03           H  
ATOM   2375  HG2 GLN B  51      -3.107   1.500   8.136  1.00 17.03           H  
ATOM   2376 HE22 GLN B  51       0.594   1.136   7.184  1.00 20.70           H  
ATOM   2377 HE21 GLN B  51      -0.747   0.990   6.105  1.00 20.70           H  
ATOM   2378  N   THR B  52      -6.194   2.841   9.248  1.00 17.32      D000 N  
ATOM   2379  CA  THR B  52      -7.147   2.768  10.326  1.00 14.39      D000 C  
ATOM   2380  C   THR B  52      -6.493   2.168  11.584  1.00 18.16      D000 C  
ATOM   2381  O   THR B  52      -5.366   1.701  11.491  1.00 18.43      D000 O  
ATOM   2382  CB  THR B  52      -8.358   1.995   9.848  1.00 20.30      D000 C  
ATOM   2383  CG2 THR B  52      -8.966   2.357   8.494  1.00 20.33      D000 C  
ATOM   2384  OG1 THR B  52      -8.144   0.593   9.677  1.00 17.29      D000 O  
ATOM   2385  H   THR B  52      -6.100   1.982   8.726  1.00 17.32           H  
ATOM   2386  HA  THR B  52      -7.466   3.802  10.454  1.00 14.39           H  
ATOM   2387  HB  THR B  52      -9.176   2.177  10.546  1.00 20.30           H  
ATOM   2388 HG21 THR B  52      -8.878   3.443   8.528  1.00 20.33           H  
ATOM   2389 HG22 THR B  52      -8.597   1.966   7.546  1.00 20.33           H  
ATOM   2390 HG23 THR B  52     -10.035   2.151   8.443  1.00 20.33           H  
ATOM   2391  HG1 THR B  52      -7.521   0.382   8.978  1.00 17.29           H  
ATOM   2392  N   ASP B  53      -7.249   2.374  12.658  1.00 19.51      D000 N  
ATOM   2393  CA  ASP B  53      -6.927   1.929  14.026  1.00 25.09      D000 C  
ATOM   2394  C   ASP B  53      -6.838   0.386  14.196  1.00 22.18      D000 C  
ATOM   2395  O   ASP B  53      -6.295  -0.112  15.173  1.00 23.70      D000 O  
ATOM   2396  CB  ASP B  53      -7.880   2.490  15.138  1.00 28.29      D000 C  
ATOM   2397  CG  ASP B  53      -7.675   3.939  15.419  1.00 38.53      D000 C  
ATOM   2398  OD1 ASP B  53      -6.555   4.471  15.227  1.00 46.00      D000 O  
ATOM   2399  OD2 ASP B  53      -8.651   4.559  15.875  1.00 49.68      D000 O1-
ATOM   2400  H   ASP B  53      -8.126   2.849  12.501  1.00 19.51           H  
ATOM   2401  HA  ASP B  53      -5.898   2.245  14.199  1.00 25.09           H  
ATOM   2402  HB3 ASP B  53      -7.741   1.967  16.084  1.00 28.29           H  
ATOM   2403  HB2 ASP B  53      -8.872   2.178  14.812  1.00 28.29           H  
ATOM   2404  N   ASP B  54      -7.315  -0.387  13.264  1.00 21.89      D000 N  
ATOM   2405  CA  ASP B  54      -7.172  -1.843  13.010  1.00 20.84      D000 C  
ATOM   2406  C   ASP B  54      -5.800  -2.081  12.460  1.00 20.96      D000 C  
ATOM   2407  O   ASP B  54      -5.351  -3.198  12.419  1.00 18.51      D000 O  
ATOM   2408  CB  ASP B  54      -8.226  -2.578  12.102  1.00 19.86      D000 C  
ATOM   2409  CG  ASP B  54      -9.651  -2.755  12.662  1.00 20.63      D000 C  
ATOM   2410  OD1 ASP B  54     -10.584  -2.855  11.815  1.00 17.95      D000 O  
ATOM   2411  OD2 ASP B  54      -9.832  -2.713  13.906  1.00 20.41      D000 O1-
ATOM   2412  H   ASP B  54      -7.665   0.156  12.488  1.00 21.89           H  
ATOM   2413  HA  ASP B  54      -7.095  -2.279  14.006  1.00 20.84           H  
ATOM   2414  HB3 ASP B  54      -7.934  -3.576  11.775  1.00 19.86           H  
ATOM   2415  HB2 ASP B  54      -8.423  -1.995  11.202  1.00 19.86           H  
ATOM   2416  N   SER B  55      -5.136  -1.097  11.871  1.00 18.05      D000 N  
ATOM   2417  CA  SER B  55      -3.918  -1.150  11.037  1.00 18.07      D000 C  
ATOM   2418  C   SER B  55      -4.231  -1.860   9.676  1.00 14.71      D000 C  
ATOM   2419  O   SER B  55      -3.329  -2.137   8.831  1.00 16.32      D000 O  
ATOM   2420  CB  SER B  55      -2.754  -1.813  11.829  1.00 25.94      D000 C  
ATOM   2421  OG  SER B  55      -2.621  -1.436  13.254  1.00 27.70      D000 O  
ATOM   2422  H   SER B  55      -5.460  -0.149  12.001  1.00 18.05           H  
ATOM   2423  HA  SER B  55      -3.726  -0.088  10.884  1.00 18.07           H  
ATOM   2424  HB3 SER B  55      -1.813  -1.756  11.282  1.00 25.94           H  
ATOM   2425  HB2 SER B  55      -2.959  -2.878  11.713  1.00 25.94           H  
ATOM   2426  HG  SER B  55      -2.459  -0.490  13.261  1.00 27.70           H  
ATOM   2427  N   LEU B  56      -5.514  -2.029   9.278  1.00 14.49      D000 N  
ATOM   2428  CA  LEU B  56      -5.868  -2.293   7.928  1.00 12.13      D000 C  
ATOM   2429  C   LEU B  56      -5.842  -0.975   7.185  1.00 13.26      D000 C  
ATOM   2430  O   LEU B  56      -6.193   0.101   7.733  1.00 13.12      D000 O  
ATOM   2431  CB  LEU B  56      -7.330  -2.746   7.870  1.00 11.10      D000 C  
ATOM   2432  CG  LEU B  56      -7.506  -4.233   8.332  1.00 12.10      D000 C  
ATOM   2433  CD1 LEU B  56      -8.858  -4.456   9.035  1.00 16.66      D000 C  
ATOM   2434  CD2 LEU B  56      -7.112  -5.306   7.331  1.00 14.24      D000 C  
ATOM   2435  H   LEU B  56      -6.267  -1.668   9.846  1.00 14.49           H  
ATOM   2436  HA  LEU B  56      -5.274  -3.076   7.456  1.00 12.13           H  
ATOM   2437  HB3 LEU B  56      -7.838  -2.604   6.916  1.00 11.10           H  
ATOM   2438  HB2 LEU B  56      -7.801  -2.060   8.574  1.00 11.10           H  
ATOM   2439  HG  LEU B  56      -6.791  -4.316   9.151  1.00 12.10           H  
ATOM   2440 HD11 LEU B  56      -9.508  -5.092   8.434  1.00 16.66           H  
ATOM   2441 HD12 LEU B  56      -8.824  -4.809  10.066  1.00 16.66           H  
ATOM   2442 HD13 LEU B  56      -9.453  -3.543   9.067  1.00 16.66           H  
ATOM   2443 HD21 LEU B  56      -6.180  -5.868   7.394  1.00 14.24           H  
ATOM   2444 HD22 LEU B  56      -7.939  -5.975   7.095  1.00 14.24           H  
ATOM   2445 HD23 LEU B  56      -7.009  -4.751   6.399  1.00 14.24           H  
ATOM   2446  N   ILE B  57      -5.374  -1.011   5.913  1.00 10.43      D000 N  
ATOM   2447  CA  ILE B  57      -5.460   0.080   4.933  1.00 11.74      D000 C  
ATOM   2448  C   ILE B  57      -6.851  -0.059   4.251  1.00 13.82      D000 C  
ATOM   2449  O   ILE B  57      -7.169  -1.055   3.631  1.00 11.76      D000 O  
ATOM   2450  CB  ILE B  57      -4.380  -0.010   3.807  1.00 14.14      D000 C  
ATOM   2451  CG1 ILE B  57      -2.949  -0.319   4.354  1.00 17.07      D000 C  
ATOM   2452  CG2 ILE B  57      -4.336   1.176   2.888  1.00 11.87      D000 C  
ATOM   2453  CD1 ILE B  57      -2.112  -1.119   3.321  1.00 19.87      D000 C  
ATOM   2454  H   ILE B  57      -5.282  -1.907   5.456  1.00 10.43           H  
ATOM   2455  HA  ILE B  57      -5.246   0.983   5.506  1.00 11.74           H  
ATOM   2456  HB  ILE B  57      -4.566  -0.879   3.177  1.00 14.14           H  
ATOM   2457 HG13 ILE B  57      -2.933  -1.034   5.176  1.00 17.07           H  
ATOM   2458 HG12 ILE B  57      -2.462   0.617   4.628  1.00 17.07           H  
ATOM   2459 HG21 ILE B  57      -3.386   1.199   2.354  1.00 11.87           H  
ATOM   2460 HG22 ILE B  57      -5.237   1.123   2.278  1.00 11.87           H  
ATOM   2461 HG23 ILE B  57      -4.409   2.097   3.467  1.00 11.87           H  
ATOM   2462 HD11 ILE B  57      -1.036  -1.021   3.467  1.00 19.87           H  
ATOM   2463 HD12 ILE B  57      -2.331  -2.187   3.341  1.00 19.87           H  
ATOM   2464 HD13 ILE B  57      -2.273  -0.820   2.285  1.00 19.87           H  
ATOM   2465  N   HIS B  58      -7.607   1.012   4.279  1.00 12.18      D000 N  
ATOM   2466  CA  HIS B  58      -8.915   1.122   3.702  1.00 11.97      D000 C  
ATOM   2467  C   HIS B  58      -8.804   2.144   2.534  1.00 12.40      D000 C  
ATOM   2468  O   HIS B  58      -8.236   3.210   2.776  1.00 12.52      D000 O  
ATOM   2469  CB  HIS B  58     -10.038   1.466   4.693  1.00 13.05      D000 C  
ATOM   2470  CG  HIS B  58     -10.486   0.471   5.714  1.00 16.15      D000 C  
ATOM   2471  CD2 HIS B  58      -9.818  -0.513   6.378  1.00 15.02      D000 C  
ATOM   2472  ND1 HIS B  58     -11.779   0.278   6.022  1.00 13.97      D000 N  
ATOM   2473  CE1 HIS B  58     -11.902  -0.773   6.853  1.00 17.27      D000 C  
ATOM   2474  NE2 HIS B  58     -10.677  -1.247   7.230  1.00 16.85      D000 N  
ATOM   2475  H   HIS B  58      -7.343   1.796   4.858  1.00 12.18           H  
ATOM   2476  HA  HIS B  58      -9.193   0.152   3.289  1.00 11.97           H  
ATOM   2477  HB3 HIS B  58     -10.871   1.644   4.013  1.00 13.05           H  
ATOM   2478  HB2 HIS B  58      -9.750   2.356   5.253  1.00 13.05           H  
ATOM   2479  HD2 HIS B  58      -8.768  -0.746   6.283  1.00 15.02           H  
ATOM   2480  HD1 HIS B  58     -12.597   0.704   5.608  1.00 13.97           H  
ATOM   2481  HE1 HIS B  58     -12.849  -0.939   7.345  1.00 17.27           H  
ATOM   2482  N   PHE B  59      -9.415   1.821   1.449  1.00  9.73      D000 N  
ATOM   2483  CA  PHE B  59      -9.808   2.745   0.431  1.00  8.99      D000 C  
ATOM   2484  C   PHE B  59     -11.251   3.179   0.776  1.00  8.80      D000 C  
ATOM   2485  O   PHE B  59     -11.975   2.373   1.426  1.00 10.33      D000 O  
ATOM   2486  CB  PHE B  59      -9.909   1.834  -0.803  1.00  9.15      D000 C  
ATOM   2487  CG  PHE B  59     -10.113   2.577  -2.096  1.00 11.90      D000 C  
ATOM   2488  CD1 PHE B  59      -9.052   3.142  -2.785  1.00 10.63      D000 C  
ATOM   2489  CD2 PHE B  59     -11.468   2.725  -2.569  1.00 13.46      D000 C  
ATOM   2490  CE1 PHE B  59      -9.272   3.797  -3.992  1.00  9.95      D000 C  
ATOM   2491  CE2 PHE B  59     -11.606   3.370  -3.820  1.00 13.75      D000 C  
ATOM   2492  CZ  PHE B  59     -10.570   3.959  -4.491  1.00 11.27      D000 C  
ATOM   2493  H   PHE B  59      -9.926   0.950   1.440  1.00  9.73           H  
ATOM   2494  HA  PHE B  59      -9.190   3.641   0.372  1.00  8.99           H  
ATOM   2495  HB3 PHE B  59     -10.685   1.094  -0.606  1.00  9.15           H  
ATOM   2496  HB2 PHE B  59      -8.961   1.317  -0.946  1.00  9.15           H  
ATOM   2497  HD1 PHE B  59      -8.060   3.233  -2.366  1.00 10.63           H  
ATOM   2498  HD2 PHE B  59     -12.316   2.209  -2.145  1.00 13.46           H  
ATOM   2499  HE1 PHE B  59      -8.432   4.258  -4.491  1.00  9.95           H  
ATOM   2500  HE2 PHE B  59     -12.614   3.488  -4.189  1.00 13.75           H  
ATOM   2501  HZ  PHE B  59     -10.816   4.460  -5.415  1.00 11.27           H  
ATOM   2502  N   CYS B  60     -11.760   4.331   0.362  1.00  8.75      D000 N  
ATOM   2503  CA  CYS B  60     -13.037   4.986   0.556  1.00  8.46      D000 C  
ATOM   2504  C   CYS B  60     -13.183   6.098  -0.514  1.00  9.71      D000 C  
ATOM   2505  O   CYS B  60     -12.166   6.556  -1.062  1.00  9.15      D000 O  
ATOM   2506  CB  CYS B  60     -13.187   5.792   1.878  1.00 10.80      D000 C  
ATOM   2507  SG  CYS B  60     -13.208   4.619   3.245  1.00 15.04      D000 S  
ATOM   2508  H   CYS B  60     -11.110   4.999  -0.026  1.00  8.75           H  
ATOM   2509  HA  CYS B  60     -13.918   4.344   0.556  1.00  8.46           H  
ATOM   2510  HB3 CYS B  60     -14.169   6.264   1.843  1.00 10.80           H  
ATOM   2511  HB2 CYS B  60     -12.408   6.522   2.095  1.00 10.80           H  
ATOM   2512  HG  CYS B  60     -12.659   3.710   2.434  1.00 15.04           H  
ATOM   2513  N   TRP B  61     -14.397   6.491  -0.800  1.00  7.46      D000 N  
ATOM   2514  CA  TRP B  61     -14.852   7.611  -1.549  1.00  7.00      D000 C  
ATOM   2515  C   TRP B  61     -15.779   8.382  -0.630  1.00 11.91      D000 C  
ATOM   2516  O   TRP B  61     -16.477   7.735   0.188  1.00 11.33      D000 O  
ATOM   2517  CB  TRP B  61     -15.428   7.022  -2.816  1.00 11.03      D000 C  
ATOM   2518  CG  TRP B  61     -16.088   8.043  -3.783  1.00  9.39      D000 C  
ATOM   2519  CD1 TRP B  61     -15.453   8.745  -4.733  1.00 10.53      D000 C  
ATOM   2520  CD2 TRP B  61     -17.472   8.522  -3.759  1.00 13.45      D000 C  
ATOM   2521  CE2 TRP B  61     -17.648   9.524  -4.795  1.00 11.53      D000 C  
ATOM   2522  CE3 TRP B  61     -18.623   8.161  -3.005  1.00 12.69      D000 C  
ATOM   2523  NE1 TRP B  61     -16.328   9.576  -5.331  1.00  9.60      D000 N  
ATOM   2524  CZ2 TRP B  61     -18.926  10.061  -5.072  1.00 11.62      D000 C  
ATOM   2525  CZ3 TRP B  61     -19.847   8.833  -3.143  1.00 14.54      D000 C  
ATOM   2526  CH2 TRP B  61     -20.009   9.730  -4.213  1.00 12.71      D000 C  
ATOM   2527  H   TRP B  61     -15.180   5.999  -0.394  1.00  7.46           H  
ATOM   2528  HA  TRP B  61     -13.976   8.206  -1.808  1.00  7.00           H  
ATOM   2529  HB3 TRP B  61     -16.113   6.251  -2.462  1.00 11.03           H  
ATOM   2530  HB2 TRP B  61     -14.661   6.470  -3.359  1.00 11.03           H  
ATOM   2531  HD1 TRP B  61     -14.434   8.670  -5.084  1.00 10.53           H  
ATOM   2532  HE3 TRP B  61     -18.405   7.404  -2.267  1.00 12.69           H  
ATOM   2533  HE1 TRP B  61     -15.917  10.209  -6.003  1.00  9.60           H  
ATOM   2534  HZ2 TRP B  61     -18.984  10.736  -5.912  1.00 11.62           H  
ATOM   2535  HZ3 TRP B  61     -20.707   8.641  -2.519  1.00 14.54           H  
ATOM   2536  HH2 TRP B  61     -20.934  10.286  -4.257  1.00 12.71           H  
ATOM   2537  N   LYS B  62     -15.914   9.739  -0.808  1.00  9.20      D000 N  
ATOM   2538  CA  LYS B  62     -16.973  10.538  -0.198  1.00 13.70      D000 C  
ATOM   2539  C   LYS B  62     -17.641  11.528  -1.171  1.00 13.84      D000 C  
ATOM   2540  O   LYS B  62     -17.058  12.146  -2.072  1.00 12.09      D000 O  
ATOM   2541  CB  LYS B  62     -16.458  11.318   1.076  1.00 13.13      D000 C  
ATOM   2542  CG  LYS B  62     -15.114  11.972   0.742  1.00 15.05      D000 C  
ATOM   2543  CD  LYS B  62     -14.505  12.844   1.876  1.00 24.64      D000 C  
ATOM   2544  CE  LYS B  62     -13.672  12.046   2.910  1.00 32.77      D000 C  
ATOM   2545  NZ  LYS B  62     -12.925  12.891   3.891  1.00 36.42      D000 N1+
ATOM   2546  H   LYS B  62     -15.394  10.260  -1.499  1.00  9.20           H  
ATOM   2547  HA  LYS B  62     -17.750   9.856   0.147  1.00 13.70           H  
ATOM   2548  HB3 LYS B  62     -16.344  10.564   1.854  1.00 13.13           H  
ATOM   2549  HB2 LYS B  62     -17.163  12.063   1.444  1.00 13.13           H  
ATOM   2550  HG3 LYS B  62     -15.126  12.626  -0.129  1.00 15.05           H  
ATOM   2551  HG2 LYS B  62     -14.430  11.167   0.478  1.00 15.05           H  
ATOM   2552  HD3 LYS B  62     -15.289  13.454   2.323  1.00 24.64           H  
ATOM   2553  HD2 LYS B  62     -13.926  13.629   1.391  1.00 24.64           H  
ATOM   2554  HE3 LYS B  62     -12.903  11.552   2.318  1.00 32.77           H  
ATOM   2555  HE2 LYS B  62     -14.217  11.277   3.459  1.00 32.77           H  
ATOM   2556  HZ1 LYS B  62     -12.580  13.737   3.461  1.00 36.42           H  
ATOM   2557  HZ2 LYS B  62     -13.455  13.286   4.654  1.00 36.42           H  
ATOM   2558  HZ3 LYS B  62     -12.261  12.332   4.408  1.00 36.42           H  
ATOM   2559  N   ASP B  63     -18.949  11.623  -1.022  1.00 11.89      D000 N  
ATOM   2560  CA  ASP B  63     -19.884  12.514  -1.651  1.00 15.04      D000 C  
ATOM   2561  C   ASP B  63     -19.806  13.803  -0.939  1.00 14.38      D000 C  
ATOM   2562  O   ASP B  63     -20.072  13.882   0.294  1.00 14.70      D000 O  
ATOM   2563  CB  ASP B  63     -21.299  11.823  -1.512  1.00 15.13      D000 C  
ATOM   2564  CG  ASP B  63     -22.594  12.526  -2.069  1.00 15.28      D000 C  
ATOM   2565  OD1 ASP B  63     -23.606  11.756  -2.106  1.00 16.52      D000 O  
ATOM   2566  OD2 ASP B  63     -22.624  13.729  -2.342  1.00 20.77      D000 O1-
ATOM   2567  H   ASP B  63     -19.322  11.152  -0.211  1.00 11.89           H  
ATOM   2568  HA  ASP B  63     -19.602  12.576  -2.703  1.00 15.04           H  
ATOM   2569  HB3 ASP B  63     -21.399  11.830  -0.427  1.00 15.13           H  
ATOM   2570  HB2 ASP B  63     -21.254  10.782  -1.831  1.00 15.13           H  
ATOM   2571  N   ARG B  64     -19.412  14.853  -1.721  1.00 10.24      D000 N  
ATOM   2572  CA  ARG B  64     -19.181  16.151  -1.263  1.00 11.81      D000 C  
ATOM   2573  C   ARG B  64     -20.487  16.950  -1.076  1.00 15.55      D000 C  
ATOM   2574  O   ARG B  64     -20.350  18.080  -0.520  1.00 18.60      D000 O  
ATOM   2575  CB  ARG B  64     -18.166  16.837  -2.192  1.00 12.16      D000 C  
ATOM   2576  CG  ARG B  64     -16.802  16.074  -2.318  1.00 14.84      D000 C  
ATOM   2577  CD  ARG B  64     -15.699  16.739  -3.018  1.00 16.19      D000 C  
ATOM   2578  NE  ARG B  64     -15.702  16.930  -4.442  1.00 19.23      D000 N  
ATOM   2579  CZ  ARG B  64     -15.520  18.028  -5.195  1.00 17.12      D000 C  
ATOM   2580  NH1 ARG B  64     -15.504  19.296  -4.742  1.00 15.11      D000 N  
ATOM   2581  NH2 ARG B  64     -15.300  17.964  -6.466  1.00 16.37      D000 N1+
ATOM   2582  H   ARG B  64     -19.237  14.717  -2.706  1.00 10.24           H  
ATOM   2583  HA  ARG B  64     -18.674  16.057  -0.302  1.00 11.81           H  
ATOM   2584  HB3 ARG B  64     -17.909  17.772  -1.695  1.00 12.16           H  
ATOM   2585  HB2 ARG B  64     -18.565  17.094  -3.173  1.00 12.16           H  
ATOM   2586  HG3 ARG B  64     -16.901  15.007  -2.518  1.00 14.84           H  
ATOM   2587  HG2 ARG B  64     -16.392  15.963  -1.315  1.00 14.84           H  
ATOM   2588  HD3 ARG B  64     -14.786  16.144  -3.023  1.00 16.19           H  
ATOM   2589  HD2 ARG B  64     -15.331  17.570  -2.416  1.00 16.19           H  
ATOM   2590  HE  ARG B  64     -15.548  16.028  -4.870  1.00 19.23           H  
ATOM   2591 HH12 ARG B  64     -15.575  19.408  -3.741  1.00 15.11           H  
ATOM   2592 HH11 ARG B  64     -15.520  20.051  -5.413  1.00 15.11           H  
ATOM   2593 HH22 ARG B  64     -14.658  18.687  -6.758  1.00 16.37           H  
ATOM   2594 HH21 ARG B  64     -15.579  17.292  -7.166  1.00 16.37           H  
ATOM   2595  N   THR B  65     -21.626  16.395  -1.473  1.00 14.37      D000 N  
ATOM   2596  CA  THR B  65     -22.899  17.053  -1.283  1.00 18.18      D000 C  
ATOM   2597  C   THR B  65     -23.632  16.397  -0.068  1.00 15.92      D000 C  
ATOM   2598  O   THR B  65     -23.950  17.098   0.942  1.00 17.30      D000 O  
ATOM   2599  CB  THR B  65     -23.801  17.132  -2.554  1.00 16.37      D000 C  
ATOM   2600  CG2 THR B  65     -24.984  18.156  -2.399  1.00 22.33      D000 C  
ATOM   2601  OG1 THR B  65     -22.978  17.530  -3.636  1.00 21.99      D000 O  
ATOM   2602  H   THR B  65     -21.600  15.534  -1.999  1.00 14.37           H  
ATOM   2603  HA  THR B  65     -22.798  18.076  -0.923  1.00 18.18           H  
ATOM   2604  HB  THR B  65     -24.167  16.129  -2.771  1.00 16.37           H  
ATOM   2605 HG21 THR B  65     -24.691  19.177  -2.157  1.00 22.33           H  
ATOM   2606 HG22 THR B  65     -25.517  18.221  -3.348  1.00 22.33           H  
ATOM   2607 HG23 THR B  65     -25.707  17.700  -1.722  1.00 22.33           H  
ATOM   2608  HG1 THR B  65     -22.529  16.718  -3.885  1.00 21.99           H  
ATOM   2609  N   SER B  66     -23.898  15.078  -0.048  1.00 13.41      D000 N  
ATOM   2610  CA  SER B  66     -24.611  14.415   1.079  1.00 15.77      D000 C  
ATOM   2611  C   SER B  66     -23.765  14.223   2.410  1.00 16.24      D000 C  
ATOM   2612  O   SER B  66     -24.223  14.219   3.532  1.00 14.67      D000 O  
ATOM   2613  CB  SER B  66     -25.259  13.128   0.624  1.00 16.93      D000 C  
ATOM   2614  OG  SER B  66     -24.347  11.995   0.519  1.00 13.57      D000 O  
ATOM   2615  H   SER B  66     -23.539  14.492  -0.788  1.00 13.41           H  
ATOM   2616  HA  SER B  66     -25.370  15.147   1.356  1.00 15.77           H  
ATOM   2617  HB3 SER B  66     -25.871  13.249  -0.270  1.00 16.93           H  
ATOM   2618  HB2 SER B  66     -26.062  12.819   1.293  1.00 16.93           H  
ATOM   2619  HG  SER B  66     -24.131  11.854  -0.406  1.00 13.57           H  
ATOM   2620  N   GLY B  67     -22.463  13.959   2.193  1.00 13.07      D000 N  
ATOM   2621  CA  GLY B  67     -21.483  13.511   3.205  1.00 13.81      D000 C  
ATOM   2622  C   GLY B  67     -21.403  12.078   3.356  1.00 17.21      D000 C  
ATOM   2623  O   GLY B  67     -20.614  11.673   4.179  1.00 24.48      D000 O  
ATOM   2624  H   GLY B  67     -22.188  13.908   1.222  1.00 13.07           H  
ATOM   2625  HA3 GLY B  67     -21.806  13.939   4.154  1.00 13.81           H  
ATOM   2626  HA2 GLY B  67     -20.542  13.933   2.852  1.00 13.81           H  
ATOM   2627  N   ASN B  68     -22.181  11.279   2.632  1.00 14.44      D000 N  
ATOM   2628  CA  ASN B  68     -22.052   9.824   2.830  1.00 21.91      D000 C  
ATOM   2629  C   ASN B  68     -20.711   9.407   2.284  1.00 15.53      D000 C  
ATOM   2630  O   ASN B  68     -20.188   9.918   1.270  1.00 15.98      D000 O  
ATOM   2631  CB  ASN B  68     -23.300   9.110   2.258  1.00 21.41      D000 C  
ATOM   2632  CG  ASN B  68     -24.622   9.355   2.979  1.00 29.99      D000 C  
ATOM   2633  ND2 ASN B  68     -25.317  10.397   2.616  1.00 25.16      D000 N  
ATOM   2634  OD1 ASN B  68     -25.041   8.468   3.726  1.00 33.11      D000 O  
ATOM   2635  H   ASN B  68     -22.823  11.677   1.962  1.00 14.44           H  
ATOM   2636  HA  ASN B  68     -22.000   9.403   3.834  1.00 21.91           H  
ATOM   2637  HB3 ASN B  68     -23.028   8.055   2.306  1.00 21.41           H  
ATOM   2638  HB2 ASN B  68     -23.252   9.445   1.222  1.00 21.41           H  
ATOM   2639 HD22 ASN B  68     -26.283  10.577   2.851  1.00 25.16           H  
ATOM   2640 HD21 ASN B  68     -24.979  10.995   1.875  1.00 25.16           H  
ATOM   2641  N   VAL B  69     -20.086   8.381   2.905  1.00 21.24      D000 N  
ATOM   2642  CA  VAL B  69     -18.917   7.641   2.473  1.00 16.27      D000 C  
ATOM   2643  C   VAL B  69     -19.380   6.339   1.777  1.00 21.13      D000 C  
ATOM   2644  O   VAL B  69     -20.436   5.814   2.102  1.00 22.04      D000 O  
ATOM   2645  CB  VAL B  69     -18.010   7.271   3.685  1.00 14.72      D000 C  
ATOM   2646  CG1 VAL B  69     -16.760   6.470   3.320  1.00 15.49      D000 C  
ATOM   2647  CG2 VAL B  69     -17.643   8.533   4.479  1.00 17.97      D000 C  
ATOM   2648  H   VAL B  69     -20.516   7.954   3.713  1.00 21.24           H  
ATOM   2649  HA  VAL B  69     -18.322   8.223   1.769  1.00 16.27           H  
ATOM   2650  HB  VAL B  69     -18.552   6.546   4.293  1.00 14.72           H  
ATOM   2651 HG11 VAL B  69     -16.173   6.308   4.224  1.00 15.49           H  
ATOM   2652 HG12 VAL B  69     -16.928   5.479   2.901  1.00 15.49           H  
ATOM   2653 HG13 VAL B  69     -16.160   7.050   2.618  1.00 15.49           H  
ATOM   2654 HG21 VAL B  69     -16.930   8.334   5.279  1.00 17.97           H  
ATOM   2655 HG22 VAL B  69     -17.133   9.215   3.799  1.00 17.97           H  
ATOM   2656 HG23 VAL B  69     -18.409   9.157   4.938  1.00 17.97           H  
ATOM   2657  N   GLU B  70     -18.622   5.880   0.705  1.00 13.39      D000 N  
ATOM   2658  CA  GLU B  70     -18.928   4.678  -0.015  1.00 17.43      D000 C  
ATOM   2659  C   GLU B  70     -17.584   3.992  -0.316  1.00 23.70      D000 C  
ATOM   2660  O   GLU B  70     -16.551   4.684  -0.255  1.00 22.67      D000 O  
ATOM   2661  CB  GLU B  70     -19.815   4.891  -1.248  1.00 19.30      D000 C  
ATOM   2662  CG  GLU B  70     -21.153   5.737  -1.019  1.00 26.23      D000 C  
ATOM   2663  CD  GLU B  70     -22.065   5.890  -2.287  1.00 29.60      D000 C  
ATOM   2664  OE1 GLU B  70     -23.182   6.419  -2.219  1.00 35.14      D000 O  
ATOM   2665  OE2 GLU B  70     -21.617   5.572  -3.377  1.00 32.35      D000 O1-
ATOM   2666  H   GLU B  70     -17.705   6.300   0.651  1.00 13.39           H  
ATOM   2667  HA  GLU B  70     -19.388   4.036   0.736  1.00 17.43           H  
ATOM   2668  HB3 GLU B  70     -20.051   3.930  -1.704  1.00 19.30           H  
ATOM   2669  HB2 GLU B  70     -19.224   5.303  -2.065  1.00 19.30           H  
ATOM   2670  HG3 GLU B  70     -20.733   6.706  -0.747  1.00 26.23           H  
ATOM   2671  HG2 GLU B  70     -21.734   5.322  -0.196  1.00 26.23           H  
ATOM   2672  N   ASP B  71     -17.574   2.713  -0.756  1.00 13.51      D000 N  
ATOM   2673  CA  ASP B  71     -16.348   2.018  -1.256  1.00 14.39      D000 C  
ATOM   2674  C   ASP B  71     -15.321   1.710  -0.202  1.00 14.44      D000 C  
ATOM   2675  O   ASP B  71     -14.091   1.720  -0.372  1.00 10.49      D000 O  
ATOM   2676  CB  ASP B  71     -15.728   2.721  -2.451  1.00 15.70      D000 C  
ATOM   2677  CG  ASP B  71     -16.604   2.773  -3.773  1.00 24.69      D000 C  
ATOM   2678  OD1 ASP B  71     -16.716   3.881  -4.312  1.00 28.18      D000 O  
ATOM   2679  OD2 ASP B  71     -17.314   1.783  -3.970  1.00 28.16      D000 O1-
ATOM   2680  H   ASP B  71     -18.471   2.251  -0.805  1.00 13.51           H  
ATOM   2681  HA  ASP B  71     -16.866   1.109  -1.562  1.00 14.39           H  
ATOM   2682  HB3 ASP B  71     -14.777   2.257  -2.712  1.00 15.70           H  
ATOM   2683  HB2 ASP B  71     -15.319   3.675  -2.117  1.00 15.70           H  
ATOM   2684  N   ASP B  72     -15.884   1.588   1.010  1.00 10.77      D000 N  
ATOM   2685  CA  ASP B  72     -15.172   1.171   2.221  1.00 13.51      D000 C  
ATOM   2686  C   ASP B  72     -14.588  -0.228   2.062  1.00 14.54      D000 C  
ATOM   2687  O   ASP B  72     -15.226  -1.243   2.527  1.00 14.02      D000 O  
ATOM   2688  CB  ASP B  72     -16.109   1.340   3.392  1.00 15.27      D000 C  
ATOM   2689  CG  ASP B  72     -15.560   0.981   4.804  1.00 21.76      D000 C  
ATOM   2690  OD1 ASP B  72     -14.437   1.395   5.109  1.00 18.13      D000 O  
ATOM   2691  OD2 ASP B  72     -16.370   0.627   5.690  1.00 21.52      D000 O1-
ATOM   2692  H   ASP B  72     -16.887   1.676   1.079  1.00 10.77           H  
ATOM   2693  HA  ASP B  72     -14.263   1.758   2.355  1.00 13.51           H  
ATOM   2694  HB3 ASP B  72     -16.965   0.702   3.173  1.00 15.27           H  
ATOM   2695  HB2 ASP B  72     -16.524   2.346   3.449  1.00 15.27           H  
ATOM   2696  N   LEU B  73     -13.461  -0.348   1.352  1.00 11.90      D000 N  
ATOM   2697  CA  LEU B  73     -12.816  -1.618   1.002  1.00 10.74      D000 C  
ATOM   2698  C   LEU B  73     -11.362  -1.631   1.530  1.00 10.41      D000 C  
ATOM   2699  O   LEU B  73     -10.569  -0.765   1.123  1.00 12.02      D000 O  
ATOM   2700  CB  LEU B  73     -12.810  -1.801  -0.525  1.00 14.24      D000 C  
ATOM   2701  CG  LEU B  73     -14.151  -2.146  -1.255  1.00 17.47      D000 C  
ATOM   2702  CD1 LEU B  73     -13.846  -2.388  -2.756  1.00 25.78      D000 C  
ATOM   2703  CD2 LEU B  73     -14.873  -3.352  -0.665  1.00 21.06      D000 C  
ATOM   2704  H   LEU B  73     -13.080   0.504   0.966  1.00 11.90           H  
ATOM   2705  HA  LEU B  73     -13.249  -2.477   1.514  1.00 10.74           H  
ATOM   2706  HB3 LEU B  73     -12.167  -2.670  -0.658  1.00 14.24           H  
ATOM   2707  HB2 LEU B  73     -12.429  -0.942  -1.078  1.00 14.24           H  
ATOM   2708  HG  LEU B  73     -14.783  -1.259  -1.265  1.00 17.47           H  
ATOM   2709 HD11 LEU B  73     -13.785  -3.436  -3.051  1.00 25.78           H  
ATOM   2710 HD12 LEU B  73     -14.548  -1.992  -3.490  1.00 25.78           H  
ATOM   2711 HD13 LEU B  73     -12.916  -1.884  -3.019  1.00 25.78           H  
ATOM   2712 HD21 LEU B  73     -14.318  -4.138  -0.153  1.00 21.06           H  
ATOM   2713 HD22 LEU B  73     -15.665  -2.952  -0.031  1.00 21.06           H  
ATOM   2714 HD23 LEU B  73     -15.390  -3.811  -1.508  1.00 21.06           H  
ATOM   2715  N   ILE B  74     -11.028  -2.700   2.252  1.00 10.13      D000 N  
ATOM   2716  CA  ILE B  74      -9.738  -3.079   2.673  1.00 10.13      D000 C  
ATOM   2717  C   ILE B  74      -8.891  -3.367   1.412  1.00 12.37      D000 C  
ATOM   2718  O   ILE B  74      -9.372  -4.154   0.597  1.00 10.87      D000 O  
ATOM   2719  CB  ILE B  74      -9.610  -4.315   3.630  1.00 10.85      D000 C  
ATOM   2720  CG1 ILE B  74     -10.173  -3.836   4.976  1.00 15.63      D000 C  
ATOM   2721  CG2 ILE B  74      -8.258  -4.888   3.785  1.00 11.33      D000 C  
ATOM   2722  CD1 ILE B  74     -11.173  -4.795   5.636  1.00 17.93      D000 C  
ATOM   2723  H   ILE B  74     -11.785  -3.345   2.429  1.00 10.13           H  
ATOM   2724  HA  ILE B  74      -9.302  -2.192   3.134  1.00 10.13           H  
ATOM   2725  HB  ILE B  74     -10.127  -5.198   3.251  1.00 10.85           H  
ATOM   2726 HG13 ILE B  74     -10.703  -2.884   5.009  1.00 15.63           H  
ATOM   2727 HG12 ILE B  74      -9.313  -3.688   5.628  1.00 15.63           H  
ATOM   2728 HG21 ILE B  74      -7.506  -4.134   4.021  1.00 11.33           H  
ATOM   2729 HG22 ILE B  74      -8.174  -5.630   4.579  1.00 11.33           H  
ATOM   2730 HG23 ILE B  74      -7.917  -5.349   2.858  1.00 11.33           H  
ATOM   2731 HD11 ILE B  74     -11.911  -4.370   6.316  1.00 17.93           H  
ATOM   2732 HD12 ILE B  74     -11.726  -5.375   4.896  1.00 17.93           H  
ATOM   2733 HD13 ILE B  74     -10.607  -5.474   6.274  1.00 17.93           H  
ATOM   2734  N   ILE B  75      -7.643  -2.896   1.374  1.00  7.85      D000 N  
ATOM   2735  CA  ILE B  75      -6.626  -3.047   0.320  1.00  7.57      D000 C  
ATOM   2736  C   ILE B  75      -5.309  -3.404   0.985  1.00 10.85      D000 C  
ATOM   2737  O   ILE B  75      -5.106  -3.108   2.167  1.00 11.40      D000 O  
ATOM   2738  CB  ILE B  75      -6.500  -1.719  -0.435  1.00 11.07      D000 C  
ATOM   2739  CG1 ILE B  75      -5.850  -0.549   0.340  1.00 13.15      D000 C  
ATOM   2740  CG2 ILE B  75      -7.985  -1.353  -0.999  1.00 11.91      D000 C  
ATOM   2741  CD1 ILE B  75      -5.735   0.787  -0.473  1.00 20.36      D000 C  
ATOM   2742  H   ILE B  75      -7.291  -2.504   2.236  1.00  7.85           H  
ATOM   2743  HA  ILE B  75      -6.881  -3.912  -0.293  1.00  7.57           H  
ATOM   2744  HB  ILE B  75      -5.902  -1.936  -1.321  1.00 11.07           H  
ATOM   2745 HG13 ILE B  75      -4.831  -0.809   0.628  1.00 13.15           H  
ATOM   2746 HG12 ILE B  75      -6.373  -0.299   1.263  1.00 13.15           H  
ATOM   2747 HG21 ILE B  75      -8.504  -2.219  -1.409  1.00 11.91           H  
ATOM   2748 HG22 ILE B  75      -8.603  -0.945  -0.200  1.00 11.91           H  
ATOM   2749 HG23 ILE B  75      -7.952  -0.580  -1.766  1.00 11.91           H  
ATOM   2750 HD11 ILE B  75      -4.743   1.205  -0.302  1.00 20.36           H  
ATOM   2751 HD12 ILE B  75      -5.869   0.656  -1.547  1.00 20.36           H  
ATOM   2752 HD13 ILE B  75      -6.407   1.608  -0.224  1.00 20.36           H  
ATOM   2753  N   PHE B  76      -4.486  -4.162   0.298  1.00  9.46      D000 N  
ATOM   2754  CA  PHE B  76      -3.157  -4.674   0.737  1.00 11.18      D000 C  
ATOM   2755  C   PHE B  76      -2.017  -4.231  -0.128  1.00 12.31      D000 C  
ATOM   2756  O   PHE B  76      -2.221  -3.769  -1.264  1.00 11.67      D000 O  
ATOM   2757  CB  PHE B  76      -3.229  -6.229   0.865  1.00 12.52      D000 C  
ATOM   2758  CG  PHE B  76      -4.276  -6.886   1.810  1.00 12.43      D000 C  
ATOM   2759  CD1 PHE B  76      -5.459  -7.546   1.286  1.00 12.08      D000 C  
ATOM   2760  CD2 PHE B  76      -4.092  -6.754   3.211  1.00 13.76      D000 C  
ATOM   2761  CE1 PHE B  76      -6.420  -7.989   2.165  1.00 12.14      D000 C  
ATOM   2762  CE2 PHE B  76      -5.069  -7.269   4.059  1.00 11.16      D000 C  
ATOM   2763  CZ  PHE B  76      -6.234  -7.826   3.507  1.00 12.73      D000 C  
ATOM   2764  H   PHE B  76      -4.713  -4.546  -0.609  1.00  9.46           H  
ATOM   2765  HA  PHE B  76      -3.039  -4.250   1.734  1.00 11.18           H  
ATOM   2766  HB3 PHE B  76      -2.302  -6.612   1.291  1.00 12.52           H  
ATOM   2767  HB2 PHE B  76      -3.426  -6.660  -0.116  1.00 12.52           H  
ATOM   2768  HD1 PHE B  76      -5.632  -7.656   0.225  1.00 12.08           H  
ATOM   2769  HD2 PHE B  76      -3.160  -6.362   3.592  1.00 13.76           H  
ATOM   2770  HE1 PHE B  76      -7.354  -8.420   1.837  1.00 12.14           H  
ATOM   2771  HE2 PHE B  76      -4.985  -7.273   5.136  1.00 11.16           H  
ATOM   2772  HZ  PHE B  76      -7.033  -8.256   4.092  1.00 12.73           H  
ATOM   2773  N   PRO B  77      -0.798  -4.245   0.425  1.00 11.07      D000 N  
ATOM   2774  CA  PRO B  77       0.463  -4.273  -0.345  1.00 13.98      D000 C  
ATOM   2775  C   PRO B  77       0.719  -5.526  -1.227  1.00 15.86      D000 C  
ATOM   2776  O   PRO B  77       0.736  -6.624  -0.663  1.00 11.86      D000 O  
ATOM   2777  CB  PRO B  77       1.405  -4.161   0.781  1.00 13.91      D000 C  
ATOM   2778  CG  PRO B  77       0.840  -4.605   2.104  1.00 18.27      D000 C  
ATOM   2779  CD  PRO B  77      -0.588  -4.297   1.931  1.00 13.89      D000 C  
ATOM   2780  HA  PRO B  77       0.547  -3.325  -0.877  1.00 13.98           H  
ATOM   2781  HB3 PRO B  77       1.657  -3.109   0.913  1.00 13.91           H  
ATOM   2782  HB2 PRO B  77       2.328  -4.720   0.626  1.00 13.91           H  
ATOM   2783  HG3 PRO B  77       1.340  -4.060   2.904  1.00 18.27           H  
ATOM   2784  HG2 PRO B  77       1.055  -5.661   2.271  1.00 18.27           H  
ATOM   2785  HD2 PRO B  77      -1.148  -5.063   2.468  1.00 13.89           H  
ATOM   2786  HD3 PRO B  77      -0.637  -3.281   2.324  1.00 13.89           H  
ATOM   2787  N   ASP B  78       1.027  -5.294  -2.476  1.00 12.88      D000 N  
ATOM   2788  CA  ASP B  78       1.377  -6.206  -3.517  1.00 13.51      D000 C  
ATOM   2789  C   ASP B  78       0.113  -6.690  -4.235  1.00 13.25      D000 C  
ATOM   2790  O   ASP B  78       0.292  -7.503  -5.126  1.00 14.17      D000 O  
ATOM   2791  CB  ASP B  78       2.354  -7.303  -3.235  1.00 14.61      D000 C  
ATOM   2792  CG  ASP B  78       3.721  -7.147  -2.468  1.00 21.89      D000 C  
ATOM   2793  OD1 ASP B  78       4.410  -6.124  -2.739  1.00 21.73      D000 O  
ATOM   2794  OD2 ASP B  78       4.131  -8.134  -1.807  1.00 20.72      D000 O1-
ATOM   2795  H   ASP B  78       1.084  -4.347  -2.822  1.00 12.88           H  
ATOM   2796  HA  ASP B  78       1.876  -5.484  -4.163  1.00 13.51           H  
ATOM   2797  HB3 ASP B  78       2.513  -7.807  -4.188  1.00 14.61           H  
ATOM   2798  HB2 ASP B  78       1.856  -8.075  -2.650  1.00 14.61           H  
ATOM   2799  N   ASP B  79      -1.028  -6.163  -3.950  1.00 11.37      D000 N  
ATOM   2800  CA  ASP B  79      -2.329  -6.377  -4.574  1.00  8.98      D000 C  
ATOM   2801  C   ASP B  79      -2.821  -5.062  -5.200  1.00 12.03      D000 C  
ATOM   2802  O   ASP B  79      -2.245  -3.976  -5.047  1.00 10.54      D000 O  
ATOM   2803  CB  ASP B  79      -3.373  -6.808  -3.460  1.00 11.12      D000 C  
ATOM   2804  CG  ASP B  79      -4.579  -7.572  -3.976  1.00 14.80      D000 C  
ATOM   2805  OD1 ASP B  79      -5.456  -7.791  -3.106  1.00 13.73      D000 O  
ATOM   2806  OD2 ASP B  79      -4.802  -7.810  -5.173  1.00 13.09      D000 O1-
ATOM   2807  H   ASP B  79      -0.989  -5.305  -3.419  1.00 11.37           H  
ATOM   2808  HA  ASP B  79      -2.323  -7.162  -5.330  1.00  8.98           H  
ATOM   2809  HB3 ASP B  79      -3.853  -5.862  -3.207  1.00 11.12           H  
ATOM   2810  HB2 ASP B  79      -2.978  -7.142  -2.500  1.00 11.12           H  
ATOM   2811  N   CYS B  80      -3.868  -5.259  -6.001  1.00  9.14      D000 N  
ATOM   2812  CA  CYS B  80      -4.617  -4.179  -6.718  1.00 10.72      D000 C  
ATOM   2813  C   CYS B  80      -3.773  -3.692  -7.894  1.00  9.14      D000 C  
ATOM   2814  O   CYS B  80      -2.603  -3.929  -7.996  1.00  9.49      D000 O  
ATOM   2815  CB  CYS B  80      -5.131  -3.020  -5.876  1.00 13.36      D000 C  
ATOM   2816  SG  CYS B  80      -6.282  -3.608  -4.551  1.00 17.27      D000 S  
ATOM   2817  H   CYS B  80      -4.195  -6.214  -5.971  1.00  9.14           H  
ATOM   2818  HA  CYS B  80      -5.507  -4.619  -7.168  1.00 10.72           H  
ATOM   2819  HB3 CYS B  80      -5.723  -2.330  -6.476  1.00 13.36           H  
ATOM   2820  HB2 CYS B  80      -4.265  -2.448  -5.543  1.00 13.36           H  
ATOM   2821  HG  CYS B  80      -7.445  -2.970  -4.713  1.00 17.27           H  
ATOM   2822  N   GLU B  81      -4.415  -2.851  -8.710  1.00  9.68      D000 N  
ATOM   2823  CA  GLU B  81      -3.765  -2.100  -9.790  1.00  9.26      D000 C  
ATOM   2824  C   GLU B  81      -4.633  -0.832 -10.210  1.00 11.23      D000 C  
ATOM   2825  O   GLU B  81      -5.846  -0.869 -10.386  1.00 12.77      D000 O  
ATOM   2826  CB  GLU B  81      -3.401  -3.018 -11.040  1.00 12.92      D000 C  
ATOM   2827  CG  GLU B  81      -2.768  -2.368 -12.185  1.00 18.86      D000 C  
ATOM   2828  CD  GLU B  81      -2.522  -3.259 -13.414  1.00 28.81      D000 C  
ATOM   2829  OE1 GLU B  81      -2.825  -4.480 -13.392  1.00 24.94      D000 O  
ATOM   2830  OE2 GLU B  81      -2.122  -2.691 -14.460  1.00 27.85      D000 O1-
ATOM   2831  H   GLU B  81      -5.418  -2.732  -8.717  1.00  9.68           H  
ATOM   2832  HA  GLU B  81      -2.850  -1.605  -9.466  1.00  9.26           H  
ATOM   2833  HB3 GLU B  81      -4.349  -3.444 -11.367  1.00 12.92           H  
ATOM   2834  HB2 GLU B  81      -2.814  -3.869 -10.694  1.00 12.92           H  
ATOM   2835  HG3 GLU B  81      -1.821  -1.928 -11.874  1.00 18.86           H  
ATOM   2836  HG2 GLU B  81      -3.364  -1.519 -12.519  1.00 18.86           H  
ATOM   2837  N   PHE B  82      -4.017   0.389 -10.298  1.00  9.20      D000 N  
ATOM   2838  CA  PHE B  82      -4.649   1.676 -10.554  1.00  9.59      D000 C  
ATOM   2839  C   PHE B  82      -4.000   2.178 -11.801  1.00 11.50      D000 C  
ATOM   2840  O   PHE B  82      -2.734   2.189 -11.899  1.00 12.24      D000 O  
ATOM   2841  CB  PHE B  82      -4.593   2.629  -9.347  1.00 10.24      D000 C  
ATOM   2842  CG  PHE B  82      -5.276   3.960  -9.549  1.00  8.52      D000 C  
ATOM   2843  CD1 PHE B  82      -6.702   4.086  -9.513  1.00 10.19      D000 C  
ATOM   2844  CD2 PHE B  82      -4.446   5.104  -9.754  1.00  8.85      D000 C  
ATOM   2845  CE1 PHE B  82      -7.298   5.310  -9.526  1.00 10.91      D000 C  
ATOM   2846  CE2 PHE B  82      -5.079   6.330  -9.851  1.00 11.00      D000 C  
ATOM   2847  CZ  PHE B  82      -6.477   6.423  -9.779  1.00  9.58      D000 C  
ATOM   2848  H   PHE B  82      -3.025   0.343 -10.115  1.00  9.20           H  
ATOM   2849  HA  PHE B  82      -5.680   1.571 -10.891  1.00  9.59           H  
ATOM   2850  HB3 PHE B  82      -3.555   2.772  -9.046  1.00 10.24           H  
ATOM   2851  HB2 PHE B  82      -5.173   2.152  -8.557  1.00 10.24           H  
ATOM   2852  HD1 PHE B  82      -7.435   3.292  -9.506  1.00 10.19           H  
ATOM   2853  HD2 PHE B  82      -3.395   5.013  -9.984  1.00  8.85           H  
ATOM   2854  HE1 PHE B  82      -8.346   5.547  -9.410  1.00 10.91           H  
ATOM   2855  HE2 PHE B  82      -4.569   7.272  -9.985  1.00 11.00           H  
ATOM   2856  HZ  PHE B  82      -6.959   7.376  -9.940  1.00  9.58           H  
ATOM   2857  N   LYS B  83      -4.760   2.744 -12.803  1.00  9.89      D000 N  
ATOM   2858  CA  LYS B  83      -4.186   3.146 -14.088  1.00 11.65      D000 C  
ATOM   2859  C   LYS B  83      -5.191   4.031 -14.814  1.00 13.66      D000 C  
ATOM   2860  O   LYS B  83      -6.363   3.885 -14.529  1.00 10.33      D000 O  
ATOM   2861  CB  LYS B  83      -3.673   1.839 -14.891  1.00 12.64      D000 C  
ATOM   2862  CG  LYS B  83      -4.600   0.674 -15.168  1.00 16.65      D000 C  
ATOM   2863  CD  LYS B  83      -3.839  -0.368 -16.012  1.00 22.39      D000 C  
ATOM   2864  CE  LYS B  83      -4.747  -1.606 -16.238  1.00 18.90      D000 C  
ATOM   2865  NZ  LYS B  83      -4.021  -2.599 -17.032  1.00 18.46      D000 N1+
ATOM   2866  H   LYS B  83      -5.744   2.829 -12.595  1.00  9.89           H  
ATOM   2867  HA  LYS B  83      -3.273   3.711 -13.900  1.00 11.65           H  
ATOM   2868  HB3 LYS B  83      -2.840   1.377 -14.362  1.00 12.64           H  
ATOM   2869  HB2 LYS B  83      -3.280   2.233 -15.828  1.00 12.64           H  
ATOM   2870  HG3 LYS B  83      -5.500   0.998 -15.691  1.00 16.65           H  
ATOM   2871  HG2 LYS B  83      -4.919   0.241 -14.220  1.00 16.65           H  
ATOM   2872  HD3 LYS B  83      -2.881  -0.590 -15.542  1.00 22.39           H  
ATOM   2873  HD2 LYS B  83      -3.508   0.118 -16.930  1.00 22.39           H  
ATOM   2874  HE3 LYS B  83      -5.663  -1.508 -16.819  1.00 18.90           H  
ATOM   2875  HE2 LYS B  83      -4.989  -2.170 -15.337  1.00 18.90           H  
ATOM   2876  HZ1 LYS B  83      -3.168  -2.932 -16.604  1.00 18.46           H  
ATOM   2877  HZ2 LYS B  83      -4.571  -3.442 -17.112  1.00 18.46           H  
ATOM   2878  HZ3 LYS B  83      -3.860  -2.261 -17.970  1.00 18.46           H  
ATOM   2879  N   ARG B  84      -4.835   4.994 -15.668  1.00 10.22      D000 N  
ATOM   2880  CA  ARG B  84      -5.656   5.702 -16.673  1.00 12.49      D000 C  
ATOM   2881  C   ARG B  84      -6.341   4.733 -17.700  1.00 12.19      D000 C  
ATOM   2882  O   ARG B  84      -5.763   3.838 -18.236  1.00 12.48      D000 O  
ATOM   2883  CB  ARG B  84      -4.867   6.807 -17.324  1.00 11.51      D000 C  
ATOM   2884  CG  ARG B  84      -5.757   7.805 -18.119  1.00 17.00      D000 C  
ATOM   2885  CD  ARG B  84      -4.845   8.978 -18.668  1.00 16.56      D000 C  
ATOM   2886  NE  ARG B  84      -5.581   9.921 -19.503  1.00 23.80      D000 N  
ATOM   2887  CZ  ARG B  84      -5.234  11.134 -20.098  1.00 26.31      D000 C  
ATOM   2888  NH1 ARG B  84      -3.988  11.544 -20.069  1.00 25.67      D000 N  
ATOM   2889  NH2 ARG B  84      -5.975  11.827 -20.970  1.00 22.22      D000 N1+
ATOM   2890  H   ARG B  84      -3.894   5.352 -15.583  1.00 10.22           H  
ATOM   2891  HA  ARG B  84      -6.414   6.134 -16.019  1.00 12.49           H  
ATOM   2892  HB3 ARG B  84      -4.140   6.357 -17.999  1.00 11.51           H  
ATOM   2893  HB2 ARG B  84      -4.192   7.325 -16.643  1.00 11.51           H  
ATOM   2894  HG3 ARG B  84      -6.453   8.241 -17.403  1.00 17.00           H  
ATOM   2895  HG2 ARG B  84      -6.327   7.292 -18.894  1.00 17.00           H  
ATOM   2896  HD3 ARG B  84      -4.054   8.523 -19.264  1.00 16.56           H  
ATOM   2897  HD2 ARG B  84      -4.364   9.468 -17.822  1.00 16.56           H  
ATOM   2898  HE  ARG B  84      -6.495   9.563 -19.739  1.00 23.80           H  
ATOM   2899 HH12 ARG B  84      -3.642  12.430 -20.410  1.00 25.67           H  
ATOM   2900 HH11 ARG B  84      -3.267  11.075 -19.540  1.00 25.67           H  
ATOM   2901 HH22 ARG B  84      -5.600  12.665 -21.391  1.00 22.22           H  
ATOM   2902 HH21 ARG B  84      -6.822  11.508 -21.418  1.00 22.22           H  
ATOM   2903  N   VAL B  85      -7.678   4.948 -17.820  1.00 12.42      D000 N  
ATOM   2904  CA  VAL B  85      -8.558   4.122 -18.686  1.00 12.97      D000 C  
ATOM   2905  C   VAL B  85      -8.635   5.024 -19.867  1.00 14.55      D000 C  
ATOM   2906  O   VAL B  85      -8.836   6.271 -19.671  1.00 17.00      D000 O  
ATOM   2907  CB  VAL B  85      -9.961   3.915 -18.069  1.00 14.21      D000 C  
ATOM   2908  CG1 VAL B  85     -10.929   3.195 -19.030  1.00 14.87      D000 C  
ATOM   2909  CG2 VAL B  85      -9.883   3.049 -16.791  1.00 12.07      D000 C  
ATOM   2910  H   VAL B  85      -8.174   5.726 -17.410  1.00 12.42           H  
ATOM   2911  HA  VAL B  85      -8.022   3.203 -18.923  1.00 12.97           H  
ATOM   2912  HB  VAL B  85     -10.281   4.943 -17.902  1.00 14.21           H  
ATOM   2913 HG11 VAL B  85     -10.619   2.175 -19.258  1.00 14.87           H  
ATOM   2914 HG12 VAL B  85     -11.910   3.165 -18.555  1.00 14.87           H  
ATOM   2915 HG13 VAL B  85     -10.907   3.854 -19.897  1.00 14.87           H  
ATOM   2916 HG21 VAL B  85      -9.689   1.986 -16.934  1.00 12.07           H  
ATOM   2917 HG22 VAL B  85      -9.075   3.389 -16.144  1.00 12.07           H  
ATOM   2918 HG23 VAL B  85     -10.783   3.024 -16.177  1.00 12.07           H  
ATOM   2919  N   PRO B  86      -8.632   4.518 -21.145  1.00 17.23      D000 N  
ATOM   2920  CA  PRO B  86      -8.667   5.457 -22.314  1.00 18.60      D000 C  
ATOM   2921  C   PRO B  86     -10.062   5.829 -22.901  1.00 18.27      D000 C  
ATOM   2922  O   PRO B  86     -10.107   6.552 -23.928  1.00 18.56      D000 O  
ATOM   2923  CB  PRO B  86      -7.987   4.628 -23.482  1.00 21.64      D000 C  
ATOM   2924  CG  PRO B  86      -8.249   3.164 -22.999  1.00 22.65      D000 C  
ATOM   2925  CD  PRO B  86      -8.373   3.144 -21.458  1.00 21.01      D000 C  
ATOM   2926  HA  PRO B  86      -8.113   6.378 -22.132  1.00 18.60           H  
ATOM   2927  HB3 PRO B  86      -6.933   4.908 -23.469  1.00 21.64           H  
ATOM   2928  HB2 PRO B  86      -8.269   4.838 -24.514  1.00 21.64           H  
ATOM   2929  HG3 PRO B  86      -7.494   2.464 -23.355  1.00 22.65           H  
ATOM   2930  HG2 PRO B  86      -9.142   2.752 -23.470  1.00 22.65           H  
ATOM   2931  HD2 PRO B  86      -9.172   2.459 -21.173  1.00 21.01           H  
ATOM   2932  HD3 PRO B  86      -7.484   2.700 -21.011  1.00 21.01           H  
ATOM   2933  N   GLN B  87     -11.226   5.436 -22.232  1.00 16.51      D000 N  
ATOM   2934  CA  GLN B  87     -12.562   5.753 -22.652  1.00 17.13      D000 C  
ATOM   2935  C   GLN B  87     -13.002   7.134 -22.148  1.00 15.86      D000 C  
ATOM   2936  O   GLN B  87     -12.591   7.539 -21.097  1.00 15.32      D000 O  
ATOM   2937  CB  GLN B  87     -13.563   4.622 -22.267  1.00 16.88      D000 C  
ATOM   2938  CG  GLN B  87     -13.258   3.228 -22.875  1.00 23.51      D000 C  
ATOM   2939  CD  GLN B  87     -13.977   2.087 -22.131  1.00 30.47      D000 C  
ATOM   2940  NE2 GLN B  87     -15.305   2.259 -21.849  1.00 35.63      D000 N  
ATOM   2941  OE1 GLN B  87     -13.302   1.021 -21.960  1.00 22.75      D000 O  
ATOM   2942  H   GLN B  87     -11.047   5.207 -21.265  1.00 16.51           H  
ATOM   2943  HA  GLN B  87     -12.530   5.734 -23.742  1.00 17.13           H  
ATOM   2944  HB3 GLN B  87     -14.536   4.995 -22.587  1.00 16.88           H  
ATOM   2945  HB2 GLN B  87     -13.592   4.545 -21.181  1.00 16.88           H  
ATOM   2946  HG3 GLN B  87     -12.191   3.072 -22.718  1.00 23.51           H  
ATOM   2947  HG2 GLN B  87     -13.410   3.167 -23.953  1.00 23.51           H  
ATOM   2948 HE22 GLN B  87     -15.831   1.513 -21.416  1.00 35.63           H  
ATOM   2949 HE21 GLN B  87     -15.734   3.155 -22.032  1.00 35.63           H  
ATOM   2950  N   CYS B  88     -13.881   7.848 -22.894  1.00 16.57      D000 N  
ATOM   2951  CA  CYS B  88     -14.490   9.103 -22.539  1.00 13.92      D000 C  
ATOM   2952  C   CYS B  88     -13.498  10.284 -22.608  1.00 15.03      D000 C  
ATOM   2953  O   CYS B  88     -13.344  10.974 -21.598  1.00 19.01      D000 O  
ATOM   2954  CB  CYS B  88     -15.297   9.144 -21.252  1.00 16.34      D000 C  
ATOM   2955  SG  CYS B  88     -16.560   7.783 -21.195  1.00 18.11      D000 S  
ATOM   2956  H   CYS B  88     -14.078   7.507 -23.824  1.00 16.57           H  
ATOM   2957  HA  CYS B  88     -15.118   9.187 -23.426  1.00 13.92           H  
ATOM   2958  HB3 CYS B  88     -15.840  10.074 -21.081  1.00 16.34           H  
ATOM   2959  HB2 CYS B  88     -14.606   9.194 -20.411  1.00 16.34           H  
ATOM   2960  HG  CYS B  88     -17.199   8.149 -22.310  1.00 18.11           H  
ATOM   2961  N   PRO B  89     -12.757  10.522 -23.760  1.00 13.00      D000 N  
ATOM   2962  CA  PRO B  89     -11.838  11.747 -23.981  1.00 16.36      D000 C  
ATOM   2963  C   PRO B  89     -12.342  13.168 -23.799  1.00 20.19      D000 C  
ATOM   2964  O   PRO B  89     -11.627  14.157 -24.039  1.00 23.01      D000 O  
ATOM   2965  CB  PRO B  89     -11.244  11.440 -25.396  1.00 18.78      D000 C  
ATOM   2966  CG  PRO B  89     -12.323  10.640 -26.045  1.00 18.97      D000 C  
ATOM   2967  CD  PRO B  89     -12.819   9.736 -24.988  1.00 16.37      D000 C  
ATOM   2968  HA  PRO B  89     -10.936  11.631 -23.381  1.00 16.36           H  
ATOM   2969  HB3 PRO B  89     -10.480  10.677 -25.245  1.00 18.78           H  
ATOM   2970  HB2 PRO B  89     -10.820  12.275 -25.954  1.00 18.78           H  
ATOM   2971  HG3 PRO B  89     -12.147  10.123 -26.988  1.00 18.97           H  
ATOM   2972  HG2 PRO B  89     -13.145  11.333 -26.224  1.00 18.97           H  
ATOM   2973  HD2 PRO B  89     -13.839   9.409 -25.191  1.00 16.37           H  
ATOM   2974  HD3 PRO B  89     -12.123   8.900 -24.926  1.00 16.37           H  
ATOM   2975  N   SER B  90     -13.632  13.340 -23.485  1.00 13.28      D000 N  
ATOM   2976  CA  SER B  90     -14.326  14.519 -22.976  1.00 13.55      D000 C  
ATOM   2977  C   SER B  90     -13.857  14.789 -21.526  1.00 16.63      D000 C  
ATOM   2978  O   SER B  90     -13.849  15.972 -21.139  1.00 18.26      D000 O  
ATOM   2979  CB  SER B  90     -15.796  14.236 -23.111  1.00 17.55      D000 C  
ATOM   2980  OG  SER B  90     -16.226  13.159 -22.270  1.00 21.65      D000 O  
ATOM   2981  H   SER B  90     -14.231  12.534 -23.380  1.00 13.28           H  
ATOM   2982  HA  SER B  90     -14.080  15.373 -23.607  1.00 13.55           H  
ATOM   2983  HB3 SER B  90     -15.955  14.026 -24.169  1.00 17.55           H  
ATOM   2984  HB2 SER B  90     -16.234  15.179 -22.785  1.00 17.55           H  
ATOM   2985  HG  SER B  90     -16.862  12.624 -22.750  1.00 21.65           H  
ATOM   2986  N   GLY B  91     -13.365  13.792 -20.776  1.00 14.96      D000 N  
ATOM   2987  CA  GLY B  91     -12.521  13.979 -19.575  1.00 15.85      D000 C  
ATOM   2988  C   GLY B  91     -11.482  12.881 -19.412  1.00 16.69      D000 C  
ATOM   2989  O   GLY B  91     -11.008  12.311 -20.403  1.00 15.66      D000 O  
ATOM   2990  H   GLY B  91     -13.510  12.842 -21.089  1.00 14.96           H  
ATOM   2991  HA3 GLY B  91     -13.284  13.898 -18.800  1.00 15.85           H  
ATOM   2992  HA2 GLY B  91     -11.942  14.891 -19.436  1.00 15.85           H  
ATOM   2993  N   ARG B  92     -11.081  12.439 -18.181  1.00 10.75      D000 N  
ATOM   2994  CA  ARG B  92     -10.028  11.491 -17.794  1.00 11.37      D000 C  
ATOM   2995  C   ARG B  92     -10.610  10.486 -16.786  1.00 13.88      D000 C  
ATOM   2996  O   ARG B  92     -10.526  10.670 -15.634  1.00 11.33      D000 O  
ATOM   2997  CB  ARG B  92      -8.794  12.224 -17.162  1.00 15.15      D000 C  
ATOM   2998  CG  ARG B  92      -8.080  13.205 -18.028  1.00 15.35      D000 C  
ATOM   2999  CD  ARG B  92      -8.630  14.585 -17.632  1.00 16.99      D000 C  
ATOM   3000  NE  ARG B  92      -8.109  15.174 -16.390  1.00 15.41      D000 N  
ATOM   3001  CZ  ARG B  92      -8.711  16.145 -15.657  1.00 13.33      D000 C  
ATOM   3002  NH1 ARG B  92      -9.765  16.867 -16.077  1.00 14.38      D000 N  
ATOM   3003  NH2 ARG B  92      -8.163  16.375 -14.454  1.00 14.76      D000 N1+
ATOM   3004  H   ARG B  92     -11.621  12.860 -17.439  1.00 10.75           H  
ATOM   3005  HA  ARG B  92      -9.685  10.880 -18.628  1.00 11.37           H  
ATOM   3006  HB3 ARG B  92      -8.009  11.586 -16.757  1.00 15.15           H  
ATOM   3007  HB2 ARG B  92      -9.124  12.708 -16.243  1.00 15.15           H  
ATOM   3008  HG3 ARG B  92      -8.209  13.090 -19.104  1.00 15.35           H  
ATOM   3009  HG2 ARG B  92      -7.007  13.041 -17.923  1.00 15.35           H  
ATOM   3010  HD3 ARG B  92      -9.665  14.440 -17.322  1.00 16.99           H  
ATOM   3011  HD2 ARG B  92      -8.729  15.252 -18.488  1.00 16.99           H  
ATOM   3012  HE  ARG B  92      -7.390  14.705 -15.857  1.00 15.41           H  
ATOM   3013 HH12 ARG B  92     -10.117  17.650 -15.546  1.00 14.38           H  
ATOM   3014 HH11 ARG B  92     -10.160  16.658 -16.983  1.00 14.38           H  
ATOM   3015 HH22 ARG B  92      -8.440  17.145 -13.862  1.00 14.76           H  
ATOM   3016 HH21 ARG B  92      -7.403  15.795 -14.131  1.00 14.76           H  
ATOM   3017  N   VAL B  93     -10.921   9.284 -17.314  1.00 10.38      D000 N  
ATOM   3018  CA  VAL B  93     -11.293   8.101 -16.589  1.00 10.69      D000 C  
ATOM   3019  C   VAL B  93      -9.989   7.466 -16.083  1.00 13.62      D000 C  
ATOM   3020  O   VAL B  93      -8.948   7.394 -16.708  1.00 13.67      D000 O  
ATOM   3021  CB  VAL B  93     -12.226   7.152 -17.395  1.00 11.98      D000 C  
ATOM   3022  CG1 VAL B  93     -12.629   5.780 -16.757  1.00  9.94      D000 C  
ATOM   3023  CG2 VAL B  93     -13.454   7.987 -17.925  1.00 10.00      D000 C  
ATOM   3024  H   VAL B  93     -10.709   9.217 -18.299  1.00 10.38           H  
ATOM   3025  HA  VAL B  93     -11.977   8.392 -15.792  1.00 10.69           H  
ATOM   3026  HB  VAL B  93     -11.615   6.878 -18.254  1.00 11.98           H  
ATOM   3027 HG11 VAL B  93     -13.254   5.832 -15.865  1.00  9.94           H  
ATOM   3028 HG12 VAL B  93     -13.312   5.325 -17.473  1.00  9.94           H  
ATOM   3029 HG13 VAL B  93     -11.815   5.063 -16.644  1.00  9.94           H  
ATOM   3030 HG21 VAL B  93     -14.114   7.459 -18.614  1.00 10.00           H  
ATOM   3031 HG22 VAL B  93     -14.039   8.348 -17.079  1.00 10.00           H  
ATOM   3032 HG23 VAL B  93     -13.110   8.876 -18.454  1.00 10.00           H  
ATOM   3033  N   TYR B  94     -10.161   6.874 -14.877  1.00 11.55      D000 N  
ATOM   3034  CA  TYR B  94      -9.242   5.977 -14.152  1.00 11.60      D000 C  
ATOM   3035  C   TYR B  94     -10.041   4.815 -13.518  1.00 13.01      D000 C  
ATOM   3036  O   TYR B  94     -11.195   4.994 -13.090  1.00 14.75      D000 O  
ATOM   3037  CB  TYR B  94      -8.474   6.815 -13.130  1.00 10.20      D000 C  
ATOM   3038  CG  TYR B  94      -7.298   7.625 -13.587  1.00 11.39      D000 C  
ATOM   3039  CD1 TYR B  94      -7.477   8.793 -14.353  1.00 10.18      D000 C  
ATOM   3040  CD2 TYR B  94      -5.975   7.246 -13.318  1.00  9.68      D000 C  
ATOM   3041  CE1 TYR B  94      -6.388   9.598 -14.783  1.00 12.62      D000 C  
ATOM   3042  CE2 TYR B  94      -4.914   8.024 -13.727  1.00 12.49      D000 C  
ATOM   3043  CZ  TYR B  94      -5.110   9.158 -14.442  1.00 14.71      D000 C  
ATOM   3044  OH  TYR B  94      -4.062   9.909 -14.912  1.00 14.15      D000 O  
ATOM   3045  H   TYR B  94     -11.068   6.985 -14.444  1.00 11.55           H  
ATOM   3046  HA  TYR B  94      -8.530   5.602 -14.887  1.00 11.60           H  
ATOM   3047  HB3 TYR B  94      -8.065   6.163 -12.357  1.00 10.20           H  
ATOM   3048  HB2 TYR B  94      -9.258   7.416 -12.669  1.00 10.20           H  
ATOM   3049  HD1 TYR B  94      -8.533   8.951 -14.518  1.00 10.18           H  
ATOM   3050  HD2 TYR B  94      -5.695   6.395 -12.715  1.00  9.68           H  
ATOM   3051  HE1 TYR B  94      -6.489  10.501 -15.365  1.00 12.62           H  
ATOM   3052  HE2 TYR B  94      -3.941   7.779 -13.328  1.00 12.49           H  
ATOM   3053  HH  TYR B  94      -4.309  10.811 -15.130  1.00 14.15           H  
ATOM   3054  N   VAL B  95      -9.390   3.648 -13.397  1.00 10.44      D000 N  
ATOM   3055  CA  VAL B  95     -10.005   2.432 -12.790  1.00  9.98      D000 C  
ATOM   3056  C   VAL B  95      -9.001   1.920 -11.660  1.00  8.99      D000 C  
ATOM   3057  O   VAL B  95      -7.777   1.968 -11.840  1.00  9.30      D000 O  
ATOM   3058  CB  VAL B  95     -10.066   1.293 -13.749  1.00 11.43      D000 C  
ATOM   3059  CG1 VAL B  95      -8.770   0.781 -14.430  1.00  9.37      D000 C  
ATOM   3060  CG2 VAL B  95     -10.872  -0.013 -13.202  1.00 10.08      D000 C  
ATOM   3061  H   VAL B  95      -8.409   3.661 -13.634  1.00 10.44           H  
ATOM   3062  HA  VAL B  95     -10.941   2.646 -12.274  1.00  9.98           H  
ATOM   3063  HB  VAL B  95     -10.571   1.760 -14.595  1.00 11.43           H  
ATOM   3064 HG11 VAL B  95      -8.048   1.561 -14.670  1.00  9.37           H  
ATOM   3065 HG12 VAL B  95      -8.317   0.010 -13.806  1.00  9.37           H  
ATOM   3066 HG13 VAL B  95      -8.953   0.170 -15.314  1.00  9.37           H  
ATOM   3067 HG21 VAL B  95     -10.309  -0.567 -12.451  1.00 10.08           H  
ATOM   3068 HG22 VAL B  95     -11.818   0.328 -12.780  1.00 10.08           H  
ATOM   3069 HG23 VAL B  95     -10.984  -0.744 -14.003  1.00 10.08           H  
ATOM   3070  N   LEU B  96      -9.593   1.470 -10.554  1.00  9.05      D000 N  
ATOM   3071  CA  LEU B  96      -8.934   0.574  -9.607  1.00  8.82      D000 C  
ATOM   3072  C   LEU B  96      -9.571  -0.811  -9.784  1.00 10.57      D000 C  
ATOM   3073  O   LEU B  96     -10.794  -0.958  -9.732  1.00 11.60      D000 O  
ATOM   3074  CB  LEU B  96      -9.318   1.147  -8.190  1.00  8.13      D000 C  
ATOM   3075  CG  LEU B  96      -8.913   0.264  -6.963  1.00 11.51      D000 C  
ATOM   3076  CD1 LEU B  96      -7.331   0.295  -6.857  1.00 11.95      D000 C  
ATOM   3077  CD2 LEU B  96      -9.692   0.515  -5.689  1.00 16.82      D000 C  
ATOM   3078  H   LEU B  96     -10.586   1.620 -10.442  1.00  9.05           H  
ATOM   3079  HA  LEU B  96      -7.853   0.616  -9.740  1.00  8.82           H  
ATOM   3080  HB3 LEU B  96     -10.397   1.300  -8.217  1.00  8.13           H  
ATOM   3081  HB2 LEU B  96      -8.962   2.173  -8.098  1.00  8.13           H  
ATOM   3082  HG  LEU B  96      -9.215  -0.740  -7.263  1.00 11.51           H  
ATOM   3083 HD11 LEU B  96      -6.987   1.243  -7.271  1.00 11.95           H  
ATOM   3084 HD12 LEU B  96      -7.104   0.337  -5.792  1.00 11.95           H  
ATOM   3085 HD13 LEU B  96      -6.887  -0.559  -7.369  1.00 11.95           H  
ATOM   3086 HD21 LEU B  96      -9.116   0.903  -4.849  1.00 16.82           H  
ATOM   3087 HD22 LEU B  96     -10.606   1.054  -5.940  1.00 16.82           H  
ATOM   3088 HD23 LEU B  96     -10.067  -0.448  -5.343  1.00 16.82           H  
ATOM   3089  N   LYS B  97      -8.683  -1.769  -9.947  1.00 10.73      D000 N  
ATOM   3090  CA  LYS B  97      -9.030  -3.204 -10.080  1.00 12.13      D000 C  
ATOM   3091  C   LYS B  97      -8.438  -3.955  -8.923  1.00 14.59      D000 C  
ATOM   3092  O   LYS B  97      -7.182  -3.903  -8.848  1.00 13.36      D000 O  
ATOM   3093  CB  LYS B  97      -8.613  -3.656 -11.504  1.00 19.50      D000 C  
ATOM   3094  CG  LYS B  97      -8.559  -5.196 -11.708  1.00 26.03      D000 C  
ATOM   3095  CD  LYS B  97      -7.463  -5.826 -12.628  1.00 32.51      D000 C  
ATOM   3096  CE  LYS B  97      -7.411  -7.343 -12.386  1.00 37.30      D000 C  
ATOM   3097  NZ  LYS B  97      -6.267  -8.070 -13.099  1.00 35.43      D000 N1+
ATOM   3098  H   LYS B  97      -7.722  -1.515  -9.771  1.00 10.73           H  
ATOM   3099  HA  LYS B  97     -10.107  -3.241  -9.916  1.00 12.13           H  
ATOM   3100  HB3 LYS B  97      -7.589  -3.311 -11.648  1.00 19.50           H  
ATOM   3101  HB2 LYS B  97      -9.160  -3.124 -12.282  1.00 19.50           H  
ATOM   3102  HG3 LYS B  97      -9.499  -5.513 -12.160  1.00 26.03           H  
ATOM   3103  HG2 LYS B  97      -8.681  -5.704 -10.752  1.00 26.03           H  
ATOM   3104  HD3 LYS B  97      -6.560  -5.291 -12.337  1.00 32.51           H  
ATOM   3105  HD2 LYS B  97      -7.720  -5.576 -13.658  1.00 32.51           H  
ATOM   3106  HE3 LYS B  97      -8.320  -7.767 -12.813  1.00 37.30           H  
ATOM   3107  HE2 LYS B  97      -7.323  -7.516 -11.313  1.00 37.30           H  
ATOM   3108  HZ1 LYS B  97      -6.223  -8.992 -12.689  1.00 35.43           H  
ATOM   3109  HZ2 LYS B  97      -6.507  -8.184 -14.074  1.00 35.43           H  
ATOM   3110  HZ3 LYS B  97      -5.366  -7.622 -13.016  1.00 35.43           H  
ATOM   3111  N   PHE B  98      -9.205  -4.814  -8.221  1.00 17.59      D000 N  
ATOM   3112  CA  PHE B  98      -8.676  -5.808  -7.344  1.00 14.97      D000 C  
ATOM   3113  C   PHE B  98      -8.060  -6.974  -8.114  1.00 20.11      D000 C  
ATOM   3114  O   PHE B  98      -8.678  -7.358  -9.096  1.00 22.34      D000 O  
ATOM   3115  CB  PHE B  98      -9.951  -6.205  -6.483  1.00 18.11      D000 C  
ATOM   3116  CG  PHE B  98     -10.226  -5.176  -5.497  1.00 21.68      D000 C  
ATOM   3117  CD1 PHE B  98      -9.651  -5.132  -4.177  1.00 18.82      D000 C  
ATOM   3118  CD2 PHE B  98     -11.034  -4.112  -5.853  1.00 21.37      D000 C  
ATOM   3119  CE1 PHE B  98      -9.916  -4.181  -3.266  1.00 20.53      D000 C  
ATOM   3120  CE2 PHE B  98     -11.363  -3.153  -4.928  1.00 19.62      D000 C  
ATOM   3121  CZ  PHE B  98     -10.767  -3.123  -3.645  1.00 20.23      D000 C  
ATOM   3122  H   PHE B  98     -10.126  -4.896  -8.627  1.00 17.59           H  
ATOM   3123  HA  PHE B  98      -7.846  -5.365  -6.793  1.00 14.97           H  
ATOM   3124  HB3 PHE B  98      -9.711  -7.142  -5.980  1.00 18.11           H  
ATOM   3125  HB2 PHE B  98     -10.854  -6.316  -7.084  1.00 18.11           H  
ATOM   3126  HD1 PHE B  98      -9.013  -5.933  -3.836  1.00 18.82           H  
ATOM   3127  HD2 PHE B  98     -11.406  -4.078  -6.867  1.00 21.37           H  
ATOM   3128  HE1 PHE B  98      -9.488  -4.108  -2.277  1.00 20.53           H  
ATOM   3129  HE2 PHE B  98     -12.137  -2.443  -5.178  1.00 19.62           H  
ATOM   3130  HZ  PHE B  98     -10.867  -2.339  -2.909  1.00 20.23           H  
ATOM   3131  N   LYS B  99      -6.832  -7.483  -7.840  1.00 17.88      D000 N  
ATOM   3132  CA  LYS B  99      -6.267  -8.580  -8.591  1.00 22.62      D000 C  
ATOM   3133  C   LYS B  99      -6.711  -9.963  -8.085  1.00 27.51      D000 C  
ATOM   3134  O   LYS B  99      -6.876 -10.929  -8.887  1.00 29.97      D000 O  
ATOM   3135  CB  LYS B  99      -4.697  -8.412  -8.474  1.00 24.14      D000 C  
ATOM   3136  CG  LYS B  99      -3.756  -9.430  -9.180  1.00 25.59      D000 C  
ATOM   3137  CD  LYS B  99      -3.179  -8.997 -10.509  1.00 28.04      D000 C  
ATOM   3138  CE  LYS B  99      -2.087  -9.981 -11.020  1.00 25.48      D000 C  
ATOM   3139  NZ  LYS B  99      -1.449  -9.573 -12.294  1.00 21.44      D000 N1+
ATOM   3140  H   LYS B  99      -6.233  -7.137  -7.104  1.00 17.88           H  
ATOM   3141  HA  LYS B  99      -6.531  -8.584  -9.648  1.00 22.62           H  
ATOM   3142  HB3 LYS B  99      -4.398  -8.548  -7.435  1.00 24.14           H  
ATOM   3143  HB2 LYS B  99      -4.259  -7.421  -8.600  1.00 24.14           H  
ATOM   3144  HG3 LYS B  99      -4.123 -10.451  -9.290  1.00 25.59           H  
ATOM   3145  HG2 LYS B  99      -3.011  -9.648  -8.414  1.00 25.59           H  
ATOM   3146  HD3 LYS B  99      -2.871  -7.955 -10.414  1.00 28.04           H  
ATOM   3147  HD2 LYS B  99      -4.028  -8.904 -11.187  1.00 28.04           H  
ATOM   3148  HE3 LYS B  99      -2.517 -10.978 -11.115  1.00 25.48           H  
ATOM   3149  HE2 LYS B  99      -1.287 -10.051 -10.283  1.00 25.48           H  
ATOM   3150  HZ1 LYS B  99      -0.795  -8.804 -12.282  1.00 21.44           H  
ATOM   3151  HZ2 LYS B  99      -0.975 -10.341 -12.747  1.00 21.44           H  
ATOM   3152  HZ3 LYS B  99      -2.155  -9.253 -12.941  1.00 21.44           H  
ATOM   3153  N   ALA B 100      -6.866 -10.041  -6.789  1.00 26.32      D000 N  
ATOM   3154  CA  ALA B 100      -7.186 -11.280  -6.082  1.00 27.37      D000 C  
ATOM   3155  C   ALA B 100      -8.670 -11.521  -5.794  1.00 28.92      D000 C  
ATOM   3156  O   ALA B 100      -9.012 -12.710  -5.594  1.00 30.87      D000 O  
ATOM   3157  CB  ALA B 100      -6.383 -11.212  -4.773  1.00 28.73      D000 C  
ATOM   3158  H   ALA B 100      -6.555  -9.249  -6.244  1.00 26.32           H  
ATOM   3159  HA  ALA B 100      -6.897 -12.154  -6.665  1.00 27.37           H  
ATOM   3160  HB1 ALA B 100      -5.347 -10.898  -4.905  1.00 28.73           H  
ATOM   3161  HB2 ALA B 100      -6.837 -10.528  -4.056  1.00 28.73           H  
ATOM   3162  HB3 ALA B 100      -6.397 -12.159  -4.234  1.00 28.73           H  
ATOM   3163  N   GLY B 101      -9.480 -10.442  -5.939  1.00 31.15      D000 N  
ATOM   3164  CA  GLY B 101     -10.954 -10.392  -6.099  1.00 30.08      D000 C  
ATOM   3165  C   GLY B 101     -11.256 -10.099  -7.579  1.00 29.61      D000 C  
ATOM   3166  O   GLY B 101     -10.326  -9.728  -8.361  1.00 35.20      D000 O  
ATOM   3167  H   GLY B 101      -8.945  -9.595  -6.065  1.00 31.15           H  
ATOM   3168  HA3 GLY B 101     -11.490  -9.653  -5.504  1.00 30.08           H  
ATOM   3169  HA2 GLY B 101     -11.239 -11.406  -5.816  1.00 30.08           H  
ATOM   3170  N   SER B 102     -12.517 -10.154  -8.024  1.00 24.99      D000 N  
ATOM   3171  CA  SER B 102     -12.935  -9.736  -9.358  1.00 31.30      D000 C  
ATOM   3172  C   SER B 102     -13.596  -8.316  -9.553  1.00 30.19      D000 C  
ATOM   3173  O   SER B 102     -14.121  -7.985 -10.610  1.00 35.47      D000 O  
ATOM   3174  CB  SER B 102     -13.937 -10.782  -9.852  1.00 32.69      D000 C  
ATOM   3175  OG  SER B 102     -15.067 -11.014  -9.078  1.00 37.64      D000 O  
ATOM   3176  H   SER B 102     -13.179 -10.701  -7.492  1.00 24.99           H  
ATOM   3177  HA  SER B 102     -12.136  -9.906 -10.080  1.00 31.30           H  
ATOM   3178  HB3 SER B 102     -13.427 -11.722 -10.062  1.00 32.69           H  
ATOM   3179  HB2 SER B 102     -14.233 -10.498 -10.862  1.00 32.69           H  
ATOM   3180  HG  SER B 102     -15.703 -11.536  -9.571  1.00 37.64           H  
ATOM   3181  N   LYS B 103     -13.645  -7.524  -8.443  1.00 22.42      D000 N  
ATOM   3182  CA  LYS B 103     -14.301  -6.211  -8.317  1.00 24.52      D000 C  
ATOM   3183  C   LYS B 103     -13.418  -5.137  -9.026  1.00 25.61      D000 C  
ATOM   3184  O   LYS B 103     -12.208  -5.163  -8.939  1.00 23.50      D000 O  
ATOM   3185  CB  LYS B 103     -14.628  -5.793  -6.842  1.00 28.24      D000 C  
ATOM   3186  CG  LYS B 103     -15.929  -4.919  -6.740  1.00 31.75      D000 C  
ATOM   3187  CD  LYS B 103     -16.143  -4.625  -5.219  1.00 36.84      D000 C  
ATOM   3188  CE  LYS B 103     -17.374  -3.830  -4.755  1.00 30.53      D000 C  
ATOM   3189  NZ  LYS B 103     -18.586  -4.129  -5.545  1.00 31.33      D000 N1+
ATOM   3190  H   LYS B 103     -13.375  -7.926  -7.557  1.00 22.42           H  
ATOM   3191  HA  LYS B 103     -15.276  -6.289  -8.798  1.00 24.52           H  
ATOM   3192  HB3 LYS B 103     -13.772  -5.349  -6.334  1.00 28.24           H  
ATOM   3193  HB2 LYS B 103     -14.768  -6.674  -6.215  1.00 28.24           H  
ATOM   3194  HG3 LYS B 103     -16.724  -5.574  -7.095  1.00 31.75           H  
ATOM   3195  HG2 LYS B 103     -15.798  -4.040  -7.371  1.00 31.75           H  
ATOM   3196  HD3 LYS B 103     -15.333  -4.021  -4.810  1.00 36.84           H  
ATOM   3197  HD2 LYS B 103     -16.063  -5.550  -4.647  1.00 36.84           H  
ATOM   3198  HE3 LYS B 103     -17.299  -2.745  -4.822  1.00 30.53           H  
ATOM   3199  HE2 LYS B 103     -17.502  -4.060  -3.697  1.00 30.53           H  
ATOM   3200  HZ1 LYS B 103     -18.890  -5.064  -5.315  1.00 31.33           H  
ATOM   3201  HZ2 LYS B 103     -19.333  -3.507  -5.270  1.00 31.33           H  
ATOM   3202  HZ3 LYS B 103     -18.527  -4.019  -6.547  1.00 31.33           H  
ATOM   3203  N   ARG B 104     -14.121  -4.133  -9.551  1.00 19.44      D000 N  
ATOM   3204  CA  ARG B 104     -13.535  -3.000 -10.283  1.00 18.39      D000 C  
ATOM   3205  C   ARG B 104     -14.319  -1.694  -9.939  1.00 18.33      D000 C  
ATOM   3206  O   ARG B 104     -15.571  -1.708  -9.975  1.00 19.38      D000 O  
ATOM   3207  CB  ARG B 104     -13.513  -3.251 -11.841  1.00 21.19      D000 C  
ATOM   3208  CG  ARG B 104     -12.784  -4.572 -12.322  1.00 26.18      D000 C  
ATOM   3209  CD  ARG B 104     -12.380  -4.569 -13.836  1.00 29.68      D000 C  
ATOM   3210  NE  ARG B 104     -13.559  -4.440 -14.727  1.00 28.45      D000 N  
ATOM   3211  CZ  ARG B 104     -13.611  -4.037 -16.042  1.00 28.75      D000 C  
ATOM   3212  NH1 ARG B 104     -12.564  -3.647 -16.783  1.00 33.56      D000 N  
ATOM   3213  NH2 ARG B 104     -14.779  -4.275 -16.721  1.00 37.09      D000 N1+
ATOM   3214  H   ARG B 104     -15.128  -4.203  -9.598  1.00 19.44           H  
ATOM   3215  HA  ARG B 104     -12.485  -2.883 -10.017  1.00 18.39           H  
ATOM   3216  HB3 ARG B 104     -13.022  -2.433 -12.369  1.00 21.19           H  
ATOM   3217  HB2 ARG B 104     -14.515  -3.324 -12.264  1.00 21.19           H  
ATOM   3218  HG3 ARG B 104     -13.342  -5.496 -12.172  1.00 26.18           H  
ATOM   3219  HG2 ARG B 104     -11.824  -4.674 -11.817  1.00 26.18           H  
ATOM   3220  HD3 ARG B 104     -12.115  -5.603 -14.056  1.00 29.68           H  
ATOM   3221  HD2 ARG B 104     -11.635  -3.797 -14.029  1.00 29.68           H  
ATOM   3222  HE  ARG B 104     -14.327  -4.847 -14.212  1.00 28.45           H  
ATOM   3223 HH12 ARG B 104     -12.523  -3.554 -17.788  1.00 33.56           H  
ATOM   3224 HH11 ARG B 104     -11.688  -3.493 -16.303  1.00 33.56           H  
ATOM   3225 HH22 ARG B 104     -14.806  -4.264 -17.730  1.00 37.09           H  
ATOM   3226 HH21 ARG B 104     -15.607  -4.489 -16.182  1.00 37.09           H  
ATOM   3227  N   LEU B 105     -13.580  -0.668  -9.462  1.00 11.89      D000 N  
ATOM   3228  CA  LEU B 105     -14.218   0.607  -9.210  1.00 11.37      D000 C  
ATOM   3229  C   LEU B 105     -13.641   1.570 -10.265  1.00 12.78      D000 C  
ATOM   3230  O   LEU B 105     -12.419   1.670 -10.258  1.00 12.48      D000 O  
ATOM   3231  CB  LEU B 105     -13.860   1.038  -7.768  1.00 11.96      D000 C  
ATOM   3232  CG  LEU B 105     -14.411   0.109  -6.692  1.00 19.34      D000 C  
ATOM   3233  CD1 LEU B 105     -13.990   0.573  -5.275  1.00 16.27      D000 C  
ATOM   3234  CD2 LEU B 105     -15.904   0.054  -6.780  1.00 19.40      D000 C  
ATOM   3235  H   LEU B 105     -12.574  -0.701  -9.381  1.00 11.89           H  
ATOM   3236  HA  LEU B 105     -15.307   0.606  -9.255  1.00 11.37           H  
ATOM   3237  HB3 LEU B 105     -14.356   1.949  -7.432  1.00 11.96           H  
ATOM   3238  HB2 LEU B 105     -12.787   1.188  -7.644  1.00 11.96           H  
ATOM   3239  HG  LEU B 105     -13.963  -0.871  -6.855  1.00 19.34           H  
ATOM   3240 HD11 LEU B 105     -14.854   0.953  -4.729  1.00 16.27           H  
ATOM   3241 HD12 LEU B 105     -13.598  -0.317  -4.781  1.00 16.27           H  
ATOM   3242 HD13 LEU B 105     -13.298   1.416  -5.296  1.00 16.27           H  
ATOM   3243 HD21 LEU B 105     -16.419   0.992  -6.985  1.00 19.40           H  
ATOM   3244 HD22 LEU B 105     -16.309  -0.726  -7.425  1.00 19.40           H  
ATOM   3245 HD23 LEU B 105     -16.260  -0.252  -5.797  1.00 19.40           H  
ATOM   3246  N   PHE B 106     -14.519   2.251 -11.048  1.00  9.04      D000 N  
ATOM   3247  CA  PHE B 106     -14.199   3.277 -12.030  1.00 10.84      D000 C  
ATOM   3248  C   PHE B 106     -14.592   4.701 -11.491  1.00  9.79      D000 C  
ATOM   3249  O   PHE B 106     -15.587   4.775 -10.747  1.00 11.94      D000 O  
ATOM   3250  CB  PHE B 106     -15.015   2.955 -13.292  1.00 10.23      D000 C  
ATOM   3251  CG  PHE B 106     -14.470   1.919 -14.209  1.00 14.64      D000 C  
ATOM   3252  CD1 PHE B 106     -13.451   2.102 -15.115  1.00 12.20      D000 C  
ATOM   3253  CD2 PHE B 106     -14.859   0.596 -13.923  1.00 13.58      D000 C  
ATOM   3254  CE1 PHE B 106     -12.859   1.056 -15.798  1.00 14.62      D000 C  
ATOM   3255  CE2 PHE B 106     -14.360  -0.490 -14.673  1.00 16.59      D000 C  
ATOM   3256  CZ  PHE B 106     -13.318  -0.243 -15.541  1.00 14.21      D000 C  
ATOM   3257  H   PHE B 106     -15.514   2.104 -10.955  1.00  9.04           H  
ATOM   3258  HA  PHE B 106     -13.142   3.266 -12.296  1.00 10.84           H  
ATOM   3259  HB3 PHE B 106     -15.065   3.809 -13.967  1.00 10.23           H  
ATOM   3260  HB2 PHE B 106     -16.026   2.735 -12.951  1.00 10.23           H  
ATOM   3261  HD1 PHE B 106     -13.019   3.090 -15.062  1.00 12.20           H  
ATOM   3262  HD2 PHE B 106     -15.545   0.272 -13.154  1.00 13.58           H  
ATOM   3263  HE1 PHE B 106     -12.190   1.292 -16.613  1.00 14.62           H  
ATOM   3264  HE2 PHE B 106     -14.618  -1.532 -14.552  1.00 16.59           H  
ATOM   3265  HZ  PHE B 106     -12.771  -0.992 -16.094  1.00 14.21           H  
ATOM   3266  N   PHE B 107     -13.762   5.652 -11.826  1.00 10.12      D000 N  
ATOM   3267  CA  PHE B 107     -13.665   7.024 -11.390  1.00 10.90      D000 C  
ATOM   3268  C   PHE B 107     -13.379   7.979 -12.579  1.00 12.08      D000 C  
ATOM   3269  O   PHE B 107     -12.489   7.705 -13.353  1.00 12.20      D000 O  
ATOM   3270  CB  PHE B 107     -12.493   7.104 -10.463  1.00 11.32      D000 C  
ATOM   3271  CG  PHE B 107     -12.771   6.287  -9.150  1.00 10.33      D000 C  
ATOM   3272  CD1 PHE B 107     -13.750   6.778  -8.188  1.00 10.25      D000 C  
ATOM   3273  CD2 PHE B 107     -12.149   5.046  -8.921  1.00 10.01      D000 C  
ATOM   3274  CE1 PHE B 107     -14.107   5.964  -7.155  1.00 12.02      D000 C  
ATOM   3275  CE2 PHE B 107     -12.510   4.243  -7.810  1.00 12.92      D000 C  
ATOM   3276  CZ  PHE B 107     -13.577   4.669  -6.978  1.00  9.86      D000 C  
ATOM   3277  H   PHE B 107     -13.011   5.433 -12.464  1.00 10.12           H  
ATOM   3278  HA  PHE B 107     -14.660   7.284 -11.029  1.00 10.90           H  
ATOM   3279  HB3 PHE B 107     -12.369   8.106 -10.051  1.00 11.32           H  
ATOM   3280  HB2 PHE B 107     -11.572   6.702 -10.884  1.00 11.32           H  
ATOM   3281  HD1 PHE B 107     -14.258   7.731  -8.214  1.00 10.25           H  
ATOM   3282  HD2 PHE B 107     -11.474   4.682  -9.682  1.00 10.01           H  
ATOM   3283  HE1 PHE B 107     -14.894   6.163  -6.442  1.00 12.02           H  
ATOM   3284  HE2 PHE B 107     -12.005   3.306  -7.624  1.00 12.92           H  
ATOM   3285  HZ  PHE B 107     -13.900   4.171  -6.076  1.00  9.86           H  
ATOM   3286  N   TRP B 108     -13.987   9.157 -12.608  1.00 10.68      D000 N  
ATOM   3287  CA  TRP B 108     -13.635  10.244 -13.522  1.00  9.37      D000 C  
ATOM   3288  C   TRP B 108     -12.996  11.310 -12.663  1.00 11.42      D000 C  
ATOM   3289  O   TRP B 108     -13.579  11.590 -11.632  1.00 12.03      D000 O  
ATOM   3290  CB  TRP B 108     -14.816  10.715 -14.411  1.00 12.08      D000 C  
ATOM   3291  CG  TRP B 108     -15.912  11.518 -13.762  1.00 12.67      D000 C  
ATOM   3292  CD1 TRP B 108     -16.823  10.916 -13.001  1.00 11.00      D000 C  
ATOM   3293  CD2 TRP B 108     -16.230  12.923 -13.636  1.00 11.55      D000 C  
ATOM   3294  CE2 TRP B 108     -17.460  13.076 -12.926  1.00 11.46      D000 C  
ATOM   3295  CE3 TRP B 108     -15.688  14.088 -14.201  1.00 14.89      D000 C  
ATOM   3296  NE1 TRP B 108     -17.799  11.815 -12.538  1.00 10.93      D000 N  
ATOM   3297  CZ2 TRP B 108     -18.197  14.287 -12.886  1.00 13.08      D000 C  
ATOM   3298  CZ3 TRP B 108     -16.280  15.337 -14.032  1.00 13.94      D000 C  
ATOM   3299  CH2 TRP B 108     -17.592  15.439 -13.479  1.00 14.17      D000 C  
ATOM   3300  H   TRP B 108     -14.521   9.487 -11.817  1.00 10.68           H  
ATOM   3301  HA  TRP B 108     -12.832   9.898 -14.173  1.00  9.37           H  
ATOM   3302  HB3 TRP B 108     -15.133   9.822 -14.949  1.00 12.08           H  
ATOM   3303  HB2 TRP B 108     -14.479  11.401 -15.188  1.00 12.08           H  
ATOM   3304  HD1 TRP B 108     -16.885   9.880 -12.700  1.00 11.00           H  
ATOM   3305  HE3 TRP B 108     -14.774  13.942 -14.757  1.00 14.89           H  
ATOM   3306  HE1 TRP B 108     -18.664  11.611 -12.058  1.00 10.93           H  
ATOM   3307  HZ2 TRP B 108     -19.192  14.397 -12.481  1.00 13.08           H  
ATOM   3308  HZ3 TRP B 108     -15.779  16.178 -14.488  1.00 13.94           H  
ATOM   3309  HH2 TRP B 108     -17.963  16.451 -13.541  1.00 14.17           H  
ATOM   3310  N   MET B 109     -11.806  11.803 -13.077  1.00 10.95      D000 N  
ATOM   3311  CA  MET B 109     -10.882  12.775 -12.475  1.00 12.21      D000 C  
ATOM   3312  C   MET B 109     -11.682  14.141 -12.478  1.00 12.56      D000 C  
ATOM   3313  O   MET B 109     -11.822  14.770 -13.563  1.00 13.75      D000 O  
ATOM   3314  CB  MET B 109      -9.589  12.901 -13.282  1.00 10.42      D000 C  
ATOM   3315  CG  MET B 109      -8.491  11.874 -13.039  1.00 12.79      D000 C  
ATOM   3316  SD  MET B 109      -8.111  11.559 -11.314  1.00 16.46      D000 S  
ATOM   3317  CE  MET B 109      -6.584  10.626 -11.313  1.00 15.29      D000 C  
ATOM   3318  H   MET B 109     -11.426  11.574 -13.985  1.00 10.95           H  
ATOM   3319  HA  MET B 109     -10.711  12.483 -11.438  1.00 12.21           H  
ATOM   3320  HB3 MET B 109      -9.158  13.886 -13.103  1.00 10.42           H  
ATOM   3321  HB2 MET B 109      -9.859  12.952 -14.337  1.00 10.42           H  
ATOM   3322  HG3 MET B 109      -7.622  12.149 -13.637  1.00 12.79           H  
ATOM   3323  HG2 MET B 109      -8.968  11.051 -13.570  1.00 12.79           H  
ATOM   3324  HE1 MET B 109      -6.795   9.608 -11.640  1.00 15.29           H  
ATOM   3325  HE2 MET B 109      -5.853  11.098 -11.970  1.00 15.29           H  
ATOM   3326  HE3 MET B 109      -6.152  10.507 -10.319  1.00 15.29           H  
ATOM   3327  N   GLN B 110     -12.208  14.591 -11.344  1.00 11.74      D000 N  
ATOM   3328  CA  GLN B 110     -12.870  15.888 -11.151  1.00 11.09      D000 C  
ATOM   3329  C   GLN B 110     -11.905  17.066 -10.847  1.00 15.02      D000 C  
ATOM   3330  O   GLN B 110     -12.320  18.174 -10.341  1.00 16.23      D000 O  
ATOM   3331  CB  GLN B 110     -13.905  15.757  -9.971  1.00 12.07      D000 C  
ATOM   3332  CG  GLN B 110     -15.199  15.132 -10.476  1.00 11.65      D000 C  
ATOM   3333  CD  GLN B 110     -16.283  14.900  -9.379  1.00 15.58      D000 C  
ATOM   3334  NE2 GLN B 110     -17.512  14.461  -9.688  1.00 13.65      D000 N  
ATOM   3335  OE1 GLN B 110     -15.998  15.062  -8.206  1.00 13.06      D000 O  
ATOM   3336  H   GLN B 110     -12.071  14.065 -10.492  1.00 11.74           H  
ATOM   3337  HA  GLN B 110     -13.347  16.188 -12.084  1.00 11.09           H  
ATOM   3338  HB3 GLN B 110     -14.116  16.788  -9.690  1.00 12.07           H  
ATOM   3339  HB2 GLN B 110     -13.464  15.095  -9.225  1.00 12.07           H  
ATOM   3340  HG3 GLN B 110     -15.014  14.164 -10.942  1.00 11.65           H  
ATOM   3341  HG2 GLN B 110     -15.655  15.800 -11.207  1.00 11.65           H  
ATOM   3342 HE22 GLN B 110     -18.270  14.485  -9.021  1.00 13.65           H  
ATOM   3343 HE21 GLN B 110     -17.724  14.221 -10.646  1.00 13.65           H  
ATOM   3344  N   GLU B 111     -10.579  16.890 -11.033  1.00 17.30      D000 N  
ATOM   3345  CA  GLU B 111      -9.639  17.999 -10.880  1.00 20.21      D000 C  
ATOM   3346  C   GLU B 111      -9.765  18.844 -12.169  1.00 17.29      D000 C  
ATOM   3347  O   GLU B 111      -9.729  18.257 -13.266  1.00 15.61      D000 O  
ATOM   3348  CB  GLU B 111      -8.231  17.369 -10.807  1.00 22.45      D000 C  
ATOM   3349  CG  GLU B 111      -7.832  16.403  -9.687  1.00 29.51      D000 C  
ATOM   3350  CD  GLU B 111      -7.466  17.150  -8.334  1.00 38.69      D000 C  
ATOM   3351  OE1 GLU B 111      -6.527  17.974  -8.321  1.00 29.96      D000 O  
ATOM   3352  OE2 GLU B 111      -8.165  16.980  -7.268  1.00 23.05      D000 O1-
ATOM   3353  H   GLU B 111     -10.049  16.111 -11.398  1.00 17.30           H  
ATOM   3354  HA  GLU B 111      -9.881  18.669 -10.056  1.00 20.21           H  
ATOM   3355  HB3 GLU B 111      -7.467  18.146 -10.842  1.00 22.45           H  
ATOM   3356  HB2 GLU B 111      -7.970  16.809 -11.705  1.00 22.45           H  
ATOM   3357  HG3 GLU B 111      -6.911  15.904  -9.990  1.00 29.51           H  
ATOM   3358  HG2 GLU B 111      -8.557  15.604  -9.533  1.00 29.51           H  
ATOM   3359  N   PRO B 112      -9.942  20.189 -12.117  1.00 19.48      D000 N  
ATOM   3360  CA  PRO B 112      -9.939  21.059 -13.326  1.00 18.01      D000 C  
ATOM   3361  C   PRO B 112      -8.826  20.834 -14.434  1.00 20.54      D000 C  
ATOM   3362  O   PRO B 112      -9.129  20.776 -15.620  1.00 26.50      D000 O  
ATOM   3363  CB  PRO B 112      -9.894  22.453 -12.641  1.00 22.32      D000 C  
ATOM   3364  CG  PRO B 112     -10.796  22.353 -11.431  1.00 25.91      D000 C  
ATOM   3365  CD  PRO B 112     -10.538  20.938 -10.944  1.00 25.50      D000 C  
ATOM   3366  HA  PRO B 112     -10.894  21.046 -13.850  1.00 18.01           H  
ATOM   3367  HB3 PRO B 112     -10.171  23.281 -13.294  1.00 22.32           H  
ATOM   3368  HB2 PRO B 112      -8.868  22.573 -12.293  1.00 22.32           H  
ATOM   3369  HG3 PRO B 112     -11.803  22.521 -11.812  1.00 25.91           H  
ATOM   3370  HG2 PRO B 112     -10.539  23.116 -10.696  1.00 25.91           H  
ATOM   3371  HD2 PRO B 112      -9.889  20.923 -10.068  1.00 25.50           H  
ATOM   3372  HD3 PRO B 112     -11.504  20.614 -10.557  1.00 25.50           H  
ATOM   3373  N   LYS B 113      -7.573  20.779 -14.004  1.00 21.40      D000 N  
ATOM   3374  CA  LYS B 113      -6.327  20.725 -14.777  1.00 20.27      D000 C  
ATOM   3375  C   LYS B 113      -5.580  19.365 -14.587  1.00 18.57      D000 C  
ATOM   3376  O   LYS B 113      -5.794  18.721 -13.527  1.00 17.84      D000 O  
ATOM   3377  CB  LYS B 113      -5.380  21.858 -14.329  1.00 24.98      D000 C  
ATOM   3378  CG  LYS B 113      -5.960  23.288 -14.195  1.00 24.24      D000 C  
ATOM   3379  CD  LYS B 113      -6.576  23.925 -15.472  1.00 33.75      D000 C  
ATOM   3380  CE  LYS B 113      -7.167  25.346 -15.278  1.00 32.14      D000 C  
ATOM   3381  NZ  LYS B 113      -7.654  25.816 -16.588  1.00 33.97      D000 N1+
ATOM   3382  H   LYS B 113      -7.278  20.741 -13.039  1.00 21.40           H  
ATOM   3383  HA  LYS B 113      -6.620  20.877 -15.816  1.00 20.27           H  
ATOM   3384  HB3 LYS B 113      -4.428  21.779 -14.855  1.00 24.98           H  
ATOM   3385  HB2 LYS B 113      -5.104  21.689 -13.289  1.00 24.98           H  
ATOM   3386  HG3 LYS B 113      -5.172  23.901 -13.757  1.00 24.24           H  
ATOM   3387  HG2 LYS B 113      -6.714  23.362 -13.411  1.00 24.24           H  
ATOM   3388  HD3 LYS B 113      -7.371  23.246 -15.779  1.00 33.75           H  
ATOM   3389  HD2 LYS B 113      -5.791  23.965 -16.228  1.00 33.75           H  
ATOM   3390  HE3 LYS B 113      -6.414  26.087 -15.012  1.00 32.14           H  
ATOM   3391  HE2 LYS B 113      -7.995  25.269 -14.574  1.00 32.14           H  
ATOM   3392  HZ1 LYS B 113      -7.189  25.569 -17.450  1.00 33.97           H  
ATOM   3393  HZ2 LYS B 113      -8.620  25.608 -16.795  1.00 33.97           H  
ATOM   3394  HZ3 LYS B 113      -7.709  26.824 -16.597  1.00 33.97           H  
ATOM   3395  N   THR B 114      -4.808  18.863 -15.611  1.00 18.00      D000 N  
ATOM   3396  CA  THR B 114      -4.439  17.418 -15.686  1.00 16.44      D000 C  
ATOM   3397  C   THR B 114      -3.103  17.127 -14.961  1.00 19.39      D000 C  
ATOM   3398  O   THR B 114      -2.741  15.949 -14.715  1.00 19.53      D000 O  
ATOM   3399  CB  THR B 114      -4.490  16.763 -17.123  1.00 20.94      D000 C  
ATOM   3400  CG2 THR B 114      -5.607  17.354 -18.012  1.00 20.83      D000 C  
ATOM   3401  OG1 THR B 114      -3.293  16.689 -17.865  1.00 18.46      D000 O  
ATOM   3402  H   THR B 114      -4.598  19.405 -16.436  1.00 18.00           H  
ATOM   3403  HA  THR B 114      -5.246  16.915 -15.154  1.00 16.44           H  
ATOM   3404  HB  THR B 114      -4.807  15.729 -16.989  1.00 20.94           H  
ATOM   3405 HG21 THR B 114      -6.585  17.433 -17.536  1.00 20.83           H  
ATOM   3406 HG22 THR B 114      -5.376  18.352 -18.385  1.00 20.83           H  
ATOM   3407 HG23 THR B 114      -5.869  16.620 -18.775  1.00 20.83           H  
ATOM   3408  HG1 THR B 114      -2.983  15.794 -17.708  1.00 18.46           H  
ATOM   3409  N   ASP B 115      -2.387  18.228 -14.615  1.00 17.44      D000 N  
ATOM   3410  CA  ASP B 115      -1.030  18.269 -14.008  1.00 21.91      D000 C  
ATOM   3411  C   ASP B 115      -0.791  17.281 -12.859  1.00 21.09      D000 C  
ATOM   3412  O   ASP B 115       0.073  16.408 -12.987  1.00 22.00      D000 O  
ATOM   3413  CB  ASP B 115      -0.591  19.761 -13.583  1.00 25.31      D000 C  
ATOM   3414  CG  ASP B 115      -0.494  20.892 -14.636  1.00 37.84      D000 C  
ATOM   3415  OD1 ASP B 115      -0.698  20.659 -15.892  1.00 35.07      D000 O  
ATOM   3416  OD2 ASP B 115      -0.364  22.043 -14.158  1.00 48.08      D000 O1-
ATOM   3417  H   ASP B 115      -2.814  19.067 -14.981  1.00 17.44           H  
ATOM   3418  HA  ASP B 115      -0.356  17.976 -14.812  1.00 21.91           H  
ATOM   3419  HB3 ASP B 115       0.365  19.800 -13.061  1.00 25.31           H  
ATOM   3420  HB2 ASP B 115      -1.364  20.069 -12.879  1.00 25.31           H  
ATOM   3421  N   GLN B 116      -1.545  17.385 -11.729  1.00 15.08      D000 N  
ATOM   3422  CA  GLN B 116      -1.335  16.659 -10.491  1.00 14.91      D000 C  
ATOM   3423  C   GLN B 116      -1.975  15.249 -10.463  1.00 15.45      D000 C  
ATOM   3424  O   GLN B 116      -1.652  14.489  -9.467  1.00 13.61      D000 O  
ATOM   3425  CB  GLN B 116      -1.825  17.494  -9.232  1.00 19.23      D000 C  
ATOM   3426  CG  GLN B 116      -1.153  18.793  -8.939  1.00 22.46      D000 C  
ATOM   3427  CD  GLN B 116       0.101  18.700  -8.025  1.00 32.49      D000 C  
ATOM   3428  NE2 GLN B 116       0.228  19.494  -6.992  1.00 39.08      D000 N  
ATOM   3429  OE1 GLN B 116       1.008  17.942  -8.310  1.00 33.37      D000 O  
ATOM   3430  H   GLN B 116      -2.373  17.963 -11.721  1.00 15.08           H  
ATOM   3431  HA  GLN B 116      -0.253  16.532 -10.477  1.00 14.91           H  
ATOM   3432  HB3 GLN B 116      -1.559  16.896  -8.360  1.00 19.23           H  
ATOM   3433  HB2 GLN B 116      -2.910  17.412  -9.169  1.00 19.23           H  
ATOM   3434  HG3 GLN B 116      -1.753  19.484  -8.347  1.00 22.46           H  
ATOM   3435  HG2 GLN B 116      -0.905  19.295  -9.874  1.00 22.46           H  
ATOM   3436 HE22 GLN B 116       1.084  19.471  -6.456  1.00 39.08           H  
ATOM   3437 HE21 GLN B 116      -0.486  20.152  -6.712  1.00 39.08           H  
ATOM   3438  N   ASP B 117      -2.642  14.832 -11.546  1.00 13.43      D000 N  
ATOM   3439  CA  ASP B 117      -3.303  13.529 -11.682  1.00 16.40      D000 C  
ATOM   3440  C   ASP B 117      -2.432  12.393 -11.597  1.00 14.96      D000 C  
ATOM   3441  O   ASP B 117      -2.650  11.465 -10.811  1.00 13.82      D000 O  
ATOM   3442  CB  ASP B 117      -4.213  13.304 -12.964  1.00 14.79      D000 C  
ATOM   3443  CG  ASP B 117      -5.332  14.289 -13.215  1.00 17.56      D000 C  
ATOM   3444  OD1 ASP B 117      -5.944  14.749 -12.202  1.00 15.81      D000 O  
ATOM   3445  OD2 ASP B 117      -5.715  14.478 -14.417  1.00 15.95      D000 O1-
ATOM   3446  H   ASP B 117      -2.762  15.501 -12.293  1.00 13.43           H  
ATOM   3447  HA  ASP B 117      -3.884  13.455 -10.763  1.00 16.40           H  
ATOM   3448  HB3 ASP B 117      -4.664  12.314 -13.038  1.00 14.79           H  
ATOM   3449  HB2 ASP B 117      -3.595  13.432 -13.852  1.00 14.79           H  
ATOM   3450  N   GLU B 118      -1.359  12.506 -12.356  1.00 14.70      D000 N  
ATOM   3451  CA  GLU B 118      -0.223  11.607 -12.359  1.00 16.26      D000 C  
ATOM   3452  C   GLU B 118       0.442  11.549 -11.022  1.00 16.01      D000 C  
ATOM   3453  O   GLU B 118       0.830  10.426 -10.600  1.00 14.94      D000 O  
ATOM   3454  CB  GLU B 118       0.633  11.856 -13.583  1.00 24.44      D000 C  
ATOM   3455  CG  GLU B 118      -0.353  12.028 -14.834  1.00 30.96      D000 C  
ATOM   3456  CD  GLU B 118       0.409  12.104 -16.179  1.00 37.52      D000 C  
ATOM   3457  OE1 GLU B 118       1.645  11.788 -16.230  1.00 44.89      D000 O  
ATOM   3458  OE2 GLU B 118      -0.186  12.657 -17.132  1.00 25.87      D000 O1-
ATOM   3459  H   GLU B 118      -1.269  13.434 -12.742  1.00 14.70           H  
ATOM   3460  HA  GLU B 118      -0.474  10.566 -12.561  1.00 16.26           H  
ATOM   3461  HB3 GLU B 118       1.454  11.149 -13.697  1.00 24.44           H  
ATOM   3462  HB2 GLU B 118       1.239  12.760 -13.515  1.00 24.44           H  
ATOM   3463  HG3 GLU B 118      -0.919  12.959 -14.815  1.00 30.96           H  
ATOM   3464  HG2 GLU B 118      -1.207  11.354 -14.906  1.00 30.96           H  
ATOM   3465  N   GLU B 119       0.606  12.673 -10.289  1.00 13.70      D000 N  
ATOM   3466  CA  GLU B 119       1.057  12.654  -8.899  1.00 15.56      D000 C  
ATOM   3467  C   GLU B 119       0.299  11.735  -7.974  1.00 11.64      D000 C  
ATOM   3468  O   GLU B 119       0.866  10.927  -7.217  1.00 10.58      D000 O  
ATOM   3469  CB  GLU B 119       1.340  14.057  -8.370  1.00 18.50      D000 C  
ATOM   3470  CG  GLU B 119       2.420  14.890  -9.068  1.00 26.28      D000 C  
ATOM   3471  CD  GLU B 119       3.815  14.348  -8.737  1.00 34.25      D000 C  
ATOM   3472  OE1 GLU B 119       4.064  13.764  -7.613  1.00 35.05      D000 O  
ATOM   3473  OE2 GLU B 119       4.610  14.521  -9.672  1.00 38.72      D000 O1-
ATOM   3474  H   GLU B 119       0.178  13.501 -10.679  1.00 13.70           H  
ATOM   3475  HA  GLU B 119       2.051  12.221  -9.012  1.00 15.56           H  
ATOM   3476  HB3 GLU B 119       1.547  14.091  -7.301  1.00 18.50           H  
ATOM   3477  HB2 GLU B 119       0.408  14.618  -8.421  1.00 18.50           H  
ATOM   3478  HG3 GLU B 119       2.392  15.899  -8.658  1.00 26.28           H  
ATOM   3479  HG2 GLU B 119       2.157  14.851 -10.125  1.00 26.28           H  
ATOM   3480  N   HIS B 120      -1.021  11.870  -8.117  1.00 12.17      D000 N  
ATOM   3481  CA  HIS B 120      -1.927  11.062  -7.329  1.00 11.83      D000 C  
ATOM   3482  C   HIS B 120      -1.885   9.632  -7.713  1.00  9.40      D000 C  
ATOM   3483  O   HIS B 120      -1.848   8.741  -6.840  1.00  9.48      D000 O  
ATOM   3484  CB  HIS B 120      -3.357  11.694  -7.510  1.00 10.87      D000 C  
ATOM   3485  CG  HIS B 120      -3.599  13.188  -7.291  1.00 13.19      D000 C  
ATOM   3486  CD2 HIS B 120      -3.004  14.031  -6.377  1.00 13.62      D000 C  
ATOM   3487  ND1 HIS B 120      -4.636  13.995  -7.931  1.00 18.76      D000 N  
ATOM   3488  CE1 HIS B 120      -4.596  15.188  -7.351  1.00 16.66      D000 C  
ATOM   3489  NE2 HIS B 120      -3.593  15.319  -6.399  1.00 16.62      D000 N  
ATOM   3490  H   HIS B 120      -1.432  12.583  -8.702  1.00 12.17           H  
ATOM   3491  HA  HIS B 120      -1.465  11.268  -6.364  1.00 11.83           H  
ATOM   3492  HB3 HIS B 120      -3.983  11.189  -6.774  1.00 10.87           H  
ATOM   3493  HB2 HIS B 120      -3.755  11.577  -8.518  1.00 10.87           H  
ATOM   3494  HD2 HIS B 120      -2.102  13.892  -5.800  1.00 13.62           H  
ATOM   3495  HD1 HIS B 120      -5.183  13.817  -8.761  1.00 18.76           H  
ATOM   3496  HE1 HIS B 120      -5.210  16.026  -7.646  1.00 16.66           H  
ATOM   3497  N   CYS B 121      -1.802   9.339  -9.016  1.00  9.30      D000 N  
ATOM   3498  CA  CYS B 121      -1.612   8.020  -9.580  1.00  8.75      D000 C  
ATOM   3499  C   CYS B 121      -0.378   7.280  -9.122  1.00 11.23      D000 C  
ATOM   3500  O   CYS B 121      -0.479   6.179  -8.568  1.00  8.59      D000 O  
ATOM   3501  CB  CYS B 121      -1.826   8.027 -11.081  1.00 14.08      D000 C  
ATOM   3502  SG  CYS B 121      -2.013   6.368 -11.805  1.00 16.10      D000 S  
ATOM   3503  H   CYS B 121      -1.897  10.089  -9.685  1.00  9.30           H  
ATOM   3504  HA  CYS B 121      -2.455   7.504  -9.122  1.00  8.75           H  
ATOM   3505  HB3 CYS B 121      -1.003   8.465 -11.646  1.00 14.08           H  
ATOM   3506  HB2 CYS B 121      -2.649   8.674 -11.387  1.00 14.08           H  
ATOM   3507  HG  CYS B 121      -0.778   6.338 -12.314  1.00 16.10           H  
ATOM   3508  N   ARG B 122       0.842   7.873  -9.241  1.00  9.91      D000 N  
ATOM   3509  CA  ARG B 122       2.153   7.334  -8.710  1.00 13.00      D000 C  
ATOM   3510  C   ARG B 122       2.113   7.113  -7.203  1.00 12.03      D000 C  
ATOM   3511  O   ARG B 122       2.696   6.103  -6.730  1.00  9.56      D000 O  
ATOM   3512  CB  ARG B 122       3.329   8.336  -9.041  1.00 14.97      D000 C  
ATOM   3513  CG  ARG B 122       3.871   8.082 -10.423  1.00 22.15      D000 C  
ATOM   3514  CD  ARG B 122       5.175   8.834 -10.664  1.00 29.00      D000 C  
ATOM   3515  NE  ARG B 122       4.795  10.265 -10.810  1.00 31.99      D000 N  
ATOM   3516  CZ  ARG B 122       4.632  11.002 -11.947  1.00 37.96      D000 C  
ATOM   3517  NH1 ARG B 122       4.519  10.443 -13.128  1.00 37.23      D000 N  
ATOM   3518  NH2 ARG B 122       4.582  12.337 -11.831  1.00 38.85      D000 N1+
ATOM   3519  H   ARG B 122       0.916   8.799  -9.636  1.00  9.91           H  
ATOM   3520  HA  ARG B 122       2.421   6.359  -9.115  1.00 13.00           H  
ATOM   3521  HB3 ARG B 122       4.127   8.364  -8.299  1.00 14.97           H  
ATOM   3522  HB2 ARG B 122       2.977   9.354  -8.880  1.00 14.97           H  
ATOM   3523  HG3 ARG B 122       3.109   8.391 -11.139  1.00 22.15           H  
ATOM   3524  HG2 ARG B 122       4.067   7.010 -10.407  1.00 22.15           H  
ATOM   3525  HD3 ARG B 122       5.644   8.525 -11.598  1.00 29.00           H  
ATOM   3526  HD2 ARG B 122       5.937   8.830  -9.885  1.00 29.00           H  
ATOM   3527  HE  ARG B 122       4.562  10.767  -9.965  1.00 31.99           H  
ATOM   3528 HH12 ARG B 122       4.249  10.955 -13.955  1.00 37.23           H  
ATOM   3529 HH11 ARG B 122       4.225   9.481 -13.033  1.00 37.23           H  
ATOM   3530 HH22 ARG B 122       4.824  12.865 -12.658  1.00 38.85           H  
ATOM   3531 HH21 ARG B 122       4.687  12.811 -10.945  1.00 38.85           H  
ATOM   3532  N   LYS B 123       1.565   8.082  -6.467  1.00  9.79      D000 N  
ATOM   3533  CA  LYS B 123       1.363   8.033  -4.943  1.00 11.76      D000 C  
ATOM   3534  C   LYS B 123       0.396   6.864  -4.565  1.00 10.03      D000 C  
ATOM   3535  O   LYS B 123       0.788   6.041  -3.699  1.00  9.08      D000 O  
ATOM   3536  CB  LYS B 123       0.870   9.354  -4.366  1.00 14.19      D000 C  
ATOM   3537  CG  LYS B 123       0.823   9.572  -2.853  1.00 18.33      D000 C  
ATOM   3538  CD  LYS B 123       2.126   9.575  -2.064  1.00 23.14      D000 C  
ATOM   3539  CE  LYS B 123       3.246  10.511  -2.647  1.00 32.30      D000 C  
ATOM   3540  NZ  LYS B 123       4.527  10.116  -2.095  1.00 21.12      D000 N1+
ATOM   3541  H   LYS B 123       1.254   8.924  -6.931  1.00  9.79           H  
ATOM   3542  HA  LYS B 123       2.294   7.763  -4.443  1.00 11.76           H  
ATOM   3543  HB3 LYS B 123      -0.141   9.555  -4.722  1.00 14.19           H  
ATOM   3544  HB2 LYS B 123       1.461  10.223  -4.654  1.00 14.19           H  
ATOM   3545  HG3 LYS B 123       0.045   8.947  -2.415  1.00 18.33           H  
ATOM   3546  HG2 LYS B 123       0.294  10.521  -2.772  1.00 18.33           H  
ATOM   3547  HD3 LYS B 123       2.467   8.544  -2.165  1.00 23.14           H  
ATOM   3548  HD2 LYS B 123       1.959   9.923  -1.045  1.00 23.14           H  
ATOM   3549  HE3 LYS B 123       3.068  11.578  -2.508  1.00 32.30           H  
ATOM   3550  HE2 LYS B 123       3.279  10.321  -3.719  1.00 32.30           H  
ATOM   3551  HZ1 LYS B 123       4.786   9.141  -2.066  1.00 21.12           H  
ATOM   3552  HZ2 LYS B 123       5.213  10.622  -2.636  1.00 21.12           H  
ATOM   3553  HZ3 LYS B 123       4.560  10.374  -1.119  1.00 21.12           H  
ATOM   3554  N   VAL B 124      -0.766   6.634  -5.164  1.00  7.59      D000 N  
ATOM   3555  CA  VAL B 124      -1.684   5.485  -4.971  1.00  8.72      D000 C  
ATOM   3556  C   VAL B 124      -0.924   4.138  -5.350  1.00  9.49      D000 C  
ATOM   3557  O   VAL B 124      -1.066   3.212  -4.543  1.00  8.53      D000 O  
ATOM   3558  CB  VAL B 124      -3.018   5.524  -5.772  1.00  8.05      D000 C  
ATOM   3559  CG1 VAL B 124      -3.811   4.212  -5.944  1.00  8.66      D000 C  
ATOM   3560  CG2 VAL B 124      -3.855   6.657  -5.160  1.00  9.05      D000 C  
ATOM   3561  H   VAL B 124      -1.043   7.256  -5.910  1.00  7.59           H  
ATOM   3562  HA  VAL B 124      -2.046   5.397  -3.947  1.00  8.72           H  
ATOM   3563  HB  VAL B 124      -2.682   5.838  -6.760  1.00  8.05           H  
ATOM   3564 HG11 VAL B 124      -4.707   4.353  -6.548  1.00  8.66           H  
ATOM   3565 HG12 VAL B 124      -3.222   3.515  -6.540  1.00  8.66           H  
ATOM   3566 HG13 VAL B 124      -4.133   3.673  -5.053  1.00  8.66           H  
ATOM   3567 HG21 VAL B 124      -3.298   7.594  -5.120  1.00  9.05           H  
ATOM   3568 HG22 VAL B 124      -4.779   6.788  -5.722  1.00  9.05           H  
ATOM   3569 HG23 VAL B 124      -4.148   6.334  -4.161  1.00  9.05           H  
ATOM   3570  N   ASN B 125      -0.188   4.099  -6.473  1.00  9.23      D000 N  
ATOM   3571  CA  ASN B 125       0.732   3.027  -6.755  1.00 10.72      D000 C  
ATOM   3572  C   ASN B 125       1.725   2.697  -5.613  1.00  8.85      D000 C  
ATOM   3573  O   ASN B 125       1.787   1.544  -5.318  1.00 12.34      D000 O  
ATOM   3574  CB  ASN B 125       1.436   3.230  -8.149  1.00  9.96      D000 C  
ATOM   3575  CG  ASN B 125       0.516   2.921  -9.340  1.00 11.44      D000 C  
ATOM   3576  ND2 ASN B 125      -0.662   3.525  -9.548  1.00  7.45      D000 N  
ATOM   3577  OD1 ASN B 125       0.783   1.964 -10.058  1.00 14.08      D000 O  
ATOM   3578  H   ASN B 125      -0.046   4.943  -7.009  1.00  9.23           H  
ATOM   3579  HA  ASN B 125       0.119   2.150  -6.962  1.00 10.72           H  
ATOM   3580  HB3 ASN B 125       2.187   2.453  -8.294  1.00  9.96           H  
ATOM   3581  HB2 ASN B 125       1.805   4.249  -8.264  1.00  9.96           H  
ATOM   3582 HD22 ASN B 125      -1.348   3.084 -10.143  1.00  7.45           H  
ATOM   3583 HD21 ASN B 125      -0.828   4.411  -9.092  1.00  7.45           H  
ATOM   3584  N   GLU B 126       2.476   3.728  -5.063  1.00  8.44      D000 N  
ATOM   3585  CA  GLU B 126       3.459   3.704  -4.013  1.00  8.40      D000 C  
ATOM   3586  C   GLU B 126       2.885   2.938  -2.764  1.00 10.18      D000 C  
ATOM   3587  O   GLU B 126       3.551   1.941  -2.420  1.00 11.29      D000 O  
ATOM   3588  CB  GLU B 126       3.977   5.151  -3.592  1.00  9.58      D000 C  
ATOM   3589  CG  GLU B 126       4.740   5.137  -2.249  1.00 16.15      D000 C  
ATOM   3590  CD  GLU B 126       5.380   6.431  -1.702  1.00 23.38      D000 C  
ATOM   3591  OE1 GLU B 126       5.492   7.465  -2.402  1.00 25.90      D000 O  
ATOM   3592  OE2 GLU B 126       5.792   6.369  -0.546  1.00 27.68      D000 O1-
ATOM   3593  H   GLU B 126       2.448   4.565  -5.628  1.00  8.44           H  
ATOM   3594  HA  GLU B 126       4.256   3.125  -4.478  1.00  8.40           H  
ATOM   3595  HB3 GLU B 126       3.051   5.706  -3.442  1.00  9.58           H  
ATOM   3596  HB2 GLU B 126       4.493   5.586  -4.448  1.00  9.58           H  
ATOM   3597  HG3 GLU B 126       5.358   4.245  -2.143  1.00 16.15           H  
ATOM   3598  HG2 GLU B 126       3.941   4.892  -1.550  1.00 16.15           H  
ATOM   3599  N   TYR B 127       1.691   3.319  -2.276  1.00  8.73      D000 N  
ATOM   3600  CA  TYR B 127       0.939   2.696  -1.155  1.00 10.64      D000 C  
ATOM   3601  C   TYR B 127       0.476   1.232  -1.336  1.00 13.64      D000 C  
ATOM   3602  O   TYR B 127       0.453   0.542  -0.345  1.00 13.33      D000 O  
ATOM   3603  CB  TYR B 127      -0.193   3.594  -0.803  1.00 10.38      D000 C  
ATOM   3604  CG  TYR B 127       0.263   4.810  -0.026  1.00 12.71      D000 C  
ATOM   3605  CD1 TYR B 127       0.869   4.746   1.232  1.00 15.75      D000 C  
ATOM   3606  CD2 TYR B 127       0.007   6.119  -0.540  1.00 14.82      D000 C  
ATOM   3607  CE1 TYR B 127       1.243   5.870   1.920  1.00 17.53      D000 C  
ATOM   3608  CE2 TYR B 127       0.360   7.288   0.196  1.00 20.56      D000 C  
ATOM   3609  CZ  TYR B 127       1.011   7.137   1.435  1.00 24.34      D000 C  
ATOM   3610  OH  TYR B 127       1.439   8.202   2.154  1.00 27.53      D000 O  
ATOM   3611  H   TYR B 127       1.358   4.245  -2.504  1.00  8.73           H  
ATOM   3612  HA  TYR B 127       1.634   2.592  -0.321  1.00 10.64           H  
ATOM   3613  HB3 TYR B 127      -1.037   3.244  -0.208  1.00 10.38           H  
ATOM   3614  HB2 TYR B 127      -0.693   3.891  -1.725  1.00 10.38           H  
ATOM   3615  HD1 TYR B 127       0.938   3.812   1.772  1.00 15.75           H  
ATOM   3616  HD2 TYR B 127      -0.445   6.284  -1.507  1.00 14.82           H  
ATOM   3617  HE1 TYR B 127       1.760   5.692   2.851  1.00 17.53           H  
ATOM   3618  HE2 TYR B 127       0.030   8.270  -0.109  1.00 20.56           H  
ATOM   3619  HH  TYR B 127       1.163   9.099   1.951  1.00 27.53           H  
ATOM   3620  N   LEU B 128       0.094   0.843  -2.598  1.00 10.23      D000 N  
ATOM   3621  CA  LEU B 128      -0.208  -0.558  -2.914  1.00  9.24      D000 C  
ATOM   3622  C   LEU B 128       1.062  -1.436  -2.999  1.00 12.69      D000 C  
ATOM   3623  O   LEU B 128       0.849  -2.619  -3.323  1.00 13.19      D000 O  
ATOM   3624  CB  LEU B 128      -0.968  -0.572  -4.274  1.00  9.26      D000 C  
ATOM   3625  CG  LEU B 128      -2.364   0.090  -4.197  1.00 11.09      D000 C  
ATOM   3626  CD1 LEU B 128      -2.924   0.339  -5.571  1.00 14.49      D000 C  
ATOM   3627  CD2 LEU B 128      -3.395  -0.631  -3.318  1.00 14.96      D000 C  
ATOM   3628  H   LEU B 128       0.241   1.468  -3.377  1.00 10.23           H  
ATOM   3629  HA  LEU B 128      -0.723  -0.857  -2.001  1.00  9.24           H  
ATOM   3630  HB3 LEU B 128      -1.111  -1.550  -4.734  1.00  9.26           H  
ATOM   3631  HB2 LEU B 128      -0.422   0.034  -4.998  1.00  9.26           H  
ATOM   3632  HG  LEU B 128      -2.136   1.037  -3.708  1.00 11.09           H  
ATOM   3633 HD11 LEU B 128      -2.481   1.188  -6.090  1.00 14.49           H  
ATOM   3634 HD12 LEU B 128      -2.545  -0.399  -6.278  1.00 14.49           H  
ATOM   3635 HD13 LEU B 128      -3.988   0.555  -5.673  1.00 14.49           H  
ATOM   3636 HD21 LEU B 128      -4.338  -0.721  -3.858  1.00 14.96           H  
ATOM   3637 HD22 LEU B 128      -3.092  -1.559  -2.832  1.00 14.96           H  
ATOM   3638 HD23 LEU B 128      -3.674   0.063  -2.525  1.00 14.96           H  
ATOM   3639  N   ASN B 129       2.239  -0.905  -2.838  1.00 10.18      D000 N  
ATOM   3640  CA  ASN B 129       3.539  -1.564  -2.898  1.00 12.07      D000 C  
ATOM   3641  C   ASN B 129       4.290  -1.509  -1.607  1.00 18.62      D000 C  
ATOM   3642  O   ASN B 129       4.765  -2.512  -1.044  1.00 15.54      D000 O  
ATOM   3643  CB  ASN B 129       4.441  -0.977  -4.104  1.00 10.71      D000 C  
ATOM   3644  CG  ASN B 129       4.103  -1.684  -5.408  1.00 14.18      D000 C  
ATOM   3645  ND2 ASN B 129       3.446  -0.986  -6.377  1.00 10.41      D000 N  
ATOM   3646  OD1 ASN B 129       4.422  -2.858  -5.528  1.00 14.86      D000 O  
ATOM   3647  H   ASN B 129       2.205   0.068  -2.568  1.00 10.18           H  
ATOM   3648  HA  ASN B 129       3.311  -2.611  -3.095  1.00 12.07           H  
ATOM   3649  HB3 ASN B 129       5.487  -1.146  -3.849  1.00 10.71           H  
ATOM   3650  HB2 ASN B 129       4.360   0.109  -4.158  1.00 10.71           H  
ATOM   3651 HD22 ASN B 129       3.147  -1.553  -7.157  1.00 10.41           H  
ATOM   3652 HD21 ASN B 129       3.012  -0.079  -6.275  1.00 10.41           H  
ATOM   3653  N   ASN B 130       4.418  -0.289  -1.088  1.00 13.63      D000 N  
ATOM   3654  CA  ASN B 130       5.273  -0.012   0.045  1.00 18.98      D000 C  
ATOM   3655  C   ASN B 130       4.523   0.886   1.001  1.00 17.91      D000 C  
ATOM   3656  O   ASN B 130       4.568   2.077   0.854  1.00 17.49      D000 O  
ATOM   3657  CB  ASN B 130       6.688   0.507  -0.395  1.00 18.02      D000 C  
ATOM   3658  CG  ASN B 130       7.623  -0.485  -1.003  1.00 30.96      D000 C  
ATOM   3659  ND2 ASN B 130       7.739  -0.521  -2.314  1.00 32.07      D000 N  
ATOM   3660  OD1 ASN B 130       8.233  -1.339  -0.309  1.00 34.23      D000 O  
ATOM   3661  H   ASN B 130       4.008   0.541  -1.492  1.00 13.63           H  
ATOM   3662  HA  ASN B 130       5.554  -0.907   0.601  1.00 18.98           H  
ATOM   3663  HB3 ASN B 130       7.175   0.806   0.533  1.00 18.02           H  
ATOM   3664  HB2 ASN B 130       6.621   1.441  -0.954  1.00 18.02           H  
ATOM   3665 HD22 ASN B 130       8.397  -1.192  -2.686  1.00 32.07           H  
ATOM   3666 HD21 ASN B 130       7.222   0.118  -2.902  1.00 32.07           H  
ATOM   3667  N   PRO B 131       3.838   0.298   1.971  1.00 15.33      D000 N  
ATOM   3668  CA  PRO B 131       3.107   1.063   2.956  1.00 16.44      D000 C  
ATOM   3669  C   PRO B 131       3.964   2.050   3.814  1.00 20.17      D000 C  
ATOM   3670  O   PRO B 131       5.237   1.909   3.795  1.00 20.62      D000 O  
ATOM   3671  CB  PRO B 131       2.324   0.013   3.753  1.00 18.69      D000 C  
ATOM   3672  CG  PRO B 131       2.260  -1.205   2.870  1.00 19.61      D000 C  
ATOM   3673  CD  PRO B 131       3.530  -1.169   2.086  1.00 18.12      D000 C  
ATOM   3674  HA  PRO B 131       2.332   1.640   2.452  1.00 16.44           H  
ATOM   3675  HB3 PRO B 131       1.344   0.472   3.879  1.00 18.69           H  
ATOM   3676  HB2 PRO B 131       2.884  -0.267   4.645  1.00 18.69           H  
ATOM   3677  HG3 PRO B 131       1.358  -1.204   2.257  1.00 19.61           H  
ATOM   3678  HG2 PRO B 131       2.216  -2.108   3.479  1.00 19.61           H  
ATOM   3679  HD2 PRO B 131       4.342  -1.540   2.712  1.00 18.12           H  
ATOM   3680  HD3 PRO B 131       3.598  -1.766   1.176  1.00 18.12           H  
ATOM   3681  N   PRO B 132       3.401   3.075   4.493  1.00 24.56      D000 N  
ATOM   3682  CA  PRO B 132       4.158   3.908   5.430  1.00 26.91      D000 C  
ATOM   3683  C   PRO B 132       5.109   3.129   6.359  1.00 27.86      D000 C  
ATOM   3684  O   PRO B 132       4.790   2.101   6.897  1.00 28.62      D000 O  
ATOM   3685  CB  PRO B 132       3.072   4.560   6.291  1.00 24.45      D000 C  
ATOM   3686  CG  PRO B 132       1.818   4.296   5.511  1.00 24.09      D000 C  
ATOM   3687  CD  PRO B 132       1.997   3.128   4.610  1.00 22.11      D000 C  
ATOM   3688  HA  PRO B 132       4.687   4.710   4.915  1.00 26.91           H  
ATOM   3689  HB3 PRO B 132       3.179   5.576   6.671  1.00 24.45           H  
ATOM   3690  HB2 PRO B 132       2.943   3.977   7.204  1.00 24.45           H  
ATOM   3691  HG3 PRO B 132       1.670   5.166   4.870  1.00 24.09           H  
ATOM   3692  HG2 PRO B 132       0.945   4.207   6.158  1.00 24.09           H  
ATOM   3693  HD2 PRO B 132       1.587   2.232   5.075  1.00 22.11           H  
ATOM   3694  HD3 PRO B 132       1.463   3.324   3.680  1.00 22.11           H  
ATOM   3695  N   NMA B 132A      6.377   3.555   6.339  1.00  0.00           N  
ATOM   3696  CA  NMA B 132A      7.413   3.134   7.290  1.00  0.00           C  
ATOM   3697  H   NMA B 132A      6.512   4.440   5.873  1.00  0.00           H  
ATOM   3698 1HA  NMA B 132A      8.231   2.642   6.765  1.00  0.00           H  
ATOM   3699 2HA  NMA B 132A      7.888   4.055   7.628  1.00  0.00           H  
ATOM   3700 3HA  NMA B 132A      7.190   2.591   8.209  1.00  0.00           H  
TER    3701      NMA B 132A
ATOM   3702  CH3 ACE C  20      15.123  13.563  11.311  1.00  0.00           C  
ATOM   3703  C   ACE C  20      14.996  12.520  10.189  1.00  0.00           C  
ATOM   3704  O   ACE C  20      13.935  12.340   9.597  1.00  0.00           O  
ATOM   3705 1H   ACE C  20      14.151  14.048  11.227  1.00  0.00           H  
ATOM   3706 2H   ACE C  20      15.075  13.093  12.293  1.00  0.00           H  
ATOM   3707 3H   ACE C  20      16.009  14.186  11.182  1.00  0.00           H  
ATOM   3708  N   LYS C  21      16.086  11.791   9.950  1.00 50.58      DA00 N  
ATOM   3709  CA  LYS C  21      16.138  10.623   9.037  1.00 34.33      DA00 C  
ATOM   3710  C   LYS C  21      16.412  11.037   7.602  1.00 34.38      DA00 C  
ATOM   3711  O   LYS C  21      17.617  10.925   7.258  1.00 25.10      DA00 O  
ATOM   3712  CB  LYS C  21      14.918   9.619   9.265  1.00 32.74      DA00 C  
ATOM   3713  CG  LYS C  21      15.321   8.238   8.648  1.00 41.67      DA00 C  
ATOM   3714  CD  LYS C  21      14.322   7.084   8.818  1.00 46.26      DA00 C  
ATOM   3715  CE  LYS C  21      14.633   5.892   7.909  1.00 39.34      DA00 C  
ATOM   3716  NZ  LYS C  21      13.619   4.833   8.135  1.00 53.68      DA00 N1+
ATOM   3717  H2  LYS C  21      16.894  11.916  10.542  1.00 50.58           H  
ATOM   3718  HA  LYS C  21      17.098  10.209   9.347  1.00 34.33           H  
ATOM   3719  HB3 LYS C  21      13.969   9.938   8.833  1.00 32.74           H  
ATOM   3720  HB2 LYS C  21      14.815   9.475  10.340  1.00 32.74           H  
ATOM   3721  HG3 LYS C  21      16.212   7.867   9.154  1.00 41.67           H  
ATOM   3722  HG2 LYS C  21      15.498   8.469   7.597  1.00 41.67           H  
ATOM   3723  HD3 LYS C  21      13.297   7.428   8.678  1.00 46.26           H  
ATOM   3724  HD2 LYS C  21      14.414   6.689   9.830  1.00 46.26           H  
ATOM   3725  HE3 LYS C  21      15.600   5.485   8.205  1.00 39.34           H  
ATOM   3726  HE2 LYS C  21      14.649   6.272   6.888  1.00 39.34           H  
ATOM   3727  HZ1 LYS C  21      13.866   3.960   7.691  1.00 53.68           H  
ATOM   3728  HZ2 LYS C  21      13.629   4.657   9.129  1.00 53.68           H  
ATOM   3729  HZ3 LYS C  21      12.665   5.015   7.856  1.00 53.68           H  
ATOM   3730  N   TYR C  22      15.467  11.573   6.907  1.00 26.63      DA00 N  
ATOM   3731  CA  TYR C  22      15.685  12.067   5.505  1.00 22.80      DA00 C  
ATOM   3732  C   TYR C  22      16.312  13.477   5.455  1.00 21.58      DA00 C  
ATOM   3733  O   TYR C  22      15.604  14.499   5.473  1.00 23.57      DA00 O  
ATOM   3734  CB  TYR C  22      14.372  11.900   4.754  1.00 24.66      DA00 C  
ATOM   3735  CG  TYR C  22      13.712  10.520   4.918  1.00 36.06      DA00 C  
ATOM   3736  CD1 TYR C  22      14.155   9.391   4.135  1.00 30.08      DA00 C  
ATOM   3737  CD2 TYR C  22      12.566  10.348   5.825  1.00 36.98      DA00 C  
ATOM   3738  CE1 TYR C  22      13.450   8.225   4.198  1.00 33.68      DA00 C  
ATOM   3739  CE2 TYR C  22      11.949   9.099   5.968  1.00 35.55      DA00 C  
ATOM   3740  CZ  TYR C  22      12.418   8.077   5.123  1.00 35.99      DA00 C  
ATOM   3741  OH  TYR C  22      11.884   6.825   5.253  1.00 38.43      DA00 O  
ATOM   3742  H   TYR C  22      14.482  11.529   7.127  1.00 26.63           H  
ATOM   3743  HA  TYR C  22      16.350  11.357   5.013  1.00 22.80           H  
ATOM   3744  HB3 TYR C  22      14.633  11.869   3.696  1.00 24.66           H  
ATOM   3745  HB2 TYR C  22      13.599  12.656   4.886  1.00 24.66           H  
ATOM   3746  HD1 TYR C  22      14.890   9.507   3.353  1.00 30.08           H  
ATOM   3747  HD2 TYR C  22      12.225  11.161   6.448  1.00 36.98           H  
ATOM   3748  HE1 TYR C  22      13.735   7.428   3.527  1.00 33.68           H  
ATOM   3749  HE2 TYR C  22      11.140   9.045   6.682  1.00 35.55           H  
ATOM   3750  HH  TYR C  22      11.091   6.967   5.775  1.00 38.43           H  
ATOM   3751  N   LEU C  23      17.634  13.519   5.333  1.00 14.12      DA00 N  
ATOM   3752  CA  LEU C  23      18.362  14.788   5.547  1.00 13.37      DA00 C  
ATOM   3753  C   LEU C  23      18.213  15.667   4.293  1.00 15.60      DA00 C  
ATOM   3754  O   LEU C  23      17.965  16.896   4.479  1.00 15.56      DA00 O  
ATOM   3755  CB  LEU C  23      19.850  14.517   5.842  1.00 14.43      DA00 C  
ATOM   3756  CG  LEU C  23      20.226  13.377   6.924  1.00 17.96      DA00 C  
ATOM   3757  CD1 LEU C  23      21.746  12.977   6.974  1.00 18.01      DA00 C  
ATOM   3758  CD2 LEU C  23      19.872  13.977   8.332  1.00 21.49      DA00 C  
ATOM   3759  H   LEU C  23      18.135  12.678   5.087  1.00 14.12           H  
ATOM   3760  HA  LEU C  23      17.866  15.339   6.346  1.00 13.37           H  
ATOM   3761  HB3 LEU C  23      20.232  15.500   6.116  1.00 14.43           H  
ATOM   3762  HB2 LEU C  23      20.369  14.219   4.931  1.00 14.43           H  
ATOM   3763  HG  LEU C  23      19.610  12.478   6.935  1.00 17.96           H  
ATOM   3764 HD11 LEU C  23      21.852  11.964   6.585  1.00 18.01           H  
ATOM   3765 HD12 LEU C  23      22.423  13.682   6.491  1.00 18.01           H  
ATOM   3766 HD13 LEU C  23      22.112  12.927   7.999  1.00 18.01           H  
ATOM   3767 HD21 LEU C  23      20.550  13.736   9.151  1.00 21.49           H  
ATOM   3768 HD22 LEU C  23      19.815  15.063   8.260  1.00 21.49           H  
ATOM   3769 HD23 LEU C  23      18.851  13.682   8.574  1.00 21.49           H  
ATOM   3770  N   VAL C  24      18.190  15.132   3.078  1.00 11.33      DA00 N  
ATOM   3771  CA  VAL C  24      17.796  15.790   1.856  1.00 10.41      DA00 C  
ATOM   3772  C   VAL C  24      17.260  14.853   0.794  1.00 12.08      DA00 C  
ATOM   3773  O   VAL C  24      17.754  13.762   0.702  1.00 11.44      DA00 O  
ATOM   3774  CB  VAL C  24      18.944  16.693   1.343  1.00 12.37      DA00 C  
ATOM   3775  CG1 VAL C  24      20.305  15.946   1.305  1.00 14.96      DA00 C  
ATOM   3776  CG2 VAL C  24      18.795  17.536   0.047  1.00 16.44      DA00 C  
ATOM   3777  H   VAL C  24      18.314  14.141   2.932  1.00 11.33           H  
ATOM   3778  HA  VAL C  24      16.938  16.401   2.137  1.00 10.41           H  
ATOM   3779  HB  VAL C  24      19.035  17.467   2.105  1.00 12.37           H  
ATOM   3780 HG11 VAL C  24      20.173  15.034   0.723  1.00 14.96           H  
ATOM   3781 HG12 VAL C  24      21.105  16.534   0.855  1.00 14.96           H  
ATOM   3782 HG13 VAL C  24      20.626  15.716   2.321  1.00 14.96           H  
ATOM   3783 HG21 VAL C  24      18.587  16.946  -0.846  1.00 16.44           H  
ATOM   3784 HG22 VAL C  24      18.113  18.377   0.174  1.00 16.44           H  
ATOM   3785 HG23 VAL C  24      19.791  17.937  -0.141  1.00 16.44           H  
ATOM   3786  N   GLU C  25      16.306  15.257   0.030  1.00 12.54      DA00 N  
ATOM   3787  CA  GLU C  25      15.669  14.532  -1.046  1.00 11.61      DA00 C  
ATOM   3788  C   GLU C  25      15.528  15.614  -2.169  1.00 12.81      DA00 C  
ATOM   3789  O   GLU C  25      15.223  16.774  -1.870  1.00 14.69      DA00 O  
ATOM   3790  CB  GLU C  25      14.306  14.113  -0.570  1.00 15.94      DA00 C  
ATOM   3791  CG  GLU C  25      14.096  13.452   0.840  1.00 21.86      DA00 C  
ATOM   3792  CD  GLU C  25      12.727  13.588   1.406  1.00 34.88      DA00 C  
ATOM   3793  OE1 GLU C  25      11.743  13.280   0.710  1.00 35.13      DA00 O  
ATOM   3794  OE2 GLU C  25      12.620  14.043   2.535  1.00 36.26      DA00 O1-
ATOM   3795  H   GLU C  25      15.983  16.212   0.087  1.00 12.54           H  
ATOM   3796  HA  GLU C  25      16.212  13.659  -1.410  1.00 11.61           H  
ATOM   3797  HB3 GLU C  25      13.907  13.455  -1.342  1.00 15.94           H  
ATOM   3798  HB2 GLU C  25      13.656  14.981  -0.684  1.00 15.94           H  
ATOM   3799  HG3 GLU C  25      14.784  13.834   1.593  1.00 21.86           H  
ATOM   3800  HG2 GLU C  25      14.306  12.384   0.779  1.00 21.86           H  
ATOM   3801  N   PHE C  26      15.548  15.198  -3.423  1.00  9.11      DA00 N  
ATOM   3802  CA  PHE C  26      15.159  15.863  -4.674  1.00 11.34      DA00 C  
ATOM   3803  C   PHE C  26      14.846  14.858  -5.779  1.00 11.64      DA00 C  
ATOM   3804  O   PHE C  26      15.231  13.715  -5.751  1.00 10.09      DA00 O  
ATOM   3805  CB  PHE C  26      16.029  17.035  -5.168  1.00 12.10      DA00 C  
ATOM   3806  CG  PHE C  26      17.546  16.774  -5.169  1.00  9.89      DA00 C  
ATOM   3807  CD1 PHE C  26      18.240  16.424  -6.353  1.00 10.89      DA00 C  
ATOM   3808  CD2 PHE C  26      18.254  16.698  -3.909  1.00 10.50      DA00 C  
ATOM   3809  CE1 PHE C  26      19.581  16.122  -6.336  1.00 10.68      DA00 C  
ATOM   3810  CE2 PHE C  26      19.624  16.438  -3.941  1.00 13.37      DA00 C  
ATOM   3811  CZ  PHE C  26      20.324  16.128  -5.118  1.00  9.51      DA00 C  
ATOM   3812  H   PHE C  26      15.778  14.216  -3.471  1.00  9.11           H  
ATOM   3813  HA  PHE C  26      14.172  16.250  -4.420  1.00 11.34           H  
ATOM   3814  HB3 PHE C  26      15.884  17.813  -4.419  1.00 12.10           H  
ATOM   3815  HB2 PHE C  26      15.663  17.375  -6.137  1.00 12.10           H  
ATOM   3816  HD1 PHE C  26      17.708  16.313  -7.286  1.00 10.89           H  
ATOM   3817  HD2 PHE C  26      17.809  16.821  -2.932  1.00 10.50           H  
ATOM   3818  HE1 PHE C  26      19.999  15.944  -7.316  1.00 10.68           H  
ATOM   3819  HE2 PHE C  26      20.190  16.373  -3.024  1.00 13.37           H  
ATOM   3820  HZ  PHE C  26      21.390  15.960  -5.080  1.00  9.51           H  
ATOM   3821  N   ARG C  27      14.126  15.409  -6.813  1.00 10.26      DA00 N  
ATOM   3822  CA  ARG C  27      13.923  14.752  -8.100  1.00 11.78      DA00 C  
ATOM   3823  C   ARG C  27      15.142  14.757  -8.968  1.00 10.64      DA00 C  
ATOM   3824  O   ARG C  27      15.332  15.815  -9.605  1.00 12.35      DA00 O  
ATOM   3825  CB  ARG C  27      12.665  15.383  -8.814  1.00 11.36      DA00 C  
ATOM   3826  CG  ARG C  27      11.341  15.116  -8.018  1.00 13.69      DA00 C  
ATOM   3827  CD  ARG C  27      10.183  15.981  -8.549  1.00 17.81      DA00 C  
ATOM   3828  NE  ARG C  27      10.276  17.343  -8.022  1.00 25.50      DA00 N  
ATOM   3829  CZ  ARG C  27       9.250  18.240  -8.175  1.00 32.61      DA00 C  
ATOM   3830  NH1 ARG C  27       8.085  18.040  -8.767  1.00 31.42      DA00 N  
ATOM   3831  NH2 ARG C  27       9.427  19.440  -7.685  1.00 28.44      DA00 N1+
ATOM   3832  H   ARG C  27      13.766  16.350  -6.754  1.00 10.26           H  
ATOM   3833  HA  ARG C  27      13.614  13.723  -7.917  1.00 11.78           H  
ATOM   3834  HB3 ARG C  27      12.617  15.056  -9.852  1.00 11.36           H  
ATOM   3835  HB2 ARG C  27      12.809  16.461  -8.873  1.00 11.36           H  
ATOM   3836  HG3 ARG C  27      11.401  15.055  -6.931  1.00 13.69           H  
ATOM   3837  HG2 ARG C  27      11.151  14.051  -8.152  1.00 13.69           H  
ATOM   3838  HD3 ARG C  27       9.337  15.415  -8.159  1.00 17.81           H  
ATOM   3839  HD2 ARG C  27      10.020  15.912  -9.624  1.00 17.81           H  
ATOM   3840  HE  ARG C  27      11.095  17.553  -7.470  1.00 25.50           H  
ATOM   3841 HH12 ARG C  27       7.459  18.768  -9.078  1.00 31.42           H  
ATOM   3842 HH11 ARG C  27       8.006  17.166  -9.266  1.00 31.42           H  
ATOM   3843 HH22 ARG C  27       8.718  20.159  -7.657  1.00 28.44           H  
ATOM   3844 HH21 ARG C  27      10.364  19.657  -7.379  1.00 28.44           H  
ATOM   3845  N   ALA C  28      15.814  13.608  -9.128  1.00 10.34      DA00 N  
ATOM   3846  CA  ALA C  28      16.816  13.399 -10.189  1.00  9.97      DA00 C  
ATOM   3847  C   ALA C  28      16.737  11.929 -10.629  1.00 11.41      DA00 C  
ATOM   3848  O   ALA C  28      16.517  11.008  -9.771  1.00 10.95      DA00 O  
ATOM   3849  CB  ALA C  28      18.205  13.875  -9.666  1.00 11.90      DA00 C  
ATOM   3850  H   ALA C  28      15.514  12.739  -8.710  1.00 10.34           H  
ATOM   3851  HA  ALA C  28      16.600  14.060 -11.029  1.00  9.97           H  
ATOM   3852  HB1 ALA C  28      18.692  14.305 -10.541  1.00 11.90           H  
ATOM   3853  HB2 ALA C  28      17.967  14.701  -8.995  1.00 11.90           H  
ATOM   3854  HB3 ALA C  28      18.839  13.101  -9.234  1.00 11.90           H  
ATOM   3855  N   GLY C  29      16.806  11.670 -11.965  1.00 10.88      DA00 N  
ATOM   3856  CA  GLY C  29      16.652  10.314 -12.565  1.00 10.42      DA00 C  
ATOM   3857  C   GLY C  29      18.111   9.998 -13.134  1.00 10.00      DA00 C  
ATOM   3858  O   GLY C  29      19.017  10.803 -13.219  1.00  8.79      DA00 O  
ATOM   3859  H   GLY C  29      16.985  12.416 -12.622  1.00 10.88           H  
ATOM   3860  HA3 GLY C  29      15.839  10.300 -13.291  1.00 10.42           H  
ATOM   3861  HA2 GLY C  29      16.470   9.624 -11.742  1.00 10.42           H  
ATOM   3862  N   LYS C  30      18.385   8.702 -13.327  1.00  9.77      DA00 N  
ATOM   3863  CA  LYS C  30      19.649   8.092 -13.693  1.00  9.79      DA00 C  
ATOM   3864  C   LYS C  30      20.068   8.434 -15.147  1.00 10.05      DA00 C  
ATOM   3865  O   LYS C  30      19.215   8.596 -16.003  1.00 10.40      DA00 O  
ATOM   3866  CB  LYS C  30      19.426   6.577 -13.416  1.00 10.49      DA00 C  
ATOM   3867  CG  LYS C  30      19.102   6.121 -12.012  1.00 14.81      DA00 C  
ATOM   3868  CD  LYS C  30      19.366   4.670 -11.863  1.00 18.43      DA00 C  
ATOM   3869  CE  LYS C  30      18.874   4.242 -10.506  1.00 22.27      DA00 C  
ATOM   3870  NZ  LYS C  30      19.433   2.962 -10.075  1.00 27.53      DA00 N1+
ATOM   3871  H   LYS C  30      17.522   8.186 -13.232  1.00  9.77           H  
ATOM   3872  HA  LYS C  30      20.415   8.463 -13.012  1.00  9.79           H  
ATOM   3873  HB3 LYS C  30      20.333   6.176 -13.868  1.00 10.49           H  
ATOM   3874  HB2 LYS C  30      18.667   6.230 -14.116  1.00 10.49           H  
ATOM   3875  HG3 LYS C  30      18.064   6.376 -11.798  1.00 14.81           H  
ATOM   3876  HG2 LYS C  30      19.825   6.597 -11.350  1.00 14.81           H  
ATOM   3877  HD3 LYS C  30      20.407   4.445 -12.094  1.00 18.43           H  
ATOM   3878  HD2 LYS C  30      18.790   4.147 -12.627  1.00 18.43           H  
ATOM   3879  HE3 LYS C  30      17.792   4.129 -10.445  1.00 22.27           H  
ATOM   3880  HE2 LYS C  30      19.165   4.927  -9.709  1.00 22.27           H  
ATOM   3881  HZ1 LYS C  30      19.679   2.386 -10.867  1.00 27.53           H  
ATOM   3882  HZ2 LYS C  30      20.237   3.114  -9.484  1.00 27.53           H  
ATOM   3883  HZ3 LYS C  30      18.668   2.484  -9.621  1.00 27.53           H  
ATOM   3884  N   MET C  31      21.368   8.559 -15.432  1.00 12.16      DA00 N  
ATOM   3885  CA  MET C  31      21.862   8.196 -16.736  1.00 10.64      DA00 C  
ATOM   3886  C   MET C  31      22.534   6.830 -16.560  1.00 15.72      DA00 C  
ATOM   3887  O   MET C  31      23.361   6.568 -15.673  1.00 15.15      DA00 O  
ATOM   3888  CB  MET C  31      22.911   9.142 -17.263  1.00 11.19      DA00 C  
ATOM   3889  CG  MET C  31      22.371  10.652 -17.180  1.00 10.97      DA00 C  
ATOM   3890  SD  MET C  31      22.823  11.926 -18.396  1.00 11.84      DA00 S  
ATOM   3891  CE  MET C  31      24.533  12.246 -17.811  1.00 12.02      DA00 C  
ATOM   3892  H   MET C  31      22.057   8.387 -14.715  1.00 12.16           H  
ATOM   3893  HA  MET C  31      21.110   8.052 -17.512  1.00 10.64           H  
ATOM   3894  HB3 MET C  31      23.098   8.874 -18.302  1.00 11.19           H  
ATOM   3895  HB2 MET C  31      23.805   9.114 -16.639  1.00 11.19           H  
ATOM   3896  HG3 MET C  31      22.623  11.072 -16.206  1.00 10.97           H  
ATOM   3897  HG2 MET C  31      21.288  10.610 -17.293  1.00 10.97           H  
ATOM   3898  HE1 MET C  31      25.041  12.900 -18.520  1.00 12.02           H  
ATOM   3899  HE2 MET C  31      24.587  12.776 -16.860  1.00 12.02           H  
ATOM   3900  HE3 MET C  31      25.172  11.367 -17.729  1.00 12.02           H  
ATOM   3901  N   SER C  32      22.061   5.833 -17.334  1.00 13.17      DA00 N  
ATOM   3902  CA  SER C  32      22.357   4.451 -17.041  1.00 17.80      DA00 C  
ATOM   3903  C   SER C  32      23.663   3.978 -17.709  1.00 18.73      DA00 C  
ATOM   3904  O   SER C  32      24.172   2.948 -17.262  1.00 18.00      DA00 O  
ATOM   3905  CB  SER C  32      21.142   3.658 -17.400  1.00 23.48      DA00 C  
ATOM   3906  OG  SER C  32      20.710   3.757 -18.763  1.00 33.01      DA00 O  
ATOM   3907  H   SER C  32      21.347   6.018 -18.023  1.00 13.17           H  
ATOM   3908  HA  SER C  32      22.529   4.325 -15.973  1.00 17.80           H  
ATOM   3909  HB3 SER C  32      20.329   3.945 -16.733  1.00 23.48           H  
ATOM   3910  HB2 SER C  32      21.235   2.585 -17.233  1.00 23.48           H  
ATOM   3911  HG  SER C  32      19.755   3.657 -18.760  1.00 33.01           H  
ATOM   3912  N   LEU C  33      24.244   4.708 -18.666  1.00 19.77      DA00 N  
ATOM   3913  CA  LEU C  33      25.538   4.376 -19.312  1.00 20.23      DA00 C  
ATOM   3914  C   LEU C  33      25.470   3.086 -20.135  1.00 29.58      DA00 C  
ATOM   3915  O   LEU C  33      25.793   2.034 -19.578  1.00 26.46      DA00 O  
ATOM   3916  CB  LEU C  33      26.688   4.512 -18.318  1.00 20.74      DA00 C  
ATOM   3917  CG  LEU C  33      26.785   5.820 -17.406  1.00 24.31      DA00 C  
ATOM   3918  CD1 LEU C  33      28.051   5.547 -16.509  1.00 22.21      DA00 C  
ATOM   3919  CD2 LEU C  33      26.727   7.110 -18.223  1.00 26.86      DA00 C  
ATOM   3920  H   LEU C  33      23.708   5.503 -18.982  1.00 19.77           H  
ATOM   3921  HA  LEU C  33      25.907   5.059 -20.078  1.00 20.23           H  
ATOM   3922  HB3 LEU C  33      27.584   4.197 -18.853  1.00 20.74           H  
ATOM   3923  HB2 LEU C  33      26.643   3.702 -17.591  1.00 20.74           H  
ATOM   3924  HG  LEU C  33      25.872   5.753 -16.814  1.00 24.31           H  
ATOM   3925 HD11 LEU C  33      27.953   5.467 -15.426  1.00 22.21           H  
ATOM   3926 HD12 LEU C  33      28.614   4.647 -16.759  1.00 22.21           H  
ATOM   3927 HD13 LEU C  33      28.772   6.361 -16.580  1.00 22.21           H  
ATOM   3928 HD21 LEU C  33      27.217   6.882 -19.170  1.00 26.86           H  
ATOM   3929 HD22 LEU C  33      25.716   7.442 -18.458  1.00 26.86           H  
ATOM   3930 HD23 LEU C  33      27.227   7.970 -17.777  1.00 26.86           H  
ATOM   3931  N   LYS C  34      25.335   3.217 -21.430  1.00 26.49      DA00 N  
ATOM   3932  CA  LYS C  34      25.431   2.081 -22.394  1.00 31.99      DA00 C  
ATOM   3933  C   LYS C  34      26.383   2.486 -23.519  1.00 30.53      DA00 C  
ATOM   3934  O   LYS C  34      25.988   3.241 -24.430  1.00 29.47      DA00 O  
ATOM   3935  CB  LYS C  34      24.004   1.817 -22.977  1.00 36.72      DA00 C  
ATOM   3936  CG  LYS C  34      22.861   1.743 -21.909  1.00 45.31      DA00 C  
ATOM   3937  CD  LYS C  34      21.704   0.878 -22.392  1.00 50.51      DA00 C  
ATOM   3938  CE  LYS C  34      20.414   0.848 -21.445  1.00 44.17      DA00 C  
ATOM   3939  NZ  LYS C  34      20.698   0.183 -20.163  1.00 42.45      DA00 N1+
ATOM   3940  H   LYS C  34      25.335   4.118 -21.887  1.00 26.49           H  
ATOM   3941  HA  LYS C  34      25.778   1.193 -21.865  1.00 31.99           H  
ATOM   3942  HB3 LYS C  34      23.980   0.858 -23.494  1.00 36.72           H  
ATOM   3943  HB2 LYS C  34      23.647   2.621 -23.620  1.00 36.72           H  
ATOM   3944  HG3 LYS C  34      22.512   2.753 -21.693  1.00 45.31           H  
ATOM   3945  HG2 LYS C  34      23.263   1.375 -20.965  1.00 45.31           H  
ATOM   3946  HD3 LYS C  34      22.091  -0.133 -22.522  1.00 50.51           H  
ATOM   3947  HD2 LYS C  34      21.442   1.340 -23.344  1.00 50.51           H  
ATOM   3948  HE3 LYS C  34      19.640   0.234 -21.905  1.00 44.17           H  
ATOM   3949  HE2 LYS C  34      19.955   1.822 -21.275  1.00 44.17           H  
ATOM   3950  HZ1 LYS C  34      21.050  -0.743 -20.358  1.00 42.45           H  
ATOM   3951  HZ2 LYS C  34      21.402   0.712 -19.668  1.00 42.45           H  
ATOM   3952  HZ3 LYS C  34      19.849  -0.002 -19.648  1.00 42.45           H  
ATOM   3953  N   GLY C  35      27.636   2.025 -23.432  1.00 31.13      DA00 N  
ATOM   3954  CA  GLY C  35      28.733   2.281 -24.346  1.00 29.23      DA00 C  
ATOM   3955  C   GLY C  35      28.817   3.763 -24.667  1.00 28.66      DA00 C  
ATOM   3956  O   GLY C  35      29.023   4.574 -23.725  1.00 30.32      DA00 O  
ATOM   3957  H   GLY C  35      27.874   1.635 -22.531  1.00 31.13           H  
ATOM   3958  HA3 GLY C  35      28.584   1.604 -25.188  1.00 29.23           H  
ATOM   3959  HA2 GLY C  35      29.678   2.069 -23.846  1.00 29.23           H  
ATOM   3960  N   THR C  36      28.497   4.183 -25.913  1.00 21.69      DA00 N  
ATOM   3961  CA  THR C  36      28.753   5.578 -26.431  1.00 23.68      DA00 C  
ATOM   3962  C   THR C  36      27.464   6.464 -26.308  1.00 23.17      DA00 C  
ATOM   3963  O   THR C  36      27.254   7.438 -27.085  1.00 23.97      DA00 O  
ATOM   3964  CB  THR C  36      29.372   5.648 -27.896  1.00 29.66      DA00 C  
ATOM   3965  CG2 THR C  36      30.010   7.069 -28.050  1.00 36.25      DA00 C  
ATOM   3966  OG1 THR C  36      30.438   4.647 -27.882  1.00 29.94      DA00 O  
ATOM   3967  H   THR C  36      28.252   3.530 -26.643  1.00 21.69           H  
ATOM   3968  HA  THR C  36      29.381   6.181 -25.774  1.00 23.68           H  
ATOM   3969  HB  THR C  36      28.637   5.364 -28.649  1.00 29.66           H  
ATOM   3970 HG21 THR C  36      30.644   7.113 -28.935  1.00 36.25           H  
ATOM   3971 HG22 THR C  36      29.240   7.834 -28.145  1.00 36.25           H  
ATOM   3972 HG23 THR C  36      30.635   7.357 -27.205  1.00 36.25           H  
ATOM   3973  HG1 THR C  36      30.032   3.777 -27.865  1.00 29.94           H  
ATOM   3974  N   THR C  37      26.581   6.132 -25.409  1.00 17.31      DA00 N  
ATOM   3975  CA  THR C  37      25.354   6.949 -25.002  1.00 16.45      DA00 C  
ATOM   3976  C   THR C  37      25.135   6.907 -23.480  1.00 18.35      DA00 C  
ATOM   3977  O   THR C  37      25.152   5.881 -22.807  1.00 17.18      DA00 O  
ATOM   3978  CB  THR C  37      24.107   6.485 -25.669  1.00 20.45      DA00 C  
ATOM   3979  CG2 THR C  37      24.204   6.789 -27.161  1.00 19.32      DA00 C  
ATOM   3980  OG1 THR C  37      23.793   5.138 -25.525  1.00 21.66      DA00 O  
ATOM   3981  H   THR C  37      26.667   5.286 -24.865  1.00 17.31           H  
ATOM   3982  HA  THR C  37      25.543   7.982 -25.295  1.00 16.45           H  
ATOM   3983  HB  THR C  37      23.244   7.034 -25.294  1.00 20.45           H  
ATOM   3984 HG21 THR C  37      23.197   6.559 -27.509  1.00 19.32           H  
ATOM   3985 HG22 THR C  37      24.281   7.864 -27.319  1.00 19.32           H  
ATOM   3986 HG23 THR C  37      24.956   6.171 -27.652  1.00 19.32           H  
ATOM   3987  HG1 THR C  37      23.675   4.916 -24.599  1.00 21.66           H  
ATOM   3988  N   VAL C  38      25.092   8.108 -22.881  1.00 13.85      DA00 N  
ATOM   3989  CA  VAL C  38      24.775   8.251 -21.439  1.00 13.85      DA00 C  
ATOM   3990  C   VAL C  38      23.449   7.749 -21.112  1.00 14.67      DA00 C  
ATOM   3991  O   VAL C  38      23.407   7.088 -20.038  1.00 13.73      DA00 O  
ATOM   3992  CB  VAL C  38      25.025   9.660 -20.877  1.00 11.12      DA00 C  
ATOM   3993  CG1 VAL C  38      26.543  10.044 -20.780  1.00 12.42      DA00 C  
ATOM   3994  CG2 VAL C  38      24.320  10.879 -21.588  1.00 16.55      DA00 C  
ATOM   3995  H   VAL C  38      24.955   8.940 -23.437  1.00 13.85           H  
ATOM   3996  HA  VAL C  38      25.523   7.653 -20.918  1.00 13.85           H  
ATOM   3997  HB  VAL C  38      24.732   9.574 -19.831  1.00 11.12           H  
ATOM   3998 HG11 VAL C  38      26.976   9.363 -20.048  1.00 12.42           H  
ATOM   3999 HG12 VAL C  38      27.096   9.822 -21.693  1.00 12.42           H  
ATOM   4000 HG13 VAL C  38      26.664  11.098 -20.527  1.00 12.42           H  
ATOM   4001 HG21 VAL C  38      24.731  11.032 -22.586  1.00 16.55           H  
ATOM   4002 HG22 VAL C  38      23.275  10.602 -21.720  1.00 16.55           H  
ATOM   4003 HG23 VAL C  38      24.363  11.782 -20.979  1.00 16.55           H  
ATOM   4004  N   THR C  39      22.462   7.766 -22.029  1.00 13.45      DA00 N  
ATOM   4005  CA  THR C  39      21.056   7.222 -21.865  1.00 12.51      DA00 C  
ATOM   4006  C   THR C  39      20.404   7.721 -20.533  1.00 13.72      DA00 C  
ATOM   4007  O   THR C  39      20.605   7.054 -19.533  1.00 14.09      DA00 O  
ATOM   4008  CB  THR C  39      21.186   5.686 -21.842  1.00 18.92      DA00 C  
ATOM   4009  CG2 THR C  39      19.812   5.007 -22.117  1.00 18.67      DA00 C  
ATOM   4010  OG1 THR C  39      22.053   5.245 -22.831  1.00 21.92      DA00 O  
ATOM   4011  H   THR C  39      22.618   8.197 -22.929  1.00 13.45           H  
ATOM   4012  HA  THR C  39      20.496   7.565 -22.735  1.00 12.51           H  
ATOM   4013  HB  THR C  39      21.572   5.342 -20.882  1.00 18.92           H  
ATOM   4014 HG21 THR C  39      19.998   3.933 -22.108  1.00 18.67           H  
ATOM   4015 HG22 THR C  39      19.167   5.165 -21.253  1.00 18.67           H  
ATOM   4016 HG23 THR C  39      19.207   5.296 -22.975  1.00 18.67           H  
ATOM   4017  HG1 THR C  39      22.802   5.823 -22.665  1.00 21.92           H  
ATOM   4018  N   PRO C  40      19.642   8.855 -20.532  1.00 12.31      DA00 N  
ATOM   4019  CA  PRO C  40      18.748   9.183 -19.435  1.00  9.83      DA00 C  
ATOM   4020  C   PRO C  40      17.543   8.236 -19.285  1.00 13.06      DA00 C  
ATOM   4021  O   PRO C  40      16.741   8.236 -20.243  1.00 14.54      DA00 O  
ATOM   4022  CB  PRO C  40      18.326  10.574 -19.835  1.00 11.75      DA00 C  
ATOM   4023  CG  PRO C  40      18.557  10.807 -21.349  1.00 10.47      DA00 C  
ATOM   4024  CD  PRO C  40      19.773   9.929 -21.563  1.00 12.39      DA00 C  
ATOM   4025  HA  PRO C  40      19.170   9.276 -18.434  1.00  9.83           H  
ATOM   4026  HB3 PRO C  40      18.874  11.390 -19.364  1.00 11.75           H  
ATOM   4027  HB2 PRO C  40      17.324  10.888 -19.542  1.00 11.75           H  
ATOM   4028  HG3 PRO C  40      18.680  11.887 -21.429  1.00 10.47           H  
ATOM   4029  HG2 PRO C  40      17.644  10.536 -21.878  1.00 10.47           H  
ATOM   4030  HD2 PRO C  40      19.644   9.583 -22.588  1.00 12.39           H  
ATOM   4031  HD3 PRO C  40      20.712  10.468 -21.429  1.00 12.39           H  
ATOM   4032  N   ASP C  41      17.407   7.509 -18.162  1.00  9.89      DA00 N  
ATOM   4033  CA  ASP C  41      16.330   6.696 -17.733  1.00 10.36      DA00 C  
ATOM   4034  C   ASP C  41      15.092   7.498 -17.479  1.00 14.37      DA00 C  
ATOM   4035  O   ASP C  41      15.053   8.419 -16.635  1.00 12.38      DA00 O  
ATOM   4036  CB  ASP C  41      16.832   5.982 -16.472  1.00 14.77      DA00 C  
ATOM   4037  CG  ASP C  41      15.873   5.015 -15.780  1.00 17.53      DA00 C  
ATOM   4038  OD1 ASP C  41      15.089   4.425 -16.526  1.00 19.58      DA00 O  
ATOM   4039  OD2 ASP C  41      16.038   4.615 -14.608  1.00 20.06      DA00 O1-
ATOM   4040  H   ASP C  41      17.928   7.781 -17.341  1.00  9.89           H  
ATOM   4041  HA  ASP C  41      16.195   6.006 -18.566  1.00 10.36           H  
ATOM   4042  HB3 ASP C  41      17.150   6.630 -15.656  1.00 14.77           H  
ATOM   4043  HB2 ASP C  41      17.609   5.314 -16.842  1.00 14.77           H  
ATOM   4044  N   LYS C  42      14.048   7.278 -18.268  1.00 14.02      DA00 N  
ATOM   4045  CA  LYS C  42      12.796   7.977 -18.147  1.00 13.34      DA00 C  
ATOM   4046  C   LYS C  42      12.007   7.799 -16.846  1.00 16.98      DA00 C  
ATOM   4047  O   LYS C  42      11.024   8.527 -16.686  1.00 20.31      DA00 O  
ATOM   4048  CB  LYS C  42      11.874   7.881 -19.327  1.00 23.29      DA00 C  
ATOM   4049  CG  LYS C  42      12.436   8.251 -20.735  1.00 22.12      DA00 C  
ATOM   4050  CD  LYS C  42      13.062   9.620 -20.726  1.00 26.69      DA00 C  
ATOM   4051  CE  LYS C  42      13.286  10.183 -22.135  1.00 22.79      DA00 C  
ATOM   4052  NZ  LYS C  42      13.417  11.695 -22.151  1.00 22.77      DA00 N1+
ATOM   4053  H   LYS C  42      14.048   6.458 -18.857  1.00 14.02           H  
ATOM   4054  HA  LYS C  42      13.113   9.020 -18.166  1.00 13.34           H  
ATOM   4055  HB3 LYS C  42      11.047   8.575 -19.175  1.00 23.29           H  
ATOM   4056  HB2 LYS C  42      11.448   6.877 -19.323  1.00 23.29           H  
ATOM   4057  HG3 LYS C  42      11.612   8.218 -21.448  1.00 22.12           H  
ATOM   4058  HG2 LYS C  42      13.238   7.561 -20.997  1.00 22.12           H  
ATOM   4059  HD3 LYS C  42      14.017   9.653 -20.200  1.00 26.69           H  
ATOM   4060  HD2 LYS C  42      12.504  10.350 -20.140  1.00 26.69           H  
ATOM   4061  HE3 LYS C  42      12.345   9.958 -22.637  1.00 22.79           H  
ATOM   4062  HE2 LYS C  42      14.096   9.600 -22.575  1.00 22.79           H  
ATOM   4063  HZ1 LYS C  42      13.930  11.994 -21.334  1.00 22.77           H  
ATOM   4064  HZ2 LYS C  42      13.840  12.032 -23.004  1.00 22.77           H  
ATOM   4065  HZ3 LYS C  42      12.453  11.989 -22.088  1.00 22.77           H  
ATOM   4066  N   ARG C  43      12.468   6.958 -15.807  1.00 15.14      DA00 N  
ATOM   4067  CA  ARG C  43      11.803   6.671 -14.536  1.00 14.04      DA00 C  
ATOM   4068  C   ARG C  43      11.725   7.943 -13.687  1.00 13.23      DA00 C  
ATOM   4069  O   ARG C  43      12.735   8.591 -13.624  1.00 10.99      DA00 O  
ATOM   4070  CB  ARG C  43      12.398   5.516 -13.755  1.00 13.09      DA00 C  
ATOM   4071  CG  ARG C  43      12.071   4.248 -14.444  1.00 13.89      DA00 C  
ATOM   4072  CD  ARG C  43      12.432   3.027 -13.664  1.00 16.51      DA00 C  
ATOM   4073  NE  ARG C  43      13.876   2.941 -13.458  1.00 14.72      DA00 N  
ATOM   4074  CZ  ARG C  43      14.578   2.100 -12.597  1.00 16.63      DA00 C  
ATOM   4075  NH1 ARG C  43      14.003   1.172 -11.831  1.00 23.98      DA00 N  
ATOM   4076  NH2 ARG C  43      15.861   2.177 -12.557  1.00 20.94      DA00 N1+
ATOM   4077  H   ARG C  43      13.322   6.467 -16.028  1.00 15.14           H  
ATOM   4078  HA  ARG C  43      10.780   6.471 -14.854  1.00 14.04           H  
ATOM   4079  HB3 ARG C  43      12.102   5.549 -12.706  1.00 13.09           H  
ATOM   4080  HB2 ARG C  43      13.482   5.622 -13.717  1.00 13.09           H  
ATOM   4081  HG3 ARG C  43      12.276   4.269 -15.514  1.00 13.89           H  
ATOM   4082  HG2 ARG C  43      10.983   4.195 -14.415  1.00 13.89           H  
ATOM   4083  HD3 ARG C  43      12.147   2.044 -14.037  1.00 16.51           H  
ATOM   4084  HD2 ARG C  43      11.802   2.971 -12.776  1.00 16.51           H  
ATOM   4085  HE  ARG C  43      14.441   3.612 -13.959  1.00 14.72           H  
ATOM   4086 HH12 ARG C  43      14.656   0.631 -11.282  1.00 23.98           H  
ATOM   4087 HH11 ARG C  43      13.020   0.943 -11.803  1.00 23.98           H  
ATOM   4088 HH22 ARG C  43      16.468   1.624 -11.970  1.00 20.94           H  
ATOM   4089 HH21 ARG C  43      16.171   2.826 -13.267  1.00 20.94           H  
ATOM   4090  N   LYS C  44      10.589   8.074 -12.974  1.00 13.48      DA00 N  
ATOM   4091  CA  LYS C  44      10.379   9.231 -12.085  1.00 12.56      DA00 C  
ATOM   4092  C   LYS C  44      11.118   8.977 -10.768  1.00 14.32      DA00 C  
ATOM   4093  O   LYS C  44      10.601   8.374  -9.790  1.00 12.92      DA00 O  
ATOM   4094  CB  LYS C  44       8.834   9.463 -12.010  1.00 12.73      DA00 C  
ATOM   4095  CG  LYS C  44       8.063  10.057 -13.233  1.00 19.86      DA00 C  
ATOM   4096  CD  LYS C  44       8.197   9.210 -14.563  1.00 21.99      DA00 C  
ATOM   4097  CE  LYS C  44       7.328   9.609 -15.798  1.00 29.61      DA00 C  
ATOM   4098  NZ  LYS C  44       7.795   8.987 -17.028  1.00 29.82      DA00 N1+
ATOM   4099  H   LYS C  44       9.781   7.483 -13.111  1.00 13.48           H  
ATOM   4100  HA  LYS C  44      10.875  10.129 -12.453  1.00 12.56           H  
ATOM   4101  HB3 LYS C  44       8.629  10.094 -11.145  1.00 12.73           H  
ATOM   4102  HB2 LYS C  44       8.284   8.571 -11.711  1.00 12.73           H  
ATOM   4103  HG3 LYS C  44       8.608  10.975 -13.450  1.00 19.86           H  
ATOM   4104  HG2 LYS C  44       7.067  10.381 -12.928  1.00 19.86           H  
ATOM   4105  HD3 LYS C  44       7.916   8.193 -14.289  1.00 21.99           H  
ATOM   4106  HD2 LYS C  44       9.251   9.278 -14.832  1.00 21.99           H  
ATOM   4107  HE3 LYS C  44       7.457  10.648 -16.100  1.00 29.61           H  
ATOM   4108  HE2 LYS C  44       6.262   9.415 -15.678  1.00 29.61           H  
ATOM   4109  HZ1 LYS C  44       8.682   9.284 -17.410  1.00 29.82           H  
ATOM   4110  HZ2 LYS C  44       7.889   7.993 -16.875  1.00 29.82           H  
ATOM   4111  HZ3 LYS C  44       7.137   8.992 -17.794  1.00 29.82           H  
ATOM   4112  N   GLY C  45      12.381   9.340 -10.779  1.00 11.40      DA00 N  
ATOM   4113  CA  GLY C  45      13.366   9.095  -9.702  1.00 12.63      DA00 C  
ATOM   4114  C   GLY C  45      13.232  10.132  -8.578  1.00  9.16      DA00 C  
ATOM   4115  O   GLY C  45      12.686  11.239  -8.804  1.00 11.41      DA00 O  
ATOM   4116  H   GLY C  45      12.882   9.703 -11.578  1.00 11.40           H  
ATOM   4117  HA3 GLY C  45      14.364   9.096 -10.140  1.00 12.63           H  
ATOM   4118  HA2 GLY C  45      13.144   8.114  -9.281  1.00 12.63           H  
ATOM   4119  N   LEU C  46      13.805   9.764  -7.432  1.00 10.52      DA00 N  
ATOM   4120  CA  LEU C  46      14.037  10.574  -6.221  1.00  9.68      DA00 C  
ATOM   4121  C   LEU C  46      15.301  10.045  -5.702  1.00 12.12      DA00 C  
ATOM   4122  O   LEU C  46      15.281   8.925  -5.143  1.00 11.39      DA00 O  
ATOM   4123  CB  LEU C  46      12.953  10.506  -5.157  1.00 11.25      DA00 C  
ATOM   4124  CG  LEU C  46      13.116  11.599  -4.059  1.00 12.74      DA00 C  
ATOM   4125  CD1 LEU C  46      12.427  12.920  -4.463  1.00 12.09      DA00 C  
ATOM   4126  CD2 LEU C  46      12.682  11.081  -2.745  1.00 14.69      DA00 C  
ATOM   4127  H   LEU C  46      14.344   8.910  -7.423  1.00 10.52           H  
ATOM   4128  HA  LEU C  46      14.056  11.660  -6.307  1.00  9.68           H  
ATOM   4129  HB3 LEU C  46      12.909   9.515  -4.706  1.00 11.25           H  
ATOM   4130  HB2 LEU C  46      11.907  10.511  -5.463  1.00 11.25           H  
ATOM   4131  HG  LEU C  46      14.162  11.869  -3.912  1.00 12.74           H  
ATOM   4132 HD11 LEU C  46      12.304  13.017  -5.541  1.00 12.09           H  
ATOM   4133 HD12 LEU C  46      11.478  13.085  -3.953  1.00 12.09           H  
ATOM   4134 HD13 LEU C  46      12.987  13.832  -4.252  1.00 12.09           H  
ATOM   4135 HD21 LEU C  46      12.246  11.937  -2.229  1.00 14.69           H  
ATOM   4136 HD22 LEU C  46      11.863  10.366  -2.811  1.00 14.69           H  
ATOM   4137 HD23 LEU C  46      13.576  10.689  -2.259  1.00 14.69           H  
ATOM   4138  N   VAL C  47      16.310  10.964  -5.822  1.00  8.56      DA00 N  
ATOM   4139  CA  VAL C  47      17.563  10.752  -4.996  1.00  8.10      DA00 C  
ATOM   4140  C   VAL C  47      17.331  11.252  -3.591  1.00  9.53      DA00 C  
ATOM   4141  O   VAL C  47      16.604  12.254  -3.438  1.00 11.23      DA00 O  
ATOM   4142  CB  VAL C  47      18.787  11.424  -5.584  1.00  7.88      DA00 C  
ATOM   4143  CG1 VAL C  47      19.223  10.944  -6.912  1.00  8.90      DA00 C  
ATOM   4144  CG2 VAL C  47      18.839  12.962  -5.496  1.00 10.10      DA00 C  
ATOM   4145  H   VAL C  47      16.048  11.931  -5.951  1.00  8.56           H  
ATOM   4146  HA  VAL C  47      17.755   9.692  -4.826  1.00  8.10           H  
ATOM   4147  HB  VAL C  47      19.554  11.178  -4.849  1.00  7.88           H  
ATOM   4148 HG11 VAL C  47      19.508   9.896  -6.813  1.00  8.90           H  
ATOM   4149 HG12 VAL C  47      18.444  10.891  -7.673  1.00  8.90           H  
ATOM   4150 HG13 VAL C  47      20.016  11.494  -7.418  1.00  8.90           H  
ATOM   4151 HG21 VAL C  47      19.195  13.324  -4.532  1.00 10.10           H  
ATOM   4152 HG22 VAL C  47      19.707  13.376  -6.010  1.00 10.10           H  
ATOM   4153 HG23 VAL C  47      17.940  13.503  -5.793  1.00 10.10           H  
ATOM   4154  N   TYR C  48      17.973  10.674  -2.543  1.00  8.70      DA00 N  
ATOM   4155  CA  TYR C  48      17.918  11.137  -1.169  1.00 11.16      DA00 C  
ATOM   4156  C   TYR C  48      19.071  10.643  -0.282  1.00 11.93      DA00 C  
ATOM   4157  O   TYR C  48      19.831   9.711  -0.642  1.00 10.96      DA00 O  
ATOM   4158  CB  TYR C  48      16.572  10.829  -0.477  1.00 11.13      DA00 C  
ATOM   4159  CG  TYR C  48      16.212   9.310  -0.240  1.00 13.18      DA00 C  
ATOM   4160  CD1 TYR C  48      15.747   8.539  -1.337  1.00 13.60      DA00 C  
ATOM   4161  CD2 TYR C  48      16.142   8.822   1.068  1.00 18.32      DA00 C  
ATOM   4162  CE1 TYR C  48      15.308   7.242  -1.059  1.00 16.18      DA00 C  
ATOM   4163  CE2 TYR C  48      15.772   7.514   1.365  1.00 18.81      DA00 C  
ATOM   4164  CZ  TYR C  48      15.419   6.741   0.275  1.00 18.72      DA00 C  
ATOM   4165  OH  TYR C  48      15.160   5.376   0.431  1.00 20.30      DA00 O  
ATOM   4166  H   TYR C  48      18.487   9.826  -2.734  1.00  8.70           H  
ATOM   4167  HA  TYR C  48      18.146  12.203  -1.160  1.00 11.16           H  
ATOM   4168  HB3 TYR C  48      15.849  11.196  -1.205  1.00 11.13           H  
ATOM   4169  HB2 TYR C  48      16.414  11.356   0.464  1.00 11.13           H  
ATOM   4170  HD1 TYR C  48      15.863   8.929  -2.338  1.00 13.60           H  
ATOM   4171  HD2 TYR C  48      16.527   9.527   1.790  1.00 18.32           H  
ATOM   4172  HE1 TYR C  48      15.084   6.551  -1.858  1.00 16.18           H  
ATOM   4173  HE2 TYR C  48      15.888   7.117   2.363  1.00 18.81           H  
ATOM   4174  HH  TYR C  48      15.282   5.171   1.361  1.00 20.30           H  
ATOM   4175  N   ILE C  49      19.264  11.247   0.885  1.00 11.69      DA00 N  
ATOM   4176  CA  ILE C  49      20.304  10.938   1.815  1.00 11.94      DA00 C  
ATOM   4177  C   ILE C  49      19.510  10.762   3.144  1.00 12.45      DA00 C  
ATOM   4178  O   ILE C  49      18.940  11.714   3.670  1.00 12.29      DA00 O  
ATOM   4179  CB  ILE C  49      21.333  12.097   1.923  1.00 11.74      DA00 C  
ATOM   4180  CG1 ILE C  49      22.180  12.233   0.632  1.00 15.98      DA00 C  
ATOM   4181  CG2 ILE C  49      22.308  11.905   3.141  1.00 15.30      DA00 C  
ATOM   4182  CD1 ILE C  49      23.357  13.205   0.652  1.00 18.56      DA00 C  
ATOM   4183  H   ILE C  49      18.668  11.999   1.200  1.00 11.69           H  
ATOM   4184  HA  ILE C  49      20.771   9.990   1.549  1.00 11.94           H  
ATOM   4185  HB  ILE C  49      20.756  13.009   2.075  1.00 11.74           H  
ATOM   4186 HG13 ILE C  49      21.601  12.354  -0.283  1.00 15.98           H  
ATOM   4187 HG12 ILE C  49      22.602  11.245   0.446  1.00 15.98           H  
ATOM   4188 HG21 ILE C  49      21.809  11.871   4.109  1.00 15.30           H  
ATOM   4189 HG22 ILE C  49      22.998  11.089   2.928  1.00 15.30           H  
ATOM   4190 HG23 ILE C  49      22.919  12.777   3.373  1.00 15.30           H  
ATOM   4191 HD11 ILE C  49      22.949  14.149   1.011  1.00 18.56           H  
ATOM   4192 HD12 ILE C  49      24.155  12.968   1.356  1.00 18.56           H  
ATOM   4193 HD13 ILE C  49      23.794  13.272  -0.344  1.00 18.56           H  
ATOM   4194  N   GLN C  50      19.527   9.526   3.686  1.00 12.16      DA00 N  
ATOM   4195  CA  GLN C  50      18.966   9.160   4.963  1.00 16.12      DA00 C  
ATOM   4196  C   GLN C  50      20.135   8.983   5.867  1.00 18.46      DA00 C  
ATOM   4197  O   GLN C  50      21.129   8.436   5.400  1.00 14.68      DA00 O  
ATOM   4198  CB  GLN C  50      17.961   7.987   4.957  1.00 14.89      DA00 C  
ATOM   4199  CG  GLN C  50      18.258   6.828   4.023  1.00 22.06      DA00 C  
ATOM   4200  CD  GLN C  50      17.369   5.634   4.292  1.00 29.49      DA00 C  
ATOM   4201  NE2 GLN C  50      17.451   4.555   3.490  1.00 33.76      DA00 N  
ATOM   4202  OE1 GLN C  50      16.596   5.659   5.227  1.00 31.22      DA00 O  
ATOM   4203  H   GLN C  50      20.254   8.890   3.390  1.00 12.16           H  
ATOM   4204  HA  GLN C  50      18.378  10.036   5.234  1.00 16.12           H  
ATOM   4205  HB3 GLN C  50      16.893   8.201   4.941  1.00 14.89           H  
ATOM   4206  HB2 GLN C  50      17.896   7.550   5.953  1.00 14.89           H  
ATOM   4207  HG3 GLN C  50      19.283   6.516   4.224  1.00 22.06           H  
ATOM   4208  HG2 GLN C  50      18.264   7.025   2.951  1.00 22.06           H  
ATOM   4209 HE22 GLN C  50      16.726   3.851   3.502  1.00 33.76           H  
ATOM   4210 HE21 GLN C  50      18.298   4.374   2.971  1.00 33.76           H  
ATOM   4211  N   GLN C  51      19.953   9.394   7.167  1.00 15.21      DA00 N  
ATOM   4212  CA  GLN C  51      20.786   8.911   8.299  1.00 14.75      DA00 C  
ATOM   4213  C   GLN C  51      20.077   7.633   8.710  1.00 17.02      DA00 C  
ATOM   4214  O   GLN C  51      18.846   7.683   9.069  1.00 17.17      DA00 O  
ATOM   4215  CB  GLN C  51      20.742  10.001   9.405  1.00 16.63      DA00 C  
ATOM   4216  CG  GLN C  51      21.799   9.772  10.565  1.00 17.03      DA00 C  
ATOM   4217  CD  GLN C  51      22.252  10.988  11.346  1.00 22.80      DA00 C  
ATOM   4218  NE2 GLN C  51      23.358  10.729  12.046  1.00 20.70      DA00 N  
ATOM   4219  OE1 GLN C  51      21.690  12.054  11.332  1.00 22.52      DA00 O  
ATOM   4220  H   GLN C  51      19.104   9.937   7.245  1.00 15.21           H  
ATOM   4221  HA  GLN C  51      21.795   8.604   8.021  1.00 14.75           H  
ATOM   4222  HB3 GLN C  51      19.727  10.197   9.751  1.00 16.63           H  
ATOM   4223  HB2 GLN C  51      21.051  10.945   8.956  1.00 16.63           H  
ATOM   4224  HG3 GLN C  51      22.653   9.223  10.169  1.00 17.03           H  
ATOM   4225  HG2 GLN C  51      21.275   9.098  11.243  1.00 17.03           H  
ATOM   4226 HE22 GLN C  51      23.584  11.335  12.822  1.00 20.70           H  
ATOM   4227 HE21 GLN C  51      23.853   9.850  11.999  1.00 20.70           H  
ATOM   4228  N   THR C  52      20.701   6.514   8.705  1.00 17.32      DA00 N  
ATOM   4229  CA  THR C  52      20.029   5.300   9.188  1.00 14.39      DA00 C  
ATOM   4230  C   THR C  52      20.141   5.079  10.709  1.00 18.16      DA00 C  
ATOM   4231  O   THR C  52      20.909   5.809  11.374  1.00 18.43      DA00 O  
ATOM   4232  CB  THR C  52      20.732   4.134   8.382  1.00 20.30      DA00 C  
ATOM   4233  CG2 THR C  52      20.707   4.313   6.850  1.00 20.33      DA00 C  
ATOM   4234  OG1 THR C  52      22.068   3.880   8.889  1.00 17.29      DA00 O  
ATOM   4235  H   THR C  52      21.673   6.614   8.448  1.00 17.32           H  
ATOM   4236  HA  THR C  52      18.976   5.335   8.907  1.00 14.39           H  
ATOM   4237  HB  THR C  52      20.208   3.202   8.595  1.00 20.30           H  
ATOM   4238 HG21 THR C  52      19.798   4.836   6.554  1.00 20.33           H  
ATOM   4239 HG22 THR C  52      21.511   4.928   6.445  1.00 20.33           H  
ATOM   4240 HG23 THR C  52      20.656   3.339   6.363  1.00 20.33           H  
ATOM   4241  HG1 THR C  52      22.348   3.049   8.498  1.00 17.29           H  
ATOM   4242  N   ASP C  53      19.434   4.059  11.158  1.00 19.51      DA00 N  
ATOM   4243  CA  ASP C  53      19.401   3.593  12.511  1.00 25.09      DA00 C  
ATOM   4244  C   ASP C  53      20.808   3.284  13.206  1.00 22.18      DA00 C  
ATOM   4245  O   ASP C  53      20.964   3.384  14.446  1.00 23.70      DA00 O  
ATOM   4246  CB  ASP C  53      18.785   2.188  12.750  1.00 28.29      DA00 C  
ATOM   4247  CG  ASP C  53      17.428   1.963  12.031  1.00 38.53      DA00 C  
ATOM   4248  OD1 ASP C  53      17.357   1.328  10.977  1.00 46.00      DA00 O  
ATOM   4249  OD2 ASP C  53      16.467   2.566  12.418  1.00 49.68      DA00 O1-
ATOM   4250  H   ASP C  53      18.772   3.583  10.562  1.00 19.51           H  
ATOM   4251  HA  ASP C  53      18.948   4.385  13.106  1.00 25.09           H  
ATOM   4252  HB3 ASP C  53      18.650   2.059  13.824  1.00 28.29           H  
ATOM   4253  HB2 ASP C  53      19.362   1.363  12.333  1.00 28.29           H  
ATOM   4254  N   ASP C  54      21.736   2.970  12.294  1.00 21.89      DA00 N  
ATOM   4255  CA  ASP C  54      23.195   2.878  12.762  1.00 20.84      DA00 C  
ATOM   4256  C   ASP C  54      23.807   4.221  13.225  1.00 20.96      DA00 C  
ATOM   4257  O   ASP C  54      24.926   4.242  13.721  1.00 18.51      DA00 O  
ATOM   4258  CB  ASP C  54      24.136   2.187  11.711  1.00 19.86      DA00 C  
ATOM   4259  CG  ASP C  54      23.692   0.835  11.229  1.00 20.63      DA00 C  
ATOM   4260  OD1 ASP C  54      23.142   0.039  12.016  1.00 17.95      DA00 O  
ATOM   4261  OD2 ASP C  54      24.231   0.482  10.135  1.00 20.41      DA00 O1-
ATOM   4262  H   ASP C  54      21.624   3.088  11.297  1.00 21.89           H  
ATOM   4263  HA  ASP C  54      23.131   2.196  13.610  1.00 20.84           H  
ATOM   4264  HB3 ASP C  54      25.142   2.048  12.109  1.00 19.86           H  
ATOM   4265  HB2 ASP C  54      24.122   2.789  10.803  1.00 19.86           H  
ATOM   4266  N   SER C  55      23.084   5.333  12.981  1.00 18.05      DA00 N  
ATOM   4267  CA  SER C  55      23.630   6.692  13.119  1.00 18.07      DA00 C  
ATOM   4268  C   SER C  55      24.661   7.004  11.936  1.00 14.71      DA00 C  
ATOM   4269  O   SER C  55      25.400   8.030  11.966  1.00 16.32      DA00 O  
ATOM   4270  CB  SER C  55      24.153   6.949  14.584  1.00 25.94      DA00 C  
ATOM   4271  OG  SER C  55      24.010   8.284  14.946  1.00 27.70      DA00 O  
ATOM   4272  H   SER C  55      22.136   5.177  12.668  1.00 18.05           H  
ATOM   4273  HA  SER C  55      22.702   7.256  13.035  1.00 18.07           H  
ATOM   4274  HB3 SER C  55      25.189   6.618  14.657  1.00 25.94           H  
ATOM   4275  HB2 SER C  55      23.598   6.334  15.294  1.00 25.94           H  
ATOM   4276  HG  SER C  55      24.803   8.416  15.470  1.00 27.70           H  
ATOM   4277  N   LEU C  56      24.685   6.229  10.900  1.00 14.49      DA00 N  
ATOM   4278  CA  LEU C  56      25.604   6.354   9.738  1.00 12.13      DA00 C  
ATOM   4279  C   LEU C  56      24.798   7.021   8.628  1.00 13.26      DA00 C  
ATOM   4280  O   LEU C  56      23.629   6.679   8.474  1.00 13.12      DA00 O  
ATOM   4281  CB  LEU C  56      26.068   4.929   9.407  1.00 11.10      DA00 C  
ATOM   4282  CG  LEU C  56      26.978   4.356  10.437  1.00 12.10      DA00 C  
ATOM   4283  CD1 LEU C  56      27.361   2.865  10.100  1.00 16.66      DA00 C  
ATOM   4284  CD2 LEU C  56      28.220   5.171  10.690  1.00 14.24      DA00 C  
ATOM   4285  H   LEU C  56      23.984   5.505  10.835  1.00 14.49           H  
ATOM   4286  HA  LEU C  56      26.452   7.011   9.934  1.00 12.13           H  
ATOM   4287  HB3 LEU C  56      26.552   5.017   8.435  1.00 11.10           H  
ATOM   4288  HB2 LEU C  56      25.235   4.226   9.374  1.00 11.10           H  
ATOM   4289  HG  LEU C  56      26.550   4.302  11.438  1.00 12.10           H  
ATOM   4290 HD11 LEU C  56      27.181   2.289  11.007  1.00 16.66           H  
ATOM   4291 HD12 LEU C  56      26.728   2.470   9.306  1.00 16.66           H  
ATOM   4292 HD13 LEU C  56      28.395   2.612   9.866  1.00 16.66           H  
ATOM   4293 HD21 LEU C  56      28.476   5.747   9.800  1.00 14.24           H  
ATOM   4294 HD22 LEU C  56      28.045   5.886  11.494  1.00 14.24           H  
ATOM   4295 HD23 LEU C  56      29.061   4.553  11.004  1.00 14.24           H  
ATOM   4296  N   ILE C  57      25.434   7.753   7.716  1.00 10.43      DA00 N  
ATOM   4297  CA  ILE C  57      24.762   8.384   6.610  1.00 11.74      DA00 C  
ATOM   4298  C   ILE C  57      24.755   7.358   5.465  1.00 13.82      DA00 C  
ATOM   4299  O   ILE C  57      25.657   6.542   5.259  1.00 11.76      DA00 O  
ATOM   4300  CB  ILE C  57      25.463   9.746   6.241  1.00 14.14      DA00 C  
ATOM   4301  CG1 ILE C  57      25.574  10.595   7.602  1.00 17.07      DA00 C  
ATOM   4302  CG2 ILE C  57      24.681  10.476   5.170  1.00 11.87      DA00 C  
ATOM   4303  CD1 ILE C  57      25.862  12.081   7.331  1.00 19.87      DA00 C  
ATOM   4304  H   ILE C  57      26.438   7.848   7.766  1.00 10.43           H  
ATOM   4305  HA  ILE C  57      23.719   8.586   6.855  1.00 11.74           H  
ATOM   4306  HB  ILE C  57      26.483   9.663   5.867  1.00 14.14           H  
ATOM   4307 HG13 ILE C  57      26.376  10.169   8.205  1.00 17.07           H  
ATOM   4308 HG12 ILE C  57      24.703  10.511   8.252  1.00 17.07           H  
ATOM   4309 HG21 ILE C  57      23.676  10.745   5.495  1.00 11.87           H  
ATOM   4310 HG22 ILE C  57      25.296  11.329   4.884  1.00 11.87           H  
ATOM   4311 HG23 ILE C  57      24.609   9.895   4.251  1.00 11.87           H  
ATOM   4312 HD11 ILE C  57      24.958  12.559   6.952  1.00 19.87           H  
ATOM   4313 HD12 ILE C  57      26.073  12.572   8.281  1.00 19.87           H  
ATOM   4314 HD13 ILE C  57      26.634  12.050   6.563  1.00 19.87           H  
ATOM   4315  N   HIS C  58      23.699   7.455   4.682  1.00 12.18      DA00 N  
ATOM   4316  CA  HIS C  58      23.686   6.592   3.444  1.00 11.97      DA00 C  
ATOM   4317  C   HIS C  58      22.961   7.420   2.355  1.00 12.40      DA00 C  
ATOM   4318  O   HIS C  58      22.018   8.193   2.618  1.00 12.52      DA00 O  
ATOM   4319  CB  HIS C  58      22.933   5.322   3.591  1.00 13.05      DA00 C  
ATOM   4320  CG  HIS C  58      23.525   4.151   4.261  1.00 16.15      DA00 C  
ATOM   4321  CD2 HIS C  58      23.887   3.921   5.614  1.00 15.02      DA00 C  
ATOM   4322  ND1 HIS C  58      23.754   2.920   3.549  1.00 13.97      DA00 N1+
ATOM   4323  CE1 HIS C  58      24.160   2.082   4.470  1.00 17.27      DA00 C  
ATOM   4324  NE2 HIS C  58      24.310   2.568   5.693  1.00 16.85      DA00 N  
ATOM   4325  H   HIS C  58      22.939   8.077   4.917  1.00 12.18           H  
ATOM   4326  HA  HIS C  58      24.652   6.377   2.989  1.00 11.97           H  
ATOM   4327  HB3 HIS C  58      22.577   5.025   2.604  1.00 13.05           H  
ATOM   4328  HB2 HIS C  58      22.049   5.601   4.165  1.00 13.05           H  
ATOM   4329  HD2 HIS C  58      23.874   4.628   6.430  1.00 15.02           H  
ATOM   4330  HD1 HIS C  58      23.521   2.745   2.582  1.00 13.97           H  
ATOM   4331  HE1 HIS C  58      24.386   1.059   4.205  1.00 17.27           H  
ATOM   4332  HE2 HIS C  58      24.492   2.062   6.548  1.00 16.85           H  
ATOM   4333  N   PHE C  59      23.359   7.193   1.125  1.00  9.73      DA00 N  
ATOM   4334  CA  PHE C  59      22.560   7.727  -0.014  1.00  8.99      DA00 C  
ATOM   4335  C   PHE C  59      21.665   6.716  -0.575  1.00  8.80      DA00 C  
ATOM   4336  O   PHE C  59      21.880   5.562  -0.296  1.00 10.33      DA00 O  
ATOM   4337  CB  PHE C  59      23.559   8.088  -1.094  1.00  9.15      DA00 C  
ATOM   4338  CG  PHE C  59      23.145   8.270  -2.532  1.00 11.90      DA00 C  
ATOM   4339  CD1 PHE C  59      23.217   7.256  -3.492  1.00 10.63      DA00 C  
ATOM   4340  CD2 PHE C  59      22.655   9.540  -2.872  1.00 13.46      DA00 C  
ATOM   4341  CE1 PHE C  59      22.638   7.585  -4.723  1.00  9.95      DA00 C  
ATOM   4342  CE2 PHE C  59      22.132   9.807  -4.097  1.00 13.75      DA00 C  
ATOM   4343  CZ  PHE C  59      22.059   8.798  -5.023  1.00 11.27      DA00 C  
ATOM   4344  H   PHE C  59      23.975   6.408   0.968  1.00  9.73           H  
ATOM   4345  HA  PHE C  59      21.931   8.606   0.127  1.00  8.99           H  
ATOM   4346  HB3 PHE C  59      24.485   7.523  -0.986  1.00  9.15           H  
ATOM   4347  HB2 PHE C  59      23.800   9.118  -0.831  1.00  9.15           H  
ATOM   4348  HD1 PHE C  59      23.602   6.274  -3.263  1.00 10.63           H  
ATOM   4349  HD2 PHE C  59      22.649  10.343  -2.150  1.00 13.46           H  
ATOM   4350  HE1 PHE C  59      22.446   6.812  -5.452  1.00  9.95           H  
ATOM   4351  HE2 PHE C  59      21.550  10.660  -4.414  1.00 13.75           H  
ATOM   4352  HZ  PHE C  59      21.390   8.952  -5.858  1.00 11.27           H  
ATOM   4353  N   CYS C  60      20.525   7.060  -1.188  1.00  8.75      DA00 N  
ATOM   4354  CA  CYS C  60      19.612   6.105  -1.951  1.00  8.46      DA00 C  
ATOM   4355  C   CYS C  60      18.983   6.832  -3.131  1.00  9.71      DA00 C  
ATOM   4356  O   CYS C  60      18.900   8.058  -3.136  1.00  9.15      DA00 O  
ATOM   4357  CB  CYS C  60      18.533   5.413  -1.120  1.00 10.80      DA00 C  
ATOM   4358  SG  CYS C  60      19.136   4.071  -0.129  1.00 15.04      DA00 S  
ATOM   4359  H   CYS C  60      20.347   8.053  -1.224  1.00  8.75           H  
ATOM   4360  HA  CYS C  60      20.193   5.263  -2.326  1.00  8.46           H  
ATOM   4361  HB3 CYS C  60      17.785   5.026  -1.812  1.00 10.80           H  
ATOM   4362  HB2 CYS C  60      18.015   6.121  -0.473  1.00 10.80           H  
ATOM   4363  HG  CYS C  60      20.380   4.528  -0.294  1.00 15.04           H  
ATOM   4364  N   TRP C  61      18.500   6.006  -4.017  1.00  7.46      DA00 N  
ATOM   4365  CA  TRP C  61      17.629   6.377  -5.109  1.00  7.00      DA00 C  
ATOM   4366  C   TRP C  61      16.289   5.596  -4.846  1.00 11.91      DA00 C  
ATOM   4367  O   TRP C  61      16.316   4.547  -4.247  1.00 11.33      DA00 O  
ATOM   4368  CB  TRP C  61      18.162   5.833  -6.435  1.00 11.03      DA00 C  
ATOM   4369  CG  TRP C  61      17.503   6.324  -7.579  1.00  9.39      DA00 C  
ATOM   4370  CD1 TRP C  61      17.580   7.620  -8.003  1.00 10.53      DA00 C  
ATOM   4371  CD2 TRP C  61      16.507   5.691  -8.525  1.00 13.45      DA00 C  
ATOM   4372  CE2 TRP C  61      16.116   6.691  -9.428  1.00 11.53      DA00 C  
ATOM   4373  CE3 TRP C  61      15.791   4.417  -8.563  1.00 12.69      DA00 C  
ATOM   4374  NE1 TRP C  61      16.736   7.872  -9.076  1.00  9.60      DA00 N  
ATOM   4375  CZ2 TRP C  61      15.342   6.379 -10.604  1.00 11.62      DA00 C  
ATOM   4376  CZ3 TRP C  61      14.971   4.135  -9.666  1.00 14.54      DA00 C  
ATOM   4377  CH2 TRP C  61      14.696   5.148 -10.638  1.00 12.71      DA00 C  
ATOM   4378  H   TRP C  61      18.612   5.003  -3.984  1.00  7.46           H  
ATOM   4379  HA  TRP C  61      17.485   7.456  -5.159  1.00  7.00           H  
ATOM   4380  HB3 TRP C  61      18.135   4.744  -6.403  1.00 11.03           H  
ATOM   4381  HB2 TRP C  61      19.179   6.138  -6.684  1.00 11.03           H  
ATOM   4382  HD1 TRP C  61      18.081   8.465  -7.554  1.00 10.53           H  
ATOM   4383  HE3 TRP C  61      16.015   3.613  -7.878  1.00 12.69           H  
ATOM   4384  HE1 TRP C  61      16.737   8.698  -9.657  1.00  9.60           H  
ATOM   4385  HZ2 TRP C  61      15.158   7.078 -11.407  1.00 11.62           H  
ATOM   4386  HZ3 TRP C  61      14.419   3.207  -9.696  1.00 14.54           H  
ATOM   4387  HH2 TRP C  61      14.073   4.913 -11.488  1.00 12.71           H  
ATOM   4388  N   LYS C  62      15.192   5.997  -5.474  1.00  9.20      DA00 N  
ATOM   4389  CA  LYS C  62      13.926   5.397  -5.398  1.00 13.70      DA00 C  
ATOM   4390  C   LYS C  62      13.140   5.837  -6.603  1.00 13.84      DA00 C  
ATOM   4391  O   LYS C  62      13.382   6.832  -7.264  1.00 12.09      DA00 O  
ATOM   4392  CB  LYS C  62      13.319   5.826  -3.964  1.00 13.13      DA00 C  
ATOM   4393  CG  LYS C  62      11.843   5.582  -3.705  1.00 15.05      DA00 C  
ATOM   4394  CD  LYS C  62      11.502   5.920  -2.229  1.00 24.64      DA00 C  
ATOM   4395  CE  LYS C  62      11.424   7.427  -1.866  1.00 32.77      DA00 C  
ATOM   4396  NZ  LYS C  62      10.877   7.668  -0.525  1.00 36.42      DA00 N1+
ATOM   4397  H   LYS C  62      15.228   6.837  -6.033  1.00  9.20           H  
ATOM   4398  HA  LYS C  62      13.886   4.308  -5.379  1.00 13.70           H  
ATOM   4399  HB3 LYS C  62      13.374   6.909  -3.858  1.00 13.13           H  
ATOM   4400  HB2 LYS C  62      13.827   5.346  -3.127  1.00 13.13           H  
ATOM   4401  HG3 LYS C  62      11.668   4.514  -3.831  1.00 15.05           H  
ATOM   4402  HG2 LYS C  62      11.143   5.949  -4.455  1.00 15.05           H  
ATOM   4403  HD3 LYS C  62      12.107   5.321  -1.548  1.00 24.64           H  
ATOM   4404  HD2 LYS C  62      10.532   5.440  -2.102  1.00 24.64           H  
ATOM   4405  HE3 LYS C  62      10.725   7.948  -2.521  1.00 32.77           H  
ATOM   4406  HE2 LYS C  62      12.428   7.842  -1.960  1.00 32.77           H  
ATOM   4407  HZ1 LYS C  62      10.785   8.639  -0.266  1.00 36.42           H  
ATOM   4408  HZ2 LYS C  62       9.948   7.273  -0.486  1.00 36.42           H  
ATOM   4409  HZ3 LYS C  62      11.392   7.113   0.144  1.00 36.42           H  
ATOM   4410  N   ASP C  63      12.144   4.954  -6.978  1.00 11.89      DA00 N  
ATOM   4411  CA  ASP C  63      11.190   5.275  -8.029  1.00 15.04      DA00 C  
ATOM   4412  C   ASP C  63       9.898   5.823  -7.332  1.00 14.38      DA00 C  
ATOM   4413  O   ASP C  63       9.476   5.097  -6.446  1.00 14.70      DA00 O  
ATOM   4414  CB  ASP C  63      11.005   3.970  -8.844  1.00 15.13      DA00 C  
ATOM   4415  CG  ASP C  63      10.112   4.042 -10.070  1.00 15.28      DA00 C  
ATOM   4416  OD1 ASP C  63      10.059   3.021 -10.750  1.00 16.52      DA00 O  
ATOM   4417  OD2 ASP C  63       9.465   5.029 -10.403  1.00 20.77      DA00 O1-
ATOM   4418  H   ASP C  63      11.970   4.127  -6.425  1.00 11.89           H  
ATOM   4419  HA  ASP C  63      11.640   6.005  -8.702  1.00 15.04           H  
ATOM   4420  HB3 ASP C  63      10.584   3.149  -8.263  1.00 15.13           H  
ATOM   4421  HB2 ASP C  63      11.968   3.602  -9.198  1.00 15.13           H  
ATOM   4422  N   ARG C  64       9.349   6.904  -7.756  1.00 10.24      DA00 N  
ATOM   4423  CA  ARG C  64       8.126   7.429  -7.080  1.00 11.81      DA00 C  
ATOM   4424  C   ARG C  64       6.886   6.625  -7.490  1.00 15.55      DA00 C  
ATOM   4425  O   ARG C  64       5.852   6.759  -6.889  1.00 18.60      DA00 O  
ATOM   4426  CB  ARG C  64       7.976   8.867  -7.422  1.00 12.16      DA00 C  
ATOM   4427  CG  ARG C  64       8.934   9.782  -6.570  1.00 14.84      DA00 C  
ATOM   4428  CD  ARG C  64       9.130  11.178  -7.092  1.00 16.19      DA00 C  
ATOM   4429  NE  ARG C  64       9.793  11.317  -8.409  1.00 19.23      DA00 N  
ATOM   4430  CZ  ARG C  64       9.407  12.028  -9.465  1.00 17.12      DA00 C  
ATOM   4431  NH1 ARG C  64       8.172  12.523  -9.371  1.00 15.11      DA00 N  
ATOM   4432  NH2 ARG C  64      10.279  12.338 -10.487  1.00 16.37      DA00 N1+
ATOM   4433  H   ARG C  64       9.654   7.369  -8.600  1.00 10.24           H  
ATOM   4434  HA  ARG C  64       8.199   7.276  -6.003  1.00 11.81           H  
ATOM   4435  HB3 ARG C  64       6.948   9.202  -7.284  1.00 12.16           H  
ATOM   4436  HB2 ARG C  64       8.231   8.949  -8.479  1.00 12.16           H  
ATOM   4437  HG3 ARG C  64       9.898   9.276  -6.512  1.00 14.84           H  
ATOM   4438  HG2 ARG C  64       8.592   9.906  -5.543  1.00 14.84           H  
ATOM   4439  HD3 ARG C  64       9.757  11.664  -6.345  1.00 16.19           H  
ATOM   4440  HD2 ARG C  64       8.197  11.742  -7.082  1.00 16.19           H  
ATOM   4441  HE  ARG C  64      10.714  10.905  -8.378  1.00 19.23           H  
ATOM   4442 HH12 ARG C  64       7.809  13.177 -10.049  1.00 15.11           H  
ATOM   4443 HH11 ARG C  64       7.546  12.174  -8.658  1.00 15.11           H  
ATOM   4444 HH22 ARG C  64       9.849  12.946 -11.170  1.00 16.37           H  
ATOM   4445 HH21 ARG C  64      11.251  12.067 -10.446  1.00 16.37           H  
ATOM   4446  N   THR C  65       6.982   5.688  -8.447  1.00 14.37      DA00 N  
ATOM   4447  CA  THR C  65       5.852   4.888  -8.886  1.00 18.18      DA00 C  
ATOM   4448  C   THR C  65       5.570   3.683  -7.961  1.00 15.92      DA00 C  
ATOM   4449  O   THR C  65       4.370   3.482  -7.583  1.00 17.30      DA00 O  
ATOM   4450  CB  THR C  65       5.987   4.396 -10.366  1.00 16.37      DA00 C  
ATOM   4451  CG2 THR C  65       4.591   3.999 -11.002  1.00 22.33      DA00 C  
ATOM   4452  OG1 THR C  65       6.557   5.514 -11.076  1.00 21.99      DA00 O  
ATOM   4453  H   THR C  65       7.902   5.567  -8.844  1.00 14.37           H  
ATOM   4454  HA  THR C  65       4.908   5.430  -8.823  1.00 18.18           H  
ATOM   4455  HB  THR C  65       6.680   3.567 -10.512  1.00 16.37           H  
ATOM   4456 HG21 THR C  65       4.709   4.154 -12.075  1.00 22.33           H  
ATOM   4457 HG22 THR C  65       4.426   2.925 -10.904  1.00 22.33           H  
ATOM   4458 HG23 THR C  65       3.781   4.654 -10.681  1.00 22.33           H  
ATOM   4459  HG1 THR C  65       7.510   5.567 -10.969  1.00 21.99           H  
ATOM   4460  N   SER C  66       6.541   2.882  -7.515  1.00 13.41      DA00 N  
ATOM   4461  CA  SER C  66       6.247   1.769  -6.621  1.00 15.77      DA00 C  
ATOM   4462  C   SER C  66       6.805   2.059  -5.248  1.00 16.24      DA00 C  
ATOM   4463  O   SER C  66       6.664   1.214  -4.362  1.00 14.67      DA00 O  
ATOM   4464  CB  SER C  66       6.669   0.387  -7.223  1.00 16.93      DA00 C  
ATOM   4465  OG  SER C  66       8.039   0.441  -7.736  1.00 13.57      DA00 O  
ATOM   4466  H   SER C  66       7.534   3.015  -7.642  1.00 13.41           H  
ATOM   4467  HA  SER C  66       5.184   1.622  -6.426  1.00 15.77           H  
ATOM   4468  HB3 SER C  66       6.032   0.131  -8.070  1.00 16.93           H  
ATOM   4469  HB2 SER C  66       6.574  -0.442  -6.522  1.00 16.93           H  
ATOM   4470  HG  SER C  66       7.984   0.852  -8.602  1.00 13.57           H  
ATOM   4471  N   GLY C  67       7.366   3.293  -5.047  1.00 13.07      DA00 N  
ATOM   4472  CA  GLY C  67       8.037   3.776  -3.854  1.00 13.81      DA00 C  
ATOM   4473  C   GLY C  67       9.270   2.901  -3.451  1.00 17.21      DA00 C  
ATOM   4474  O   GLY C  67       9.659   2.930  -2.281  1.00 24.48      DA00 O  
ATOM   4475  H   GLY C  67       7.513   3.927  -5.819  1.00 13.07           H  
ATOM   4476  HA3 GLY C  67       7.414   3.882  -2.966  1.00 13.81           H  
ATOM   4477  HA2 GLY C  67       8.454   4.779  -3.943  1.00 13.81           H  
ATOM   4478  N   ASN C  68       9.803   2.089  -4.396  1.00 14.44      DA00 N  
ATOM   4479  CA  ASN C  68      10.833   1.052  -4.201  1.00 21.91      DA00 C  
ATOM   4480  C   ASN C  68      12.169   1.766  -4.244  1.00 15.53      DA00 C  
ATOM   4481  O   ASN C  68      12.366   2.527  -5.146  1.00 15.98      DA00 O  
ATOM   4482  CB  ASN C  68      10.695  -0.012  -5.284  1.00 21.41      DA00 C  
ATOM   4483  CG  ASN C  68       9.723  -1.146  -5.014  1.00 29.99      DA00 C  
ATOM   4484  ND2 ASN C  68       8.844  -1.420  -5.993  1.00 25.16      DA00 N  
ATOM   4485  OD1 ASN C  68       9.776  -1.791  -3.931  1.00 33.11      DA00 O  
ATOM   4486  H   ASN C  68       9.517   2.235  -5.354  1.00 14.44           H  
ATOM   4487  HA  ASN C  68      10.714   0.576  -3.228  1.00 21.91           H  
ATOM   4488  HB3 ASN C  68      11.645  -0.526  -5.430  1.00 21.41           H  
ATOM   4489  HB2 ASN C  68      10.384   0.413  -6.239  1.00 21.41           H  
ATOM   4490 HD22 ASN C  68       8.359  -2.302  -5.917  1.00 25.16           H  
ATOM   4491 HD21 ASN C  68       8.748  -0.802  -6.786  1.00 25.16           H  
ATOM   4492  N   VAL C  69      13.149   1.299  -3.469  1.00 21.24      DA00 N  
ATOM   4493  CA  VAL C  69      14.500   1.892  -3.347  1.00 16.27      DA00 C  
ATOM   4494  C   VAL C  69      15.661   1.060  -3.953  1.00 21.13      DA00 C  
ATOM   4495  O   VAL C  69      15.597  -0.147  -4.060  1.00 22.04      DA00 O  
ATOM   4496  CB  VAL C  69      14.743   1.941  -1.856  1.00 14.72      DA00 C  
ATOM   4497  CG1 VAL C  69      16.150   2.480  -1.449  1.00 15.49      DA00 C  
ATOM   4498  CG2 VAL C  69      13.776   2.827  -1.157  1.00 17.97      DA00 C  
ATOM   4499  H   VAL C  69      13.041   0.484  -2.883  1.00 21.24           H  
ATOM   4500  HA  VAL C  69      14.627   2.830  -3.887  1.00 16.27           H  
ATOM   4501  HB  VAL C  69      14.563   0.933  -1.481  1.00 14.72           H  
ATOM   4502 HG11 VAL C  69      16.989   1.828  -1.692  1.00 15.49           H  
ATOM   4503 HG12 VAL C  69      16.467   3.404  -1.931  1.00 15.49           H  
ATOM   4504 HG13 VAL C  69      16.228   2.734  -0.392  1.00 15.49           H  
ATOM   4505 HG21 VAL C  69      13.985   2.831  -0.087  1.00 17.97           H  
ATOM   4506 HG22 VAL C  69      14.024   3.866  -1.373  1.00 17.97           H  
ATOM   4507 HG23 VAL C  69      12.725   2.641  -1.377  1.00 17.97           H  
ATOM   4508  N   GLU C  70      16.710   1.674  -4.484  1.00 13.39      DA00 N  
ATOM   4509  CA  GLU C  70      17.880   1.152  -5.121  1.00 17.43      DA00 C  
ATOM   4510  C   GLU C  70      19.032   2.111  -4.810  1.00 23.70      DA00 C  
ATOM   4511  O   GLU C  70      18.877   3.216  -4.226  1.00 22.67      DA00 O  
ATOM   4512  CB  GLU C  70      17.644   1.177  -6.693  1.00 19.30      DA00 C  
ATOM   4513  CG  GLU C  70      16.245   0.799  -7.200  1.00 26.23      DA00 C  
ATOM   4514  CD  GLU C  70      16.275   0.580  -8.749  1.00 29.60      DA00 C  
ATOM   4515  OE1 GLU C  70      17.009   1.231  -9.551  1.00 35.14      DA00 O  
ATOM   4516  OE2 GLU C  70      15.482  -0.327  -9.102  1.00 32.35      DA00 O1-
ATOM   4517  H   GLU C  70      16.856   2.651  -4.277  1.00 13.39           H  
ATOM   4518  HA  GLU C  70      18.031   0.142  -4.739  1.00 17.43           H  
ATOM   4519  HB3 GLU C  70      18.241   0.347  -7.071  1.00 19.30           H  
ATOM   4520  HB2 GLU C  70      17.989   2.062  -7.226  1.00 19.30           H  
ATOM   4521  HG3 GLU C  70      15.546   1.613  -7.012  1.00 26.23           H  
ATOM   4522  HG2 GLU C  70      15.787  -0.030  -6.659  1.00 26.23           H  
ATOM   4523  N   ASP C  71      20.260   1.591  -5.144  1.00 13.51      DA00 N  
ATOM   4524  CA  ASP C  71      21.440   2.433  -5.050  1.00 14.39      DA00 C  
ATOM   4525  C   ASP C  71      21.767   2.818  -3.612  1.00 14.44      DA00 C  
ATOM   4526  O   ASP C  71      22.020   3.976  -3.334  1.00 10.49      DA00 O  
ATOM   4527  CB  ASP C  71      21.757   3.653  -6.025  1.00 15.70      DA00 C  
ATOM   4528  CG  ASP C  71      21.532   3.501  -7.505  1.00 24.69      DA00 C  
ATOM   4529  OD1 ASP C  71      21.381   4.558  -8.170  1.00 28.18      DA00 O  
ATOM   4530  OD2 ASP C  71      21.577   2.378  -8.033  1.00 28.16      DA00 O1-
ATOM   4531  H   ASP C  71      20.384   0.698  -5.599  1.00 13.51           H  
ATOM   4532  HA  ASP C  71      22.273   1.778  -5.306  1.00 14.39           H  
ATOM   4533  HB3 ASP C  71      22.829   3.849  -6.008  1.00 15.70           H  
ATOM   4534  HB2 ASP C  71      21.352   4.582  -5.624  1.00 15.70           H  
ATOM   4535  N   ASP C  72      21.862   1.839  -2.724  1.00 10.77      DA00 N  
ATOM   4536  CA  ASP C  72      22.089   2.101  -1.324  1.00 13.51      DA00 C  
ATOM   4537  C   ASP C  72      23.640   2.016  -1.130  1.00 14.54      DA00 C  
ATOM   4538  O   ASP C  72      24.211   0.943  -0.897  1.00 14.02      DA00 O  
ATOM   4539  CB  ASP C  72      21.201   1.089  -0.493  1.00 15.27      DA00 C  
ATOM   4540  CG  ASP C  72      21.675   0.907   1.011  1.00 21.76      DA00 C  
ATOM   4541  OD1 ASP C  72      21.747  -0.270   1.475  1.00 18.13      DA00 O  
ATOM   4542  OD2 ASP C  72      22.023   1.898   1.689  1.00 21.52      DA00 O1-
ATOM   4543  H   ASP C  72      21.833   0.898  -3.090  1.00 10.77           H  
ATOM   4544  HA  ASP C  72      21.790   3.105  -1.023  1.00 13.51           H  
ATOM   4545  HB3 ASP C  72      21.059   0.149  -1.026  1.00 15.27           H  
ATOM   4546  HB2 ASP C  72      20.191   1.497  -0.438  1.00 15.27           H  
ATOM   4547  N   LEU C  73      24.245   3.175  -1.051  1.00 11.90      DA00 N  
ATOM   4548  CA  LEU C  73      25.645   3.360  -0.774  1.00 10.74      DA00 C  
ATOM   4549  C   LEU C  73      25.861   4.114   0.600  1.00 10.41      DA00 C  
ATOM   4550  O   LEU C  73      25.182   5.118   0.800  1.00 12.02      DA00 O  
ATOM   4551  CB  LEU C  73      26.283   4.247  -1.891  1.00 14.24      DA00 C  
ATOM   4552  CG  LEU C  73      26.706   3.657  -3.207  1.00 17.47      DA00 C  
ATOM   4553  CD1 LEU C  73      27.755   2.562  -3.131  1.00 25.78      DA00 C  
ATOM   4554  CD2 LEU C  73      25.475   3.425  -4.109  1.00 21.06      DA00 C  
ATOM   4555  H   LEU C  73      23.697   4.006  -1.224  1.00 11.90           H  
ATOM   4556  HA  LEU C  73      26.205   2.425  -0.794  1.00 10.74           H  
ATOM   4557  HB3 LEU C  73      27.212   4.610  -1.453  1.00 14.24           H  
ATOM   4558  HB2 LEU C  73      25.858   5.239  -2.043  1.00 14.24           H  
ATOM   4559  HG  LEU C  73      27.268   4.517  -3.571  1.00 17.47           H  
ATOM   4560 HD11 LEU C  73      28.697   3.070  -2.925  1.00 25.78           H  
ATOM   4561 HD12 LEU C  73      27.571   1.736  -2.444  1.00 25.78           H  
ATOM   4562 HD13 LEU C  73      27.807   2.132  -4.131  1.00 25.78           H  
ATOM   4563 HD21 LEU C  73      24.628   3.980  -3.705  1.00 21.06           H  
ATOM   4564 HD22 LEU C  73      25.609   3.761  -5.137  1.00 21.06           H  
ATOM   4565 HD23 LEU C  73      25.086   2.407  -4.093  1.00 21.06           H  
ATOM   4566  N   ILE C  74      26.814   3.734   1.411  1.00 10.13      DA00 N  
ATOM   4567  CA  ILE C  74      27.286   4.453   2.621  1.00 10.13      DA00 C  
ATOM   4568  C   ILE C  74      28.089   5.717   2.242  1.00 12.37      DA00 C  
ATOM   4569  O   ILE C  74      29.028   5.624   1.461  1.00 10.87      DA00 O  
ATOM   4570  CB  ILE C  74      28.298   3.513   3.378  1.00 10.85      DA00 C  
ATOM   4571  CG1 ILE C  74      27.520   2.219   3.762  1.00 15.63      DA00 C  
ATOM   4572  CG2 ILE C  74      28.973   4.123   4.671  1.00 11.33      DA00 C  
ATOM   4573  CD1 ILE C  74      28.007   1.358   4.992  1.00 17.93      DA00 C  
ATOM   4574  H   ILE C  74      27.268   2.899   1.069  1.00 10.13           H  
ATOM   4575  HA  ILE C  74      26.363   4.677   3.155  1.00 10.13           H  
ATOM   4576  HB  ILE C  74      29.097   3.247   2.687  1.00 10.85           H  
ATOM   4577 HG13 ILE C  74      27.061   1.567   3.019  1.00 15.63           H  
ATOM   4578 HG12 ILE C  74      26.601   2.626   4.183  1.00 15.63           H  
ATOM   4579 HG21 ILE C  74      29.318   5.148   4.535  1.00 11.33           H  
ATOM   4580 HG22 ILE C  74      28.222   4.206   5.456  1.00 11.33           H  
ATOM   4581 HG23 ILE C  74      29.735   3.537   5.185  1.00 11.33           H  
ATOM   4582 HD11 ILE C  74      27.328   0.536   5.222  1.00 17.93           H  
ATOM   4583 HD12 ILE C  74      29.060   1.084   4.929  1.00 17.93           H  
ATOM   4584 HD13 ILE C  74      27.908   1.936   5.911  1.00 17.93           H  
ATOM   4585  N   ILE C  75      27.788   6.892   2.877  1.00  7.85      DA00 N  
ATOM   4586  CA  ILE C  75      28.533   8.114   2.715  1.00  7.57      DA00 C  
ATOM   4587  C   ILE C  75      29.682   8.233   3.777  1.00 10.85      DA00 C  
ATOM   4588  O   ILE C  75      29.410   8.173   4.943  1.00 11.40      DA00 O  
ATOM   4589  CB  ILE C  75      27.607   9.346   2.727  1.00 11.07      DA00 C  
ATOM   4590  CG1 ILE C  75      26.719   9.377   1.386  1.00 13.15      DA00 C  
ATOM   4591  CG2 ILE C  75      28.405  10.625   2.973  1.00 11.91      DA00 C  
ATOM   4592  CD1 ILE C  75      25.543  10.422   1.385  1.00 20.36      DA00 C  
ATOM   4593  H   ILE C  75      27.082   6.902   3.600  1.00  7.85           H  
ATOM   4594  HA  ILE C  75      29.010   8.076   1.735  1.00  7.57           H  
ATOM   4595  HB  ILE C  75      26.911   9.312   3.565  1.00 11.07           H  
ATOM   4596 HG13 ILE C  75      26.272   8.405   1.180  1.00 13.15           H  
ATOM   4597 HG12 ILE C  75      27.323   9.683   0.532  1.00 13.15           H  
ATOM   4598 HG21 ILE C  75      29.296  10.609   2.345  1.00 11.91           H  
ATOM   4599 HG22 ILE C  75      27.841  11.524   2.723  1.00 11.91           H  
ATOM   4600 HG23 ILE C  75      28.709  10.620   4.019  1.00 11.91           H  
ATOM   4601 HD11 ILE C  75      25.560  11.058   0.500  1.00 20.36           H  
ATOM   4602 HD12 ILE C  75      24.628   9.876   1.157  1.00 20.36           H  
ATOM   4603 HD13 ILE C  75      25.362  10.936   2.329  1.00 20.36           H  
ATOM   4604  N   PHE C  76      30.836   8.471   3.225  1.00  9.46      DA00 N  
ATOM   4605  CA  PHE C  76      32.081   8.664   3.955  1.00 11.18      DA00 C  
ATOM   4606  C   PHE C  76      32.586  10.121   3.686  1.00 12.31      DA00 C  
ATOM   4607  O   PHE C  76      33.093  10.296   2.586  1.00 11.67      DA00 O  
ATOM   4608  CB  PHE C  76      33.116   7.590   3.415  1.00 12.52      DA00 C  
ATOM   4609  CG  PHE C  76      32.774   6.190   3.772  1.00 12.43      DA00 C  
ATOM   4610  CD1 PHE C  76      33.022   5.764   5.062  1.00 12.08      DA00 C  
ATOM   4611  CD2 PHE C  76      32.331   5.358   2.739  1.00 13.76      DA00 C  
ATOM   4612  CE1 PHE C  76      32.966   4.373   5.285  1.00 12.14      DA00 C  
ATOM   4613  CE2 PHE C  76      32.120   3.986   3.096  1.00 11.16      DA00 C  
ATOM   4614  CZ  PHE C  76      32.463   3.537   4.310  1.00 12.73      DA00 C  
ATOM   4615  H   PHE C  76      31.055   8.439   2.240  1.00  9.46           H  
ATOM   4616  HA  PHE C  76      32.052   8.673   5.045  1.00 11.18           H  
ATOM   4617  HB3 PHE C  76      34.127   7.754   3.788  1.00 12.52           H  
ATOM   4618  HB2 PHE C  76      33.191   7.630   2.329  1.00 12.52           H  
ATOM   4619  HD1 PHE C  76      33.437   6.452   5.783  1.00 12.08           H  
ATOM   4620  HD2 PHE C  76      32.001   5.675   1.761  1.00 13.76           H  
ATOM   4621  HE1 PHE C  76      33.358   4.017   6.227  1.00 12.14           H  
ATOM   4622  HE2 PHE C  76      31.603   3.441   2.320  1.00 11.16           H  
ATOM   4623  HZ  PHE C  76      32.451   2.491   4.579  1.00 12.73           H  
ATOM   4624  N   PRO C  77      32.524  11.104   4.672  1.00 11.07      DA00 N  
ATOM   4625  CA  PRO C  77      32.951  12.496   4.525  1.00 13.98      DA00 C  
ATOM   4626  C   PRO C  77      34.348  12.707   4.026  1.00 15.86      DA00 C  
ATOM   4627  O   PRO C  77      35.253  12.266   4.717  1.00 11.86      DA00 O  
ATOM   4628  CB  PRO C  77      32.745  13.044   5.977  1.00 13.91      DA00 C  
ATOM   4629  CG  PRO C  77      31.440  12.418   6.406  1.00 18.27      DA00 C  
ATOM   4630  CD  PRO C  77      31.661  10.998   5.936  1.00 13.89      DA00 C  
ATOM   4631  HA  PRO C  77      32.180  13.016   3.957  1.00 13.98           H  
ATOM   4632  HB3 PRO C  77      32.629  14.126   5.914  1.00 13.91           H  
ATOM   4633  HB2 PRO C  77      33.436  12.653   6.723  1.00 13.91           H  
ATOM   4634  HG3 PRO C  77      30.603  12.842   5.851  1.00 18.27           H  
ATOM   4635  HG2 PRO C  77      31.284  12.576   7.473  1.00 18.27           H  
ATOM   4636  HD2 PRO C  77      32.109  10.521   6.807  1.00 13.89           H  
ATOM   4637  HD3 PRO C  77      30.682  10.534   5.813  1.00 13.89           H  
ATOM   4638  N   ASP C  78      34.421  13.490   2.928  1.00 12.88      DA00 N  
ATOM   4639  CA  ASP C  78      35.575  13.916   2.133  1.00 13.51      DA00 C  
ATOM   4640  C   ASP C  78      35.968  12.912   1.039  1.00 13.25      DA00 C  
ATOM   4641  O   ASP C  78      36.858  13.224   0.194  1.00 14.17      DA00 O  
ATOM   4642  CB  ASP C  78      36.752  14.514   2.964  1.00 14.61      DA00 C  
ATOM   4643  CG  ASP C  78      36.593  15.800   3.809  1.00 21.89      DA00 C  
ATOM   4644  OD1 ASP C  78      35.699  16.631   3.599  1.00 21.73      DA00 O  
ATOM   4645  OD2 ASP C  78      37.482  15.988   4.693  1.00 20.72      DA00 O1-
ATOM   4646  H   ASP C  78      33.619  13.693   2.349  1.00 12.88           H  
ATOM   4647  HA  ASP C  78      35.179  14.718   1.511  1.00 13.51           H  
ATOM   4648  HB3 ASP C  78      37.638  14.662   2.345  1.00 14.61           H  
ATOM   4649  HB2 ASP C  78      37.166  13.711   3.575  1.00 14.61           H  
ATOM   4650  N   ASP C  79      35.306  11.702   1.036  1.00 11.37      DA00 N  
ATOM   4651  CA  ASP C  79      35.700  10.579   0.153  1.00  8.98      DA00 C  
ATOM   4652  C   ASP C  79      34.619  10.162  -0.856  1.00 12.03      DA00 C  
ATOM   4653  O   ASP C  79      34.528   9.022  -1.301  1.00 10.54      DA00 O  
ATOM   4654  CB  ASP C  79      36.155   9.400   1.077  1.00 11.12      DA00 C  
ATOM   4655  CG  ASP C  79      37.471   9.608   1.859  1.00 14.80      DA00 C  
ATOM   4656  OD1 ASP C  79      37.606   8.808   2.810  1.00 13.73      DA00 O  
ATOM   4657  OD2 ASP C  79      38.360  10.415   1.476  1.00 13.09      DA00 O1-
ATOM   4658  H   ASP C  79      34.473  11.587   1.594  1.00 11.37           H  
ATOM   4659  HA  ASP C  79      36.527  10.907  -0.476  1.00  8.98           H  
ATOM   4660  HB3 ASP C  79      36.197   8.462   0.523  1.00 11.12           H  
ATOM   4661  HB2 ASP C  79      35.433   9.303   1.888  1.00 11.12           H  
ATOM   4662  N   CYS C  80      33.771  11.161  -1.195  1.00  9.14      DA00 N  
ATOM   4663  CA  CYS C  80      32.648  11.186  -2.102  1.00 10.72      DA00 C  
ATOM   4664  C   CYS C  80      32.264  12.678  -2.318  1.00  9.14      DA00 C  
ATOM   4665  O   CYS C  80      32.651  13.520  -1.527  1.00  9.49      DA00 O  
ATOM   4666  CB  CYS C  80      31.526  10.363  -1.611  1.00 13.36      DA00 C  
ATOM   4667  SG  CYS C  80      30.759  10.886  -0.050  1.00 17.27      DA00 S  
ATOM   4668  H   CYS C  80      33.930  12.097  -0.848  1.00  9.14           H  
ATOM   4669  HA  CYS C  80      32.959  10.775  -3.062  1.00 10.72           H  
ATOM   4670  HB3 CYS C  80      32.014   9.396  -1.487  1.00 13.36           H  
ATOM   4671  HB2 CYS C  80      30.821  10.039  -2.377  1.00 13.36           H  
ATOM   4672  HG  CYS C  80      31.859  11.176   0.651  1.00 17.27           H  
ATOM   4673  N   GLU C  81      31.673  13.016  -3.458  1.00  9.68      DA00 N  
ATOM   4674  CA  GLU C  81      31.396  14.403  -3.906  1.00  9.26      DA00 C  
ATOM   4675  C   GLU C  81      30.213  14.414  -4.945  1.00 11.23      DA00 C  
ATOM   4676  O   GLU C  81      30.216  13.583  -5.887  1.00 12.77      DA00 O  
ATOM   4677  CB  GLU C  81      32.716  15.018  -4.629  1.00 12.92      DA00 C  
ATOM   4678  CG  GLU C  81      32.566  16.608  -4.700  1.00 18.86      DA00 C  
ATOM   4679  CD  GLU C  81      33.793  17.251  -5.379  1.00 28.81      DA00 C  
ATOM   4680  OE1 GLU C  81      34.706  16.542  -5.729  1.00 24.94      DA00 O  
ATOM   4681  OE2 GLU C  81      33.684  18.507  -5.619  1.00 27.85      DA00 O1-
ATOM   4682  H   GLU C  81      31.360  12.292  -4.088  1.00  9.68           H  
ATOM   4683  HA  GLU C  81      31.139  15.057  -3.072  1.00  9.26           H  
ATOM   4684  HB3 GLU C  81      32.867  14.716  -5.666  1.00 12.92           H  
ATOM   4685  HB2 GLU C  81      33.628  14.717  -4.115  1.00 12.92           H  
ATOM   4686  HG3 GLU C  81      32.510  17.105  -3.731  1.00 18.86           H  
ATOM   4687  HG2 GLU C  81      31.596  16.871  -5.123  1.00 18.86           H  
ATOM   4688  N   PHE C  82      29.281  15.394  -4.925  1.00  9.20      DA00 N  
ATOM   4689  CA  PHE C  82      28.133  15.600  -5.957  1.00  9.59      DA00 C  
ATOM   4690  C   PHE C  82      28.540  16.841  -6.818  1.00 11.50      DA00 C  
ATOM   4691  O   PHE C  82      28.836  17.869  -6.173  1.00 12.24      DA00 O  
ATOM   4692  CB  PHE C  82      26.912  15.780  -5.101  1.00 10.24      DA00 C  
ATOM   4693  CG  PHE C  82      25.630  15.928  -5.901  1.00  8.52      DA00 C  
ATOM   4694  CD1 PHE C  82      25.199  17.179  -6.365  1.00 10.19      DA00 C  
ATOM   4695  CD2 PHE C  82      24.899  14.838  -6.269  1.00  8.85      DA00 C  
ATOM   4696  CE1 PHE C  82      24.083  17.246  -7.199  1.00 10.91      DA00 C  
ATOM   4697  CE2 PHE C  82      23.773  14.859  -7.017  1.00 11.00      DA00 C  
ATOM   4698  CZ  PHE C  82      23.375  16.105  -7.433  1.00  9.58      DA00 C  
ATOM   4699  H   PHE C  82      29.352  16.136  -4.243  1.00  9.20           H  
ATOM   4700  HA  PHE C  82      27.980  14.751  -6.623  1.00  9.59           H  
ATOM   4701  HB3 PHE C  82      26.904  16.704  -4.523  1.00 10.24           H  
ATOM   4702  HB2 PHE C  82      26.949  14.954  -4.390  1.00 10.24           H  
ATOM   4703  HD1 PHE C  82      25.709  18.109  -6.163  1.00 10.19           H  
ATOM   4704  HD2 PHE C  82      25.195  13.807  -6.142  1.00  8.85           H  
ATOM   4705  HE1 PHE C  82      23.657  18.216  -7.409  1.00 10.91           H  
ATOM   4706  HE2 PHE C  82      23.184  14.023  -7.364  1.00 11.00           H  
ATOM   4707  HZ  PHE C  82      22.417  16.206  -7.921  1.00  9.58           H  
ATOM   4708  N   LYS C  83      28.746  16.686  -8.097  1.00  9.89      DA00 N  
ATOM   4709  CA  LYS C  83      29.232  17.750  -8.907  1.00 11.65      DA00 C  
ATOM   4710  C   LYS C  83      28.517  17.765 -10.322  1.00 13.66      DA00 C  
ATOM   4711  O   LYS C  83      27.893  16.725 -10.627  1.00 10.33      DA00 O  
ATOM   4712  CB  LYS C  83      30.756  17.638  -9.060  1.00 12.64      DA00 C  
ATOM   4713  CG  LYS C  83      31.491  16.690  -9.998  1.00 16.65      DA00 C  
ATOM   4714  CD  LYS C  83      33.003  16.741  -9.776  1.00 22.39      DA00 C  
ATOM   4715  CE  LYS C  83      33.682  18.076 -10.065  1.00 18.90      DA00 C  
ATOM   4716  NZ  LYS C  83      35.149  17.899 -10.127  1.00 18.46      DA00 N1+
ATOM   4717  H   LYS C  83      28.466  15.806  -8.506  1.00  9.89           H  
ATOM   4718  HA  LYS C  83      29.010  18.722  -8.467  1.00 11.65           H  
ATOM   4719  HB3 LYS C  83      31.184  17.485  -8.070  1.00 12.64           H  
ATOM   4720  HB2 LYS C  83      31.040  18.621  -9.435  1.00 12.64           H  
ATOM   4721  HG3 LYS C  83      31.334  16.923 -11.051  1.00 16.65           H  
ATOM   4722  HG2 LYS C  83      30.949  15.785  -9.720  1.00 16.65           H  
ATOM   4723  HD3 LYS C  83      33.454  16.020 -10.458  1.00 22.39           H  
ATOM   4724  HD2 LYS C  83      33.263  16.442  -8.760  1.00 22.39           H  
ATOM   4725  HE3 LYS C  83      33.359  18.855  -9.374  1.00 18.90           H  
ATOM   4726  HE2 LYS C  83      33.349  18.348 -11.066  1.00 18.90           H  
ATOM   4727  HZ1 LYS C  83      35.455  18.811 -10.438  1.00 18.46           H  
ATOM   4728  HZ2 LYS C  83      35.502  17.592  -9.232  1.00 18.46           H  
ATOM   4729  HZ3 LYS C  83      35.418  17.203 -10.808  1.00 18.46           H  
ATOM   4730  N   ARG C  84      28.689  18.854 -11.131  1.00 10.22      DA00 N  
ATOM   4731  CA  ARG C  84      28.278  18.827 -12.549  1.00 12.49      DA00 C  
ATOM   4732  C   ARG C  84      29.268  17.934 -13.310  1.00 12.19      DA00 C  
ATOM   4733  O   ARG C  84      30.451  18.060 -13.001  1.00 12.48      DA00 O  
ATOM   4734  CB  ARG C  84      28.119  20.232 -13.176  1.00 11.51      DA00 C  
ATOM   4735  CG  ARG C  84      27.157  20.984 -12.420  1.00 17.00      DA00 C  
ATOM   4736  CD  ARG C  84      27.160  22.547 -12.613  1.00 16.56      DA00 C  
ATOM   4737  NE  ARG C  84      26.910  22.951 -14.034  1.00 23.80      DA00 N  
ATOM   4738  CZ  ARG C  84      27.564  23.932 -14.685  1.00 26.31      DA00 C  
ATOM   4739  NH1 ARG C  84      28.260  24.849 -14.078  1.00 25.67      DA00 N  
ATOM   4740  NH2 ARG C  84      27.386  23.950 -16.017  1.00 22.22      DA00 N1+
ATOM   4741  H   ARG C  84      29.432  19.524 -10.987  1.00 10.22           H  
ATOM   4742  HA  ARG C  84      27.253  18.458 -12.564  1.00 12.49           H  
ATOM   4743  HB3 ARG C  84      27.786  20.134 -14.209  1.00 11.51           H  
ATOM   4744  HB2 ARG C  84      29.026  20.834 -13.124  1.00 11.51           H  
ATOM   4745  HG3 ARG C  84      27.383  20.838 -11.364  1.00 17.00           H  
ATOM   4746  HG2 ARG C  84      26.154  20.577 -12.552  1.00 17.00           H  
ATOM   4747  HD3 ARG C  84      28.035  23.051 -12.202  1.00 16.56           H  
ATOM   4748  HD2 ARG C  84      26.290  22.992 -12.130  1.00 16.56           H  
ATOM   4749  HE  ARG C  84      26.099  22.503 -14.436  1.00 23.80           H  
ATOM   4750 HH12 ARG C  84      29.008  25.356 -14.528  1.00 25.67           H  
ATOM   4751 HH11 ARG C  84      28.178  24.994 -13.082  1.00 25.67           H  
ATOM   4752 HH22 ARG C  84      27.964  24.458 -16.671  1.00 22.22           H  
ATOM   4753 HH21 ARG C  84      26.619  23.426 -16.413  1.00 22.22           H  
ATOM   4754  N   VAL C  85      28.851  17.303 -14.424  1.00 12.42      DA00 N  
ATOM   4755  CA  VAL C  85      29.644  16.334 -15.243  1.00 12.97      DA00 C  
ATOM   4756  C   VAL C  85      30.762  17.114 -15.896  1.00 14.55      DA00 C  
ATOM   4757  O   VAL C  85      30.437  17.794 -16.926  1.00 17.00      DA00 O  
ATOM   4758  CB  VAL C  85      28.728  15.620 -16.213  1.00 14.21      DA00 C  
ATOM   4759  CG1 VAL C  85      29.459  14.621 -17.106  1.00 14.87      DA00 C  
ATOM   4760  CG2 VAL C  85      27.727  14.697 -15.526  1.00 12.07      DA00 C  
ATOM   4761  H   VAL C  85      27.844  17.306 -14.503  1.00 12.42           H  
ATOM   4762  HA  VAL C  85      29.954  15.537 -14.567  1.00 12.97           H  
ATOM   4763  HB  VAL C  85      28.218  16.268 -16.927  1.00 14.21           H  
ATOM   4764 HG11 VAL C  85      28.793  13.974 -17.678  1.00 14.87           H  
ATOM   4765 HG12 VAL C  85      30.052  15.211 -17.805  1.00 14.87           H  
ATOM   4766 HG13 VAL C  85      30.181  14.061 -16.512  1.00 14.87           H  
ATOM   4767 HG21 VAL C  85      26.943  14.374 -16.211  1.00 12.07           H  
ATOM   4768 HG22 VAL C  85      28.300  13.957 -14.967  1.00 12.07           H  
ATOM   4769 HG23 VAL C  85      27.211  15.230 -14.727  1.00 12.07           H  
ATOM   4770  N   PRO C  86      32.020  17.070 -15.380  1.00 17.23      DA00 N  
ATOM   4771  CA  PRO C  86      33.080  17.898 -15.942  1.00 18.60      DA00 C  
ATOM   4772  C   PRO C  86      33.355  17.632 -17.463  1.00 18.27      DA00 C  
ATOM   4773  O   PRO C  86      34.027  18.432 -18.171  1.00 18.56      DA00 O  
ATOM   4774  CB  PRO C  86      34.330  17.464 -15.224  1.00 21.64      DA00 C  
ATOM   4775  CG  PRO C  86      33.891  16.828 -13.915  1.00 22.65      DA00 C  
ATOM   4776  CD  PRO C  86      32.517  16.272 -14.196  1.00 21.01      DA00 C  
ATOM   4777  HA  PRO C  86      32.956  18.956 -15.711  1.00 18.60           H  
ATOM   4778  HB3 PRO C  86      35.055  18.241 -14.984  1.00 21.64           H  
ATOM   4779  HB2 PRO C  86      34.786  16.661 -15.803  1.00 21.64           H  
ATOM   4780  HG3 PRO C  86      33.889  17.647 -13.196  1.00 22.65           H  
ATOM   4781  HG2 PRO C  86      34.596  16.016 -13.740  1.00 22.65           H  
ATOM   4782  HD2 PRO C  86      32.596  15.255 -14.580  1.00 21.01           H  
ATOM   4783  HD3 PRO C  86      31.910  16.212 -13.292  1.00 21.01           H  
ATOM   4784  N   GLN C  87      33.015  16.430 -17.999  1.00 16.51      DA00 N  
ATOM   4785  CA  GLN C  87      32.913  16.286 -19.439  1.00 17.13      DA00 C  
ATOM   4786  C   GLN C  87      31.684  17.028 -20.081  1.00 15.86      DA00 C  
ATOM   4787  O   GLN C  87      30.682  16.374 -20.498  1.00 15.32      DA00 O  
ATOM   4788  CB  GLN C  87      32.855  14.722 -19.673  1.00 16.88      DA00 C  
ATOM   4789  CG  GLN C  87      32.867  14.151 -21.076  1.00 23.51      DA00 C  
ATOM   4790  CD  GLN C  87      33.544  14.925 -22.171  1.00 30.47      DA00 C  
ATOM   4791  NE2 GLN C  87      34.716  14.551 -22.620  1.00 35.63      DA00 N  
ATOM   4792  OE1 GLN C  87      33.031  15.844 -22.781  1.00 22.75      DA00 O  
ATOM   4793  H   GLN C  87      32.645  15.614 -17.533  1.00 16.51           H  
ATOM   4794  HA  GLN C  87      33.863  16.567 -19.892  1.00 17.13           H  
ATOM   4795  HB3 GLN C  87      32.033  14.282 -19.110  1.00 16.88           H  
ATOM   4796  HB2 GLN C  87      33.725  14.346 -19.135  1.00 16.88           H  
ATOM   4797  HG3 GLN C  87      31.834  13.974 -21.378  1.00 23.51           H  
ATOM   4798  HG2 GLN C  87      33.162  13.105 -21.153  1.00 23.51           H  
ATOM   4799 HE22 GLN C  87      35.238  15.192 -23.200  1.00 35.63           H  
ATOM   4800 HE21 GLN C  87      35.153  13.757 -22.175  1.00 35.63           H  
ATOM   4801  N   CYS C  88      31.932  18.355 -20.273  1.00 16.57      DA00 N  
ATOM   4802  CA  CYS C  88      31.284  19.366 -21.103  1.00 13.92      DA00 C  
ATOM   4803  C   CYS C  88      29.746  19.154 -20.934  1.00 15.03      DA00 C  
ATOM   4804  O   CYS C  88      29.155  18.411 -21.693  1.00 19.01      DA00 O  
ATOM   4805  CB  CYS C  88      31.544  19.415 -22.676  1.00 16.34      DA00 C  
ATOM   4806  SG  CYS C  88      32.992  20.491 -22.946  1.00 18.11      DA00 S  
ATOM   4807  H   CYS C  88      32.788  18.653 -19.827  1.00 16.57           H  
ATOM   4808  HA  CYS C  88      31.604  20.331 -20.709  1.00 13.92           H  
ATOM   4809  HB3 CYS C  88      30.662  19.605 -23.289  1.00 16.34           H  
ATOM   4810  HB2 CYS C  88      31.715  18.382 -22.979  1.00 16.34           H  
ATOM   4811  HG  CYS C  88      33.854  19.626 -22.405  1.00 18.11           H  
ATOM   4812  N   PRO C  89      29.209  19.655 -19.799  1.00 13.00      DA00 N  
ATOM   4813  CA  PRO C  89      27.943  19.251 -19.314  1.00 16.36      DA00 C  
ATOM   4814  C   PRO C  89      26.781  19.615 -20.275  1.00 20.19      DA00 C  
ATOM   4815  O   PRO C  89      26.315  20.724 -20.254  1.00 23.01      DA00 O  
ATOM   4816  CB  PRO C  89      27.707  19.806 -17.893  1.00 18.78      DA00 C  
ATOM   4817  CG  PRO C  89      28.733  20.959 -17.876  1.00 18.97      DA00 C  
ATOM   4818  CD  PRO C  89      29.874  20.421 -18.746  1.00 16.37      DA00 C  
ATOM   4819  HA  PRO C  89      27.961  18.164 -19.234  1.00 16.36           H  
ATOM   4820  HB3 PRO C  89      27.934  19.147 -17.054  1.00 18.78           H  
ATOM   4821  HB2 PRO C  89      26.754  20.243 -17.594  1.00 18.78           H  
ATOM   4822  HG3 PRO C  89      29.039  21.289 -16.883  1.00 18.97           H  
ATOM   4823  HG2 PRO C  89      28.323  21.814 -18.413  1.00 18.97           H  
ATOM   4824  HD2 PRO C  89      30.444  21.309 -19.019  1.00 16.37           H  
ATOM   4825  HD3 PRO C  89      30.533  19.771 -18.170  1.00 16.37           H  
ATOM   4826  N   SER C  90      26.437  18.590 -21.091  1.00 13.28      DA00 N  
ATOM   4827  CA  SER C  90      25.380  18.572 -22.067  1.00 13.55      DA00 C  
ATOM   4828  C   SER C  90      23.952  18.753 -21.520  1.00 16.63      DA00 C  
ATOM   4829  O   SER C  90      23.126  17.877 -21.738  1.00 18.26      DA00 O  
ATOM   4830  CB  SER C  90      25.525  17.278 -22.810  1.00 17.55      DA00 C  
ATOM   4831  OG  SER C  90      25.412  16.155 -22.033  1.00 21.65      DA00 O  
ATOM   4832  H   SER C  90      27.026  17.779 -21.220  1.00 13.28           H  
ATOM   4833  HA  SER C  90      25.463  19.366 -22.809  1.00 13.55           H  
ATOM   4834  HB3 SER C  90      26.463  17.250 -23.364  1.00 17.55           H  
ATOM   4835  HB2 SER C  90      24.752  17.173 -23.572  1.00 17.55           H  
ATOM   4836  HG  SER C  90      26.274  16.033 -21.628  1.00 21.65           H  
ATOM   4837  N   GLY C  91      23.782  19.882 -20.841  1.00 14.96      DA00 N  
ATOM   4838  CA  GLY C  91      22.512  20.281 -20.196  1.00 15.85      DA00 C  
ATOM   4839  C   GLY C  91      22.636  20.067 -18.601  1.00 16.69      DA00 C  
ATOM   4840  O   GLY C  91      23.735  20.008 -18.028  1.00 15.66      DA00 O  
ATOM   4841  H   GLY C  91      24.494  20.597 -20.893  1.00 14.96           H  
ATOM   4842  HA3 GLY C  91      21.640  19.742 -20.566  1.00 15.85           H  
ATOM   4843  HA2 GLY C  91      22.495  21.349 -20.409  1.00 15.85           H  
ATOM   4844  N   ARG C  92      21.517  19.854 -17.907  1.00 10.75      DA00 N  
ATOM   4845  CA  ARG C  92      21.227  19.665 -16.476  1.00 11.37      DA00 C  
ATOM   4846  C   ARG C  92      21.794  18.311 -15.872  1.00 13.88      DA00 C  
ATOM   4847  O   ARG C  92      21.033  17.756 -15.054  1.00 11.33      DA00 O  
ATOM   4848  CB  ARG C  92      19.782  19.930 -16.200  1.00 15.15      DA00 C  
ATOM   4849  CG  ARG C  92      19.214  21.190 -16.814  1.00 15.35      DA00 C  
ATOM   4850  CD  ARG C  92      17.786  21.513 -16.324  1.00 16.99      DA00 C  
ATOM   4851  NE  ARG C  92      17.641  21.494 -14.880  1.00 15.41      DA00 N  
ATOM   4852  CZ  ARG C  92      16.438  21.339 -14.242  1.00 13.33      DA00 C  
ATOM   4853  NH1 ARG C  92      15.279  21.253 -14.877  1.00 14.38      DA00 N  
ATOM   4854  NH2 ARG C  92      16.408  21.347 -12.959  1.00 14.76      DA00 N1+
ATOM   4855  H   ARG C  92      20.701  19.983 -18.488  1.00 10.75           H  
ATOM   4856  HA  ARG C  92      21.813  20.380 -15.898  1.00 11.37           H  
ATOM   4857  HB3 ARG C  92      19.603  19.911 -15.125  1.00 15.15           H  
ATOM   4858  HB2 ARG C  92      19.227  19.079 -16.595  1.00 15.15           H  
ATOM   4859  HG3 ARG C  92      19.188  21.206 -17.903  1.00 15.35           H  
ATOM   4860  HG2 ARG C  92      19.846  22.033 -16.533  1.00 15.35           H  
ATOM   4861  HD3 ARG C  92      17.259  20.627 -16.677  1.00 16.99           H  
ATOM   4862  HD2 ARG C  92      17.429  22.396 -16.854  1.00 16.99           H  
ATOM   4863  HE  ARG C  92      18.400  21.822 -14.300  1.00 15.41           H  
ATOM   4864 HH12 ARG C  92      14.516  20.913 -14.310  1.00 14.38           H  
ATOM   4865 HH11 ARG C  92      15.206  21.388 -15.875  1.00 14.38           H  
ATOM   4866 HH22 ARG C  92      15.586  21.316 -12.373  1.00 14.76           H  
ATOM   4867 HH21 ARG C  92      17.254  21.579 -12.459  1.00 14.76           H  
ATOM   4868  N   VAL C  93      22.960  17.840 -16.370  1.00 10.38      DA00 N  
ATOM   4869  CA  VAL C  93      23.575  16.594 -15.977  1.00 10.69      DA00 C  
ATOM   4870  C   VAL C  93      24.536  16.760 -14.766  1.00 13.62      DA00 C  
ATOM   4871  O   VAL C  93      25.321  17.773 -14.692  1.00 13.67      DA00 O  
ATOM   4872  CB  VAL C  93      24.343  15.959 -17.201  1.00 11.98      DA00 C  
ATOM   4873  CG1 VAL C  93      23.356  15.469 -18.247  1.00  9.94      DA00 C  
ATOM   4874  CG2 VAL C  93      25.404  16.826 -17.841  1.00 10.00      DA00 C  
ATOM   4875  H   VAL C  93      23.534  18.423 -16.963  1.00 10.38           H  
ATOM   4876  HA  VAL C  93      22.749  15.946 -15.684  1.00 10.69           H  
ATOM   4877  HB  VAL C  93      24.850  15.120 -16.724  1.00 11.98           H  
ATOM   4878 HG11 VAL C  93      23.846  14.891 -19.031  1.00  9.94           H  
ATOM   4879 HG12 VAL C  93      22.633  14.820 -17.752  1.00  9.94           H  
ATOM   4880 HG13 VAL C  93      22.950  16.344 -18.753  1.00  9.94           H  
ATOM   4881 HG21 VAL C  93      25.059  17.469 -18.650  1.00 10.00           H  
ATOM   4882 HG22 VAL C  93      25.990  17.362 -17.094  1.00 10.00           H
[truncated: 3,925,391 more chars]
