# Supplementary material for: An adaptive peptide-binding site in ubiquitin receptor hRpn13 revealed by structural studies
Source: Nat Commun. 2025 Jul 1;16:5669. doi: 10.1038/s41467-025-60843-w (PMC12218921; doi:10.1038/s41467-025-60843-w)
Supplement: Supplementary file 4 — Supplementary Data 2 [file 41467_2025_60843_MOESM4_ESM.zip › Trimer_Extension_1/Input_Files/desmond_md_job_Trimer_extended_100ns_1.cms]

{ 
 s_m_m2io_version
 :::
 2.0.0 
} 

f_m_ct { 
 s_m_title
 s_m_entry_id
 s_m_entry_name
 s_m_original_cms_file
 s_pdb_PDB_format_version
 s_m_Source_Path
 s_m_Source_File
 i_m_Source_File_Index
 r_pdb_PDB_CRYST1_a
 r_pdb_PDB_CRYST1_b
 r_pdb_PDB_CRYST1_c
 r_pdb_PDB_CRYST1_alpha
 r_pdb_PDB_CRYST1_beta
 r_pdb_PDB_CRYST1_gamma
 s_pdb_PDB_CRYST1_Space_Group
 i_pdb_PDB_CRYST1_z
 b_ppw_prepared
 s_ppw_prepared_with_version
 b_ppw_created_disulfur
 b_ppw_converted_selenomethionines
 b_ppw_added_terminal_oxygens
 r_ppw_preprocess_pH
 s_ff_OPLSVersion
 r_i_target_temperature
 s_m_job_name
 r_i_Potential_Energy-S-OPLS
 r_i_RMS_Derivative-S-OPLS
 r_i_Max_Derivative-S-OPLS
 r_i_Stretch_Energy-S-OPLS
 r_i_Bend_Energy-S-OPLS
 r_i_LJ-14_Energy-S-OPLS
 r_i_El-14_Energy-S-OPLS
 r_i_Van_der_Waals_Energy-S-OPLS
 r_i_Electrostatic_Energy-S-OPLS
 r_i_Dihedral_Energy-S-OPLS
 b_ffio_use_custom_oplsdir
 r_chorus_box_ax
 r_chorus_box_ay
 r_chorus_box_az
 r_chorus_box_bx
 r_chorus_box_by
 r_chorus_box_bz
 r_chorus_box_cx
 r_chorus_box_cy
 r_chorus_box_cz
 s_ffio_ct_type
 i_chorus_frame
 s_m_subgroup_title
 s_m_subgroupid
 b_m_subgroup_collapsed
 i_m_ct_format
 :::
 "Pru_N_term_Trimer - prepared" 
  29 
  Pru_N_term_Trimer.1 
  desmond_md_job_Rpn13_Pru_Trimer_ENT_updated_100ns_2-out.cms 
  3.0 
  /vf/users/hassanba/scratch/hassanba/desmond_md_job_Rpn13_Pru_Trimer_ENT_updated_100ns_2 
  desmond_md_job_Rpn13_Pru_Trimer_ENT_updated_100ns_2-out.cms 
  1
  85.6391220092773
  85.6391301975671
  85.639121420066
  60.0000004195621
  59.9999997724059
  60.0000031628817
  "P 1" 
  1
  1
  2022-4 
  1
  1
  1
  7.4
  OPLS4 
  298
  proteinprep_Rpn13_pru_ENT_Trimer_updated_w_water_1 
  -16416.0787883502
  0.0678815805231474
  2.02370383540197
  16.1092100646948
  284.763799658439
  600.619816188265
  -426.784600340445
  -657.768472614591
  -16452.4510342778
  219.432492971252
  0
  45.1643829345703
  52.0107460021973
  -50.8833999633789
  -38.1026077270508
  66.900032043457
  -37.5051689147949
  18.3548545837402
  79.629508972168
  25.6183166503906
  full_system 
  1001
  "MD: desmond_rebuildsystem_trimer" 
  "MD: desmond_rebuildsystem_trimer" 
  0
  2
 m_atom[44450] { 
  # First column is atom index #
  i_m_mmod_type
  r_m_x_coord
  r_m_y_coord
  r_m_z_coord
  i_m_residue_number
  s_m_insertion_code
  s_m_mmod_res
  s_m_chain_name
  i_m_color
  r_m_charge1
  r_m_charge2
  s_m_pdb_residue_name
  s_m_pdb_atom_name
  s_m_grow_name
  i_m_atomic_number
  i_m_formal_charge
  i_m_visibility
  s_m_color_rgb
  s_m_atom_name
  i_m_secondary_structure
  i_m_ribbon_style
  i_m_ribbon_color
  s_m_label_format
  i_m_label_color
  s_m_label_user_text
  s_m_ribbon_color_rgb
  r_ffio_x_vel
  r_ffio_y_vel
  r_ffio_z_vel
  i_des_fullsystem_id
  i_des_scratch_atom_num
  i_des_scratch_entry_num
  i_i_constraint
  i_i_internal_atom_index
  i_m_Hcount
  i_m_original_index
  i_pa_atomindex
  r_m_pdb_occupancy
  r_m_pdb_tfactor
  i_abo_original_index
  i_m_ribbon_transparency
  i_pdb_PDB_serial
  i_ppw_original_index
  s_ppw_CCD_assignment_status
  r_pa_state_gap
  s_pa_state
  s_pdb_segment_id
  i_desmond_crystal_water
  :::
  1 3 -11.228932 -32.524017 24.463957 20 " " X "A" 2 -0.18000 -0.18000 "ACE " " CH3" "  n1" 6 0 1 A0A0A0  ""  -1 0 1 ""  1 ""  <> 0 0 0 1 1 1 0 1 3 1 1 <> <> <> <> <> <> <> <> <> <> <>
  2 2 -11.175507 -32.666874 22.937391 20 " " X "A" 2 0.50000 0.50000 "ACE " " C  " "  c1" 6 0 1 A0A0A0  ""  -1 0 1 ""  1 ""  <> 0 0 0 2 2 1 0 2 0 2 2 <> <> <> <> <> <> <> <> <> <> <>
  3 15 -10.107823 -32.547581 22.327633 20 " " X "A" 70 -0.50000 -0.50000 "ACE " " O  " "    " 8 0 1 FF2F2F  ""  -1 0 1 ""  1 ""  <> 0 0 0 3 3 1 0 3 0 3 3 <> <> <> <> <> <> <> <> <> <> <>
  4 41 -12.187983 -32.498329 24.981316 20 " " X "A" 21 0.06000 0.06000 "ACE " "1H  " "  n2" 1 0 0 FFFFFF  ""  -1 0 1 ""  1 ""  <> 0 0 0 4 4 1 0 4 0 4 4 <> <> <> <> <> <> <> <> <> <> <>
  5 41 -10.532642 -33.259361 24.867130 20 " " X "A" 21 0.06000 0.06000 "ACE " "2H  " "    " 1 0 0 FFFFFF  ""  -1 0 1 ""  1 ""  <> 0 0 0 5 5 1 0 5 0 5 5 <> <> <> <> <> <> <> <> <> <> <>
  6 41 -10.720132 -31.582270 24.669737 20 " " X "A" 21 0.06000 0.06000 "ACE " "3H  " "    " 1 0 0 FFFFFF  ""  -1 0 1 ""  1 ""  <> 0 0 0 6 6 1 0 6 0 6 6 <> <> <> <> <> <> <> <> <> <> <>
  7 25 -12.363410 -32.861076 22.351477 21 " " K "A" 38 -0.50000 -0.50000 "LYS " " N  " "    " 7 0 0 2E2EFF  "N1"  0 1 9 ""  1 ""  <> 0 0 0 7 7 1 0 7 1 7 7 1 50.58 1 0 1 1 "CCD mismatch"  <> <> <> <>
  8 3 -12.503699 -33.236980 20.953804 21 " " K "A" 24 0.14000 0.14000 "LYS " " CA " "    " 6 0 0 808080  "C2"  0 1 -70 ""  1 ""  FF2E2E  0 0 0 8 8 1 0 8 1 8 8 1 34.33 2 0 2 2 "CCD mismatch"  <> <> <> <>
  9 2 -12.456715 -32.016308 20.046167 21 " " K "A" 24 0.50000 0.50000 "LYS " " C  " "    " 6 0 0 808080  "C3"  0 1 9 ""  1 ""  <> 0 0 0 9 9 1 0 9 0 9 9 1 34.38 3 0 3 3 "CCD mismatch"  <> <> <> <>
  10 15 -12.807531 -30.920387 20.541655 21 " " K "A" 70 -0.50000 -0.50000 "LYS " " O  " "    " 8 0 0 FF2E2E  "O4"  0 1 9 ""  1 ""  <> 0 0 0 10 10 1 0 10 0 10 10 1 25.1 4 0 4 4 "CCD mismatch"  <> <> <> <>
  11 3 -13.843201 -33.936825 20.749678 21 " " K "A" 24 -0.12000 -0.12000 "LYS " " CB " "    " 6 0 0 808080  "C5"  0 1 9 ""  1 ""  <> 0 0 0 11 11 1 0 11 2 11 11 1 32.74 5 0 5 5 "CCD mismatch"  <> <> <> <>
  12 3 -13.926464 -35.304352 21.609545 21 " " K "A" 24 -0.12000 -0.12000 "LYS " " CG " "    " 6 0 0 808080  "C6"  0 1 9 ""  1 ""  <> 0 0 0 12 12 1 0 12 2 12 12 1 41.67 6 0 6 6 "CCD mismatch"  <> <> <> <>
  13 3 -15.402927 -35.856281 21.572660 21 " " K "A" 24 -0.12000 -0.12000 "LYS " " CD " "    " 6 0 0 808080  "C7"  0 1 9 ""  1 ""  <> 0 0 0 13 13 1 0 13 2 13 13 1 46.26 7 0 7 7 "CCD mismatch"  <> <> <> <>
  14 3 -16.309708 -35.306969 22.654882 21 " " K "A" 24 0.19000 0.19000 "LYS " " CE " "    " 6 0 0 808080  "C8"  0 1 9 ""  1 ""  <> 0 0 0 14 14 1 0 14 2 14 14 1 39.34 8 0 8 8 "CCD mismatch"  <> <> <> <>
  15 32 -17.748402 -35.411602 22.318110 21 " " K "A" 38 -0.30000 -0.30000 "LYS " " NZ " "    " 7 1 0 2E2EFF  "N9"  0 1 9 "%UT"  13 ""  <> 0 0 0 15 15 1 0 15 3 15 15 1 53.68 9 0 9 9 "CCD mismatch"  <> <> <> <>
  16 43 -13.245732 -32.894978 22.841845 21 " " K "A" 21 0.30000 0.30000 "LYS " " H2 " "    " 1 0 0 FFFFFF  ""  -1 0 1 ""  1 ""  <> 0 0 0 16 16 1 0 16 0 16 16 <> 50.58 <> <> <> 3089 <> <> <> <> <>
  17 41 -11.754027 -34.003696 20.758263 21 " " K "A" 21 0.06000 0.06000 "LYS " " HA " "    " 1 0 0 FFFFFF  ""  -1 0 1 ""  1 ""  <> 0 0 0 17 17 1 0 17 0 17 17 <> 34.33 <> <> <> 3091 <> <> <> <> <>
  18 41 -14.084201 -34.186798 19.716461 21 " " K "A" 21 0.06000 0.06000 "LYS " " HB3" "    " 1 0 0 FFFFFF  ""  -1 0 1 ""  1 ""  <> 0 0 0 18 18 1 0 18 0 18 18 <> 32.74 <> <> <> 3092 <> <> <> <> <>
  19 41 -14.667728 -33.294643 21.059280 21 " " K "A" 21 0.06000 0.06000 "LYS " " HB2" "    " 1 0 0 FFFFFF  ""  -1 0 1 ""  1 ""  <> 0 0 0 19 19 1 0 19 0 19 19 <> 32.74 <> <> <> 3093 <> <> <> <> <>
  20 41 -13.629011 -35.125954 22.642889 21 " " K "A" 21 0.06000 0.06000 "LYS " " HG3" "    " 1 0 0 FFFFFF  ""  -1 0 1 ""  1 ""  <> 0 0 0 20 20 1 0 20 0 20 20 <> 41.67 <> <> <> 3094 <> <> <> <> <>
  21 41 -13.254750 -36.063515 21.208843 21 " " K "A" 21 0.06000 0.06000 "LYS " " HG2" "    " 1 0 0 FFFFFF  ""  -1 0 1 ""  1 ""  <> 0 0 0 21 21 1 0 21 0 21 21 <> 41.67 <> <> <> 3095 <> <> <> <> <>
  22 41 -15.478561 -36.933918 21.717882 21 " " K "A" 21 0.06000 0.06000 "LYS " " HD3" "    " 1 0 0 FFFFFF  ""  -1 0 1 ""  1 ""  <> 0 0 0 22 22 1 0 22 0 22 22 <> 46.26 <> <> <> 3096 <> <> <> <> <>
  23 41 -15.770122 -35.727669 20.554466 21 " " K "A" 21 0.06000 0.06000 "LYS " " HD2" "    " 1 0 0 FFFFFF  ""  -1 0 1 ""  1 ""  <> 0 0 0 23 23 1 0 23 0 23 23 <> 46.26 <> <> <> 3097 <> <> <> <> <>
  24 41 -16.104652 -34.251438 22.833479 21 " " K "A" 21 0.06000 0.06000 "LYS " " HE3" "    " 1 0 0 FFFFFF  ""  -1 0 1 ""  1 ""  <> 0 0 0 24 24 1 0 24 0 24 24 <> 39.34 <> <> <> 3098 <> <> <> <> <>
  25 41 -16.145029 -35.712673 23.653072 21 " " K "A" 21 0.06000 0.06000 "LYS " " HE2" "    " 1 0 0 FFFFFF  ""  -1 0 1 ""  1 ""  <> 0 0 0 25 25 1 0 25 0 25 25 <> 39.34 <> <> <> 3099 <> <> <> <> <>
  26 44 -18.170013 -34.900471 23.080404 21 " " K "A" 21 0.33000 0.33000 "LYS " " HZ1" "    " 1 0 0 FFFFFF  ""  -1 0 1 ""  1 ""  <> 0 0 0 26 26 1 0 26 0 26 26 <> 53.68 <> <> <> 3100 <> <> <> <> <>
  27 44 -17.920685 -35.043789 21.393377 21 " " K "A" 21 0.33000 0.33000 "LYS " " HZ2" "    " 1 0 0 FFFFFF  ""  -1 0 1 ""  1 ""  <> 0 0 0 27 27 1 0 27 0 27 27 <> 53.68 <> <> <> 3101 <> <> <> <> <>
  28 44 -18.133532 -36.345032 22.295769 21 " " K "A" 21 0.33000 0.33000 "LYS " " HZ3" "    " 1 0 0 FFFFFF  ""  -1 0 1 ""  1 ""  <> 0 0 0 28 28 1 0 28 0 28 28 <> 53.68 <> <> <> 3102 <> <> <> <> <>
  29 25 -11.934777 -32.226574 18.816120 22 " " Y "A" 38 -0.50000 -0.50000 "TYR " " N  " "    " 7 0 0 2E2EFF  "N10"  0 1 9 ""  1 ""  <> 0 0 0 29 29 1 0 29 1 29 29 1 26.63 10 0 10 10 "CCD mismatch"  <> <> <> <>
  30 3 -11.764009 -31.128550 17.844017 22 " " Y "A" 24 0.14000 0.14000 "TYR " " CA " "    " 6 0 0 808080  "C11"  0 1 -70 ""  1 ""  FF2E2E  0 0 0 30 30 1 0 30 1 30 30 1 22.8 11 0 11 11 "CCD mismatch"  <> <> <> <>
  31 2 -13.077385 -31.162167 17.025856 22 " " Y "A" 24 0.50000 0.50000 "TYR " " C  " "    " 6 0 0 808080  "C12"  0 1 9 ""  1 ""  <> 0 0 0 31 31 1 0 31 0 31 31 1 21.58 12 0 12 12 "CCD mismatch"  <> <> <> <>
  32 15 -13.153194 -31.833874 16.025036 22 " " Y "A" 70 -0.50000 -0.50000 "TYR " " O  " "    " 8 0 0 FF2E2E  "O13"  0 1 9 ""  1 ""  <> 0 0 0 32 32 1 0 32 0 32 32 1 23.57 13 0 13 13 "CCD mismatch"  <> <> <> <>
  33 3 -10.444347 -31.296053 17.078247 22 " " Y "A" 24 -0.00500 -0.00500 "TYR " " CB " "    " 6 0 0 808080  "C14"  0 1 9 ""  1 ""  <> 0 0 0 33 33 1 0 33 2 33 33 1 24.66 14 0 14 14 "CCD mismatch"  <> <> <> <>
  34 2 -9.112678 -31.149046 17.778200 22 " " Y "A" 24 -0.11500 -0.11500 "TYR " " CG " "    " 6 0 0 808080  "C15"  0 1 9 ""  1 ""  <> 0 0 0 34 34 1 0 34 0 34 34 1 36.06 15 0 15 15 "CCD mismatch"  <> <> <> <>
  35 2 -9.062572 -31.033976 19.187273 22 " " Y "A" 24 -0.11500 -0.11500 "TYR " " CD1" "    " 6 0 0 808080  "C16"  0 1 9 ""  1 ""  <> 0 0 0 35 35 1 0 35 1 35 35 1 30.08 16 0 16 16 "CCD mismatch"  <> <> <> <>
  36 2 -7.914246 -31.120367 17.127607 22 " " Y "A" 24 -0.11500 -0.11500 "TYR " " CD2" "    " 6 0 0 808080  "C17"  0 1 9 ""  1 ""  <> 0 0 0 36 36 1 0 36 1 36 36 1 36.98 17 0 17 17 "CCD mismatch"  <> <> <> <>
  37 2 -7.825329 -30.843151 19.819036 22 " " Y "A" 24 -0.11500 -0.11500 "TYR " " CE1" "    " 6 0 0 808080  "C18"  0 1 9 ""  1 ""  <> 0 0 0 37 37 1 0 37 1 37 37 1 33.68 18 0 18 18 "CCD mismatch"  <> <> <> <>
  38 2 -6.660389 -31.028442 17.762573 22 " " Y "A" 24 -0.11500 -0.11500 "TYR " " CE2" "    " 6 0 0 808080  "C19"  0 1 9 ""  1 ""  <> 0 0 0 38 38 1 0 38 1 38 38 1 35.55 19 0 19 19 "CCD mismatch"  <> <> <> <>
  39 2 -6.566459 -30.903450 19.164959 22 " " Y "A" 24 0.15000 0.15000 "TYR " " CZ " "    " 6 0 0 808080  "C20"  0 1 9 ""  1 ""  <> 0 0 0 39 39 1 0 39 0 39 39 1 35.99 20 0 20 20 "CCD mismatch"  <> <> <> <>
  40 16 -5.333865 -30.905405 19.768150 22 " " Y "A" 70 -0.58500 -0.58500 "TYR " " OH " "    " 8 0 0 FF2E2E  "O21"  0 1 9 "%UT"  13 ""  <> 0 0 0 40 40 1 0 40 1 40 40 1 38.43 21 0 21 21 "CCD mismatch"  <> <> <> <>
  41 43 -11.716216 -33.168621 18.524771 22 " " Y "A" 21 0.30000 0.30000 "TYR " " H  " "    " 1 0 0 FFFFFF  ""  -1 0 1 ""  1 ""  <> 0 0 0 41 41 1 0 41 0 41 41 <> 26.63 <> <> <> 3103 <> <> <> <> <>
  42 41 -11.790459 -30.097515 18.196678 22 " " Y "A" 21 0.06000 0.06000 "TYR " " HA " "    " 1 0 0 FFFFFF  ""  -1 0 1 ""  1 ""  <> 0 0 0 42 42 1 0 42 0 42 42 <> 22.8 <> <> <> 3104 <> <> <> <> <>
  43 41 -10.319599 -30.551144 16.292345 22 " " Y "A" 21 0.06000 0.06000 "TYR " " HB3" "    " 1 0 0 FFFFFF  ""  -1 0 1 ""  1 ""  <> 0 0 0 43 43 1 0 43 0 43 43 <> 24.66 <> <> <> 3105 <> <> <> <> <>
  44 41 -10.358341 -32.220642 16.507420 22 " " Y "A" 21 0.06000 0.06000 "TYR " " HB2" "    " 1 0 0 FFFFFF  ""  -1 0 1 ""  1 ""  <> 0 0 0 44 44 1 0 44 0 44 44 <> 24.66 <> <> <> 3106 <> <> <> <> <>
  45 41 -9.941809 -31.153502 19.802948 22 " " Y "A" 21 0.11500 0.11500 "TYR " " HD1" "    " 1 0 0 FFFFFF  ""  -1 0 1 ""  1 ""  <> 0 0 0 45 45 1 0 45 0 45 45 <> 30.08 <> <> <> 3107 <> <> <> <> <>
  46 41 -7.907959 -31.208479 16.051224 22 " " Y "A" 21 0.11500 0.11500 "TYR " " HD2" "    " 1 0 0 FFFFFF  ""  -1 0 1 ""  1 ""  <> 0 0 0 46 46 1 0 46 0 46 46 <> 36.98 <> <> <> 3108 <> <> <> <> <>
  47 41 -7.950480 -30.900482 20.890228 22 " " Y "A" 21 0.11500 0.11500 "TYR " " HE1" "    " 1 0 0 FFFFFF  ""  -1 0 1 ""  1 ""  <> 0 0 0 47 47 1 0 47 0 47 47 <> 33.68 <> <> <> 3109 <> <> <> <> <>
  48 41 -5.717642 -31.068804 17.237217 22 " " Y "A" 21 0.11500 0.11500 "TYR " " HE2" "    " 1 0 0 FFFFFF  ""  -1 0 1 ""  1 ""  <> 0 0 0 48 48 1 0 48 0 48 48 <> 35.55 <> <> <> 3110 <> <> <> <> <>
  49 42 -5.263544 -30.784081 20.717854 22 " " Y "A" 21 0.43500 0.43500 "TYR " " HH " "    " 1 0 0 FFFFFF  ""  -1 0 1 ""  1 ""  <> 0 0 0 49 49 1 0 49 0 49 49 <> 38.43 <> <> <> 3111 <> <> <> <> <>
  50 25 -14.088178 -30.410566 17.551821 23 " " L "A" 38 -0.50000 -0.50000 "LEU " " N  " "    " 7 0 0 2E2EFF  "N22"  2 1 9 ""  1 ""  <> 0 0 0 50 50 1 0 50 1 50 50 1 14.12 22 0 22 22 "CCD mismatch"  <> <> <> <>
  51 3 -15.463728 -30.326422 17.103535 23 " " L "A" 24 0.14000 0.14000 "LEU " " CA " "    " 6 0 0 808080  "C23"  2 1 -70 ""  1 ""  FF2E2E  0 0 0 51 51 1 0 51 1 51 51 1 13.37 23 0 23 23 "CCD mismatch"  <> <> <> <>
  52 2 -15.579138 -30.024632 15.552110 23 " " L "A" 24 0.50000 0.50000 "LEU " " C  " "    " 6 0 0 808080  "C24"  2 1 9 ""  1 ""  <> 0 0 0 52 52 1 0 52 0 52 52 1 15.6 24 0 24 24 "CCD mismatch"  <> <> <> <>
  53 15 -16.417305 -30.555653 14.837852 23 " " L "A" 70 -0.50000 -0.50000 "LEU " " O  " "    " 8 0 0 FF2E2E  "O25"  2 1 9 ""  1 ""  <> 0 0 0 53 53 1 0 53 0 53 53 1 15.56 25 0 25 25 "CCD mismatch"  <> <> <> <>
  54 3 -16.099882 -29.176453 17.907244 23 " " L "A" 24 -0.12000 -0.12000 "LEU " " CB " "    " 6 0 0 808080  "C26"  2 1 9 ""  1 ""  <> 0 0 0 54 54 1 0 54 2 54 54 1 14.43 26 0 26 26 "CCD mismatch"  <> <> <> <>
  55 3 -16.072140 -29.225008 19.419750 23 " " L "A" 24 -0.06000 -0.06000 "LEU " " CG " "    " 6 0 0 808080  "C27"  2 1 9 ""  1 ""  <> 0 0 0 55 55 1 0 55 1 55 55 1 17.96 27 0 27 27 "CCD mismatch"  <> <> <> <>
  56 3 -16.725460 -27.924332 19.986757 23 " " L "A" 24 -0.18000 -0.18000 "LEU " " CD1" "    " 6 0 0 808080  "C28"  2 1 9 ""  1 ""  <> 0 0 0 56 56 1 0 56 3 56 56 1 18.01 28 0 28 28 "CCD mismatch"  <> <> <> <>
  57 3 -16.778053 -30.471594 19.934130 23 " " L "A" 24 -0.18000 -0.18000 "LEU " " CD2" "    " 6 0 0 808080  "C29"  2 1 9 ""  1 ""  <> 0 0 0 57 57 1 0 57 3 57 57 1 21.49 29 0 29 29 "CCD mismatch"  <> <> <> <>
  58 43 -14.015623 -29.925058 18.434500 23 " " L "A" 21 0.30000 0.30000 "LEU " " H  " "    " 1 0 0 FFFFFF  ""  -1 0 1 ""  1 ""  <> 0 0 0 58 58 1 0 58 0 58 58 <> 14.12 <> <> <> 3112 <> <> <> <> <>
  59 41 -15.928449 -31.300268 17.257673 23 " " L "A" 21 0.06000 0.06000 "LEU " " HA " "    " 1 0 0 FFFFFF  ""  -1 0 1 ""  1 ""  <> 0 0 0 59 59 1 0 59 0 59 59 <> 13.37 <> <> <> 3113 <> <> <> <> <>
  60 41 -17.158524 -29.175362 17.647665 23 " " L "A" 21 0.06000 0.06000 "LEU " " HB3" "    " 1 0 0 FFFFFF  ""  -1 0 1 ""  1 ""  <> 0 0 0 60 60 1 0 60 0 60 60 <> 14.43 <> <> <> 3114 <> <> <> <> <>
  61 41 -15.739119 -28.255268 17.449684 23 " " L "A" 21 0.06000 0.06000 "LEU " " HB2" "    " 1 0 0 FFFFFF  ""  -1 0 1 ""  1 ""  <> 0 0 0 61 61 1 0 61 0 61 61 <> 14.43 <> <> <> 3115 <> <> <> <> <>
  62 41 -15.050580 -29.354877 19.777037 23 " " L "A" 21 0.06000 0.06000 "LEU " " HG " "    " 1 0 0 FFFFFF  ""  -1 0 1 ""  1 ""  <> 0 0 0 62 62 1 0 62 0 62 62 <> 17.96 <> <> <> 3116 <> <> <> <> <>
  63 41 -15.889210 -27.374538 20.418636 23 " " L "A" 21 0.06000 0.06000 "LEU " "HD11" "    " 1 0 0 FFFFFF  ""  -1 0 1 ""  1 ""  <> 0 0 0 63 63 1 0 63 0 63 63 <> 18.01 <> <> <> 3117 <> <> <> <> <>
  64 41 -17.241217 -27.286472 19.268957 23 " " L "A" 21 0.06000 0.06000 "LEU " "HD12" "    " 1 0 0 FFFFFF  ""  -1 0 1 ""  1 ""  <> 0 0 0 64 64 1 0 64 0 64 64 <> 18.01 <> <> <> 3118 <> <> <> <> <>
  65 41 -17.310217 -28.180586 20.870211 23 " " L "A" 21 0.06000 0.06000 "LEU " "HD13" "    " 1 0 0 FFFFFF  ""  -1 0 1 ""  1 ""  <> 0 0 0 65 65 1 0 65 0 65 65 <> 18.01 <> <> <> 3119 <> <> <> <> <>
  66 41 -16.818863 -30.521879 21.022203 23 " " L "A" 21 0.06000 0.06000 "LEU " "HD21" "    " 1 0 0 FFFFFF  ""  -1 0 1 ""  1 ""  <> 0 0 0 66 66 1 0 66 0 66 66 <> 21.49 <> <> <> 3120 <> <> <> <> <>
  67 41 -17.778730 -30.437954 19.503302 23 " " L "A" 21 0.06000 0.06000 "LEU " "HD22" "    " 1 0 0 FFFFFF  ""  -1 0 1 ""  1 ""  <> 0 0 0 67 67 1 0 67 0 67 67 <> 21.49 <> <> <> 3121 <> <> <> <> <>
  68 41 -16.290613 -31.387890 19.601107 23 " " L "A" 21 0.06000 0.06000 "LEU " "HD23" "    " 1 0 0 FFFFFF  ""  -1 0 1 ""  1 ""  <> 0 0 0 68 68 1 0 68 0 68 68 <> 21.49 <> <> <> 3122 <> <> <> <> <>
  69 25 -14.650945 -29.218584 15.095092 24 " " V "A" 38 -0.50000 -0.50000 "VAL " " N  " "    " 7 0 0 2E2EFF  "N30"  2 1 9 ""  1 ""  <> 0 0 0 69 69 1 0 69 1 69 69 1 11.33 30 0 30 30 "CCD mismatch"  <> <> <> <>
  70 3 -14.615978 -28.848782 13.725031 24 " " V "A" 24 0.14000 0.14000 "VAL " " CA " "    " 6 0 0 808080  "C31"  2 1 -70 ""  1 ""  FF2E2E  0 0 0 70 70 1 0 70 1 70 70 1 10.41 31 0 31 31 "CCD mismatch"  <> <> <> <>
  71 2 -13.294801 -28.131466 13.374707 24 " " V "A" 24 0.50000 0.50000 "VAL " " C  " "    " 6 0 0 808080  "C32"  2 1 9 ""  1 ""  <> 0 0 0 71 71 1 0 71 0 71 71 1 12.08 32 0 32 32 "CCD mismatch"  <> <> <> <>
  72 15 -12.743114 -27.356392 14.192263 24 " " V "A" 70 -0.50000 -0.50000 "VAL " " O  " "    " 8 0 0 FF2E2E  "O33"  2 1 9 ""  1 ""  <> 0 0 0 72 72 1 0 72 0 72 72 1 11.44 33 0 33 33 "CCD mismatch"  <> <> <> <>
  73 3 -15.888380 -28.072678 13.204959 24 " " V "A" 24 -0.06000 -0.06000 "VAL " " CB " "    " 6 0 0 808080  "C34"  2 1 9 ""  1 ""  <> 0 0 0 73 73 1 0 73 1 73 73 1 12.37 34 0 34 34 "CCD mismatch"  <> <> <> <>
  74 3 -16.143299 -26.770119 13.897882 24 " " V "A" 24 -0.18000 -0.18000 "VAL " " CG1" "    " 6 0 0 808080  "C35"  2 1 9 ""  1 ""  <> 0 0 0 74 74 1 0 74 3 74 74 1 14.96 35 0 35 35 "CCD mismatch"  <> <> <> <>
  75 3 -15.903887 -27.880615 11.667871 24 " " V "A" 24 -0.18000 -0.18000 "VAL " " CG2" "    " 6 0 0 808080  "C36"  2 1 9 ""  1 ""  <> 0 0 0 75 75 1 0 75 3 75 75 1 16.44 36 0 36 36 "CCD mismatch"  <> <> <> <>
  76 43 -14.061470 -28.659983 15.695583 24 " " V "A" 21 0.30000 0.30000 "VAL " " H  " "    " 1 0 0 FFFFFF  ""  -1 0 1 ""  1 ""  <> 0 0 0 76 76 1 0 76 0 76 76 <> 11.33 <> <> <> 3123 <> <> <> <> <>
  77 41 -14.464961 -29.830414 13.275940 24 " " V "A" 21 0.06000 0.06000 "VAL " " HA " "    " 1 0 0 FFFFFF  ""  -1 0 1 ""  1 ""  <> 0 0 0 77 77 1 0 77 0 77 77 <> 10.41 <> <> <> 3124 <> <> <> <> <>
  78 41 -16.831364 -28.597439 13.358300 24 " " V "A" 21 0.06000 0.06000 "VAL " " HB " "    " 1 0 0 FFFFFF  ""  -1 0 1 ""  1 ""  <> 0 0 0 78 78 1 0 78 0 78 78 <> 12.37 <> <> <> 3125 <> <> <> <> <>
  79 41 -15.377956 -26.033552 13.653317 24 " " V "A" 21 0.06000 0.06000 "VAL " "HG11" "    " 1 0 0 FFFFFF  ""  -1 0 1 ""  1 ""  <> 0 0 0 79 79 1 0 79 0 79 79 <> 14.96 <> <> <> 3126 <> <> <> <> <>
  80 41 -17.033564 -26.343946 13.435383 24 " " V "A" 21 0.06000 0.06000 "VAL " "HG12" "    " 1 0 0 FFFFFF  ""  -1 0 1 ""  1 ""  <> 0 0 0 80 80 1 0 80 0 80 80 <> 14.96 <> <> <> 3127 <> <> <> <> <>
  81 41 -16.209591 -26.727350 14.985025 24 " " V "A" 21 0.06000 0.06000 "VAL " "HG13" "    " 1 0 0 FFFFFF  ""  -1 0 1 ""  1 ""  <> 0 0 0 81 81 1 0 81 0 81 81 <> 14.96 <> <> <> 3128 <> <> <> <> <>
  82 41 -15.466177 -28.746616 11.171335 24 " " V "A" 21 0.06000 0.06000 "VAL " "HG21" "    " 1 0 0 FFFFFF  ""  -1 0 1 ""  1 ""  <> 0 0 0 82 82 1 0 82 0 82 82 <> 16.44 <> <> <> 3129 <> <> <> <> <>
  83 41 -16.876062 -27.735376 11.196824 24 " " V "A" 21 0.06000 0.06000 "VAL " "HG22" "    " 1 0 0 FFFFFF  ""  -1 0 1 ""  1 ""  <> 0 0 0 83 83 1 0 83 0 83 83 <> 16.44 <> <> <> 3130 <> <> <> <> <>
  84 41 -15.360917 -26.972290 11.406661 24 " " V "A" 21 0.06000 0.06000 "VAL " "HG23" "    " 1 0 0 FFFFFF  ""  -1 0 1 ""  1 ""  <> 0 0 0 84 84 1 0 84 0 84 84 <> 16.44 <> <> <> 3131 <> <> <> <> <>
  85 25 -12.707678 -28.491163 12.257080 25 " " E "A" 38 -0.50000 -0.50000 "GLU " " N  " "    " 7 0 0 2E2EFF  "N37"  2 1 9 ""  1 ""  <> 0 0 0 85 85 1 0 85 1 85 85 1 12.54 37 0 37 37 "CCD mismatch"  <> <> <> <>
  86 3 -11.465997 -28.140900 11.672481 25 " " E "A" 24 0.14000 0.14000 "GLU " " CA " "    " 6 0 0 808080  "C38"  2 1 -70 ""  1 ""  FF2E2E  0 0 0 86 86 1 0 86 1 86 86 1 11.61 38 0 38 38 "CCD mismatch"  <> <> <> <>
  87 2 -11.622030 -27.561712 10.261024 25 " " E "A" 24 0.50000 0.50000 "GLU " " C  " "    " 6 0 0 808080  "C39"  2 1 9 ""  1 ""  <> 0 0 0 87 87 1 0 87 0 87 87 1 12.81 39 0 39 39 "CCD mismatch"  <> <> <> <>
  88 15 -12.337708 -28.229872 9.503530 25 " " E "A" 70 -0.50000 -0.50000 "GLU " " O  " "    " 8 0 0 FF2E2E  "O40"  2 1 9 ""  1 ""  <> 0 0 0 88 88 1 0 88 0 88 88 1 14.69 40 0 40 40 "CCD mismatch"  <> <> <> <>
  89 3 -10.631176 -29.460140 11.529300 25 " " E "A" 24 -0.12000 -0.12000 "GLU " " CB " "    " 6 0 0 808080  "C41"  2 1 9 ""  1 ""  <> 0 0 0 89 89 1 0 89 2 89 89 1 15.94 41 0 41 41 "CCD mismatch"  <> <> <> <>
  90 3 -10.660682 -30.406216 12.776224 25 " " E "A" 24 -0.22000 -0.22000 "GLU " " CG " "    " 6 0 0 808080  "C42"  2 1 9 ""  1 ""  <> 0 0 0 90 90 1 0 90 2 90 90 1 21.86 42 0 42 42 "CCD mismatch"  <> <> <> <>
  91 2 -9.892431 -31.737654 12.586845 25 " " E "A" 24 0.70000 0.70000 "GLU " " CD " "    " 6 0 0 808080  "C43"  2 1 9 "%UT"  13 ""  <> 0 0 0 91 91 1 0 91 0 91 91 1 34.88 43 0 43 43 "CCD mismatch"  10 <> <> <>
  92 15 -10.429974 -32.841831 12.938274 25 " " E "A" 70 -0.80000 -0.80000 "GLU " " OE1" "    " 8 0 0 FF2E2E  "O44"  2 1 9 ""  1 ""  <> 0 0 0 92 92 1 0 92 0 92 92 1 35.13 44 0 44 44 "CCD mismatch"  <> <> <> <>
  93 18 -8.785924 -31.729660 12.028383 25 " " E "A" 70 -0.80000 -0.80000 "GLU " " OE2" "    " 8 -1 0 FF2E2E  "O45"  2 1 9 ""  1 ""  <> 0 0 0 93 93 1 0 93 0 93 93 1 36.26 45 0 45 45 "CCD mismatch"  <> <> <> <>
  94 43 -13.330188 -29.031105 11.673089 25 " " E "A" 21 0.30000 0.30000 "GLU " " H  " "    " 1 0 0 FFFFFF  ""  -1 0 1 ""  1 ""  <> 0 0 0 94 94 1 0 94 0 94 94 <> 12.54 <> <> <> 3132 <> <> <> <> <>
  95 41 -11.024229 -27.423843 12.364414 25 " " E "A" 21 0.06000 0.06000 "GLU " " HA " "    " 1 0 0 FFFFFF  ""  -1 0 1 ""  1 ""  <> 0 0 0 95 95 1 0 95 0 95 95 <> 11.61 <> <> <> 3133 <> <> <> <> <>
  96 41 -9.579793 -29.211744 11.384419 25 " " E "A" 21 0.06000 0.06000 "GLU " " HB3" "    " 1 0 0 FFFFFF  ""  -1 0 1 ""  1 ""  <> 0 0 0 96 96 1 0 96 0 96 96 <> 15.94 <> <> <> 3134 <> <> <> <> <>
  97 41 -10.946598 -30.042116 10.663319 25 " " E "A" 21 0.06000 0.06000 "GLU " " HB2" "    " 1 0 0 FFFFFF  ""  -1 0 1 ""  1 ""  <> 0 0 0 97 97 1 0 97 0 97 97 <> 15.94 <> <> <> 3135 <> <> <> <> <>
  98 41 -11.687482 -30.671698 13.027817 25 " " E "A" 21 0.06000 0.06000 "GLU " " HG3" "    " 1 0 0 FFFFFF  ""  -1 0 1 ""  1 ""  <> 0 0 0 98 98 1 0 98 0 98 98 <> 21.86 <> <> <> 3136 <> <> <> <> <>
  99 41 -10.251019 -29.893511 13.646516 25 " " E "A" 21 0.06000 0.06000 "GLU " " HG2" "    " 1 0 0 FFFFFF  ""  -1 0 1 ""  1 ""  <> 0 0 0 99 99 1 0 99 0 99 99 <> 21.86 <> <> <> 3137 <> <> <> <> <>
  100 25 -10.905710 -26.488445 9.902111 26 " " F "A" 38 -0.50000 -0.50000 "PHE " " N  " "    " 7 0 0 2E2EFF  "N46"  2 1 9 ""  1 ""  <> 0 0 0 100 100 1 0 100 1 100 100 1 9.11 46 0 46 46 "CCD mismatch"  <> <> <> <>
  101 3 -11.000732 -25.915998 8.560505 26 " " F "A" 24 0.14000 0.14000 "PHE " " CA " "    " 6 0 0 808080  "C47"  2 1 -70 ""  1 ""  FF2E2E  0 0 0 101 101 1 0 101 1 101 101 1 11.34 47 0 47 47 "CCD mismatch"  <> <> <> <>
  102 2 -9.744873 -25.089481 8.234787 26 " " F "A" 24 0.50000 0.50000 "PHE " " C  " "    " 6 0 0 808080  "C48"  2 1 9 ""  1 ""  <> 0 0 0 102 102 1 0 102 0 102 102 1 11.64 48 0 48 48 "CCD mismatch"  <> <> <> <>
  103 15 -9.177119 -24.400343 9.082701 26 " " F "A" 70 -0.50000 -0.50000 "PHE " " O  " "    " 8 0 0 FF2E2E  "O49"  2 1 9 ""  1 ""  <> 0 0 0 103 103 1 0 103 0 103 103 1 10.09 49 0 49 49 "CCD mismatch"  <> <> <> <>
  104 3 -12.375537 -25.247156 8.298477 26 " " F "A" 24 -0.00500 -0.00500 "PHE " " CB " "    " 6 0 0 808080  "C50"  2 1 9 ""  1 ""  <> 0 0 0 104 104 1 0 104 2 104 104 1 12.1 50 0 50 50 "CCD mismatch"  <> <> <> <>
  105 2 -12.751902 -24.081488 9.267046 26 " " F "A" 24 -0.11500 -0.11500 "PHE " " CG " "    " 6 0 0 808080  "C51"  2 1 9 ""  1 ""  <> 0 0 0 105 105 1 0 105 0 105 105 1 9.89 51 0 51 51 "CCD mismatch"  <> <> <> <>
  106 2 -13.331837 -24.443157 10.517282 26 " " F "A" 24 -0.11500 -0.11500 "PHE " " CD1" "    " 6 0 0 808080  "C52"  2 1 9 ""  1 ""  <> 0 0 0 106 106 1 0 106 1 106 106 1 10.89 52 0 52 52 "CCD mismatch"  <> <> <> <>
  107 2 -12.274101 -22.794373 9.123441 26 " " F "A" 24 -0.11500 -0.11500 "PHE " " CD2" "    " 6 0 0 808080  "C53"  2 1 9 ""  1 ""  <> 0 0 0 107 107 1 0 107 1 107 107 1 10.5 53 0 53 53 "CCD mismatch"  <> <> <> <>
  108 2 -13.549687 -23.482529 11.496711 26 " " F "A" 24 -0.11500 -0.11500 "PHE " " CE1" "    " 6 0 0 808080  "C54"  2 1 9 ""  1 ""  <> 0 0 0 108 108 1 0 108 1 108 108 1 10.68 54 0 54 54 "CCD mismatch"  <> <> <> <>
  109 2 -12.555539 -21.872061 10.043868 26 " " F "A" 24 -0.11500 -0.11500 "PHE " " CE2" "    " 6 0 0 808080  "C55"  2 1 9 ""  1 ""  <> 0 0 0 109 109 1 0 109 1 109 109 1 13.37 55 0 55 55 "CCD mismatch"  <> <> <> <>
  110 2 -13.227531 -22.164848 11.232641 26 " " F "A" 24 -0.11500 -0.11500 "PHE " " CZ " "    " 6 0 0 808080  "C56"  2 1 9 ""  1 ""  <> 0 0 0 110 110 1 0 110 1 110 110 1 9.51 56 0 56 56 "CCD mismatch"  <> <> <> <>
  111 43 -10.306154 -26.028147 10.572004 26 " " F "A" 21 0.30000 0.30000 "PHE " " H  " "    " 1 0 0 FFFFFF  ""  -1 0 1 ""  1 ""  <> 0 0 0 111 111 1 0 111 0 111 111 <> 9.11 <> <> <> 3138 <> <> <> <> <>
  112 41 -10.884252 -26.763243 7.884699 26 " " F "A" 21 0.06000 0.06000 "PHE " " HA " "    " 1 0 0 FFFFFF  ""  -1 0 1 ""  1 ""  <> 0 0 0 112 112 1 0 112 0 112 112 <> 11.34 <> <> <> 3139 <> <> <> <> <>
  113 41 -13.150782 -26.012245 8.256858 26 " " F "A" 21 0.06000 0.06000 "PHE " " HB3" "    " 1 0 0 FFFFFF  ""  -1 0 1 ""  1 ""  <> 0 0 0 113 113 1 0 113 0 113 113 <> 12.1 <> <> <> 3140 <> <> <> <> <>
  114 41 -12.373275 -24.770121 7.318407 26 " " F "A" 21 0.06000 0.06000 "PHE " " HB2" "    " 1 0 0 FFFFFF  ""  -1 0 1 ""  1 ""  <> 0 0 0 114 114 1 0 114 0 114 114 <> 12.1 <> <> <> 3141 <> <> <> <> <>
  115 41 -13.585202 -25.453798 10.801559 26 " " F "A" 21 0.11500 0.11500 "PHE " " HD1" "    " 1 0 0 FFFFFF  ""  -1 0 1 ""  1 ""  <> 0 0 0 115 115 1 0 115 0 115 115 <> 10.89 <> <> <> 3142 <> <> <> <> <>
  116 41 -11.704166 -22.458221 8.269878 26 " " F "A" 21 0.11500 0.11500 "PHE " " HD2" "    " 1 0 0 FFFFFF  ""  -1 0 1 ""  1 ""  <> 0 0 0 116 116 1 0 116 0 116 116 <> 10.5 <> <> <> 3143 <> <> <> <> <>
  117 41 -14.041055 -23.751047 12.420209 26 " " F "A" 21 0.11500 0.11500 "PHE " " HE1" "    " 1 0 0 FFFFFF  ""  -1 0 1 ""  1 ""  <> 0 0 0 117 117 1 0 117 0 117 117 <> 10.68 <> <> <> 3144 <> <> <> <> <>
  118 41 -12.078966 -20.917627 9.875544 26 " " F "A" 21 0.11500 0.11500 "PHE " " HE2" "    " 1 0 0 FFFFFF  ""  -1 0 1 ""  1 ""  <> 0 0 0 118 118 1 0 118 0 118 118 <> 13.37 <> <> <> 3145 <> <> <> <> <>
  119 41 -13.375903 -21.494207 12.066084 26 " " F "A" 21 0.11500 0.11500 "PHE " " HZ " "    " 1 0 0 FFFFFF  ""  -1 0 1 ""  1 ""  <> 0 0 0 119 119 1 0 119 0 119 119 <> 9.51 <> <> <> 3146 <> <> <> <> <>
  120 25 -9.439480 -25.125172 6.986135 27 " " R "A" 38 -0.50000 -0.50000 "ARG " " N  " "    " 7 0 0 2E2EFF  "N57"  2 1 9 ""  1 ""  <> 0 0 0 120 120 1 0 120 1 120 120 1 10.26 57 0 57 57 "CCD mismatch"  <> <> <> <>
  121 3 -8.379763 -24.428951 6.341202 27 " " R "A" 24 0.14000 0.14000 "ARG " " CA " "    " 6 0 0 808080  "C58"  2 1 -70 ""  1 ""  FF2E2E  0 0 0 121 121 1 0 121 1 121 121 1 11.78 58 0 58 58 "CCD mismatch"  <> <> <> <>
  122 2 -8.570623 -22.985405 6.311537 27 " " R "A" 24 0.50000 0.50000 "ARG " " C  " "    " 6 0 0 808080  "C59"  2 1 9 ""  1 ""  <> 0 0 0 122 122 1 0 122 0 122 122 1 10.64 59 0 59 59 "CCD mismatch"  <> <> <> <>
  123 15 -9.578402 -22.532114 5.764607 27 " " R "A" 70 -0.50000 -0.50000 "ARG " " O  " "    " 8 0 0 FF2E2E  "O60"  2 1 9 ""  1 ""  <> 0 0 0 123 123 1 0 123 0 123 123 1 12.35 60 0 60 60 "CCD mismatch"  <> <> <> <>
  124 3 -8.109445 -25.036228 4.895860 27 " " R "A" 24 -0.12000 -0.12000 "ARG " " CB " "    " 6 0 0 808080  "C61"  2 1 9 ""  1 ""  <> 0 0 0 124 124 1 0 124 2 124 124 1 11.36 61 0 61 61 "CCD mismatch"  <> <> <> <>
  125 3 -7.760847 -26.562675 4.980467 27 " " R "A" 24 -0.05000 -0.05000 "ARG " " CG " "    " 6 0 0 808080  "C62"  2 1 9 ""  1 ""  <> 0 0 0 125 125 1 0 125 2 125 125 1 13.69 62 0 62 62 "CCD mismatch"  <> <> <> <>
  126 3 -7.633554 -27.141199 3.537409 27 " " R "A" 24 0.19000 0.19000 "ARG " " CD " "    " 6 0 0 808080  "C63"  2 1 9 ""  1 ""  <> 0 0 0 126 126 1 0 126 2 126 126 1 17.81 63 0 63 63 "CCD mismatch"  <> <> <> <>
  127 25 -8.933455 -27.509003 2.945466 27 " " R "A" 38 -0.69997 -0.69997 "ARG " " NE " "    " 7 0 0 2E2EFF  "N64"  2 1 9 ""  1 ""  <> 0 0 0 127 127 1 0 127 1 127 127 1 25.5 64 0 64 64 "CCD mismatch"  <> <> <> <>
  128 2 -9.191084 -27.893198 1.722190 27 " " R "A" 24 0.63990 0.63990 "ARG " " CZ " "    " 6 0 0 808080  "C65"  2 1 9 ""  1 ""  <> 0 0 0 128 128 1 0 128 0 128 128 1 32.61 65 0 65 65 "CCD mismatch"  <> <> <> <>
  129 25 -8.236845 -28.063091 0.771701 27 " " R "A" 38 -0.79997 -0.79997 "ARG " " NH1" "    " 7 0 0 2E2EFF  "N66"  2 1 9 ""  1 ""  <> 0 0 0 129 129 1 0 129 2 129 129 1 31.42 66 0 66 66 "CCD mismatch"  <> <> <> <>
  130 31 -10.411643 -28.373295 1.465147 27 " " R "A" 38 -0.79997 -0.79997 "ARG " " NH2" "    " 7 1 0 2E2EFF  "N67"  2 1 9 ""  1 ""  <> 0 0 0 130 130 1 0 130 2 130 130 1 28.44 67 0 67 67 "CCD mismatch"  <> <> <> <>
  131 43 -10.078044 -25.641367 6.398021 27 " " R "A" 21 0.30000 0.30000 "ARG " " H  " "    " 1 0 0 FFFFFF  ""  -1 0 1 ""  1 ""  <> 0 0 0 131 131 1 0 131 0 131 131 <> 10.26 <> <> <> 3147 <> <> <> <> <>
  132 41 -7.462141 -24.556528 6.915480 27 " " R "A" 21 0.06000 0.06000 "ARG " " HA " "    " 1 0 0 FFFFFF  ""  -1 0 1 ""  1 ""  <> 0 0 0 132 132 1 0 132 0 132 132 <> 11.78 <> <> <> 3148 <> <> <> <> <>
  133 41 -7.346694 -24.481926 4.349003 27 " " R "A" 21 0.06000 0.06000 "ARG " " HB3" "    " 1 0 0 FFFFFF  ""  -1 0 1 ""  1 ""  <> 0 0 0 133 133 1 0 133 0 133 133 <> 11.36 <> <> <> 3149 <> <> <> <> <>
  134 41 -9.047332 -24.950922 4.347050 27 " " R "A" 21 0.06000 0.06000 "ARG " " HB2" "    " 1 0 0 FFFFFF  ""  -1 0 1 ""  1 ""  <> 0 0 0 134 134 1 0 134 0 134 134 <> 11.36 <> <> <> 3150 <> <> <> <> <>
  135 41 -8.527392 -27.124201 5.514510 27 " " R "A" 21 0.06000 0.06000 "ARG " " HG3" "    " 1 0 0 FFFFFF  ""  -1 0 1 ""  1 ""  <> 0 0 0 135 135 1 0 135 0 135 135 <> 13.69 <> <> <> 3151 <> <> <> <> <>
  136 41 -6.856594 -26.823908 5.530178 27 " " R "A" 21 0.06000 0.06000 "ARG " " HG2" "    " 1 0 0 FFFFFF  ""  -1 0 1 ""  1 ""  <> 0 0 0 136 136 1 0 136 0 136 136 <> 13.69 <> <> <> 3152 <> <> <> <> <>
  137 41 -7.017108 -28.037783 3.602464 27 " " R "A" 21 0.06000 0.06000 "ARG " " HD3" "    " 1 0 0 FFFFFF  ""  -1 0 1 ""  1 ""  <> 0 0 0 137 137 1 0 137 0 137 137 <> 17.81 <> <> <> 3153 <> <> <> <> <>
  138 41 -7.181569 -26.368637 2.915351 27 " " R "A" 21 0.06000 0.06000 "ARG " " HD2" "    " 1 0 0 FFFFFF  ""  -1 0 1 ""  1 ""  <> 0 0 0 138 138 1 0 138 0 138 138 <> 17.81 <> <> <> 3154 <> <> <> <> <>
  139 43 -9.744138 -27.424194 3.541873 27 " " R "A" 21 0.44000 0.44000 "ARG " " HE " "    " 1 0 0 FFFFFF  ""  -1 0 1 ""  1 ""  <> 0 0 0 139 139 1 0 139 0 139 139 <> 25.5 <> <> <> 3155 <> <> <> <> <>
  140 43 -8.452469 -28.334030 -0.177087 27 " " R "A" 21 0.46000 0.46000 "ARG " "HH12" "    " 1 0 0 FFFFFF  ""  -1 0 1 ""  1 ""  <> 0 0 0 140 140 1 0 140 0 140 140 <> 31.42 <> <> <> 3156 <> <> <> <> <>
  141 43 -7.282537 -27.773998 0.932385 27 " " R "A" 21 0.46000 0.46000 "ARG " "HH11" "    " 1 0 0 FFFFFF  ""  -1 0 1 ""  1 ""  <> 0 0 0 141 141 1 0 141 0 141 141 <> 31.42 <> <> <> 3157 <> <> <> <> <>
  142 44 -10.768382 -29.103798 0.865812 27 " " R "A" 21 0.46000 0.46000 "ARG " "HH22" "    " 1 0 0 FFFFFF  ""  -1 0 1 ""  1 ""  <> 0 0 0 142 142 1 0 142 0 142 142 <> 28.44 <> <> <> 3158 <> <> <> <> <>
  143 44 -11.209775 -28.111341 2.025920 27 " " R "A" 21 0.46000 0.46000 "ARG " "HH21" "    " 1 0 0 FFFFFF  ""  -1 0 1 ""  1 ""  <> 0 0 0 143 143 1 0 143 0 143 143 <> 28.44 <> <> <> 3159 <> <> <> <> <>
  144 25 -7.766165 -22.224419 7.000008 28 " " A "A" 38 -0.50000 -0.50000 "ALA " " N  " "    " 7 0 0 2E2EFF  "N68"  2 1 9 ""  1 ""  <> 0 0 0 144 144 1 0 144 1 144 144 1 10.34 68 0 68 68 "CCD mismatch"  <> <> <> <>
  145 3 -7.856102 -20.801010 7.134329 28 " " A "A" 24 0.14000 0.14000 "ALA " " CA " "    " 6 0 0 808080  "C69"  2 1 -70 ""  1 ""  FF2E2E  0 0 0 145 145 1 0 145 1 145 145 1 9.97 69 0 69 69 "CCD mismatch"  <> <> <> <>
  146 2 -6.573152 -20.181160 7.732840 28 " " A "A" 24 0.50000 0.50000 "ALA " " C  " "    " 6 0 0 808080  "C70"  2 1 9 ""  1 ""  <> 0 0 0 146 146 1 0 146 0 146 146 1 11.41 70 0 70 70 "CCD mismatch"  <> <> <> <>
  147 15 -6.072584 -20.710686 8.689848 28 " " A "A" 70 -0.50000 -0.50000 "ALA " " O  " "    " 8 0 0 FF2E2E  "O71"  2 1 9 ""  1 ""  <> 0 0 0 147 147 1 0 147 0 147 147 1 10.95 71 0 71 71 "CCD mismatch"  <> <> <> <>
  148 3 -9.101490 -20.364511 8.000185 28 " " A "A" 24 -0.18000 -0.18000 "ALA " " CB " "    " 6 0 0 808080  "C72"  2 1 9 ""  1 ""  <> 0 0 0 148 148 1 0 148 3 148 148 1 11.9 72 0 72 72 "CCD mismatch"  <> <> <> <>
  149 43 -6.897469 -22.517338 7.423878 28 " " A "A" 21 0.30000 0.30000 "ALA " " H  " "    " 1 0 0 FFFFFF  ""  -1 0 1 ""  1 ""  <> 0 0 0 149 149 1 0 149 0 149 149 <> 10.34 <> <> <> 3160 <> <> <> <> <>
  150 41 -7.936894 -20.377026 6.133426 28 " " A "A" 21 0.06000 0.06000 "ALA " " HA " "    " 1 0 0 FFFFFF  ""  -1 0 1 ""  1 ""  <> 0 0 0 150 150 1 0 150 0 150 150 <> 9.97 <> <> <> 3161 <> <> <> <> <>
  151 41 -9.970072 -20.273632 7.347954 28 " " A "A" 21 0.06000 0.06000 "ALA " " HB1" "    " 1 0 0 FFFFFF  ""  -1 0 1 ""  1 ""  <> 0 0 0 151 151 1 0 151 0 151 151 <> 11.9 <> <> <> 3162 <> <> <> <> <>
  152 41 -9.413507 -20.974321 8.848054 28 " " A "A" 21 0.06000 0.06000 "ALA " " HB2" "    " 1 0 0 FFFFFF  ""  -1 0 1 ""  1 ""  <> 0 0 0 152 152 1 0 152 0 152 152 <> 11.9 <> <> <> 3163 <> <> <> <> <>
  153 41 -9.098102 -19.299871 8.233917 28 " " A "A" 21 0.06000 0.06000 "ALA " " HB3" "    " 1 0 0 FFFFFF  ""  -1 0 1 ""  1 ""  <> 0 0 0 153 153 1 0 153 0 153 153 <> 11.9 <> <> <> 3164 <> <> <> <> <>
  154 25 -6.172652 -19.078974 7.103495 29 " " G "A" 38 -0.50000 -0.50000 "GLY " " N  " "    " 7 0 0 2E2EFF  "N73"  2 1 9 ""  1 ""  <> 0 0 0 154 154 1 0 154 1 154 154 1 10.88 73 0 73 73 "CCD mismatch"  <> <> <> <>
  155 3 -4.992939 -18.265488 7.436889 29 " " G "A" 24 0.08000 0.08000 "GLY " " CA " "    " 6 0 0 808080  "C74"  2 1 -70 ""  1 ""  FF2E2E  0 0 0 155 155 1 0 155 2 155 155 1 10.42 74 0 74 74 "CCD mismatch"  <> <> <> <>
  156 2 -5.362649 -17.141226 8.409789 29 " " G "A" 24 0.50000 0.50000 "GLY " " C  " "    " 6 0 0 808080  "C75"  2 1 9 ""  1 ""  <> 0 0 0 156 156 1 0 156 0 156 156 1 10 75 0 75 75 "CCD mismatch"  <> <> <> <>
  157 15 -6.529072 -16.729147 8.430168 29 " " G "A" 70 -0.50000 -0.50000 "GLY " " O  " "    " 8 0 0 FF2E2E  "O76"  2 1 9 ""  1 ""  <> 0 0 0 157 157 1 0 157 0 157 157 1 8.79 76 0 76 76 "CCD mismatch"  <> <> <> <>
  158 43 -6.729993 -18.584646 6.421504 29 " " G "A" 21 0.30000 0.30000 "GLY " " H  " "    " 1 0 0 FFFFFF  ""  -1 0 1 ""  1 ""  <> 0 0 0 158 158 1 0 158 0 158 158 <> 10.88 <> <> <> 3165 <> <> <> <> <>
  159 41 -4.572245 -17.753746 6.571306 29 " " G "A" 21 0.06000 0.06000 "GLY " " HA3" "    " 1 0 0 FFFFFF  ""  -1 0 1 ""  1 ""  <> 0 0 0 159 159 1 0 159 0 159 159 <> 10.42 <> <> <> 3166 <> <> <> <> <>
  160 41 -4.191520 -18.822968 7.921695 29 " " G "A" 21 0.06000 0.06000 "GLY " " HA2" "    " 1 0 0 FFFFFF  ""  -1 0 1 ""  1 ""  <> 0 0 0 160 160 1 0 160 0 160 160 <> 10.42 <> <> <> 3167 <> <> <> <> <>
  161 25 -4.433282 -16.566000 9.122938 30 " " K "A" 38 -0.50000 -0.50000 "LYS " " N  " "    " 7 0 0 2E2EFF  "N77"  2 1 9 ""  1 ""  <> 0 0 0 161 161 1 0 161 1 161 161 1 9.77 77 0 77 77 "CCD mismatch"  <> <> <> <>
  162 3 -4.577412 -15.341136 9.898311 30 " " K "A" 24 0.14000 0.14000 "LYS " " CA " "    " 6 0 0 808080  "C78"  2 1 -70 ""  1 ""  FF2E2E  0 0 0 162 162 1 0 162 1 162 162 1 9.79 78 0 78 78 "CCD mismatch"  <> <> <> <>
  163 2 -3.801043 -14.139312 9.207093 30 " " K "A" 24 0.50000 0.50000 "LYS " " C  " "    " 6 0 0 808080  "C79"  2 1 9 ""  1 ""  <> 0 0 0 163 163 1 0 163 0 163 163 1 10.05 79 0 79 79 "CCD mismatch"  <> <> <> <>
  164 15 -2.873763 -14.277399 8.465448 30 " " K "A" 70 -0.50000 -0.50000 "LYS " " O  " "    " 8 0 0 FF2E2E  "O80"  2 1 9 ""  1 ""  <> 0 0 0 164 164 1 0 164 0 164 164 1 10.4 80 0 80 80 "CCD mismatch"  <> <> <> <>
  165 3 -3.958527 -15.685056 11.287142 30 " " K "A" 24 -0.12000 -0.12000 "LYS " " CB " "    " 6 0 0 808080  "C81"  2 1 9 ""  1 ""  <> 0 0 0 165 165 1 0 165 2 165 165 1 10.49 81 0 81 81 "CCD mismatch"  <> <> <> <>
  166 3 -2.538312 -16.037394 11.423760 30 " " K "A" 24 -0.12000 -0.12000 "LYS " " CG " "    " 6 0 0 808080  "C82"  2 1 9 ""  1 ""  <> 0 0 0 166 166 1 0 166 2 166 166 1 14.81 82 0 82 82 "CCD mismatch"  <> <> <> <>
  167 3 -2.020072 -16.213421 12.837048 30 " " K "A" 24 -0.12000 -0.12000 "LYS " " CD " "    " 6 0 0 808080  "C83"  2 1 9 ""  1 ""  <> 0 0 0 167 167 1 0 167 2 167 167 1 18.43 83 0 83 83 "CCD mismatch"  <> <> <> <>
  168 3 -2.001718 -14.921901 13.766688 30 " " K "A" 24 0.19000 0.19000 "LYS " " CE " "    " 6 0 0 808080  "C84"  2 1 9 ""  1 ""  <> 0 0 0 168 168 1 0 168 2 168 168 1 22.27 84 0 84 84 "CCD mismatch"  <> <> <> <>
  169 32 -1.530053 -15.219613 15.101956 30 " " K "A" 38 -0.30000 -0.30000 "LYS " " NZ " "    " 7 1 0 2E2EFF  "N85"  2 1 9 "%UT"  13 ""  <> 0 0 0 169 169 1 0 169 3 169 169 1 27.53 85 0 85 85 "CCD mismatch"  <> <> <> <>
  170 43 -3.463098 -16.753231 8.913679 30 " " K "A" 21 0.30000 0.30000 "LYS " " H  " "    " 1 0 0 FFFFFF  ""  -1 0 1 ""  1 ""  <> 0 0 0 170 170 1 0 170 0 170 170 <> 9.77 <> <> <> 3168 <> <> <> <> <>
  171 41 -5.596573 -14.995734 10.071831 30 " " K "A" 21 0.06000 0.06000 "LYS " " HA " "    " 1 0 0 FFFFFF  ""  -1 0 1 ""  1 ""  <> 0 0 0 171 171 1 0 171 0 171 171 <> 9.79 <> <> <> 3169 <> <> <> <> <>
  172 41 -4.520685 -16.497618 11.747387 30 " " K "A" 21 0.06000 0.06000 "LYS " " HB3" "    " 1 0 0 FFFFFF  ""  -1 0 1 ""  1 ""  <> 0 0 0 172 172 1 0 172 0 172 172 <> 10.49 <> <> <> 3170 <> <> <> <> <>
  173 41 -4.101403 -14.886326 12.014956 30 " " K "A" 21 0.06000 0.06000 "LYS " " HB2" "    " 1 0 0 FFFFFF  ""  -1 0 1 ""  1 ""  <> 0 0 0 173 173 1 0 173 0 173 173 <> 10.49 <> <> <> 3171 <> <> <> <> <>
  174 41 -1.952968 -15.269137 10.918530 30 " " K "A" 21 0.06000 0.06000 "LYS " " HG3" "    " 1 0 0 FFFFFF  ""  -1 0 1 ""  1 ""  <> 0 0 0 174 174 1 0 174 0 174 174 <> 14.81 <> <> <> 3172 <> <> <> <> <>
  175 41 -2.300254 -16.944075 10.867560 30 " " K "A" 21 0.06000 0.06000 "LYS " " HG2" "    " 1 0 0 FFFFFF  ""  -1 0 1 ""  1 ""  <> 0 0 0 175 175 1 0 175 0 175 175 <> 14.81 <> <> <> 3173 <> <> <> <> <>
  176 41 -1.075412 -16.739191 12.975892 30 " " K "A" 21 0.06000 0.06000 "LYS " " HD3" "    " 1 0 0 FFFFFF  ""  -1 0 1 ""  1 ""  <> 0 0 0 176 176 1 0 176 0 176 176 <> 18.43 <> <> <> 3174 <> <> <> <> <>
  177 41 -2.765254 -16.888676 13.257559 30 " " K "A" 21 0.06000 0.06000 "LYS " " HD2" "    " 1 0 0 FFFFFF  ""  -1 0 1 ""  1 ""  <> 0 0 0 177 177 1 0 177 0 177 177 <> 18.43 <> <> <> 3175 <> <> <> <> <>
  178 41 -2.922472 -14.342861 13.695794 30 " " K "A" 21 0.06000 0.06000 "LYS " " HE3" "    " 1 0 0 FFFFFF  ""  -1 0 1 ""  1 ""  <> 0 0 0 178 178 1 0 178 0 178 178 <> 22.27 <> <> <> 3176 <> <> <> <> <>
  179 41 -1.311528 -14.171248 13.381650 30 " " K "A" 21 0.06000 0.06000 "LYS " " HE2" "    " 1 0 0 FFFFFF  ""  -1 0 1 ""  1 ""  <> 0 0 0 179 179 1 0 179 0 179 179 <> 22.27 <> <> <> 3177 <> <> <> <> <>
  180 44 -0.702758 -15.786785 14.983628 30 " " K "A" 21 0.33000 0.33000 "LYS " " HZ1" "    " 1 0 0 FFFFFF  ""  -1 0 1 ""  1 ""  <> 0 0 0 180 180 1 0 180 0 180 180 <> 27.53 <> <> <> 3178 <> <> <> <> <>
  181 44 -1.401338 -14.341328 15.583772 30 " " K "A" 21 0.33000 0.33000 "LYS " " HZ2" "    " 1 0 0 FFFFFF  ""  -1 0 1 ""  1 ""  <> 0 0 0 181 181 1 0 181 0 181 181 <> 27.53 <> <> <> 3179 <> <> <> <> <>
  182 44 -2.213003 -15.710168 15.661450 30 " " K "A" 21 0.33000 0.33000 "LYS " " HZ3" "    " 1 0 0 FFFFFF  ""  -1 0 1 ""  1 ""  <> 0 0 0 182 182 1 0 182 0 182 182 <> 27.53 <> <> <> 3180 <> <> <> <> <>
  183 25 -4.188949 -12.883073 9.602143 31 " " M "A" 38 -0.50000 -0.50000 "MET " " N  " "    " 7 0 0 2E2EFF  "N86"  2 1 9 ""  1 ""  <> 0 0 0 183 183 1 0 183 1 183 183 1 12.16 86 0 86 86 "CCD mismatch"  <> <> <> <>
  184 3 -3.537534 -11.669096 9.194073 31 " " M "A" 24 0.14000 0.14000 "MET " " CA " "    " 6 0 0 808080  "C87"  2 1 -70 ""  1 ""  FF2E2E  0 0 0 184 184 1 0 184 1 184 184 1 10.64 87 0 87 87 "CCD mismatch"  <> <> <> <>
  185 2 -2.984935 -11.194798 10.537659 31 " " M "A" 24 0.50000 0.50000 "MET " " C  " "    " 6 0 0 808080  "C88"  2 1 9 ""  1 ""  <> 0 0 0 185 185 1 0 185 0 185 185 1 15.72 88 0 88 88 "CCD mismatch"  <> <> <> <>
  186 15 -3.631151 -11.157877 11.582834 31 " " M "A" 70 -0.50000 -0.50000 "MET " " O  " "    " 8 0 0 FF2E2E  "O89"  2 1 9 ""  1 ""  <> 0 0 0 186 186 1 0 186 0 186 186 1 15.15 89 0 89 89 "CCD mismatch"  <> <> <> <>
  187 3 -4.569921 -10.688771 8.593499 31 " " M "A" 24 -0.12000 -0.12000 "MET " " CB " "    " 6 0 0 808080  "C90"  2 1 9 ""  1 ""  <> 0 0 0 187 187 1 0 187 2 187 187 1 11.19 90 0 90 90 "CCD mismatch"  <> <> <> <>
  188 3 -5.072636 -10.993399 7.199040 31 " " M "A" 24 0.00020 0.00020 "MET " " CG " "    " 6 0 0 808080  "C91"  2 1 9 ""  1 ""  <> 0 0 0 188 188 1 0 188 2 188 188 1 10.97 91 0 91 91 "CCD mismatch"  <> <> <> <>
  189 49 -6.861321 -10.621065 6.918876 31 " " M "A" 143 -0.24040 -0.24040 "MET " " SD " "    " 16 0 0 FFFF6B  "S92"  2 1 9 ""  1 ""  <> 0 0 0 189 189 1 0 189 0 189 189 1 11.84 92 0 92 92 "CCD mismatch"  <> <> <> <>
  190 3 -6.888345 -8.816313 6.955013 31 " " M "A" 24 -0.05980 -0.05980 "MET " " CE " "    " 6 0 0 808080  "C93"  2 1 9 ""  1 ""  <> 0 0 0 190 190 1 0 190 3 190 190 1 12.02 93 0 93 93 "CCD mismatch"  <> <> <> <>
  191 43 -4.908881 -12.822854 10.307955 31 " " M "A" 21 0.30000 0.30000 "MET " " H  " "    " 1 0 0 FFFFFF  ""  -1 0 1 ""  1 ""  <> 0 0 0 191 191 1 0 191 0 191 191 <> 12.16 <> <> <> 3181 <> <> <> <> <>
  192 41 -2.760837 -11.799021 8.440438 31 " " M "A" 21 0.06000 0.06000 "MET " " HA " "    " 1 0 0 FFFFFF  ""  -1 0 1 ""  1 ""  <> 0 0 0 192 192 1 0 192 0 192 192 <> 10.64 <> <> <> 3182 <> <> <> <> <>
  193 41 -4.061781 -9.734091 8.729456 31 " " M "A" 21 0.06000 0.06000 "MET " " HB3" "    " 1 0 0 FFFFFF  ""  -1 0 1 ""  1 ""  <> 0 0 0 193 193 1 0 193 0 193 193 <> 11.19 <> <> <> 3183 <> <> <> <> <>
  194 41 -5.394669 -10.730642 9.304935 31 " " M "A" 21 0.06000 0.06000 "MET " " HB2" "    " 1 0 0 FFFFFF  ""  -1 0 1 ""  1 ""  <> 0 0 0 194 194 1 0 194 0 194 194 <> 11.19 <> <> <> 3184 <> <> <> <> <>
  195 41 -4.947299 -12.043819 6.936350 31 " " M "A" 21 0.06000 0.06000 "MET " " HG3" "    " 1 0 0 FFFFFF  ""  -1 0 1 ""  1 ""  <> 0 0 0 195 195 1 0 195 0 195 195 <> 10.97 <> <> <> 3185 <> <> <> <> <>
  196 41 -4.377050 -10.482867 6.532990 31 " " M "A" 21 0.06000 0.06000 "MET " " HG2" "    " 1 0 0 FFFFFF  ""  -1 0 1 ""  1 ""  <> 0 0 0 196 196 1 0 196 0 196 196 <> 10.97 <> <> <> 3186 <> <> <> <> <>
  197 41 -7.867392 -8.402653 6.713239 31 " " M "A" 21 0.06000 0.06000 "MET " " HE1" "    " 1 0 0 FFFFFF  ""  -1 0 1 ""  1 ""  <> 0 0 0 197 197 1 0 197 0 197 197 <> 12.02 <> <> <> 3187 <> <> <> <> <>
  198 41 -6.447636 -8.412227 7.866381 31 " " M "A" 21 0.06000 0.06000 "MET " " HE2" "    " 1 0 0 FFFFFF  ""  -1 0 1 ""  1 ""  <> 0 0 0 198 198 1 0 198 0 198 198 <> 12.02 <> <> <> 3188 <> <> <> <> <>
  199 41 -6.283330 -8.438690 6.130720 31 " " M "A" 21 0.06000 0.06000 "MET " " HE3" "    " 1 0 0 FFFFFF  ""  -1 0 1 ""  1 ""  <> 0 0 0 199 199 1 0 199 0 199 199 <> 12.02 <> <> <> 3189 <> <> <> <> <>
  200 25 -1.779896 -10.703090 10.446198 32 " " S "A" 38 -0.50000 -0.50000 "SER " " N  " "    " 7 0 0 2E2EFF  "N94"  2 1 9 ""  1 ""  <> 0 0 0 200 200 1 0 200 1 200 200 1 13.17 94 0 94 94 "CCD mismatch"  <> <> <> <>
  201 3 -1.147868 -10.052946 11.638821 32 " " S "A" 24 0.14000 0.14000 "SER " " CA " "    " 6 0 0 808080  "C95"  2 1 -70 ""  1 ""  FF2E2E  0 0 0 201 201 1 0 201 1 201 201 1 17.8 95 0 95 95 "CCD mismatch"  <> <> <> <>
  202 2 -0.212233 -8.936084 11.258575 32 " " S "A" 24 0.50000 0.50000 "SER " " C  " "    " 6 0 0 808080  "C96"  2 1 9 ""  1 ""  <> 0 0 0 202 202 1 0 202 0 202 202 1 18.73 96 0 96 96 "CCD mismatch"  <> <> <> <>
  203 15 0.036140 -8.855242 10.044251 32 " " S "A" 70 -0.50000 -0.50000 "SER " " O  " "    " 8 0 0 FF2E2E  "O97"  2 1 9 ""  1 ""  <> 0 0 0 203 203 1 0 203 0 203 203 1 18 97 0 97 97 "CCD mismatch"  <> <> <> <>
  204 3 -0.564295 -11.198786 12.487025 32 " " S "A" 24 0.14500 0.14500 "SER " " CB " "    " 6 0 0 808080  "C98"  2 1 9 ""  1 ""  <> 0 0 0 204 204 1 0 204 2 204 204 1 23.48 98 0 98 98 "CCD mismatch"  <> <> <> <>
  205 16 0.372936 -11.948604 11.662764 32 " " S "A" 70 -0.68300 -0.68300 "SER " " OG " "    " 8 0 0 FF2E2E  "O99"  2 1 9 "%UT"  13 ""  <> 0 0 0 205 205 1 0 205 1 205 205 1 33.01 99 0 99 99 "CCD mismatch"  <> <> <> <>
  206 43 -1.289292 -10.757171 9.565015 32 " " S "A" 21 0.30000 0.30000 "SER " " H  " "    " 1 0 0 FFFFFF  ""  -1 0 1 ""  1 ""  <> 0 0 0 206 206 1 0 206 0 206 206 <> 13.17 <> <> <> 3190 <> <> <> <> <>
  207 41 -1.870118 -9.529858 12.265588 32 " " S "A" 21 0.06000 0.06000 "SER " " HA " "    " 1 0 0 FFFFFF  ""  -1 0 1 ""  1 ""  <> 0 0 0 207 207 1 0 207 0 207 207 <> 17.8 <> <> <> 3191 <> <> <> <> <>
  208 41 -1.328247 -11.868309 12.882277 32 " " S "A" 21 0.06000 0.06000 "SER " " HB3" "    " 1 0 0 FFFFFF  ""  -1 0 1 ""  1 ""  <> 0 0 0 208 208 1 0 208 0 208 208 <> 23.48 <> <> <> 3192 <> <> <> <> <>
  209 41 -0.105782 -10.804160 13.393741 32 " " S "A" 21 0.06000 0.06000 "SER " " HB2" "    " 1 0 0 FFFFFF  ""  -1 0 1 ""  1 ""  <> 0 0 0 209 209 1 0 209 0 209 209 <> 23.48 <> <> <> 3193 <> <> <> <> <>
  210 42 0.430323 -12.896252 11.805156 32 " " S "A" 21 0.41800 0.41800 "SER " " HG " "    " 1 0 0 FFFFFF  ""  -1 0 1 ""  1 ""  <> 0 0 0 210 210 1 0 210 0 210 210 <> 33.01 <> <> <> 3194 <> <> <> <> <>
  211 25 0.235325 -8.094938 12.203868 33 " " L "A" 38 -0.50000 -0.50000 "LEU " " N  " "    " 7 0 0 2E2EFF  "N100"  2 1 9 ""  1 ""  <> 0 0 0 211 211 1 0 211 1 211 211 1 19.77 100 0 100 100 "CCD mismatch"  <> <> <> <>
  212 3 0.818706 -6.725324 11.880020 33 " " L "A" 24 0.14000 0.14000 "LEU " " CA " "    " 6 0 0 808080  "C101"  2 1 -70 ""  1 ""  FF2E2E  0 0 0 212 212 1 0 212 1 212 212 1 20.23 101 0 101 101 "CCD mismatch"  <> <> <> <>
  213 2 2.201077 -6.896586 11.304607 33 " " L "A" 24 0.50000 0.50000 "LEU " " C  " "    " 6 0 0 808080  "C102"  2 1 9 ""  1 ""  <> 0 0 0 213 213 1 0 213 0 213 213 1 29.58 102 0 102 102 "CCD mismatch"  <> <> <> <>
  214 15 3.024988 -7.432623 12.021735 33 " " L "A" 70 -0.50000 -0.50000 "LEU " " O  " "    " 8 0 0 FF2E2E  "O103"  2 1 9 ""  1 ""  <> 0 0 0 214 214 1 0 214 0 214 214 1 26.46 103 0 103 103 "CCD mismatch"  <> <> <> <>
  215 3 0.853745 -5.741351 13.049049 33 " " L "A" 24 -0.12000 -0.12000 "LEU " " CB " "    " 6 0 0 808080  "C104"  2 1 9 ""  1 ""  <> 0 0 0 215 215 1 0 215 2 215 215 1 20.74 104 0 104 104 "CCD mismatch"  <> <> <> <>
  216 3 -0.466354 -5.331348 13.790841 33 " " L "A" 24 -0.06000 -0.06000 "LEU " " CG " "    " 6 0 0 808080  "C105"  2 1 9 ""  1 ""  <> 0 0 0 216 216 1 0 216 1 216 216 1 24.31 105 0 105 105 "CCD mismatch"  <> <> <> <>
  217 3 -0.257229 -4.375955 15.022103 33 " " L "A" 24 -0.18000 -0.18000 "LEU " " CD1" "    " 6 0 0 808080  "C106"  2 1 9 ""  1 ""  <> 0 0 0 217 217 1 0 217 3 217 217 1 22.21 106 0 106 106 "CCD mismatch"  <> <> <> <>
  218 3 -1.519065 -4.817149 12.810632 33 " " L "A" 24 -0.18000 -0.18000 "LEU " " CD2" "    " 6 0 0 808080  "C107"  2 1 9 ""  1 ""  <> 0 0 0 218 218 1 0 218 3 218 218 1 26.86 107 0 107 107 "CCD mismatch"  <> <> <> <>
  219 43 0.089478 -8.240748 13.192590 33 " " L "A" 21 0.30000 0.30000 "LEU " " H  " "    " 1 0 0 FFFFFF  ""  -1 0 1 ""  1 ""  <> 0 0 0 219 219 1 0 219 0 219 219 <> 19.77 <> <> <> 3195 <> <> <> <> <>
  220 41 0.200527 -6.342824 11.067834 33 " " L "A" 21 0.06000 0.06000 "LEU " " HA " "    " 1 0 0 FFFFFF  ""  -1 0 1 ""  1 ""  <> 0 0 0 220 220 1 0 220 0 220 220 <> 20.23 <> <> <> 3196 <> <> <> <> <>
  221 41 1.248319 -4.844789 12.570938 33 " " L "A" 21 0.06000 0.06000 "LEU " " HB3" "    " 1 0 0 FFFFFF  ""  -1 0 1 ""  1 ""  <> 0 0 0 221 221 1 0 221 0 221 221 <> 20.74 <> <> <> 3197 <> <> <> <> <>
  222 41 1.446218 -6.228572 13.823443 33 " " L "A" 21 0.06000 0.06000 "LEU " " HB2" "    " 1 0 0 FFFFFF  ""  -1 0 1 ""  1 ""  <> 0 0 0 222 222 1 0 222 0 222 222 <> 20.74 <> <> <> 3198 <> <> <> <> <>
  223 41 -0.887131 -6.223519 14.254607 33 " " L "A" 21 0.06000 0.06000 "LEU " " HG " "    " 1 0 0 FFFFFF  ""  -1 0 1 ""  1 ""  <> 0 0 0 223 223 1 0 223 0 223 223 <> 24.31 <> <> <> 3199 <> <> <> <> <>
  224 41 0.661679 -3.820242 14.835310 33 " " L "A" 21 0.06000 0.06000 "LEU " "HD11" "    " 1 0 0 FFFFFF  ""  -1 0 1 ""  1 ""  <> 0 0 0 224 224 1 0 224 0 224 224 <> 22.21 <> <> <> 3200 <> <> <> <> <>
  225 41 -1.088930 -3.703583 15.232559 33 " " L "A" 21 0.06000 0.06000 "LEU " "HD12" "    " 1 0 0 FFFFFF  ""  -1 0 1 ""  1 ""  <> 0 0 0 225 225 1 0 225 0 225 225 <> 22.21 <> <> <> 3201 <> <> <> <> <>
  226 41 -0.160357 -5.016276 15.898864 33 " " L "A" 21 0.06000 0.06000 "LEU " "HD13" "    " 1 0 0 FFFFFF  ""  -1 0 1 ""  1 ""  <> 0 0 0 226 226 1 0 226 0 226 226 <> 22.21 <> <> <> 3202 <> <> <> <> <>
  227 41 -1.080918 -4.833638 11.812707 33 " " L "A" 21 0.06000 0.06000 "LEU " "HD21" "    " 1 0 0 FFFFFF  ""  -1 0 1 ""  1 ""  <> 0 0 0 227 227 1 0 227 0 227 227 <> 26.86 <> <> <> 3203 <> <> <> <> <>
  228 41 -2.437527 -5.403831 12.828837 33 " " L "A" 21 0.06000 0.06000 "LEU " "HD22" "    " 1 0 0 FFFFFF  ""  -1 0 1 ""  1 ""  <> 0 0 0 228 228 1 0 228 0 228 228 <> 26.86 <> <> <> 3204 <> <> <> <> <>
  229 41 -1.688112 -3.748536 12.943277 33 " " L "A" 21 0.06000 0.06000 "LEU " "HD23" "    " 1 0 0 FFFFFF  ""  -1 0 1 ""  1 ""  <> 0 0 0 229 229 1 0 229 0 229 229 <> 26.86 <> <> <> 3205 <> <> <> <> <>
  230 25 2.558216 -6.369302 10.145433 34 " " K "A" 38 -0.50000 -0.50000 "LYS " " N  " "    " 7 0 0 2E2EFF  "N108"  2 1 9 ""  1 ""  <> 0 0 0 230 230 1 0 230 1 230 230 1 26.49 108 0 108 108 "CCD mismatch"  <> <> <> <>
  231 3 3.928357 -6.082981 9.807080 34 " " K "A" 24 0.14000 0.14000 "LYS " " CA " "    " 6 0 0 808080  "C109"  2 1 -70 ""  1 ""  FF2E2E  0 0 0 231 231 1 0 231 1 231 231 1 31.99 109 0 109 109 "CCD mismatch"  <> <> <> <>
  232 2 4.024052 -4.635093 9.305063 34 " " K "A" 24 0.50000 0.50000 "LYS " " C  " "    " 6 0 0 808080  "C110"  2 1 9 ""  1 ""  <> 0 0 0 232 232 1 0 232 0 232 232 1 30.53 110 0 110 110 "CCD mismatch"  <> <> <> <>
  233 15 3.589608 -4.323613 8.164906 34 " " K "A" 70 -0.50000 -0.50000 "LYS " " O  " "    " 8 0 0 FF2E2E  "O111"  2 1 9 ""  1 ""  <> 0 0 0 233 233 1 0 233 0 233 233 1 29.47 111 0 111 111 "CCD mismatch"  <> <> <> <>
  234 3 4.517350 -7.025982 8.695809 34 " " K "A" 24 -0.12000 -0.12000 "LYS " " CB " "    " 6 0 0 808080  "C112"  2 1 9 ""  1 ""  <> 0 0 0 234 234 1 0 234 2 234 234 1 36.72 112 0 112 112 "CCD mismatch"  <> <> <> <>
  235 3 4.432878 -8.545194 9.003376 34 " " K "A" 24 -0.12000 -0.12000 "LYS " " CG " "    " 6 0 0 808080  "C113"  2 1 9 ""  1 ""  <> 0 0 0 235 235 1 0 235 2 235 235 1 45.31 113 0 113 113 "CCD mismatch"  <> <> <> <>
  236 3 5.382957 -9.455231 8.181942 34 " " K "A" 24 -0.12000 -0.12000 "LYS " " CD " "    " 6 0 0 808080  "C114"  2 1 9 ""  1 ""  <> 0 0 0 236 236 1 0 236 2 236 236 1 50.51 114 0 114 114 "CCD mismatch"  <> <> <> <>
  237 3 6.842749 -9.375470 8.740706 34 " " K "A" 24 0.19000 0.19000 "LYS " " CE " "    " 6 0 0 808080  "C115"  2 1 9 ""  1 ""  <> 0 0 0 237 237 1 0 237 2 237 237 1 44.17 115 0 115 115 "CCD mismatch"  <> <> <> <>
  238 32 7.612767 -10.484803 8.230804 34 " " K "A" 38 -0.30000 -0.30000 "LYS " " NZ " "    " 7 1 0 2E2EFF  "N116"  2 1 9 "%UT"  13 ""  <> 0 0 0 238 238 1 0 238 3 238 238 1 42.45 116 0 116 116 "CCD mismatch"  <> <> <> <>
  239 43 1.860065 -5.959566 9.541448 34 " " K "A" 21 0.30000 0.30000 "LYS " " H  " "    " 1 0 0 FFFFFF  ""  -1 0 1 ""  1 ""  <> 0 0 0 239 239 1 0 239 0 239 239 <> 26.49 <> <> <> 3206 <> <> <> <> <>
  240 41 4.670737 -6.138372 10.603264 34 " " K "A" 21 0.06000 0.06000 "LYS " " HA " "    " 1 0 0 FFFFFF  ""  -1 0 1 ""  1 ""  <> 0 0 0 240 240 1 0 240 0 240 240 <> 31.99 <> <> <> 3207 <> <> <> <> <>
  241 41 5.461920 -6.599955 8.357602 34 " " K "A" 21 0.06000 0.06000 "LYS " " HB3" "    " 1 0 0 FFFFFF  ""  -1 0 1 ""  1 ""  <> 0 0 0 241 241 1 0 241 0 241 241 <> 36.72 <> <> <> 3208 <> <> <> <> <>
  242 41 4.081397 -6.710118 7.748036 34 " " K "A" 21 0.06000 0.06000 "LYS " " HB2" "    " 1 0 0 FFFFFF  ""  -1 0 1 ""  1 ""  <> 0 0 0 242 242 1 0 242 0 242 242 <> 36.72 <> <> <> 3209 <> <> <> <> <>
  243 41 3.407378 -8.913136 8.970674 34 " " K "A" 21 0.06000 0.06000 "LYS " " HG3" "    " 1 0 0 FFFFFF  ""  -1 0 1 ""  1 ""  <> 0 0 0 243 243 1 0 243 0 243 243 <> 45.31 <> <> <> 3210 <> <> <> <> <>
  244 41 4.764573 -8.672112 10.033896 34 " " K "A" 21 0.06000 0.06000 "LYS " " HG2" "    " 1 0 0 FFFFFF  ""  -1 0 1 ""  1 ""  <> 0 0 0 244 244 1 0 244 0 244 244 <> 45.31 <> <> <> 3211 <> <> <> <> <>
  245 41 5.383631 -9.159569 7.132808 34 " " K "A" 21 0.06000 0.06000 "LYS " " HD3" "    " 1 0 0 FFFFFF  ""  -1 0 1 ""  1 ""  <> 0 0 0 245 245 1 0 245 0 245 245 <> 50.51 <> <> <> 3212 <> <> <> <> <>
  246 41 4.989996 -10.452412 8.380211 34 " " K "A" 21 0.06000 0.06000 "LYS " " HD2" "    " 1 0 0 FFFFFF  ""  -1 0 1 ""  1 ""  <> 0 0 0 246 246 1 0 246 0 246 246 <> 50.51 <> <> <> 3213 <> <> <> <> <>
  247 41 6.833516 -9.424677 9.829560 34 " " K "A" 21 0.06000 0.06000 "LYS " " HE3" "    " 1 0 0 FFFFFF  ""  -1 0 1 ""  1 ""  <> 0 0 0 247 247 1 0 247 0 247 247 <> 44.17 <> <> <> 3214 <> <> <> <> <>
  248 41 7.312135 -8.414738 8.529129 34 " " K "A" 21 0.06000 0.06000 "LYS " " HE2" "    " 1 0 0 FFFFFF  ""  -1 0 1 ""  1 ""  <> 0 0 0 248 248 1 0 248 0 248 248 <> 44.17 <> <> <> 3215 <> <> <> <> <>
  249 44 7.674840 -10.517910 7.223255 34 " " K "A" 21 0.33000 0.33000 "LYS " " HZ1" "    " 1 0 0 FFFFFF  ""  -1 0 1 ""  1 ""  <> 0 0 0 249 249 1 0 249 0 249 249 <> 42.45 <> <> <> 3216 <> <> <> <> <>
  250 44 8.520286 -10.506464 8.673572 34 " " K "A" 21 0.33000 0.33000 "LYS " " HZ2" "    " 1 0 0 FFFFFF  ""  -1 0 1 ""  1 ""  <> 0 0 0 250 250 1 0 250 0 250 250 <> 42.45 <> <> <> 3217 <> <> <> <> <>
  251 44 7.107891 -11.298364 8.552233 34 " " K "A" 21 0.33000 0.33000 "LYS " " HZ3" "    " 1 0 0 FFFFFF  ""  -1 0 1 ""  1 ""  <> 0 0 0 251 251 1 0 251 0 251 251 <> 42.45 <> <> <> 3218 <> <> <> <> <>
  252 25 4.508906 -3.749470 10.206258 35 " " G "A" 38 -0.50000 -0.50000 "GLY " " N  " "    " 7 0 0 2E2EFF  "N117"  0 1 9 ""  1 ""  <> 0 0 0 252 252 1 0 252 1 252 252 1 31.13 117 0 117 117 "CCD mismatch"  <> <> <> <>
  253 3 4.585111 -2.349300 9.914899 35 " " G "A" 24 0.08000 0.08000 "GLY " " CA " "    " 6 0 0 808080  "C118"  0 1 -70 ""  1 ""  FF2E2E  0 0 0 253 253 1 0 253 2 253 253 1 29.23 118 0 118 118 "CCD mismatch"  <> <> <> <>
  254 2 3.229776 -1.730705 10.387728 35 " " G "A" 24 0.50000 0.50000 "GLY " " C  " "    " 6 0 0 808080  "C119"  0 1 9 ""  1 ""  <> 0 0 0 254 254 1 0 254 0 254 254 1 28.66 119 0 119 119 "CCD mismatch"  <> <> <> <>
  255 15 2.759625 -2.154600 11.485916 35 " " G "A" 70 -0.50000 -0.50000 "GLY " " O  " "    " 8 0 0 FF2E2E  "O120"  0 1 9 ""  1 ""  <> 0 0 0 255 255 1 0 255 0 255 255 1 30.32 120 0 120 120 "CCD mismatch"  <> <> <> <>
  256 43 4.600964 -4.053543 11.164991 35 " " G "A" 21 0.30000 0.30000 "GLY " " H  " "    " 1 0 0 FFFFFF  ""  -1 0 1 ""  1 ""  <> 0 0 0 256 256 1 0 256 0 256 256 <> 31.13 <> <> <> 3219 <> <> <> <> <>
  257 41 5.049246 -2.126475 8.954148 35 " " G "A" 21 0.06000 0.06000 "GLY " " HA3" "    " 1 0 0 FFFFFF  ""  -1 0 1 ""  1 ""  <> 0 0 0 257 257 1 0 257 0 257 257 <> 29.23 <> <> <> 3220 <> <> <> <> <>
  258 41 5.375326 -1.964492 10.559555 35 " " G "A" 21 0.06000 0.06000 "GLY " " HA2" "    " 1 0 0 FFFFFF  ""  -1 0 1 ""  1 ""  <> 0 0 0 258 258 1 0 258 0 258 258 <> 29.23 <> <> <> 3221 <> <> <> <> <>
  259 25 2.679699 -0.700087 9.690426 36 " " T "A" 38 -0.50000 -0.50000 "THR " " N  " "    " 7 0 0 2E2EFF  "N121"  0 1 9 ""  1 ""  <> 0 0 0 259 259 1 0 259 1 259 259 1 21.69 121 0 121 121 "CCD mismatch"  <> <> <> <>
  260 3 1.437148 -0.063952 10.036048 36 " " T "A" 24 0.14000 0.14000 "THR " " CA " "    " 6 0 0 808080  "C122"  0 1 -70 ""  1 ""  FF2E2E  0 0 0 260 260 1 0 260 1 260 260 1 23.68 122 0 122 122 "CCD mismatch"  <> <> <> <>
  261 2 0.313964 -0.956144 9.401371 36 " " T "A" 24 0.50000 0.50000 "THR " " C  " "    " 6 0 0 808080  "C123"  0 1 9 ""  1 ""  <> 0 0 0 261 261 1 0 261 0 261 261 1 23.17 123 0 123 123 "CCD mismatch"  <> <> <> <>
  262 15 -0.897354 -0.689624 9.587647 36 " " T "A" 70 -0.50000 -0.50000 "THR " " O  " "    " 8 0 0 FF2E2E  "O124"  0 1 9 ""  1 ""  <> 0 0 0 262 262 1 0 262 0 262 262 1 23.97 124 0 124 124 "CCD mismatch"  <> <> <> <>
  263 3 1.438738 1.335683 9.365196 36 " " T "A" 24 0.20500 0.20500 "THR " " CB " "    " 6 0 0 808080  "C125"  0 1 9 ""  1 ""  <> 0 0 0 263 263 1 0 263 1 263 263 1 29.66 125 0 125 125 "CCD mismatch"  <> <> <> <>
  264 3 2.502004 2.307370 10.010916 36 " " T "A" 24 -0.18000 -0.18000 "THR " " CG2" "    " 6 0 0 808080  "C126"  0 1 9 ""  1 ""  <> 0 0 0 264 264 1 0 264 3 264 264 1 36.25 126 0 126 126 "CCD mismatch"  <> <> <> <>
  265 16 1.588772 1.320696 7.871367 36 " " T "A" 70 -0.68300 -0.68300 "THR " " OG1" "    " 8 0 0 FF2E2E  "O127"  0 1 9 "%UT"  13 ""  <> 0 0 0 265 265 1 0 265 1 265 265 1 29.94 127 0 127 127 "CCD mismatch"  <> <> <> <>
  266 43 2.932249 -0.567781 8.721504 36 " " T "A" 21 0.30000 0.30000 "THR " " H  " "    " 1 0 0 FFFFFF  ""  -1 0 1 ""  1 ""  <> 0 0 0 266 266 1 0 266 0 266 266 <> 21.69 <> <> <> 3222 <> <> <> <> <>
  267 41 1.210183 0.026899 11.098278 36 " " T "A" 21 0.06000 0.06000 "THR " " HA " "    " 1 0 0 FFFFFF  ""  -1 0 1 ""  1 ""  <> 0 0 0 267 267 1 0 267 0 267 267 <> 23.68 <> <> <> 3223 <> <> <> <> <>
  268 41 0.485487 1.838973 9.526785 36 " " T "A" 21 0.06000 0.06000 "THR " " HB " "    " 1 0 0 FFFFFF  ""  -1 0 1 ""  1 ""  <> 0 0 0 268 268 1 0 268 0 268 268 <> 29.66 <> <> <> 3224 <> <> <> <> <>
  269 41 2.385941 2.073152 11.069109 36 " " T "A" 21 0.06000 0.06000 "THR " "HG21" "    " 1 0 0 FFFFFF  ""  -1 0 1 ""  1 ""  <> 0 0 0 269 269 1 0 269 0 269 269 <> 36.25 <> <> <> 3225 <> <> <> <> <>
  270 41 3.525107 2.046295 9.740358 36 " " T "A" 21 0.06000 0.06000 "THR " "HG22" "    " 1 0 0 FFFFFF  ""  -1 0 1 ""  1 ""  <> 0 0 0 270 270 1 0 270 0 270 270 <> 36.25 <> <> <> 3226 <> <> <> <> <>
  271 41 2.325377 3.370393 9.846953 36 " " T "A" 21 0.06000 0.06000 "THR " "HG23" "    " 1 0 0 FFFFFF  ""  -1 0 1 ""  1 ""  <> 0 0 0 271 271 1 0 271 0 271 271 <> 36.25 <> <> <> 3227 <> <> <> <> <>
  272 42 2.522618 1.493342 7.730905 36 " " T "A" 21 0.41800 0.41800 "THR " " HG1" "    " 1 0 0 FFFFFF  ""  -1 0 1 ""  1 ""  <> 0 0 0 272 272 1 0 272 0 272 272 <> 29.94 <> <> <> 3228 <> <> <> <> <>
  273 25 0.549729 -1.928683 8.574897 37 " " T "A" 38 -0.50000 -0.50000 "THR " " N  " "    " 7 0 0 2E2EFF  "N128"  2 1 9 ""  1 ""  <> 0 0 0 273 273 1 0 273 1 273 273 1 17.31 128 0 128 128 "CCD mismatch"  <> <> <> <>
  274 3 -0.426721 -2.790051 7.908947 37 " " T "A" 24 0.14000 0.14000 "THR " " CA " "    " 6 0 0 808080  "C129"  2 1 -70 ""  1 ""  FF2E2E  0 0 0 274 274 1 0 274 1 274 274 1 16.45 129 0 129 129 "CCD mismatch"  <> <> <> <>
  275 2 -0.730230 -4.123856 8.586450 37 " " T "A" 24 0.50000 0.50000 "THR " " C  " "    " 6 0 0 808080  "C130"  2 1 9 ""  1 ""  <> 0 0 0 275 275 1 0 275 0 275 275 1 18.35 130 0 130 130 "CCD mismatch"  <> <> <> <>
  276 15 0.264661 -4.870021 8.914520 37 " " T "A" 70 -0.50000 -0.50000 "THR " " O  " "    " 8 0 0 FF2E2E  "O131"  2 1 9 ""  1 ""  <> 0 0 0 276 276 1 0 276 0 276 276 1 17.18 131 0 131 131 "CCD mismatch"  <> <> <> <>
  277 3 0.151686 -3.278659 6.555012 37 " " T "A" 24 0.20500 0.20500 "THR " " CB " "    " 6 0 0 808080  "C132"  2 1 9 ""  1 ""  <> 0 0 0 277 277 1 0 277 1 277 277 1 20.45 132 0 132 132 "CCD mismatch"  <> <> <> <>
  278 3 -0.938500 -3.873574 5.650671 37 " " T "A" 24 -0.18000 -0.18000 "THR " " CG2" "    " 6 0 0 808080  "C133"  2 1 9 ""  1 ""  <> 0 0 0 278 278 1 0 278 3 278 278 1 19.32 133 0 133 133 "CCD mismatch"  <> <> <> <>
  279 16 0.627905 -2.167440 5.913855 37 " " T "A" 70 -0.68300 -0.68300 "THR " " OG1" "    " 8 0 0 FF2E2E  "O134"  2 1 9 "%UT"  13 ""  <> 0 0 0 279 279 1 0 279 1 279 279 1 21.66 134 0 134 134 "CCD mismatch"  <> <> <> <>
  280 43 1.512202 -2.189952 8.415247 37 " " T "A" 21 0.30000 0.30000 "THR " " H  " "    " 1 0 0 FFFFFF  ""  -1 0 1 ""  1 ""  <> 0 0 0 280 280 1 0 280 0 280 280 <> 17.31 <> <> <> 3229 <> <> <> <> <>
  281 41 -1.403162 -2.328343 7.762361 37 " " T "A" 21 0.06000 0.06000 "THR " " HA " "    " 1 0 0 FFFFFF  ""  -1 0 1 ""  1 ""  <> 0 0 0 281 281 1 0 281 0 281 281 <> 16.45 <> <> <> 3230 <> <> <> <> <>
  282 41 0.947606 -3.952591 6.871913 37 " " T "A" 21 0.06000 0.06000 "THR " " HB " "    " 1 0 0 FFFFFF  ""  -1 0 1 ""  1 ""  <> 0 0 0 282 282 1 0 282 0 282 282 <> 20.45 <> <> <> 3231 <> <> <> <> <>
  283 41 -1.170708 -4.920887 5.843861 37 " " T "A" 21 0.06000 0.06000 "THR " "HG21" "    " 1 0 0 FFFFFF  ""  -1 0 1 ""  1 ""  <> 0 0 0 283 283 1 0 283 0 283 283 <> 19.32 <> <> <> 3232 <> <> <> <> <>
  284 41 -1.851404 -3.279936 5.698621 37 " " T "A" 21 0.06000 0.06000 "THR " "HG22" "    " 1 0 0 FFFFFF  ""  -1 0 1 ""  1 ""  <> 0 0 0 284 284 1 0 284 0 284 284 <> 19.32 <> <> <> 3233 <> <> <> <> <>
  285 41 -0.615384 -3.857876 4.609784 37 " " T "A" 21 0.06000 0.06000 "THR " "HG23" "    " 1 0 0 FFFFFF  ""  -1 0 1 ""  1 ""  <> 0 0 0 285 285 1 0 285 0 285 285 <> 19.32 <> <> <> 3234 <> <> <> <> <>
  286 42 1.426195 -1.771497 6.271018 37 " " T "A" 21 0.41800 0.41800 "THR " " HG1" "    " 1 0 0 FFFFFF  ""  -1 0 1 ""  1 ""  <> 0 0 0 286 286 1 0 286 0 286 286 <> 21.66 <> <> <> 3235 <> <> <> <> <>
  287 25 -2.003752 -4.446817 8.774511 38 " " V "A" 38 -0.50000 -0.50000 "VAL " " N  " "    " 7 0 0 2E2EFF  "N135"  2 1 9 ""  1 ""  <> 0 0 0 287 287 1 0 287 1 287 287 1 13.85 135 0 135 135 "CCD mismatch"  <> <> <> <>
  288 3 -2.374638 -5.831132 9.148431 38 " " V "A" 24 0.14000 0.14000 "VAL " " CA " "    " 6 0 0 808080  "C136"  2 1 -70 ""  1 ""  FF2E2E  0 0 0 288 288 1 0 288 1 288 288 1 13.85 136 0 136 136 "CCD mismatch"  <> <> <> <>
  289 2 -2.338883 -6.780231 7.875779 38 " " V "A" 24 0.50000 0.50000 "VAL " " C  " "    " 6 0 0 808080  "C137"  2 1 9 ""  1 ""  <> 0 0 0 289 289 1 0 289 0 289 289 1 14.67 137 0 137 137 "CCD mismatch"  <> <> <> <>
  290 15 -3.077647 -6.546197 6.930284 38 " " V "A" 70 -0.50000 -0.50000 "VAL " " O  " "    " 8 0 0 FF2E2E  "O138"  2 1 9 ""  1 ""  <> 0 0 0 290 290 1 0 290 0 290 290 1 13.73 138 0 138 138 "CCD mismatch"  <> <> <> <>
  291 3 -3.640465 -5.920584 9.992701 38 " " V "A" 24 -0.06000 -0.06000 "VAL " " CB " "    " 6 0 0 808080  "C139"  2 1 9 ""  1 ""  <> 0 0 0 291 291 1 0 291 1 291 291 1 11.12 139 0 139 139 "CCD mismatch"  <> <> <> <>
  292 3 -4.977435 -5.654574 9.371207 38 " " V "A" 24 -0.18000 -0.18000 "VAL " " CG1" "    " 6 0 0 808080  "C140"  2 1 9 ""  1 ""  <> 0 0 0 292 292 1 0 292 3 292 292 1 12.42 140 0 140 140 "CCD mismatch"  <> <> <> <>
  293 3 -3.714509 -7.241756 10.724090 38 " " V "A" 24 -0.18000 -0.18000 "VAL " " CG2" "    " 6 0 0 808080  "C141"  2 1 9 ""  1 ""  <> 0 0 0 293 293 1 0 293 3 293 293 1 16.55 141 0 141 141 "CCD mismatch"  <> <> <> <>
  294 43 -2.803833 -3.848769 8.625151 38 " " V "A" 21 0.30000 0.30000 "VAL " " H  " "    " 1 0 0 FFFFFF  ""  -1 0 1 ""  1 ""  <> 0 0 0 294 294 1 0 294 0 294 294 <> 13.85 <> <> <> 3236 <> <> <> <> <>
  295 41 -1.537452 -6.207870 9.736040 38 " " V "A" 21 0.06000 0.06000 "VAL " " HA " "    " 1 0 0 FFFFFF  ""  -1 0 1 ""  1 ""  <> 0 0 0 295 295 1 0 295 0 295 295 <> 13.85 <> <> <> 3237 <> <> <> <> <>
  296 41 -3.616593 -5.083035 10.689867 38 " " V "A" 21 0.06000 0.06000 "VAL " " HB " "    " 1 0 0 FFFFFF  ""  -1 0 1 ""  1 ""  <> 0 0 0 296 296 1 0 296 0 296 296 <> 11.12 <> <> <> 3238 <> <> <> <> <>
  297 41 -5.729360 -5.500021 10.145045 38 " " V "A" 21 0.06000 0.06000 "VAL " "HG11" "    " 1 0 0 FFFFFF  ""  -1 0 1 ""  1 ""  <> 0 0 0 297 297 1 0 297 0 297 297 <> 12.42 <> <> <> 3239 <> <> <> <> <>
  298 41 -4.869037 -4.707493 8.842632 38 " " V "A" 21 0.06000 0.06000 "VAL " "HG12" "    " 1 0 0 FFFFFF  ""  -1 0 1 ""  1 ""  <> 0 0 0 298 298 1 0 298 0 298 298 <> 12.42 <> <> <> 3240 <> <> <> <> <>
  299 41 -5.286923 -6.543118 8.820931 38 " " V "A" 21 0.06000 0.06000 "VAL " "HG13" "    " 1 0 0 FFFFFF  ""  -1 0 1 ""  1 ""  <> 0 0 0 299 299 1 0 299 0 299 299 <> 12.42 <> <> <> 3241 <> <> <> <> <>
  300 41 -2.908557 -7.460978 11.424433 38 " " V "A" 21 0.06000 0.06000 "VAL " "HG21" "    " 1 0 0 FFFFFF  ""  -1 0 1 ""  1 ""  <> 0 0 0 300 300 1 0 300 0 300 300 <> 16.55 <> <> <> 3242 <> <> <> <> <>
  301 41 -4.568371 -7.366819 11.389955 38 " " V "A" 21 0.06000 0.06000 "VAL " "HG22" "    " 1 0 0 FFFFFF  ""  -1 0 1 ""  1 ""  <> 0 0 0 301 301 1 0 301 0 301 301 <> 16.55 <> <> <> 3243 <> <> <> <> <>
  302 41 -3.781004 -8.079641 10.030095 38 " " V "A" 21 0.06000 0.06000 "VAL " "HG23" "    " 1 0 0 FFFFFF  ""  -1 0 1 ""  1 ""  <> 0 0 0 302 302 1 0 302 0 302 302 <> 16.55 <> <> <> 3244 <> <> <> <> <>
  303 25 -1.302857 -7.623327 7.873106 39 " " T "A" 38 -0.50000 -0.50000 "THR " " N  " "    " 7 0 0 2E2EFF  "N142"  2 1 9 ""  1 ""  <> 0 0 0 303 303 1 0 303 1 303 303 1 13.45 142 0 142 142 "CCD mismatch"  <> <> <> <>
  304 3 -0.742905 -8.210468 6.715436 39 " " T "A" 24 0.14000 0.14000 "THR " " CA " "    " 6 0 0 808080  "C143"  2 1 -70 ""  1 ""  FF2E2E  0 0 0 304 304 1 0 304 1 304 304 1 12.51 143 0 143 143 "CCD mismatch"  <> <> <> <>
  305 2 -1.205122 -9.743425 6.666050 39 " " T "A" 24 0.50000 0.50000 "THR " " C  " "    " 6 0 0 808080  "C144"  2 1 9 ""  1 ""  <> 0 0 0 305 305 1 0 305 0 305 305 1 13.72 144 0 144 144 "CCD mismatch"  <> <> <> <>
  306 15 -0.906568 -10.438901 7.604308 39 " " T "A" 70 -0.50000 -0.50000 "THR " " O  " "    " 8 0 0 FF2E2E  "O145"  2 1 9 ""  1 ""  <> 0 0 0 306 306 1 0 306 0 306 306 1 14.09 145 0 145 145 "CCD mismatch"  <> <> <> <>
  307 3 0.786888 -8.115012 6.810035 39 " " T "A" 24 0.20500 0.20500 "THR " " CB " "    " 6 0 0 808080  "C146"  2 1 9 ""  1 ""  <> 0 0 0 307 307 1 0 307 1 307 307 1 18.92 146 0 146 146 "CCD mismatch"  <> <> <> <>
  308 3 1.435958 -8.392353 5.390756 39 " " T "A" 24 -0.18000 -0.18000 "THR " " CG2" "    " 6 0 0 808080  "C147"  2 1 9 ""  1 ""  <> 0 0 0 308 308 1 0 308 3 308 308 1 18.67 147 0 147 147 "CCD mismatch"  <> <> <> <>
  309 16 1.195128 -6.773951 7.186195 39 " " T "A" 70 -0.68300 -0.68300 "THR " " OG1" "    " 8 0 0 FF2E2E  "O148"  2 1 9 "%UT"  13 ""  <> 0 0 0 309 309 1 0 309 1 309 309 1 21.92 148 0 148 148 "CCD mismatch"  <> <> <> <>
  310 43 -0.813033 -7.955884 8.691385 39 " " T "A" 21 0.30000 0.30000 "THR " " H  " "    " 1 0 0 FFFFFF  ""  -1 0 1 ""  1 ""  <> 0 0 0 310 310 1 0 310 0 310 310 <> 13.45 <> <> <> 3245 <> <> <> <> <>
  311 41 -0.893026 -7.623359 5.809416 39 " " T "A" 21 0.06000 0.06000 "THR " " HA " "    " 1 0 0 FFFFFF  ""  -1 0 1 ""  1 ""  <> 0 0 0 311 311 1 0 311 0 311 311 <> 12.51 <> <> <> 3246 <> <> <> <> <>
  312 41 1.124108 -8.779583 7.605478 39 " " T "A" 21 0.06000 0.06000 "THR " " HB " "    " 1 0 0 FFFFFF  ""  -1 0 1 ""  1 ""  <> 0 0 0 312 312 1 0 312 0 312 312 <> 18.92 <> <> <> 3247 <> <> <> <> <>
  313 41 2.491886 -8.138196 5.483035 39 " " T "A" 21 0.06000 0.06000 "THR " "HG21" "    " 1 0 0 FFFFFF  ""  -1 0 1 ""  1 ""  <> 0 0 0 313 313 1 0 313 0 313 313 <> 18.67 <> <> <> 3248 <> <> <> <> <>
  314 41 1.486498 -9.443728 5.107641 39 " " T "A" 21 0.06000 0.06000 "THR " "HG22" "    " 1 0 0 FFFFFF  ""  -1 0 1 ""  1 ""  <> 0 0 0 314 314 1 0 314 0 314 314 <> 18.67 <> <> <> 3249 <> <> <> <> <>
  315 41 1.143049 -7.812395 4.515570 39 " " T "A" 21 0.06000 0.06000 "THR " "HG23" "    " 1 0 0 FFFFFF  ""  -1 0 1 ""  1 ""  <> 0 0 0 315 315 1 0 315 0 315 315 <> 18.67 <> <> <> 3250 <> <> <> <> <>
  316 42 0.640747 -6.363697 7.853991 39 " " T "A" 21 0.41800 0.41800 "THR " " HG1" "    " 1 0 0 FFFFFF  ""  -1 0 1 ""  1 ""  <> 0 0 0 316 316 1 0 316 0 316 316 <> 21.92 <> <> <> 3251 <> <> <> <> <>
  317 25 -1.839464 -10.160707 5.521925 40 " " P "A" 38 -0.14000 -0.14000 "PRO " " N  " "    " 7 0 0 2E2EFF  "N149"  0 1 9 ""  1 ""  <> 0 0 0 317 317 1 0 317 0 317 317 1 12.31 149 0 149 149 "CCD mismatch"  <> <> <> <>
  318 3 -2.174690 -11.592181 5.356772 40 " " P "A" 24 0.01000 0.01000 "PRO " " CA " "    " 6 0 0 808080  "C150"  0 1 -70 ""  1 ""  FF2E2E  0 0 0 318 318 1 0 318 1 318 318 1 9.83 150 0 150 150 "CCD mismatch"  <> <> <> <>
  319 2 -1.000533 -12.560882 5.265621 40 " " P "A" 24 0.50000 0.50000 "PRO " " C  " "    " 6 0 0 808080  "C151"  0 1 9 ""  1 ""  <> 0 0 0 319 319 1 0 319 0 319 319 1 13.06 151 0 151 151 "CCD mismatch"  <> <> <> <>
  320 15 -0.234504 -12.692334 4.295325 40 " " P "A" 70 -0.50000 -0.50000 "PRO " " O  " "    " 8 0 0 FF2E2E  "O152"  0 1 9 ""  1 ""  <> 0 0 0 320 320 1 0 320 0 320 320 1 14.54 152 0 152 152 "CCD mismatch"  <> <> <> <>
  321 3 -3.018090 -11.588221 4.055824 40 " " P "A" 24 -0.12000 -0.12000 "PRO " " CB " "    " 6 0 0 808080  "C153"  0 1 9 ""  1 ""  <> 0 0 0 321 321 1 0 321 2 321 321 1 11.75 153 0 153 153 "CCD mismatch"  <> <> <> <>
  322 3 -2.572151 -10.409762 3.243463 40 " " P "A" 24 -0.12000 -0.12000 "PRO " " CG " "    " 6 0 0 808080  "C154"  0 1 9 ""  1 ""  <> 0 0 0 322 322 1 0 322 2 322 322 1 10.47 154 0 154 154 "CCD mismatch"  <> <> <> <>
  323 3 -2.062577 -9.446189 4.255802 40 " " P "A" 24 -0.05000 -0.05000 "PRO " " CD " "    " 6 0 0 808080  "C155"  0 1 9 ""  1 ""  <> 0 0 0 323 323 1 0 323 2 323 323 1 12.39 155 0 155 155 "CCD mismatch"  <> <> <> <>
  324 41 -2.838362 -11.889076 6.168861 40 " " P "A" 21 0.06000 0.06000 "PRO " " HA " "    " 1 0 0 FFFFFF  ""  -1 0 1 ""  1 ""  <> 0 0 0 324 324 1 0 324 0 324 324 <> 9.83 <> <> <> 3252 <> <> <> <> <>
  325 41 -4.057123 -11.439269 4.349638 40 " " P "A" 21 0.06000 0.06000 "PRO " " HB3" "    " 1 0 0 FFFFFF  ""  -1 0 1 ""  1 ""  <> 0 0 0 325 325 1 0 325 0 325 325 <> 11.75 <> <> <> 3253 <> <> <> <> <>
  326 41 -2.986123 -12.581361 3.607771 40 " " P "A" 21 0.06000 0.06000 "PRO " " HB2" "    " 1 0 0 FFFFFF  ""  -1 0 1 ""  1 ""  <> 0 0 0 326 326 1 0 326 0 326 326 <> 11.75 <> <> <> 3254 <> <> <> <> <>
  327 41 -3.419281 -9.954250 2.730641 40 " " P "A" 21 0.06000 0.06000 "PRO " " HG3" "    " 1 0 0 FFFFFF  ""  -1 0 1 ""  1 ""  <> 0 0 0 327 327 1 0 327 0 327 327 <> 10.47 <> <> <> 3255 <> <> <> <> <>
  328 41 -1.730647 -10.541562 2.563318 40 " " P "A" 21 0.06000 0.06000 "PRO " " HG2" "    " 1 0 0 FFFFFF  ""  -1 0 1 ""  1 ""  <> 0 0 0 328 328 1 0 328 0 328 328 <> 10.47 <> <> <> 3256 <> <> <> <> <>
  329 41 -1.124823 -8.960406 3.986114 40 " " P "A" 21 0.06000 0.06000 "PRO " " HD2" "    " 1 0 0 FFFFFF  ""  -1 0 1 ""  1 ""  <> 0 0 0 329 329 1 0 329 0 329 329 <> 12.39 <> <> <> 3257 <> <> <> <> <>
  330 41 -2.829814 -8.677919 4.351768 40 " " P "A" 21 0.06000 0.06000 "PRO " " HD3" "    " 1 0 0 FFFFFF  ""  -1 0 1 ""  1 ""  <> 0 0 0 330 330 1 0 330 0 330 330 <> 12.39 <> <> <> 3258 <> <> <> <> <>
  331 25 -0.939501 -13.483398 6.233289 41 " " D "A" 38 -0.50000 -0.50000 "ASP " " N  " "    " 7 0 0 2E2EFF  "N156"  0 1 9 ""  1 ""  <> 0 0 0 331 331 1 0 331 1 331 331 1 9.89 156 0 156 156 "CCD mismatch"  <> <> <> <>
  332 3 0.180082 -14.476171 6.402137 41 " " D "A" 24 0.14000 0.14000 "ASP " " CA " "    " 6 0 0 808080  "C157"  0 1 -70 ""  1 ""  FF2E2E  0 0 0 332 332 1 0 332 1 332 332 1 10.36 157 0 157 157 "CCD mismatch"  <> <> <> <>
  333 2 -0.101286 -15.675401 5.450506 41 " " D "A" 24 0.50000 0.50000 "ASP " " C  " "    " 6 0 0 808080  "C158"  0 1 9 ""  1 ""  <> 0 0 0 333 333 1 0 333 0 333 333 1 14.37 158 0 158 158 "CCD mismatch"  <> <> <> <>
  334 15 -1.121899 -16.313637 5.597855 41 " " D "A" 70 -0.50000 -0.50000 "ASP " " O  " "    " 8 0 0 FF2E2E  "O159"  0 1 9 ""  1 ""  <> 0 0 0 334 334 1 0 334 0 334 334 1 12.38 159 0 159 159 "CCD mismatch"  <> <> <> <>
  335 3 0.290367 -14.863102 7.916521 41 " " D "A" 24 -0.22000 -0.22000 "ASP " " CB " "    " 6 0 0 808080  "C160"  0 1 9 ""  1 ""  <> 0 0 0 335 335 1 0 335 2 335 335 1 14.77 160 0 160 160 "CCD mismatch"  <> <> <> <>
  336 2 1.420843 -15.770432 8.321951 41 " " D "A" 24 0.70000 0.70000 "ASP " " CG " "    " 6 0 0 808080  "C161"  0 1 9 "%UT"  13 ""  <> 0 0 0 336 336 1 0 336 0 336 336 1 17.53 161 0 161 161 "CCD mismatch"  <> <> <> <>
  337 15 2.250534 -16.204458 7.518828 41 " " D "A" 70 -0.80000 -0.80000 "ASP " " OD1" "    " 8 0 0 FF2E2E  "O162"  0 1 9 ""  1 ""  <> 0 0 0 337 337 1 0 337 0 337 337 1 19.58 162 0 162 162 "CCD mismatch"  <> <> <> <>
  338 18 1.484510 -16.053770 9.556527 41 " " D "A" 70 -0.80000 -0.80000 "ASP " " OD2" "    " 8 -1 0 FF2E2E  "O163"  0 1 9 ""  1 ""  <> 0 0 0 338 338 1 0 338 0 338 338 1 20.06 163 0 163 163 "CCD mismatch"  <> <> <> <>
  339 43 -1.590768 -13.368855 6.996722 41 " " D "A" 21 0.30000 0.30000 "ASP " " H  " "    " 1 0 0 FFFFFF  ""  -1 0 1 ""  1 ""  <> 0 0 0 339 339 1 0 339 0 339 339 <> 9.89 <> <> <> 3259 <> <> <> <> <>
  340 41 1.104350 -13.932954 6.205320 41 " " D "A" 21 0.06000 0.06000 "ASP " " HA " "    " 1 0 0 FFFFFF  ""  -1 0 1 ""  1 ""  <> 0 0 0 340 340 1 0 340 0 340 340 <> 10.36 <> <> <> 3260 <> <> <> <> <>
  341 41 -0.613616 -15.279397 8.361058 41 " " D "A" 21 0.06000 0.06000 "ASP " " HB3" "    " 1 0 0 FFFFFF  ""  -1 0 1 ""  1 ""  <> 0 0 0 341 341 1 0 341 0 341 341 <> 14.77 <> <> <> 3261 <> <> <> <> <>
  342 41 0.429293 -13.928141 8.459336 41 " " D "A" 21 0.06000 0.06000 "ASP " " HB2" "    " 1 0 0 FFFFFF  ""  -1 0 1 ""  1 ""  <> 0 0 0 342 342 1 0 342 0 342 342 <> 14.77 <> <> <> 3262 <> <> <> <> <>
  343 25 0.878596 -15.925964 4.579801 42 " " K "A" 38 -0.50000 -0.50000 "LYS " " N  " "    " 7 0 0 2E2EFF  "N164"  0 1 9 ""  1 ""  <> 0 0 0 343 343 1 0 343 1 343 343 1 14.02 164 0 164 164 "CCD mismatch"  <> <> <> <>
  344 3 0.830127 -16.797300 3.436042 42 " " K "A" 24 0.14000 0.14000 "LYS " " CA " "    " 6 0 0 808080  "C165"  0 1 -70 ""  1 ""  FF2E2E  0 0 0 344 344 1 0 344 1 344 344 1 13.34 165 0 165 165 "CCD mismatch"  <> <> <> <>
  345 2 0.953125 -18.319338 3.789356 42 " " K "A" 24 0.50000 0.50000 "LYS " " C  " "    " 6 0 0 808080  "C166"  0 1 9 ""  1 ""  <> 0 0 0 345 345 1 0 345 0 345 345 1 16.98 166 0 166 166 "CCD mismatch"  <> <> <> <>
  346 15 0.747996 -19.124134 2.898714 42 " " K "A" 70 -0.50000 -0.50000 "LYS " " O  " "    " 8 0 0 FF2E2E  "O167"  0 1 9 ""  1 ""  <> 0 0 0 346 346 1 0 346 0 346 346 1 20.31 167 0 167 167 "CCD mismatch"  <> <> <> <>
  347 3 1.954897 -16.478025 2.388699 42 " " K "A" 24 -0.12000 -0.12000 "LYS " " CB " "    " 6 0 0 808080  "C168"  0 1 9 ""  1 ""  <> 0 0 0 347 347 1 0 347 2 347 347 1 23.29 168 0 168 168 "CCD mismatch"  <> <> <> <>
  348 3 1.970235 -15.022953 1.913861 42 " " K "A" 24 -0.12000 -0.12000 "LYS " " CG " "    " 6 0 0 808080  "C169"  0 1 9 ""  1 ""  <> 0 0 0 348 348 1 0 348 2 348 348 1 22.12 169 0 169 169 "CCD mismatch"  <> <> <> <>
  349 3 3.202014 -14.688994 1.072255 42 " " K "A" 24 -0.12000 -0.12000 "LYS " " CD " "    " 6 0 0 808080  "C170"  0 1 9 ""  1 ""  <> 0 0 0 349 349 1 0 349 2 349 349 1 26.69 170 0 170 170 "CCD mismatch"  <> <> <> <>
  350 3 3.246122 -13.275956 0.673809 42 " " K "A" 24 0.19000 0.19000 "LYS " " CE " "    " 6 0 0 808080  "C171"  0 1 9 ""  1 ""  <> 0 0 0 350 350 1 0 350 2 350 350 1 22.79 171 0 171 171 "CCD mismatch"  <> <> <> <>
  351 32 4.140043 -13.069566 -0.438979 42 " " K "A" 38 -0.30000 -0.30000 "LYS " " NZ " "    " 7 1 0 2E2EFF  "N172"  0 1 9 "%UT"  13 ""  <> 0 0 0 351 351 1 0 351 3 351 351 1 22.77 172 0 172 172 "CCD mismatch"  <> <> <> <>
  352 43 1.737464 -15.394692 4.593835 42 " " K "A" 21 0.30000 0.30000 "LYS " " H  " "    " 1 0 0 FFFFFF  ""  -1 0 1 ""  1 ""  <> 0 0 0 352 352 1 0 352 0 352 352 <> 14.02 <> <> <> 3263 <> <> <> <> <>
  353 41 -0.160812 -16.693699 2.993993 42 " " K "A" 21 0.06000 0.06000 "LYS " " HA " "    " 1 0 0 FFFFFF  ""  -1 0 1 ""  1 ""  <> 0 0 0 353 353 1 0 353 0 353 353 <> 13.34 <> <> <> 3264 <> <> <> <> <>
  354 41 1.862640 -17.154842 1.539285 42 " " K "A" 21 0.06000 0.06000 "LYS " " HB3" "    " 1 0 0 FFFFFF  ""  -1 0 1 ""  1 ""  <> 0 0 0 354 354 1 0 354 0 354 354 <> 23.29 <> <> <> 3265 <> <> <> <> <>
  355 41 2.923296 -16.757984 2.803339 42 " " K "A" 21 0.06000 0.06000 "LYS " " HB2" "    " 1 0 0 FFFFFF  ""  -1 0 1 ""  1 ""  <> 0 0 0 355 355 1 0 355 0 355 355 <> 23.29 <> <> <> 3266 <> <> <> <> <>
  356 41 1.765896 -14.261501 2.666549 42 " " K "A" 21 0.06000 0.06000 "LYS " " HG3" "    " 1 0 0 FFFFFF  ""  -1 0 1 ""  1 ""  <> 0 0 0 356 356 1 0 356 0 356 356 <> 22.12 <> <> <> 3267 <> <> <> <> <>
  357 41 1.086097 -14.983473 1.277594 42 " " K "A" 21 0.06000 0.06000 "LYS " " HG2" "    " 1 0 0 FFFFFF  ""  -1 0 1 ""  1 ""  <> 0 0 0 357 357 1 0 357 0 357 357 <> 22.12 <> <> <> 3268 <> <> <> <> <>
  358 41 3.144785 -15.426414 0.271605 42 " " K "A" 21 0.06000 0.06000 "LYS " " HD3" "    " 1 0 0 FFFFFF  ""  -1 0 1 ""  1 ""  <> 0 0 0 358 358 1 0 358 0 358 358 <> 26.69 <> <> <> 3269 <> <> <> <> <>
  359 41 4.151014 -15.008279 1.503018 42 " " K "A" 21 0.06000 0.06000 "LYS " " HD2" "    " 1 0 0 FFFFFF  ""  -1 0 1 ""  1 ""  <> 0 0 0 359 359 1 0 359 0 359 359 <> 26.69 <> <> <> 3270 <> <> <> <> <>
  360 41 3.460721 -12.627010 1.522875 42 " " K "A" 21 0.06000 0.06000 "LYS " " HE3" "    " 1 0 0 FFFFFF  ""  -1 0 1 ""  1 ""  <> 0 0 0 360 360 1 0 360 0 360 360 <> 22.79 <> <> <> 3271 <> <> <> <> <>
  361 41 2.254747 -12.940701 0.369050 42 " " K "A" 21 0.06000 0.06000 "LYS " " HE2" "    " 1 0 0 FFFFFF  ""  -1 0 1 ""  1 ""  <> 0 0 0 361 361 1 0 361 0 361 361 <> 22.79 <> <> <> 3272 <> <> <> <> <>
  362 44 4.207628 -12.081469 -0.636962 42 " " K "A" 21 0.33000 0.33000 "LYS " " HZ1" "    " 1 0 0 FFFFFF  ""  -1 0 1 ""  1 ""  <> 0 0 0 362 362 1 0 362 0 362 362 <> 22.77 <> <> <> 3273 <> <> <> <> <>
  363 44 4.995216 -13.400460 -0.015555 42 " " K "A" 21 0.33000 0.33000 "LYS " " HZ2" "    " 1 0 0 FFFFFF  ""  -1 0 1 ""  1 ""  <> 0 0 0 363 363 1 0 363 0 363 363 <> 22.77 <> <> <> 3274 <> <> <> <> <>
  364 44 3.977410 -13.583155 -1.293307 42 " " K "A" 21 0.33000 0.33000 "LYS " " HZ3" "    " 1 0 0 FFFFFF  ""  -1 0 1 ""  1 ""  <> 0 0 0 364 364 1 0 364 0 364 364 <> 22.77 <> <> <> 3275 <> <> <> <> <>
  365 25 1.244163 -18.590607 5.084508 43 " " R "A" 38 -0.50000 -0.50000 "ARG " " N  " "    " 7 0 0 2E2EFF  "N173"  0 1 9 ""  1 ""  <> 0 0 0 365 365 1 0 365 1 365 365 1 15.14 173 0 173 173 "CCD mismatch"  <> <> <> <>
  366 3 1.308166 -20.014730 5.498779 43 " " R "A" 24 0.14000 0.14000 "ARG " " CA " "    " 6 0 0 808080  "C174"  0 1 -70 ""  1 ""  FF2E2E  0 0 0 366 366 1 0 366 1 366 366 1 14.04 174 0 174 174 "CCD mismatch"  <> <> <> <>
  367 2 -0.069492 -20.685825 5.292473 43 " " R "A" 24 0.50000 0.50000 "ARG " " C  " "    " 6 0 0 808080  "C175"  0 1 9 ""  1 ""  <> 0 0 0 367 367 1 0 367 0 367 367 1 13.23 175 0 175 175 "CCD mismatch"  <> <> <> <>
  368 15 -1.123206 -20.061296 5.271147 43 " " R "A" 70 -0.50000 -0.50000 "ARG " " O  " "    " 8 0 0 FF2E2E  "O176"  0 1 9 ""  1 ""  <> 0 0 0 368 368 1 0 368 0 368 368 1 10.99 176 0 176 176 "CCD mismatch"  <> <> <> <>
  369 3 1.792472 -20.027161 6.962463 43 " " R "A" 24 -0.12000 -0.12000 "ARG " " CB " "    " 6 0 0 808080  "C177"  0 1 9 ""  1 ""  <> 0 0 0 369 369 1 0 369 2 369 369 1 13.09 177 0 177 177 "CCD mismatch"  <> <> <> <>
  370 3 3.214085 -19.543354 7.147595 43 " " R "A" 24 -0.05000 -0.05000 "ARG " " CG " "    " 6 0 0 808080  "C178"  0 1 9 ""  1 ""  <> 0 0 0 370 370 1 0 370 2 370 370 1 13.89 178 0 178 178 "CCD mismatch"  <> <> <> <>
  371 3 3.775880 -19.748922 8.516545 43 " " R "A" 24 0.19000 0.19000 "ARG " " CD " "    " 6 0 0 808080  "C179"  0 1 9 ""  1 ""  <> 0 0 0 371 371 1 0 371 2 371 371 1 16.51 179 0 179 179 "CCD mismatch"  <> <> <> <>
  372 25 3.158081 -18.866209 9.490637 43 " " R "A" 38 -0.69997 -0.69997 "ARG " " NE " "    " 7 0 0 2E2EFF  "N180"  0 1 9 ""  1 ""  <> 0 0 0 372 372 1 0 372 1 372 372 1 14.72 180 0 180 180 "CCD mismatch"  <> <> <> <>
  373 2 3.146574 -19.032621 10.844078 43 " " R "A" 24 0.63990 0.63990 "ARG " " CZ " "    " 6 0 0 808080  "C181"  0 1 9 ""  1 ""  <> 0 0 0 373 373 1 0 373 0 373 373 1 16.63 181 0 181 181 "CCD mismatch"  <> <> <> <>
  374 25 3.744318 -20.148516 11.389643 43 " " R "A" 38 -0.79997 -0.79997 "ARG " " NH1" "    " 7 0 0 2E2EFF  "N182"  0 1 9 ""  1 ""  <> 0 0 0 374 374 1 0 374 2 374 374 1 23.98 182 0 182 182 "CCD mismatch"  <> <> <> <>
  375 31 2.634315 -18.085842 11.603908 43 " " R "A" 38 -0.79997 -0.79997 "ARG " " NH2" "    " 7 1 0 2E2EFF  "N183"  0 1 9 ""  1 ""  <> 0 0 0 375 375 1 0 375 2 375 375 1 20.94 183 0 183 183 "CCD mismatch"  <> <> <> <>
  376 43 1.198933 -17.820391 5.736290 43 " " R "A" 21 0.30000 0.30000 "ARG " " H  " "    " 1 0 0 FFFFFF  ""  -1 0 1 ""  1 ""  <> 0 0 0 376 376 1 0 376 0 376 376 <> 15.14 <> <> <> 3276 <> <> <> <> <>
  377 41 1.960131 -20.523018 4.788366 43 " " R "A" 21 0.06000 0.06000 "ARG " " HA " "    " 1 0 0 FFFFFF  ""  -1 0 1 ""  1 ""  <> 0 0 0 377 377 1 0 377 0 377 377 <> 14.04 <> <> <> 3277 <> <> <> <> <>
  378 41 1.782529 -21.083654 7.230464 43 " " R "A" 21 0.06000 0.06000 "ARG " " HB3" "    " 1 0 0 FFFFFF  ""  -1 0 1 ""  1 ""  <> 0 0 0 378 378 1 0 378 0 378 378 <> 13.09 <> <> <> 3278 <> <> <> <> <>
  379 41 1.125514 -19.533270 7.669101 43 " " R "A" 21 0.06000 0.06000 "ARG " " HB2" "    " 1 0 0 FFFFFF  ""  -1 0 1 ""  1 ""  <> 0 0 0 379 379 1 0 379 0 379 379 <> 13.09 <> <> <> 3279 <> <> <> <> <>
  380 41 3.298878 -18.475842 6.944315 43 " " R "A" 21 0.06000 0.06000 "ARG " " HG3" "    " 1 0 0 FFFFFF  ""  -1 0 1 ""  1 ""  <> 0 0 0 380 380 1 0 380 0 380 380 <> 13.89 <> <> <> 3280 <> <> <> <> <>
  381 41 3.945826 -20.030371 6.503026 43 " " R "A" 21 0.06000 0.06000 "ARG " " HG2" "    " 1 0 0 FFFFFF  ""  -1 0 1 ""  1 ""  <> 0 0 0 381 381 1 0 381 0 381 381 <> 13.89 <> <> <> 3281 <> <> <> <> <>
  382 41 4.860547 -19.642609 8.499469 43 " " R "A" 21 0.06000 0.06000 "ARG " " HD3" "    " 1 0 0 FFFFFF  ""  -1 0 1 ""  1 ""  <> 0 0 0 382 382 1 0 382 0 382 382 <> 16.51 <> <> <> 3282 <> <> <> <> <>
  383 41 3.538242 -20.749723 8.877151 43 " " R "A" 21 0.06000 0.06000 "ARG " " HD2" "    " 1 0 0 FFFFFF  ""  -1 0 1 ""  1 ""  <> 0 0 0 383 383 1 0 383 0 383 383 <> 16.51 <> <> <> 3283 <> <> <> <> <>
  384 43 2.750909 -18.039452 9.077373 43 " " R "A" 21 0.44000 0.44000 "ARG " " HE " "    " 1 0 0 FFFFFF  ""  -1 0 1 ""  1 ""  <> 0 0 0 384 384 1 0 384 0 384 384 <> 14.72 <> <> <> 3284 <> <> <> <> <>
  385 43 3.870122 -20.299242 12.380375 43 " " R "A" 21 0.46000 0.46000 "ARG " "HH12" "    " 1 0 0 FFFFFF  ""  -1 0 1 ""  1 ""  <> 0 0 0 385 385 1 0 385 0 385 385 <> 23.98 <> <> <> 3285 <> <> <> <> <>
  386 43 4.071537 -20.881416 10.776546 43 " " R "A" 21 0.46000 0.46000 "ARG " "HH11" "    " 1 0 0 FFFFFF  ""  -1 0 1 ""  1 ""  <> 0 0 0 386 386 1 0 386 0 386 386 <> 23.98 <> <> <> 3286 <> <> <> <> <>
  387 44 2.597389 -18.176445 12.609159 43 " " R "A" 21 0.46000 0.46000 "ARG " "HH22" "    " 1 0 0 FFFFFF  ""  -1 0 1 ""  1 ""  <> 0 0 0 387 387 1 0 387 0 387 387 <> 20.94 <> <> <> 3287 <> <> <> <> <>
  388 44 2.056777 -17.361765 11.201095 43 " " R "A" 21 0.46000 0.46000 "ARG " "HH21" "    " 1 0 0 FFFFFF  ""  -1 0 1 ""  1 ""  <> 0 0 0 388 388 1 0 388 0 388 388 <> 20.94 <> <> <> 3288 <> <> <> <> <>
  389 25 -0.017085 -22.016350 5.288978 44 " " K "A" 38 -0.50000 -0.50000 "LYS " " N  " "    " 7 0 0 2E2EFF  "N184"  0 1 9 ""  1 ""  <> 0 0 0 389 389 1 0 389 1 389 389 1 13.48 184 0 184 184 "CCD mismatch"  <> <> <> <>
  390 3 -1.039371 -22.957214 5.112289 44 " " K "A" 24 0.14000 0.14000 "LYS " " CA " "    " 6 0 0 808080  "C185"  0 1 -70 ""  1 ""  FF2E2E  0 0 0 390 390 1 0 390 1 390 390 1 12.56 185 0 185 185 "CCD mismatch"  <> <> <> <>
  391 2 -1.642768 -23.356268 6.439299 44 " " K "A" 24 0.50000 0.50000 "LYS " " C  " "    " 6 0 0 808080  "C186"  0 1 9 ""  1 ""  <> 0 0 0 391 391 1 0 391 0 391 391 1 14.32 186 0 186 186 "CCD mismatch"  <> <> <> <>
  392 15 -1.069076 -24.195501 7.099879 44 " " K "A" 70 -0.50000 -0.50000 "LYS " " O  " "    " 8 0 0 FF2E2E  "O187"  0 1 9 ""  1 ""  <> 0 0 0 392 392 1 0 392 0 392 392 1 12.92 187 0 187 187 "CCD mismatch"  <> <> <> <>
  393 3 -0.535263 -24.237261 4.378078 44 " " K "A" 24 -0.12000 -0.12000 "LYS " " CB " "    " 6 0 0 808080  "C188"  0 1 9 ""  1 ""  <> 0 0 0 393 393 1 0 393 2 393 393 1 12.73 188 0 188 188 "CCD mismatch"  <> <> <> <>
  394 3 -0.144560 -23.990227 2.918052 44 " " K "A" 24 -0.12000 -0.12000 "LYS " " CG " "    " 6 0 0 808080  "C189"  0 1 9 ""  1 ""  <> 0 0 0 394 394 1 0 394 2 394 394 1 19.86 189 0 189 189 "CCD mismatch"  <> <> <> <>
  395 3 -0.006598 -25.222626 2.099344 44 " " K "A" 24 -0.12000 -0.12000 "LYS " " CD " "    " 6 0 0 808080  "C190"  0 1 9 ""  1 ""  <> 0 0 0 395 395 1 0 395 2 395 395 1 21.99 190 0 190 190 "CCD mismatch"  <> <> <> <>
  396 3 -1.328262 -25.820087 1.592400 44 " " K "A" 24 0.19000 0.19000 "LYS " " CE " "    " 6 0 0 808080  "C191"  0 1 9 ""  1 ""  <> 0 0 0 396 396 1 0 396 2 396 396 1 29.61 191 0 191 191 "CCD mismatch"  <> <> <> <>
  397 32 -1.155160 -27.114546 0.911471 44 " " K "A" 38 -0.30000 -0.30000 "LYS " " NZ " "    " 7 1 0 2E2EFF  "N192"  0 1 9 "%UT"  13 ""  <> 0 0 0 397 397 1 0 397 3 397 397 1 29.82 192 0 192 192 "CCD mismatch"  <> <> <> <>
  398 43 0.886629 -22.439714 5.444446 44 " " K "A" 21 0.30000 0.30000 "LYS " " H  " "    " 1 0 0 FFFFFF  ""  -1 0 1 ""  1 ""  <> 0 0 0 398 398 1 0 398 0 398 398 <> 13.48 <> <> <> 3289 <> <> <> <> <>
  399 41 -1.771677 -22.436922 4.494938 44 " " K "A" 21 0.06000 0.06000 "LYS " " HA " "    " 1 0 0 FFFFFF  ""  -1 0 1 ""  1 ""  <> 0 0 0 399 399 1 0 399 0 399 399 <> 12.56 <> <> <> 3290 <> <> <> <> <>
  400 41 -1.361525 -24.948088 4.388407 44 " " K "A" 21 0.06000 0.06000 "LYS " " HB3" "    " 1 0 0 FFFFFF  ""  -1 0 1 ""  1 ""  <> 0 0 0 400 400 1 0 400 0 400 400 <> 12.73 <> <> <> 3291 <> <> <> <> <>
  401 41 0.296892 -24.755886 4.854154 44 " " K "A" 21 0.06000 0.06000 "LYS " " HB2" "    " 1 0 0 FFFFFF  ""  -1 0 1 ""  1 ""  <> 0 0 0 401 401 1 0 401 0 401 401 <> 12.73 <> <> <> 3292 <> <> <> <> <>
  402 41 0.770063 -23.397335 2.924560 44 " " K "A" 21 0.06000 0.06000 "LYS " " HG3" "    " 1 0 0 FFFFFF  ""  -1 0 1 ""  1 ""  <> 0 0 0 402 402 1 0 402 0 402 402 <> 19.86 <> <> <> 3293 <> <> <> <> <>
  403 41 -0.975167 -23.383821 2.556857 44 " " K "A" 21 0.06000 0.06000 "LYS " " HG2" "    " 1 0 0 FFFFFF  ""  -1 0 1 ""  1 ""  <> 0 0 0 403 403 1 0 403 0 403 403 <> 19.86 <> <> <> 3294 <> <> <> <> <>
  404 41 0.547636 -25.953583 2.688095 44 " " K "A" 21 0.06000 0.06000 "LYS " " HD3" "    " 1 0 0 FFFFFF  ""  -1 0 1 ""  1 ""  <> 0 0 0 404 404 1 0 404 0 404 404 <> 21.99 <> <> <> 3295 <> <> <> <> <>
  405 41 0.559515 -24.952478 1.207922 44 " " K "A" 21 0.06000 0.06000 "LYS " " HD2" "    " 1 0 0 FFFFFF  ""  -1 0 1 ""  1 ""  <> 0 0 0 405 405 1 0 405 0 405 405 <> 21.99 <> <> <> 3296 <> <> <> <> <>
  406 41 -1.781556 -25.153324 0.858880 44 " " K "A" 21 0.06000 0.06000 "LYS " " HE3" "    " 1 0 0 FFFFFF  ""  -1 0 1 ""  1 ""  <> 0 0 0 406 406 1 0 406 0 406 406 <> 29.61 <> <> <> 3297 <> <> <> <> <>
  407 41 -2.084141 -25.924212 2.370795 44 " " K "A" 21 0.06000 0.06000 "LYS " " HE2" "    " 1 0 0 FFFFFF  ""  -1 0 1 ""  1 ""  <> 0 0 0 407 407 1 0 407 0 407 407 <> 29.61 <> <> <> 3298 <> <> <> <> <>
  408 44 -2.015803 -27.572350 0.647269 44 " " K "A" 21 0.33000 0.33000 "LYS " " HZ1" "    " 1 0 0 FFFFFF  ""  -1 0 1 ""  1 ""  <> 0 0 0 408 408 1 0 408 0 408 408 <> 29.82 <> <> <> 3299 <> <> <> <> <>
  409 44 -0.421584 -27.097246 0.217447 44 " " K "A" 21 0.33000 0.33000 "LYS " " HZ2" "    " 1 0 0 FFFFFF  ""  -1 0 1 ""  1 ""  <> 0 0 0 409 409 1 0 409 0 409 409 <> 29.82 <> <> <> 3300 <> <> <> <> <>
  410 44 -0.775882 -27.743683 1.604600 44 " " K "A" 21 0.33000 0.33000 "LYS " " HZ3" "    " 1 0 0 FFFFFF  ""  -1 0 1 ""  1 ""  <> 0 0 0 410 410 1 0 410 0 410 410 <> 29.82 <> <> <> 3301 <> <> <> <> <>
  411 25 -2.703239 -22.620155 6.836342 45 " " G "A" 38 -0.50000 -0.50000 "GLY " " N  " "    " 7 0 0 2E2EFF  "N193"  2 1 9 ""  1 ""  <> 0 0 0 411 411 1 0 411 1 411 411 1 11.4 193 0 193 193 "CCD mismatch"  <> <> <> <>
  412 3 -3.109411 -22.623615 8.228327 45 " " G "A" 24 0.08000 0.08000 "GLY " " CA " "    " 6 0 0 808080  "C194"  2 1 -70 ""  1 ""  FF2E2E  0 0 0 412 412 1 0 412 2 412 412 1 12.63 194 0 194 194 "CCD mismatch"  <> <> <> <>
  413 2 -4.381651 -23.532394 8.315688 45 " " G "A" 24 0.50000 0.50000 "GLY " " C  " "    " 6 0 0 808080  "C195"  2 1 9 ""  1 ""  <> 0 0 0 413 413 1 0 413 0 413 413 1 9.16 195 0 195 195 "CCD mismatch"  <> <> <> <>
  414 15 -5.041097 -23.835491 7.373524 45 " " G "A" 70 -0.50000 -0.50000 "GLY " " O  " "    " 8 0 0 FF2E2E  "O196"  2 1 9 ""  1 ""  <> 0 0 0 414 414 1 0 414 0 414 414 1 11.41 196 0 196 196 "CCD mismatch"  <> <> <> <>
  415 43 -3.180893 -22.058846 6.145777 45 " " G "A" 21 0.30000 0.30000 "GLY " " H  " "    " 1 0 0 FFFFFF  ""  -1 0 1 ""  1 ""  <> 0 0 0 415 415 1 0 415 0 415 415 <> 11.4 <> <> <> 3302 <> <> <> <> <>
  416 41 -3.253932 -21.622131 8.633600 45 " " G "A" 21 0.06000 0.06000 "GLY " " HA3" "    " 1 0 0 FFFFFF  ""  -1 0 1 ""  1 ""  <> 0 0 0 416 416 1 0 416 0 416 416 <> 12.63 <> <> <> 3303 <> <> <> <> <>
  417 41 -2.350398 -23.020082 8.902725 45 " " G "A" 21 0.06000 0.06000 "GLY " " HA2" "    " 1 0 0 FFFFFF  ""  -1 0 1 ""  1 ""  <> 0 0 0 417 417 1 0 417 0 417 417 <> 12.63 <> <> <> 3304 <> <> <> <> <>
  418 25 -4.624461 -24.024672 9.496100 46 " " L "A" 38 -0.50000 -0.50000 "LEU " " N  " "    " 7 0 0 2E2EFF  "N197"  2 1 9 ""  1 ""  <> 0 0 0 418 418 1 0 418 1 418 418 1 10.52 197 0 197 197 "CCD mismatch"  <> <> <> <>
  419 3 -5.826570 -24.697865 9.996598 46 " " L "A" 24 0.14000 0.14000 "LEU " " CA " "    " 6 0 0 808080  "C198"  2 1 -70 ""  1 ""  FF2E2E  0 0 0 419 419 1 0 419 1 419 419 1 9.68 198 0 198 198 "CCD mismatch"  <> <> <> <>
  420 2 -6.364435 -24.054934 11.334795 46 " " L "A" 24 0.50000 0.50000 "LEU " " C  " "    " 6 0 0 808080  "C199"  2 1 9 ""  1 ""  <> 0 0 0 420 420 1 0 420 0 420 420 1 12.12 199 0 199 199 "CCD mismatch"  <> <> <> <>
  421 15 -5.651024 -23.922522 12.319360 46 " " L "A" 70 -0.50000 -0.50000 "LEU " " O  " "    " 8 0 0 FF2E2E  "O200"  2 1 9 ""  1 ""  <> 0 0 0 421 421 1 0 421 0 421 421 1 11.39 200 0 200 200 "CCD mismatch"  <> <> <> <>
  422 3 -5.336671 -26.141729 10.290600 46 " " L "A" 24 -0.12000 -0.12000 "LEU " " CB " "    " 6 0 0 808080  "C201"  2 1 9 ""  1 ""  <> 0 0 0 422 422 1 0 422 2 422 422 1 11.25 201 0 201 201 "CCD mismatch"  <> <> <> <>
  423 3 -6.434013 -27.069513 10.874667 46 " " L "A" 24 -0.06000 -0.06000 "LEU " " CG " "    " 6 0 0 808080  "C202"  2 1 9 ""  1 ""  <> 0 0 0 423 423 1 0 423 1 423 423 1 12.74 202 0 202 202 "CCD mismatch"  <> <> <> <>
  424 3 -7.611060 -27.286646 9.905951 46 " " L "A" 24 -0.18000 -0.18000 "LEU " " CD1" "    " 6 0 0 808080  "C203"  2 1 9 ""  1 ""  <> 0 0 0 424 424 1 0 424 3 424 424 1 12.09 203 0 203 203 "CCD mismatch"  <> <> <> <>
  425 3 -5.748328 -28.491590 11.133632 46 " " L "A" 24 -0.18000 -0.18000 "LEU " " CD2" "    " 6 0 0 808080  "C204"  2 1 9 ""  1 ""  <> 0 0 0 425 425 1 0 425 3 425 425 1 14.69 204 0 204 204 "CCD mismatch"  <> <> <> <>
  426 43 -3.997459 -23.803391 10.256365 46 " " L "A" 21 0.30000 0.30000 "LEU " " H  " "    " 1 0 0 FFFFFF  ""  -1 0 1 ""  1 ""  <> 0 0 0 426 426 1 0 426 0 426 426 <> 10.52 <> <> <> 3305 <> <> <> <> <>
  427 41 -6.581464 -24.455027 9.248756 46 " " L "A" 21 0.06000 0.06000 "LEU " " HA " "    " 1 0 0 FFFFFF  ""  -1 0 1 ""  1 ""  <> 0 0 0 427 427 1 0 427 0 427 427 <> 9.68 <> <> <> 3306 <> <> <> <> <>
  428 41 -4.360652 -26.271442 10.758215 46 " " L "A" 21 0.06000 0.06000 "LEU " " HB3" "    " 1 0 0 FFFFFF  ""  -1 0 1 ""  1 ""  <> 0 0 0 428 428 1 0 428 0 428 428 <> 11.25 <> <> <> 3307 <> <> <> <> <>
  429 41 -5.126571 -26.565361 9.308513 46 " " L "A" 21 0.06000 0.06000 "LEU " " HB2" "    " 1 0 0 FFFFFF  ""  -1 0 1 ""  1 ""  <> 0 0 0 429 429 1 0 429 0 429 429 <> 11.25 <> <> <> 3308 <> <> <> <> <>
  430 41 -6.783904 -26.625980 11.806844 46 " " L "A" 21 0.06000 0.06000 "LEU " " HG " "    " 1 0 0 FFFFFF  ""  -1 0 1 ""  1 ""  <> 0 0 0 430 430 1 0 430 0 430 430 <> 12.74 <> <> <> 3309 <> <> <> <> <>
  431 41 -8.009396 -28.301239 9.911190 46 " " L "A" 21 0.06000 0.06000 "LEU " "HD11" "    " 1 0 0 FFFFFF  ""  -1 0 1 ""  1 ""  <> 0 0 0 431 431 1 0 431 0 431 431 <> 12.09 <> <> <> 3310 <> <> <> <> <>
  432 41 -8.377766 -26.559036 10.172124 46 " " L "A" 21 0.06000 0.06000 "LEU " "HD12" "    " 1 0 0 FFFFFF  ""  -1 0 1 ""  1 ""  <> 0 0 0 432 432 1 0 432 0 432 432 <> 12.09 <> <> <> 3311 <> <> <> <> <>
  433 41 -7.294252 -26.911976 8.932626 46 " " L "A" 21 0.06000 0.06000 "LEU " "HD13" "    " 1 0 0 FFFFFF  ""  -1 0 1 ""  1 ""  <> 0 0 0 433 433 1 0 433 0 433 433 <> 12.09 <> <> <> 3312 <> <> <> <> <>
  434 41 -5.058646 -28.849581 10.369250 46 " " L "A" 21 0.06000 0.06000 "LEU " "HD21" "    " 1 0 0 FFFFFF  ""  -1 0 1 ""  1 ""  <> 0 0 0 434 434 1 0 434 0 434 434 <> 14.69 <> <> <> 3313 <> <> <> <> <>
  435 41 -5.215333 -28.532408 12.083554 46 " " L "A" 21 0.06000 0.06000 "LEU " "HD22" "    " 1 0 0 FFFFFF  ""  -1 0 1 ""  1 ""  <> 0 0 0 435 435 1 0 435 0 435 435 <> 14.69 <> <> <> 3314 <> <> <> <> <>
  436 41 -6.409741 -29.357489 11.104397 46 " " L "A" 21 0.06000 0.06000 "LEU " "HD23" "    " 1 0 0 FFFFFF  ""  -1 0 1 ""  1 ""  <> 0 0 0 436 436 1 0 436 0 436 436 <> 14.69 <> <> <> 3315 <> <> <> <> <>
  437 25 -7.620275 -23.518183 11.298669 47 " " V "A" 38 -0.50000 -0.50000 "VAL " " N  " "    " 7 0 0 2E2EFF  "N205"  2 1 9 ""  1 ""  <> 0 0 0 437 437 1 0 437 1 437 437 1 8.56 205 0 205 205 "CCD mismatch"  <> <> <> <>
  438 3 -8.343113 -23.067659 12.465515 47 " " V "A" 24 0.14000 0.14000 "VAL " " CA " "    " 6 0 0 808080  "C206"  2 1 -70 ""  1 ""  FF2E2E  0 0 0 438 438 1 0 438 1 438 438 1 8.1 206 0 206 206 "CCD mismatch"  <> <> <> <>
  439 2 -9.046675 -24.305479 12.974899 47 " " V "A" 24 0.50000 0.50000 "VAL " " C  " "    " 6 0 0 808080  "C207"  2 1 9 ""  1 ""  <> 0 0 0 439 439 1 0 439 0 439 439 1 9.53 207 0 207 207 "CCD mismatch"  <> <> <> <>
  440 15 -9.554466 -25.058178 12.162904 47 " " V "A" 70 -0.50000 -0.50000 "VAL " " O  " "    " 8 0 0 FF2E2E  "O208"  2 1 9 ""  1 ""  <> 0 0 0 440 440 1 0 440 0 440 440 1 11.23 208 0 208 208 "CCD mismatch"  <> <> <> <>
  441 3 -9.565155 -22.118183 12.181841 47 " " V "A" 24 -0.06000 -0.06000 "VAL " " CB " "    " 6 0 0 808080  "C209"  2 1 9 ""  1 ""  <> 0 0 0 441 441 1 0 441 1 441 441 1 7.88 209 0 209 209 "CCD mismatch"  <> <> <> <>
  442 3 -10.611294 -21.855213 13.268311 47 " " V "A" 24 -0.18000 -0.18000 "VAL " " CG1" "    " 6 0 0 808080  "C210"  2 1 9 ""  1 ""  <> 0 0 0 442 442 1 0 442 3 442 442 1 8.9 210 0 210 210 "CCD mismatch"  <> <> <> <>
  443 3 -8.992805 -20.836599 11.733252 47 " " V "A" 24 -0.18000 -0.18000 "VAL " " CG2" "    " 6 0 0 808080  "C211"  2 1 9 ""  1 ""  <> 0 0 0 443 443 1 0 443 3 443 443 1 10.1 211 0 211 211 "CCD mismatch"  <> <> <> <>
  444 43 -8.196129 -23.701021 10.489309 47 " " V "A" 21 0.30000 0.30000 "VAL " " H  " "    " 1 0 0 FFFFFF  ""  -1 0 1 ""  1 ""  <> 0 0 0 444 444 1 0 444 0 444 444 <> 8.56 <> <> <> 3316 <> <> <> <> <>
  445 41 -7.746174 -22.645126 13.273744 47 " " V "A" 21 0.06000 0.06000 "VAL " " HA " "    " 1 0 0 FFFFFF  ""  -1 0 1 ""  1 ""  <> 0 0 0 445 445 1 0 445 0 445 445 <> 8.1 <> <> <> 3317 <> <> <> <> <>
  446 41 -10.207059 -22.555046 11.416850 47 " " V "A" 21 0.06000 0.06000 "VAL " " HB " "    " 1 0 0 FFFFFF  ""  -1 0 1 ""  1 ""  <> 0 0 0 446 446 1 0 446 0 446 446 <> 7.88 <> <> <> 3318 <> <> <> <> <>
  447 41 -11.308331 -22.688574 13.356347 47 " " V "A" 21 0.06000 0.06000 "VAL " "HG11" "    " 1 0 0 FFFFFF  ""  -1 0 1 ""  1 ""  <> 0 0 0 447 447 1 0 447 0 447 447 <> 8.9 <> <> <> 3319 <> <> <> <> <>
  448 41 -10.168857 -21.645905 14.242244 47 " " V "A" 21 0.06000 0.06000 "VAL " "HG12" "    " 1 0 0 FFFFFF  ""  -1 0 1 ""  1 ""  <> 0 0 0 448 448 1 0 448 0 448 448 <> 8.9 <> <> <> 3320 <> <> <> <> <>
  449 41 -11.182336 -20.961477 13.016827 47 " " V "A" 21 0.06000 0.06000 "VAL " "HG13" "    " 1 0 0 FFFFFF  ""  -1 0 1 ""  1 ""  <> 0 0 0 449 449 1 0 449 0 449 449 <> 8.9 <> <> <> 3321 <> <> <> <> <>
  450 41 -8.368114 -20.239931 12.397965 47 " " V "A" 21 0.06000 0.06000 "VAL " "HG21" "    " 1 0 0 FFFFFF  ""  -1 0 1 ""  1 ""  <> 0 0 0 450 450 1 0 450 0 450 450 <> 10.1 <> <> <> 3322 <> <> <> <> <>
  451 41 -8.322520 -20.994013 10.888245 47 " " V "A" 21 0.06000 0.06000 "VAL " "HG22" "    " 1 0 0 FFFFFF  ""  -1 0 1 ""  1 ""  <> 0 0 0 451 451 1 0 451 0 451 451 <> 10.1 <> <> <> 3323 <> <> <> <> <>
  452 41 -9.778139 -20.140078 11.439642 47 " " V "A" 21 0.06000 0.06000 "VAL " "HG23" "    " 1 0 0 FFFFFF  ""  -1 0 1 ""  1 ""  <> 0 0 0 452 452 1 0 452 0 452 452 <> 10.1 <> <> <> 3324 <> <> <> <> <>
  453 25 -9.162091 -24.500340 14.290823 48 " " Y "A" 38 -0.50000 -0.50000 "TYR " " N  " "    " 7 0 0 2E2EFF  "N212"  2 1 9 ""  1 ""  <> 0 0 0 453 453 1 0 453 1 453 453 1 8.7 212 0 212 212 "CCD mismatch"  <> <> <> <>
  454 3 -10.190987 -25.423616 14.865138 48 " " Y "A" 24 0.14000 0.14000 "TYR " " CA " "    " 6 0 0 808080  "C213"  2 1 -70 ""  1 ""  FF2E2E  0 0 0 454 454 1 0 454 1 454 454 1 11.16 213 0 213 213 "CCD mismatch"  <> <> <> <>
  455 2 -10.866556 -24.847958 16.149485 48 " " Y "A" 24 0.50000 0.50000 "TYR " " C  " "    " 6 0 0 808080  "C214"  2 1 9 ""  1 ""  <> 0 0 0 455 455 1 0 455 0 455 455 1 11.93 214 0 214 214 "CCD mismatch"  <> <> <> <>
  456 15 -10.390282 -23.953350 16.882998 48 " " Y "A" 70 -0.50000 -0.50000 "TYR " " O  " "    " 8 0 0 FF2E2E  "O215"  2 1 9 ""  1 ""  <> 0 0 0 456 456 1 0 456 0 456 456 1 10.96 215 0 215 215 "CCD mismatch"  <> <> <> <>
  457 3 -9.600969 -26.787758 15.157855 48 " " Y "A" 24 -0.00500 -0.00500 "TYR " " CB " "    " 6 0 0 808080  "C216"  2 1 9 ""  1 ""  <> 0 0 0 457 457 1 0 457 2 457 457 1 11.13 216 0 216 216 "CCD mismatch"  <> <> <> <>
  458 2 -8.425502 -26.754852 16.132858 48 " " Y "A" 24 -0.11500 -0.11500 "TYR " " CG " "    " 6 0 0 808080  "C217"  2 1 9 ""  1 ""  <> 0 0 0 458 458 1 0 458 0 458 458 1 13.18 217 0 217 217 "CCD mismatch"  <> <> <> <>
  459 2 -7.075388 -26.600346 15.656543 48 " " Y "A" 24 -0.11500 -0.11500 "TYR " " CD1" "    " 6 0 0 808080  "C218"  2 1 9 ""  1 ""  <> 0 0 0 459 459 1 0 459 1 459 459 1 13.6 218 0 218 218 "CCD mismatch"  <> <> <> <>
  460 2 -8.620351 -27.250116 17.425777 48 " " Y "A" 24 -0.11500 -0.11500 "TYR " " CD2" "    " 6 0 0 808080  "C219"  2 1 9 ""  1 ""  <> 0 0 0 460 460 1 0 460 1 460 460 1 18.32 219 0 219 219 "CCD mismatch"  <> <> <> <>
  461 2 -6.013647 -26.782276 16.576887 48 " " Y "A" 24 -0.11500 -0.11500 "TYR " " CE1" "    " 6 0 0 808080  "C220"  2 1 9 ""  1 ""  <> 0 0 0 461 461 1 0 461 1 461 461 1 16.18 220 0 220 220 "CCD mismatch"  <> <> <> <>
  462 2 -7.478569 -27.459534 18.278456 48 " " Y "A" 24 -0.11500 -0.11500 "TYR " " CE2" "    " 6 0 0 808080  "C221"  2 1 9 ""  1 ""  <> 0 0 0 462 462 1 0 462 1 462 462 1 18.81 221 0 221 221 "CCD mismatch"  <> <> <> <>
  463 2 -6.214105 -27.205101 17.867950 48 " " Y "A" 24 0.15000 0.15000 "TYR " " CZ " "    " 6 0 0 808080  "C222"  2 1 9 ""  1 ""  <> 0 0 0 463 463 1 0 463 0 463 463 1 18.72 222 0 222 222 "CCD mismatch"  <> <> <> <>
  464 16 -5.252818 -27.395966 18.846514 48 " " Y "A" 70 -0.58500 -0.58500 "TYR " " OH " "    " 8 0 0 FF2E2E  "O223"  2 1 9 "%UT"  13 ""  <> 0 0 0 464 464 1 0 464 1 464 464 1 20.3 223 0 223 223 "CCD mismatch"  <> <> <> <>
  465 43 -8.619736 -24.008875 14.986819 48 " " Y "A" 21 0.30000 0.30000 "TYR " " H  " "    " 1 0 0 FFFFFF  ""  -1 0 1 ""  1 ""  <> 0 0 0 465 465 1 0 465 0 465 465 <> 8.7 <> <> <> 3325 <> <> <> <> <>
  466 41 -10.973762 -25.541449 14.115820 48 " " Y "A" 21 0.06000 0.06000 "TYR " " HA " "    " 1 0 0 FFFFFF  ""  -1 0 1 ""  1 ""  <> 0 0 0 466 466 1 0 466 0 466 466 <> 11.16 <> <> <> 3326 <> <> <> <> <>
  467 41 -9.333136 -27.360628 14.270055 48 " " Y "A" 21 0.06000 0.06000 "TYR " " HB3" "    " 1 0 0 FFFFFF  ""  -1 0 1 ""  1 ""  <> 0 0 0 467 467 1 0 467 0 467 467 <> 11.13 <> <> <> 3327 <> <> <> <> <>
  468 41 -10.401283 -27.485044 15.405623 48 " " Y "A" 21 0.06000 0.06000 "TYR " " HB2" "    " 1 0 0 FFFFFF  ""  -1 0 1 ""  1 ""  <> 0 0 0 468 468 1 0 468 0 468 468 <> 11.13 <> <> <> 3328 <> <> <> <> <>
  469 41 -6.919909 -26.321341 14.624855 48 " " Y "A" 21 0.11500 0.11500 "TYR " " HD1" "    " 1 0 0 FFFFFF  ""  -1 0 1 ""  1 ""  <> 0 0 0 469 469 1 0 469 0 469 469 <> 13.6 <> <> <> 3329 <> <> <> <> <>
  470 41 -9.582906 -27.526232 17.830311 48 " " Y "A" 21 0.11500 0.11500 "TYR " " HD2" "    " 1 0 0 FFFFFF  ""  -1 0 1 ""  1 ""  <> 0 0 0 470 470 1 0 470 0 470 470 <> 18.32 <> <> <> 3330 <> <> <> <> <>
  471 41 -4.997544 -26.614614 16.251589 48 " " Y "A" 21 0.11500 0.11500 "TYR " " HE1" "    " 1 0 0 FFFFFF  ""  -1 0 1 ""  1 ""  <> 0 0 0 471 471 1 0 471 0 471 471 <> 16.18 <> <> <> 3331 <> <> <> <> <>
  472 41 -7.563106 -27.958530 19.232529 48 " " Y "A" 21 0.11500 0.11500 "TYR " " HE2" "    " 1 0 0 FFFFFF  ""  -1 0 1 ""  1 ""  <> 0 0 0 472 472 1 0 472 0 472 472 <> 18.81 <> <> <> 3332 <> <> <> <> <>
  473 42 -5.613056 -27.582424 19.716608 48 " " Y "A" 21 0.43500 0.43500 "TYR " " HH " "    " 1 0 0 FFFFFF  ""  -1 0 1 ""  1 ""  <> 0 0 0 473 473 1 0 473 0 473 473 <> 20.3 <> <> <> 3333 <> <> <> <> <>
  474 25 -12.010111 -25.512741 16.388563 49 " " I "A" 38 -0.50000 -0.50000 "ILE " " N  " "    " 7 0 0 2E2EFF  "N224"  2 1 9 ""  1 ""  <> 0 0 0 474 474 1 0 474 1 474 474 1 11.69 224 0 224 224 "CCD mismatch"  <> <> <> <>
  475 3 -12.836188 -25.386225 17.580278 49 " " I "A" 24 0.14000 0.14000 "ILE " " CA " "    " 6 0 0 808080  "C225"  2 1 -70 ""  1 ""  FF2E2E  0 0 0 475 475 1 0 475 1 475 475 1 11.94 225 0 225 225 "CCD mismatch"  <> <> <> <>
  476 2 -12.670196 -26.658485 18.375694 49 " " I "A" 24 0.50000 0.50000 "ILE " " C  " "    " 6 0 0 808080  "C226"  2 1 9 ""  1 ""  <> 0 0 0 476 476 1 0 476 0 476 476 1 12.45 226 0 226 226 "CCD mismatch"  <> <> <> <>
  477 15 -12.741574 -27.719366 17.831358 49 " " I "A" 70 -0.50000 -0.50000 "ILE " " O  " "    " 8 0 0 FF2E2E  "O227"  2 1 9 ""  1 ""  <> 0 0 0 477 477 1 0 477 0 477 477 1 12.29 227 0 227 227 "CCD mismatch"  <> <> <> <>
  478 3 -14.298590 -25.284178 17.171244 49 " " I "A" 24 -0.06000 -0.06000 "ILE " " CB " "    " 6 0 0 808080  "C228"  2 1 9 ""  1 ""  <> 0 0 0 478 478 1 0 478 1 478 478 1 11.74 228 0 228 228 "CCD mismatch"  <> <> <> <>
  479 3 -14.503881 -24.103371 16.165907 49 " " I "A" 24 -0.12000 -0.12000 "ILE " " CG1" "    " 6 0 0 808080  "C229"  2 1 9 ""  1 ""  <> 0 0 0 479 479 1 0 479 2 479 479 1 15.98 229 0 229 229 "CCD mismatch"  <> <> <> <>
  480 3 -15.102919 -24.976631 18.418200 49 " " I "A" 24 -0.18000 -0.18000 "ILE " " CG2" "    " 6 0 0 808080  "C230"  2 1 9 ""  1 ""  <> 0 0 0 480 480 1 0 480 3 480 480 1 15.3 230 0 230 230 "CCD mismatch"  <> <> <> <>
  481 3 -14.265652 -22.727411 16.748310 49 " " I "A" 24 -0.18000 -0.18000 "ILE " " CD1" "    " 6 0 0 808080  "C231"  2 1 9 ""  1 ""  <> 0 0 0 481 481 1 0 481 3 481 481 1 18.56 231 0 231 231 "CCD mismatch"  <> <> <> <>
  482 43 -12.303026 -26.278313 15.798474 49 " " I "A" 21 0.30000 0.30000 "ILE " " H  " "    " 1 0 0 FFFFFF  ""  -1 0 1 ""  1 ""  <> 0 0 0 482 482 1 0 482 0 482 482 <> 11.69 <> <> <> 3334 <> <> <> <> <>
  483 41 -12.523493 -24.470995 18.082941 49 " " I "A" 21 0.06000 0.06000 "ILE " " HA " "    " 1 0 0 FFFFFF  ""  -1 0 1 ""  1 ""  <> 0 0 0 483 483 1 0 483 0 483 483 <> 11.94 <> <> <> 3335 <> <> <> <> <>
  484 41 -14.638615 -26.193810 16.676224 49 " " I "A" 21 0.06000 0.06000 "ILE " " HB " "    " 1 0 0 FFFFFF  ""  -1 0 1 ""  1 ""  <> 0 0 0 484 484 1 0 484 0 484 484 <> 11.74 <> <> <> 3336 <> <> <> <> <>
  485 41 -15.561965 -23.986942 15.931373 49 " " I "A" 21 0.06000 0.06000 "ILE " "HG13" "    " 1 0 0 FFFFFF  ""  -1 0 1 ""  1 ""  <> 0 0 0 485 485 1 0 485 0 485 485 <> 15.98 <> <> <> 3337 <> <> <> <> <>
  486 41 -14.055729 -24.244806 15.182419 49 " " I "A" 21 0.06000 0.06000 "ILE " "HG12" "    " 1 0 0 FFFFFF  ""  -1 0 1 ""  1 ""  <> 0 0 0 486 486 1 0 486 0 486 486 <> 15.98 <> <> <> 3338 <> <> <> <> <>
  487 41 -14.483048 -24.349812 19.059261 49 " " I "A" 21 0.06000 0.06000 "ILE " "HG21" "    " 1 0 0 FFFFFF  ""  -1 0 1 ""  1 ""  <> 0 0 0 487 487 1 0 487 0 487 487 <> 15.3 <> <> <> 3339 <> <> <> <> <>
  488 41 -16.056366 -24.462679 18.296188 49 " " I "A" 21 0.06000 0.06000 "ILE " "HG22" "    " 1 0 0 FFFFFF  ""  -1 0 1 ""  1 ""  <> 0 0 0 488 488 1 0 488 0 488 488 <> 15.3 <> <> <> 3340 <> <> <> <> <>
  489 41 -15.268447 -25.815607 19.094078 49 " " I "A" 21 0.06000 0.06000 "ILE " "HG23" "    " 1 0 0 FFFFFF  ""  -1 0 1 ""  1 ""  <> 0 0 0 489 489 1 0 489 0 489 489 <> 15.3 <> <> <> 3341 <> <> <> <> <>
  490 41 -14.889239 -22.574892 17.629206 49 " " I "A" 21 0.06000 0.06000 "ILE " "HD11" "    " 1 0 0 FFFFFF  ""  -1 0 1 ""  1 ""  <> 0 0 0 490 490 1 0 490 0 490 490 <> 18.56 <> <> <> 3342 <> <> <> <> <>
  491 41 -13.207561 -22.615637 16.985062 49 " " I "A" 21 0.06000 0.06000 "ILE " "HD12" "    " 1 0 0 FFFFFF  ""  -1 0 1 ""  1 ""  <> 0 0 0 491 491 1 0 491 0 491 491 <> 18.56 <> <> <> 3343 <> <> <> <> <>
  492 41 -14.631172 -21.956751 16.069651 49 " " I "A" 21 0.06000 0.06000 "ILE " "HD13" "    " 1 0 0 FFFFFF  ""  -1 0 1 ""  1 ""  <> 0 0 0 492 492 1 0 492 0 492 492 <> 18.56 <> <> <> 3344 <> <> <> <> <>
  493 25 -12.379863 -26.410980 19.673153 50 " " Q "A" 38 -0.50000 -0.50000 "GLN " " N  " "    " 7 0 0 2E2EFF  "N232"  2 1 9 ""  1 ""  <> 0 0 0 493 493 1 0 493 1 493 493 1 12.16 232 0 232 232 "CCD mismatch"  <> <> <> <>
  494 3 -12.321051 -27.510382 20.630417 50 " " Q "A" 24 0.14000 0.14000 "GLN " " CA " "    " 6 0 0 808080  "C233"  2 1 -70 ""  1 ""  FF2E2E  0 0 0 494 494 1 0 494 1 494 494 1 16.12 233 0 233 233 "CCD mismatch"  <> <> <> <>
  495 2 -13.257926 -27.215595 21.799894 50 " " Q "A" 24 0.50000 0.50000 "GLN " " C  " "    " 6 0 0 808080  "C234"  2 1 9 ""  1 ""  <> 0 0 0 495 495 1 0 495 0 495 495 1 18.46 234 0 234 234 "CCD mismatch"  <> <> <> <>
  496 15 -13.353543 -26.039759 22.214315 50 " " Q "A" 70 -0.50000 -0.50000 "GLN " " O  " "    " 8 0 0 FF2E2E  "O235"  2 1 9 ""  1 ""  <> 0 0 0 496 496 1 0 496 0 496 496 1 14.68 235 0 235 235 "CCD mismatch"  <> <> <> <>
  497 3 -10.844151 -27.486008 21.232046 50 " " Q "A" 24 -0.12000 -0.12000 "GLN " " CB " "    " 6 0 0 808080  "C236"  2 1 9 ""  1 ""  <> 0 0 0 497 497 1 0 497 2 497 497 1 14.89 236 0 236 236 "CCD mismatch"  <> <> <> <>
  498 3 -10.574421 -28.674238 22.131968 50 " " Q "A" 24 -0.12000 -0.12000 "GLN " " CG " "    " 6 0 0 808080  "C237"  2 1 9 ""  1 ""  <> 0 0 0 498 498 1 0 498 2 498 498 1 22.06 237 0 237 237 "CCD mismatch"  <> <> <> <>
  499 2 -9.145110 -28.653976 22.803984 50 " " Q "A" 24 0.50000 0.50000 "GLN " " CD " "    " 6 0 0 808080  "C238"  2 1 9 "%UT"  13 "Flip"  <> 0 0 0 499 499 1 0 499 0 499 499 1 29.49 238 0 238 238 "CCD mismatch"  <> "Flip"  <> <>
  500 25 -8.623970 -29.828016 23.147638 50 " " Q "A" 38 -0.76000 -0.76000 "GLN " " NE2" "    " 7 0 0 2E2EFF  "N239"  2 1 9 ""  1 ""  <> 0 0 0 500 500 1 0 500 2 500 500 1 33.76 239 0 239 239 "CCD mismatch"  <> <> <> <>
  501 15 -8.469761 -27.661203 22.971399 50 " " Q "A" 70 -0.50000 -0.50000 "GLN " " OE1" "    " 8 0 0 FF2E2E  "O240"  2 1 9 ""  1 ""  <> 0 0 0 501 501 1 0 501 0 501 501 1 31.22 240 0 240 240 "CCD mismatch"  <> <> <> <>
  502 43 -12.180691 -25.458139 19.942436 50 " " Q "A" 21 0.30000 0.30000 "GLN " " H  " "    " 1 0 0 FFFFFF  ""  -1 0 1 ""  1 ""  <> 0 0 0 502 502 1 0 502 0 502 502 <> 12.16 <> <> <> 3345 <> <> <> <> <>
  503 41 -12.594067 -28.404423 20.069838 50 " " Q "A" 21 0.06000 0.06000 "GLN " " HA " "    " 1 0 0 FFFFFF  ""  -1 0 1 ""  1 ""  <> 0 0 0 503 503 1 0 503 0 503 503 <> 16.12 <> <> <> 3346 <> <> <> <> <>
  504 41 -10.598560 -26.592045 21.805298 50 " " Q "A" 21 0.06000 0.06000 "GLN " " HB3" "    " 1 0 0 FFFFFF  ""  -1 0 1 ""  1 ""  <> 0 0 0 504 504 1 0 504 0 504 504 <> 14.89 <> <> <> 3347 <> <> <> <> <>
  505 41 -10.108991 -27.462547 20.427624 50 " " Q "A" 21 0.06000 0.06000 "GLN " " HB2" "    " 1 0 0 FFFFFF  ""  -1 0 1 ""  1 ""  <> 0 0 0 505 505 1 0 505 0 505 505 <> 14.89 <> <> <> 3348 <> <> <> <> <>
  506 41 -10.702127 -29.595917 21.564255 50 " " Q "A" 21 0.06000 0.06000 "GLN " " HG3" "    " 1 0 0 FFFFFF  ""  -1 0 1 ""  1 ""  <> 0 0 0 506 506 1 0 506 0 506 506 <> 22.06 <> <> <> 3349 <> <> <> <> <>
  507 41 -11.242654 -28.807009 22.982807 50 " " Q "A" 21 0.06000 0.06000 "GLN " " HG2" "    " 1 0 0 FFFFFF  ""  -1 0 1 ""  1 ""  <> 0 0 0 507 507 1 0 507 0 507 507 <> 22.06 <> <> <> 3350 <> <> <> <> <>
  508 43 -7.719190 -29.861519 23.595245 50 " " Q "A" 21 0.38000 0.38000 "GLN " "HE22" "    " 1 0 0 FFFFFF  ""  -1 0 1 ""  1 ""  <> 0 0 0 508 508 1 0 508 0 508 508 <> 33.76 <> <> <> 3351 <> <> <> <> <>
  509 43 -9.115369 -30.701277 23.021034 50 " " Q "A" 21 0.38000 0.38000 "GLN " "HE21" "    " 1 0 0 FFFFFF  ""  -1 0 1 ""  1 ""  <> 0 0 0 509 509 1 0 509 0 509 509 <> 33.76 <> <> <> 3352 <> <> <> <> <>
  510 25 -13.934563 -28.215141 22.431185 51 " " Q "A" 38 -0.50000 -0.50000 "GLN " " N  " "    " 7 0 0 2E2EFF  "N241"  2 1 9 ""  1 ""  <> 0 0 0 510 510 1 0 510 1 510 510 1 15.21 241 0 241 241 "CCD mismatch"  <> <> <> <>
  511 3 -14.526700 -28.162380 23.755423 51 " " Q "A" 24 0.14000 0.14000 "GLN " " CA " "    " 6 0 0 808080  "C242"  2 1 -70 ""  1 ""  FF2E2E  0 0 0 511 511 1 0 511 1 511 511 1 14.75 242 0 242 242 "CCD mismatch"  <> <> <> <>
  512 2 -13.589445 -28.955965 24.739624 51 " " Q "A" 24 0.50000 0.50000 "GLN " " C  " "    " 6 0 0 808080  "C243"  2 1 9 ""  1 ""  <> 0 0 0 512 512 1 0 512 0 512 512 1 17.02 243 0 243 243 "CCD mismatch"  <> <> <> <>
  513 15 -13.087233 -30.027979 24.356045 51 " " Q "A" 70 -0.50000 -0.50000 "GLN " " O  " "    " 8 0 0 FF2E2E  "O244"  2 1 9 ""  1 ""  <> 0 0 0 513 513 1 0 513 0 513 513 1 17.17 244 0 244 244 "CCD mismatch"  <> <> <> <>
  514 3 -15.973058 -28.688036 23.626965 51 " " Q "A" 24 -0.12000 -0.12000 "GLN " " CB " "    " 6 0 0 808080  "C245"  2 1 9 ""  1 ""  <> 0 0 0 514 514 1 0 514 2 514 514 1 16.63 245 0 245 245 "CCD mismatch"  <> <> <> <>
  515 3 -16.893944 -28.100908 24.702663 51 " " Q "A" 24 -0.12000 -0.12000 "GLN " " CG " "    " 6 0 0 808080  "C246"  2 1 9 ""  1 ""  <> 0 0 0 515 515 1 0 515 2 515 515 1 17.03 246 0 246 246 "CCD mismatch"  <> <> <> <>
  516 2 -18.143183 -28.963146 24.765467 51 " " Q "A" 24 0.50000 0.50000 "GLN " " CD " "    " 6 0 0 808080  "C247"  2 1 9 "%UT"  13 ""  <> 0 0 0 516 516 1 0 516 0 516 516 1 22.8 247 0 247 247 "CCD mismatch"  <> "No Flip"  <> <>
  517 25 -18.051910 -30.098631 25.420938 51 " " Q "A" 38 -0.76000 -0.76000 "GLN " " NE2" "    " 7 0 0 2E2EFF  "N248"  2 1 9 ""  1 ""  <> 0 0 0 517 517 1 0 517 2 517 517 1 20.7 248 0 248 248 "CCD mismatch"  <> <> <> <>
  518 15 -19.180202 -28.677372 24.197405 51 " " Q "A" 70 -0.50000 -0.50000 "GLN " " OE1" "    " 8 0 0 FF2E2E  "O249"  2 1 9 ""  1 ""  <> 0 0 0 518 518 1 0 518 0 518 518 1 22.52 249 0 249 249 "CCD mismatch"  <> <> <> <>
  519 43 -13.649495 -29.092148 22.019239 51 " " Q "A" 21 0.30000 0.30000 "GLN " " H  " "    " 1 0 0 FFFFFF  ""  -1 0 1 ""  1 ""  <> 0 0 0 519 519 1 0 519 0 519 519 <> 15.21 <> <> <> 3353 <> <> <> <> <>
  520 41 -14.505248 -27.149084 24.156506 51 " " Q "A" 21 0.06000 0.06000 "GLN " " HA " "    " 1 0 0 FFFFFF  ""  -1 0 1 ""  1 ""  <> 0 0 0 520 520 1 0 520 0 520 520 <> 14.75 <> <> <> 3354 <> <> <> <> <>
  521 41 -16.022602 -29.745426 23.367018 51 " " Q "A" 21 0.06000 0.06000 "GLN " " HB3" "    " 1 0 0 FFFFFF  ""  -1 0 1 ""  1 ""  <> 0 0 0 521 521 1 0 521 0 521 521 <> 16.63 <> <> <> 3355 <> <> <> <> <>
  522 41 -16.453379 -28.253582 22.750244 51 " " Q "A" 21 0.06000 0.06000 "GLN " " HB2" "    " 1 0 0 FFFFFF  ""  -1 0 1 ""  1 ""  <> 0 0 0 522 522 1 0 522 0 522 522 <> 16.63 <> <> <> 3356 <> <> <> <> <>
  523 41 -17.178381 -27.049728 24.655642 51 " " Q "A" 21 0.06000 0.06000 "GLN " " HG3" "    " 1 0 0 FFFFFF  ""  -1 0 1 ""  1 ""  <> 0 0 0 523 523 1 0 523 0 523 523 <> 17.03 <> <> <> 3357 <> <> <> <> <>
  524 41 -16.305685 -28.168798 25.617781 51 " " Q "A" 21 0.06000 0.06000 "GLN " " HG2" "    " 1 0 0 FFFFFF  ""  -1 0 1 ""  1 ""  <> 0 0 0 524 524 1 0 524 0 524 524 <> 17.03 <> <> <> 3358 <> <> <> <> <>
  525 43 -18.840500 -30.703970 25.242647 51 " " Q "A" 21 0.38000 0.38000 "GLN " "HE22" "    " 1 0 0 FFFFFF  ""  -1 0 1 ""  1 ""  <> 0 0 0 525 525 1 0 525 0 525 525 <> 20.7 <> <> <> 3359 <> <> <> <> <>
  526 43 -17.239679 -30.467735 25.894377 51 " " Q "A" 21 0.38000 0.38000 "GLN " "HE21" "    " 1 0 0 FFFFFF  ""  -1 0 1 ""  1 ""  <> 0 0 0 526 526 1 0 526 0 526 526 <> 20.7 <> <> <> 3360 <> <> <> <> <>
  527 25 -13.354136 -28.466084 25.923796 52 " " T "A" 38 -0.50000 -0.50000 "THR " " N  " "    " 7 0 0 2E2EFF  "N250"  0 1 9 ""  1 ""  <> 0 0 0 527 527 1 0 527 1 527 527 1 17.32 250 0 250 250 "CCD mismatch"  <> <> <> <>
  528 3 -12.539327 -29.079370 26.971306 52 " " T "A" 24 0.14000 0.14000 "THR " " CA " "    " 6 0 0 808080  "C251"  0 1 -70 ""  1 ""  FF2E2E  0 0 0 528 528 1 0 528 1 528 528 1 14.39 251 0 251 251 "CCD mismatch"  <> <> <> <>
  529 2 -12.905834 -28.308702 28.265541 52 " " T "A" 24 0.50000 0.50000 "THR " " C  " "    " 6 0 0 808080  "C252"  0 1 9 ""  1 ""  <> 0 0 0 529 529 1 0 529 0 529 529 1 18.16 252 0 252 252 "CCD mismatch"  <> <> <> <>
  530 15 -13.881577 -27.571474 28.266169 52 " " T "A" 70 -0.50000 -0.50000 "THR " " O  " "    " 8 0 0 FF2E2E  "O253"  0 1 9 ""  1 ""  <> 0 0 0 530 530 1 0 530 0 530 530 1 18.43 253 0 253 253 "CCD mismatch"  <> <> <> <>
  531 3 -10.987859 -29.087801 26.605007 52 " " T "A" 24 0.20500 0.20500 "THR " " CB " "    " 6 0 0 808080  "C254"  0 1 9 ""  1 ""  <> 0 0 0 531 531 1 0 531 1 531 531 1 20.3 254 0 254 254 "CCD mismatch"  <> <> <> <>
  532 3 -10.372477 -27.777046 26.237190 52 " " T "A" 24 -0.18000 -0.18000 "THR " " CG2" "    " 6 0 0 808080  "C255"  0 1 9 ""  1 ""  <> 0 0 0 532 532 1 0 532 3 532 532 1 20.33 255 0 255 255 "CCD mismatch"  <> <> <> <>
  533 16 -10.263728 -29.773272 27.611183 52 " " T "A" 70 -0.68300 -0.68300 "THR " " OG1" "    " 8 0 0 FF2E2E  "O256"  0 1 9 "%UT"  13 ""  <> 0 0 0 533 533 1 0 533 1 533 533 1 17.29 256 0 256 256 "CCD mismatch"  <> <> <> <>
  534 43 -13.913033 -27.672958 26.204309 52 " " T "A" 21 0.30000 0.30000 "THR " " H  " "    " 1 0 0 FFFFFF  ""  -1 0 1 ""  1 ""  <> 0 0 0 534 534 1 0 534 0 534 534 <> 17.32 <> <> <> 3361 <> <> <> <> <>
  535 41 -12.865584 -30.094683 27.196695 52 " " T "A" 21 0.06000 0.06000 "THR " " HA " "    " 1 0 0 FFFFFF  ""  -1 0 1 ""  1 ""  <> 0 0 0 535 535 1 0 535 0 535 535 <> 14.39 <> <> <> 3362 <> <> <> <> <>
  536 41 -10.881086 -29.631355 25.666262 52 " " T "A" 21 0.06000 0.06000 "THR " " HB " "    " 1 0 0 FFFFFF  ""  -1 0 1 ""  1 ""  <> 0 0 0 536 536 1 0 536 0 536 536 <> 20.3 <> <> <> 3363 <> <> <> <> <>
  537 41 -9.470115 -27.997774 25.666990 52 " " T "A" 21 0.06000 0.06000 "THR " "HG21" "    " 1 0 0 FFFFFF  ""  -1 0 1 ""  1 ""  <> 0 0 0 537 537 1 0 537 0 537 537 <> 20.33 <> <> <> 3364 <> <> <> <> <>
  538 41 -10.937181 -27.284092 25.445860 52 " " T "A" 21 0.06000 0.06000 "THR " "HG22" "    " 1 0 0 FFFFFF  ""  -1 0 1 ""  1 ""  <> 0 0 0 538 538 1 0 538 0 538 538 <> 20.33 <> <> <> 3365 <> <> <> <> <>
  539 41 -10.258174 -27.249876 27.184357 52 " " T "A" 21 0.06000 0.06000 "THR " "HG23" "    " 1 0 0 FFFFFF  ""  -1 0 1 ""  1 ""  <> 0 0 0 539 539 1 0 539 0 539 539 <> 20.33 <> <> <> 3366 <> <> <> <> <>
  540 42 -10.251011 -30.726452 27.497702 52 " " T "A" 21 0.41800 0.41800 "THR " " HG1" "    " 1 0 0 FFFFFF  ""  -1 0 1 ""  1 ""  <> 0 0 0 540 540 1 0 540 0 540 540 <> 17.29 <> <> <> 3367 <> <> <> <> <>
  541 25 -12.099830 -28.452711 29.333683 53 " " D "A" 38 -0.50000 -0.50000 "ASP " " N  " "    " 7 0 0 2E2EFF  "N257"  0 1 9 ""  1 ""  <> 0 0 0 541 541 1 0 541 1 541 541 1 19.51 257 0 257 257 "CCD mismatch"  <> <> <> <>
  542 3 -12.261614 -27.973148 30.701944 53 " " D "A" 24 0.14000 0.14000 "ASP " " CA " "    " 6 0 0 808080  "C258"  0 1 -70 ""  1 ""  FF2E2E  0 0 0 542 542 1 0 542 1 542 542 1 25.09 258 0 258 258 "CCD mismatch"  <> <> <> <>
  543 2 -13.610475 -28.307890 31.263840 53 " " D "A" 24 0.50000 0.50000 "ASP " " C  " "    " 6 0 0 808080  "C259"  0 1 9 ""  1 ""  <> 0 0 0 543 543 1 0 543 0 543 543 1 22.18 259 0 259 259 "CCD mismatch"  <> <> <> <>
  544 15 -13.889842 -29.502489 31.278200 53 " " D "A" 70 -0.50000 -0.50000 "ASP " " O  " "    " 8 0 0 FF2E2E  "O260"  0 1 9 ""  1 ""  <> 0 0 0 544 544 1 0 544 0 544 544 1 23.7 260 0 260 260 "CCD mismatch"  <> <> <> <>
  545 3 -12.006714 -26.398317 30.694710 53 " " D "A" 24 -0.22000 -0.22000 "ASP " " CB " "    " 6 0 0 808080  "C261"  0 1 9 ""  1 ""  <> 0 0 0 545 545 1 0 545 2 545 545 1 28.29 261 0 261 261 "CCD mismatch"  <> <> <> <>
  546 2 -10.704279 -25.985098 29.929115 53 " " D "A" 24 0.70000 0.70000 "ASP " " CG " "    " 6 0 0 808080  "C262"  0 1 9 "%UT"  13 ""  <> 0 0 0 546 546 1 0 546 0 546 546 1 38.53 262 0 262 262 "CCD mismatch"  <> <> <> <>
  547 15 -9.786472 -26.829369 29.796917 53 " " D "A" 70 -0.80000 -0.80000 "ASP " " OD1" "    " 8 0 0 FF2E2E  "O263"  0 1 9 ""  1 ""  <> 0 0 0 547 547 1 0 547 0 547 547 1 46 263 0 263 263 "CCD mismatch"  <> <> <> <>
  548 18 -10.508345 -24.776720 29.682611 53 " " D "A" 70 -0.80000 -0.80000 "ASP " " OD2" "    " 8 -1 0 FF2E2E  "O264"  0 1 9 ""  1 ""  <> 0 0 0 548 548 1 0 548 0 548 548 1 49.68 264 0 264 264 "CCD mismatch"  <> <> <> <>
  549 43 -11.214188 -28.864250 29.076046 53 " " D "A" 21 0.30000 0.30000 "ASP " " H  " "    " 1 0 0 FFFFFF  ""  -1 0 1 ""  1 ""  <> 0 0 0 549 549 1 0 549 0 549 549 <> 19.51 <> <> <> 3368 <> <> <> <> <>
  550 41 -11.504067 -28.302006 31.413328 53 " " D "A" 21 0.06000 0.06000 "ASP " " HA " "    " 1 0 0 FFFFFF  ""  -1 0 1 ""  1 ""  <> 0 0 0 550 550 1 0 550 0 550 550 <> 25.09 <> <> <> 3369 <> <> <> <> <>
  551 41 -11.835141 -26.056643 31.715456 53 " " D "A" 21 0.06000 0.06000 "ASP " " HB3" "    " 1 0 0 FFFFFF  ""  -1 0 1 ""  1 ""  <> 0 0 0 551 551 1 0 551 0 551 551 <> 28.29 <> <> <> 3370 <> <> <> <> <>
  552 41 -12.815157 -25.831604 30.232803 53 " " D "A" 21 0.06000 0.06000 "ASP " " HB2" "    " 1 0 0 FFFFFF  ""  -1 0 1 ""  1 ""  <> 0 0 0 552 552 1 0 552 0 552 552 <> 28.29 <> <> <> 3371 <> <> <> <> <>
  553 25 -14.413311 -27.348515 31.632082 54 " " D "A" 38 -0.50000 -0.50000 "ASP " " N  " "    " 7 0 0 2E2EFF  "N265"  0 1 9 ""  1 ""  <> 0 0 0 553 553 1 0 553 1 553 553 1 21.89 265 0 265 265 "CCD mismatch"  <> <> <> <>
  554 3 -15.668725 -27.528669 32.395138 54 " " D "A" 24 0.14000 0.14000 "ASP " " CA " "    " 6 0 0 808080  "C266"  0 1 -70 ""  1 ""  FF2E2E  0 0 0 554 554 1 0 554 1 554 554 1 20.84 266 0 266 266 "CCD mismatch"  <> <> <> <>
  555 2 -16.700073 -27.497784 31.327770 54 " " D "A" 24 0.50000 0.50000 "ASP " " C  " "    " 6 0 0 808080  "C267"  0 1 9 ""  1 ""  <> 0 0 0 555 555 1 0 555 0 555 555 1 20.96 267 0 267 267 "CCD mismatch"  <> <> <> <>
  556 15 -17.822521 -26.940346 31.504034 54 " " D "A" 70 -0.50000 -0.50000 "ASP " " O  " "    " 8 0 0 FF2E2E  "O268"  0 1 9 ""  1 ""  <> 0 0 0 556 556 1 0 556 0 556 556 1 18.51 268 0 268 268 "CCD mismatch"  <> <> <> <>
  557 3 -15.954426 -26.640696 33.626869 54 " " D "A" 24 -0.22000 -0.22000 "ASP " " CB " "    " 6 0 0 808080  "C269"  0 1 9 ""  1 ""  <> 0 0 0 557 557 1 0 557 2 557 557 1 19.86 269 0 269 269 "CCD mismatch"  <> <> <> <>
  558 2 -14.866837 -26.460194 34.651318 54 " " D "A" 24 0.70000 0.70000 "ASP " " CG " "    " 6 0 0 808080  "C270"  0 1 9 "%UT"  13 ""  <> 0 0 0 558 558 1 0 558 0 558 558 1 20.63 270 0 270 270 "CCD mismatch"  <> <> <> <>
  559 15 -15.136083 -25.798449 35.666595 54 " " D "A" 70 -0.80000 -0.80000 "ASP " " OD1" "    " 8 0 0 FF2E2E  "O271"  0 1 9 ""  1 ""  <> 0 0 0 559 559 1 0 559 0 559 559 1 17.95 271 0 271 271 "CCD mismatch"  <> <> <> <>
  560 18 -13.856853 -27.184910 34.713211 54 " " D "A" 70 -0.80000 -0.80000 "ASP " " OD2" "    " 8 -1 0 FF2E2E  "O272"  0 1 9 ""  1 ""  <> 0 0 0 560 560 1 0 560 0 560 560 1 20.41 272 0 272 272 "CCD mismatch"  <> <> <> <>
  561 43 -14.072198 -26.403585 31.527960 54 " " D "A" 21 0.30000 0.30000 "ASP " " H  " "    " 1 0 0 FFFFFF  ""  -1 0 1 ""  1 ""  <> 0 0 0 561 561 1 0 561 0 561 561 <> 21.89 <> <> <> 3372 <> <> <> <> <>
  562 41 -15.866379 -28.549572 32.721931 54 " " D "A" 21 0.06000 0.06000 "ASP " " HA " "    " 1 0 0 FFFFFF  ""  -1 0 1 ""  1 ""  <> 0 0 0 562 562 1 0 562 0 562 562 <> 20.84 <> <> <> 3373 <> <> <> <> <>
  563 41 -16.827770 -27.149691 34.034641 54 " " D "A" 21 0.06000 0.06000 "ASP " " HB3" "    " 1 0 0 FFFFFF  ""  -1 0 1 ""  1 ""  <> 0 0 0 563 563 1 0 563 0 563 563 <> 19.86 <> <> <> 3374 <> <> <> <> <>
  564 41 -16.325846 -25.649387 33.367130 54 " " D "A" 21 0.06000 0.06000 "ASP " " HB2" "    " 1 0 0 FFFFFF  ""  -1 0 1 ""  1 ""  <> 0 0 0 564 564 1 0 564 0 564 564 <> 19.86 <> <> <> 3375 <> <> <> <> <>
  565 25 -16.405064 -27.983183 30.103136 55 " " S "A" 38 -0.50000 -0.50000 "SER " " N  " "    " 7 0 0 2E2EFF  "N273"  0 1 9 ""  1 ""  <> 0 0 0 565 565 1 0 565 1 565 565 1 18.05 273 0 273 273 "CCD mismatch"  <> <> <> <>
  566 3 -17.116274 -27.903860 28.790928 55 " " S "A" 24 0.14000 0.14000 "SER " " CA " "    " 6 0 0 808080  "C274"  0 1 -70 ""  1 ""  FF2E2E  0 0 0 566 566 1 0 566 1 566 566 1 18.07 274 0 274 274 "CCD mismatch"  <> <> <> <>
  567 2 -17.075245 -26.413576 28.257305 55 " " S "A" 24 0.50000 0.50000 "SER " " C  " "    " 6 0 0 808080  "C275"  0 1 9 ""  1 ""  <> 0 0 0 567 567 1 0 567 0 567 567 1 14.71 275 0 275 275 "CCD mismatch"  <> <> <> <>
  568 15 -18.134285 -25.963064 27.862757 55 " " S "A" 70 -0.50000 -0.50000 "SER " " O  " "    " 8 0 0 FF2E2E  "O276"  0 1 9 ""  1 ""  <> 0 0 0 568 568 1 0 568 0 568 568 1 16.32 276 0 276 276 "CCD mismatch"  <> <> <> <>
  569 3 -18.549118 -28.584970 28.820019 55 " " S "A" 24 0.14500 0.14500 "SER " " CB " "    " 6 0 0 808080  "C277"  0 1 9 ""  1 ""  <> 0 0 0 569 569 1 0 569 2 569 569 1 25.94 277 0 277 277 "CCD mismatch"  <> <> <> <>
  570 16 -18.423145 -30.005110 29.199511 55 " " S "A" 70 -0.68300 -0.68300 "SER " " OG " "    " 8 0 0 FF2E2E  "O278"  0 1 9 "%UT"  13 ""  <> 0 0 0 570 570 1 0 570 1 570 570 1 27.7 278 0 278 278 "CCD mismatch"  <> <> <> <>
  571 43 -15.434275 -28.257204 30.052336 55 " " S "A" 21 0.30000 0.30000 "SER " " H  " "    " 1 0 0 FFFFFF  ""  -1 0 1 ""  1 ""  <> 0 0 0 571 571 1 0 571 0 571 571 <> 18.05 <> <> <> 3376 <> <> <> <> <>
  572 41 -16.416294 -28.449789 28.158405 55 " " S "A" 21 0.06000 0.06000 "SER " " HA " "    " 1 0 0 FFFFFF  ""  -1 0 1 ""  1 ""  <> 0 0 0 572 572 1 0 572 0 572 572 <> 18.07 <> <> <> 3377 <> <> <> <> <>
  573 41 -19.030186 -28.452188 27.850977 55 " " S "A" 21 0.06000 0.06000 "SER " " HB3" "    " 1 0 0 FFFFFF  ""  -1 0 1 ""  1 ""  <> 0 0 0 573 573 1 0 573 0 573 573 <> 25.94 <> <> <> 3378 <> <> <> <> <>
  574 41 -19.194963 -28.148235 29.581760 55 " " S "A" 21 0.06000 0.06000 "SER " " HB2" "    " 1 0 0 FFFFFF  ""  -1 0 1 ""  1 ""  <> 0 0 0 574 574 1 0 574 0 574 574 <> 25.94 <> <> <> 3379 <> <> <> <> <>
  575 42 -19.260212 -30.404766 28.952148 55 " " S "A" 21 0.41800 0.41800 "SER " " HG " "    " 1 0 0 FFFFFF  ""  -1 0 1 ""  1 ""  <> 0 0 0 575 575 1 0 575 0 575 575 <> 27.7 <> <> <> 3380 <> <> <> <> <>
  576 25 -15.921393 -25.803181 28.232504 56 " " L "A" 38 -0.50000 -0.50000 "LEU " " N  " "    " 7 0 0 2E2EFF  "N279"  0 1 9 ""  1 ""  <> 0 0 0 576 576 1 0 576 1 576 576 1 14.49 279 0 279 279 "CCD mismatch"  <> <> <> <>
  577 3 -15.609566 -24.489231 27.736454 56 " " L "A" 24 0.14000 0.14000 "LEU " " CA " "    " 6 0 0 808080  "C280"  0 1 -70 ""  1 ""  FF2E2E  0 0 0 577 577 1 0 577 1 577 577 1 12.13 280 0 280 280 "CCD mismatch"  <> <> <> <>
  578 2 -14.980693 -24.576067 26.341181 56 " " L "A" 24 0.50000 0.50000 "LEU " " C  " "    " 6 0 0 808080  "C281"  0 1 9 ""  1 ""  <> 0 0 0 578 578 1 0 578 0 578 578 1 13.26 281 0 281 281 "CCD mismatch"  <> <> <> <>
  579 15 -14.191446 -25.516741 26.095482 56 " " L "A" 70 -0.50000 -0.50000 "LEU " " O  " "    " 8 0 0 FF2E2E  "O282"  0 1 9 ""  1 ""  <> 0 0 0 579 579 1 0 579 0 579 579 1 13.12 282 0 282 282 "CCD mismatch"  <> <> <> <>
  580 3 -14.621284 -23.754175 28.647728 56 " " L "A" 24 -0.12000 -0.12000 "LEU " " CB " "    " 6 0 0 808080  "C283"  0 1 9 ""  1 ""  <> 0 0 0 580 580 1 0 580 2 580 580 1 11.1 283 0 283 283 "CCD mismatch"  <> <> <> <>
  581 3 -14.913067 -23.770815 30.158613 56 " " L "A" 24 -0.06000 -0.06000 "LEU " " CG " "    " 6 0 0 808080  "C284"  0 1 9 ""  1 ""  <> 0 0 0 581 581 1 0 581 1 581 581 1 12.1 284 0 284 284 "CCD mismatch"  <> <> <> <>
  582 3 -13.946250 -22.938499 30.978270 56 " " L "A" 24 -0.18000 -0.18000 "LEU " " CD1" "    " 6 0 0 808080  "C285"  0 1 9 ""  1 ""  <> 0 0 0 582 582 1 0 582 3 582 582 1 16.66 285 0 285 285 "CCD mismatch"  <> <> <> <>
  583 3 -16.378174 -23.400642 30.480896 56 " " L "A" 24 -0.18000 -0.18000 "LEU " " CD2" "    " 6 0 0 808080  "C286"  0 1 9 ""  1 ""  <> 0 0 0 583 583 1 0 583 3 583 583 1 14.24 286 0 286 286 "CCD mismatch"  <> <> <> <>
  584 43 -15.089571 -26.343391 28.423134 56 " " L "A" 21 0.30000 0.30000 "LEU " " H  " "    " 1 0 0 FFFFFF  ""  -1 0 1 ""  1 ""  <> 0 0 0 584 584 1 0 584 0 584 584 <> 14.49 <> <> <> 3381 <> <> <> <> <>
  585 41 -16.446848 -23.808954 27.580635 56 " " L "A" 21 0.06000 0.06000 "LEU " " HA " "    " 1 0 0 FFFFFF  ""  -1 0 1 ""  1 ""  <> 0 0 0 585 585 1 0 585 0 585 585 <> 12.13 <> <> <> 3382 <> <> <> <> <>
  586 41 -14.551671 -22.709457 28.344717 56 " " L "A" 21 0.06000 0.06000 "LEU " " HB3" "    " 1 0 0 FFFFFF  ""  -1 0 1 ""  1 ""  <> 0 0 0 586 586 1 0 586 0 586 586 <> 11.1 <> <> <> 3383 <> <> <> <> <>
  587 41 -13.585527 -24.090715 28.602468 56 " " L "A" 21 0.06000 0.06000 "LEU " " HB2" "    " 1 0 0 FFFFFF  ""  -1 0 1 ""  1 ""  <> 0 0 0 587 587 1 0 587 0 587 587 <> 11.1 <> <> <> 3384 <> <> <> <> <>
  588 41 -14.839574 -24.808180 30.485079 56 " " L "A" 21 0.06000 0.06000 "LEU " " HG " "    " 1 0 0 FFFFFF  ""  -1 0 1 ""  1 ""  <> 0 0 0 588 588 1 0 588 0 588 588 <> 12.1 <> <> <> 3385 <> <> <> <> <>
  589 41 -14.076165 -23.135773 32.042370 56 " " L "A" 21 0.06000 0.06000 "LEU " "HD11" "    " 1 0 0 FFFFFF  ""  -1 0 1 ""  1 ""  <> 0 0 0 589 589 1 0 589 0 589 589 <> 16.66 <> <> <> 3386 <> <> <> <> <>
  590 41 -12.894829 -23.084053 30.730415 56 " " L "A" 21 0.06000 0.06000 "LEU " "HD12" "    " 1 0 0 FFFFFF  ""  -1 0 1 ""  1 ""  <> 0 0 0 590 590 1 0 590 0 590 590 <> 16.66 <> <> <> 3387 <> <> <> <> <>
  591 41 -14.203224 -21.881863 30.903555 56 " " L "A" 21 0.06000 0.06000 "LEU " "HD13" "    " 1 0 0 FFFFFF  ""  -1 0 1 ""  1 ""  <> 0 0 0 591 591 1 0 591 0 591 591 <> 16.66 <> <> <> 3388 <> <> <> <> <>
  592 41 -16.654438 -24.057051 31.306068 56 " " L "A" 21 0.06000 0.06000 "LEU " "HD21" "    " 1 0 0 FFFFFF  ""  -1 0 1 ""  1 ""  <> 0 0 0 592 592 1 0 592 0 592 592 <> 14.24 <> <> <> 3389 <> <> <> <> <>
  593 41 -16.359613 -22.349628 30.769217 56 " " L "A" 21 0.06000 0.06000 "LEU " "HD22" "    " 1 0 0 FFFFFF  ""  -1 0 1 ""  1 ""  <> 0 0 0 593 593 1 0 593 0 593 593 <> 14.24 <> <> <> 3390 <> <> <> <> <>
  594 41 -17.090586 -23.613146 29.683771 56 " " L "A" 21 0.06000 0.06000 "LEU " "HD23" "    " 1 0 0 FFFFFF  ""  -1 0 1 ""  1 ""  <> 0 0 0 594 594 1 0 594 0 594 594 <> 14.24 <> <> <> 3391 <> <> <> <> <>
  595 25 -15.385771 -23.758144 25.414091 57 " " I "A" 38 -0.50000 -0.50000 "ILE " " N  " "    " 7 0 0 2E2EFF  "N287"  2 1 9 ""  1 ""  <> 0 0 0 595 595 1 0 595 1 595 595 1 10.43 287 0 287 287 "CCD mismatch"  <> <> <> <>
  596 3 -14.838078 -23.670866 24.103745 57 " " I "A" 24 0.14000 0.14000 "ILE " " CA " "    " 6 0 0 808080  "C288"  2 1 -70 ""  1 ""  FF2E2E  0 0 0 596 596 1 0 596 1 596 596 1 11.74 288 0 288 288 "CCD mismatch"  <> <> <> <>
  597 2 -13.429783 -22.982510 24.041636 57 " " I "A" 24 0.50000 0.50000 "ILE " " C  " "    " 6 0 0 808080  "C289"  2 1 9 ""  1 ""  <> 0 0 0 597 597 1 0 597 0 597 597 1 13.82 289 0 289 289 "CCD mismatch"  <> <> <> <>
  598 15 -13.212400 -22.009571 24.806305 57 " " I "A" 70 -0.50000 -0.50000 "ILE " " O  " "    " 8 0 0 FF2E2E  "O290"  2 1 9 ""  1 ""  <> 0 0 0 598 598 1 0 598 0 598 598 1 11.76 290 0 290 290 "CCD mismatch"  <> <> <> <>
  599 3 -15.879297 -22.915203 23.185369 57 " " I "A" 24 -0.06000 -0.06000 "ILE " " CB " "    " 6 0 0 808080  "C291"  2 1 9 ""  1 ""  <> 0 0 0 599 599 1 0 599 1 599 599 1 14.14 291 0 291 291 "CCD mismatch"  <> <> <> <>
  600 3 -17.268822 -23.599419 23.114687 57 " " I "A" 24 -0.12000 -0.12000 "ILE " " CG1" "    " 6 0 0 808080  "C292"  2 1 9 ""  1 ""  <> 0 0 0 600 600 1 0 600 2 600 600 1 17.07 292 0 292 292 "CCD mismatch"  <> <> <> <>
  601 3 -15.426693 -22.565971 21.714949 57 " " I "A" 24 -0.18000 -0.18000 "ILE " " CG2" "    " 6 0 0 808080  "C293"  2 1 9 ""  1 ""  <> 0 0 0 601 601 1 0 601 3 601 601 1 11.87 293 0 293 293 "CCD mismatch"  <> <> <> <>
  602 3 -17.444073 -24.610338 22.017218 57 " " I "A" 24 -0.18000 -0.18000 "ILE " " CD1" "    " 6 0 0 808080  "C294"  2 1 9 ""  1 ""  <> 0 0 0 602 602 1 0 602 3 602 602 1 19.87 294 0 294 294 "CCD mismatch"  <> <> <> <>
  603 43 -16.143845 -23.127518 25.632576 57 " " I "A" 21 0.30000 0.30000 "ILE " " H  " "    " 1 0 0 FFFFFF  ""  -1 0 1 ""  1 ""  <> 0 0 0 603 603 1 0 603 0 603 603 <> 10.43 <> <> <> 3392 <> <> <> <> <>
  604 41 -14.708585 -24.712761 23.810869 57 " " I "A" 21 0.06000 0.06000 "ILE " " HA " "    " 1 0 0 FFFFFF  ""  -1 0 1 ""  1 ""  <> 0 0 0 604 604 1 0 604 0 604 604 <> 11.74 <> <> <> 3393 <> <> <> <> <>
  605 41 -15.998339 -21.905733 23.578941 57 " " I "A" 21 0.06000 0.06000 "ILE " " HB " "    " 1 0 0 FFFFFF  ""  -1 0 1 ""  1 ""  <> 0 0 0 605 605 1 0 605 0 605 605 <> 14.14 <> <> <> 3394 <> <> <> <> <>
  606 41 -18.066040 -22.878613 22.933111 57 " " I "A" 21 0.06000 0.06000 "ILE " "HG13" "    " 1 0 0 FFFFFF  ""  -1 0 1 ""  1 ""  <> 0 0 0 606 606 1 0 606 0 606 606 <> 17.07 <> <> <> 3395 <> <> <> <> <>
  607 41 -17.559212 -24.093023 24.042118 57 " " I "A" 21 0.06000 0.06000 "ILE " "HG12" "    " 1 0 0 FFFFFF  ""  -1 0 1 ""  1 ""  <> 0 0 0 607 607 1 0 607 0 607 607 <> 17.07 <> <> <> 3396 <> <> <> <> <>
  608 41 -15.187264 -23.427227 21.091238 57 " " I "A" 21 0.06000 0.06000 "ILE " "HG21" "    " 1 0 0 FFFFFF  ""  -1 0 1 ""  1 ""  <> 0 0 0 608 608 1 0 608 0 608 608 <> 11.87 <> <> <> 3397 <> <> <> <> <>
  609 41 -16.316219 -22.155029 21.237488 57 " " I "A" 21 0.06000 0.06000 "ILE " "HG22" "    " 1 0 0 FFFFFF  ""  -1 0 1 ""  1 ""  <> 0 0 0 609 609 1 0 609 0 609 609 <> 11.87 <> <> <> 3398 <> <> <> <> <>
  610 41 -14.628326 -21.824541 21.683496 57 " " I "A" 21 0.06000 0.06000 "ILE " "HG23" "    " 1 0 0 FFFFFF  ""  -1 0 1 ""  1 ""  <> 0 0 0 610 610 1 0 610 0 610 610 <> 11.87 <> <> <> 3399 <> <> <> <> <>
  611 41 -18.388535 -25.141230 22.136524 57 " " I "A" 21 0.06000 0.06000 "ILE " "HD11" "    " 1 0 0 FFFFFF  ""  -1 0 1 ""  1 ""  <> 0 0 0 611 611 1 0 611 0 611 611 <> 19.87 <> <> <> 3400 <> <> <> <> <>
  612 41 -17.455528 -24.200703 21.007179 57 " " I "A" 21 0.06000 0.06000 "ILE " "HD12" "    " 1 0 0 FFFFFF  ""  -1 0 1 ""  1 ""  <> 0 0 0 612 612 1 0 612 0 612 612 <> 19.87 <> <> <> 3401 <> <> <> <> <>
  613 41 -16.660522 -25.367748 22.039047 57 " " I "A" 21 0.06000 0.06000 "ILE " "HD13" "    " 1 0 0 FFFFFF  ""  -1 0 1 ""  1 ""  <> 0 0 0 613 613 1 0 613 0 613 613 <> 19.87 <> <> <> 3402 <> <> <> <> <>
  614 25 -12.569785 -23.358644 23.120651 58 " " H "A" 38 -0.50000 -0.50000 "HIP " " N  " "    " 7 0 0 2E2EFF  "N295"  2 1 9 ""  1 ""  <> 0 0 0 614 614 1 0 614 1 614 614 1 12.18 295 0 295 295 "CCD mismatch"  <> <> <> <>
  615 3 -11.267200 -22.801998 22.804562 58 " " H "A" 24 0.14000 0.14000 "HIP " " CA " "    " 6 0 0 808080  "C296"  2 1 -70 ""  1 ""  FF2E2E  0 0 0 615 615 1 0 615 1 615 615 1 11.97 296 0 296 296 "CCD mismatch"  <> <> <> <>
  616 2 -11.195246 -22.778337 21.300711 58 " " H "A" 24 0.50000 0.50000 "HIP " " C  " "    " 6 0 0 808080  "C297"  2 1 9 ""  1 ""  <> 0 0 0 616 616 1 0 616 0 616 616 1 12.4 297 0 297 297 "CCD mismatch"  <> <> <> <>
  617 15 -11.409018 -23.812136 20.652384 58 " " H "A" 70 -0.50000 -0.50000 "HIP " " O  " "    " 8 0 0 FF2E2E  "O298"  2 1 9 ""  1 ""  <> 0 0 0 617 617 1 0 617 0 617 617 1 12.52 298 0 298 298 "CCD mismatch"  <> <> <> <>
  618 3 -10.152199 -23.723856 23.344076 58 " " H "A" 24 -0.12000 -0.12000 "HIP " " CB " "    " 6 0 0 808080  "C299"  2 1 9 ""  1 ""  <> 0 0 0 618 618 1 0 618 2 618 618 1 13.05 299 0 299 299 "CCD mismatch"  <> <> <> <>
  619 2 -9.878835 -23.618828 24.875334 58 " " H "A" 24 0.06940 0.06940 "HIP " " CG " "    " 6 0 0 808080  "C300"  2 1 9 "%UT"  13 "HIP"  <> 0 0 0 619 619 1 0 619 0 619 619 1 16.15 300 0 300 300 "CCD mismatch"  <> "HIP"  <> <>
  620 2 -10.692350 -23.959751 25.938568 58 " " H "A" 24 -0.21580 -0.21580 "HIP " " CD2" "    " 6 0 0 808080  "C301"  2 1 9 ""  1 ""  <> 0 0 0 620 620 1 0 620 1 620 620 1 15.02 301 0 301 301 "CCD mismatch"  <> <> <> <>
  621 31 -8.618166 -23.275890 25.334742 58 " " H "A" 38 -0.03810 -0.03810 "HIP " " ND1" "    " 7 1 0 2E2EFF  "N302"  2 1 9 ""  1 ""  <> 0 0 0 621 621 1 0 621 1 621 621 1 13.97 302 0 302 302 "CCD mismatch"  <> <> <> <>
  622 2 -8.820894 -23.245955 26.660772 58 " " H "A" 24 -0.04790 -0.04790 "HIP " " CE1" "    " 6 0 0 808080  "C303"  2 1 9 ""  1 ""  <> 0 0 0 622 622 1 0 622 1 622 622 1 17.27 303 0 303 303 "CCD mismatch"  <> <> <> <>
  623 25 -9.913409 -23.870234 27.093342 58 " " H "A" 38 -0.03810 -0.03810 "HIP " " NE2" "    " 7 0 0 2E2EFF  "N304"  2 1 9 ""  1 ""  <> 0 0 0 623 623 1 0 623 1 623 623 1 16.85 304 0 304 304 "CCD mismatch"  <> <> <> <>
  624 43 -12.806786 -24.090797 22.466522 58 " " H "A" 21 0.30000 0.30000 "HIP " " H  " "    " 1 0 0 FFFFFF  ""  -1 0 1 ""  1 ""  <> 0 0 0 624 624 1 0 624 0 624 624 <> 12.18 <> <> <> 3403 <> <> <> <> <>
  625 41 -11.080600 -21.856771 23.314293 58 " " H "A" 21 0.06000 0.06000 "HIP " " HA " "    " 1 0 0 FFFFFF  ""  -1 0 1 ""  1 ""  <> 0 0 0 625 625 1 0 625 0 625 625 <> 11.97 <> <> <> 3404 <> <> <> <> <>
  626 41 -9.191948 -23.559010 22.855370 58 " " H "A" 21 0.06000 0.06000 "HIP " " HB3" "    " 1 0 0 FFFFFF  ""  -1 0 1 ""  1 ""  <> 0 0 0 626 626 1 0 626 0 626 626 <> 13.05 <> <> <> 3405 <> <> <> <> <>
  627 41 -10.389832 -24.780327 23.219578 58 " " H "A" 21 0.06000 0.06000 "HIP " " HB2" "    " 1 0 0 FFFFFF  ""  -1 0 1 ""  1 ""  <> 0 0 0 627 627 1 0 627 0 627 627 <> 13.05 <> <> <> 3406 <> <> <> <> <>
  628 41 -11.650632 -24.456465 25.975689 58 " " H "A" 21 0.28520 0.28520 "HIP " " HD2" "    " 1 0 0 FFFFFF  ""  -1 0 1 ""  1 ""  <> 0 0 0 628 628 1 0 628 0 628 628 <> 15.02 <> <> <> 3407 <> <> <> <> <>
  629 44 -7.803340 -23.043848 24.784903 58 " " H "A" 21 0.35860 0.35860 "HIP " " HD1" "    " 1 0 0 FFFFFF  ""  -1 0 1 ""  1 ""  <> 0 0 0 629 629 1 0 629 0 629 629 <> 13.97 <> <> <> 3408 <> <> <> <> <>
  630 41 -8.008068 -22.989607 27.324099 58 " " H "A" 21 0.26810 0.26810 "HIP " " HE1" "    " 1 0 0 FFFFFF  ""  -1 0 1 ""  1 ""  <> 0 0 0 630 630 1 0 630 0 630 630 <> 17.27 <> <> <> 3409 <> <> <> <> <>
  631 25 -10.915168 -21.603796 20.745153 59 " " F "A" 38 -0.50000 -0.50000 "PHE " " N  " "    " 7 0 0 2E2EFF  "N305"  2 1 9 ""  1 ""  <> 0 0 0 631 631 1 0 632 1 631 631 1 9.73 305 0 305 305 "CCD mismatch"  <> <> <> <>
  632 3 -10.696140 -21.344336 19.384670 59 " " F "A" 24 0.14000 0.14000 "PHE " " CA " "    " 6 0 0 808080  "C306"  2 1 -70 ""  1 ""  FF2E2E  0 0 0 632 632 1 0 633 1 632 632 1 8.99 306 0 306 306 "CCD mismatch"  <> <> <> <>
  633 2 -9.192510 -21.271196 19.146194 59 " " F "A" 24 0.50000 0.50000 "PHE " " C  " "    " 6 0 0 808080  "C307"  2 1 9 ""  1 ""  <> 0 0 0 633 633 1 0 634 0 633 633 1 8.8 307 0 307 307 "CCD mismatch"  <> <> <> <>
  634 15 -8.575698 -20.534746 19.873272 59 " " F "A" 70 -0.50000 -0.50000 "PHE " " O  " "    " 8 0 0 FF2E2E  "O308"  2 1 9 ""  1 ""  <> 0 0 0 634 634 1 0 635 0 634 634 1 10.33 308 0 308 308 "CCD mismatch"  <> <> <> <>
  635 3 -11.393402 -20.007149 19.065994 59 " " F "A" 24 -0.00500 -0.00500 "PHE " " CB " "    " 6 0 0 808080  "C309"  2 1 9 ""  1 ""  <> 0 0 0 635 635 1 0 636 2 635 635 1 9.15 309 0 309 309 "CCD mismatch"  <> <> <> <>
  636 2 -11.509007 -19.657564 17.566071 59 " " F "A" 24 -0.11500 -0.11500 "PHE " " CG " "    " 6 0 0 808080  "C310"  2 1 9 ""  1 ""  <> 0 0 0 636 636 1 0 637 0 636 636 1 11.9 310 0 310 310 "CCD mismatch"  <> <> <> <>
  637 2 -10.370886 -19.342930 16.799347 59 " " F "A" 24 -0.11500 -0.11500 "PHE " " CD1" "    " 6 0 0 808080  "C311"  2 1 9 ""  1 ""  <> 0 0 0 637 637 1 0 638 1 637 637 1 10.63 311 0 311 311 "CCD mismatch"  <> <> <> <>
  638 2 -12.778254 -19.539637 16.937691 59 " " F "A" 24 -0.11500 -0.11500 "PHE " " CD2" "    " 6 0 0 808080  "C312"  2 1 9 ""  1 ""  <> 0 0 0 638 638 1 0 639 1 638 638 1 13.46 312 0 312 312 "CCD mismatch"  <> <> <> <>
  639 2 -10.471915 -19.042023 15.449427 59 " " F "A" 24 -0.11500 -0.11500 "PHE " " CE1" "    " 6 0 0 808080  "C313"  2 1 9 ""  1 ""  <> 0 0 0 639 639 1 0 640 1 639 639 1 9.95 313 0 313 313 "CCD mismatch"  <> <> <> <>
  640 2 -12.881966 -19.212446 15.566895 59 " " F "A" 24 -0.11500 -0.11500 "PHE " " CE2" "    " 6 0 0 808080  "C314"  2 1 9 ""  1 ""  <> 0 0 0 640 640 1 0 641 1 640 640 1 13.75 314 0 314 314 "CCD mismatch"  <> <> <> <>
  641 2 -11.738015 -19.044596 14.855317 59 " " F "A" 24 -0.11500 -0.11500 "PHE " " CZ " "    " 6 0 0 808080  "C315"  2 1 9 ""  1 ""  <> 0 0 0 641 641 1 0 642 1 641 641 1 11.27 315 0 315 315 "CCD mismatch"  <> <> <> <>
  642 43 -10.603518 -20.888445 21.386438 59 " " F "A" 21 0.30000 0.30000 "PHE " " H  " "    " 1 0 0 FFFFFF  ""  -1 0 1 ""  1 ""  <> 0 0 0 642 642 1 0 643 0 642 642 <> 9.73 <> <> <> 3410 <> <> <> <> <>
  643 41 -11.186281 -22.110096 18.783447 59 " " F "A" 21 0.06000 0.06000 "PHE " " HA " "    " 1 0 0 FFFFFF  ""  -1 0 1 ""  1 ""  <> 0 0 0 643 643 1 0 644 0 643 643 <> 8.99 <> <> <> 3411 <> <> <> <> <>
  644 41 -10.849271 -19.173656 19.510187 59 " " F "A" 21 0.06000 0.06000 "PHE " " HB3" "    " 1 0 0 FFFFFF  ""  -1 0 1 ""  1 ""  <> 0 0 0 644 644 1 0 645 0 644 644 <> 9.15 <> <> <> 3412 <> <> <> <> <>
  645 41 -12.383761 -19.836321 19.488020 59 " " F "A" 21 0.06000 0.06000 "PHE " " HB2" "    " 1 0 0 FFFFFF  ""  -1 0 1 ""  1 ""  <> 0 0 0 645 645 1 0 646 0 645 645 <> 9.15 <> <> <> 3413 <> <> <> <> <>
  646 41 -9.354418 -19.280487 17.158920 59 " " F "A" 21 0.11500 0.11500 "PHE " " HD1" "    " 1 0 0 FFFFFF  ""  -1 0 1 ""  1 ""  <> 0 0 0 646 646 1 0 647 0 646 646 <> 10.63 <> <> <> 3414 <> <> <> <> <>
  647 41 -13.652561 -19.886566 17.468376 59 " " F "A" 21 0.11500 0.11500 "PHE " " HD2" "    " 1 0 0 FFFFFF  ""  -1 0 1 ""  1 ""  <> 0 0 0 647 647 1 0 648 0 647 647 <> 13.46 <> <> <> 3415 <> <> <> <> <>
  648 41 -9.560626 -18.937635 14.879291 59 " " F "A" 21 0.11500 0.11500 "PHE " " HE1" "    " 1 0 0 FFFFFF  ""  -1 0 1 ""  1 ""  <> 0 0 0 648 648 1 0 649 0 648 648 <> 9.95 <> <> <> 3416 <> <> <> <> <>
  649 41 -13.879186 -19.083233 15.172869 59 " " F "A" 21 0.11500 0.11500 "PHE " " HE2" "    " 1 0 0 FFFFFF  ""  -1 0 1 ""  1 ""  <> 0 0 0 649 649 1 0 650 0 649 649 <> 13.75 <> <> <> 3417 <> <> <> <> <>
  650 41 -11.760400 -18.801199 13.803340 59 " " F "A" 21 0.11500 0.11500 "PHE " " HZ " "    " 1 0 0 FFFFFF  ""  -1 0 1 ""  1 ""  <> 0 0 0 650 650 1 0 651 0 650 650 <> 11.27 <> <> <> 3418 <> <> <> <> <>
  651 25 -8.644458 -22.148890 18.308979 60 " " C "A" 38 -0.50000 -0.50000 "CYS " " N  " "    " 7 0 0 2E2EFF  "N316"  2 1 9 ""  1 ""  <> 0 0 0 651 651 1 0 652 1 651 651 1 8.75 316 0 316 316 "CCD mismatch"  <> <> <> <>
  652 3 -7.255365 -22.545313 18.237516 60 " " C "A" 24 0.14000 0.14000 "CYS " " CA " "    " 6 0 0 808080  "C317"  2 1 -70 ""  1 ""  FF2E2E  0 0 0 652 652 1 0 653 1 652 652 1 8.46 317 0 317 317 "CCD mismatch"  <> <> <> <>
  653 2 -6.808204 -22.508970 16.756559 60 " " C "A" 24 0.50000 0.50000 "CYS " " C  " "    " 6 0 0 808080  "C318"  2 1 9 ""  1 ""  <> 0 0 0 653 653 1 0 654 0 653 653 1 9.71 318 0 318 318 "CCD mismatch"  <> <> <> <>
  654 15 -7.632718 -22.913567 15.914198 60 " " C "A" 70 -0.50000 -0.50000 "CYS " " O  " "    " 8 0 0 FF2E2E  "O319"  2 1 9 ""  1 ""  <> 0 0 0 654 654 1 0 655 0 654 654 1 9.15 319 0 319 319 "CCD mismatch"  <> <> <> <>
  655 3 -6.960252 -23.994749 18.840799 60 " " C "A" 24 0.02000 0.02000 "CYS " " CB " "    " 6 0 0 808080  "C320"  2 1 9 ""  1 ""  <> 0 0 0 655 655 1 0 656 2 655 655 1 10.8 320 0 320 320 "CCD mismatch"  <> <> <> <>
  656 49 -7.710521 -24.208317 20.516382 60 " " C "A" 143 -0.33500 -0.33500 "CYS " " SG " "    " 16 0 0 FFFF6B  "S321"  2 1 9 "%UT"  13 ""  <> 0 0 0 656 656 1 0 657 1 656 656 1 15.04 321 0 321 321 "CCD mismatch"  <> <> <> <>
  657 43 -9.269772 -22.688753 17.727926 60 " " C "A" 21 0.30000 0.30000 "CYS " " H  " "    " 1 0 0 FFFFFF  ""  -1 0 1 ""  1 ""  <> 0 0 0 657 657 1 0 658 0 657 657 <> 8.75 <> <> <> 3419 <> <> <> <> <>
  658 41 -6.607110 -21.821386 18.731268 60 " " C "A" 21 0.06000 0.06000 "CYS " " HA " "    " 1 0 0 FFFFFF  ""  -1 0 1 ""  1 ""  <> 0 0 0 658 658 1 0 659 0 658 658 <> 8.46 <> <> <> 3420 <> <> <> <> <>
  659 41 -5.894823 -24.213482 18.769243 60 " " C "A" 21 0.08000 0.08000 "CYS " " HB3" "    " 1 0 0 FFFFFF  ""  -1 0 1 ""  1 ""  <> 0 0 0 659 659 1 0 660 0 659 659 <> 10.8 <> <> <> 3421 <> <> <> <> <>
  660 41 -7.426431 -24.795528 18.266752 60 " " C "A" 21 0.08000 0.08000 "CYS " " HB2" "    " 1 0 0 FFFFFF  ""  -1 0 1 ""  1 ""  <> 0 0 0 660 660 1 0 661 0 660 660 <> 10.8 <> <> <> 3422 <> <> <> <> <>
  661 41 -7.073376 -23.215111 21.142868 60 " " C "A" 21 0.15500 0.15500 "CYS " " HG " "    " 1 0 0 FFFFFF  ""  -1 0 1 ""  1 ""  <> 0 0 0 661 661 1 0 662 0 661 661 <> 15.04 <> <> <> 3423 <> <> <> <> <>
  662 25 -5.618177 -22.064306 16.450939 61 " " W "A" 38 -0.50000 -0.50000 "TRP " " N  " "    " 7 0 0 2E2EFF  "N322"  2 1 9 ""  1 ""  <> 0 0 0 662 662 1 0 663 1 662 662 1 7.46 322 0 322 322 "CCD mismatch"  <> <> <> <>
  663 3 -5.068734 -21.945658 15.114787 61 " " W "A" 24 0.14000 0.14000 "TRP " " CA " "    " 6 0 0 808080  "C323"  2 1 -70 ""  1 ""  FF2E2E  0 0 0 663 663 1 0 664 1 663 663 1 7 323 0 323 323 "CCD mismatch"  <> <> <> <>
  664 2 -3.671785 -22.480549 15.028729 61 " " W "A" 24 0.50000 0.50000 "TRP " " C  " "    " 6 0 0 808080  "C324"  2 1 9 ""  1 ""  <> 0 0 0 664 664 1 0 665 0 664 664 1 11.91 324 0 324 324 "CCD mismatch"  <> <> <> <>
  665 15 -2.910949 -22.374884 16.015881 61 " " W "A" 70 -0.50000 -0.50000 "TRP " " O  " "    " 8 0 0 FF2E2E  "O325"  2 1 9 ""  1 ""  <> 0 0 0 665 665 1 0 666 0 665 665 1 11.33 325 0 325 325 "CCD mismatch"  <> <> <> <>
  666 3 -5.029147 -20.383266 14.671937 61 " " W "A" 24 -0.12000 -0.12000 "TRP " " CB " "    " 6 0 0 808080  "C326"  2 1 9 ""  1 ""  <> 0 0 0 666 666 1 0 667 2 666 666 1 11.03 326 0 326 326 "CCD mismatch"  <> <> <> <>
  667 2 -4.553761 -20.129269 13.267665 61 " " W "A" 24 0.07500 0.07500 "TRP " " CG " "    " 6 0 0 808080  "C327"  2 1 9 ""  1 ""  <> 0 0 0 667 667 1 0 668 0 667 667 1 9.39 327 0 327 327 "CCD mismatch"  <> <> <> <>
  668 2 -5.327555 -20.069326 12.139081 61 " " W "A" 24 -0.11500 -0.11500 "TRP " " CD1" "    " 6 0 0 808080  "C328"  2 1 9 ""  1 ""  <> 0 0 0 668 668 1 0 669 1 668 668 1 10.53 328 0 328 328 "CCD mismatch"  <> <> <> <>
  669 2 -3.151145 -19.915716 12.825970 61 " " W "A" 24 -0.05500 -0.05500 "TRP " " CD2" "    " 6 0 0 808080  "C329"  2 1 9 ""  1 ""  <> 0 0 0 669 669 1 0 670 0 669 669 1 13.45 329 0 329 329 "CCD mismatch"  <> <> <> <>
  670 2 -3.180800 -19.851248 11.415959 61 " " W "A" 24 0.13000 0.13000 "TRP " " CE2" "    " 6 0 0 808080  "C330"  2 1 9 ""  1 ""  <> 0 0 0 670 670 1 0 671 0 670 670 1 11.53 330 0 330 330 "CCD mismatch"  <> <> <> <>
  671 2 -1.903243 -19.776245 13.397876 61 " " W "A" 24 -0.11500 -0.11500 "TRP " " CE3" "    " 6 0 0 808080  "C331"  2 1 9 ""  1 ""  <> 0 0 0 671 671 1 0 672 1 671 671 1 12.69 331 0 331 331 "CCD mismatch"  <> <> <> <>
  672 25 -4.444304 -19.920694 11.046038 61 " " W "A" 38 -0.57000 -0.57000 "TRP " " NE1" "    " 7 0 0 2E2EFF  "N332"  2 1 9 ""  1 ""  <> 0 0 0 672 672 1 0 673 1 672 672 1 9.6 332 0 332 332 "CCD mismatch"  <> <> <> <>
  673 2 -2.031147 -19.750832 10.602021 61 " " W "A" 24 -0.11500 -0.11500 "TRP " " CZ2" "    " 6 0 0 808080  "C333"  2 1 9 ""  1 ""  <> 0 0 0 673 673 1 0 674 1 673 673 1 11.62 333 0 333 333 "CCD mismatch"  <> <> <> <>
  674 2 -0.712007 -19.727707 12.730754 61 " " W "A" 24 -0.11500 -0.11500 "TRP " " CZ3" "    " 6 0 0 808080  "C334"  2 1 9 ""  1 ""  <> 0 0 0 674 674 1 0 675 1 674 674 1 14.54 334 0 334 334 "CCD mismatch"  <> <> <> <>
  675 2 -0.786727 -19.716572 11.323893 61 " " W "A" 24 -0.11500 -0.11500 "TRP " " CH2" "    " 6 0 0 808080  "C335"  2 1 9 ""  1 ""  <> 0 0 0 675 675 1 0 676 1 675 675 1 12.71 335 0 335 335 "CCD mismatch"  <> <> <> <>
  676 43 -5.058480 -21.740450 17.226797 61 " " W "A" 21 0.30000 0.30000 "TRP " " H  " "    " 1 0 0 FFFFFF  ""  -1 0 1 ""  1 ""  <> 0 0 0 676 676 1 0 677 0 676 676 <> 7.46 <> <> <> 3424 <> <> <> <> <>
  677 41 -5.653309 -22.542259 14.414474 61 " " W "A" 21 0.06000 0.06000 "TRP " " HA " "    " 1 0 0 FFFFFF  ""  -1 0 1 ""  1 ""  <> 0 0 0 677 677 1 0 678 0 677 677 <> 7 <> <> <> 3425 <> <> <> <> <>
  678 41 -4.368906 -19.922512 15.406709 61 " " W "A" 21 0.06000 0.06000 "TRP " " HB3" "    " 1 0 0 FFFFFF  ""  -1 0 1 ""  1 ""  <> 0 0 0 678 678 1 0 679 0 678 678 <> 11.03 <> <> <> 3426 <> <> <> <> <>
  679 41 -6.000492 -19.936888 14.884861 61 " " W "A" 21 0.06000 0.06000 "TRP " " HB2" "    " 1 0 0 FFFFFF  ""  -1 0 1 ""  1 ""  <> 0 0 0 679 679 1 0 680 0 679 679 <> 11.03 <> <> <> 3427 <> <> <> <> <>
  680 41 -6.373219 -20.336733 12.100620 61 " " W "A" 21 0.11500 0.11500 "TRP " " HD1" "    " 1 0 0 FFFFFF  ""  -1 0 1 ""  1 ""  <> 0 0 0 680 680 1 0 681 0 680 680 <> 10.53 <> <> <> 3428 <> <> <> <> <>
  681 41 -1.839391 -19.757107 14.475816 61 " " W "A" 21 0.11500 0.11500 "TRP " " HE3" "    " 1 0 0 FFFFFF  ""  -1 0 1 ""  1 ""  <> 0 0 0 681 681 1 0 682 0 681 681 <> 12.69 <> <> <> 3429 <> <> <> <> <>
  682 43 -4.820863 -19.892946 10.109269 61 " " W "A" 21 0.42000 0.42000 "TRP " " HE1" "    " 1 0 0 FFFFFF  ""  -1 0 1 ""  1 ""  <> 0 0 0 682 682 1 0 683 0 682 682 <> 9.6 <> <> <> 3430 <> <> <> <> <>
  683 41 -2.095050 -19.769684 9.524080 61 " " W "A" 21 0.11500 0.11500 "TRP " " HZ2" "    " 1 0 0 FFFFFF  ""  -1 0 1 ""  1 ""  <> 0 0 0 683 683 1 0 684 0 683 683 <> 11.62 <> <> <> 3431 <> <> <> <> <>
  684 41 0.253843 -19.770029 13.212154 61 " " W "A" 21 0.11500 0.11500 "TRP " " HZ3" "    " 1 0 0 FFFFFF  ""  -1 0 1 ""  1 ""  <> 0 0 0 684 684 1 0 685 0 684 684 <> 14.54 <> <> <> 3432 <> <> <> <> <>
  685 41 0.103982 -19.656191 10.716120 61 " " W "A" 21 0.11500 0.11500 "TRP " " HH2" "    " 1 0 0 FFFFFF  ""  -1 0 1 ""  1 ""  <> 0 0 0 685 685 1 0 686 0 685 685 <> 12.71 <> <> <> 3433 <> <> <> <> <>
  686 25 -3.396424 -23.122486 13.889314 62 " " K "A" 38 -0.50000 -0.50000 "LYS " " N  " "    " 7 0 0 2E2EFF  "N336"  2 1 9 ""  1 ""  <> 0 0 0 686 686 1 0 687 1 686 686 1 9.2 336 0 336 336 "CCD mismatch"  <> <> <> <>
  687 3 -2.204680 -23.949642 13.688385 62 " " K "A" 24 0.14000 0.14000 "LYS " " CA " "    " 6 0 0 808080  "C337"  2 1 -70 ""  1 ""  FF2E2E  0 0 0 687 687 1 0 688 1 687 687 1 13.7 337 0 337 337 "CCD mismatch"  <> <> <> <>
  688 2 -1.736166 -23.752169 12.265643 62 " " K "A" 24 0.50000 0.50000 "LYS " " C  " "    " 6 0 0 808080  "C338"  2 1 9 ""  1 ""  <> 0 0 0 688 688 1 0 689 0 688 688 1 13.84 338 0 338 338 "CCD mismatch"  <> <> <> <>
  689 15 -2.513582 -23.880331 11.313234 62 " " K "A" 70 -0.50000 -0.50000 "LYS " " O  " "    " 8 0 0 FF2E2E  "O339"  2 1 9 ""  1 ""  <> 0 0 0 689 689 1 0 690 0 689 689 1 12.09 339 0 339 339 "CCD mismatch"  <> <> <> <>
  690 3 -2.617136 -25.435707 13.891406 62 " " K "A" 24 -0.12000 -0.12000 "LYS " " CB " "    " 6 0 0 808080  "C340"  2 1 9 ""  1 ""  <> 0 0 0 690 690 1 0 691 2 690 690 1 13.13 340 0 340 340 "CCD mismatch"  <> <> <> <>
  691 3 -1.625434 -26.573336 13.564744 62 " " K "A" 24 -0.12000 -0.12000 "LYS " " CG " "    " 6 0 0 808080  "C341"  2 1 9 ""  1 ""  <> 0 0 0 691 691 1 0 692 2 691 691 1 15.05 341 0 341 341 "CCD mismatch"  <> <> <> <>
  692 3 -2.255773 -28.000734 13.565710 62 " " K "A" 24 -0.12000 -0.12000 "LYS " " CD " "    " 6 0 0 808080  "C342"  2 1 9 ""  1 ""  <> 0 0 0 692 692 1 0 693 2 692 692 1 24.64 342 0 342 342 "CCD mismatch"  <> <> <> <>
  693 3 -1.459532 -28.939131 14.406968 62 " " K "A" 24 0.19000 0.19000 "LYS " " CE " "    " 6 0 0 808080  "C343"  2 1 9 ""  1 ""  <> 0 0 0 693 693 1 0 694 2 693 693 1 32.77 343 0 343 343 "CCD mismatch"  <> <> <> <>
  694 32 -1.608000 -30.267687 13.891456 62 " " K "A" 38 -0.30000 -0.30000 "LYS " " NZ " "    " 7 1 0 2E2EFF  "N344"  2 1 9 "%UT"  13 ""  <> 0 0 0 694 694 1 0 695 3 694 694 1 36.42 344 0 344 344 "CCD mismatch"  <> <> <> <>
  695 43 -4.011576 -23.146456 13.088617 62 " " K "A" 21 0.30000 0.30000 "LYS " " H  " "    " 1 0 0 FFFFFF  ""  -1 0 1 ""  1 ""  <> 0 0 0 695 695 1 0 696 0 695 695 <> 9.2 <> <> <> 3434 <> <> <> <> <>
  696 41 -1.408895 -23.620245 14.356462 62 " " K "A" 21 0.06000 0.06000 "LYS " " HA " "    " 1 0 0 FFFFFF  ""  -1 0 1 ""  1 ""  <> 0 0 0 696 696 1 0 697 0 696 696 <> 13.7 <> <> <> 3435 <> <> <> <> <>
  697 41 -3.417109 -25.606890 13.171103 62 " " K "A" 21 0.06000 0.06000 "LYS " " HB3" "    " 1 0 0 FFFFFF  ""  -1 0 1 ""  1 ""  <> 0 0 0 697 697 1 0 698 0 697 697 <> 13.13 <> <> <> 3436 <> <> <> <> <>
  698 41 -2.995675 -25.497858 14.911672 62 " " K "A" 21 0.06000 0.06000 "LYS " " HB2" "    " 1 0 0 FFFFFF  ""  -1 0 1 ""  1 ""  <> 0 0 0 698 698 1 0 699 0 698 698 <> 13.13 <> <> <> 3437 <> <> <> <> <>
  699 41 -0.687607 -26.604324 14.119376 62 " " K "A" 21 0.06000 0.06000 "LYS " " HG3" "    " 1 0 0 FFFFFF  ""  -1 0 1 ""  1 ""  <> 0 0 0 699 699 1 0 700 0 699 699 <> 15.05 <> <> <> 3438 <> <> <> <> <>
  700 41 -1.207450 -26.510736 12.560019 62 " " K "A" 21 0.06000 0.06000 "LYS " " HG2" "    " 1 0 0 FFFFFF  ""  -1 0 1 ""  1 ""  <> 0 0 0 700 700 1 0 701 0 700 700 <> 15.05 <> <> <> 3439 <> <> <> <> <>
  701 41 -2.273381 -28.356621 12.535598 62 " " K "A" 21 0.06000 0.06000 "LYS " " HD3" "    " 1 0 0 FFFFFF  ""  -1 0 1 ""  1 ""  <> 0 0 0 701 701 1 0 702 0 701 701 <> 24.64 <> <> <> 3440 <> <> <> <> <>
  702 41 -3.272608 -27.815029 13.911633 62 " " K "A" 21 0.06000 0.06000 "LYS " " HD2" "    " 1 0 0 FFFFFF  ""  -1 0 1 ""  1 ""  <> 0 0 0 702 702 1 0 703 0 702 702 <> 24.64 <> <> <> 3441 <> <> <> <> <>
  703 41 -1.764653 -28.900906 15.452692 62 " " K "A" 21 0.06000 0.06000 "LYS " " HE3" "    " 1 0 0 FFFFFF  ""  -1 0 1 ""  1 ""  <> 0 0 0 703 703 1 0 704 0 703 703 <> 32.77 <> <> <> 3442 <> <> <> <> <>
  704 41 -0.426450 -28.601501 14.489737 62 " " K "A" 21 0.06000 0.06000 "LYS " " HE2" "    " 1 0 0 FFFFFF  ""  -1 0 1 ""  1 ""  <> 0 0 0 704 704 1 0 705 0 704 704 <> 32.77 <> <> <> 3443 <> <> <> <> <>
  705 44 -1.074095 -30.390114 13.042892 62 " " K "A" 21 0.33000 0.33000 "LYS " " HZ1" "    " 1 0 0 FFFFFF  ""  -1 0 1 ""  1 ""  <> 0 0 0 705 705 1 0 706 0 705 705 <> 36.42 <> <> <> 3444 <> <> <> <> <>
  706 44 -1.281848 -30.994379 14.512457 62 " " K "A" 21 0.33000 0.33000 "LYS " " HZ2" "    " 1 0 0 FFFFFF  ""  -1 0 1 ""  1 ""  <> 0 0 0 706 706 1 0 707 0 706 706 <> 36.42 <> <> <> 3445 <> <> <> <> <>
  707 44 -2.536129 -30.510860 13.575955 62 " " K "A" 21 0.33000 0.33000 "LYS " " HZ3" "    " 1 0 0 FFFFFF  ""  -1 0 1 ""  1 ""  <> 0 0 0 707 707 1 0 708 0 707 707 <> 36.42 <> <> <> 3446 <> <> <> <> <>
  708 25 -0.458837 -23.662378 12.057806 63 " " D "A" 38 -0.50000 -0.50000 "ASP " " N  " "    " 7 0 0 2E2EFF  "N345"  2 1 9 ""  1 ""  <> 0 0 0 708 708 1 0 709 1 708 708 1 11.89 345 0 345 345 "CCD mismatch"  <> <> <> <>
  709 3 0.364087 -23.878832 10.859905 63 " " D "A" 24 0.14000 0.14000 "ASP " " CA " "    " 6 0 0 808080  "C346"  2 1 -70 ""  1 ""  FF2E2E  0 0 0 709 709 1 0 710 1 709 709 1 15.04 346 0 346 346 "CCD mismatch"  <> <> <> <>
  710 2 0.543804 -25.389585 10.556132 63 " " D "A" 24 0.50000 0.50000 "ASP " " C  " "    " 6 0 0 808080  "C347"  2 1 9 ""  1 ""  <> 0 0 0 710 710 1 0 711 0 710 710 1 14.38 347 0 347 347 "CCD mismatch"  <> <> <> <>
  711 15 1.214310 -26.032471 11.367950 63 " " D "A" 70 -0.50000 -0.50000 "ASP " " O  " "    " 8 0 0 FF2E2E  "O348"  2 1 9 ""  1 ""  <> 0 0 0 711 711 1 0 712 0 711 711 1 14.7 348 0 348 348 "CCD mismatch"  <> <> <> <>
  712 3 1.671829 -23.136326 11.071759 63 " " D "A" 24 -0.22000 -0.22000 "ASP " " CB " "    " 6 0 0 808080  "C349"  2 1 9 ""  1 ""  <> 0 0 0 712 712 1 0 713 2 712 712 1 15.13 349 0 349 349 "CCD mismatch"  <> <> <> <>
  713 2 2.674897 -23.370855 9.932178 63 " " D "A" 24 0.70000 0.70000 "ASP " " CG " "    " 6 0 0 808080  "C350"  2 1 9 "%UT"  13 ""  <> 0 0 0 713 713 1 0 714 0 713 713 1 15.28 350 0 350 350 "CCD mismatch"  <> <> <> <>
  714 15 2.250506 -23.450153 8.762721 63 " " D "A" 70 -0.80000 -0.80000 "ASP " " OD1" "    " 8 0 0 FF2E2E  "O351"  2 1 9 ""  1 ""  <> 0 0 0 714 714 1 0 715 0 714 714 1 16.52 351 0 351 351 "CCD mismatch"  <> <> <> <>
  715 18 3.853609 -23.278059 10.269503 63 " " D "A" 70 -0.80000 -0.80000 "ASP " " OD2" "    " 8 -1 0 FF2E2E  "O352"  2 1 9 ""  1 ""  <> 0 0 0 715 715 1 0 716 0 715 715 1 20.77 352 0 352 352 "CCD mismatch"  <> <> <> <>
  716 43 0.121635 -23.683548 12.884065 63 " " D "A" 21 0.30000 0.30000 "ASP " " H  " "    " 1 0 0 FFFFFF  ""  -1 0 1 ""  1 ""  <> 0 0 0 716 716 1 0 717 0 716 716 <> 11.89 <> <> <> 3447 <> <> <> <> <>
  717 41 -0.214565 -23.394518 10.073329 63 " " D "A" 21 0.06000 0.06000 "ASP " " HA " "    " 1 0 0 FFFFFF  ""  -1 0 1 ""  1 ""  <> 0 0 0 717 717 1 0 718 0 717 717 <> 15.04 <> <> <> 3448 <> <> <> <> <>
  718 41 2.213526 -23.406296 11.978280 63 " " D "A" 21 0.06000 0.06000 "ASP " " HB3" "    " 1 0 0 FFFFFF  ""  -1 0 1 ""  1 ""  <> 0 0 0 718 718 1 0 719 0 718 718 <> 15.13 <> <> <> 3449 <> <> <> <> <>
  719 41 1.350888 -22.096344 11.131210 63 " " D "A" 21 0.06000 0.06000 "ASP " " HB2" "    " 1 0 0 FFFFFF  ""  -1 0 1 ""  1 ""  <> 0 0 0 719 719 1 0 720 0 719 719 <> 15.13 <> <> <> 3450 <> <> <> <> <>
  720 25 0.019560 -25.886139 9.398574 64 " " R "A" 38 -0.50000 -0.50000 "ARG " " N  " "    " 7 0 0 2E2EFF  "N353"  0 1 9 ""  1 ""  <> 0 0 0 720 720 1 0 721 1 720 720 1 10.24 353 0 353 353 "CCD mismatch"  <> <> <> <>
  721 3 0.168728 -27.228291 8.924855 64 " " R "A" 24 0.14000 0.14000 "ARG " " CA " "    " 6 0 0 808080  "C354"  0 1 -70 ""  1 ""  FF2E2E  0 0 0 721 721 1 0 722 1 721 721 1 11.81 354 0 354 354 "CCD mismatch"  <> <> <> <>
  722 2 1.674224 -27.504232 8.599263 64 " " R "A" 24 0.50000 0.50000 "ARG " " C  " "    " 6 0 0 808080  "C355"  0 1 9 ""  1 ""  <> 0 0 0 722 722 1 0 723 0 722 722 1 15.55 355 0 355 355 "CCD mismatch"  <> <> <> <>
  723 15 2.047422 -28.650635 8.700041 64 " " R "A" 70 -0.50000 -0.50000 "ARG " " O  " "    " 8 0 0 FF2E2E  "O356"  0 1 9 ""  1 ""  <> 0 0 0 723 723 1 0 724 0 723 723 1 18.6 356 0 356 356 "CCD mismatch"  <> <> <> <>
  724 3 -0.797231 -27.422167 7.745935 64 " " R "A" 24 -0.12000 -0.12000 "ARG " " CB " "    " 6 0 0 808080  "C357"  0 1 9 ""  1 ""  <> 0 0 0 724 724 1 0 725 2 724 724 1 12.16 357 0 357 357 "CCD mismatch"  <> <> <> <>
  725 3 -2.254573 -27.377237 8.144500 64 " " R "A" 24 -0.05000 -0.05000 "ARG " " CG " "    " 6 0 0 808080  "C358"  0 1 9 ""  1 ""  <> 0 0 0 725 725 1 0 726 2 725 725 1 14.84 358 0 358 358 "CCD mismatch"  <> <> <> <>
  726 3 -3.245545 -27.536381 7.052625 64 " " R "A" 24 0.19000 0.19000 "ARG " " CD " "    " 6 0 0 808080  "C359"  0 1 9 ""  1 ""  <> 0 0 0 726 726 1 0 727 2 726 726 1 16.19 359 0 359 359 "CCD mismatch"  <> <> <> <>
  727 25 -3.505301 -26.347723 6.272494 64 " " R "A" 38 -0.69997 -0.69997 "ARG " " NE " "    " 7 0 0 2E2EFF  "N360"  0 1 9 ""  1 ""  <> 0 0 0 727 727 1 0 728 1 727 727 1 19.23 360 0 360 360 "CCD mismatch"  <> <> <> <>
  728 2 -4.000487 -26.213657 5.019876 64 " " R "A" 24 0.63990 0.63990 "ARG " " CZ " "    " 6 0 0 808080  "C361"  0 1 9 ""  1 ""  <> 0 0 0 728 728 1 0 729 0 728 728 1 17.12 361 0 361 361 "CCD mismatch"  <> <> <> <>
  729 25 -4.104534 -27.268579 4.331885 64 " " R "A" 38 -0.79997 -0.79997 "ARG " " NH1" "    " 7 0 0 2E2EFF  "N362"  0 1 9 ""  1 ""  <> 0 0 0 729 729 1 0 730 2 729 729 1 15.11 362 0 362 362 "CCD mismatch"  <> <> <> <>
  730 31 -4.271326 -25.003674 4.537218 64 " " R "A" 38 -0.79997 -0.79997 "ARG " " NH2" "    " 7 1 0 2E2EFF  "N363"  0 1 9 ""  1 ""  <> 0 0 0 730 730 1 0 731 2 730 730 1 16.37 363 0 363 363 "CCD mismatch"  <> <> <> <>
  731 43 -0.400438 -25.277018 8.711065 64 " " R "A" 21 0.30000 0.30000 "ARG " " H  " "    " 1 0 0 FFFFFF  ""  -1 0 1 ""  1 ""  <> 0 0 0 731 731 1 0 732 0 731 731 <> 10.24 <> <> <> 3451 <> <> <> <> <>
  732 41 -0.058850 -27.871557 9.774868 64 " " R "A" 21 0.06000 0.06000 "ARG " " HA " "    " 1 0 0 FFFFFF  ""  -1 0 1 ""  1 ""  <> 0 0 0 732 732 1 0 733 0 732 732 <> 11.81 <> <> <> 3452 <> <> <> <> <>
  733 41 -0.672071 -28.348454 7.185194 64 " " R "A" 21 0.06000 0.06000 "ARG " " HB3" "    " 1 0 0 FFFFFF  ""  -1 0 1 ""  1 ""  <> 0 0 0 733 733 1 0 734 0 733 733 <> 12.16 <> <> <> 3453 <> <> <> <> <>
  734 41 -0.638958 -26.560936 7.096843 64 " " R "A" 21 0.06000 0.06000 "ARG " " HB2" "    " 1 0 0 FFFFFF  ""  -1 0 1 ""  1 ""  <> 0 0 0 734 734 1 0 735 0 734 734 <> 12.16 <> <> <> 3454 <> <> <> <> <>
  735 41 -2.376832 -26.398659 8.608754 64 " " R "A" 21 0.06000 0.06000 "ARG " " HG3" "    " 1 0 0 FFFFFF  ""  -1 0 1 ""  1 ""  <> 0 0 0 735 735 1 0 736 0 735 735 <> 14.84 <> <> <> 3455 <> <> <> <> <>
  736 41 -2.474203 -28.129553 8.902048 64 " " R "A" 21 0.06000 0.06000 "ARG " " HG2" "    " 1 0 0 FFFFFF  ""  -1 0 1 ""  1 ""  <> 0 0 0 736 736 1 0 737 0 736 736 <> 14.84 <> <> <> 3456 <> <> <> <> <>
  737 41 -4.177167 -27.962765 7.424616 64 " " R "A" 21 0.06000 0.06000 "ARG " " HD3" "    " 1 0 0 FFFFFF  ""  -1 0 1 ""  1 ""  <> 0 0 0 737 737 1 0 738 0 737 737 <> 16.19 <> <> <> 3457 <> <> <> <> <>
  738 41 -2.798580 -28.199593 6.312037 64 " " R "A" 21 0.06000 0.06000 "ARG " " HD2" "    " 1 0 0 FFFFFF  ""  -1 0 1 ""  1 ""  <> 0 0 0 738 738 1 0 739 0 738 738 <> 16.19 <> <> <> 3458 <> <> <> <> <>
  739 43 -3.190082 -25.500389 6.722782 64 " " R "A" 21 0.44000 0.44000 "ARG " " HE " "    " 1 0 0 FFFFFF  ""  -1 0 1 ""  1 ""  <> 0 0 0 739 739 1 0 740 0 739 739 <> 19.23 <> <> <> 3459 <> <> <> <> <>
  740 43 -4.143530 -27.100334 3.336758 64 " " R "A" 21 0.46000 0.46000 "ARG " "HH12" "    " 1 0 0 FFFFFF  ""  -1 0 1 ""  1 ""  <> 0 0 0 740 740 1 0 741 0 740 740 <> 15.11 <> <> <> 3460 <> <> <> <> <>
  741 43 -3.863269 -28.187235 4.675345 64 " " R "A" 21 0.46000 0.46000 "ARG " "HH11" "    " 1 0 0 FFFFFF  ""  -1 0 1 ""  1 ""  <> 0 0 0 741 741 1 0 742 0 741 741 <> 15.11 <> <> <> 3461 <> <> <> <> <>
  742 44 -4.308445 -24.856153 3.538739 64 " " R "A" 21 0.46000 0.46000 "ARG " "HH22" "    " 1 0 0 FFFFFF  ""  -1 0 1 ""  1 ""  <> 0 0 0 742 742 1 0 743 0 742 742 <> 16.37 <> <> <> 3462 <> <> <> <> <>
  743 44 -4.587868 -24.239706 5.117096 64 " " R "A" 21 0.46000 0.46000 "ARG " "HH21" "    " 1 0 0 FFFFFF  ""  -1 0 1 ""  1 ""  <> 0 0 0 743 743 1 0 744 0 743 743 <> 16.37 <> <> <> 3463 <> <> <> <> <>
  744 25 2.454139 -26.495371 8.187420 65 " " T "A" 38 -0.50000 -0.50000 "THR " " N  " "    " 7 0 0 2E2EFF  "N364"  0 1 9 ""  1 ""  <> 0 0 0 744 744 1 0 745 1 744 744 1 14.37 364 0 364 364 "CCD mismatch"  <> <> <> <>
  745 3 3.855673 -26.718920 7.792106 65 " " T "A" 24 0.14000 0.14000 "THR " " CA " "    " 6 0 0 808080  "C365"  0 1 -70 ""  1 ""  FF2E2E  0 0 0 745 745 1 0 746 1 745 745 1 18.18 365 0 365 365 "CCD mismatch"  <> <> <> <>
  746 2 4.742624 -27.253353 8.957566 65 " " T "A" 24 0.50000 0.50000 "THR " " C  " "    " 6 0 0 808080  "C366"  0 1 9 ""  1 ""  <> 0 0 0 746 746 1 0 747 0 746 746 1 15.92 366 0 366 366 "CCD mismatch"  <> <> <> <>
  747 15 5.572520 -28.126812 8.705116 65 " " T "A" 70 -0.50000 -0.50000 "THR " " O  " "    " 8 0 0 FF2E2E  "O367"  0 1 9 ""  1 ""  <> 0 0 0 747 747 1 0 748 0 747 747 1 17.3 367 0 367 367 "CCD mismatch"  <> <> <> <>
  748 3 4.452329 -25.386698 7.114295 65 " " T "A" 24 0.20500 0.20500 "THR " " CB " "    " 6 0 0 808080  "C368"  0 1 9 ""  1 ""  <> 0 0 0 748 748 1 0 749 1 748 748 1 16.37 368 0 368 368 "CCD mismatch"  <> <> <> <>
  749 3 5.827357 -25.498711 6.429414 65 " " T "A" 24 -0.18000 -0.18000 "THR " " CG2" "    " 6 0 0 808080  "C369"  0 1 9 ""  1 ""  <> 0 0 0 749 749 1 0 750 3 749 749 1 22.33 369 0 369 369 "CCD mismatch"  <> <> <> <>
  750 16 3.461721 -24.889380 6.244629 65 " " T "A" 70 -0.68300 -0.68300 "THR " " OG1" "    " 8 0 0 FF2E2E  "O370"  0 1 9 "%UT"  13 ""  <> 0 0 0 750 750 1 0 751 1 750 750 1 21.99 370 0 370 370 "CCD mismatch"  <> <> <> <>
  751 43 2.002456 -25.592127 8.202532 65 " " T "A" 21 0.30000 0.30000 "THR " " H  " "    " 1 0 0 FFFFFF  ""  -1 0 1 ""  1 ""  <> 0 0 0 751 751 1 0 752 0 751 751 <> 14.37 <> <> <> 3464 <> <> <> <> <>
  752 41 3.886879 -27.452404 6.986417 65 " " T "A" 21 0.06000 0.06000 "THR " " HA " "    " 1 0 0 FFFFFF  ""  -1 0 1 ""  1 ""  <> 0 0 0 752 752 1 0 753 0 752 752 <> 18.18 <> <> <> 3465 <> <> <> <> <>
  753 41 4.566546 -24.641525 7.901553 65 " " T "A" 21 0.06000 0.06000 "THR " " HB " "    " 1 0 0 FFFFFF  ""  -1 0 1 ""  1 ""  <> 0 0 0 753 753 1 0 754 0 753 753 <> 16.37 <> <> <> 3466 <> <> <> <> <>
  754 41 6.199658 -24.507605 6.170182 65 " " T "A" 21 0.06000 0.06000 "THR " "HG21" "    " 1 0 0 FFFFFF  ""  -1 0 1 ""  1 ""  <> 0 0 0 754 754 1 0 755 0 754 754 <> 22.33 <> <> <> 3467 <> <> <> <> <>
  755 41 6.485694 -25.998064 7.140286 65 " " T "A" 21 0.06000 0.06000 "THR " "HG22" "    " 1 0 0 FFFFFF  ""  -1 0 1 ""  1 ""  <> 0 0 0 755 755 1 0 756 0 755 755 <> 22.33 <> <> <> 3468 <> <> <> <> <>
  756 41 5.643127 -26.063185 5.515340 65 " " T "A" 21 0.06000 0.06000 "THR " "HG23" "    " 1 0 0 FFFFFF  ""  -1 0 1 ""  1 ""  <> 0 0 0 756 756 1 0 757 0 756 756 <> 22.33 <> <> <> 3469 <> <> <> <> <>
  757 42 2.727756 -24.650118 6.815285 65 " " T "A" 21 0.41800 0.41800 "THR " " HG1" "    " 1 0 0 FFFFFF  ""  -1 0 1 ""  1 ""  <> 0 0 0 757 757 1 0 758 0 757 757 <> 21.99 <> <> <> 3470 <> <> <> <> <>
  758 25 4.562422 -26.782293 10.200370 66 " " S "A" 38 -0.50000 -0.50000 "SER " " N  " "    " 7 0 0 2E2EFF  "N371"  0 1 9 ""  1 ""  <> 0 0 0 758 758 1 0 759 1 758 758 1 13.41 371 0 371 371 "CCD mismatch"  <> <> <> <>
  759 3 5.339589 -27.096859 11.389579 66 " " S "A" 24 0.14000 0.14000 "SER " " CA " "    " 6 0 0 808080  "C372"  0 1 -70 ""  1 ""  FF2E2E  0 0 0 759 759 1 0 760 1 759 759 1 15.77 372 0 372 372 "CCD mismatch"  <> <> <> <>
  760 2 4.593843 -27.950634 12.458447 66 " " S "A" 24 0.50000 0.50000 "SER " " C  " "    " 6 0 0 808080  "C373"  0 1 9 ""  1 ""  <> 0 0 0 760 760 1 0 761 0 760 760 1 16.24 373 0 373 373 "CCD mismatch"  <> <> <> <>
  761 15 5.229136 -28.583996 13.345138 66 " " S "A" 70 -0.50000 -0.50000 "SER " " O  " "    " 8 0 0 FF2E2E  "O374"  0 1 9 ""  1 ""  <> 0 0 0 761 761 1 0 762 0 761 761 1 14.67 374 0 374 374 "CCD mismatch"  <> <> <> <>
  762 3 5.709287 -25.794012 12.093582 66 " " S "A" 24 0.14500 0.14500 "SER " " CB " "    " 6 0 0 808080  "C375"  0 1 9 ""  1 ""  <> 0 0 0 762 762 1 0 763 2 762 762 1 16.93 375 0 375 375 "CCD mismatch"  <> <> <> <>
  763 16 4.615396 -25.048223 12.440247 66 " " S "A" 70 -0.68300 -0.68300 "SER " " OG " "    " 8 0 0 FF2E2E  "O376"  0 1 9 "%UT"  13 ""  <> 0 0 0 763 763 1 0 764 1 763 763 1 13.57 376 0 376 376 "CCD mismatch"  <> <> <> <>
  764 43 3.803167 -26.157066 10.429989 66 " " S "A" 21 0.30000 0.30000 "SER " " H  " "    " 1 0 0 FFFFFF  ""  -1 0 1 ""  1 ""  <> 0 0 0 764 764 1 0 765 0 764 764 <> 13.41 <> <> <> 3471 <> <> <> <> <>
  765 41 6.214962 -27.682690 11.109173 66 " " S "A" 21 0.06000 0.06000 "SER " " HA " "    " 1 0 0 FFFFFF  ""  -1 0 1 ""  1 ""  <> 0 0 0 765 765 1 0 766 0 765 765 <> 15.77 <> <> <> 3472 <> <> <> <> <>
  766 41 6.362878 -25.194710 11.459741 66 " " S "A" 21 0.06000 0.06000 "SER " " HB3" "    " 1 0 0 FFFFFF  ""  -1 0 1 ""  1 ""  <> 0 0 0 766 766 1 0 767 0 766 766 <> 16.93 <> <> <> 3473 <> <> <> <> <>
  767 41 6.249063 -26.067286 13.000259 66 " " S "A" 21 0.06000 0.06000 "SER " " HB2" "    " 1 0 0 FFFFFF  ""  -1 0 1 ""  1 ""  <> 0 0 0 767 767 1 0 768 0 767 767 <> 16.93 <> <> <> 3474 <> <> <> <> <>
  768 42 4.569501 -24.198969 11.994984 66 " " S "A" 21 0.41800 0.41800 "SER " " HG " "    " 1 0 0 FFFFFF  ""  -1 0 1 ""  1 ""  <> 0 0 0 768 768 1 0 769 0 768 768 <> 13.57 <> <> <> 3475 <> <> <> <> <>
  769 25 3.234238 -27.929668 12.497925 67 " " G "A" 38 -0.50000 -0.50000 "GLY " " N  " "    " 7 0 0 2E2EFF  "N377"  0 1 9 ""  1 ""  <> 0 0 0 769 769 1 0 770 1 769 769 1 13.07 377 0 377 377 "CCD mismatch"  <> <> <> <>
  770 3 2.306306 -28.480997 13.440691 67 " " G "A" 24 0.08000 0.08000 "GLY " " CA " "    " 6 0 0 808080  "C378"  0 1 -70 ""  1 ""  FF2E2E  0 0 0 770 770 1 0 771 2 770 770 1 13.81 378 0 378 378 "CCD mismatch"  <> <> <> <>
  771 2 2.092221 -27.631882 14.691238 67 " " G "A" 24 0.50000 0.50000 "GLY " " C  " "    " 6 0 0 808080  "C379"  0 1 9 ""  1 ""  <> 0 0 0 771 771 1 0 772 0 771 771 1 17.21 379 0 379 379 "CCD mismatch"  <> <> <> <>
  772 15 1.620259 -28.156290 15.714479 67 " " G "A" 70 -0.50000 -0.50000 "GLY " " O  " "    " 8 0 0 FF2E2E  "O380"  0 1 9 ""  1 ""  <> 0 0 0 772 772 1 0 773 0 772 772 1 24.48 380 0 380 380 "CCD mismatch"  <> <> <> <>
  773 43 2.851904 -27.279736 11.825978 67 " " G "A" 21 0.30000 0.30000 "GLY " " H  " "    " 1 0 0 FFFFFF  ""  -1 0 1 ""  1 ""  <> 0 0 0 773 773 1 0 774 0 773 773 <> 13.07 <> <> <> 3476 <> <> <> <> <>
  774 41 2.642178 -29.483471 13.705921 67 " " G "A" 21 0.06000 0.06000 "GLY " " HA3" "    " 1 0 0 FFFFFF  ""  -1 0 1 ""  1 ""  <> 0 0 0 774 774 1 0 775 0 774 774 <> 13.81 <> <> <> 3477 <> <> <> <> <>
  775 41 1.328555 -28.705908 13.014647 67 " " G "A" 21 0.06000 0.06000 "GLY " " HA2" "    " 1 0 0 FFFFFF  ""  -1 0 1 ""  1 ""  <> 0 0 0 775 775 1 0 776 0 775 775 <> 13.81 <> <> <> 3478 <> <> <> <> <>
  776 25 2.655454 -26.452894 14.723302 68 " " N "A" 38 -0.50000 -0.50000 "ASN " " N  " "    " 7 0 0 2E2EFF  "N381"  0 1 9 ""  1 ""  <> 0 0 0 776 776 1 0 777 1 776 776 1 14.44 381 0 381 381 "CCD mismatch"  <> <> <> <>
  777 3 2.634013 -25.528126 15.829054 68 " " N "A" 24 0.14000 0.14000 "ASN " " CA " "    " 6 0 0 808080  "C382"  0 1 -70 ""  1 ""  FF2E2E  0 0 0 777 777 1 0 778 1 777 777 1 21.91 382 0 382 382 "CCD mismatch"  <> <> <> <>
  778 2 1.192442 -24.963894 15.865308 68 " " N "A" 24 0.50000 0.50000 "ASN " " C  " "    " 6 0 0 808080  "C383"  0 1 9 ""  1 ""  <> 0 0 0 778 778 1 0 779 0 778 778 1 15.53 383 0 383 383 "CCD mismatch"  <> <> <> <>
  779 15 0.891905 -24.205784 14.926169 68 " " N "A" 70 -0.50000 -0.50000 "ASN " " O  " "    " 8 0 0 FF2E2E  "O384"  0 1 9 ""  1 ""  <> 0 0 0 779 779 1 0 780 0 779 779 1 15.98 384 0 384 384 "CCD mismatch"  <> <> <> <>
  780 3 3.675019 -24.294809 15.727174 68 " " N "A" 24 -0.12000 -0.12000 "ASN " " CB " "    " 6 0 0 808080  "C385"  0 1 9 ""  1 ""  <> 0 0 0 780 780 1 0 781 2 780 780 1 21.41 385 0 385 385 "CCD mismatch"  <> <> <> <>
  781 2 5.037495 -24.681646 16.358505 68 " " N "A" 24 0.50000 0.50000 "ASN " " CG " "    " 6 0 0 808080  "C386"  0 1 9 "%UT"  13 ""  <> 0 0 0 781 781 1 0 782 0 781 781 1 29.99 386 0 386 386 "CCD mismatch"  0.175032126249212 "No Flip"  <> <>
  782 25 6.172941 -24.239761 15.694138 68 " " N "A" 38 -0.76000 -0.76000 "ASN " " ND2" "    " 7 0 0 2E2EFF  "N387"  0 1 9 ""  1 ""  <> 0 0 0 782 782 1 0 783 2 782 782 1 25.16 387 0 387 387 "CCD mismatch"  <> <> <> <>
  783 15 5.132625 -25.457300 17.364676 68 " " N "A" 70 -0.50000 -0.50000 "ASN " " OD1" "    " 8 0 0 FF2E2E  "O388"  0 1 9 ""  1 ""  <> 0 0 0 783 783 1 0 784 0 783 783 1 33.11 388 0 388 388 "CCD mismatch"  <> <> <> <>
  784 43 3.008990 -26.043154 13.870526 68 " " N "A" 21 0.30000 0.30000 "ASN " " H  " "    " 1 0 0 FFFFFF  ""  -1 0 1 ""  1 ""  <> 0 0 0 784 784 1 0 785 0 784 784 <> 14.44 <> <> <> 3479 <> <> <> <> <>
  785 41 2.808993 -26.189991 16.677238 68 " " N "A" 21 0.06000 0.06000 "ASN " " HA " "    " 1 0 0 FFFFFF  ""  -1 0 1 ""  1 ""  <> 0 0 0 785 785 1 0 786 0 785 785 <> 21.91 <> <> <> 3480 <> <> <> <> <>
  786 41 3.350794 -23.498190 16.396784 68 " " N "A" 21 0.06000 0.06000 "ASN " " HB3" "    " 1 0 0 FFFFFF  ""  -1 0 1 ""  1 ""  <> 0 0 0 786 786 1 0 787 0 786 786 <> 21.41 <> <> <> 3481 <> <> <> <> <>
  787 41 3.877703 -23.790573 14.782310 68 " " N "A" 21 0.06000 0.06000 "ASN " " HB2" "    " 1 0 0 FFFFFF  ""  -1 0 1 ""  1 ""  <> 0 0 0 787 787 1 0 788 0 787 787 <> 21.41 <> <> <> 3482 <> <> <> <> <>
  788 43 7.049562 -24.323982 16.188650 68 " " N "A" 21 0.38000 0.38000 "ASN " "HD22" "    " 1 0 0 FFFFFF  ""  -1 0 1 ""  1 ""  <> 0 0 0 788 788 1 0 789 0 788 788 <> 25.16 <> <> <> 3483 <> <> <> <> <>
  789 43 6.188545 -23.562977 14.944592 68 " " N "A" 21 0.38000 0.38000 "ASN " "HD21" "    " 1 0 0 FFFFFF  ""  -1 0 1 ""  1 ""  <> 0 0 0 789 789 1 0 790 0 789 789 <> 25.16 <> <> <> 3484 <> <> <> <> <>
  790 25 0.471417 -25.298695 16.949554 69 " " V "A" 38 -0.50000 -0.50000 "VAL " " N  " "    " 7 0 0 2E2EFF  "N389"  2 1 9 ""  1 ""  <> 0 0 0 790 790 1 0 791 1 790 790 1 21.24 389 0 389 389 "CCD mismatch"  <> <> <> <>
  791 3 -0.764921 -24.679756 17.431583 69 " " V "A" 24 0.14000 0.14000 "VAL " " CA " "    " 6 0 0 808080  "C390"  2 1 -70 ""  1 ""  FF2E2E  0 0 0 791 791 1 0 792 1 791 791 1 16.27 390 0 390 390 "CCD mismatch"  <> <> <> <>
  792 2 -0.285961 -23.395250 18.219297 69 " " V "A" 24 0.50000 0.50000 "VAL " " C  " "    " 6 0 0 808080  "C391"  2 1 9 ""  1 ""  <> 0 0 0 792 792 1 0 793 0 792 792 1 21.13 391 0 391 391 "CCD mismatch"  <> <> <> <>
  793 15 0.161505 -23.498566 19.358128 69 " " V "A" 70 -0.50000 -0.50000 "VAL " " O  " "    " 8 0 0 FF2E2E  "O392"  2 1 9 ""  1 ""  <> 0 0 0 793 793 1 0 794 0 793 793 1 22.04 392 0 392 392 "CCD mismatch"  <> <> <> <>
  794 3 -1.625982 -25.593483 18.322807 69 " " V "A" 24 -0.06000 -0.06000 "VAL " " CB " "    " 6 0 0 808080  "C393"  2 1 9 ""  1 ""  <> 0 0 0 794 794 1 0 795 1 794 794 1 14.72 393 0 393 393 "CCD mismatch"  <> <> <> <>
  795 3 -2.958539 -24.929249 18.771553 69 " " V "A" 24 -0.18000 -0.18000 "VAL " " CG1" "    " 6 0 0 808080  "C394"  2 1 9 ""  1 ""  <> 0 0 0 795 795 1 0 796 3 795 795 1 15.49 394 0 394 394 "CCD mismatch"  <> <> <> <>
  796 3 -1.860713 -26.984396 17.847885 69 " " V "A" 24 -0.18000 -0.18000 "VAL " " CG2" "    " 6 0 0 808080  "C395"  2 1 9 ""  1 ""  <> 0 0 0 796 796 1 0 797 3 796 796 1 17.97 395 0 395 395 "CCD mismatch"  <> <> <> <>
  797 43 0.945514 -25.894905 17.612776 69 " " V "A" 21 0.30000 0.30000 "VAL " " H  " "    " 1 0 0 FFFFFF  ""  -1 0 1 ""  1 ""  <> 0 0 0 797 797 1 0 798 0 797 797 <> 21.24 <> <> <> 3485 <> <> <> <> <>
  798 41 -1.315812 -24.367643 16.544336 69 " " V "A" 21 0.06000 0.06000 "VAL " " HA " "    " 1 0 0 FFFFFF  ""  -1 0 1 ""  1 ""  <> 0 0 0 798 798 1 0 799 0 798 798 <> 16.27 <> <> <> 3486 <> <> <> <> <>
  799 41 -1.049135 -25.634756 19.246737 69 " " V "A" 21 0.06000 0.06000 "VAL " " HB " "    " 1 0 0 FFFFFF  ""  -1 0 1 ""  1 ""  <> 0 0 0 799 799 1 0 800 0 799 799 <> 14.72 <> <> <> 3487 <> <> <> <> <>
  800 41 -3.491218 -25.488497 19.540705 69 " " V "A" 21 0.06000 0.06000 "VAL " "HG11" "    " 1 0 0 FFFFFF  ""  -1 0 1 ""  1 ""  <> 0 0 0 800 800 1 0 801 0 800 800 <> 15.49 <> <> <> 3488 <> <> <> <> <>
  801 41 -2.768068 -24.024218 19.348391 69 " " V "A" 21 0.06000 0.06000 "VAL " "HG12" "    " 1 0 0 FFFFFF  ""  -1 0 1 ""  1 ""  <> 0 0 0 801 801 1 0 802 0 801 801 <> 15.49 <> <> <> 3489 <> <> <> <> <>
  802 41 -3.640618 -24.732141 17.944500 69 " " V "A" 21 0.06000 0.06000 "VAL " "HG13" "    " 1 0 0 FFFFFF  ""  -1 0 1 ""  1 ""  <> 0 0 0 802 802 1 0 803 0 802 802 <> 15.49 <> <> <> 3490 <> <> <> <> <>
  803 41 -0.968879 -27.584240 17.666445 69 " " V "A" 21 0.06000 0.06000 "VAL " "HG21" "    " 1 0 0 FFFFFF  ""  -1 0 1 ""  1 ""  <> 0 0 0 803 803 1 0 804 0 803 803 <> 17.97 <> <> <> 3491 <> <> <> <> <>
  804 41 -2.682879 -27.547731 18.289244 69 " " V "A" 21 0.06000 0.06000 "VAL " "HG22" "    " 1 0 0 FFFFFF  ""  -1 0 1 ""  1 ""  <> 0 0 0 804 804 1 0 805 0 804 804 <> 17.97 <> <> <> 3492 <> <> <> <> <>
  805 41 -1.982148 -26.824091 16.776598 69 " " V "A" 21 0.06000 0.06000 "VAL " "HG23" "    " 1 0 0 FFFFFF  ""  -1 0 1 ""  1 ""  <> 0 0 0 805 805 1 0 806 0 805 805 <> 17.97 <> <> <> 3493 <> <> <> <> <>
  806 25 -0.563979 -22.227318 17.582808 70 " " E "A" 38 -0.50000 -0.50000 "GLU " " N  " "    " 7 0 0 2E2EFF  "N396"  2 1 9 ""  1 ""  <> 0 0 0 806 806 1 0 807 1 806 806 1 13.39 396 0 396 396 "CCD mismatch"  <> <> <> <>
  807 3 0.053913 -20.975975 18.070518 70 " " E "A" 24 0.14000 0.14000 "GLU " " CA " "    " 6 0 0 808080  "C397"  2 1 -70 ""  1 ""  FF2E2E  0 0 0 807 807 1 0 808 1 807 807 1 17.43 397 0 397 397 "CCD mismatch"  <> <> <> <>
  808 2 -0.943052 -20.091301 18.783915 70 " " E "A" 24 0.50000 0.50000 "GLU " " C  " "    " 6 0 0 808080  "C398"  2 1 9 ""  1 ""  <> 0 0 0 808 808 1 0 809 0 808 808 1 23.7 398 0 398 398 "CCD mismatch"  <> <> <> <>
  809 15 -0.447339 -19.356829 19.693802 70 " " E "A" 70 -0.50000 -0.50000 "GLU " " O  " "    " 8 0 0 FF2E2E  "O399"  2 1 9 ""  1 ""  <> 0 0 0 809 809 1 0 810 0 809 809 1 22.67 399 0 399 399 "CCD mismatch"  <> <> <> <>
  810 3 0.621769 -20.090153 16.859016 70 " " E "A" 24 -0.12000 -0.12000 "GLU " " CB " "    " 6 0 0 808080  "C400"  2 1 9 ""  1 ""  <> 0 0 0 810 810 1 0 811 2 810 810 1 19.3 400 0 400 400 "CCD mismatch"  <> <> <> <>
  811 3 1.689357 -20.911095 16.031540 70 " " E "A" 24 -0.22000 -0.22000 "GLU " " CG " "    " 6 0 0 808080  "C401"  2 1 9 ""  1 ""  <> 0 0 0 811 811 1 0 812 2 811 811 1 26.23 401 0 401 401 "CCD mismatch"  <> <> <> <>
  812 2 2.466068 -20.216206 14.913707 70 " " E "A" 24 0.70000 0.70000 "GLU " " CD " "    " 6 0 0 808080  "C402"  2 1 9 "%UT"  13 ""  <> 0 0 0 812 812 1 0 813 0 812 812 1 29.6 402 0 402 402 "CCD mismatch"  <> <> <> <>
  813 15 2.276606 -18.997709 14.628178 70 " " E "A" 70 -0.80000 -0.80000 "GLU " " OE1" "    " 8 0 0 FF2E2E  "O403"  2 1 9 ""  1 ""  <> 0 0 0 813 813 1 0 814 0 813 813 1 35.14 403 0 403 403 "CCD mismatch"  <> <> <> <>
  814 18 3.328134 -20.947311 14.356462 70 " " E "A" 70 -0.80000 -0.80000 "GLU " " OE2" "    " 8 -1 0 FF2E2E  "O404"  2 1 9 ""  1 ""  <> 0 0 0 814 814 1 0 815 0 814 814 1 32.35 404 0 404 404 "CCD mismatch"  <> <> <> <>
  815 43 -0.977423 -22.131523 16.666298 70 " " E "A" 21 0.30000 0.30000 "GLU " " H  " "    " 1 0 0 FFFFFF  ""  -1 0 1 ""  1 ""  <> 0 0 0 815 815 1 0 816 0 815 815 <> 13.39 <> <> <> 3494 <> <> <> <> <>
  816 41 0.947253 -21.216639 18.646824 70 " " E "A" 21 0.06000 0.06000 "GLU " " HA " "    " 1 0 0 FFFFFF  ""  -1 0 1 ""  1 ""  <> 0 0 0 816 816 1 0 817 0 816 816 <> 17.43 <> <> <> 3495 <> <> <> <> <>
  817 41 1.201981 -19.245502 17.230534 70 " " E "A" 21 0.06000 0.06000 "GLU " " HB3" "    " 1 0 0 FFFFFF  ""  -1 0 1 ""  1 ""  <> 0 0 0 817 817 1 0 818 0 817 817 <> 19.3 <> <> <> 3496 <> <> <> <> <>
  818 41 -0.096819 -19.581268 16.216551 70 " " E "A" 21 0.06000 0.06000 "GLU " " HB2" "    " 1 0 0 FFFFFF  ""  -1 0 1 ""  1 ""  <> 0 0 0 818 818 1 0 819 0 818 818 <> 19.3 <> <> <> 3497 <> <> <> <> <>
  819 41 1.240537 -21.756285 15.509708 70 " " E "A" 21 0.06000 0.06000 "GLU " " HG3" "    " 1 0 0 FFFFFF  ""  -1 0 1 ""  1 ""  <> 0 0 0 819 819 1 0 820 0 819 819 <> 26.23 <> <> <> 3498 <> <> <> <> <>
  820 41 2.278118 -21.405201 16.804403 70 " " E "A" 21 0.06000 0.06000 "GLU " " HG2" "    " 1 0 0 FFFFFF  ""  -1 0 1 ""  1 ""  <> 0 0 0 820 820 1 0 821 0 820 820 <> 26.23 <> <> <> 3499 <> <> <> <> <>
  821 25 -2.259197 -20.112926 18.405474 71 " " D "A" 38 -0.50000 -0.50000 "ASP " " N  " "    " 7 0 0 2E2EFF  "N405"  2 1 9 ""  1 ""  <> 0 0 0 821 821 1 0 822 1 821 821 1 13.51 405 0 405 405 "CCD mismatch"  <> <> <> <>
  822 3 -3.342967 -19.340372 19.074797 71 " " D "A" 24 0.14000 0.14000 "ASP " " CA " "    " 6 0 0 808080  "C406"  2 1 -70 ""  1 ""  FF2E2E  0 0 0 822 822 1 0 823 1 822 822 1 14.39 406 0 406 406 "CCD mismatch"  <> <> <> <>
  823 2 -4.262923 -20.402325 19.738894 71 " " D "A" 24 0.50000 0.50000 "ASP " " C  " "    " 6 0 0 808080  "C407"  2 1 9 ""  1 ""  <> 0 0 0 823 823 1 0 824 0 823 823 1 14.44 407 0 407 407 "CCD mismatch"  <> <> <> <>
  824 15 -4.298750 -21.522476 19.310390 71 " " D "A" 70 -0.50000 -0.50000 "ASP " " O  " "    " 8 0 0 FF2E2E  "O408"  2 1 9 ""  1 ""  <> 0 0 0 824 824 1 0 825 0 824 824 1 10.49 408 0 408 408 "CCD mismatch"  <> <> <> <>
  825 3 -4.192827 -18.482788 18.063524 71 " " D "A" 24 -0.22000 -0.22000 "ASP " " CB " "    " 6 0 0 808080  "C409"  2 1 9 ""  1 ""  <> 0 0 0 825 825 1 0 826 2 825 825 1 15.7 409 0 409 409 "CCD mismatch"  <> <> <> <>
  826 2 -3.466890 -17.344040 17.400120 71 " " D "A" 24 0.70000 0.70000 "ASP " " CG " "    " 6 0 0 808080  "C410"  2 1 9 "%UT"  13 ""  <> 0 0 0 826 826 1 0 827 0 826 826 1 24.69 410 0 410 410 "CCD mismatch"  <> <> <> <>
  827 15 -3.991890 -16.743256 16.468893 71 " " D "A" 70 -0.80000 -0.80000 "ASP " " OD1" "    " 8 0 0 FF2E2E  "O411"  2 1 9 ""  1 ""  <> 0 0 0 827 827 1 0 828 0 827 827 1 28.18 411 0 411 411 "CCD mismatch"  <> <> <> <>
  828 18 -2.440093 -16.854021 17.948835 71 " " D "A" 70 -0.80000 -0.80000 "ASP " " OD2" "    " 8 -1 0 FF2E2E  "O412"  2 1 9 ""  1 ""  <> 0 0 0 828 828 1 0 829 0 828 828 1 28.16 412 0 412 412 "CCD mismatch"  <> <> <> <>
  829 43 -2.565375 -20.798189 17.729631 71 " " D "A" 21 0.30000 0.30000 "ASP " " H  " "    " 1 0 0 FFFFFF  ""  -1 0 1 ""  1 ""  <> 0 0 0 829 829 1 0 830 0 829 829 <> 13.51 <> <> <> 3500 <> <> <> <> <>
  830 41 -2.840441 -18.700428 19.800083 71 " " D "A" 21 0.06000 0.06000 "ASP " " HA " "    " 1 0 0 FFFFFF  ""  -1 0 1 ""  1 ""  <> 0 0 0 830 830 1 0 831 0 830 830 <> 14.39 <> <> <> 3501 <> <> <> <> <>
  831 41 -4.959417 -18.062407 18.714462 71 " " D "A" 21 0.06000 0.06000 "ASP " " HB3" "    " 1 0 0 FFFFFF  ""  -1 0 1 ""  1 ""  <> 0 0 0 831 831 1 0 832 0 831 831 <> 15.7 <> <> <> 3502 <> <> <> <> <>
  832 41 -4.593022 -19.227110 17.375097 71 " " D "A" 21 0.06000 0.06000 "ASP " " HB2" "    " 1 0 0 FFFFFF  ""  -1 0 1 ""  1 ""  <> 0 0 0 832 832 1 0 833 0 832 832 <> 15.7 <> <> <> 3503 <> <> <> <> <>
  833 25 -4.902795 -19.961531 20.816334 72 " " D "A" 38 -0.50000 -0.50000 "ASP " " N  " "    " 7 0 0 2E2EFF  "N413"  2 1 9 ""  1 ""  <> 0 0 0 833 833 1 0 834 1 833 833 1 10.77 413 0 413 413 "CCD mismatch"  <> <> <> <>
  834 3 -5.542294 -20.730087 21.811169 72 " " D "A" 24 0.14000 0.14000 "ASP " " CA " "    " 6 0 0 808080  "C414"  2 1 -70 ""  1 ""  FF2E2E  0 0 0 834 834 1 0 835 1 834 834 1 13.51 414 0 414 414 "CCD mismatch"  <> <> <> <>
  835 2 -6.320158 -19.713541 22.675360 72 " " D "A" 24 0.50000 0.50000 "ASP " " C  " "    " 6 0 0 808080  "C415"  2 1 9 ""  1 ""  <> 0 0 0 835 835 1 0 836 0 835 835 1 14.54 415 0 415 415 "CCD mismatch"  <> <> <> <>
  836 15 -5.928514 -19.510015 23.866644 72 " " D "A" 70 -0.50000 -0.50000 "ASP " " O  " "    " 8 0 0 FF2E2E  "O416"  2 1 9 ""  1 ""  <> 0 0 0 836 836 1 0 837 0 836 836 1 14.02 416 0 416 416 "CCD mismatch"  <> <> <> <>
  837 3 -4.553954 -21.624531 22.586710 72 " " D "A" 24 -0.22000 -0.22000 "ASP " " CB " "    " 6 0 0 808080  "C417"  2 1 9 ""  1 ""  <> 0 0 0 837 837 1 0 838 2 837 837 1 15.27 417 0 417 417 "CCD mismatch"  <> <> <> <>
  838 2 -5.110589 -22.597616 23.674921 72 " " D "A" 24 0.70000 0.70000 "ASP " " CG " "    " 6 0 0 808080  "C418"  2 1 9 "%UT"  13 ""  <> 0 0 0 838 838 1 0 839 0 838 838 1 21.76 418 0 418 418 "CCD mismatch"  <> <> <> <>
  839 15 -4.278132 -23.090879 24.446442 72 " " D "A" 70 -0.80000 -0.80000 "ASP " " OD1" "    " 8 0 0 FF2E2E  "O419"  2 1 9 ""  1 ""  <> 0 0 0 839 839 1 0 840 0 839 839 1 18.13 419 0 419 419 "CCD mismatch"  <> <> <> <>
  840 18 -6.357598 -22.910843 23.820301 72 " " D "A" 70 -0.80000 -0.80000 "ASP " " OD2" "    " 8 -1 0 FF2E2E  "O420"  2 1 9 ""  1 ""  <> 0 0 0 840 840 1 0 841 0 840 840 1 21.52 420 0 420 420 "CCD mismatch"  <> <> <> <>
  841 43 -4.873787 -18.956495 20.912066 72 " " D "A" 21 0.30000 0.30000 "ASP " " H  " "    " 1 0 0 FFFFFF  ""  -1 0 1 ""  1 ""  <> 0 0 0 841 841 1 0 842 0 841 841 <> 10.77 <> <> <> 3504 <> <> <> <> <>
  842 41 -6.233349 -21.428471 21.339148 72 " " D "A" 21 0.06000 0.06000 "ASP " " HA " "    " 1 0 0 FFFFFF  ""  -1 0 1 ""  1 ""  <> 0 0 0 842 842 1 0 843 0 842 842 <> 13.51 <> <> <> 3505 <> <> <> <> <>
  843 41 -3.854496 -20.947247 23.076759 72 " " D "A" 21 0.06000 0.06000 "ASP " " HB3" "    " 1 0 0 FFFFFF  ""  -1 0 1 ""  1 ""  <> 0 0 0 843 843 1 0 844 0 843 843 <> 15.27 <> <> <> 3506 <> <> <> <> <>
  844 41 -3.912992 -22.165583 21.890623 72 " " D "A" 21 0.06000 0.06000 "ASP " " HB2" "    " 1 0 0 FFFFFF  ""  -1 0 1 ""  1 ""  <> 0 0 0 844 844 1 0 845 0 844 844 <> 15.27 <> <> <> 3507 <> <> <> <> <>
  845 25 -7.419963 -19.138783 22.175112 73 " " L "A" 38 -0.50000 -0.50000 "LEU " " N  " "    " 7 0 0 2E2EFF  "N421"  2 1 9 ""  1 ""  <> 0 0 0 845 845 1 0 846 1 845 845 1 11.9 421 0 421 421 "CCD mismatch"  <> <> <> <>
  846 3 -8.285219 -18.286327 22.913877 73 " " L "A" 24 0.14000 0.14000 "LEU " " CA " "    " 6 0 0 808080  "C422"  2 1 -70 ""  1 ""  FF2E2E  0 0 0 846 846 1 0 847 1 846 846 1 10.74 422 0 422 422 "CCD mismatch"  <> <> <> <>
  847 2 -9.408985 -19.082409 23.538786 73 " " L "A" 24 0.50000 0.50000 "LEU " " C  " "    " 6 0 0 808080  "C423"  2 1 9 ""  1 ""  <> 0 0 0 847 847 1 0 848 0 847 847 1 10.41 423 0 423 423 "CCD mismatch"  <> <> <> <>
  848 15 -10.203957 -19.706844 22.754082 73 " " L "A" 70 -0.50000 -0.50000 "LEU " " O  " "    " 8 0 0 FF2E2E  "O424"  2 1 9 ""  1 ""  <> 0 0 0 848 848 1 0 849 0 848 848 1 12.02 424 0 424 424 "CCD mismatch"  <> <> <> <>
  849 3 -8.976250 -17.225325 21.954266 73 " " L "A" 24 -0.12000 -0.12000 "LEU " " CB " "    " 6 0 0 808080  "C425"  2 1 9 ""  1 ""  <> 0 0 0 849 849 1 0 850 2 849 849 1 14.24 425 0 425 425 "CCD mismatch"  <> <> <> <>
  850 3 -8.142536 -16.434172 20.874157 73 " " L "A" 24 -0.06000 -0.06000 "LEU " " CG " "    " 6 0 0 808080  "C426"  2 1 9 ""  1 ""  <> 0 0 0 850 850 1 0 851 1 850 850 1 17.47 426 0 426 426 "CCD mismatch"  <> <> <> <>
  851 3 -8.978816 -15.643025 19.887590 73 " " L "A" 24 -0.18000 -0.18000 "LEU " " CD1" "    " 6 0 0 808080  "C427"  2 1 9 ""  1 ""  <> 0 0 0 851 851 1 0 852 3 851 851 1 25.78 427 0 427 427 "CCD mismatch"  <> <> <> <>
  852 3 -7.075280 -15.605481 21.602070 73 " " L "A" 24 -0.18000 -0.18000 "LEU " " CD2" "    " 6 0 0 808080  "C428"  2 1 9 ""  1 ""  <> 0 0 0 852 852 1 0 853 3 852 852 1 21.06 428 0 428 428 "CCD mismatch"  <> <> <> <>
  853 43 -7.806787 -19.518566 21.322924 73 " " L "A" 21 0.30000 0.30000 "LEU " " H  " "    " 1 0 0 FFFFFF  ""  -1 0 1 ""  1 ""  <> 0 0 0 853 853 1 0 854 0 853 853 <> 11.9 <> <> <> 3508 <> <> <> <> <>
  854 41 -7.638832 -17.811235 23.651825 73 " " L "A" 21 0.06000 0.06000 "LEU " " HA " "    " 1 0 0 FFFFFF  ""  -1 0 1 ""  1 ""  <> 0 0 0 854 854 1 0 855 0 854 854 <> 10.74 <> <> <> 3509 <> <> <> <> <>
  855 41 -9.591201 -16.496080 22.481651 73 " " L "A" 21 0.06000 0.06000 "LEU " " HB3" "    " 1 0 0 FFFFFF  ""  -1 0 1 ""  1 ""  <> 0 0 0 855 855 1 0 856 0 855 855 <> 14.24 <> <> <> 3510 <> <> <> <> <>
  856 41 -9.724111 -17.673967 21.300411 73 " " L "A" 21 0.06000 0.06000 "LEU " " HB2" "    " 1 0 0 FFFFFF  ""  -1 0 1 ""  1 ""  <> 0 0 0 856 856 1 0 857 0 856 856 <> 14.24 <> <> <> 3511 <> <> <> <> <>
  857 41 -7.573979 -17.212502 20.365189 73 " " L "A" 21 0.06000 0.06000 "LEU " " HG " "    " 1 0 0 FFFFFF  ""  -1 0 1 ""  1 ""  <> 0 0 0 857 857 1 0 858 0 857 857 <> 17.47 <> <> <> 3512 <> <> <> <> <>
  858 41 -9.043802 -14.586620 20.148142 73 " " L "A" 21 0.06000 0.06000 "LEU " "HD11" "    " 1 0 0 FFFFFF  ""  -1 0 1 ""  1 ""  <> 0 0 0 858 858 1 0 859 0 858 858 <> 25.78 <> <> <> 3513 <> <> <> <> <>
  859 41 -8.480044 -15.732553 18.922546 73 " " L "A" 21 0.06000 0.06000 "LEU " "HD12" "    " 1 0 0 FFFFFF  ""  -1 0 1 ""  1 ""  <> 0 0 0 859 859 1 0 860 0 859 859 <> 25.78 <> <> <> 3514 <> <> <> <> <>
  860 41 -9.975563 -16.082666 19.923843 73 " " L "A" 21 0.06000 0.06000 "LEU " "HD13" "    " 1 0 0 FFFFFF  ""  -1 0 1 ""  1 ""  <> 0 0 0 860 860 1 0 861 0 860 860 <> 25.78 <> <> <> 3515 <> <> <> <> <>
  861 41 -7.368186 -14.568871 21.435507 73 " " L "A" 21 0.06000 0.06000 "LEU " "HD21" "    " 1 0 0 FFFFFF  ""  -1 0 1 ""  1 ""  <> 0 0 0 861 861 1 0 862 0 861 861 <> 21.06 <> <> <> 3516 <> <> <> <> <>
  862 41 -6.955506 -15.916471 22.639874 73 " " L "A" 21 0.06000 0.06000 "LEU " "HD22" "    " 1 0 0 FFFFFF  ""  -1 0 1 ""  1 ""  <> 0 0 0 862 862 1 0 863 0 862 862 <> 21.06 <> <> <> 3517 <> <> <> <> <>
  863 41 -6.092449 -15.695382 21.139402 73 " " L "A" 21 0.06000 0.06000 "LEU " "HD23" "    " 1 0 0 FFFFFF  ""  -1 0 1 ""  1 ""  <> 0 0 0 863 863 1 0 864 0 863 863 <> 21.06 <> <> <> 3518 <> <> <> <> <>
  864 25 -9.640506 -18.973145 24.826200 74 " " I "A" 38 -0.50000 -0.50000 "ILE " " N  " "    " 7 0 0 2E2EFF  "N429"  2 1 9 ""  1 ""  <> 0 0 0 864 864 1 0 865 1 864 864 1 10.13 429 0 429 429 "CCD mismatch"  <> <> <> <>
  865 3 -10.893874 -19.462746 25.446913 74 " " I "A" 24 0.14000 0.14000 "ILE " " CA " "    " 6 0 0 808080  "C430"  2 1 -70 ""  1 ""  FF2E2E  0 0 0 865 865 1 0 866 1 865 865 1 10.13 430 0 430 430 "CCD mismatch"  <> <> <> <>
  866 2 -12.057777 -18.478203 25.243214 74 " " I "A" 24 0.50000 0.50000 "ILE " " C  " "    " 6 0 0 808080  "C431"  2 1 9 ""  1 ""  <> 0 0 0 866 866 1 0 867 0 866 866 1 12.37 431 0 431 431 "CCD mismatch"  <> <> <> <>
  867 15 -11.899263 -17.256184 25.419813 74 " " I "A" 70 -0.50000 -0.50000 "ILE " " O  " "    " 8 0 0 FF2E2E  "O432"  2 1 9 ""  1 ""  <> 0 0 0 867 867 1 0 868 0 867 867 1 10.87 432 0 432 432 "CCD mismatch"  <> <> <> <>
  868 3 -10.566114 -19.569447 27.065815 74 " " I "A" 24 -0.06000 -0.06000 "ILE " " CB " "    " 6 0 0 808080  "C433"  2 1 9 ""  1 ""  <> 0 0 0 868 868 1 0 869 1 868 868 1 10.85 433 0 433 433 "CCD mismatch"  <> <> <> <>
  869 3 -11.682808 -20.435539 27.801226 74 " " I "A" 24 -0.12000 -0.12000 "ILE " " CG1" "    " 6 0 0 808080  "C434"  2 1 9 ""  1 ""  <> 0 0 0 869 869 1 0 870 2 869 869 1 15.63 434 0 434 434 "CCD mismatch"  <> <> <> <>
  870 3 -10.368088 -18.246588 27.802771 74 " " I "A" 24 -0.18000 -0.18000 "ILE " " CG2" "    " 6 0 0 808080  "C435"  2 1 9 ""  1 ""  <> 0 0 0 870 870 1 0 871 3 870 870 1 11.33 435 0 435 435 "CCD mismatch"  <> <> <> <>
  871 3 -11.176613 -20.995926 29.161648 74 " " I "A" 24 -0.18000 -0.18000 "ILE " " CD1" "    " 6 0 0 808080  "C436"  2 1 9 ""  1 ""  <> 0 0 0 871 871 1 0 872 3 871 871 1 17.93 436 0 436 436 "CCD mismatch"  <> <> <> <>
  872 43 -8.916243 -18.532789 25.375404 74 " " I "A" 21 0.30000 0.30000 "ILE " " H  " "    " 1 0 0 FFFFFF  ""  -1 0 1 ""  1 ""  <> 0 0 0 872 872 1 0 873 0 872 872 <> 10.13 <> <> <> 3519 <> <> <> <> <>
  873 41 -11.174202 -20.426073 25.020853 74 " " I "A" 21 0.06000 0.06000 "ILE " " HA " "    " 1 0 0 FFFFFF  ""  -1 0 1 ""  1 ""  <> 0 0 0 873 873 1 0 874 0 873 873 <> 10.13 <> <> <> 3520 <> <> <> <> <>
  874 41 -9.590643 -20.051897 27.127405 74 " " I "A" 21 0.06000 0.06000 "ILE " " HB " "    " 1 0 0 FFFFFF  ""  -1 0 1 ""  1 ""  <> 0 0 0 874 874 1 0 875 0 874 874 <> 10.85 <> <> <> 3521 <> <> <> <> <>
  875 41 -11.867043 -21.203945 27.050423 74 " " I "A" 21 0.06000 0.06000 "ILE " "HG13" "    " 1 0 0 FFFFFF  ""  -1 0 1 ""  1 ""  <> 0 0 0 875 875 1 0 876 0 875 875 <> 15.63 <> <> <> 3522 <> <> <> <> <>
  876 41 -12.605680 -19.866192 27.911942 74 " " I "A" 21 0.06000 0.06000 "ILE " "HG12" "    " 1 0 0 FFFFFF  ""  -1 0 1 ""  1 ""  <> 0 0 0 876 876 1 0 877 0 876 876 <> 15.63 <> <> <> 3523 <> <> <> <> <>
  877 41 -9.873735 -18.432604 28.756245 74 " " I "A" 21 0.06000 0.06000 "ILE " "HG21" "    " 1 0 0 FFFFFF  ""  -1 0 1 ""  1 ""  <> 0 0 0 877 877 1 0 878 0 877 877 <> 11.33 <> <> <> 3524 <> <> <> <> <>
  878 41 -9.851810 -17.451578 27.264696 74 " " I "A" 21 0.06000 0.06000 "ILE " "HG22" "    " 1 0 0 FFFFFF  ""  -1 0 1 ""  1 ""  <> 0 0 0 878 878 1 0 879 0 878 878 <> 11.33 <> <> <> 3525 <> <> <> <> <>
  879 41 -11.353355 -17.875017 28.084349 74 " " I "A" 21 0.06000 0.06000 "ILE " "HG23" "    " 1 0 0 FFFFFF  ""  -1 0 1 ""  1 ""  <> 0 0 0 879 879 1 0 880 0 879 879 <> 11.33 <> <> <> 3526 <> <> <> <> <>
  880 41 -10.660395 -20.325081 29.848366 74 " " I "A" 21 0.06000 0.06000 "ILE " "HD11" "    " 1 0 0 FFFFFF  ""  -1 0 1 ""  1 ""  <> 0 0 0 880 880 1 0 881 0 880 880 <> 17.93 <> <> <> 3527 <> <> <> <> <>
  881 41 -12.076097 -21.379656 29.643072 74 " " I "A" 21 0.06000 0.06000 "ILE " "HD12" "    " 1 0 0 FFFFFF  ""  -1 0 1 ""  1 ""  <> 0 0 0 881 881 1 0 882 0 881 881 <> 17.93 <> <> <> 3528 <> <> <> <> <>
  882 41 -10.618266 -21.913462 28.975973 74 " " I "A" 21 0.06000 0.06000 "ILE " "HD13" "    " 1 0 0 FFFFFF  ""  -1 0 1 ""  1 ""  <> 0 0 0 882 882 1 0 883 0 882 882 <> 17.93 <> <> <> 3529 <> <> <> <> <>
  883 25 -13.211081 -19.070538 24.866730 75 " " I "A" 38 -0.50000 -0.50000 "ILE " " N  " "    " 7 0 0 2E2EFF  "N437"  0 1 9 ""  1 ""  <> 0 0 0 883 883 1 0 884 1 883 883 1 7.85 437 0 437 437 "CCD mismatch"  <> <> <> <>
  884 3 -14.455285 -18.348194 24.621675 75 " " I "A" 24 0.14000 0.14000 "ILE " " CA " "    " 6 0 0 808080  "C438"  0 1 -70 ""  1 ""  FF2E2E  0 0 0 884 884 1 0 885 1 884 884 1 7.57 438 0 438 438 "CCD mismatch"  <> <> <> <>
  885 2 -15.543358 -18.800507 25.603912 75 " " I "A" 24 0.50000 0.50000 "ILE " " C  " "    " 6 0 0 808080  "C439"  0 1 9 ""  1 ""  <> 0 0 0 885 885 1 0 886 0 885 885 1 10.85 439 0 439 439 "CCD mismatch"  <> <> <> <>
  886 15 -15.882137 -19.966639 25.721468 75 " " I "A" 70 -0.50000 -0.50000 "ILE " " O  " "    " 8 0 0 FF2E2E  "O440"  0 1 9 ""  1 ""  <> 0 0 0 886 886 1 0 887 0 886 886 1 11.4 440 0 440 440 "CCD mismatch"  <> <> <> <>
  887 3 -14.833802 -18.668707 23.133810 75 " " I "A" 24 -0.06000 -0.06000 "ILE " " CB " "    " 6 0 0 808080  "C441"  0 1 9 ""  1 ""  <> 0 0 0 887 887 1 0 888 1 887 887 1 11.07 441 0 441 441 "CCD mismatch"  <> <> <> <>
  888 3 -13.774169 -18.380623 22.023191 75 " " I "A" 24 -0.12000 -0.12000 "ILE " " CG1" "    " 6 0 0 808080  "C442"  0 1 9 ""  1 ""  <> 0 0 0 888 888 1 0 889 2 888 888 1 13.15 442 0 442 442 "CCD mismatch"  <> <> <> <>
  889 3 -16.040014 -17.875919 22.671083 75 " " I "A" 24 -0.18000 -0.18000 "ILE " " CG2" "    " 6 0 0 808080  "C443"  0 1 9 ""  1 ""  <> 0 0 0 889 889 1 0 890 3 889 889 1 11.91 443 0 443 443 "CCD mismatch"  <> <> <> <>
  890 3 -12.976917 -17.033789 22.083296 75 " " I "A" 24 -0.18000 -0.18000 "ILE " " CD1" "    " 6 0 0 808080  "C444"  0 1 9 ""  1 ""  <> 0 0 0 890 890 1 0 891 3 890 890 1 20.36 444 0 444 444 "CCD mismatch"  <> <> <> <>
  891 43 -13.185721 -20.079922 24.891405 75 " " I "A" 21 0.30000 0.30000 "ILE " " H  " "    " 1 0 0 FFFFFF  ""  -1 0 1 ""  1 ""  <> 0 0 0 891 891 1 0 892 0 891 891 <> 7.85 <> <> <> 3530 <> <> <> <> <>
  892 41 -14.269988 -17.278687 24.721266 75 " " I "A" 21 0.06000 0.06000 "ILE " " HA " "    " 1 0 0 FFFFFF  ""  -1 0 1 ""  1 ""  <> 0 0 0 892 892 1 0 893 0 892 892 <> 7.57 <> <> <> 3531 <> <> <> <> <>
  893 41 -15.196603 -19.694736 23.072763 75 " " I "A" 21 0.06000 0.06000 "ILE " " HB " "    " 1 0 0 FFFFFF  ""  -1 0 1 ""  1 ""  <> 0 0 0 893 893 1 0 894 0 893 893 <> 11.07 <> <> <> 3532 <> <> <> <> <>
  894 41 -14.181261 -18.569456 21.029858 75 " " I "A" 21 0.06000 0.06000 "ILE " "HG13" "    " 1 0 0 FFFFFF  ""  -1 0 1 ""  1 ""  <> 0 0 0 894 894 1 0 895 0 894 894 <> 13.15 <> <> <> 3533 <> <> <> <> <>
  895 41 -13.051831 -19.196056 21.985756 75 " " I "A" 21 0.06000 0.06000 "ILE " "HG12" "    " 1 0 0 FFFFFF  ""  -1 0 1 ""  1 ""  <> 0 0 0 895 895 1 0 896 0 895 895 <> 13.15 <> <> <> 3534 <> <> <> <> <>
  896 41 -16.886091 -18.168524 23.292894 75 " " I "A" 21 0.06000 0.06000 "ILE " "HG21" "    " 1 0 0 FFFFFF  ""  -1 0 1 ""  1 ""  <> 0 0 0 896 896 1 0 897 0 896 896 <> 11.91 <> <> <> 3535 <> <> <> <> <>
  897 41 -15.818364 -16.810211 22.727949 75 " " I "A" 21 0.06000 0.06000 "ILE " "HG22" "    " 1 0 0 FFFFFF  ""  -1 0 1 ""  1 ""  <> 0 0 0 897 897 1 0 898 0 897 897 <> 11.91 <> <> <> 3536 <> <> <> <> <>
  898 41 -16.294466 -18.038982 21.623816 75 " " I "A" 21 0.06000 0.06000 "ILE " "HG23" "    " 1 0 0 FFFFFF  ""  -1 0 1 ""  1 ""  <> 0 0 0 898 898 1 0 899 0 898 898 <> 11.91 <> <> <> 3537 <> <> <> <> <>
  899 41 -12.859028 -16.658926 23.100000 75 " " I "A" 21 0.06000 0.06000 "ILE " "HD11" "    " 1 0 0 FFFFFF  ""  -1 0 1 ""  1 ""  <> 0 0 0 899 899 1 0 900 0 899 899 <> 20.36 <> <> <> 3538 <> <> <> <> <>
  900 41 -12.017797 -17.172173 21.584257 75 " " I "A" 21 0.06000 0.06000 "ILE " "HD12" "    " 1 0 0 FFFFFF  ""  -1 0 1 ""  1 ""  <> 0 0 0 900 900 1 0 901 0 900 900 <> 20.36 <> <> <> 3539 <> <> <> <> <>
  901 41 -13.518623 -16.316216 21.467062 75 " " I "A" 21 0.06000 0.06000 "ILE " "HD13" "    " 1 0 0 FFFFFF  ""  -1 0 1 ""  1 ""  <> 0 0 0 901 901 1 0 902 0 901 901 <> 20.36 <> <> <> 3540 <> <> <> <> <>
  902 25 -16.049723 -17.870827 26.370270 76 " " F "A" 38 -0.50000 -0.50000 "PHE " " N  " "    " 7 0 0 2E2EFF  "N445"  0 1 9 ""  1 ""  <> 0 0 0 902 902 1 0 903 1 902 902 1 9.46 445 0 445 445 "CCD mismatch"  <> <> <> <>
  903 3 -17.255054 -18.015942 27.161192 76 " " F "A" 24 0.14000 0.14000 "PHE " " CA " "    " 6 0 0 808080  "C446"  0 1 -70 ""  1 ""  FF2E2E  0 0 0 903 903 1 0 904 1 903 903 1 11.18 446 0 446 446 "CCD mismatch"  <> <> <> <>
  904 2 -18.477343 -17.718889 26.287531 76 " " F "A" 24 0.50000 0.50000 "PHE " " C  " "    " 6 0 0 808080  "C447"  0 1 9 ""  1 ""  <> 0 0 0 904 904 1 0 905 0 904 904 1 12.31 447 0 447 447 "CCD mismatch"  <> <> <> <>
  905 15 -18.243673 -17.128222 25.194675 76 " " F "A" 70 -0.50000 -0.50000 "PHE " " O  " "    " 8 0 0 FF2E2E  "O448"  0 1 9 ""  1 ""  <> 0 0 0 905 905 1 0 906 0 905 905 1 11.67 448 0 448 448 "CCD mismatch"  <> <> <> <>
  906 3 -17.197195 -17.278181 28.509912 76 " " F "A" 24 -0.00500 -0.00500 "PHE " " CB " "    " 6 0 0 808080  "C449"  0 1 9 ""  1 ""  <> 0 0 0 906 906 1 0 907 2 906 906 1 12.52 449 0 449 449 "CCD mismatch"  <> <> <> <>
  907 2 -16.175047 -17.936003 29.415703 76 " " F "A" 24 -0.11500 -0.11500 "PHE " " CG " "    " 6 0 0 808080  "C450"  0 1 9 ""  1 ""  <> 0 0 0 907 907 1 0 908 0 907 907 1 12.43 450 0 450 450 "CCD mismatch"  <> <> <> <>
  908 2 -16.609539 -18.750937 30.444851 76 " " F "A" 24 -0.11500 -0.11500 "PHE " " CD1" "    " 6 0 0 808080  "C451"  0 1 9 ""  1 ""  <> 0 0 0 908 908 1 0 909 1 908 908 1 12.08 451 0 451 451 "CCD mismatch"  <> <> <> <>
  909 2 -14.812192 -17.730495 29.257061 76 " " F "A" 24 -0.11500 -0.11500 "PHE " " CD2" "    " 6 0 0 808080  "C452"  0 1 9 ""  1 ""  <> 0 0 0 909 909 1 0 910 1 909 909 1 13.76 452 0 452 452 "CCD mismatch"  <> <> <> <>
  910 2 -15.668952 -19.397043 31.254875 76 " " F "A" 24 -0.11500 -0.11500 "PHE " " CE1" "    " 6 0 0 808080  "C453"  0 1 9 ""  1 ""  <> 0 0 0 910 910 1 0 911 1 910 910 1 12.14 453 0 453 453 "CCD mismatch"  <> <> <> <>
  911 2 -13.872244 -18.412819 30.012941 76 " " F "A" 24 -0.11500 -0.11500 "PHE " " CE2" "    " 6 0 0 808080  "C454"  0 1 9 ""  1 ""  <> 0 0 0 911 911 1 0 912 1 911 911 1 11.16 454 0 454 454 "CCD mismatch"  <> <> <> <>
  912 2 -14.313826 -19.258417 31.006872 76 " " F "A" 24 -0.11500 -0.11500 "PHE " " CZ " "    " 6 0 0 808080  "C455"  0 1 9 ""  1 ""  <> 0 0 0 912 912 1 0 913 1 912 912 1 12.73 455 0 455 455 "CCD mismatch"  <> <> <> <>
  913 43 -15.672285 -16.939642 26.267641 76 " " F "A" 21 0.30000 0.30000 "PHE " " H  " "    " 1 0 0 FFFFFF  ""  -1 0 1 ""  1 ""  <> 0 0 0 913 913 1 0 914 0 913 913 <> 9.46 <> <> <> 3541 <> <> <> <> <>
  914 41 -17.381882 -19.033253 27.531433 76 " " F "A" 21 0.06000 0.06000 "PHE " " HA " "    " 1 0 0 FFFFFF  ""  -1 0 1 ""  1 ""  <> 0 0 0 914 914 1 0 915 0 914 914 <> 11.18 <> <> <> 3542 <> <> <> <> <>
  915 41 -18.164272 -17.335098 29.009525 76 " " F "A" 21 0.06000 0.06000 "PHE " " HB3" "    " 1 0 0 FFFFFF  ""  -1 0 1 ""  1 ""  <> 0 0 0 915 915 1 0 916 0 915 915 <> 12.52 <> <> <> 3543 <> <> <> <> <>
  916 41 -16.924631 -16.226519 28.421461 76 " " F "A" 21 0.06000 0.06000 "PHE " " HB2" "    " 1 0 0 FFFFFF  ""  -1 0 1 ""  1 ""  <> 0 0 0 916 916 1 0 917 0 916 916 <> 12.52 <> <> <> 3544 <> <> <> <> <>
  917 41 -17.655268 -18.890257 30.676012 76 " " F "A" 21 0.11500 0.11500 "PHE " " HD1" "    " 1 0 0 FFFFFF  ""  -1 0 1 ""  1 ""  <> 0 0 0 917 917 1 0 918 0 917 917 <> 12.08 <> <> <> 3545 <> <> <> <> <>
  918 41 -14.406331 -17.066153 28.508501 76 " " F "A" 21 0.11500 0.11500 "PHE " " HD2" "    " 1 0 0 FFFFFF  ""  -1 0 1 ""  1 ""  <> 0 0 0 918 918 1 0 919 0 918 918 <> 13.76 <> <> <> 3546 <> <> <> <> <>
  919 41 -15.899349 -20.075962 32.062576 76 " " F "A" 21 0.11500 0.11500 "PHE " " HE1" "    " 1 0 0 FFFFFF  ""  -1 0 1 ""  1 ""  <> 0 0 0 919 919 1 0 920 0 919 919 <> 12.14 <> <> <> 3547 <> <> <> <> <>
  920 41 -12.828840 -18.205723 29.826349 76 " " F "A" 21 0.11500 0.11500 "PHE " " HE2" "    " 1 0 0 FFFFFF  ""  -1 0 1 ""  1 ""  <> 0 0 0 920 920 1 0 921 0 920 920 <> 11.16 <> <> <> 3548 <> <> <> <> <>
  921 41 -13.638238 -19.890406 31.564163 76 " " F "A" 21 0.11500 0.11500 "PHE " " HZ " "    " 1 0 0 FFFFFF  ""  -1 0 1 ""  1 ""  <> 0 0 0 921 921 1 0 922 0 921 921 <> 12.73 <> <> <> 3549 <> <> <> <> <>
  922 25 -19.693783 -18.099447 26.688591 77 " " P "A" 38 -0.14000 -0.14000 "PRO " " N  " "    " 7 0 0 2E2EFF  "N456"  0 1 9 ""  1 ""  <> 0 0 0 922 922 1 0 923 0 922 922 1 11.07 456 0 456 456 "CCD mismatch"  <> <> <> <>
  923 3 -20.837303 -17.793421 25.886789 77 " " P "A" 24 0.01000 0.01000 "PRO " " CA " "    " 6 0 0 808080  "C457"  0 1 -70 ""  1 ""  FF2E2E  0 0 0 923 923 1 0 924 1 923 923 1 13.98 457 0 457 457 "CCD mismatch"  <> <> <> <>
  924 2 -21.084038 -16.262503 25.700298 77 " " P "A" 24 0.50000 0.50000 "PRO " " C  " "    " 6 0 0 808080  "C458"  0 1 9 ""  1 ""  <> 0 0 0 924 924 1 0 925 0 924 924 1 15.86 458 0 458 458 "CCD mismatch"  <> <> <> <>
  925 15 -21.062307 -15.532899 26.692282 77 " " P "A" 70 -0.50000 -0.50000 "PRO " " O  " "    " 8 0 0 FF2E2E  "O459"  0 1 9 ""  1 ""  <> 0 0 0 925 925 1 0 926 0 925 925 1 11.86 459 0 459 459 "CCD mismatch"  <> <> <> <>
  926 3 -22.025074 -18.517878 26.563429 77 " " P "A" 24 -0.12000 -0.12000 "PRO " " CB " "    " 6 0 0 808080  "C460"  0 1 9 ""  1 ""  <> 0 0 0 926 926 1 0 927 2 926 926 1 13.91 460 0 460 460 "CCD mismatch"  <> <> <> <>
  927 3 -21.379875 -19.521866 27.524557 77 " " P "A" 24 -0.12000 -0.12000 "PRO " " CG " "    " 6 0 0 808080  "C461"  0 1 9 ""  1 ""  <> 0 0 0 927 927 1 0 928 2 927 927 1 18.27 461 0 461 461 "CCD mismatch"  <> <> <> <>
  928 3 -20.095303 -18.759697 27.825823 77 " " P "A" 24 -0.05000 -0.05000 "PRO " " CD " "    " 6 0 0 808080  "C462"  0 1 9 ""  1 ""  <> 0 0 0 928 928 1 0 929 2 928 928 1 13.89 462 0 462 462 "CCD mismatch"  <> <> <> <>
  929 41 -20.608135 -18.293682 24.945873 77 " " P "A" 21 0.06000 0.06000 "PRO " " HA " "    " 1 0 0 FFFFFF  ""  -1 0 1 ""  1 ""  <> 0 0 0 929 929 1 0 930 0 929 929 <> 13.98 <> <> <> 3550 <> <> <> <> <>
  930 41 -22.618408 -19.034876 25.809261 77 " " P "A" 21 0.06000 0.06000 "PRO " " HB3" "    " 1 0 0 FFFFFF  ""  -1 0 1 ""  1 ""  <> 0 0 0 930 930 1 0 931 0 930 930 <> 13.91 <> <> <> 3551 <> <> <> <> <>
  931 41 -22.609894 -17.745382 27.062767 77 " " P "A" 21 0.06000 0.06000 "PRO " " HB2" "    " 1 0 0 FFFFFF  ""  -1 0 1 ""  1 ""  <> 0 0 0 931 931 1 0 932 0 931 931 <> 13.91 <> <> <> 3552 <> <> <> <> <>
  932 41 -21.125591 -20.461193 27.033527 77 " " P "A" 21 0.06000 0.06000 "PRO " " HG3" "    " 1 0 0 FFFFFF  ""  -1 0 1 ""  1 ""  <> 0 0 0 932 932 1 0 933 0 932 932 <> 18.27 <> <> <> 3553 <> <> <> <> <>
  933 41 -21.987942 -19.685242 28.414314 77 " " P "A" 21 0.06000 0.06000 "PRO " " HG2" "    " 1 0 0 FFFFFF  ""  -1 0 1 ""  1 ""  <> 0 0 0 933 933 1 0 934 0 933 933 <> 18.27 <> <> <> 3554 <> <> <> <> <>
  934 41 -20.276806 -17.938585 28.519304 77 " " P "A" 21 0.06000 0.06000 "PRO " " HD2" "    " 1 0 0 FFFFFF  ""  -1 0 1 ""  1 ""  <> 0 0 0 934 934 1 0 935 0 934 934 <> 13.89 <> <> <> 3555 <> <> <> <> <>
  935 41 -19.335546 -19.447218 28.197556 77 " " P "A" 21 0.06000 0.06000 "PRO " " HD3" "    " 1 0 0 FFFFFF  ""  -1 0 1 ""  1 ""  <> 0 0 0 935 935 1 0 936 0 935 935 <> 13.89 <> <> <> 3556 <> <> <> <> <>
  936 25 -21.290323 -15.797175 24.487667 78 " " D "A" 38 -0.50000 -0.50000 "ASP " " N  " "    " 7 0 0 2E2EFF  "N463"  0 1 9 ""  1 ""  <> 0 0 0 936 936 1 0 937 1 936 936 1 12.88 463 0 463 463 "CCD mismatch"  <> <> <> <>
  937 3 -21.639446 -14.406455 23.953388 78 " " D "A" 24 0.14000 0.14000 "ASP " " CA " "    " 6 0 0 808080  "C464"  0 1 -70 ""  1 ""  FF2E2E  0 0 0 937 937 1 0 938 1 937 937 1 13.51 464 0 464 464 "CCD mismatch"  <> <> <> <>
  938 2 -20.417252 -13.444061 23.904091 78 " " D "A" 24 0.50000 0.50000 "ASP " " C  " "    " 6 0 0 808080  "C465"  0 1 9 ""  1 ""  <> 0 0 0 938 938 1 0 939 0 938 938 1 13.25 465 0 465 465 "CCD mismatch"  <> <> <> <>
  939 15 -20.587990 -12.320757 23.563587 78 " " D "A" 70 -0.50000 -0.50000 "ASP " " O  " "    " 8 0 0 FF2E2E  "O466"  0 1 9 ""  1 ""  <> 0 0 0 939 939 1 0 940 0 939 939 1 14.17 466 0 466 466 "CCD mismatch"  <> <> <> <>
  940 3 -22.896891 -13.681737 24.500187 78 " " D "A" 24 -0.22000 -0.22000 "ASP " " CB " "    " 6 0 0 808080  "C467"  0 1 9 ""  1 ""  <> 0 0 0 940 940 1 0 941 2 940 940 1 14.61 467 0 467 467 "CCD mismatch"  <> <> <> <>
  941 2 -24.238979 -14.225860 24.258791 78 " " D "A" 24 0.70000 0.70000 "ASP " " CG " "    " 6 0 0 808080  "C468"  0 1 9 "%UT"  13 ""  <> 0 0 0 941 941 1 0 942 0 941 941 1 21.89 468 0 468 468 "CCD mismatch"  <> <> <> <>
  942 15 -25.162054 -13.801010 25.022406 78 " " D "A" 70 -0.80000 -0.80000 "ASP " " OD1" "    " 8 0 0 FF2E2E  "O469"  0 1 9 ""  1 ""  <> 0 0 0 942 942 1 0 943 0 942 942 1 21.73 469 0 469 469 "CCD mismatch"  <> <> <> <>
  943 18 -24.455343 -15.072669 23.372507 78 " " D "A" 70 -0.80000 -0.80000 "ASP " " OD2" "    " 8 -1 0 FF2E2E  "O470"  0 1 9 ""  1 ""  <> 0 0 0 943 943 1 0 944 0 943 943 1 20.72 470 0 470 470 "CCD mismatch"  <> <> <> <>
  944 43 -21.008907 -16.450787 23.770933 78 " " D "A" 21 0.30000 0.30000 "ASP " " H  " "    " 1 0 0 FFFFFF  ""  -1 0 1 ""  1 ""  <> 0 0 0 944 944 1 0 945 0 944 944 <> 12.88 <> <> <> 3557 <> <> <> <> <>
  945 41 -21.851871 -14.493705 22.887856 78 " " D "A" 21 0.06000 0.06000 "ASP " " HA " "    " 1 0 0 FFFFFF  ""  -1 0 1 ""  1 ""  <> 0 0 0 945 945 1 0 946 0 945 945 <> 13.51 <> <> <> 3558 <> <> <> <> <>
  946 41 -22.821491 -12.600382 24.385798 78 " " D "A" 21 0.06000 0.06000 "ASP " " HB3" "    " 1 0 0 FFFFFF  ""  -1 0 1 ""  1 ""  <> 0 0 0 946 946 1 0 947 0 946 946 <> 14.61 <> <> <> 3559 <> <> <> <> <>
  947 41 -22.846933 -13.695012 25.588961 78 " " D "A" 21 0.06000 0.06000 "ASP " " HB2" "    " 1 0 0 FFFFFF  ""  -1 0 1 ""  1 ""  <> 0 0 0 947 947 1 0 948 0 947 947 <> 14.61 <> <> <> 3560 <> <> <> <> <>
  948 25 -19.223701 -14.004419 24.279890 79 " " D "A" 38 -0.50000 -0.50000 "ASP " " N  " "    " 7 0 0 2E2EFF  "N471"  0 1 9 ""  1 ""  <> 0 0 0 948 948 1 0 949 1 948 948 1 11.37 471 0 471 471 "CCD mismatch"  <> <> <> <>
  949 3 -17.921267 -13.334844 24.032110 79 " " D "A" 24 0.14000 0.14000 "ASP " " CA " "    " 6 0 0 808080  "C472"  0 1 -70 ""  1 ""  FF2E2E  0 0 0 949 949 1 0 950 1 949 949 1 8.98 472 0 472 472 "CCD mismatch"  <> <> <> <>
  950 2 -17.752525 -12.892383 22.561205 79 " " D "A" 24 0.50000 0.50000 "ASP " " C  " "    " 6 0 0 808080  "C473"  0 1 9 ""  1 ""  <> 0 0 0 950 950 1 0 951 0 950 950 1 12.03 473 0 473 473 "CCD mismatch"  <> <> <> <>
  951 15 -17.041485 -11.913033 22.360746 79 " " D "A" 70 -0.50000 -0.50000 "ASP " " O  " "    " 8 0 0 FF2E2E  "O474"  0 1 9 ""  1 ""  <> 0 0 0 951 951 1 0 952 0 951 951 1 10.54 474 0 474 474 "CCD mismatch"  <> <> <> <>
  952 3 -16.759018 -14.240863 24.507643 79 " " D "A" 24 -0.22000 -0.22000 "ASP " " CB " "    " 6 0 0 808080  "C475"  0 1 9 ""  1 ""  <> 0 0 0 952 952 1 0 953 2 952 952 1 11.12 475 0 475 475 "CCD mismatch"  <> <> <> <>
  953 2 -16.512882 -14.218765 26.012978 79 " " D "A" 24 0.70000 0.70000 "ASP " " CG " "    " 6 0 0 808080  "C476"  0 1 9 "%UT"  13 ""  <> 0 0 0 953 953 1 0 954 0 953 953 1 14.8 476 0 476 476 "CCD mismatch"  10 <> <> <>
  954 15 -16.974449 -13.327271 26.754269 79 " " D "A" 70 -0.80000 -0.80000 "ASP " " OD1" "    " 8 0 0 FF2E2E  "O477"  0 1 9 ""  1 ""  <> 0 0 0 954 954 1 0 955 0 954 954 1 13.73 477 0 477 477 "CCD mismatch"  <> <> <> <>
  955 18 -15.631592 -15.039169 26.431725 79 " " D "A" 70 -0.80000 -0.80000 "ASP " " OD2" "    " 8 -1 0 FF2E2E  "O478"  0 1 9 ""  1 ""  <> 0 0 0 955 955 1 0 956 0 955 955 1 13.09 478 0 478 478 "CCD mismatch"  <> <> <> <>
  956 43 -19.195194 -15.010686 24.361830 79 " " D "A" 21 0.30000 0.30000 "ASP " " H  " "    " 1 0 0 FFFFFF  ""  -1 0 1 ""  1 ""  <> 0 0 0 956 956 1 0 957 0 956 956 <> 11.37 <> <> <> 3561 <> <> <> <> <>
  957 41 -17.936558 -12.435527 24.647812 79 " " D "A" 21 0.06000 0.06000 "ASP " " HA " "    " 1 0 0 FFFFFF  ""  -1 0 1 ""  1 ""  <> 0 0 0 957 957 1 0 958 0 957 957 <> 8.98 <> <> <> 3562 <> <> <> <> <>
  958 41 -15.871719 -13.803957 24.049482 79 " " D "A" 21 0.06000 0.06000 "ASP " " HB3" "    " 1 0 0 FFFFFF  ""  -1 0 1 ""  1 ""  <> 0 0 0 958 958 1 0 959 0 958 958 <> 11.12 <> <> <> 3563 <> <> <> <> <>
  959 41 -16.853508 -15.266081 24.149733 79 " " D "A" 21 0.06000 0.06000 "ASP " " HB2" "    " 1 0 0 FFFFFF  ""  -1 0 1 ""  1 ""  <> 0 0 0 959 959 1 0 960 0 959 959 <> 11.12 <> <> <> 3564 <> <> <> <> <>
  960 25 -18.209856 -13.606153 21.527706 80 " " C "A" 38 -0.50000 -0.50000 "CYS " " N  " "    " 7 0 0 2E2EFF  "N479"  2 1 9 ""  1 ""  <> 0 0 0 960 960 1 0 961 1 960 960 1 9.14 479 0 479 479 "CCD mismatch"  <> <> <> <>
  961 3 -17.779011 -13.367505 20.142292 80 " " C "A" 24 0.14000 0.14000 "CYS " " CA " "    " 6 0 0 808080  "C480"  2 1 -70 ""  1 ""  FF2E2E  0 0 0 961 961 1 0 962 1 961 961 1 10.72 480 0 480 480 "CCD mismatch"  <> <> <> <>
  962 2 -18.676624 -13.899594 19.021954 80 " " C "A" 24 0.50000 0.50000 "CYS " " C  " "    " 6 0 0 808080  "C481"  2 1 9 ""  1 ""  <> 0 0 0 962 962 1 0 963 0 962 962 1 9.14 481 0 481 481 "CCD mismatch"  <> <> <> <>
  963 15 -19.645180 -14.632486 19.422594 80 " " C "A" 70 -0.50000 -0.50000 "CYS " " O  " "    " 8 0 0 FF2E2E  "O482"  2 1 9 ""  1 ""  <> 0 0 0 963 963 1 0 964 0 963 963 1 9.49 482 0 482 482 "CCD mismatch"  <> <> <> <>
  964 3 -16.326323 -13.959293 19.855280 80 " " C "A" 24 0.02000 0.02000 "CYS " " CB " "    " 6 0 0 808080  "C483"  2 1 9 ""  1 ""  <> 0 0 0 964 964 1 0 965 2 964 964 1 13.36 483 0 483 483 "CCD mismatch"  <> <> <> <>
  965 49 -16.366039 -15.765954 20.033010 80 " " C "A" 143 -0.33500 -0.33500 "CYS " " SG " "    " 16 0 0 FFFF6B  "S484"  2 1 9 "%UT"  13 ""  <> 0 0 0 965 965 1 0 966 1 965 965 1 17.27 484 0 484 484 "CCD mismatch"  <> <> <> <>
  966 43 -18.829845 -14.376505 21.733326 80 " " C "A" 21 0.30000 0.30000 "CYS " " H  " "    " 1 0 0 FFFFFF  ""  -1 0 1 ""  1 ""  <> 0 0 0 966 966 1 0 967 0 966 966 <> 9.14 <> <> <> 3565 <> <> <> <> <>
  967 41 -17.820820 -12.283067 20.040575 80 " " C "A" 21 0.06000 0.06000 "CYS " " HA " "    " 1 0 0 FFFFFF  ""  -1 0 1 ""  1 ""  <> 0 0 0 967 967 1 0 968 0 967 967 <> 10.72 <> <> <> 3566 <> <> <> <> <>
  968 41 -15.584160 -13.362904 20.385952 80 " " C "A" 21 0.08000 0.08000 "CYS " " HB3" "    " 1 0 0 FFFFFF  ""  -1 0 1 ""  1 ""  <> 0 0 0 968 968 1 0 969 0 968 968 <> 13.36 <> <> <> 3567 <> <> <> <> <>
  969 41 -15.967515 -13.770371 18.843517 80 " " C "A" 21 0.08000 0.08000 "CYS " " HB2" "    " 1 0 0 FFFFFF  ""  -1 0 1 ""  1 ""  <> 0 0 0 969 969 1 0 970 0 969 969 <> 13.36 <> <> <> 3568 <> <> <> <> <>
  970 41 -16.706366 -15.913766 21.316450 80 " " C "A" 21 0.15500 0.15500 "CYS " " HG " "    " 1 0 0 FFFFFF  ""  -1 0 1 ""  1 ""  <> 0 0 0 970 970 1 0 971 0 970 970 <> 17.27 <> <> <> 3569 <> <> <> <> <>
  971 25 -18.325661 -13.562954 17.762432 81 " " E "A" 38 -0.50000 -0.50000 "GLU " " N  " "    " 7 0 0 2E2EFF  "N485"  2 1 9 ""  1 ""  <> 0 0 0 971 971 1 0 972 1 971 971 1 9.68 485 0 485 485 "CCD mismatch"  <> <> <> <>
  972 3 -18.860025 -14.202215 16.545172 81 " " E "A" 24 0.14000 0.14000 "GLU " " CA " "    " 6 0 0 808080  "C486"  2 1 -70 ""  1 ""  FF2E2E  0 0 0 972 972 1 0 973 1 972 972 1 9.26 486 0 486 486 "CCD mismatch"  <> <> <> <>
  973 2 -17.676811 -14.303947 15.541825 81 " " E "A" 24 0.50000 0.50000 "GLU " " C  " "    " 6 0 0 808080  "C487"  2 1 9 ""  1 ""  <> 0 0 0 973 973 1 0 974 0 973 973 1 11.23 487 0 487 487 "CCD mismatch"  <> <> <> <>
  974 15 -16.660641 -13.655482 15.787050 81 " " E "A" 70 -0.50000 -0.50000 "GLU " " O  " "    " 8 0 0 FF2E2E  "O488"  2 1 9 ""  1 ""  <> 0 0 0 974 974 1 0 975 0 974 974 1 12.77 488 0 488 488 "CCD mismatch"  <> <> <> <>
  975 3 -20.023582 -13.377851 15.919641 81 " " E "A" 24 -0.12000 -0.12000 "GLU " " CB " "    " 6 0 0 808080  "C489"  2 1 9 ""  1 ""  <> 0 0 0 975 975 1 0 976 2 975 975 1 12.92 489 0 489 489 "CCD mismatch"  <> <> <> <>
  976 3 -21.196886 -13.112554 16.922571 81 " " E "A" 24 -0.22000 -0.22000 "GLU " " CG " "    " 6 0 0 808080  "C490"  2 1 9 ""  1 ""  <> 0 0 0 976 976 1 0 977 2 976 976 1 18.86 490 0 490 490 "CCD mismatch"  <> <> <> <>
  977 2 -22.424232 -12.485248 16.305044 81 " " E "A" 24 0.70000 0.70000 "GLU " " CD " "    " 6 0 0 808080  "C491"  2 1 9 "%UT"  13 ""  <> 0 0 0 977 977 1 0 978 0 977 977 1 28.81 491 0 491 491 "CCD mismatch"  10 <> <> <>
  978 15 -22.354137 -11.512910 15.544384 81 " " E "A" 70 -0.80000 -0.80000 "GLU " " OE1" "    " 8 0 0 FF2E2E  "O492"  2 1 9 ""  1 ""  <> 0 0 0 978 978 1 0 979 0 978 978 1 24.94 492 0 492 492 "CCD mismatch"  <> <> <> <>
  979 18 -23.580420 -12.901984 16.615942 81 " " E "A" 70 -0.80000 -0.80000 "GLU " " OE2" "    " 8 -1 0 FF2E2E  "O493"  2 1 9 ""  1 ""  <> 0 0 0 979 979 1 0 980 0 979 979 1 27.85 493 0 493 493 "CCD mismatch"  <> <> <> <>
  980 43 -17.526913 -12.944813 17.765738 81 " " E "A" 21 0.30000 0.30000 "GLU " " H  " "    " 1 0 0 FFFFFF  ""  -1 0 1 ""  1 ""  <> 0 0 0 980 980 1 0 981 0 980 980 <> 9.68 <> <> <> 3570 <> <> <> <> <>
  981 41 -19.206923 -15.192249 16.841135 81 " " E "A" 21 0.06000 0.06000 "GLU " " HA " "    " 1 0 0 FFFFFF  ""  -1 0 1 ""  1 ""  <> 0 0 0 981 981 1 0 982 0 981 981 <> 9.26 <> <> <> 3571 <> <> <> <> <>
  982 41 -20.417286 -13.924932 15.063016 81 " " E "A" 21 0.06000 0.06000 "GLU " " HB3" "    " 1 0 0 FFFFFF  ""  -1 0 1 ""  1 ""  <> 0 0 0 982 982 1 0 983 0 982 982 <> 12.92 <> <> <> 3572 <> <> <> <> <>
  983 41 -19.699484 -12.421397 15.509454 81 " " E "A" 21 0.06000 0.06000 "GLU " " HB2" "    " 1 0 0 FFFFFF  ""  -1 0 1 ""  1 ""  <> 0 0 0 983 983 1 0 984 0 983 983 <> 12.92 <> <> <> 3573 <> <> <> <> <>
  984 41 -20.855530 -12.429160 17.700096 81 " " E "A" 21 0.06000 0.06000 "GLU " " HG3" "    " 1 0 0 FFFFFF  ""  -1 0 1 ""  1 ""  <> 0 0 0 984 984 1 0 985 0 984 984 <> 18.86 <> <> <> 3574 <> <> <> <> <>
  985 41 -21.512335 -14.019481 17.438400 81 " " E "A" 21 0.06000 0.06000 "GLU " " HG2" "    " 1 0 0 FFFFFF  ""  -1 0 1 ""  1 ""  <> 0 0 0 985 985 1 0 986 0 985 985 <> 18.86 <> <> <> 3575 <> <> <> <> <>
  986 25 -17.780611 -15.141076 14.492271 82 " " F "A" 38 -0.50000 -0.50000 "PHE " " N  " "    " 7 0 0 2E2EFF  "N494"  2 1 9 ""  1 ""  <> 0 0 0 986 986 1 0 987 1 986 986 1 9.2 494 0 494 494 "CCD mismatch"  <> <> <> <>
  987 3 -16.836128 -15.381456 13.390615 82 " " F "A" 24 0.14000 0.14000 "PHE " " CA " "    " 6 0 0 808080  "C495"  2 1 -70 ""  1 ""  FF2E2E  0 0 0 987 987 1 0 988 1 987 987 1 9.59 495 0 495 495 "CCD mismatch"  <> <> <> <>
  988 2 -17.625027 -15.018396 12.063742 82 " " F "A" 24 0.50000 0.50000 "PHE " " C  " "    " 6 0 0 808080  "C496"  2 1 9 ""  1 ""  <> 0 0 0 988 988 1 0 989 0 988 988 1 11.5 496 0 496 496 "CCD mismatch"  <> <> <> <>
  989 15 -18.299625 -15.940440 11.610102 82 " " F "A" 70 -0.50000 -0.50000 "PHE " " O  " "    " 8 0 0 FF2E2E  "O497"  2 1 9 ""  1 ""  <> 0 0 0 989 989 1 0 990 0 989 989 1 12.24 497 0 497 497 "CCD mismatch"  <> <> <> <>
  990 3 -16.333557 -16.806116 13.506331 82 " " F "A" 24 -0.00500 -0.00500 "PHE " " CB " "    " 6 0 0 808080  "C498"  2 1 9 ""  1 ""  <> 0 0 0 990 990 1 0 991 2 990 990 1 10.24 498 0 498 498 "CCD mismatch"  <> <> <> <>
  991 2 -15.306026 -17.273104 12.512468 82 " " F "A" 24 -0.11500 -0.11500 "PHE " " CG " "    " 6 0 0 808080  "C499"  2 1 9 ""  1 ""  <> 0 0 0 991 991 1 0 992 0 991 991 1 8.52 499 0 499 499 "CCD mismatch"  <> <> <> <>
  992 2 -15.652938 -18.143126 11.480921 82 " " F "A" 24 -0.11500 -0.11500 "PHE " " CD1" "    " 6 0 0 808080  "C500"  2 1 9 ""  1 ""  <> 0 0 0 992 992 1 0 993 1 992 992 1 10.19 500 0 500 500 "CCD mismatch"  <> <> <> <>
  993 2 -13.994651 -16.779394 12.516017 82 " " F "A" 24 -0.11500 -0.11500 "PHE " " CD2" "    " 6 0 0 808080  "C501"  2 1 9 ""  1 ""  <> 0 0 0 993 993 1 0 994 1 993 993 1 8.85 501 0 501 501 "CCD mismatch"  <> <> <> <>
  994 2 -14.711675 -18.530264 10.445967 82 " " F "A" 24 -0.11500 -0.11500 "PHE " " CE1" "    " 6 0 0 808080  "C502"  2 1 9 ""  1 ""  <> 0 0 0 994 994 1 0 995 1 994 994 1 10.91 502 0 502 502 "CCD mismatch"  <> <> <> <>
  995 2 -13.085254 -17.197786 11.617299 82 " " F "A" 24 -0.11500 -0.11500 "PHE " " CE2" "    " 6 0 0 808080  "C503"  2 1 9 ""  1 ""  <> 0 0 0 995 995 1 0 996 1 995 995 1 11 503 0 503 503 "CCD mismatch"  <> <> <> <>
  996 2 -13.410906 -18.083250 10.636436 82 " " F "A" 24 -0.11500 -0.11500 "PHE " " CZ " "    " 6 0 0 808080  "C504"  2 1 9 ""  1 ""  <> 0 0 0 996 996 1 0 997 1 996 996 1 9.58 504 0 504 504 "CCD mismatch"  <> <> <> <>
  997 43 -18.692776 -15.526734 14.293953 82 " " F "A" 21 0.30000 0.30000 "PHE " " H  " "    " 1 0 0 FFFFFF  ""  -1 0 1 ""  1 ""  <> 0 0 0 997 997 1 0 998 0 997 997 <> 9.2 <> <> <> 3576 <> <> <> <> <>
  998 41 -15.941405 -14.773420 13.524259 82 " " F "A" 21 0.06000 0.06000 "PHE " " HA " "    " 1 0 0 FFFFFF  ""  -1 0 1 ""  1 ""  <> 0 0 0 998 998 1 0 999 0 998 998 <> 9.59 <> <> <> 3577 <> <> <> <> <>
  999 41 -17.195965 -17.470844 13.456485 82 " " F "A" 21 0.06000 0.06000 "PHE " " HB3" "    " 1 0 0 FFFFFF  ""  -1 0 1 ""  1 ""  <> 0 0 0 999 999 1 0 1000 0 999 999 <> 10.24 <> <> <> 3578 <> <> <> <> <>
  1000 41 -15.933867 -16.995901 14.502489 82 " " F "A" 21 0.06000 0.06000 "PHE " " HB2" "    " 1 0 0 FFFFFF  ""  -1 0 1 ""  1 ""  <> 0 0 0 1000 1000 1 0 1001 0 1000 1000 <> 10.24 <> <> <> 3579 <> <> <> <> <>
  1001 41 -16.622307 -18.614567 11.414077 82 " " F "A" 21 0.11500 0.11500 "PHE " " HD1" "    " 1 0 0 FFFFFF  ""  -1 0 1 ""  1 ""  <> 0 0 0 1001 1001 1 0 1002 0 1001 1001 <> 10.19 <> <> <> 3580 <> <> <> <> <>
  1002 41 -13.696218 -16.116373 13.314604 82 " " F "A" 21 0.11500 0.11500 "PHE " " HD2" "    " 1 0 0 FFFFFF  ""  -1 0 1 ""  1 ""  <> 0 0 0 1002 1002 1 0 1003 0 1002 1002 <> 8.85 <> <> <> 3581 <> <> <> <> <>
  1003 41 -15.034227 -19.278090 9.736657 82 " " F "A" 21 0.11500 0.11500 "PHE " " HE1" "    " 1 0 0 FFFFFF  ""  -1 0 1 ""  1 ""  <> 0 0 0 1003 1003 1 0 1004 0 1003 1003 <> 10.91 <> <> <> 3582 <> <> <> <> <>
  1004 41 -12.128160 -16.717281 11.756911 82 " " F "A" 21 0.11500 0.11500 "PHE " " HE2" "    " 1 0 0 FFFFFF  ""  -1 0 1 ""  1 ""  <> 0 0 0 1004 1004 1 0 1005 0 1004 1004 <> 11 <> <> <> 3583 <> <> <> <> <>
  1005 41 -12.745528 -18.589344 9.952669 82 " " F "A" 21 0.11500 0.11500 "PHE " " HZ " "    " 1 0 0 FFFFFF  ""  -1 0 1 ""  1 ""  <> 0 0 0 1005 1005 1 0 1006 0 1005 1005 <> 9.58 <> <> <> 3584 <> <> <> <> <>
  1006 25 -17.621458 -13.790007 11.560972 83 " " K "A" 38 -0.50000 -0.50000 "LYS " " N  " "    " 7 0 0 2E2EFF  "N505"  2 1 9 ""  1 ""  <> 0 0 0 1006 1006 1 0 1007 1 1006 1006 1 9.89 505 0 505 505 "CCD mismatch"  <> <> <> <>
  1007 3 -18.476986 -13.417781 10.446282 83 " " K "A" 24 0.14000 0.14000 "LYS " " CA " "    " 6 0 0 808080  "C506"  2 1 -70 ""  1 ""  FF2E2E  0 0 0 1007 1007 1 0 1008 1 1007 1007 1 11.65 506 0 506 506 "CCD mismatch"  <> <> <> <>
  1008 2 -17.576929 -12.852814 9.274087 83 " " K "A" 24 0.50000 0.50000 "LYS " " C  " "    " 6 0 0 808080  "C507"  2 1 9 ""  1 ""  <> 0 0 0 1008 1008 1 0 1009 0 1008 1008 1 13.66 507 0 507 507 "CCD mismatch"  <> <> <> <>
  1009 15 -16.482634 -12.349986 9.487535 83 " " K "A" 70 -0.50000 -0.50000 "LYS " " O  " "    " 8 0 0 FF2E2E  "O508"  2 1 9 ""  1 ""  <> 0 0 0 1009 1009 1 0 1010 0 1009 1009 1 10.33 508 0 508 508 "CCD mismatch"  <> <> <> <>
  1010 3 -19.461250 -12.287462 10.993458 83 " " K "A" 24 -0.12000 -0.12000 "LYS " " CB " "    " 6 0 0 808080  "C509"  2 1 9 ""  1 ""  <> 0 0 0 1010 1010 1 0 1011 2 1010 1010 1 12.64 509 0 509 509 "CCD mismatch"  <> <> <> <>
  1011 3 -20.361933 -12.715956 12.177174 83 " " K "A" 24 -0.12000 -0.12000 "LYS " " CG " "    " 6 0 0 808080  "C510"  2 1 9 ""  1 ""  <> 0 0 0 1011 1011 1 0 1012 2 1011 1011 1 16.65 510 0 510 510 "CCD mismatch"  <> <> <> <>
  1012 3 -21.630348 -13.488771 11.663179 83 " " K "A" 24 -0.12000 -0.12000 "LYS " " CD " "    " 6 0 0 808080  "C511"  2 1 9 ""  1 ""  <> 0 0 0 1012 1012 1 0 1013 2 1012 1012 1 22.39 511 0 511 511 "CCD mismatch"  <> <> <> <>
  1013 3 -22.561441 -14.030475 12.826553 83 " " K "A" 24 0.19000 0.19000 "LYS " " CE " "    " 6 0 0 808080  "C512"  2 1 9 ""  1 ""  <> 0 0 0 1013 1013 1 0 1014 2 1013 1013 1 18.9 512 0 512 512 "CCD mismatch"  <> <> <> <>
  1014 32 -23.849888 -14.634925 12.387001 83 " " K "A" 38 -0.30000 -0.30000 "LYS " " NZ " "    " 7 1 0 2E2EFF  "N513"  2 1 9 "%UT"  13 ""  <> 0 0 0 1014 1014 1 0 1015 3 1014 1014 1 18.46 513 0 513 513 "CCD mismatch"  <> <> <> <>
  1015 43 -17.098274 -13.051609 12.009467 83 " " K "A" 21 0.30000 0.30000 "LYS " " H  " "    " 1 0 0 FFFFFF  ""  -1 0 1 ""  1 ""  <> 0 0 0 1015 1015 1 0 1016 0 1015 1015 <> 9.89 <> <> <> 3585 <> <> <> <> <>
  1016 41 -19.110479 -14.230496 10.090942 83 " " K "A" 21 0.06000 0.06000 "LYS " " HA " "    " 1 0 0 FFFFFF  ""  -1 0 1 ""  1 ""  <> 0 0 0 1016 1016 1 0 1017 0 1016 1016 <> 11.65 <> <> <> 3586 <> <> <> <> <>
  1017 41 -20.047920 -11.900253 10.160400 83 " " K "A" 21 0.06000 0.06000 "LYS " " HB3" "    " 1 0 0 FFFFFF  ""  -1 0 1 ""  1 ""  <> 0 0 0 1017 1017 1 0 1018 0 1017 1017 <> 12.64 <> <> <> 3587 <> <> <> <> <>
  1018 41 -18.746471 -11.556170 11.370821 83 " " K "A" 21 0.06000 0.06000 "LYS " " HB2" "    " 1 0 0 FFFFFF  ""  -1 0 1 ""  1 ""  <> 0 0 0 1018 1018 1 0 1019 0 1018 1018 <> 12.64 <> <> <> 3588 <> <> <> <> <>
  1019 41 -20.698954 -11.811777 12.684104 83 " " K "A" 21 0.06000 0.06000 "LYS " " HG3" "    " 1 0 0 FFFFFF  ""  -1 0 1 ""  1 ""  <> 0 0 0 1019 1019 1 0 1020 0 1019 1019 <> 16.65 <> <> <> 3589 <> <> <> <> <>
  1020 41 -19.900999 -13.439513 12.849564 83 " " K "A" 21 0.06000 0.06000 "LYS " " HG2" "    " 1 0 0 FFFFFF  ""  -1 0 1 ""  1 ""  <> 0 0 0 1020 1020 1 0 1021 0 1020 1020 <> 16.65 <> <> <> 3590 <> <> <> <> <>
  1021 41 -21.366400 -14.196122 10.876995 83 " " K "A" 21 0.06000 0.06000 "LYS " " HD3" "    " 1 0 0 FFFFFF  ""  -1 0 1 ""  1 ""  <> 0 0 0 1021 1021 1 0 1022 0 1021 1021 <> 22.39 <> <> <> 3591 <> <> <> <> <>
  1022 41 -22.221663 -12.847210 11.009841 83 " " K "A" 21 0.06000 0.06000 "LYS " " HD2" "    " 1 0 0 FFFFFF  ""  -1 0 1 ""  1 ""  <> 0 0 0 1022 1022 1 0 1023 0 1022 1022 <> 22.39 <> <> <> 3592 <> <> <> <> <>
  1023 41 -22.788305 -13.277051 13.580863 83 " " K "A" 21 0.06000 0.06000 "LYS " " HE3" "    " 1 0 0 FFFFFF  ""  -1 0 1 ""  1 ""  <> 0 0 0 1023 1023 1 0 1024 0 1023 1023 <> 18.9 <> <> <> 3593 <> <> <> <> <>
  1024 41 -21.980375 -14.778327 13.366163 83 " " K "A" 21 0.06000 0.06000 "LYS " " HE2" "    " 1 0 0 FFFFFF  ""  -1 0 1 ""  1 ""  <> 0 0 0 1024 1024 1 0 1025 0 1024 1024 <> 18.9 <> <> <> 3594 <> <> <> <> <>
  1025 44 -24.222334 -14.088037 11.623919 83 " " K "A" 21 0.33000 0.33000 "LYS " " HZ1" "    " 1 0 0 FFFFFF  ""  -1 0 1 ""  1 ""  <> 0 0 0 1025 1025 1 0 1026 0 1025 1025 <> 18.46 <> <> <> 3595 <> <> <> <> <>
  1026 44 -23.632788 -15.482649 11.882685 83 " " K "A" 21 0.33000 0.33000 "LYS " " HZ2" "    " 1 0 0 FFFFFF  ""  -1 0 1 ""  1 ""  <> 0 0 0 1026 1026 1 0 1027 0 1026 1026 <> 18.46 <> <> <> 3596 <> <> <> <> <>
  1027 44 -24.583733 -14.861433 13.042944 83 " " K "A" 21 0.33000 0.33000 "LYS " " HZ3" "    " 1 0 0 FFFFFF  ""  -1 0 1 ""  1 ""  <> 0 0 0 1027 1027 1 0 1028 0 1027 1027 <> 18.46 <> <> <> 3597 <> <> <> <> <>
  1028 25 -18.165478 -12.969304 8.074561 84 " " R "A" 38 -0.50000 -0.50000 "ARG " " N  " "    " 7 0 0 2E2EFF  "N514"  2 1 9 ""  1 ""  <> 0 0 0 1028 1028 1 0 1029 1 1028 1028 1 10.22 514 0 514 514 "CCD mismatch"  <> <> <> <>
  1029 3 -17.559158 -12.442685 6.823612 84 " " R "A" 24 0.14000 0.14000 "ARG " " CA " "    " 6 0 0 808080  "C515"  2 1 -70 ""  1 ""  FF2E2E  0 0 0 1029 1029 1 0 1030 1 1029 1029 1 12.49 515 0 515 515 "CCD mismatch"  <> <> <> <>
  1030 2 -17.285923 -10.926720 6.824525 84 " " R "A" 24 0.50000 0.50000 "ARG " " C  " "    " 6 0 0 808080  "C516"  2 1 9 ""  1 ""  <> 0 0 0 1030 1030 1 0 1031 0 1030 1030 1 12.19 516 0 516 516 "CCD mismatch"  <> <> <> <>
  1031 15 -18.168102 -10.169001 7.226611 84 " " R "A" 70 -0.50000 -0.50000 "ARG " " O  " "    " 8 0 0 FF2E2E  "O517"  2 1 9 ""  1 ""  <> 0 0 0 1031 1031 1 0 1032 0 1031 1031 1 12.48 517 0 517 517 "CCD mismatch"  <> <> <> <>
  1032 3 -18.551481 -12.696185 5.621581 84 " " R "A" 24 -0.12000 -0.12000 "ARG " " CB " "    " 6 0 0 808080  "C518"  2 1 9 ""  1 ""  <> 0 0 0 1032 1032 1 0 1033 2 1032 1032 1 11.51 518 0 518 518 "CCD mismatch"  <> <> <> <>
  1033 3 -18.692785 -14.145220 5.065262 84 " " R "A" 24 -0.05000 -0.05000 "ARG " " CG " "    " 6 0 0 808080  "C519"  2 1 9 ""  1 ""  <> 0 0 0 1033 1033 1 0 1034 2 1033 1033 1 17 519 0 519 519 "CCD mismatch"  <> <> <> <>
  1034 3 -19.231142 -14.315710 3.660504 84 " " R "A" 24 0.19000 0.19000 "ARG " " CD " "    " 6 0 0 808080  "C520"  2 1 9 ""  1 ""  <> 0 0 0 1034 1034 1 0 1035 2 1034 1034 1 16.56 520 0 520 520 "CCD mismatch"  <> <> <> <>
  1035 25 -18.430964 -13.615171 2.588591 84 " " R "A" 38 -0.69997 -0.69997 "ARG " " NE " "    " 7 0 0 2E2EFF  "N521"  2 1 9 ""  1 ""  <> 0 0 0 1035 1035 1 0 1036 1 1035 1035 1 23.8 521 0 521 521 "CCD mismatch"  <> <> <> <>
  1036 2 -18.472546 -13.703508 1.300082 84 " " R "A" 24 0.63990 0.63990 "ARG " " CZ " "    " 6 0 0 808080  "C522"  2 1 9 ""  1 ""  <> 0 0 0 1036 1036 1 0 1037 0 1036 1036 1 26.31 522 0 522 522 "CCD mismatch"  <> <> <> <>
  1037 25 -19.416393 -14.314356 0.628296 84 " " R "A" 38 -0.79997 -0.79997 "ARG " " NH1" "    " 7 0 0 2E2EFF  "N523"  2 1 9 ""  1 ""  <> 0 0 0 1037 1037 1 0 1038 2 1037 1037 1 25.67 523 0 523 523 "CCD mismatch"  <> <> <> <>
  1038 31 -17.466681 -13.193954 0.610075 84 " " R "A" 38 -0.79997 -0.79997 "ARG " " NH2" "    " 7 1 0 2E2EFF  "N524"  2 1 9 ""  1 ""  <> 0 0 0 1038 1038 1 0 1039 2 1038 1038 1 22.22 524 0 524 524 "CCD mismatch"  <> <> <> <>
  1039 43 -19.097498 -13.358225 8.061174 84 " " R "A" 21 0.30000 0.30000 "ARG " " H  " "    " 1 0 0 FFFFFF  ""  -1 0 1 ""  1 ""  <> 0 0 0 1039 1039 1 0 1040 0 1039 1039 <> 10.22 <> <> <> 3598 <> <> <> <> <>
  1040 41 -16.723539 -13.062332 6.498216 84 " " R "A" 21 0.06000 0.06000 "ARG " " HA " "    " 1 0 0 FFFFFF  ""  -1 0 1 ""  1 ""  <> 0 0 0 1040 1040 1 0 1041 0 1040 1040 <> 12.49 <> <> <> 3599 <> <> <> <> <>
  1041 41 -18.175552 -12.088922 4.798162 84 " " R "A" 21 0.06000 0.06000 "ARG " " HB3" "    " 1 0 0 FFFFFF  ""  -1 0 1 ""  1 ""  <> 0 0 0 1041 1041 1 0 1042 0 1041 1041 <> 11.51 <> <> <> 3600 <> <> <> <> <>
  1042 41 -19.496067 -12.249104 5.931376 84 " " R "A" 21 0.06000 0.06000 "ARG " " HB2" "    " 1 0 0 FFFFFF  ""  -1 0 1 ""  1 ""  <> 0 0 0 1042 1042 1 0 1043 0 1042 1042 <> 11.51 <> <> <> 3601 <> <> <> <> <>
  1043 41 -19.391109 -14.608983 5.761948 84 " " R "A" 21 0.06000 0.06000 "ARG " " HG3" "    " 1 0 0 FFFFFF  ""  -1 0 1 ""  1 ""  <> 0 0 0 1043 1043 1 0 1044 0 1043 1043 <> 17 <> <> <> 3602 <> <> <> <> <>
  1044 41 -17.761160 -14.693557 5.204915 84 " " R "A" 21 0.06000 0.06000 "ARG " " HG2" "    " 1 0 0 FFFFFF  ""  -1 0 1 ""  1 ""  <> 0 0 0 1044 1044 1 0 1045 0 1044 1044 <> 17 <> <> <> 3603 <> <> <> <> <>
  1045 41 -20.288307 -14.102612 3.502100 84 " " R "A" 21 0.06000 0.06000 "ARG " " HD3" "    " 1 0 0 FFFFFF  ""  -1 0 1 ""  1 ""  <> 0 0 0 1045 1045 1 0 1046 0 1045 1045 <> 16.56 <> <> <> 3604 <> <> <> <> <>
  1046 41 -19.041582 -15.362488 3.422978 84 " " R "A" 21 0.06000 0.06000 "ARG " " HD2" "    " 1 0 0 FFFFFF  ""  -1 0 1 ""  1 ""  <> 0 0 0 1046 1046 1 0 1047 0 1046 1046 <> 16.56 <> <> <> 3605 <> <> <> <> <>
  1047 43 -17.572006 -13.248880 2.973454 84 " " R "A" 21 0.44000 0.44000 "ARG " " HE " "    " 1 0 0 FFFFFF  ""  -1 0 1 ""  1 ""  <> 0 0 0 1047 1047 1 0 1048 0 1047 1047 <> 23.8 <> <> <> 3606 <> <> <> <> <>
  1048 43 -19.317181 -14.358298 -0.375858 84 " " R "A" 21 0.46000 0.46000 "ARG " "HH12" "    " 1 0 0 FFFFFF  ""  -1 0 1 ""  1 ""  <> 0 0 0 1048 1048 1 0 1049 0 1048 1048 <> 25.67 <> <> <> 3607 <> <> <> <> <>
  1049 43 -20.210152 -14.791132 1.031694 84 " " R "A" 21 0.46000 0.46000 "ARG " "HH11" "    " 1 0 0 FFFFFF  ""  -1 0 1 ""  1 ""  <> 0 0 0 1049 1049 1 0 1050 0 1049 1049 <> 25.67 <> <> <> 3608 <> <> <> <> <>
  1050 44 -16.653889 -12.755590 1.019101 84 " " R "A" 21 0.46000 0.46000 "ARG " "HH22" "    " 1 0 0 FFFFFF  ""  -1 0 1 ""  1 ""  <> 0 0 0 1050 1050 1 0 1051 0 1050 1050 <> 22.22 <> <> <> 3609 <> <> <> <> <>
  1051 44 -17.672108 -13.107677 -0.375044 84 " " R "A" 21 0.46000 0.46000 "ARG " "HH21" "    " 1 0 0 FFFFFF  ""  -1 0 1 ""  1 ""  <> 0 0 0 1051 1051 1 0 1052 0 1051 1051 <> 22.22 <> <> <> 3610 <> <> <> <> <>
  1052 25 -16.134836 -10.611954 6.192406 85 " " V "A" 38 -0.50000 -0.50000 "VAL " " N  " "    " 7 0 0 2E2EFF  "N525"  0 1 9 ""  1 ""  <> 0 0 0 1052 1052 1 0 1053 1 1052 1052 1 12.42 525 0 525 525 "CCD mismatch"  <> <> <> <>
  1053 3 -15.814880 -9.300816 5.661691 85 " " V "A" 24 0.14000 0.14000 "VAL " " CA " "    " 6 0 0 808080  "C526"  0 1 -70 ""  1 ""  FF2E2E  0 0 0 1053 1053 1 0 1054 1 1053 1053 1 12.97 526 0 526 526 "CCD mismatch"  <> <> <> <>
  1054 2 -15.932474 -9.217074 4.087175 85 " " V "A" 24 0.50000 0.50000 "VAL " " C  " "    " 6 0 0 808080  "C527"  0 1 9 ""  1 ""  <> 0 0 0 1054 1054 1 0 1055 0 1054 1054 1 14.55 527 0 527 527 "CCD mismatch"  <> <> <> <>
  1055 15 -14.971995 -9.630196 3.373661 85 " " V "A" 70 -0.50000 -0.50000 "VAL " " O  " "    " 8 0 0 FF2E2E  "O528"  0 1 9 ""  1 ""  <> 0 0 0 1055 1055 1 0 1056 0 1055 1055 1 17 528 0 528 528 "CCD mismatch"  <> <> <> <>
  1056 3 -14.323953 -8.957581 6.105011 85 " " V "A" 24 -0.06000 -0.06000 "VAL " " CB " "    " 6 0 0 808080  "C529"  0 1 9 ""  1 ""  <> 0 0 0 1056 1056 1 0 1057 1 1056 1056 1 14.21 529 0 529 529 "CCD mismatch"  <> <> <> <>
  1057 3 -13.981627 -7.456219 5.911766 85 " " V "A" 24 -0.18000 -0.18000 "VAL " " CG1" "    " 6 0 0 808080  "C530"  0 1 9 ""  1 ""  <> 0 0 0 1057 1057 1 0 1058 3 1057 1057 1 14.87 530 0 530 530 "CCD mismatch"  <> <> <> <>
  1058 3 -14.115477 -9.099257 7.654643 85 " " V "A" 24 -0.18000 -0.18000 "VAL " " CG2" "    " 6 0 0 808080  "C531"  0 1 9 ""  1 ""  <> 0 0 0 1058 1058 1 0 1059 3 1058 1058 1 12.07 531 0 531 531 "CCD mismatch"  <> <> <> <>
  1059 43 -15.700390 -11.375098 5.693441 85 " " V "A" 21 0.30000 0.30000 "VAL " " H  " "    " 1 0 0 FFFFFF  ""  -1 0 1 ""  1 ""  <> 0 0 0 1059 1059 1 0 1060 0 1059 1059 <> 12.42 <> <> <> 3611 <> <> <> <> <>
  1060 41 -16.389204 -8.463074 6.057221 85 " " V "A" 21 0.06000 0.06000 "VAL " " HA " "    " 1 0 0 FFFFFF  ""  -1 0 1 ""  1 ""  <> 0 0 0 1060 1060 1 0 1061 0 1060 1060 <> 12.97 <> <> <> 3612 <> <> <> <> <>
  1061 41 -13.628688 -9.603175 5.568434 85 " " V "A" 21 0.06000 0.06000 "VAL " " HB " "    " 1 0 0 FFFFFF  ""  -1 0 1 ""  1 ""  <> 0 0 0 1061 1061 1 0 1062 0 1061 1061 <> 14.21 <> <> <> 3613 <> <> <> <> <>
  1062 41 -14.012783 -7.308738 4.832239 85 " " V "A" 21 0.06000 0.06000 "VAL " "HG11" "    " 1 0 0 FFFFFF  ""  -1 0 1 ""  1 ""  <> 0 0 0 1062 1062 1 0 1063 0 1062 1062 <> 14.87 <> <> <> 3614 <> <> <> <> <>
  1063 41 -14.697729 -6.773530 6.369178 85 " " V "A" 21 0.06000 0.06000 "VAL " "HG12" "    " 1 0 0 FFFFFF  ""  -1 0 1 ""  1 ""  <> 0 0 0 1063 1063 1 0 1064 0 1063 1063 <> 14.87 <> <> <> 3615 <> <> <> <> <>
  1064 41 -12.975654 -7.246571 6.275325 85 " " V "A" 21 0.06000 0.06000 "VAL " "HG13" "    " 1 0 0 FFFFFF  ""  -1 0 1 ""  1 ""  <> 0 0 0 1064 1064 1 0 1065 0 1064 1064 <> 14.87 <> <> <> 3616 <> <> <> <> <>
  1065 41 -13.071805 -9.184747 7.957198 85 " " V "A" 21 0.06000 0.06000 "VAL " "HG21" "    " 1 0 0 FFFFFF  ""  -1 0 1 ""  1 ""  <> 0 0 0 1065 1065 1 0 1066 0 1065 1065 <> 12.07 <> <> <> 3617 <> <> <> <> <>
  1066 41 -14.536988 -8.279572 8.236487 85 " " V "A" 21 0.06000 0.06000 "VAL " "HG22" "    " 1 0 0 FFFFFF  ""  -1 0 1 ""  1 ""  <> 0 0 0 1066 1066 1 0 1067 0 1066 1066 <> 12.07 <> <> <> 3618 <> <> <> <> <>
  1067 41 -14.486259 -10.041927 8.057130 85 " " V "A" 21 0.06000 0.06000 "VAL " "HG23" "    " 1 0 0 FFFFFF  ""  -1 0 1 ""  1 ""  <> 0 0 0 1067 1067 1 0 1068 0 1067 1067 <> 12.07 <> <> <> 3619 <> <> <> <> <>
  1068 25 -17.124443 -8.845428 3.613946 86 " " P "A" 38 -0.14000 -0.14000 "PRO " " N  " "    " 7 0 0 2E2EFF  "N532"  0 1 9 ""  1 ""  <> 0 0 0 1068 1068 1 0 1069 0 1068 1068 1 17.23 532 0 532 532 "CCD mismatch"  <> <> <> <>
  1069 3 -17.344744 -8.764693 2.108469 86 " " P "A" 24 0.01000 0.01000 "PRO " " CA " "    " 6 0 0 808080  "C533"  0 1 -70 ""  1 ""  FF2E2E  0 0 0 1069 1069 1 0 1070 1 1069 1069 1 18.6 533 0 533 533 "CCD mismatch"  <> <> <> <>
  1070 2 -16.514671 -7.664910 1.303021 86 " " P "A" 24 0.50000 0.50000 "PRO " " C  " "    " 6 0 0 808080  "C534"  0 1 9 ""  1 ""  <> 0 0 0 1070 1070 1 0 1071 0 1070 1070 1 18.27 534 0 534 534 "CCD mismatch"  <> <> <> <>
  1071 15 -16.311474 -7.900021 0.153750 86 " " P "A" 70 -0.50000 -0.50000 "PRO " " O  " "    " 8 0 0 FF2E2E  "O535"  0 1 9 ""  1 ""  <> 0 0 0 1071 1071 1 0 1072 0 1071 1071 1 18.56 535 0 535 535 "CCD mismatch"  <> <> <> <>
  1072 3 -18.898314 -8.570331 2.001856 86 " " P "A" 24 -0.12000 -0.12000 "PRO " " CB " "    " 6 0 0 808080  "C536"  0 1 9 ""  1 ""  <> 0 0 0 1072 1072 1 0 1073 2 1072 1072 1 21.64 536 0 536 536 "CCD mismatch"  <> <> <> <>
  1073 3 -19.277061 -7.866222 3.264697 86 " " P "A" 24 -0.12000 -0.12000 "PRO " " CG " "    " 6 0 0 808080  "C537"  0 1 9 ""  1 ""  <> 0 0 0 1073 1073 1 0 1074 2 1073 1073 1 22.65 537 0 537 537 "CCD mismatch"  <> <> <> <>
  1074 3 -18.386419 -8.599092 4.298639 86 " " P "A" 24 -0.05000 -0.05000 "PRO " " CD " "    " 6 0 0 808080  "C538"  0 1 9 ""  1 ""  <> 0 0 0 1074 1074 1 0 1075 2 1074 1074 1 21.01 538 0 538 538 "CCD mismatch"  <> <> <> <>
  1075 41 -17.075788 -9.631789 1.505221 86 " " P "A" 21 0.06000 0.06000 "PRO " " HA " "    " 1 0 0 FFFFFF  ""  -1 0 1 ""  1 ""  <> 0 0 0 1075 1075 1 0 1076 0 1075 1075 <> 18.6 <> <> <> 3620 <> <> <> <> <>
  1076 41 -19.368824 -9.544675 1.870046 86 " " P "A" 21 0.06000 0.06000 "PRO " " HB3" "    " 1 0 0 FFFFFF  ""  -1 0 1 ""  1 ""  <> 0 0 0 1076 1076 1 0 1077 0 1076 1076 <> 21.64 <> <> <> 3621 <> <> <> <> <>
  1077 41 -19.231382 -7.924878 1.189111 86 " " P "A" 21 0.06000 0.06000 "PRO " " HB2" "    " 1 0 0 FFFFFF  ""  -1 0 1 ""  1 ""  <> 0 0 0 1077 1077 1 0 1078 0 1077 1077 <> 21.64 <> <> <> 3622 <> <> <> <> <>
  1078 41 -20.355511 -7.914390 3.415468 86 " " P "A" 21 0.06000 0.06000 "PRO " " HG3" "    " 1 0 0 FFFFFF  ""  -1 0 1 ""  1 ""  <> 0 0 0 1078 1078 1 0 1079 0 1078 1078 <> 22.65 <> <> <> 3623 <> <> <> <> <>
  1079 41 -18.968109 -6.829581 3.130461 86 " " P "A" 21 0.06000 0.06000 "PRO " " HG2" "    " 1 0 0 FFFFFF  ""  -1 0 1 ""  1 ""  <> 0 0 0 1079 1079 1 0 1080 0 1079 1079 <> 22.65 <> <> <> 3624 <> <> <> <> <>
  1080 41 -18.287689 -7.931869 5.154891 86 " " P "A" 21 0.06000 0.06000 "PRO " " HD2" "    " 1 0 0 FFFFFF  ""  -1 0 1 ""  1 ""  <> 0 0 0 1080 1080 1 0 1081 0 1080 1080 <> 21.01 <> <> <> 3625 <> <> <> <> <>
  1081 41 -18.895945 -9.550426 4.451777 86 " " P "A" 21 0.06000 0.06000 "PRO " " HD3" "    " 1 0 0 FFFFFF  ""  -1 0 1 ""  1 ""  <> 0 0 0 1081 1081 1 0 1082 0 1081 1081 <> 21.01 <> <> <> 3626 <> <> <> <> <>
  1082 25 -15.954877 -6.631067 1.998204 87 " " Q "A" 38 -0.50000 -0.50000 "GLN " " N  " "    " 7 0 0 2E2EFF  "N539"  0 1 9 ""  1 ""  <> 0 0 0 1082 1082 1 0 1083 1 1082 1082 1 16.51 539 0 539 539 "CCD mismatch"  <> <> <> <>
  1083 3 -15.078295 -5.568327 1.491460 87 " " Q "A" 24 0.14000 0.14000 "GLN " " CA " "    " 6 0 0 808080  "C540"  0 1 -70 ""  1 ""  FF2E2E  0 0 0 1083 1083 1 0 1084 1 1083 1083 1 17.13 540 0 540 540 "CCD mismatch"  <> <> <> <>
  1084 2 -13.683829 -6.065571 1.168719 87 " " Q "A" 24 0.50000 0.50000 "GLN " " C  " "    " 6 0 0 808080  "C541"  0 1 9 ""  1 ""  <> 0 0 0 1084 1084 1 0 1085 0 1084 1084 1 15.86 541 0 541 541 "CCD mismatch"  <> <> <> <>
  1085 15 -12.841435 -5.154164 1.123889 87 " " Q "A" 70 -0.50000 -0.50000 "GLN " " O  " "    " 8 0 0 FF2E2E  "O542"  0 1 9 ""  1 ""  <> 0 0 0 1085 1085 1 0 1086 0 1085 1085 1 15.32 542 0 542 542 "CCD mismatch"  <> <> <> <>
  1086 3 -14.999467 -4.523757 2.619745 87 " " Q "A" 24 -0.12000 -0.12000 "GLN " " CB " "    " 6 0 0 808080  "C543"  0 1 9 ""  1 ""  <> 0 0 0 1086 1086 1 0 1087 2 1086 1086 1 16.88 543 0 543 543 "CCD mismatch"  <> <> <> <>
  1087 3 -16.352732 -3.867967 3.100650 87 " " Q "A" 24 -0.12000 -0.12000 "GLN " " CG " "    " 6 0 0 808080  "C544"  0 1 9 ""  1 ""  <> 0 0 0 1087 1087 1 0 1088 2 1087 1087 1 23.51 544 0 544 544 "CCD mismatch"  <> <> <> <>
  1088 2 -17.086353 -4.740068 4.129938 87 " " Q "A" 24 0.50000 0.50000 "GLN " " CD " "    " 6 0 0 808080  "C545"  0 1 9 "%UT"  13 ""  <> 0 0 0 1088 1088 1 0 1089 0 1088 1088 1 30.47 545 0 545 545 "CCD mismatch"  71.7255704766573 "No Flip"  <> <>
  1089 25 -18.285908 -4.415314 4.519559 87 " " Q "A" 38 -0.76000 -0.76000 "GLN " " NE2" "    " 7 0 0 2E2EFF  "N546"  0 1 9 ""  1 ""  <> 0 0 0 1089 1089 1 0 1090 2 1089 1089 1 35.63 546 0 546 546 "CCD mismatch"  <> <> <> <>
  1090 15 -16.453526 -5.647559 4.641499 87 " " Q "A" 70 -0.50000 -0.50000 "GLN " " OE1" "    " 8 0 0 FF2E2E  "O547"  0 1 9 ""  1 ""  <> 0 0 0 1090 1090 1 0 1091 0 1090 1090 1 22.75 547 0 547 547 "CCD mismatch"  <> <> <> <>
  1091 43 -16.071247 -6.688005 2.999861 87 " " Q "A" 21 0.30000 0.30000 "GLN " " H  " "    " 1 0 0 FFFFFF  ""  -1 0 1 ""  1 ""  <> 0 0 0 1091 1091 1 0 1092 0 1091 1091 <> 16.51 <> <> <> 3627 <> <> <> <> <>
  1092 41 -15.378923 -5.133181 0.538376 87 " " Q "A" 21 0.06000 0.06000 "GLN " " HA " "    " 1 0 0 FFFFFF  ""  -1 0 1 ""  1 ""  <> 0 0 0 1092 1092 1 0 1093 0 1092 1092 <> 17.13 <> <> <> 3628 <> <> <> <> <>
  1093 41 -14.401327 -3.693279 2.244728 87 " " Q "A" 21 0.06000 0.06000 "GLN " " HB3" "    " 1 0 0 FFFFFF  ""  -1 0 1 ""  1 ""  <> 0 0 0 1093 1093 1 0 1094 0 1093 1093 <> 16.88 <> <> <> 3629 <> <> <> <> <>
  1094 41 -14.363459 -4.801458 3.460265 87 " " Q "A" 21 0.06000 0.06000 "GLN " " HB2" "    " 1 0 0 FFFFFF  ""  -1 0 1 ""  1 ""  <> 0 0 0 1094 1094 1 0 1095 0 1094 1094 <> 16.88 <> <> <> 3630 <> <> <> <> <>
  1095 41 -16.972584 -3.615147 2.240440 87 " " Q "A" 21 0.06000 0.06000 "GLN " " HG3" "    " 1 0 0 FFFFFF  ""  -1 0 1 ""  1 ""  <> 0 0 0 1095 1095 1 0 1096 0 1095 1095 <> 23.51 <> <> <> 3631 <> <> <> <> <>
  1096 41 -16.068726 -2.974493 3.656660 87 " " Q "A" 21 0.06000 0.06000 "GLN " " HG2" "    " 1 0 0 FFFFFF  ""  -1 0 1 ""  1 ""  <> 0 0 0 1096 1096 1 0 1097 0 1096 1096 <> 23.51 <> <> <> 3632 <> <> <> <> <>
  1097 43 -18.782480 -4.980002 5.193827 87 " " Q "A" 21 0.38000 0.38000 "GLN " "HE22" "    " 1 0 0 FFFFFF  ""  -1 0 1 ""  1 ""  <> 0 0 0 1097 1097 1 0 1098 0 1097 1097 <> 35.63 <> <> <> 3633 <> <> <> <> <>
  1098 43 -18.595175 -3.478975 4.301099 87 " " Q "A" 21 0.38000 0.38000 "GLN " "HE21" "    " 1 0 0 FFFFFF  ""  -1 0 1 ""  1 ""  <> 0 0 0 1098 1098 1 0 1099 0 1098 1098 <> 35.63 <> <> <> 3634 <> <> <> <> <>
  1099 25 -13.422724 -7.399803 0.904074 88 " " C "A" 38 -0.50000 -0.50000 "CYS " " N  " "    " 7 0 0 2E2EFF  "N548"  0 1 9 ""  1 ""  <> 0 0 0 1099 1099 1 0 1100 1 1099 1099 1 16.57 548 0 548 548 "CCD mismatch"  <> <> <> <>
  1100 3 -12.240450 -8.065394 0.350267 88 " " C "A" 24 0.14000 0.14000 "CYS " " CA " "    " 6 0 0 808080  "C549"  0 1 -70 ""  1 ""  FF2E2E  0 0 0 1100 1100 1 0 1101 1 1100 1100 1 13.92 549 0 549 549 "CCD mismatch"  <> <> <> <>
  1101 2 -12.631087 -8.775309 -1.005057 88 " " C "A" 24 0.50000 0.50000 "CYS " " C  " "    " 6 0 0 808080  "C550"  0 1 9 ""  1 ""  <> 0 0 0 1101 1101 1 0 1102 0 1101 1101 1 15.03 550 0 550 550 "CCD mismatch"  <> <> <> <>
  1102 15 -13.204748 -9.877154 -1.032415 88 " " C "A" 70 -0.50000 -0.50000 "CYS " " O  " "    " 8 0 0 FF2E2E  "O551"  0 1 9 ""  1 ""  <> 0 0 0 1102 1102 1 0 1103 0 1102 1102 1 19.01 551 0 551 551 "CCD mismatch"  <> <> <> <>
  1103 3 -11.688254 -9.117411 1.299092 88 " " C "A" 24 0.02000 0.02000 "CYS " " CB " "    " 6 0 0 808080  "C552"  0 1 9 ""  1 ""  <> 0 0 0 1103 1103 1 0 1104 2 1103 1103 1 16.34 552 0 552 552 "CCD mismatch"  <> <> <> <>
  1104 49 -10.870416 -8.352425 2.736675 88 " " C "A" 143 -0.33500 -0.33500 "CYS " " SG " "    " 16 0 0 FFFF6B  "S553"  0 1 9 "%UT"  13 ""  <> 0 0 0 1104 1104 1 0 1105 1 1104 1104 1 18.11 553 0 553 553 "CCD mismatch"  <> <> <> <>
  1105 43 -14.082464 -8.160279 0.984838 88 " " C "A" 21 0.30000 0.30000 "CYS " " H  " "    " 1 0 0 FFFFFF  ""  -1 0 1 ""  1 ""  <> 0 0 0 1105 1105 1 0 1106 0 1105 1105 <> 16.57 <> <> <> 3635 <> <> <> <> <>
  1106 41 -11.518366 -7.257901 0.229251 88 " " C "A" 21 0.06000 0.06000 "CYS " " HA " "    " 1 0 0 FFFFFF  ""  -1 0 1 ""  1 ""  <> 0 0 0 1106 1106 1 0 1107 0 1106 1106 <> 13.92 <> <> <> 3636 <> <> <> <> <>
  1107 41 -10.948956 -9.733330 0.787055 88 " " C "A" 21 0.08000 0.08000 "CYS " " HB3" "    " 1 0 0 FFFFFF  ""  -1 0 1 ""  1 ""  <> 0 0 0 1107 1107 1 0 1108 0 1107 1107 <> 16.34 <> <> <> 3637 <> <> <> <> <>
  1108 41 -12.474764 -9.795623 1.630052 88 " " C "A" 21 0.08000 0.08000 "CYS " " HB2" "    " 1 0 0 FFFFFF  ""  -1 0 1 ""  1 ""  <> 0 0 0 1108 1108 1 0 1109 0 1108 1108 <> 16.34 <> <> <> 3638 <> <> <> <> <>
  1109 41 -12.092069 -8.074224 3.200423 88 " " C "A" 21 0.15500 0.15500 "CYS " " HG " "    " 1 0 0 FFFFFF  ""  -1 0 1 ""  1 ""  <> 0 0 0 1109 1109 1 0 1110 0 1109 1109 <> 18.11 <> <> <> 3639 <> <> <> <> <>
  1110 25 -12.291700 -8.174528 -2.113913 89 " " P "A" 38 -0.14000 -0.14000 "PRO " " N  " "    " 7 0 0 2E2EFF  "N554"  0 1 9 ""  1 ""  <> 0 0 0 1110 1110 1 0 1111 0 1110 1110 1 13 554 0 554 554 "CCD mismatch"  <> <> <> <>
  1111 3 -12.439948 -8.823041 -3.406834 89 " " P "A" 24 0.01000 0.01000 "PRO " " CA " "    " 6 0 0 808080  "C555"  0 1 -70 ""  1 ""  FF2E2E  0 0 0 1111 1111 1 0 1112 1 1111 1111 1 16.36 555 0 555 555 "CCD mismatch"  <> <> <> <>
  1112 2 -11.368219 -9.941737 -3.611776 89 " " P "A" 24 0.50000 0.50000 "PRO " " C  " "    " 6 0 0 808080  "C556"  0 1 9 ""  1 ""  <> 0 0 0 1112 1112 1 0 1113 0 1112 1112 1 20.19 556 0 556 556 "CCD mismatch"  <> <> <> <>
  1113 15 -11.552954 -10.822702 -4.424940 89 " " P "A" 70 -0.50000 -0.50000 "PRO " " O  " "    " 8 0 0 FF2E2E  "O557"  0 1 9 ""  1 ""  <> 0 0 0 1113 1113 1 0 1114 0 1113 1113 1 23.01 557 0 557 557 "CCD mismatch"  <> <> <> <>
  1114 3 -12.154813 -7.750641 -4.450423 89 " " P "A" 24 -0.12000 -0.12000 "PRO " " CB " "    " 6 0 0 808080  "C558"  0 1 9 ""  1 ""  <> 0 0 0 1114 1114 1 0 1115 2 1114 1114 1 18.78 558 0 558 558 "CCD mismatch"  <> <> <> <>
  1115 3 -12.433507 -6.485115 -3.605115 89 " " P "A" 24 -0.12000 -0.12000 "PRO " " CG " "    " 6 0 0 808080  "C559"  0 1 9 ""  1 ""  <> 0 0 0 1115 1115 1 0 1116 2 1115 1115 1 18.97 559 0 559 559 "CCD mismatch"  <> <> <> <>
  1116 3 -11.880062 -6.838355 -2.267152 89 " " P "A" 24 -0.05000 -0.05000 "PRO " " CD " "    " 6 0 0 808080  "C560"  0 1 9 ""  1 ""  <> 0 0 0 1116 1116 1 0 1117 2 1116 1116 1 16.37 560 0 560 560 "CCD mismatch"  <> <> <> <>
  1117 41 -13.443325 -9.218189 -3.565554 89 " " P "A" 21 0.06000 0.06000 "PRO " " HA " "    " 1 0 0 FFFFFF  ""  -1 0 1 ""  1 ""  <> 0 0 0 1117 1117 1 0 1118 0 1117 1117 <> 16.36 <> <> <> 3640 <> <> <> <> <>
  1118 41 -12.709397 -7.814761 -5.386599 89 " " P "A" 21 0.06000 0.06000 "PRO " " HB3" "    " 1 0 0 FFFFFF  ""  -1 0 1 ""  1 ""  <> 0 0 0 1118 1118 1 0 1119 0 1118 1118 <> 18.78 <> <> <> 3641 <> <> <> <> <>
  1119 41 -11.076752 -7.688254 -4.598754 89 " " P "A" 21 0.06000 0.06000 "PRO " " HB2" "    " 1 0 0 FFFFFF  ""  -1 0 1 ""  1 ""  <> 0 0 0 1119 1119 1 0 1120 0 1119 1119 <> 18.78 <> <> <> 3642 <> <> <> <> <>
  1120 41 -13.506135 -6.313473 -3.515051 89 " " P "A" 21 0.06000 0.06000 "PRO " " HG3" "    " 1 0 0 FFFFFF  ""  -1 0 1 ""  1 ""  <> 0 0 0 1120 1120 1 0 1121 0 1120 1120 <> 18.97 <> <> <> 3643 <> <> <> <> <>
  1121 41 -11.939376 -5.665957 -4.127527 89 " " P "A" 21 0.06000 0.06000 "PRO " " HG2" "    " 1 0 0 FFFFFF  ""  -1 0 1 ""  1 ""  <> 0 0 0 1121 1121 1 0 1122 0 1121 1121 <> 18.97 <> <> <> 3644 <> <> <> <> <>
  1122 41 -10.794401 -6.741977 -2.279458 89 " " P "A" 21 0.06000 0.06000 "PRO " " HD2" "    " 1 0 0 FFFFFF  ""  -1 0 1 ""  1 ""  <> 0 0 0 1122 1122 1 0 1123 0 1122 1122 <> 16.37 <> <> <> 3645 <> <> <> <> <>
  1123 41 -12.268825 -6.105321 -1.560311 89 " " P "A" 21 0.06000 0.06000 "PRO " " HD3" "    " 1 0 0 FFFFFF  ""  -1 0 1 ""  1 ""  <> 0 0 0 1123 1123 1 0 1124 0 1123 1123 <> 16.37 <> <> <> 3646 <> <> <> <> <>
  1124 25 -10.233521 -9.797853 -2.961815 90 " " S "A" 38 -0.50000 -0.50000 "SER " " N  " "    " 7 0 0 2E2EFF  "N561"  0 1 9 ""  1 ""  <> 0 0 0 1124 1124 1 0 1125 1 1124 1124 1 13.28 561 0 561 561 "CCD mismatch"  <> <> <> <>
  1125 3 -9.046865 -10.702966 -2.818368 90 " " S "A" 24 0.14000 0.14000 "SER " " CA " "    " 6 0 0 808080  "C562"  0 1 -70 ""  1 ""  FF2E2E  0 0 0 1125 1125 1 0 1126 1 1125 1125 1 13.55 562 0 562 562 "CCD mismatch"  <> <> <> <>
  1126 2 -9.343439 -12.163344 -2.381644 90 " " S "A" 24 0.50000 0.50000 "SER " " C  " "    " 6 0 0 808080  "C563"  0 1 9 ""  1 ""  <> 0 0 0 1126 1126 1 0 1127 0 1126 1126 1 16.63 563 0 563 563 "CCD mismatch"  <> <> <> <>
  1127 15 -8.858643 -13.094645 -2.995570 90 " " S "A" 70 -0.50000 -0.50000 "SER " " O  " "    " 8 0 0 FF2E2E  "O564"  0 1 9 ""  1 ""  <> 0 0 0 1127 1127 1 0 1128 0 1127 1127 1 18.26 564 0 564 564 "CCD mismatch"  <> <> <> <>
  1128 3 -8.153200 -9.863117 -1.952100 90 " " S "A" 24 0.14500 0.14500 "SER " " CB " "    " 6 0 0 808080  "C565"  0 1 9 ""  1 ""  <> 0 0 0 1128 1128 1 0 1129 2 1128 1128 1 17.55 565 0 565 565 "CCD mismatch"  <> <> <> <>
  1129 16 -8.770390 -9.306089 -0.854520 90 " " S "A" 70 -0.68300 -0.68300 "SER " " OG " "    " 8 0 0 FF2E2E  "O566"  0 1 9 "%UT"  13 ""  <> 0 0 0 1129 1129 1 0 1130 1 1129 1129 1 21.65 566 0 566 566 "CCD mismatch"  <> <> <> <>
  1130 43 -10.132483 -9.016105 -2.330339 90 " " S "A" 21 0.30000 0.30000 "SER " " H  " "    " 1 0 0 FFFFFF  ""  -1 0 1 ""  1 ""  <> 0 0 0 1130 1130 1 0 1131 0 1130 1130 <> 13.28 <> <> <> 3647 <> <> <> <> <>
  1131 41 -8.471114 -10.764609 -3.741844 90 " " S "A" 21 0.06000 0.06000 "SER " " HA " "    " 1 0 0 FFFFFF  ""  -1 0 1 ""  1 ""  <> 0 0 0 1131 1131 1 0 1132 0 1131 1131 <> 13.55 <> <> <> 3648 <> <> <> <> <>
  1132 41 -7.819794 -9.006326 -2.537634 90 " " S "A" 21 0.06000 0.06000 "SER " " HB3" "    " 1 0 0 FFFFFF  ""  -1 0 1 ""  1 ""  <> 0 0 0 1132 1132 1 0 1133 0 1132 1132 <> 17.55 <> <> <> 3649 <> <> <> <> <>
  1133 41 -7.330175 -10.440615 -1.531116 90 " " S "A" 21 0.06000 0.06000 "SER " " HB2" "    " 1 0 0 FFFFFF  ""  -1 0 1 ""  1 ""  <> 0 0 0 1133 1133 1 0 1134 0 1133 1133 <> 17.55 <> <> <> 3650 <> <> <> <> <>
  1134 42 -8.645350 -8.354951 -0.818424 90 " " S "A" 21 0.41800 0.41800 "SER " " HG " "    " 1 0 0 FFFFFF  ""  -1 0 1 ""  1 ""  <> 0 0 0 1134 1134 1 0 1135 0 1134 1134 <> 21.65 <> <> <> 3651 <> <> <> <> <>
  1135 25 -10.255707 -12.246545 -1.398412 91 " " G "A" 38 -0.50000 -0.50000 "GLY " " N  " "    " 7 0 0 2E2EFF  "N567"  0 1 9 ""  1 ""  <> 0 0 0 1135 1135 1 0 1136 1 1135 1135 1 14.96 567 0 567 567 "CCD mismatch"  <> <> <> <>
  1136 3 -10.691722 -13.577272 -0.970397 91 " " G "A" 24 0.08000 0.08000 "GLY " " CA " "    " 6 0 0 808080  "C568"  0 1 -70 ""  1 ""  FF2E2E  0 0 0 1136 1136 1 0 1137 2 1136 1136 1 15.85 568 0 568 568 "CCD mismatch"  <> <> <> <>
  1137 2 -11.602620 -13.360510 0.213930 91 " " G "A" 24 0.50000 0.50000 "GLY " " C  " "    " 6 0 0 808080  "C569"  0 1 9 ""  1 ""  <> 0 0 0 1137 1137 1 0 1138 0 1137 1137 1 16.69 569 0 569 569 "CCD mismatch"  <> <> <> <>
  1138 15 -11.875774 -12.218221 0.630464 91 " " G "A" 70 -0.50000 -0.50000 "GLY " " O  " "    " 8 0 0 FF2E2E  "O570"  0 1 9 ""  1 ""  <> 0 0 0 1138 1138 1 0 1139 0 1138 1138 1 15.66 570 0 570 570 "CCD mismatch"  <> <> <> <>
  1139 43 -10.564205 -11.399418 -0.943107 91 " " G "A" 21 0.30000 0.30000 "GLY " " H  " "    " 1 0 0 FFFFFF  ""  -1 0 1 ""  1 ""  <> 0 0 0 1139 1139 1 0 1140 0 1139 1139 <> 14.96 <> <> <> 3652 <> <> <> <> <>
  1140 41 -9.845141 -14.206550 -0.695784 91 " " G "A" 21 0.06000 0.06000 "GLY " " HA3" "    " 1 0 0 FFFFFF  ""  -1 0 1 ""  1 ""  <> 0 0 0 1140 1140 1 0 1141 0 1140 1140 <> 15.85 <> <> <> 3653 <> <> <> <> <>
  1141 41 -11.220065 -14.057950 -1.793740 91 " " G "A" 21 0.06000 0.06000 "GLY " " HA2" "    " 1 0 0 FFFFFF  ""  -1 0 1 ""  1 ""  <> 0 0 0 1141 1141 1 0 1142 0 1141 1141 <> 15.85 <> <> <> 3654 <> <> <> <> <>
  1142 25 -12.076351 -14.476348 0.730929 92 " " R "A" 38 -0.50000 -0.50000 "ARG " " N  " "    " 7 0 0 2E2EFF  "N571"  0 1 9 ""  1 ""  <> 0 0 0 1142 1142 1 0 1143 1 1142 1142 1 10.75 571 0 571 571 "CCD mismatch"  <> <> <> <>
  1143 3 -12.983842 -14.647487 1.810885 92 " " R "A" 24 0.14000 0.14000 "ARG " " CA " "    " 6 0 0 808080  "C572"  0 1 -70 ""  1 ""  FF2E2E  0 0 0 1143 1143 1 0 1144 1 1143 1143 1 11.37 572 0 572 572 "CCD mismatch"  <> <> <> <>
  1144 2 -12.337163 -14.475423 3.227975 92 " " R "A" 24 0.50000 0.50000 "ARG " " C  " "    " 6 0 0 808080  "C573"  0 1 9 ""  1 ""  <> 0 0 0 1144 1144 1 0 1145 0 1144 1144 1 13.88 573 0 573 573 "CCD mismatch"  <> <> <> <>
  1145 15 -12.157604 -15.481585 3.947175 92 " " R "A" 70 -0.50000 -0.50000 "ARG " " O  " "    " 8 0 0 FF2E2E  "O574"  0 1 9 ""  1 ""  <> 0 0 0 1145 1145 1 0 1146 0 1145 1145 1 11.33 574 0 574 574 "CCD mismatch"  <> <> <> <>
  1146 3 -13.788604 -15.938905 1.476507 92 " " R "A" 24 -0.12000 -0.12000 "ARG " " CB " "    " 6 0 0 808080  "C575"  0 1 9 ""  1 ""  <> 0 0 0 1146 1146 1 0 1147 2 1146 1146 1 15.15 575 0 575 575 "CCD mismatch"  <> <> <> <>
  1147 3 -15.055043 -15.843535 0.496734 92 " " R "A" 24 -0.05000 -0.05000 "ARG " " CG " "    " 6 0 0 808080  "C576"  0 1 9 ""  1 ""  <> 0 0 0 1147 1147 1 0 1148 2 1147 1147 1 15.35 576 0 576 576 "CCD mismatch"  <> <> <> <>
  1148 3 -15.416199 -17.196489 -0.166916 92 " " R "A" 24 0.19000 0.19000 "ARG " " CD " "    " 6 0 0 808080  "C577"  0 1 9 ""  1 ""  <> 0 0 0 1148 1148 1 0 1149 2 1148 1148 1 16.99 577 0 577 577 "CCD mismatch"  <> <> <> <>
  1149 25 -15.508677 -18.361814 0.681718 92 " " R "A" 38 -0.69997 -0.69997 "ARG " " NE " "    " 7 0 0 2E2EFF  "N578"  0 1 9 ""  1 ""  <> 0 0 0 1149 1149 1 0 1150 1 1149 1149 1 15.41 578 0 578 578 "CCD mismatch"  <> <> <> <>
  1150 2 -14.756003 -19.474850 0.745134 92 " " R "A" 24 0.63990 0.63990 "ARG " " CZ " "    " 6 0 0 808080  "C579"  0 1 9 ""  1 ""  <> 0 0 0 1150 1150 1 0 1151 0 1150 1150 1 13.33 579 0 579 579 "CCD mismatch"  <> <> <> <>
  1151 25 -13.666590 -19.680166 0.033779 92 " " R "A" 38 -0.79997 -0.79997 "ARG " " NH1" "    " 7 0 0 2E2EFF  "N580"  0 1 9 ""  1 ""  <> 0 0 0 1151 1151 1 0 1152 2 1151 1151 1 14.38 580 0 580 580 "CCD mismatch"  <> <> <> <>
  1152 31 -15.132951 -20.433554 1.621030 92 " " R "A" 38 -0.79997 -0.79997 "ARG " " NH2" "    " 7 1 0 2E2EFF  "N581"  0 1 9 ""  1 ""  <> 0 0 0 1152 1152 1 0 1153 2 1152 1152 1 14.76 581 0 581 581 "CCD mismatch"  <> <> <> <>
  1153 43 -11.580369 -15.334615 0.537332 92 " " R "A" 21 0.30000 0.30000 "ARG " " H  " "    " 1 0 0 FFFFFF  ""  -1 0 1 ""  1 ""  <> 0 0 0 1153 1153 1 0 1154 0 1153 1153 <> 10.75 <> <> <> 3655 <> <> <> <> <>
  1154 41 -13.693682 -13.820434 1.796326 92 " " R "A" 21 0.06000 0.06000 "ARG " " HA " "    " 1 0 0 FFFFFF  ""  -1 0 1 ""  1 ""  <> 0 0 0 1154 1154 1 0 1155 0 1154 1154 <> 11.37 <> <> <> 3656 <> <> <> <> <>
  1155 41 -14.148316 -16.390434 2.401080 92 " " R "A" 21 0.06000 0.06000 "ARG " " HB3" "    " 1 0 0 FFFFFF  ""  -1 0 1 ""  1 ""  <> 0 0 0 1155 1155 1 0 1156 0 1155 1155 <> 15.15 <> <> <> 3657 <> <> <> <> <>
  1156 41 -13.075933 -16.694023 1.144854 92 " " R "A" 21 0.06000 0.06000 "ARG " " HB2" "    " 1 0 0 FFFFFF  ""  -1 0 1 ""  1 ""  <> 0 0 0 1156 1156 1 0 1157 0 1156 1156 <> 15.15 <> <> <> 3658 <> <> <> <> <>
  1157 41 -14.802488 -15.075046 -0.233839 92 " " R "A" 21 0.06000 0.06000 "ARG " " HG3" "    " 1 0 0 FFFFFF  ""  -1 0 1 ""  1 ""  <> 0 0 0 1157 1157 1 0 1158 0 1157 1157 <> 15.35 <> <> <> 3659 <> <> <> <> <>
  1158 41 -15.911306 -15.396607 1.001877 92 " " R "A" 21 0.06000 0.06000 "ARG " " HG2" "    " 1 0 0 FFFFFF  ""  -1 0 1 ""  1 ""  <> 0 0 0 1158 1158 1 0 1159 0 1158 1158 <> 15.35 <> <> <> 3660 <> <> <> <> <>
  1159 41 -14.634028 -17.301647 -0.918750 92 " " R "A" 21 0.06000 0.06000 "ARG " " HD3" "    " 1 0 0 FFFFFF  ""  -1 0 1 ""  1 ""  <> 0 0 0 1159 1159 1 0 1160 0 1159 1159 <> 16.99 <> <> <> 3661 <> <> <> <> <>
  1160 41 -16.391973 -17.031559 -0.623819 92 " " R "A" 21 0.06000 0.06000 "ARG " " HD2" "    " 1 0 0 FFFFFF  ""  -1 0 1 ""  1 ""  <> 0 0 0 1160 1160 1 0 1161 0 1160 1160 <> 16.99 <> <> <> 3662 <> <> <> <> <>
  1161 43 -16.387653 -18.355736 1.179174 92 " " R "A" 21 0.44000 0.44000 "ARG " " HE " "    " 1 0 0 FFFFFF  ""  -1 0 1 ""  1 ""  <> 0 0 0 1161 1161 1 0 1162 0 1161 1161 <> 15.41 <> <> <> 3663 <> <> <> <> <>
  1162 43 -13.028205 -20.459164 0.109453 92 " " R "A" 21 0.46000 0.46000 "ARG " "HH12" "    " 1 0 0 FFFFFF  ""  -1 0 1 ""  1 ""  <> 0 0 0 1162 1162 1 0 1163 0 1162 1162 <> 14.38 <> <> <> 3664 <> <> <> <> <>
  1163 43 -13.504235 -19.028744 -0.720803 92 " " R "A" 21 0.46000 0.46000 "ARG " "HH11" "    " 1 0 0 FFFFFF  ""  -1 0 1 ""  1 ""  <> 0 0 0 1163 1163 1 0 1164 0 1163 1163 <> 14.38 <> <> <> 3665 <> <> <> <> <>
  1164 44 -14.708961 -21.336826 1.777324 92 " " R "A" 21 0.46000 0.46000 "ARG " "HH22" "    " 1 0 0 FFFFFF  ""  -1 0 1 ""  1 ""  <> 0 0 0 1164 1164 1 0 1165 0 1164 1164 <> 14.76 <> <> <> 3666 <> <> <> <> <>
  1165 44 -15.875158 -20.300539 2.292996 92 " " R "A" 21 0.46000 0.46000 "ARG " "HH21" "    " 1 0 0 FFFFFF  ""  -1 0 1 ""  1 ""  <> 0 0 0 1165 1165 1 0 1166 0 1165 1165 <> 14.76 <> <> <> 3667 <> <> <> <> <>
  1166 25 -12.049561 -13.237445 3.545911 93 " " V "A" 38 -0.50000 -0.50000 "VAL " " N  " "    " 7 0 0 2E2EFF  "N582"  2 1 9 ""  1 ""  <> 0 0 0 1166 1166 1 0 1167 1 1166 1166 1 10.38 582 0 582 582 "CCD mismatch"  <> <> <> <>
  1167 3 -11.682716 -12.816870 4.850159 93 " " V "A" 24 0.14000 0.14000 "VAL " " CA " "    " 6 0 0 808080  "C583"  2 1 -70 ""  1 ""  FF2E2E  0 0 0 1167 1167 1 0 1168 1 1167 1167 1 10.69 583 0 583 583 "CCD mismatch"  <> <> <> <>
  1168 2 -13.007379 -12.884531 5.790580 93 " " V "A" 24 0.50000 0.50000 "VAL " " C  " "    " 6 0 0 808080  "C584"  2 1 9 ""  1 ""  <> 0 0 0 1168 1168 1 0 1169 0 1168 1168 1 13.62 584 0 584 584 "CCD mismatch"  <> <> <> <>
  1169 15 -14.152468 -12.478146 5.428297 93 " " V "A" 70 -0.50000 -0.50000 "VAL " " O  " "    " 8 0 0 FF2E2E  "O585"  2 1 9 ""  1 ""  <> 0 0 0 1169 1169 1 0 1170 0 1169 1169 1 13.67 585 0 585 585 "CCD mismatch"  <> <> <> <>
  1170 3 -10.915834 -11.441410 4.742737 93 " " V "A" 24 -0.06000 -0.06000 "VAL " " CB " "    " 6 0 0 808080  "C586"  2 1 9 ""  1 ""  <> 0 0 0 1170 1170 1 0 1171 1 1170 1170 1 11.98 586 0 586 586 "CCD mismatch"  <> <> <> <>
  1171 3 -10.441350 -11.038171 6.179438 93 " " V "A" 24 -0.18000 -0.18000 "VAL " " CG1" "    " 6 0 0 808080  "C587"  2 1 9 ""  1 ""  <> 0 0 0 1171 1171 1 0 1172 3 1171 1171 1 9.94 587 0 587 587 "CCD mismatch"  <> <> <> <>
  1172 3 -9.752973 -11.439476 3.748134 93 " " V "A" 24 -0.18000 -0.18000 "VAL " " CG2" "    " 6 0 0 808080  "C588"  2 1 9 ""  1 ""  <> 0 0 0 1172 1172 1 0 1173 3 1172 1172 1 10 588 0 588 588 "CCD mismatch"  <> <> <> <>
  1173 43 -12.105766 -12.566547 2.793024 93 " " V "A" 21 0.30000 0.30000 "VAL " " H  " "    " 1 0 0 FFFFFF  ""  -1 0 1 ""  1 ""  <> 0 0 0 1173 1173 1 0 1174 0 1173 1173 <> 10.38 <> <> <> 3668 <> <> <> <> <>
  1174 41 -10.868265 -13.484241 5.131914 93 " " V "A" 21 0.06000 0.06000 "VAL " " HA " "    " 1 0 0 FFFFFF  ""  -1 0 1 ""  1 ""  <> 0 0 0 1174 1174 1 0 1175 0 1174 1174 <> 10.69 <> <> <> 3669 <> <> <> <> <>
  1175 41 -11.586782 -10.710465 4.291458 93 " " V "A" 21 0.06000 0.06000 "VAL " " HB " "    " 1 0 0 FFFFFF  ""  -1 0 1 ""  1 ""  <> 0 0 0 1175 1175 1 0 1176 0 1175 1175 <> 11.98 <> <> <> 3670 <> <> <> <> <>
  1176 41 -9.702770 -11.799081 6.431658 93 " " V "A" 21 0.06000 0.06000 "VAL " "HG11" "    " 1 0 0 FFFFFF  ""  -1 0 1 ""  1 ""  <> 0 0 0 1176 1176 1 0 1177 0 1176 1176 <> 9.94 <> <> <> 3671 <> <> <> <> <>
  1177 41 -10.008801 -10.045163 6.301662 93 " " V "A" 21 0.06000 0.06000 "VAL " "HG12" "    " 1 0 0 FFFFFF  ""  -1 0 1 ""  1 ""  <> 0 0 0 1177 1177 1 0 1178 0 1177 1177 <> 9.94 <> <> <> 3672 <> <> <> <> <>
  1178 41 -11.314415 -10.990016 6.830239 93 " " V "A" 21 0.06000 0.06000 "VAL " "HG13" "    " 1 0 0 FFFFFF  ""  -1 0 1 ""  1 ""  <> 0 0 0 1178 1178 1 0 1179 0 1178 1178 <> 9.94 <> <> <> 3673 <> <> <> <> <>
  1179 41 -9.193284 -10.526762 3.952595 93 " " V "A" 21 0.06000 0.06000 "VAL " "HG21" "    " 1 0 0 FFFFFF  ""  -1 0 1 ""  1 ""  <> 0 0 0 1179 1179 1 0 1180 0 1179 1179 <> 10 <> <> <> 3674 <> <> <> <> <>
  1180 41 -9.108227 -12.311523 3.857391 93 " " V "A" 21 0.06000 0.06000 "VAL " "HG22" "    " 1 0 0 FFFFFF  ""  -1 0 1 ""  1 ""  <> 0 0 0 1180 1180 1 0 1181 0 1180 1180 <> 10 <> <> <> 3675 <> <> <> <> <>
  1181 41 -10.204792 -11.382037 2.757850 93 " " V "A" 21 0.06000 0.06000 "VAL " "HG23" "    " 1 0 0 FFFFFF  ""  -1 0 1 ""  1 ""  <> 0 0 0 1181 1181 1 0 1182 0 1181 1181 <> 10 <> <> <> 3676 <> <> <> <> <>
  1182 25 -12.727042 -13.256447 7.044141 94 " " Y "A" 38 -0.50000 -0.50000 "TYR " " N  " "    " 7 0 0 2E2EFF  "N589"  2 1 9 ""  1 ""  <> 0 0 0 1182 1182 1 0 1183 1 1182 1182 1 11.55 589 0 589 589 "CCD mismatch"  <> <> <> <>
  1183 3 -13.633875 -13.463092 8.240641 94 " " Y "A" 24 0.14000 0.14000 "TYR " " CA " "    " 6 0 0 808080  "C590"  2 1 -70 ""  1 ""  FF2E2E  0 0 0 1183 1183 1 0 1184 1 1183 1183 1 11.6 590 0 590 590 "CCD mismatch"  <> <> <> <>
  1184 2 -13.005302 -12.733420 9.410881 94 " " Y "A" 24 0.50000 0.50000 "TYR " " C  " "    " 6 0 0 808080  "C591"  2 1 9 ""  1 ""  <> 0 0 0 1184 1184 1 0 1185 0 1184 1184 1 13.01 591 0 591 591 "CCD mismatch"  <> <> <> <>
  1185 15 -11.840091 -12.918521 9.694201 94 " " Y "A" 70 -0.50000 -0.50000 "TYR " " O  " "    " 8 0 0 FF2E2E  "O592"  2 1 9 ""  1 ""  <> 0 0 0 1185 1185 1 0 1186 0 1185 1185 1 14.75 592 0 592 592 "CCD mismatch"  <> <> <> <>
  1186 3 -13.649680 -14.920171 8.614037 94 " " Y "A" 24 -0.00500 -0.00500 "TYR " " CB " "    " 6 0 0 808080  "C593"  2 1 9 ""  1 ""  <> 0 0 0 1186 1186 1 0 1187 2 1186 1186 1 10.2 593 0 593 593 "CCD mismatch"  <> <> <> <>
  1187 2 -14.669803 -15.744370 7.865312 94 " " Y "A" 24 -0.11500 -0.11500 "TYR " " CG " "    " 6 0 0 808080  "C594"  2 1 9 ""  1 ""  <> 0 0 0 1187 1187 1 0 1188 0 1187 1187 1 11.39 594 0 594 594 "CCD mismatch"  <> <> <> <>
  1188 2 -14.423668 -16.023605 6.505032 94 " " Y "A" 24 -0.11500 -0.11500 "TYR " " CD1" "    " 6 0 0 808080  "C595"  2 1 9 ""  1 ""  <> 0 0 0 1188 1188 1 0 1189 1 1188 1188 1 10.18 595 0 595 595 "CCD mismatch"  <> <> <> <>
  1189 2 -15.811251 -16.202057 8.566198 94 " " Y "A" 24 -0.11500 -0.11500 "TYR " " CD2" "    " 6 0 0 808080  "C596"  2 1 9 ""  1 ""  <> 0 0 0 1189 1189 1 0 1190 1 1189 1189 1 9.68 596 0 596 596 "CCD mismatch"  <> <> <> <>
  1190 2 -15.457133 -16.627514 5.757198 94 " " Y "A" 24 -0.11500 -0.11500 "TYR " " CE1" "    " 6 0 0 808080  "C597"  2 1 9 ""  1 ""  <> 0 0 0 1190 1190 1 0 1191 1 1190 1190 1 12.62 597 0 597 597 "CCD mismatch"  <> <> <> <>
  1191 2 -16.771547 -16.837708 7.769910 94 " " Y "A" 24 -0.11500 -0.11500 "TYR " " CE2" "    " 6 0 0 808080  "C598"  2 1 9 ""  1 ""  <> 0 0 0 1191 1191 1 0 1192 1 1191 1191 1 12.49 598 0 598 598 "CCD mismatch"  <> <> <> <>
  1192 2 -16.697519 -16.957222 6.373425 94 " " Y "A" 24 0.15000 0.15000 "TYR " " CZ " "    " 6 0 0 808080  "C599"  2 1 9 ""  1 ""  <> 0 0 0 1192 1192 1 0 1193 0 1192 1192 1 14.71 599 0 599 599 "CCD mismatch"  <> <> <> <>
  1193 16 -17.706387 -17.485014 5.656185 94 " " Y "A" 70 -0.58500 -0.58500 "TYR " " OH " "    " 8 0 0 FF2E2E  "O600"  2 1 9 "%UT"  13 ""  <> 0 0 0 1193 1193 1 0 1194 1 1193 1193 1 14.15 600 0 600 600 "CCD mismatch"  <> <> <> <>
  1194 43 -11.761210 -13.485223 7.231042 94 " " Y "A" 21 0.30000 0.30000 "TYR " " H  " "    " 1 0 0 FFFFFF  ""  -1 0 1 ""  1 ""  <> 0 0 0 1194 1194 1 0 1195 0 1194 1194 <> 11.55 <> <> <> 3677 <> <> <> <> <>
  1195 41 -14.649352 -13.166695 7.977843 94 " " Y "A" 21 0.06000 0.06000 "TYR " " HA " "    " 1 0 0 FFFFFF  ""  -1 0 1 ""  1 ""  <> 0 0 0 1195 1195 1 0 1196 0 1195 1195 <> 11.6 <> <> <> 3678 <> <> <> <> <>
  1196 41 -13.891821 -14.925306 9.676788 94 " " Y "A" 21 0.06000 0.06000 "TYR " " HB3" "    " 1 0 0 FFFFFF  ""  -1 0 1 ""  1 ""  <> 0 0 0 1196 1196 1 0 1197 0 1196 1196 <> 10.2 <> <> <> 3679 <> <> <> <> <>
  1197 41 -12.649545 -15.353562 8.615193 94 " " Y "A" 21 0.06000 0.06000 "TYR " " HB2" "    " 1 0 0 FFFFFF  ""  -1 0 1 ""  1 ""  <> 0 0 0 1197 1197 1 0 1198 0 1197 1197 <> 10.2 <> <> <> 3680 <> <> <> <> <>
  1198 41 -13.471527 -15.746484 6.077203 94 " " Y "A" 21 0.11500 0.11500 "TYR " " HD1" "    " 1 0 0 FFFFFF  ""  -1 0 1 ""  1 ""  <> 0 0 0 1198 1198 1 0 1199 0 1198 1198 <> 10.18 <> <> <> 3681 <> <> <> <> <>
  1199 41 -15.991676 -15.910678 9.590378 94 " " Y "A" 21 0.11500 0.11500 "TYR " " HD2" "    " 1 0 0 FFFFFF  ""  -1 0 1 ""  1 ""  <> 0 0 0 1199 1199 1 0 1200 0 1199 1199 <> 9.68 <> <> <> 3682 <> <> <> <> <>
  1200 41 -15.315235 -16.844707 4.708823 94 " " Y "A" 21 0.11500 0.11500 "TYR " " HE1" "    " 1 0 0 FFFFFF  ""  -1 0 1 ""  1 ""  <> 0 0 0 1200 1200 1 0 1201 0 1200 1200 <> 12.62 <> <> <> 3683 <> <> <> <> <>
  1201 41 -17.744276 -17.075897 8.174218 94 " " Y "A" 21 0.11500 0.11500 "TYR " " HE2" "    " 1 0 0 FFFFFF  ""  -1 0 1 ""  1 ""  <> 0 0 0 1201 1201 1 0 1202 0 1201 1201 <> 12.49 <> <> <> 3684 <> <> <> <> <>
  1202 42 -17.303200 -18.002916 4.955600 94 " " Y "A" 21 0.43500 0.43500 "TYR " " HH " "    " 1 0 0 FFFFFF  ""  -1 0 1 ""  1 ""  <> 0 0 0 1202 1202 1 0 1203 0 1202 1202 <> 14.15 <> <> <> 3685 <> <> <> <> <>
  1203 25 -13.801885 -11.909910 10.115470 95 " " V "A" 38 -0.50000 -0.50000 "VAL " " N  " "    " 7 0 0 2E2EFF  "N601"  2 1 9 ""  1 ""  <> 0 0 0 1203 1203 1 0 1204 1 1203 1203 1 10.44 601 0 601 601 "CCD mismatch"  <> <> <> <>
  1204 3 -13.439255 -11.234337 11.303826 95 " " V "A" 24 0.14000 0.14000 "VAL " " CA " "    " 6 0 0 808080  "C602"  2 1 -70 ""  1 ""  FF2E2E  0 0 0 1204 1204 1 0 1205 1 1204 1204 1 9.98 602 0 602 602 "CCD mismatch"  <> <> <> <>
  1205 2 -13.965159 -12.029369 12.530817 95 " " V "A" 24 0.50000 0.50000 "VAL " " C  " "    " 6 0 0 808080  "C603"  2 1 9 ""  1 ""  <> 0 0 0 1205 1205 1 0 1206 0 1205 1205 1 8.99 603 0 603 603 "CCD mismatch"  <> <> <> <>
  1206 15 -15.130220 -12.319538 12.535958 95 " " V "A" 70 -0.50000 -0.50000 "VAL " " O  " "    " 8 0 0 FF2E2E  "O604"  2 1 9 ""  1 ""  <> 0 0 0 1206 1206 1 0 1207 0 1206 1206 1 9.3 604 0 604 604 "CCD mismatch"  <> <> <> <>
  1207 3 -13.908865 -9.721476 11.298358 95 " " V "A" 24 -0.06000 -0.06000 "VAL " " CB " "    " 6 0 0 808080  "C605"  2 1 9 ""  1 ""  <> 0 0 0 1207 1207 1 0 1208 1 1207 1207 1 11.43 605 0 605 605 "CCD mismatch"  <> <> <> <>
  1208 3 -15.421842 -9.565675 11.497257 95 " " V "A" 24 -0.18000 -0.18000 "VAL " " CG1" "    " 6 0 0 808080  "C606"  2 1 9 ""  1 ""  <> 0 0 0 1208 1208 1 0 1209 3 1208 1208 1 9.37 606 0 606 606 "CCD mismatch"  <> <> <> <>
  1209 3 -13.243878 -8.867207 12.380350 95 " " V "A" 24 -0.18000 -0.18000 "VAL " " CG2" "    " 6 0 0 808080  "C607"  2 1 9 ""  1 ""  <> 0 0 0 1209 1209 1 0 1210 3 1209 1209 1 10.08 607 0 607 607 "CCD mismatch"  <> <> <> <>
  1210 43 -14.757597 -11.847350 9.794854 95 " " V "A" 21 0.30000 0.30000 "VAL " " H  " "    " 1 0 0 FFFFFF  ""  -1 0 1 ""  1 ""  <> 0 0 0 1210 1210 1 0 1211 0 1210 1210 <> 10.44 <> <> <> 3686 <> <> <> <> <>
  1211 41 -12.353631 -11.201328 11.395676 95 " " V "A" 21 0.06000 0.06000 "VAL " " HA " "    " 1 0 0 FFFFFF  ""  -1 0 1 ""  1 ""  <> 0 0 0 1211 1211 1 0 1212 0 1211 1211 <> 9.98 <> <> <> 3687 <> <> <> <> <>
  1212 41 -13.598746 -9.270189 10.355876 95 " " V "A" 21 0.06000 0.06000 "VAL " " HB " "    " 1 0 0 FFFFFF  ""  -1 0 1 ""  1 ""  <> 0 0 0 1212 1212 1 0 1213 0 1212 1212 <> 11.43 <> <> <> 3688 <> <> <> <> <>
  1213 41 -15.733004 -8.532234 11.344714 95 " " V "A" 21 0.06000 0.06000 "VAL " "HG11" "    " 1 0 0 FFFFFF  ""  -1 0 1 ""  1 ""  <> 0 0 0 1213 1213 1 0 1214 0 1213 1213 <> 9.37 <> <> <> 3689 <> <> <> <> <>
  1214 41 -16.004744 -10.087264 10.738132 95 " " V "A" 21 0.06000 0.06000 "VAL " "HG12" "    " 1 0 0 FFFFFF  ""  -1 0 1 ""  1 ""  <> 0 0 0 1214 1214 1 0 1215 0 1214 1214 <> 9.37 <> <> <> 3690 <> <> <> <> <>
  1215 41 -15.858595 -9.816082 12.464027 95 " " V "A" 21 0.06000 0.06000 "VAL " "HG13" "    " 1 0 0 FFFFFF  ""  -1 0 1 ""  1 ""  <> 0 0 0 1215 1215 1 0 1216 0 1215 1215 <> 9.37 <> <> <> 3691 <> <> <> <> <>
  1216 41 -13.412267 -9.230501 13.394137 95 " " V "A" 21 0.06000 0.06000 "VAL " "HG21" "    " 1 0 0 FFFFFF  ""  -1 0 1 ""  1 ""  <> 0 0 0 1216 1216 1 0 1217 0 1216 1216 <> 10.08 <> <> <> 3692 <> <> <> <> <>
  1217 41 -12.161688 -8.752294 12.319060 95 " " V "A" 21 0.06000 0.06000 "VAL " "HG22" "    " 1 0 0 FFFFFF  ""  -1 0 1 ""  1 ""  <> 0 0 0 1217 1217 1 0 1218 0 1217 1217 <> 10.08 <> <> <> 3693 <> <> <> <> <>
  1218 41 -13.440205 -7.796325 12.327669 95 " " V "A" 21 0.06000 0.06000 "VAL " "HG23" "    " 1 0 0 FFFFFF  ""  -1 0 1 ""  1 ""  <> 0 0 0 1218 1218 1 0 1219 0 1218 1218 <> 10.08 <> <> <> 3694 <> <> <> <> <>
  1219 25 -13.026964 -12.499801 13.468693 96 " " L "A" 38 -0.50000 -0.50000 "LEU " " N  " "    " 7 0 0 2E2EFF  "N608"  2 1 9 ""  1 ""  <> 0 0 0 1219 1219 1 0 1220 1 1219 1219 1 9.05 608 0 608 608 "CCD mismatch"  <> <> <> <>
  1220 3 -13.322657 -13.058662 14.751885 96 " " L "A" 24 0.14000 0.14000 "LEU " " CA " "    " 6 0 0 808080  "C609"  2 1 -70 ""  1 ""  FF2E2E  0 0 0 1220 1220 1 0 1221 1 1220 1220 1 8.82 609 0 609 609 "CCD mismatch"  <> <> <> <>
  1221 2 -13.314500 -11.714163 15.550271 96 " " L "A" 24 0.50000 0.50000 "LEU " " C  " "    " 6 0 0 808080  "C610"  2 1 9 ""  1 ""  <> 0 0 0 1221 1221 1 0 1222 0 1221 1221 1 10.57 610 0 610 610 "CCD mismatch"  <> <> <> <>
  1222 15 -12.240468 -11.165953 15.911737 96 " " L "A" 70 -0.50000 -0.50000 "LEU " " O  " "    " 8 0 0 FF2E2E  "O611"  2 1 9 ""  1 ""  <> 0 0 0 1222 1222 1 0 1223 0 1222 1222 1 11.6 611 0 611 611 "CCD mismatch"  <> <> <> <>
  1223 3 -12.342701 -14.120761 15.272463 96 " " L "A" 24 -0.12000 -0.12000 "LEU " " CB " "    " 6 0 0 808080  "C612"  2 1 9 ""  1 ""  <> 0 0 0 1223 1223 1 0 1224 2 1223 1223 1 8.13 612 0 612 612 "CCD mismatch"  <> <> <> <>
  1224 3 -12.650626 -14.780148 16.576080 96 " " L "A" 24 -0.06000 -0.06000 "LEU " " CG " "    " 6 0 0 808080  "C613"  2 1 9 ""  1 ""  <> 0 0 0 1224 1224 1 0 1225 1 1224 1224 1 11.51 613 0 613 613 "CCD mismatch"  <> <> <> <>
  1225 3 -13.875394 -15.655294 16.435907 96 " " L "A" 24 -0.18000 -0.18000 "LEU " " CD1" "    " 6 0 0 808080  "C614"  2 1 9 ""  1 ""  <> 0 0 0 1225 1225 1 0 1226 3 1225 1225 1 11.95 614 0 614 614 "CCD mismatch"  <> <> <> <>
  1226 3 -11.516609 -15.521855 17.162624 96 " " L "A" 24 -0.18000 -0.18000 "LEU " " CD2" "    " 6 0 0 808080  "C615"  2 1 9 ""  1 ""  <> 0 0 0 1226 1226 1 0 1227 3 1226 1226 1 16.82 615 0 615 615 "CCD mismatch"  <> <> <> <>
  1227 43 -12.068721 -12.235013 13.290481 96 " " L "A" 21 0.30000 0.30000 "LEU " " H  " "    " 1 0 0 FFFFFF  ""  -1 0 1 ""  1 ""  <> 0 0 0 1227 1227 1 0 1228 0 1227 1227 <> 9.05 <> <> <> 3695 <> <> <> <> <>
  1228 41 -14.341074 -13.442945 14.808888 96 " " L "A" 21 0.06000 0.06000 "LEU " " HA " "    " 1 0 0 FFFFFF  ""  -1 0 1 ""  1 ""  <> 0 0 0 1228 1228 1 0 1229 0 1228 1228 <> 8.82 <> <> <> 3696 <> <> <> <> <>
  1229 41 -11.313932 -13.770808 15.357717 96 " " L "A" 21 0.06000 0.06000 "LEU " " HB3" "    " 1 0 0 FFFFFF  ""  -1 0 1 ""  1 ""  <> 0 0 0 1229 1229 1 0 1230 0 1229 1229 <> 8.13 <> <> <> 3697 <> <> <> <> <>
  1230 41 -12.522924 -14.945198 14.582592 96 " " L "A" 21 0.06000 0.06000 "LEU " " HB2" "    " 1 0 0 FFFFFF  ""  -1 0 1 ""  1 ""  <> 0 0 0 1230 1230 1 0 1231 0 1230 1230 <> 8.13 <> <> <> 3698 <> <> <> <> <>
  1231 41 -12.851990 -14.001658 17.311949 96 " " L "A" 21 0.06000 0.06000 "LEU " " HG " "    " 1 0 0 FFFFFF  ""  -1 0 1 ""  1 ""  <> 0 0 0 1231 1231 1 0 1232 0 1231 1231 <> 11.51 <> <> <> 3699 <> <> <> <> <>
  1232 41 -14.442571 -15.652761 15.505099 96 " " L "A" 21 0.06000 0.06000 "LEU " "HD11" "    " 1 0 0 FFFFFF  ""  -1 0 1 ""  1 ""  <> 0 0 0 1232 1232 1 0 1233 0 1232 1232 <> 11.95 <> <> <> 3700 <> <> <> <> <>
  1233 41 -13.611861 -16.709221 16.524750 96 " " L "A" 21 0.06000 0.06000 "LEU " "HD12" "    " 1 0 0 FFFFFF  ""  -1 0 1 ""  1 ""  <> 0 0 0 1233 1233 1 0 1234 0 1233 1233 <> 11.95 <> <> <> 3701 <> <> <> <> <>
  1234 41 -14.525118 -15.373315 17.264429 96 " " L "A" 21 0.06000 0.06000 "LEU " "HD13" "    " 1 0 0 FFFFFF  ""  -1 0 1 ""  1 ""  <> 0 0 0 1234 1234 1 0 1235 0 1234 1234 <> 11.95 <> <> <> 3702 <> <> <> <> <>
  1235 41 -11.474680 -16.515247 16.715950 96 " " L "A" 21 0.06000 0.06000 "LEU " "HD21" "    " 1 0 0 FFFFFF  ""  -1 0 1 ""  1 ""  <> 0 0 0 1235 1235 1 0 1236 0 1235 1235 <> 16.82 <> <> <> 3703 <> <> <> <> <>
  1236 41 -10.531031 -15.141953 16.893543 96 " " L "A" 21 0.06000 0.06000 "LEU " "HD22" "    " 1 0 0 FFFFFF  ""  -1 0 1 ""  1 ""  <> 0 0 0 1236 1236 1 0 1237 0 1236 1236 <> 16.82 <> <> <> 3704 <> <> <> <> <>
  1237 41 -11.553240 -15.701501 18.237093 96 " " L "A" 21 0.06000 0.06000 "LEU " "HD23" "    " 1 0 0 FFFFFF  ""  -1 0 1 ""  1 ""  <> 0 0 0 1237 1237 1 0 1238 0 1237 1237 <> 16.82 <> <> <> 3705 <> <> <> <> <>
  1238 25 -14.571065 -11.166818 15.706776 97 " " K "A" 38 -0.50000 -0.50000 "LYS " " N  " "    " 7 0 0 2E2EFF  "N616"  2 1 9 ""  1 ""  <> 0 0 0 1238 1238 1 0 1239 1 1238 1238 1 10.73 616 0 616 616 "CCD mismatch"  <> <> <> <>
  1239 3 -14.794897 -10.030684 16.547958 97 " " K "A" 24 0.14000 0.14000 "LYS " " CA " "    " 6 0 0 808080  "C617"  2 1 -70 ""  1 ""  FF2E2E  0 0 0 1239 1239 1 0 1240 1 1239 1239 1 12.13 617 0 617 617 "CCD mismatch"  <> <> <> <>
  1240 2 -15.285936 -10.578479 17.934834 97 " " K "A" 24 0.50000 0.50000 "LYS " " C  " "    " 6 0 0 808080  "C618"  2 1 9 ""  1 ""  <> 0 0 0 1240 1240 1 0 1241 0 1240 1240 1 14.59 618 0 618 618 "CCD mismatch"  <> <> <> <>
  1241 15 -16.130545 -11.472624 17.935373 97 " " K "A" 70 -0.50000 -0.50000 "LYS " " O  " "    " 8 0 0 FF2E2E  "O619"  2 1 9 ""  1 ""  <> 0 0 0 1241 1241 1 0 1242 0 1241 1241 1 13.36 619 0 619 619 "CCD mismatch"  <> <> <> <>
  1242 3 -15.857783 -9.133626 15.926748 97 " " K "A" 24 -0.12000 -0.12000 "LYS " " CB " "    " 6 0 0 808080  "C620"  2 1 9 ""  1 ""  <> 0 0 0 1242 1242 1 0 1243 2 1242 1242 1 19.5 620 0 620 620 "CCD mismatch"  <> <> <> <>
  1243 3 -17.229534 -9.771463 15.605460 97 " " K "A" 24 -0.12000 -0.12000 "LYS " " CG " "    " 6 0 0 808080  "C621"  2 1 9 ""  1 ""  <> 0 0 0 1243 1243 1 0 1244 2 1243 1243 1 26.03 621 0 621 621 "CCD mismatch"  <> <> <> <>
  1244 3 -18.160284 -8.913791 14.683094 97 " " K "A" 24 -0.12000 -0.12000 "LYS " " CD " "    " 6 0 0 808080  "C622"  2 1 9 ""  1 ""  <> 0 0 0 1244 1244 1 0 1245 2 1244 1244 1 32.51 622 0 622 622 "CCD mismatch"  <> <> <> <>
  1245 3 -19.693554 -9.487937 14.559910 97 " " K "A" 24 0.19000 0.19000 "LYS " " CE " "    " 6 0 0 808080  "C623"  2 1 9 ""  1 ""  <> 0 0 0 1245 1245 1 0 1246 2 1245 1245 1 37.3 623 0 623 623 "CCD mismatch"  <> <> <> <>
  1246 32 -20.566769 -8.906406 15.607718 97 " " K "A" 38 -0.30000 -0.30000 "LYS " " NZ " "    " 7 1 0 2E2EFF  "N624"  2 1 9 "%UT"  13 ""  <> 0 0 0 1246 1246 1 0 1247 3 1246 1246 1 35.43 624 0 624 624 "CCD mismatch"  <> <> <> <>
  1247 43 -15.382833 -11.712008 15.453994 97 " " K "A" 21 0.30000 0.30000 "LYS " " H  " "    " 1 0 0 FFFFFF  ""  -1 0 1 ""  1 ""  <> 0 0 0 1247 1247 1 0 1248 0 1247 1247 <> 10.73 <> <> <> 3706 <> <> <> <> <>
  1248 41 -13.884219 -9.464553 16.743559 97 " " K "A" 21 0.06000 0.06000 "LYS " " HA " "    " 1 0 0 FFFFFF  ""  -1 0 1 ""  1 ""  <> 0 0 0 1248 1248 1 0 1249 0 1248 1248 <> 12.13 <> <> <> 3707 <> <> <> <> <>
  1249 41 -15.406560 -8.838215 14.979525 97 " " K "A" 21 0.06000 0.06000 "LYS " " HB3" "    " 1 0 0 FFFFFF  ""  -1 0 1 ""  1 ""  <> 0 0 0 1249 1249 1 0 1250 0 1249 1249 <> 19.5 <> <> <> 3708 <> <> <> <> <>
  1250 41 -16.073715 -8.224267 16.487587 97 " " K "A" 21 0.06000 0.06000 "LYS " " HB2" "    " 1 0 0 FFFFFF  ""  -1 0 1 ""  1 ""  <> 0 0 0 1250 1250 1 0 1251 0 1250 1250 <> 19.5 <> <> <> 3709 <> <> <> <> <>
  1251 41 -17.787586 -10.127254 16.471535 97 " " K "A" 21 0.06000 0.06000 "LYS " " HG3" "    " 1 0 0 FFFFFF  ""  -1 0 1 ""  1 ""  <> 0 0 0 1251 1251 1 0 1252 0 1251 1251 <> 26.03 <> <> <> 3710 <> <> <> <> <>
  1252 41 -17.130919 -10.660455 14.982506 97 " " K "A" 21 0.06000 0.06000 "LYS " " HG2" "    " 1 0 0 FFFFFF  ""  -1 0 1 ""  1 ""  <> 0 0 0 1252 1252 1 0 1253 0 1252 1252 <> 26.03 <> <> <> 3711 <> <> <> <> <>
  1253 41 -17.817888 -8.751677 13.661045 97 " " K "A" 21 0.06000 0.06000 "LYS " " HD3" "    " 1 0 0 FFFFFF  ""  -1 0 1 ""  1 ""  <> 0 0 0 1253 1253 1 0 1254 0 1253 1253 <> 32.51 <> <> <> 3712 <> <> <> <> <>
  1254 41 -18.136953 -7.889013 15.053750 97 " " K "A" 21 0.06000 0.06000 "LYS " " HD2" "    " 1 0 0 FFFFFF  ""  -1 0 1 ""  1 ""  <> 0 0 0 1254 1254 1 0 1255 0 1254 1254 <> 32.51 <> <> <> 3713 <> <> <> <> <>
  1255 41 -19.709375 -10.576506 14.613459 97 " " K "A" 21 0.06000 0.06000 "LYS " " HE3" "    " 1 0 0 FFFFFF  ""  -1 0 1 ""  1 ""  <> 0 0 0 1255 1255 1 0 1256 0 1255 1255 <> 37.3 <> <> <> 3714 <> <> <> <> <>
  1256 41 -20.067518 -9.153786 13.592133 97 " " K "A" 21 0.06000 0.06000 "LYS " " HE2" "    " 1 0 0 FFFFFF  ""  -1 0 1 ""  1 ""  <> 0 0 0 1256 1256 1 0 1257 0 1256 1256 <> 37.3 <> <> <> 3715 <> <> <> <> <>
  1257 44 -20.477093 -7.911009 15.461964 97 " " K "A" 21 0.33000 0.33000 "LYS " " HZ1" "    " 1 0 0 FFFFFF  ""  -1 0 1 ""  1 ""  <> 0 0 0 1257 1257 1 0 1258 0 1257 1257 <> 35.43 <> <> <> 3716 <> <> <> <> <>
  1258 44 -21.486847 -9.302308 15.478037 97 " " K "A" 21 0.33000 0.33000 "LYS " " HZ2" "    " 1 0 0 FFFFFF  ""  -1 0 1 ""  1 ""  <> 0 0 0 1258 1258 1 0 1259 0 1258 1258 <> 35.43 <> <> <> 3717 <> <> <> <> <>
  1259 44 -20.221775 -9.110993 16.534662 97 " " K "A" 21 0.33000 0.33000 "LYS " " HZ3" "    " 1 0 0 FFFFFF  ""  -1 0 1 ""  1 ""  <> 0 0 0 1259 1259 1 0 1260 0 1259 1259 <> 35.43 <> <> <> 3718 <> <> <> <> <>
  1260 25 -14.807523 -9.920347 18.962278 98 " " F "A" 38 -0.50000 -0.50000 "PHE " " N  " "    " 7 0 0 2E2EFF  "N625"  2 1 9 ""  1 ""  <> 0 0 0 1260 1260 1 0 1261 1 1260 1260 1 17.59 625 0 625 625 "CCD mismatch"  <> <> <> <>
  1261 3 -15.265260 -10.109891 20.376074 98 " " F "A" 24 0.14000 0.14000 "PHE " " CA " "    " 6 0 0 808080  "C626"  2 1 -70 ""  1 ""  FF2E2E  0 0 0 1261 1261 1 0 1262 1 1261 1261 1 14.97 626 0 626 626 "CCD mismatch"  <> <> <> <>
  1262 2 -16.401281 -9.055650 20.741062 98 " " F "A" 24 0.50000 0.50000 "PHE " " C  " "    " 6 0 0 808080  "C627"  2 1 9 ""  1 ""  <> 0 0 0 1262 1262 1 0 1263 0 1262 1262 1 20.11 627 0 627 627 "CCD mismatch"  <> <> <> <>
  1263 15 -16.539204 -8.048734 20.012873 98 " " F "A" 70 -0.50000 -0.50000 "PHE " " O  " "    " 8 0 0 FF2E2E  "O628"  2 1 9 ""  1 ""  <> 0 0 0 1263 1263 1 0 1264 0 1263 1263 1 22.34 628 0 628 628 "CCD mismatch"  <> <> <> <>
  1264 3 -14.053961 -9.942320 21.426767 98 " " F "A" 24 -0.00500 -0.00500 "PHE " " CB " "    " 6 0 0 808080  "C629"  2 1 9 ""  1 ""  <> 0 0 0 1264 1264 1 0 1265 2 1264 1264 1 18.11 629 0 629 629 "CCD mismatch"  <> <> <> <>
  1265 2 -13.232523 -11.291831 21.436508 98 " " F "A" 24 -0.11500 -0.11500 "PHE " " CG " "    " 6 0 0 808080  "C630"  2 1 9 ""  1 ""  <> 0 0 0 1265 1265 1 0 1266 0 1265 1265 1 21.68 630 0 630 630 "CCD mismatch"  <> <> <> <>
  1266 2 -12.371269 -11.595823 20.368086 98 " " F "A" 24 -0.11500 -0.11500 "PHE " " CD1" "    " 6 0 0 808080  "C631"  2 1 9 ""  1 ""  <> 0 0 0 1266 1266 1 0 1267 1 1266 1266 1 18.82 631 0 631 631 "CCD mismatch"  <> <> <> <>
  1267 2 -13.480448 -12.282665 22.404648 98 " " F "A" 24 -0.11500 -0.11500 "PHE " " CD2" "    " 6 0 0 808080  "C632"  2 1 9 ""  1 ""  <> 0 0 0 1267 1267 1 0 1268 1 1267 1267 1 21.37 632 0 632 632 "CCD mismatch"  <> <> <> <>
  1268 2 -11.705295 -12.820658 20.309271 98 " " F "A" 24 -0.11500 -0.11500 "PHE " " CE1" "    " 6 0 0 808080  "C633"  2 1 9 ""  1 ""  <> 0 0 0 1268 1268 1 0 1269 1 1268 1268 1 20.53 633 0 633 633 "CCD mismatch"  <> <> <> <>
  1269 2 -12.845011 -13.515372 22.311281 98 " " F "A" 24 -0.11500 -0.11500 "PHE " " CE2" "    " 6 0 0 808080  "C634"  2 1 9 ""  1 ""  <> 0 0 0 1269 1269 1 0 1270 1 1269 1269 1 19.62 634 0 634 634 "CCD mismatch"  <> <> <> <>
  1270 2 -11.931634 -13.795004 21.256798 98 " " F "A" 24 -0.11500 -0.11500 "PHE " " CZ " "    " 6 0 0 808080  "C635"  2 1 9 ""  1 ""  <> 0 0 0 1270 1270 1 0 1271 1 1270 1270 1 20.23 635 0 635 635 "CCD mismatch"  <> <> <> <>
  1271 43 -14.293225 -9.078302 18.746500 98 " " F "A" 21 0.30000 0.30000 "PHE " " H  " "    " 1 0 0 FFFFFF  ""  -1 0 1 ""  1 ""  <> 0 0 0 1271 1271 1 0 1272 0 1271 1271 <> 17.59 <> <> <> 3719 <> <> <> <> <>
  1272 41 -15.718959 -11.099662 20.427139 98 " " F "A" 21 0.06000 0.06000 "PHE " " HA " "    " 1 0 0 FFFFFF  ""  -1 0 1 ""  1 ""  <> 0 0 0 1272 1272 1 0 1273 0 1272 1272 <> 14.97 <> <> <> 3720 <> <> <> <> <>
  1273 41 -14.395120 -9.721030 22.438070 98 " " F "A" 21 0.06000 0.06000 "PHE " " HB3" "    " 1 0 0 FFFFFF  ""  -1 0 1 ""  1 ""  <> 0 0 0 1273 1273 1 0 1274 0 1273 1273 <> 18.11 <> <> <> 3721 <> <> <> <> <>
  1274 41 -13.339497 -9.158080 21.176542 98 " " F "A" 21 0.06000 0.06000 "PHE " " HB2" "    " 1 0 0 FFFFFF  ""  -1 0 1 ""  1 ""  <> 0 0 0 1274 1274 1 0 1275 0 1274 1274 <> 18.11 <> <> <> 3722 <> <> <> <> <>
  1275 41 -12.169728 -10.871268 19.592974 98 " " F "A" 21 0.11500 0.11500 "PHE " " HD1" "    " 1 0 0 FFFFFF  ""  -1 0 1 ""  1 ""  <> 0 0 0 1275 1275 1 0 1276 0 1275 1275 <> 18.82 <> <> <> 3723 <> <> <> <> <>
  1276 41 -14.259514 -12.105177 23.131248 98 " " F "A" 21 0.11500 0.11500 "PHE " " HD2" "    " 1 0 0 FFFFFF  ""  -1 0 1 ""  1 ""  <> 0 0 0 1276 1276 1 0 1277 0 1276 1276 <> 21.37 <> <> <> 3724 <> <> <> <> <>
  1277 41 -11.078012 -13.148803 19.493650 98 " " F "A" 21 0.11500 0.11500 "PHE " " HE1" "    " 1 0 0 FFFFFF  ""  -1 0 1 ""  1 ""  <> 0 0 0 1277 1277 1 0 1278 0 1277 1277 <> 20.53 <> <> <> 3725 <> <> <> <> <>
  1278 41 -12.884583 -14.244795 23.106752 98 " " F "A" 21 0.11500 0.11500 "PHE " " HE2" "    " 1 0 0 FFFFFF  ""  -1 0 1 ""  1 ""  <> 0 0 0 1278 1278 1 0 1279 0 1278 1278 <> 19.62 <> <> <> 3726 <> <> <> <> <>
  1279 41 -11.488792 -14.779486 21.223721 98 " " F "A" 21 0.11500 0.11500 "PHE " " HZ " "    " 1 0 0 FFFFFF  ""  -1 0 1 ""  1 ""  <> 0 0 0 1279 1279 1 0 1280 0 1279 1279 <> 20.23 <> <> <> 3727 <> <> <> <> <>
  1280 25 -17.037554 -9.306437 21.900284 99 " " K "A" 38 -0.50000 -0.50000 "LYS " " N  " "    " 7 0 0 2E2EFF  "N636"  0 1 9 ""  1 ""  <> 0 0 0 1280 1280 1 0 1281 1 1280 1280 1 17.88 636 0 636 636 "CCD mismatch"  <> <> <> <>
  1281 3 -18.046482 -8.462210 22.614414 99 " " K "A" 24 0.14000 0.14000 "LYS " " CA " "    " 6 0 0 808080  "C637"  0 1 -70 ""  1 ""  FF2E2E  0 0 0 1281 1281 1 0 1282 1 1281 1281 1 22.62 637 0 637 637 "CCD mismatch"  <> <> <> <>
  1282 2 -17.604290 -7.032565 22.757984 99 " " K "A" 24 0.50000 0.50000 "LYS " " C  " "    " 6 0 0 808080  "C638"  0 1 9 ""  1 ""  <> 0 0 0 1282 1282 1 0 1283 0 1282 1282 1 27.51 638 0 638 638 "CCD mismatch"  <> <> <> <>
  1283 15 -16.437407 -6.752403 23.008276 99 " " K "A" 70 -0.50000 -0.50000 "LYS " " O  " "    " 8 0 0 FF2E2E  "O639"  0 1 9 ""  1 ""  <> 0 0 0 1283 1283 1 0 1284 0 1283 1283 1 29.97 639 0 639 639 "CCD mismatch"  <> <> <> <>
  1284 3 -18.252800 -9.175616 23.951086 99 " " K "A" 24 -0.12000 -0.12000 "LYS " " CB " "    " 6 0 0 808080  "C640"  0 1 9 ""  1 ""  <> 0 0 0 1284 1284 1 0 1285 2 1284 1284 1 24.14 640 0 640 640 "CCD mismatch"  <> <> <> <>
  1285 3 -16.988213 -9.312034 24.830740 99 " " K "A" 24 -0.12000 -0.12000 "LYS " " CG " "    " 6 0 0 808080  "C641"  0 1 9 ""  1 ""  <> 0 0 0 1285 1285 1 0 1286 2 1285 1285 1 25.59 641 0 641 641 "CCD mismatch"  <> <> <> <>
  1286 3 -17.321083 -9.889045 26.225750 99 " " K "A" 24 -0.12000 -0.12000 "LYS " " CD " "    " 6 0 0 808080  "C642"  0 1 9 ""  1 ""  <> 0 0 0 1286 1286 1 0 1287 2 1286 1286 1 28.04 642 0 642 642 "CCD mismatch"  <> <> <> <>
  1287 3 -16.041822 -10.136147 27.098267 99 " " K "A" 24 0.19000 0.19000 "LYS " " CE " "    " 6 0 0 808080  "C643"  0 1 9 ""  1 ""  <> 0 0 0 1287 1287 1 0 1288 2 1287 1287 1 25.48 643 0 643 643 "CCD mismatch"  <> <> <> <>
  1288 32 -16.352709 -10.916432 28.292080 99 " " K "A" 38 -0.30000 -0.30000 "LYS " " NZ " "    " 7 1 0 2E2EFF  "N644"  0 1 9 "%UT"  13 ""  <> 0 0 0 1288 1288 1 0 1289 3 1288 1288 1 21.44 644 0 644 644 "CCD mismatch"  <> <> <> <>
  1289 43 -16.876587 -10.127398 22.466162 99 " " K "A" 21 0.30000 0.30000 "LYS " " H  " "    " 1 0 0 FFFFFF  ""  -1 0 1 ""  1 ""  <> 0 0 0 1289 1289 1 0 1290 0 1289 1289 <> 17.88 <> <> <> 3728 <> <> <> <> <>
  1290 41 -18.976841 -8.539163 22.051739 99 " " K "A" 21 0.06000 0.06000 "LYS " " HA " "    " 1 0 0 FFFFFF  ""  -1 0 1 ""  1 ""  <> 0 0 0 1290 1290 1 0 1291 0 1290 1290 <> 22.62 <> <> <> 3729 <> <> <> <> <>
  1291 41 -18.683886 -10.161357 23.776213 99 " " K "A" 21 0.06000 0.06000 "LYS " " HB3" "    " 1 0 0 FFFFFF  ""  -1 0 1 ""  1 ""  <> 0 0 0 1291 1291 1 0 1292 0 1291 1291 <> 24.14 <> <> <> 3730 <> <> <> <> <>
  1292 41 -18.952728 -8.620661 24.575771 99 " " K "A" 21 0.06000 0.06000 "LYS " " HB2" "    " 1 0 0 FFFFFF  ""  -1 0 1 ""  1 ""  <> 0 0 0 1292 1292 1 0 1293 0 1292 1292 <> 24.14 <> <> <> 3731 <> <> <> <> <>
  1293 41 -16.541988 -8.341364 25.047049 99 " " K "A" 21 0.06000 0.06000 "LYS " " HG3" "    " 1 0 0 FFFFFF  ""  -1 0 1 ""  1 ""  <> 0 0 0 1293 1293 1 0 1294 0 1293 1293 <> 25.59 <> <> <> 3732 <> <> <> <> <>
  1294 41 -16.278236 -9.993823 24.362549 99 " " K "A" 21 0.06000 0.06000 "LYS " " HG2" "    " 1 0 0 FFFFFF  ""  -1 0 1 ""  1 ""  <> 0 0 0 1294 1294 1 0 1295 0 1294 1294 <> 25.59 <> <> <> 3733 <> <> <> <> <>
  1295 41 -17.993114 -10.746305 26.185961 99 " " K "A" 21 0.06000 0.06000 "LYS " " HD3" "    " 1 0 0 FFFFFF  ""  -1 0 1 ""  1 ""  <> 0 0 0 1295 1295 1 0 1296 0 1295 1295 <> 28.04 <> <> <> 3734 <> <> <> <> <>
  1296 41 -17.982071 -9.153505 26.684206 99 " " K "A" 21 0.06000 0.06000 "LYS " " HD2" "    " 1 0 0 FFFFFF  ""  -1 0 1 ""  1 ""  <> 0 0 0 1296 1296 1 0 1297 0 1296 1296 <> 28.04 <> <> <> 3735 <> <> <> <> <>
  1297 41 -15.722090 -9.160420 27.464098 99 " " K "A" 21 0.06000 0.06000 "LYS " " HE3" "    " 1 0 0 FFFFFF  ""  -1 0 1 ""  1 ""  <> 0 0 0 1297 1297 1 0 1298 0 1297 1297 <> 25.48 <> <> <> 3736 <> <> <> <> <>
  1298 41 -15.232473 -10.507711 26.469780 99 " " K "A" 21 0.06000 0.06000 "LYS " " HE2" "    " 1 0 0 FFFFFF  ""  -1 0 1 ""  1 ""  <> 0 0 0 1298 1298 1 0 1299 0 1298 1298 <> 25.48 <> <> <> 3737 <> <> <> <> <>
  1299 44 -15.532606 -11.088608 28.855892 99 " " K "A" 21 0.33000 0.33000 "LYS " " HZ1" "    " 1 0 0 FFFFFF  ""  -1 0 1 ""  1 ""  <> 0 0 0 1299 1299 1 0 1300 0 1299 1299 <> 21.44 <> <> <> 3738 <> <> <> <> <>
  1300 44 -17.086399 -10.509791 28.854612 99 " " K "A" 21 0.33000 0.33000 "LYS " " HZ2" "    " 1 0 0 FFFFFF  ""  -1 0 1 ""  1 ""  <> 0 0 0 1300 1300 1 0 1301 0 1300 1300 <> 21.44 <> <> <> 3739 <> <> <> <> <>
  1301 44 -16.770327 -11.779739 27.975239 99 " " K "A" 21 0.33000 0.33000 "LYS " " HZ3" "    " 1 0 0 FFFFFF  ""  -1 0 1 ""  1 ""  <> 0 0 0 1301 1301 1 0 1302 0 1301 1301 <> 21.44 <> <> <> 3740 <> <> <> <> <>
  1302 25 -18.515163 -6.054322 22.540592 100 " " A "A" 38 -0.50000 -0.50000 "ALA " " N  " "    " 7 0 0 2E2EFF  "N645"  0 1 9 ""  1 ""  <> 0 0 0 1302 1302 1 0 1303 1 1302 1302 1 26.32 645 0 645 645 "CCD mismatch"  <> <> <> <>
  1303 3 -18.276632 -4.662825 22.665504 100 " " A "A" 24 0.14000 0.14000 "ALA " " CA " "    " 6 0 0 808080  "C646"  0 1 -70 ""  1 ""  FF2E2E  0 0 0 1303 1303 1 0 1304 1 1303 1303 1 27.37 646 0 646 646 "CCD mismatch"  <> <> <> <>
  1304 2 -17.158216 -4.127407 21.719362 100 " " A "A" 24 0.50000 0.50000 "ALA " " C  " "    " 6 0 0 808080  "C647"  0 1 9 ""  1 ""  <> 0 0 0 1304 1304 1 0 1305 0 1304 1304 1 28.92 647 0 647 647 "CCD mismatch"  <> <> <> <>
  1305 15 -16.588596 -3.078242 22.057289 100 " " A "A" 70 -0.50000 -0.50000 "ALA " " O  " "    " 8 0 0 FF2E2E  "O648"  0 1 9 ""  1 ""  <> 0 0 0 1305 1305 1 0 1306 0 1305 1305 1 30.87 648 0 648 648 "CCD mismatch"  <> <> <> <>
  1306 3 -18.040401 -4.271213 24.138863 100 " " A "A" 24 -0.18000 -0.18000 "ALA " " CB " "    " 6 0 0 808080  "C649"  0 1 9 ""  1 ""  <> 0 0 0 1306 1306 1 0 1307 3 1306 1306 1 28.73 649 0 649 649 "CCD mismatch"  <> <> <> <>
  1307 43 -19.455109 -6.343817 22.310816 100 " " A "A" 21 0.30000 0.30000 "ALA " " H  " "    " 1 0 0 FFFFFF  ""  -1 0 1 ""  1 ""  <> 0 0 0 1307 1307 1 0 1308 0 1307 1307 <> 26.32 <> <> <> 3741 <> <> <> <> <>
  1308 41 -19.269440 -4.228240 22.549030 100 " " A "A" 21 0.06000 0.06000 "ALA " " HA " "    " 1 0 0 FFFFFF  ""  -1 0 1 ""  1 ""  <> 0 0 0 1308 1308 1 0 1309 0 1308 1308 <> 27.37 <> <> <> 3742 <> <> <> <> <>
  1309 41 -18.126019 -3.186942 24.210495 100 " " A "A" 21 0.06000 0.06000 "ALA " " HB1" "    " 1 0 0 FFFFFF  ""  -1 0 1 ""  1 ""  <> 0 0 0 1309 1309 1 0 1310 0 1309 1309 <> 28.73 <> <> <> 3743 <> <> <> <> <>
  1310 41 -18.695190 -4.682847 24.906918 100 " " A "A" 21 0.06000 0.06000 "ALA " " HB2" "    " 1 0 0 FFFFFF  ""  -1 0 1 ""  1 ""  <> 0 0 0 1310 1310 1 0 1311 0 1310 1310 <> 28.73 <> <> <> 3744 <> <> <> <> <>
  1311 41 -17.051003 -4.495609 24.537403 100 " " A "A" 21 0.06000 0.06000 "ALA " " HB3" "    " 1 0 0 FFFFFF  ""  -1 0 1 ""  1 ""  <> 0 0 0 1311 1311 1 0 1312 0 1311 1311 <> 28.73 <> <> <> 3745 <> <> <> <> <>
  1312 25 -16.779583 -4.914073 20.663010 101 " " G "A" 38 -0.50000 -0.50000 "GLY " " N  " "    " 7 0 0 2E2EFF  "N650"  0 1 9 ""  1 ""  <> 0 0 0 1312 1312 1 0 1313 1 1312 1312 1 31.15 650 0 650 650 "CCD mismatch"  <> <> <> <>
  1313 3 -15.690444 -4.629591 19.751795 101 " " G "A" 24 0.08000 0.08000 "GLY " " CA " "    " 6 0 0 808080  "C651"  0 1 -70 ""  1 ""  FF2E2E  0 0 0 1313 1313 1 0 1314 2 1313 1313 1 30.08 651 0 651 651 "CCD mismatch"  <> <> <> <>
  1314 2 -14.347604 -4.508027 20.430050 101 " " G "A" 24 0.50000 0.50000 "GLY " " C  " "    " 6 0 0 808080  "C652"  0 1 9 ""  1 ""  <> 0 0 0 1314 1314 1 0 1315 0 1314 1314 1 29.61 652 0 652 652 "CCD mismatch"  <> <> <> <>
  1315 15 -13.531343 -3.638093 19.997261 101 " " G "A" 70 -0.50000 -0.50000 "GLY " " O  " "    " 8 0 0 FF2E2E  "O653"  0 1 9 ""  1 ""  <> 0 0 0 1315 1315 1 0 1316 0 1315 1315 1 35.2 653 0 653 653 "CCD mismatch"  <> <> <> <>
  1316 43 -17.257414 -5.800357 20.583788 101 " " G "A" 21 0.30000 0.30000 "GLY " " H  " "    " 1 0 0 FFFFFF  ""  -1 0 1 ""  1 ""  <> 0 0 0 1316 1316 1 0 1317 0 1316 1316 <> 31.15 <> <> <> 3746 <> <> <> <> <>
  1317 41 -15.899508 -3.712459 19.201105 101 " " G "A" 21 0.06000 0.06000 "GLY " " HA3" "    " 1 0 0 FFFFFF  ""  -1 0 1 ""  1 ""  <> 0 0 0 1317 1317 1 0 1318 0 1317 1317 <> 30.08 <> <> <> 3747 <> <> <> <> <>
  1318 41 -15.597788 -5.356462 18.944845 101 " " G "A" 21 0.06000 0.06000 "GLY " " HA2" "    " 1 0 0 FFFFFF  ""  -1 0 1 ""  1 ""  <> 0 0 0 1318 1318 1 0 1319 0 1318 1318 <> 30.08 <> <> <> 3748 <> <> <> <> <>
  1319 25 -14.082944 -5.268381 21.487570 102 " " S "A" 38 -0.50000 -0.50000 "SER " " N  " "    " 7 0 0 2E2EFF  "N654"  0 1 9 ""  1 ""  <> 0 0 0 1319 1319 1 0 1320 1 1319 1319 1 24.99 654 0 654 654 "CCD mismatch"  <> <> <> <>
  1320 3 -12.856558 -5.107020 22.242506 102 " " S "A" 24 0.14000 0.14000 "SER " " CA " "    " 6 0 0 808080  "C655"  0 1 -70 ""  1 ""  FF2E2E  0 0 0 1320 1320 1 0 1321 1 1320 1320 1 31.3 655 0 655 655 "CCD mismatch"  <> <> <> <>
  1321 2 -11.636726 -5.551165 21.451435 102 " " S "A" 24 0.50000 0.50000 "SER " " C  " "    " 6 0 0 808080  "C656"  0 1 9 ""  1 ""  <> 0 0 0 1321 1321 1 0 1322 0 1321 1321 1 30.19 656 0 656 656 "CCD mismatch"  <> <> <> <>
  1322 15 -10.611245 -4.890031 21.677216 102 " " S "A" 70 -0.50000 -0.50000 "SER " " O  " "    " 8 0 0 FF2E2E  "O657"  0 1 9 ""  1 ""  <> 0 0 0 1322 1322 1 0 1323 0 1322 1322 1 35.47 657 0 657 657 "CCD mismatch"  <> <> <> <>
  1323 3 -13.066933 -6.042131 23.454363 102 " " S "A" 24 0.14500 0.14500 "SER " " CB " "    " 6 0 0 808080  "C658"  0 1 9 ""  1 ""  <> 0 0 0 1323 1323 1 0 1324 2 1323 1323 1 32.69 658 0 658 658 "CCD mismatch"  <> <> <> <>
  1324 16 -13.695650 -7.323339 23.023195 102 " " S "A" 70 -0.68300 -0.68300 "SER " " OG " "    " 8 0 0 FF2E2E  "O659"  0 1 9 "%UT"  13 ""  <> 0 0 0 1324 1324 1 0 1325 1 1324 1324 1 37.64 659 0 659 659 "CCD mismatch"  <> <> <> <>
  1325 43 -14.803201 -5.800470 21.954704 102 " " S "A" 21 0.30000 0.30000 "SER " " H  " "    " 1 0 0 FFFFFF  ""  -1 0 1 ""  1 ""  <> 0 0 0 1325 1325 1 0 1326 0 1325 1325 <> 24.99 <> <> <> 3749 <> <> <> <> <>
  1326 41 -12.750141 -4.074292 22.574532 102 " " S "A" 21 0.06000 0.06000 "SER " " HA " "    " 1 0 0 FFFFFF  ""  -1 0 1 ""  1 ""  <> 0 0 0 1326 1326 1 0 1327 0 1326 1326 <> 31.3 <> <> <> 3750 <> <> <> <> <>
  1327 41 -13.736857 -5.569374 24.172558 102 " " S "A" 21 0.06000 0.06000 "SER " " HB3" "    " 1 0 0 FFFFFF  ""  -1 0 1 ""  1 ""  <> 0 0 0 1327 1327 1 0 1328 0 1327 1327 <> 32.69 <> <> <> 3751 <> <> <> <> <>
  1328 41 -12.165906 -6.320357 24.001026 102 " " S "A" 21 0.06000 0.06000 "SER " " HB2" "    " 1 0 0 FFFFFF  ""  -1 0 1 ""  1 ""  <> 0 0 0 1328 1328 1 0 1329 0 1328 1328 <> 32.69 <> <> <> 3752 <> <> <> <> <>
  1329 42 -14.647806 -7.209543 23.068464 102 " " S "A" 21 0.41800 0.41800 "SER " " HG " "    " 1 0 0 FFFFFF  ""  -1 0 1 ""  1 ""  <> 0 0 0 1329 1329 1 0 1330 0 1329 1329 <> 37.64 <> <> <> 3753 <> <> <> <> <>
  1330 25 -11.639427 -6.622610 20.630919 103 " " K "A" 38 -0.50000 -0.50000 "LYS " " N  " "    " 7 0 0 2E2EFF  "N660"  0 1 9 ""  1 ""  <> 0 0 0 1330 1330 1 0 1331 1 1330 1330 1 22.42 660 0 660 660 "CCD mismatch"  <> <> <> <>
  1331 3 -10.648164 -6.958434 19.663677 103 " " K "A" 24 0.14000 0.14000 "LYS " " CA " "    " 6 0 0 808080  "C661"  0 1 -70 ""  1 ""  FF2E2E  0 0 0 1331 1331 1 0 1332 1 1331 1331 1 24.52 661 0 661 661 "CCD mismatch"  <> <> <> <>
  1332 2 -11.353521 -7.597172 18.431931 103 " " K "A" 24 0.50000 0.50000 "LYS " " C  " "    " 6 0 0 808080  "C662"  0 1 9 ""  1 ""  <> 0 0 0 1332 1332 1 0 1333 0 1332 1332 1 25.61 662 0 662 662 "CCD mismatch"  <> <> <> <>
  1333 15 -12.401078 -8.275471 18.548290 103 " " K "A" 70 -0.50000 -0.50000 "LYS " " O  " "    " 8 0 0 FF2E2E  "O663"  0 1 9 ""  1 ""  <> 0 0 0 1333 1333 1 0 1334 0 1333 1333 1 23.5 663 0 663 663 "CCD mismatch"  <> <> <> <>
  1334 3 -9.362162 -7.718400 20.232559 103 " " K "A" 24 -0.12000 -0.12000 "LYS " " CB " "    " 6 0 0 808080  "C664"  0 1 9 ""  1 ""  <> 0 0 0 1334 1334 1 0 1335 2 1334 1334 1 28.24 664 0 664 664 "CCD mismatch"  <> <> <> <>
  1335 3 -9.646740 -9.212312 20.600416 103 " " K "A" 24 -0.12000 -0.12000 "LYS " " CG " "    " 6 0 0 808080  "C665"  0 1 9 ""  1 ""  <> 0 0 0 1335 1335 1 0 1336 2 1335 1335 1 31.75 665 0 665 665 "CCD mismatch"  <> <> <> <>
  1336 3 -8.767057 -9.785008 21.763172 103 " " K "A" 24 -0.12000 -0.12000 "LYS " " CD " "    " 6 0 0 808080  "C666"  0 1 9 ""  1 ""  <> 0 0 0 1336 1336 1 0 1337 2 1336 1336 1 36.84 666 0 666 666 "CCD mismatch"  <> <> <> <>
  1337 3 -9.267979 -11.260292 22.175779 103 " " K "A" 24 0.19000 0.19000 "LYS " " CE " "    " 6 0 0 808080  "C667"  0 1 9 ""  1 ""  <> 0 0 0 1337 1337 1 0 1338 2 1337 1337 1 30.53 667 0 667 667 "CCD mismatch"  <> <> <> <>
  1338 32 -8.529413 -11.850586 23.286114 103 " " K "A" 38 -0.30000 -0.30000 "LYS " " NZ " "    " 7 1 0 2E2EFF  "N668"  0 1 9 "%UT"  13 ""  <> 0 0 0 1338 1338 1 0 1339 3 1338 1338 1 31.33 668 0 668 668 "CCD mismatch"  <> <> <> <>
  1339 43 -12.524531 -7.098958 20.531971 103 " " K "A" 21 0.30000 0.30000 "LYS " " H  " "    " 1 0 0 FFFFFF  ""  -1 0 1 ""  1 ""  <> 0 0 0 1339 1339 1 0 1340 0 1339 1339 <> 22.42 <> <> <> 3754 <> <> <> <> <>
  1340 41 -10.300716 -6.009849 19.254332 103 " " K "A" 21 0.06000 0.06000 "LYS " " HA " "    " 1 0 0 FFFFFF  ""  -1 0 1 ""  1 ""  <> 0 0 0 1340 1340 1 0 1341 0 1340 1340 <> 24.52 <> <> <> 3755 <> <> <> <> <>
  1341 41 -9.006410 -7.197648 21.121584 103 " " K "A" 21 0.06000 0.06000 "LYS " " HB3" "    " 1 0 0 FFFFFF  ""  -1 0 1 ""  1 ""  <> 0 0 0 1341 1341 1 0 1342 0 1341 1341 <> 28.24 <> <> <> 3756 <> <> <> <> <>
  1342 41 -8.636993 -7.673341 19.420031 103 " " K "A" 21 0.06000 0.06000 "LYS " " HB2" "    " 1 0 0 FFFFFF  ""  -1 0 1 ""  1 ""  <> 0 0 0 1342 1342 1 0 1343 0 1342 1342 <> 28.24 <> <> <> 3757 <> <> <> <> <>
  1343 41 -9.439179 -9.757607 19.679726 103 " " K "A" 21 0.06000 0.06000 "LYS " " HG3" "    " 1 0 0 FFFFFF  ""  -1 0 1 ""  1 ""  <> 0 0 0 1343 1343 1 0 1344 0 1343 1343 <> 31.75 <> <> <> 3758 <> <> <> <> <>
  1344 41 -10.710361 -9.242256 20.836880 103 " " K "A" 21 0.06000 0.06000 "LYS " " HG2" "    " 1 0 0 FFFFFF  ""  -1 0 1 ""  1 ""  <> 0 0 0 1344 1344 1 0 1345 0 1344 1344 <> 31.75 <> <> <> 3759 <> <> <> <> <>
  1345 41 -8.658407 -9.128703 22.626625 103 " " K "A" 21 0.06000 0.06000 "LYS " " HD3" "    " 1 0 0 FFFFFF  ""  -1 0 1 ""  1 ""  <> 0 0 0 1345 1345 1 0 1346 0 1345 1345 <> 36.84 <> <> <> 3760 <> <> <> <> <>
  1346 41 -7.803233 -9.884471 21.263920 103 " " K "A" 21 0.06000 0.06000 "LYS " " HD2" "    " 1 0 0 FFFFFF  ""  -1 0 1 ""  1 ""  <> 0 0 0 1346 1346 1 0 1347 0 1346 1346 <> 36.84 <> <> <> 3761 <> <> <> <> <>
  1347 41 -9.240585 -11.861332 21.266878 103 " " K "A" 21 0.06000 0.06000 "LYS " " HE3" "    " 1 0 0 FFFFFF  ""  -1 0 1 ""  1 ""  <> 0 0 0 1347 1347 1 0 1348 0 1347 1347 <> 30.53 <> <> <> 3762 <> <> <> <> <>
  1348 41 -10.309471 -11.308276 22.493731 103 " " K "A" 21 0.06000 0.06000 "LYS " " HE2" "    " 1 0 0 FFFFFF  ""  -1 0 1 ""  1 ""  <> 0 0 0 1348 1348 1 0 1349 0 1348 1348 <> 30.53 <> <> <> 3763 <> <> <> <> <>
  1349 44 -9.041917 -12.567657 23.779310 103 " " K "A" 21 0.33000 0.33000 "LYS " " HZ1" "    " 1 0 0 FFFFFF  ""  -1 0 1 ""  1 ""  <> 0 0 0 1349 1349 1 0 1350 0 1349 1349 <> 31.33 <> <> <> 3764 <> <> <> <> <>
  1350 44 -7.658497 -12.129354 22.857285 103 " " K "A" 21 0.33000 0.33000 "LYS " " HZ2" "    " 1 0 0 FFFFFF  ""  -1 0 1 ""  1 ""  <> 0 0 0 1350 1350 1 0 1351 0 1350 1350 <> 31.33 <> <> <> 3765 <> <> <> <> <>
  1351 44 -8.277275 -11.180712 23.998714 103 " " K "A" 21 0.33000 0.33000 "LYS " " HZ3" "    " 1 0 0 FFFFFF  ""  -1 0 1 ""  1 ""  <> 0 0 0 1351 1351 1 0 1352 0 1351 1351 <> 31.33 <> <> <> 3766 <> <> <> <> <>
  1352 25 -10.734316 -7.385987 17.263361 104 " " R "A" 38 -0.50000 -0.50000 "ARG " " N  " "    " 7 0 0 2E2EFF  "N669"  2 1 9 ""  1 ""  <> 0 0 0 1352 1352 1 0 1353 1 1352 1352 1 19.44 669 0 669 669 "CCD mismatch"  <> <> <> <>
  1353 3 -11.188020 -7.832150 15.924620 104 " " R "A" 24 0.14000 0.14000 "ARG " " CA " "    " 6 0 0 808080  "C670"  2 1 -70 ""  1 ""  FF2E2E  0 0 0 1353 1353 1 0 1354 1 1353 1353 1 18.39 670 0 670 670 "CCD mismatch"  <> <> <> <>
  1354 2 -9.928455 -8.380042 15.329979 104 " " R "A" 24 0.50000 0.50000 "ARG " " C  " "    " 6 0 0 808080  "C671"  2 1 9 ""  1 ""  <> 0 0 0 1354 1354 1 0 1355 0 1354 1354 1 18.33 671 0 671 671 "CCD mismatch"  <> <> <> <>
  1355 15 -8.999513 -7.705187 14.780082 104 " " R "A" 70 -0.50000 -0.50000 "ARG " " O  " "    " 8 0 0 FF2E2E  "O672"  2 1 9 ""  1 ""  <> 0 0 0 1355 1355 1 0 1356 0 1355 1355 1 19.38 672 0 672 672 "CCD mismatch"  <> <> <> <>
  1356 3 -11.709441 -6.516053 15.198771 104 " " R "A" 24 -0.12000 -0.12000 "ARG " " CB " "    " 6 0 0 808080  "C673"  2 1 9 ""  1 ""  <> 0 0 0 1356 1356 1 0 1357 2 1356 1356 1 21.19 673 0 673 673 "CCD mismatch"  <> <> <> <>
  1357 3 -13.050695 -5.934826 15.793922 104 " " R "A" 24 -0.05000 -0.05000 "ARG " " CG " "    " 6 0 0 808080  "C674"  2 1 9 ""  1 ""  <> 0 0 0 1357 1357 1 0 1358 2 1357 1357 1 26.18 674 0 674 674 "CCD mismatch"  <> <> <> <>
  1358 3 -13.313911 -4.500074 15.344053 104 " " R "A" 24 0.19000 0.19000 "ARG " " CD " "    " 6 0 0 808080  "C675"  2 1 9 ""  1 ""  <> 0 0 0 1358 1358 1 0 1359 2 1358 1358 1 29.68 675 0 675 675 "CCD mismatch"  <> <> <> <>
  1359 25 -13.514080 -4.348455 13.934284 104 " " R "A" 38 -0.69997 -0.69997 "ARG " " NE " "    " 7 0 0 2E2EFF  "N676"  2 1 9 ""  1 ""  <> 0 0 0 1359 1359 1 0 1360 1 1359 1359 1 28.45 676 0 676 676 "CCD mismatch"  <> <> <> <>
  1360 2 -14.418266 -4.758467 12.995829 104 " " R "A" 24 0.63990 0.63990 "ARG " " CZ " "    " 6 0 0 808080  "C677"  2 1 9 ""  1 ""  <> 0 0 0 1360 1360 1 0 1361 0 1360 1360 1 28.75 677 0 677 677 "CCD mismatch"  <> <> <> <>
  1361 25 -15.671225 -5.150344 13.275556 104 " " R "A" 38 -0.79997 -0.79997 "ARG " " NH1" "    " 7 0 0 2E2EFF  "N678"  2 1 9 ""  1 ""  <> 0 0 0 1361 1361 1 0 1362 2 1361 1361 1 33.56 678 0 678 678 "CCD mismatch"  <> <> <> <>
  1362 31 -14.108210 -4.587359 11.759586 104 " " R "A" 38 -0.79997 -0.79997 "ARG " " NH2" "    " 7 1 0 2E2EFF  "N679"  2 1 9 ""  1 ""  <> 0 0 0 1362 1362 1 0 1363 2 1362 1362 1 37.09 679 0 679 679 "CCD mismatch"  <> <> <> <>
  1363 43 -10.071528 -6.636264 17.126505 104 " " R "A" 21 0.30000 0.30000 "ARG " " H  " "    " 1 0 0 FFFFFF  ""  -1 0 1 ""  1 ""  <> 0 0 0 1363 1363 1 0 1364 0 1363 1363 <> 19.44 <> <> <> 3767 <> <> <> <> <>
  1364 41 -11.928288 -8.630068 15.983196 104 " " R "A" 21 0.06000 0.06000 "ARG " " HA " "    " 1 0 0 FFFFFF  ""  -1 0 1 ""  1 ""  <> 0 0 0 1364 1364 1 0 1365 0 1364 1364 <> 18.39 <> <> <> 3768 <> <> <> <> <>
  1365 41 -12.010375 -6.805334 14.191865 104 " " R "A" 21 0.06000 0.06000 "ARG " " HB3" "    " 1 0 0 FFFFFF  ""  -1 0 1 ""  1 ""  <> 0 0 0 1365 1365 1 0 1366 0 1365 1365 <> 21.19 <> <> <> 3769 <> <> <> <> <>
  1366 41 -10.865190 -5.828426 15.148663 104 " " R "A" 21 0.06000 0.06000 "ARG " " HB2" "    " 1 0 0 FFFFFF  ""  -1 0 1 ""  1 ""  <> 0 0 0 1366 1366 1 0 1367 0 1366 1366 <> 21.19 <> <> <> 3770 <> <> <> <> <>
  1367 41 -13.053112 -5.937433 16.883919 104 " " R "A" 21 0.06000 0.06000 "ARG " " HG3" "    " 1 0 0 FFFFFF  ""  -1 0 1 ""  1 ""  <> 0 0 0 1367 1367 1 0 1368 0 1367 1367 <> 26.18 <> <> <> 3771 <> <> <> <> <>
  1368 41 -13.871874 -6.629678 15.617971 104 " " R "A" 21 0.06000 0.06000 "ARG " " HG2" "    " 1 0 0 FFFFFF  ""  -1 0 1 ""  1 ""  <> 0 0 0 1368 1368 1 0 1369 0 1368 1368 <> 26.18 <> <> <> 3772 <> <> <> <> <>
  1369 41 -12.385966 -3.967513 15.552368 104 " " R "A" 21 0.06000 0.06000 "ARG " " HD3" "    " 1 0 0 FFFFFF  ""  -1 0 1 ""  1 ""  <> 0 0 0 1369 1369 1 0 1370 0 1369 1369 <> 29.68 <> <> <> 3773 <> <> <> <> <>
  1370 41 -14.136230 -4.075132 15.919661 104 " " R "A" 21 0.06000 0.06000 "ARG " " HD2" "    " 1 0 0 FFFFFF  ""  -1 0 1 ""  1 ""  <> 0 0 0 1370 1370 1 0 1371 0 1370 1370 <> 29.68 <> <> <> 3774 <> <> <> <> <>
  1371 43 -12.864279 -3.697013 13.517762 104 " " R "A" 21 0.44000 0.44000 "ARG " " HE " "    " 1 0 0 FFFFFF  ""  -1 0 1 ""  1 ""  <> 0 0 0 1371 1371 1 0 1372 0 1371 1371 <> 28.45 <> <> <> 3775 <> <> <> <> <>
  1372 43 -16.365723 -5.471733 12.616404 104 " " R "A" 21 0.46000 0.46000 "ARG " "HH12" "    " 1 0 0 FFFFFF  ""  -1 0 1 ""  1 ""  <> 0 0 0 1372 1372 1 0 1373 0 1372 1372 <> 33.56 <> <> <> 3776 <> <> <> <> <>
  1373 43 -16.034166 -5.034139 14.210902 104 " " R "A" 21 0.46000 0.46000 "ARG " "HH11" "    " 1 0 0 FFFFFF  ""  -1 0 1 ""  1 ""  <> 0 0 0 1373 1373 1 0 1374 0 1373 1373 <> 33.56 <> <> <> 3777 <> <> <> <> <>
  1374 44 -14.741709 -4.464808 10.982568 104 " " R "A" 21 0.46000 0.46000 "ARG " "HH22" "    " 1 0 0 FFFFFF  ""  -1 0 1 ""  1 ""  <> 0 0 0 1374 1374 1 0 1375 0 1374 1374 <> 37.09 <> <> <> 3778 <> <> <> <> <>
  1375 44 -13.242769 -4.100905 11.573910 104 " " R "A" 21 0.46000 0.46000 "ARG " "HH21" "    " 1 0 0 FFFFFF  ""  -1 0 1 ""  1 ""  <> 0 0 0 1375 1375 1 0 1376 0 1375 1375 <> 37.09 <> <> <> 3779 <> <> <> <> <>
  1376 25 -9.985597 -9.767697 15.324250 105 " " L "A" 38 -0.50000 -0.50000 "LEU " " N  " "    " 7 0 0 2E2EFF  "N680"  2 1 9 ""  1 ""  <> 0 0 0 1376 1376 1 0 1377 1 1376 1376 1 11.89 680 0 680 680 "CCD mismatch"  <> <> <> <>
  1377 3 -8.931887 -10.583197 14.738948 105 " " L "A" 24 0.14000 0.14000 "LEU " " CA " "    " 6 0 0 808080  "C681"  2 1 -70 ""  1 ""  FF2E2E  0 0 0 1377 1377 1 0 1378 1 1377 1377 1 11.37 681 0 681 681 "CCD mismatch"  <> <> <> <>
  1378 2 -9.396033 -10.984740 13.338417 105 " " L "A" 24 0.50000 0.50000 "LEU " " C  " "    " 6 0 0 808080  "C682"  2 1 9 ""  1 ""  <> 0 0 0 1378 1378 1 0 1379 0 1378 1378 1 12.78 682 0 682 682 "CCD mismatch"  <> <> <> <>
  1379 15 -10.593700 -11.189603 13.202252 105 " " L "A" 70 -0.50000 -0.50000 "LEU " " O  " "    " 8 0 0 FF2E2E  "O683"  2 1 9 ""  1 ""  <> 0 0 0 1379 1379 1 0 1380 0 1379 1379 1 12.48 683 0 683 683 "CCD mismatch"  <> <> <> <>
  1380 3 -8.594686 -11.790177 15.585507 105 " " L "A" 24 -0.12000 -0.12000 "LEU " " CB " "    " 6 0 0 808080  "C684"  2 1 9 ""  1 ""  <> 0 0 0 1380 1380 1 0 1381 2 1380 1380 1 11.96 684 0 684 684 "CCD mismatch"  <> <> <> <>
  1381 3 -8.048292 -11.489427 16.935329 105 " " L "A" 24 -0.06000 -0.06000 "LEU " " CG " "    " 6 0 0 808080  "C685"  2 1 9 ""  1 ""  <> 0 0 0 1381 1381 1 0 1382 1 1381 1381 1 19.34 685 0 685 685 "CCD mismatch"  <> <> <> <>
  1382 3 -7.944045 -12.811320 17.710430 105 " " L "A" 24 -0.18000 -0.18000 "LEU " " CD1" "    " 6 0 0 808080  "C686"  2 1 9 ""  1 ""  <> 0 0 0 1382 1382 1 0 1383 3 1382 1382 1 16.27 686 0 686 686 "CCD mismatch"  <> <> <> <>
  1383 3 -6.712762 -10.782792 17.054480 105 " " L "A" 24 -0.18000 -0.18000 "LEU " " CD2" "    " 6 0 0 808080  "C687"  2 1 9 ""  1 ""  <> 0 0 0 1383 1383 1 0 1384 3 1383 1383 1 19.4 687 0 687 687 "CCD mismatch"  <> <> <> <>
  1384 43 -10.799234 -10.263678 15.659052 105 " " L "A" 21 0.30000 0.30000 "LEU " " H  " "    " 1 0 0 FFFFFF  ""  -1 0 1 ""  1 ""  <> 0 0 0 1384 1384 1 0 1385 0 1384 1384 <> 11.89 <> <> <> 3780 <> <> <> <> <>
  1385 41 -8.036497 -9.975106 14.610106 105 " " L "A" 21 0.06000 0.06000 "LEU " " HA " "    " 1 0 0 FFFFFF  ""  -1 0 1 ""  1 ""  <> 0 0 0 1385 1385 1 0 1386 0 1385 1385 <> 11.37 <> <> <> 3781 <> <> <> <> <>
  1386 41 -7.833593 -12.285178 14.982341 105 " " L "A" 21 0.06000 0.06000 "LEU " " HB3" "    " 1 0 0 FFFFFF  ""  -1 0 1 ""  1 ""  <> 0 0 0 1386 1386 1 0 1387 0 1386 1386 <> 11.96 <> <> <> 3782 <> <> <> <> <>
  1387 41 -9.394392 -12.530787 15.593631 105 " " L "A" 21 0.06000 0.06000 "LEU " " HB2" "    " 1 0 0 FFFFFF  ""  -1 0 1 ""  1 ""  <> 0 0 0 1387 1387 1 0 1388 0 1387 1387 <> 11.96 <> <> <> 3783 <> <> <> <> <>
  1388 41 -8.748237 -10.869380 17.495436 105 " " L "A" 21 0.06000 0.06000 "LEU " " HG " "    " 1 0 0 FFFFFF  ""  -1 0 1 ""  1 ""  <> 0 0 0 1388 1388 1 0 1389 0 1388 1388 <> 19.34 <> <> <> 3784 <> <> <> <> <>
  1389 41 -8.867941 -12.896325 18.282524 105 " " L "A" 21 0.06000 0.06000 "LEU " "HD11" "    " 1 0 0 FFFFFF  ""  -1 0 1 ""  1 ""  <> 0 0 0 1389 1389 1 0 1390 0 1389 1389 <> 16.27 <> <> <> 3785 <> <> <> <> <>
  1390 41 -7.863914 -13.696398 17.079306 105 " " L "A" 21 0.06000 0.06000 "LEU " "HD12" "    " 1 0 0 FFFFFF  ""  -1 0 1 ""  1 ""  <> 0 0 0 1390 1390 1 0 1391 0 1390 1390 <> 16.27 <> <> <> 3786 <> <> <> <> <>
  1391 41 -7.138279 -12.878420 18.441420 105 " " L "A" 21 0.06000 0.06000 "LEU " "HD13" "    " 1 0 0 FFFFFF  ""  -1 0 1 ""  1 ""  <> 0 0 0 1391 1391 1 0 1392 0 1391 1391 <> 16.27 <> <> <> 3787 <> <> <> <> <>
  1392 41 -6.803339 -9.784616 17.482904 105 " " L "A" 21 0.06000 0.06000 "LEU " "HD21" "    " 1 0 0 FFFFFF  ""  -1 0 1 ""  1 ""  <> 0 0 0 1392 1392 1 0 1393 0 1392 1392 <> 19.4 <> <> <> 3788 <> <> <> <> <>
  1393 41 -5.916790 -11.274756 17.613497 105 " " L "A" 21 0.06000 0.06000 "LEU " "HD22" "    " 1 0 0 FFFFFF  ""  -1 0 1 ""  1 ""  <> 0 0 0 1393 1393 1 0 1394 0 1393 1393 <> 19.4 <> <> <> 3789 <> <> <> <> <>
  1394 41 -6.289774 -10.611830 16.064550 105 " " L "A" 21 0.06000 0.06000 "LEU " "HD23" "    " 1 0 0 FFFFFF  ""  -1 0 1 ""  1 ""  <> 0 0 0 1394 1394 1 0 1395 0 1394 1394 <> 19.4 <> <> <> 3790 <> <> <> <> <>
  1395 25 -8.428282 -11.026811 12.407752 106 " " F "A" 38 -0.50000 -0.50000 "PHE " " N  " "    " 7 0 0 2E2EFF  "N688"  2 1 9 ""  1 ""  <> 0 0 0 1395 1395 1 0 1396 1 1395 1395 1 9.04 688 0 688 688 "CCD mismatch"  <> <> <> <>
  1396 3 -8.797173 -11.163991 11.007873 106 " " F "A" 24 0.14000 0.14000 "PHE " " CA " "    " 6 0 0 808080  "C689"  2 1 -70 ""  1 ""  FF2E2E  0 0 0 1396 1396 1 0 1397 1 1396 1396 1 10.84 689 0 689 689 "CCD mismatch"  <> <> <> <>
  1397 2 -8.169993 -12.476992 10.513400 106 " " F "A" 24 0.50000 0.50000 "PHE " " C  " "    " 6 0 0 808080  "C690"  2 1 9 ""  1 ""  <> 0 0 0 1397 1397 1 0 1398 0 1397 1397 1 9.79 690 0 690 690 "CCD mismatch"  <> <> <> <>
  1398 15 -6.933871 -12.575358 10.485956 106 " " F "A" 70 -0.50000 -0.50000 "PHE " " O  " "    " 8 0 0 FF2E2E  "O691"  2 1 9 ""  1 ""  <> 0 0 0 1398 1398 1 0 1399 0 1398 1398 1 11.94 691 0 691 691 "CCD mismatch"  <> <> <> <>
  1399 3 -8.445632 -9.951636 10.161040 106 " " F "A" 24 -0.00500 -0.00500 "PHE " " CB " "    " 6 0 0 808080  "C692"  2 1 9 ""  1 ""  <> 0 0 0 1399 1399 1 0 1400 2 1399 1399 1 10.23 692 0 692 692 "CCD mismatch"  <> <> <> <>
  1400 2 -9.360124 -8.714689 10.358354 106 " " F "A" 24 -0.11500 -0.11500 "PHE " " CG " "    " 6 0 0 808080  "C693"  2 1 9 ""  1 ""  <> 0 0 0 1400 1400 1 0 1401 0 1400 1400 1 14.64 693 0 693 693 "CCD mismatch"  <> <> <> <>
  1401 2 -10.521345 -8.593578 9.474287 106 " " F "A" 24 -0.11500 -0.11500 "PHE " " CD1" "    " 6 0 0 808080  "C694"  2 1 9 ""  1 ""  <> 0 0 0 1401 1401 1 0 1402 1 1401 1401 1 12.2 694 0 694 694 "CCD mismatch"  <> <> <> <>
  1402 2 -9.145382 -7.726089 11.339678 106 " " F "A" 24 -0.11500 -0.11500 "PHE " " CD2" "    " 6 0 0 808080  "C695"  2 1 9 ""  1 ""  <> 0 0 0 1402 1402 1 0 1403 1 1402 1402 1 13.58 695 0 695 695 "CCD mismatch"  <> <> <> <>
  1403 2 -11.331036 -7.473251 9.590250 106 " " F "A" 24 -0.11500 -0.11500 "PHE " " CE1" "    " 6 0 0 808080  "C696"  2 1 9 ""  1 ""  <> 0 0 0 1403 1403 1 0 1404 1 1403 1403 1 14.62 696 0 696 696 "CCD mismatch"  <> <> <> <>
  1404 2 -9.998497 -6.627054 11.448109 106 " " F "A" 24 -0.11500 -0.11500 "PHE " " CE2" "    " 6 0 0 808080  "C697"  2 1 9 ""  1 ""  <> 0 0 0 1404 1404 1 0 1405 1 1404 1404 1 16.59 697 0 697 697 "CCD mismatch"  <> <> <> <>
  1405 2 -11.130024 -6.534455 10.598042 106 " " F "A" 24 -0.11500 -0.11500 "PHE " " CZ " "    " 6 0 0 808080  "C698"  2 1 9 ""  1 ""  <> 0 0 0 1405 1405 1 0 1406 1 1405 1405 1 14.21 698 0 698 698 "CCD mismatch"  <> <> <> <>
  1406 43 -7.514173 -10.802005 12.773767 106 " " F "A" 21 0.30000 0.30000 "PHE " " H  " "    " 1 0 0 FFFFFF  ""  -1 0 1 ""  1 ""  <> 0 0 0 1406 1406 1 0 1407 0 1406 1406 <> 9.04 <> <> <> 3791 <> <> <> <> <>
  1407 41 -9.879692 -11.166584 10.880412 106 " " F "A" 21 0.06000 0.06000 "PHE " " HA " "    " 1 0 0 FFFFFF  ""  -1 0 1 ""  1 ""  <> 0 0 0 1407 1407 1 0 1408 0 1407 1407 <> 10.84 <> <> <> 3792 <> <> <> <> <>
  1408 41 -8.375983 -10.164214 9.094242 106 " " F "A" 21 0.06000 0.06000 "PHE " " HB3" "    " 1 0 0 FFFFFF  ""  -1 0 1 ""  1 ""  <> 0 0 0 1408 1408 1 0 1409 0 1408 1408 <> 10.23 <> <> <> 3793 <> <> <> <> <>
  1409 41 -7.389206 -9.702641 10.261390 106 " " F "A" 21 0.06000 0.06000 "PHE " " HB2" "    " 1 0 0 FFFFFF  ""  -1 0 1 ""  1 ""  <> 0 0 0 1409 1409 1 0 1410 0 1409 1409 <> 10.23 <> <> <> 3794 <> <> <> <> <>
  1410 41 -10.678824 -9.298471 8.671337 106 " " F "A" 21 0.11500 0.11500 "PHE " " HD1" "    " 1 0 0 FFFFFF  ""  -1 0 1 ""  1 ""  <> 0 0 0 1410 1410 1 0 1411 0 1410 1410 <> 12.2 <> <> <> 3795 <> <> <> <> <>
  1411 41 -8.401224 -7.776789 12.120740 106 " " F "A" 21 0.11500 0.11500 "PHE " " HD2" "    " 1 0 0 FFFFFF  ""  -1 0 1 ""  1 ""  <> 0 0 0 1411 1411 1 0 1412 0 1411 1411 <> 13.58 <> <> <> 3796 <> <> <> <> <>
  1412 41 -12.110037 -7.431534 8.843383 106 " " F "A" 21 0.11500 0.11500 "PHE " " HE1" "    " 1 0 0 FFFFFF  ""  -1 0 1 ""  1 ""  <> 0 0 0 1412 1412 1 0 1413 0 1412 1412 <> 14.62 <> <> <> 3797 <> <> <> <> <>
  1413 41 -9.840143 -5.892123 12.223483 106 " " F "A" 21 0.11500 0.11500 "PHE " " HE2" "    " 1 0 0 FFFFFF  ""  -1 0 1 ""  1 ""  <> 0 0 0 1413 1413 1 0 1414 0 1413 1413 <> 16.59 <> <> <> 3798 <> <> <> <> <>
  1414 41 -11.970880 -5.888795 10.804154 106 " " F "A" 21 0.11500 0.11500 "PHE " " HZ " "    " 1 0 0 FFFFFF  ""  -1 0 1 ""  1 ""  <> 0 0 0 1414 1414 1 0 1415 0 1414 1414 <> 14.21 <> <> <> 3799 <> <> <> <> <>
  1415 25 -9.037712 -13.382148 9.990982 107 " " F "A" 38 -0.50000 -0.50000 "PHE " " N  " "    " 7 0 0 2E2EFF  "N699"  2 1 9 ""  1 ""  <> 0 0 0 1415 1415 1 0 1416 1 1415 1415 1 10.12 699 0 699 699 "CCD mismatch"  <> <> <> <>
  1416 3 -8.813049 -14.768973 9.490830 107 " " F "A" 24 0.14000 0.14000 "PHE " " CA " "    " 6 0 0 808080  "C700"  2 1 -70 ""  1 ""  FF2E2E  0 0 0 1416 1416 1 0 1417 1 1416 1416 1 10.9 700 0 700 700 "CCD mismatch"  <> <> <> <>
  1417 2 -9.259058 -14.737283 8.011231 107 " " F "A" 24 0.50000 0.50000 "PHE " " C  " "    " 6 0 0 808080  "C701"  2 1 9 ""  1 ""  <> 0 0 0 1417 1417 1 0 1418 0 1417 1417 1 12.08 701 0 701 701 "CCD mismatch"  <> <> <> <>
  1418 15 -10.148963 -13.974450 7.581442 107 " " F "A" 70 -0.50000 -0.50000 "PHE " " O  " "    " 8 0 0 FF2E2E  "O702"  2 1 9 ""  1 ""  <> 0 0 0 1418 1418 1 0 1419 0 1418 1418 1 12.2 702 0 702 702 "CCD mismatch"  <> <> <> <>
  1419 3 -9.391256 -15.804070 10.360483 107 " " F "A" 24 -0.00500 -0.00500 "PHE " " CB " "    " 6 0 0 808080  "C703"  2 1 9 ""  1 ""  <> 0 0 0 1419 1419 1 0 1420 2 1419 1419 1 11.32 703 0 703 703 "CCD mismatch"  <> <> <> <>
  1420 2 -8.931293 -15.894166 11.812851 107 " " F "A" 24 -0.11500 -0.11500 "PHE " " CG " "    " 6 0 0 808080  "C704"  2 1 9 ""  1 ""  <> 0 0 0 1420 1420 1 0 1421 0 1420 1420 1 10.33 704 0 704 704 "CCD mismatch"  <> <> <> <>
  1421 2 -7.541553 -16.221579 12.027203 107 " " F "A" 24 -0.11500 -0.11500 "PHE " " CD1" "    " 6 0 0 808080  "C705"  2 1 9 ""  1 ""  <> 0 0 0 1421 1421 1 0 1422 1 1421 1421 1 10.25 705 0 705 705 "CCD mismatch"  <> <> <> <>
  1422 2 -9.685638 -15.429787 12.928963 107 " " F "A" 24 -0.11500 -0.11500 "PHE " " CD2" "    " 6 0 0 808080  "C706"  2 1 9 ""  1 ""  <> 0 0 0 1422 1422 1 0 1423 1 1422 1422 1 10.01 706 0 706 706 "CCD mismatch"  <> <> <> <>
  1423 2 -7.045864 -16.201029 13.329257 107 " " F "A" 24 -0.11500 -0.11500 "PHE " " CE1" "    " 6 0 0 808080  "C707"  2 1 9 ""  1 ""  <> 0 0 0 1423 1423 1 0 1424 1 1423 1423 1 12.02 707 0 707 707 "CCD mismatch"  <> <> <> <>
  1424 2 -9.151908 -15.362409 14.192653 107 " " F "A" 24 -0.11500 -0.11500 "PHE " " CE2" "    " 6 0 0 808080  "C708"  2 1 9 ""  1 ""  <> 0 0 0 1424 1424 1 0 1425 1 1424 1424 1 12.92 708 0 708 708 "CCD mismatch"  <> <> <> <>
  1425 2 -7.835583 -15.679306 14.338423 107 " " F "A" 24 -0.11500 -0.11500 "PHE " " CZ " "    " 6 0 0 808080  "C709"  2 1 9 ""  1 ""  <> 0 0 0 1425 1425 1 0 1426 1 1425 1425 1 9.86 709 0 709 709 "CCD mismatch"  <> <> <> <>
  1426 43 -9.964863 -13.066642 9.744109 107 " " F "A" 21 0.30000 0.30000 "PHE " " H  " "    " 1 0 0 FFFFFF  ""  -1 0 1 ""  1 ""  <> 0 0 0 1426 1426 1 0 1427 0 1426 1426 <> 10.12 <> <> <> 3800 <> <> <> <> <>
  1427 41 -7.764627 -15.045772 9.601712 107 " " F "A" 21 0.06000 0.06000 "PHE " " HA " "    " 1 0 0 FFFFFF  ""  -1 0 1 ""  1 ""  <> 0 0 0 1427 1427 1 0 1428 0 1427 1427 <> 10.9 <> <> <> 3801 <> <> <> <> <>
  1428 41 -9.096332 -16.810089 10.062072 107 " " F "A" 21 0.06000 0.06000 "PHE " " HB3" "    " 1 0 0 FFFFFF  ""  -1 0 1 ""  1 ""  <> 0 0 0 1428 1428 1 0 1429 0 1428 1428 <> 11.32 <> <> <> 3802 <> <> <> <> <>
  1429 41 -10.478110 -15.876203 10.401025 107 " " F "A" 21 0.06000 0.06000 "PHE " " HB2" "    " 1 0 0 FFFFFF  ""  -1 0 1 ""  1 ""  <> 0 0 0 1429 1429 1 0 1430 0 1429 1429 <> 11.32 <> <> <> 3803 <> <> <> <> <>
  1430 41 -6.945490 -16.602634 11.211170 107 " " F "A" 21 0.11500 0.11500 "PHE " " HD1" "    " 1 0 0 FFFFFF  ""  -1 0 1 ""  1 ""  <> 0 0 0 1430 1430 1 0 1431 0 1430 1430 <> 10.25 <> <> <> 3804 <> <> <> <> <>
  1431 41 -10.720509 -15.121181 12.914783 107 " " F "A" 21 0.11500 0.11500 "PHE " " HD2" "    " 1 0 0 FFFFFF  ""  -1 0 1 ""  1 ""  <> 0 0 0 1431 1431 1 0 1432 0 1431 1431 <> 10.01 <> <> <> 3805 <> <> <> <> <>
  1432 41 -6.018655 -16.466473 13.531198 107 " " F "A" 21 0.11500 0.11500 "PHE " " HE1" "    " 1 0 0 FFFFFF  ""  -1 0 1 ""  1 ""  <> 0 0 0 1432 1432 1 0 1433 0 1432 1432 <> 12.02 <> <> <> 3806 <> <> <> <> <>
  1433 41 -9.769734 -14.954000 14.978718 107 " " F "A" 21 0.11500 0.11500 "PHE " " HE2" "    " 1 0 0 FFFFFF  ""  -1 0 1 ""  1 ""  <> 0 0 0 1433 1433 1 0 1434 0 1433 1433 <> 12.92 <> <> <> 3807 <> <> <> <> <>
  1434 41 -7.359388 -15.732994 15.306283 107 " " F "A" 21 0.11500 0.11500 "PHE " " HZ " "    " 1 0 0 FFFFFF  ""  -1 0 1 ""  1 ""  <> 0 0 0 1434 1434 1 0 1435 0 1434 1434 <> 9.86 <> <> <> 3808 <> <> <> <> <>
  1435 25 -8.640018 -15.622965 7.144080 108 " " W "A" 38 -0.50000 -0.50000 "TRP " " N  " "    " 7 0 0 2E2EFF  "N710"  2 1 9 ""  1 ""  <> 0 0 0 1435 1435 1 0 1436 1 1435 1435 1 10.68 710 0 710 710 "CCD mismatch"  <> <> <> <>
  1436 3 -9.057246 -15.664054 5.710744 108 " " W "A" 24 0.14000 0.14000 "TRP " " CA " "    " 6 0 0 808080  "C711"  2 1 -70 ""  1 ""  FF2E2E  0 0 0 1436 1436 1 0 1437 1 1436 1436 1 9.37 711 0 711 711 "CCD mismatch"  <> <> <> <>
  1437 2 -9.095020 -17.145294 5.242047 108 " " W "A" 24 0.50000 0.50000 "TRP " " C  " "    " 6 0 0 808080  "C712"  2 1 9 ""  1 ""  <> 0 0 0 1437 1437 1 0 1438 0 1437 1437 1 11.42 712 0 712 712 "CCD mismatch"  <> <> <> <>
  1438 15 -8.164530 -17.872747 5.559645 108 " " W "A" 70 -0.50000 -0.50000 "TRP " " O  " "    " 8 0 0 FF2E2E  "O713"  2 1 9 ""  1 ""  <> 0 0 0 1438 1438 1 0 1439 0 1438 1438 1 12.03 713 0 713 713 "CCD mismatch"  <> <> <> <>
  1439 3 -8.239965 -14.822495 4.752463 108 " " W "A" 24 -0.12000 -0.12000 "TRP " " CB " "    " 6 0 0 808080  "C714"  2 1 9 ""  1 ""  <> 0 0 0 1439 1439 1 0 1440 2 1439 1439 1 12.08 714 0 714 714 "CCD mismatch"  <> <> <> <>
  1440 2 -6.761212 -15.043618 4.696091 108 " " W "A" 24 0.07500 0.07500 "TRP " " CG " "    " 6 0 0 808080  "C715"  2 1 9 ""  1 ""  <> 0 0 0 1440 1440 1 0 1441 0 1440 1440 1 12.67 715 0 715 715 "CCD mismatch"  <> <> <> <>
  1441 2 -5.912667 -14.560275 5.599085 108 " " W "A" 24 -0.11500 -0.11500 "TRP " " CD1" "    " 6 0 0 808080  "C716"  2 1 9 ""  1 ""  <> 0 0 0 1441 1441 1 0 1442 1 1441 1441 1 11 716 0 716 716 "CCD mismatch"  <> <> <> <>
  1442 2 -5.995912 -15.843868 3.740142 108 " " W "A" 24 -0.05500 -0.05500 "TRP " " CD2" "    " 6 0 0 808080  "C717"  2 1 9 ""  1 ""  <> 0 0 0 1442 1442 1 0 1443 0 1442 1442 1 11.55 717 0 717 717 "CCD mismatch"  <> <> <> <>
  1443 2 -4.636119 -15.760102 4.118482 108 " " W "A" 24 0.13000 0.13000 "TRP " " CE2" "    " 6 0 0 808080  "C718"  2 1 9 ""  1 ""  <> 0 0 0 1443 1443 1 0 1444 0 1443 1443 1 11.46 718 0 718 718 "CCD mismatch"  <> <> <> <>
  1444 2 -6.345969 -16.639545 2.622082 108 " " W "A" 24 -0.11500 -0.11500 "TRP " " CE3" "    " 6 0 0 808080  "C719"  2 1 9 ""  1 ""  <> 0 0 0 1444 1444 1 0 1445 1 1444 1444 1 14.89 719 0 719 719 "CCD mismatch"  <> <> <> <>
  1445 25 -4.640924 -14.996974 5.260765 108 " " W "A" 38 -0.57000 -0.57000 "TRP " " NE1" "    " 7 0 0 2E2EFF  "N720"  2 1 9 ""  1 ""  <> 0 0 0 1445 1445 1 0 1446 1 1445 1445 1 10.93 720 0 720 720 "CCD mismatch"  <> <> <> <>
  1446 2 -3.601628 -16.232376 3.247358 108 " " W "A" 24 -0.11500 -0.11500 "TRP " " CZ2" "    " 6 0 0 808080  "C721"  2 1 9 ""  1 ""  <> 0 0 0 1446 1446 1 0 1447 1 1446 1446 1 13.08 721 0 721 721 "CCD mismatch"  <> <> <> <>
  1447 2 -5.306299 -17.219393 1.856241 108 " " W "A" 24 -0.11500 -0.11500 "TRP " " CZ3" "    " 6 0 0 808080  "C722"  2 1 9 ""  1 ""  <> 0 0 0 1447 1447 1 0 1448 1 1447 1447 1 13.94 722 0 722 722 "CCD mismatch"  <> <> <> <>
  1448 2 -3.911521 -16.947418 2.129664 108 " " W "A" 24 -0.11500 -0.11500 "TRP " " CH2" "    " 6 0 0 808080  "C723"  2 1 9 ""  1 ""  <> 0 0 0 1448 1448 1 0 1449 1 1448 1448 1 14.17 723 0 723 723 "CCD mismatch"  <> <> <> <>
  1449 43 -7.954628 -16.301159 7.444741 108 " " W "A" 21 0.30000 0.30000 "TRP " " H  " "    " 1 0 0 FFFFFF  ""  -1 0 1 ""  1 ""  <> 0 0 0 1449 1449 1 0 1450 0 1449 1449 <> 10.68 <> <> <> 3809 <> <> <> <> <>
  1450 41 -10.095890 -15.333490 5.717350 108 " " W "A" 21 0.06000 0.06000 "TRP " " HA " "    " 1 0 0 FFFFFF  ""  -1 0 1 ""  1 ""  <> 0 0 0 1450 1450 1 0 1451 0 1450 1450 <> 9.37 <> <> <> 3810 <> <> <> <> <>
  1451 41 -8.422176 -13.792010 5.057423 108 " " W "A" 21 0.06000 0.06000 "TRP " " HB3" "    " 1 0 0 FFFFFF  ""  -1 0 1 ""  1 ""  <> 0 0 0 1451 1451 1 0 1452 0 1451 1451 <> 12.08 <> <> <> 3811 <> <> <> <> <>
  1452 41 -8.579565 -14.936769 3.723039 108 " " W "A" 21 0.06000 0.06000 "TRP " " HB2" "    " 1 0 0 FFFFFF  ""  -1 0 1 ""  1 ""  <> 0 0 0 1452 1452 1 0 1453 0 1452 1452 <> 12.08 <> <> <> 3812 <> <> <> <> <>
  1453 41 -6.254714 -13.955878 6.426194 108 " " W "A" 21 0.11500 0.11500 "TRP " " HD1" "    " 1 0 0 FFFFFF  ""  -1 0 1 ""  1 ""  <> 0 0 0 1453 1453 1 0 1454 0 1453 1453 <> 11 <> <> <> 3813 <> <> <> <> <>
  1454 41 -7.347272 -16.700109 2.221924 108 " " W "A" 21 0.11500 0.11500 "TRP " " HE3" "    " 1 0 0 FFFFFF  ""  -1 0 1 ""  1 ""  <> 0 0 0 1454 1454 1 0 1455 0 1454 1454 <> 14.89 <> <> <> 3814 <> <> <> <> <>
  1455 43 -3.801720 -14.663817 5.713360 108 " " W "A" 21 0.42000 0.42000 "TRP " " HE1" "    " 1 0 0 FFFFFF  ""  -1 0 1 ""  1 ""  <> 0 0 0 1455 1455 1 0 1456 0 1455 1455 <> 10.93 <> <> <> 3815 <> <> <> <> <>
  1456 41 -2.578310 -16.049200 3.540046 108 " " W "A" 21 0.11500 0.11500 "TRP " " HZ2" "    " 1 0 0 FFFFFF  ""  -1 0 1 ""  1 ""  <> 0 0 0 1456 1456 1 0 1457 0 1456 1456 <> 13.08 <> <> <> 3816 <> <> <> <> <>
  1457 41 -5.495925 -17.844389 0.996113 108 " " W "A" 21 0.11500 0.11500 "TRP " " HZ3" "    " 1 0 0 FFFFFF  ""  -1 0 1 ""  1 ""  <> 0 0 0 1457 1457 1 0 1458 0 1457 1457 <> 13.94 <> <> <> 3817 <> <> <> <> <>
  1458 41 -3.148386 -17.322004 1.463549 108 " " W "A" 21 0.11500 0.11500 "TRP " " HH2" "    " 1 0 0 FFFFFF  ""  -1 0 1 ""  1 ""  <> 0 0 0 1458 1458 1 0 1459 0 1458 1458 <> 14.17 <> <> <> 3818 <> <> <> <> <>
  1459 25 -10.119207 -17.519815 4.536932 109 " " M "A" 38 -0.50000 -0.50000 "MET " " N  " "    " 7 0 0 2E2EFF  "N724"  2 1 9 ""  1 ""  <> 0 0 0 1459 1459 1 0 1460 1 1459 1459 1 10.95 724 0 724 724 "CCD mismatch"  <> <> <> <>
  1460 3 -10.364727 -18.972605 4.343652 109 " " M "A" 24 0.14000 0.14000 "MET " " CA " "    " 6 0 0 808080  "C725"  2 1 -70 ""  1 ""  FF2E2E  0 0 0 1460 1460 1 0 1461 1 1460 1460 1 12.21 725 0 725 725 "CCD mismatch"  <> <> <> <>
  1461 2 -9.471450 -19.557476 3.260865 109 " " M "A" 24 0.50000 0.50000 "MET " " C  " "    " 6 0 0 808080  "C726"  2 1 9 ""  1 ""  <> 0 0 0 1461 1461 1 0 1462 0 1461 1461 1 12.56 726 0 726 726 "CCD mismatch"  <> <> <> <>
  1462 15 -9.207477 -18.915983 2.220527 109 " " M "A" 70 -0.50000 -0.50000 "MET " " O  " "    " 8 0 0 FF2E2E  "O727"  2 1 9 ""  1 ""  <> 0 0 0 1462 1462 1 0 1463 0 1462 1462 1 13.75 727 0 727 727 "CCD mismatch"  <> <> <> <>
  1463 3 -11.788606 -19.218306 3.889768 109 " " M "A" 24 -0.12000 -0.12000 "MET " " CB " "    " 6 0 0 808080  "C728"  2 1 9 ""  1 ""  <> 0 0 0 1463 1463 1 0 1464 2 1463 1463 1 10.42 728 0 728 728 "CCD mismatch"  <> <> <> <>
  1464 3 -12.968255 -18.734619 4.725239 109 " " M "A" 24 0.00020 0.00020 "MET " " CG " "    " 6 0 0 808080  "C729"  2 1 9 ""  1 ""  <> 0 0 0 1464 1464 1 0 1465 2 1464 1464 1 12.79 729 0 729 729 "CCD mismatch"  <> <> <> <>
  1465 49 -13.091846 -19.540516 6.538524 109 " " M "A" 143 -0.24040 -0.24040 "MET " " SD " "    " 16 0 0 FFFF6B  "S730"  2 1 9 ""  1 ""  <> 0 0 0 1465 1465 1 0 1466 0 1465 1465 1 16.46 730 0 730 730 "CCD mismatch"  <> <> <> <>
  1466 3 -13.092292 -21.280655 6.067194 109 " " M "A" 24 -0.05980 -0.05980 "MET " " CE " "    " 6 0 0 808080  "C731"  2 1 9 ""  1 ""  <> 0 0 0 1466 1466 1 0 1467 3 1466 1466 1 15.29 731 0 731 731 "CCD mismatch"  <> <> <> <>
  1467 43 -10.851483 -16.870678 4.286951 109 " " M "A" 21 0.30000 0.30000 "MET " " H  " "    " 1 0 0 FFFFFF  ""  -1 0 1 ""  1 ""  <> 0 0 0 1467 1467 1 0 1468 0 1467 1467 <> 10.95 <> <> <> 3819 <> <> <> <> <>
  1468 41 -10.217466 -19.472408 5.301046 109 " " M "A" 21 0.06000 0.06000 "MET " " HA " "    " 1 0 0 FFFFFF  ""  -1 0 1 ""  1 ""  <> 0 0 0 1468 1468 1 0 1469 0 1468 1468 <> 12.21 <> <> <> 3820 <> <> <> <> <>
  1469 41 -11.875256 -20.290270 3.712307 109 " " M "A" 21 0.06000 0.06000 "MET " " HB3" "    " 1 0 0 FFFFFF  ""  -1 0 1 ""  1 ""  <> 0 0 0 1469 1469 1 0 1470 0 1469 1469 <> 10.42 <> <> <> 3821 <> <> <> <> <>
  1470 41 -12.090838 -18.696045 2.982027 109 " " M "A" 21 0.06000 0.06000 "MET " " HB2" "    " 1 0 0 FFFFFF  ""  -1 0 1 ""  1 ""  <> 0 0 0 1470 1470 1 0 1471 0 1470 1470 <> 10.42 <> <> <> 3822 <> <> <> <> <>
  1471 41 -13.907202 -18.865120 4.187232 109 " " M "A" 21 0.06000 0.06000 "MET " " HG3" "    " 1 0 0 FFFFFF  ""  -1 0 1 ""  1 ""  <> 0 0 0 1471 1471 1 0 1472 0 1471 1471 <> 12.79 <> <> <> 3823 <> <> <> <> <>
  1472 41 -12.767849 -17.663456 4.748710 109 " " M "A" 21 0.06000 0.06000 "MET " " HG2" "    " 1 0 0 FFFFFF  ""  -1 0 1 ""  1 ""  <> 0 0 0 1472 1472 1 0 1473 0 1472 1472 <> 12.79 <> <> <> 3824 <> <> <> <> <>
  1473 41 -13.835184 -21.777401 6.691260 109 " " M "A" 21 0.06000 0.06000 "MET " " HE1" "    " 1 0 0 FFFFFF  ""  -1 0 1 ""  1 ""  <> 0 0 0 1473 1473 1 0 1474 0 1473 1473 <> 15.29 <> <> <> 3825 <> <> <> <> <>
  1474 41 -13.322392 -21.290195 5.001803 109 " " M "A" 21 0.06000 0.06000 "MET " " HE2" "    " 1 0 0 FFFFFF  ""  -1 0 1 ""  1 ""  <> 0 0 0 1474 1474 1 0 1475 0 1474 1474 <> 15.29 <> <> <> 3826 <> <> <> <> <>
  1475 41 -12.123542 -21.758837 6.211991 109 " " M "A" 21 0.06000 0.06000 "MET " " HE3" "    " 1 0 0 FFFFFF  ""  -1 0 1 ""  1 ""  <> 0 0 0 1475 1475 1 0 1476 0 1475 1475 <> 15.29 <> <> <> 3827 <> <> <> <> <>
  1476 25 -8.995730 -20.814199 3.490163 110 " " Q "A" 38 -0.50000 -0.50000 "GLN " " N  " "    " 7 0 0 2E2EFF  "N732"  0 1 9 ""  1 ""  <> 0 0 0 1476 1476 1 0 1477 1 1476 1476 1 11.74 732 0 732 732 "CCD mismatch"  <> <> <> <>
  1477 3 -8.102373 -21.542395 2.552634 110 " " Q "A" 24 0.14000 0.14000 "GLN " " CA " "    " 6 0 0 808080  "C733"  0 1 -70 ""  1 ""  FF2E2E  0 0 0 1477 1477 1 0 1478 1 1477 1477 1 11.09 733 0 733 733 "CCD mismatch"  <> <> <> <>
  1478 2 -8.850832 -22.810266 2.127748 110 " " Q "A" 24 0.50000 0.50000 "GLN " " C  " "    " 6 0 0 808080  "C734"  0 1 9 ""  1 ""  <> 0 0 0 1478 1478 1 0 1479 0 1478 1478 1 15.02 734 0 734 734 "CCD mismatch"  <> <> <> <>
  1479 15 -8.298213 -23.729759 1.445091 110 " " Q "A" 70 -0.50000 -0.50000 "GLN " " O  " "    " 8 0 0 FF2E2E  "O735"  0 1 9 ""  1 ""  <> 0 0 0 1479 1479 1 0 1480 0 1479 1479 1 16.23 735 0 735 735 "CCD mismatch"  <> <> <> <>
  1480 3 -6.750913 -21.755831 3.195256 110 " " Q "A" 24 -0.12000 -0.12000 "GLN " " CB " "    " 6 0 0 808080  "C736"  0 1 9 ""  1 ""  <> 0 0 0 1480 1480 1 0 1481 2 1480 1480 1 12.07 736 0 736 736 "CCD mismatch"  <> <> <> <>
  1481 3 -6.006113 -20.380001 3.430945 110 " " Q "A" 24 -0.12000 -0.12000 "GLN " " CG " "    " 6 0 0 808080  "C737"  0 1 9 ""  1 ""  <> 0 0 0 1481 1481 1 0 1482 2 1481 1481 1 11.65 737 0 737 737 "CCD mismatch"  <> <> <> <>
  1482 2 -4.636327 -20.583082 4.114623 110 " " Q "A" 24 0.50000 0.50000 "GLN " " CD " "    " 6 0 0 808080  "C738"  0 1 9 "%UT"  13 ""  <> 0 0 0 1482 1482 1 0 1483 0 1482 1482 1 15.58 738 0 738 738 "CCD mismatch"  176.659285599518 "No Flip"  <> <>
  1483 25 -3.839700 -19.549877 4.123648 110 " " Q "A" 38 -0.76000 -0.76000 "GLN " " NE2" "    " 7 0 0 2E2EFF  "N739"  0 1 9 ""  1 ""  <> 0 0 0 1483 1483 1 0 1484 2 1483 1483 1 13.65 739 0 739 739 "CCD mismatch"  <> <> <> <>
  1484 15 -4.368217 -21.575985 4.772136 110 " " Q "A" 70 -0.50000 -0.50000 "GLN " " OE1" "    " 8 0 0 FF2E2E  "O740"  0 1 9 ""  1 ""  <> 0 0 0 1484 1484 1 0 1485 0 1484 1484 1 13.06 740 0 740 740 "CCD mismatch"  <> <> <> <>
  1485 43 -9.313231 -21.285736 4.324997 110 " " Q "A" 21 0.30000 0.30000 "GLN " " H  " "    " 1 0 0 FFFFFF  ""  -1 0 1 ""  1 ""  <> 0 0 0 1485 1485 1 0 1486 0 1485 1485 <> 11.74 <> <> <> 3828 <> <> <> <> <>
  1486 41 -8.121524 -20.958162 1.632632 110 " " Q "A" 21 0.06000 0.06000 "GLN " " HA " "    " 1 0 0 FFFFFF  ""  -1 0 1 ""  1 ""  <> 0 0 0 1486 1486 1 0 1487 0 1486 1486 <> 11.09 <> <> <> 3829 <> <> <> <> <>
  1487 41 -6.058491 -22.288475 2.543384 110 " " Q "A" 21 0.06000 0.06000 "GLN " " HB3" "    " 1 0 0 FFFFFF  ""  -1 0 1 ""  1 ""  <> 0 0 0 1487 1487 1 0 1488 0 1487 1487 <> 12.07 <> <> <> 3830 <> <> <> <> <>
  1488 41 -6.888513 -22.423088 4.046096 110 " " Q "A" 21 0.06000 0.06000 "GLN " " HB2" "    " 1 0 0 FFFFFF  ""  -1 0 1 ""  1 ""  <> 0 0 0 1488 1488 1 0 1489 0 1488 1488 <> 12.07 <> <> <> 3831 <> <> <> <> <>
  1489 41 -6.575723 -19.745117 4.109595 110 " " Q "A" 21 0.06000 0.06000 "GLN " " HG3" "    " 1 0 0 FFFFFF  ""  -1 0 1 ""  1 ""  <> 0 0 0 1489 1489 1 0 1490 0 1489 1489 <> 11.65 <> <> <> 3832 <> <> <> <> <>
  1490 41 -5.963540 -19.763422 2.533104 110 " " Q "A" 21 0.06000 0.06000 "GLN " " HG2" "    " 1 0 0 FFFFFF  ""  -1 0 1 ""  1 ""  <> 0 0 0 1490 1490 1 0 1491 0 1490 1490 <> 11.65 <> <> <> 3833 <> <> <> <> <>
  1491 43 -2.989495 -19.635332 4.662113 110 " " Q "A" 21 0.38000 0.38000 "GLN " "HE22" "    " 1 0 0 FFFFFF  ""  -1 0 1 ""  1 ""  <> 0 0 0 1491 1491 1 0 1492 0 1491 1491 <> 13.65 <> <> <> 3834 <> <> <> <> <>
  1492 43 -4.133298 -18.689215 3.684138 110 " " Q "A" 21 0.38000 0.38000 "GLN " "HE21" "    " 1 0 0 FFFFFF  ""  -1 0 1 ""  1 ""  <> 0 0 0 1492 1492 1 0 1493 0 1492 1492 <> 13.65 <> <> <> 3835 <> <> <> <> <>
  1493 25 -10.179700 -22.809582 2.429367 111 " " E "A" 38 -0.50000 -0.50000 "GLU " " N  " "    " 7 0 0 2E2EFF  "N741"  0 1 9 ""  1 ""  <> 0 0 0 1493 1493 1 0 1494 1 1493 1493 1 17.3 741 0 741 741 "CCD mismatch"  <> <> <> <>
  1494 3 -11.116570 -23.746359 1.954360 111 " " E "A" 24 0.14000 0.14000 "GLU " " CA " "    " 6 0 0 808080  "C742"  0 1 -70 ""  1 ""  FF2E2E  0 0 0 1494 1494 1 0 1495 1 1494 1494 1 20.21 742 0 742 742 "CCD mismatch"  <> <> <> <>
  1495 2 -11.640540 -23.272213 0.553509 111 " " E "A" 24 0.50000 0.50000 "GLU " " C  " "    " 6 0 0 808080  "C743"  0 1 9 ""  1 ""  <> 0 0 0 1495 1495 1 0 1496 0 1495 1495 1 17.29 743 0 743 743 "CCD mismatch"  <> <> <> <>
  1496 15 -12.155452 -22.148661 0.499282 111 " " E "A" 70 -0.50000 -0.50000 "GLU " " O  " "    " 8 0 0 FF2E2E  "O744"  0 1 9 ""  1 ""  <> 0 0 0 1496 1496 1 0 1497 0 1496 1496 1 15.61 744 0 744 744 "CCD mismatch"  <> <> <> <>
  1497 3 -12.207571 -23.716284 3.025895 111 " " E "A" 24 -0.12000 -0.12000 "GLU " " CB " "    " 6 0 0 808080  "C745"  0 1 9 ""  1 ""  <> 0 0 0 1497 1497 1 0 1498 2 1497 1497 1 22.45 745 0 745 745 "CCD mismatch"  <> <> <> <>
  1498 3 -11.957183 -24.521563 4.318988 111 " " E "A" 24 -0.22000 -0.22000 "GLU " " CG " "    " 6 0 0 808080  "C746"  0 1 9 ""  1 ""  <> 0 0 0 1498 1498 1 0 1499 2 1498 1498 1 29.51 746 0 746 746 "CCD mismatch"  <> <> <> <>
  1499 2 -11.749285 -26.025627 4.172830 111 " " E "A" 24 0.70000 0.70000 "GLU " " CD " "    " 6 0 0 808080  "C747"  0 1 9 "%UT"  13 ""  <> 0 0 0 1499 1499 1 0 1500 0 1499 1499 1 38.69 747 0 747 747 "CCD mismatch"  <> <> <> <>
  1500 15 -11.251665 -26.665411 5.155038 111 " " E "A" 70 -0.80000 -0.80000 "GLU " " OE1" "    " 8 0 0 FF2E2E  "O748"  0 1 9 ""  1 ""  <> 0 0 0 1500 1500 1 0 1501 0 1500 1500 1 29.96 748 0 748 748 "CCD mismatch"  <> <> <> <>
  1501 18 -12.243512 -26.648193 3.183665 111 " " E "A" 70 -0.80000 -0.80000 "GLU " " OE2" "    " 8 -1 0 FF2E2E  "O749"  0 1 9 ""  1 ""  <> 0 0 0 1501 1501 1 0 1502 0 1501 1501 1 23.05 749 0 749 749 "CCD mismatch"  <> <> <> <>
  1502 43 -10.603006 -21.979902 2.819930 111 " " E "A" 21 0.30000 0.30000 "GLU " " H  " "    " 1 0 0 FFFFFF  ""  -1 0 1 ""  1 ""  <> 0 0 0 1502 1502 1 0 1503 0 1502 1502 <> 17.3 <> <> <> 3836 <> <> <> <> <>
  1503 41 -10.801202 -24.768553 1.745170 111 " " E "A" 21 0.06000 0.06000 "GLU " " HA " "    " 1 0 0 FFFFFF  ""  -1 0 1 ""  1 ""  <> 0 0 0 1503 1503 1 0 1504 0 1503 1503 <> 20.21 <> <> <> 3837 <> <> <> <> <>
  1504 41 -13.185474 -23.915504 2.587587 111 " " E "A" 21 0.06000 0.06000 "GLU " " HB3" "    " 1 0 0 FFFFFF  ""  -1 0 1 ""  1 ""  <> 0 0 0 1504 1504 1 0 1505 0 1504 1504 <> 22.45 <> <> <> 3838 <> <> <> <> <>
  1505 41 -12.318681 -22.665157 3.292136 111 " " E "A" 21 0.06000 0.06000 "GLU " " HB2" "    " 1 0 0 FFFFFF  ""  -1 0 1 ""  1 ""  <> 0 0 0 1505 1505 1 0 1506 0 1505 1505 <> 22.45 <> <> <> 3839 <> <> <> <> <>
  1506 41 -12.724617 -24.546715 5.092625 111 " " E "A" 21 0.06000 0.06000 "GLU " " HG3" "    " 1 0 0 FFFFFF  ""  -1 0 1 ""  1 ""  <> 0 0 0 1506 1506 1 0 1507 0 1506 1506 <> 29.51 <> <> <> 3840 <> <> <> <> <>
  1507 41 -11.066575 -24.069088 4.755089 111 " " E "A" 21 0.06000 0.06000 "GLU " " HG2" "    " 1 0 0 FFFFFF  ""  -1 0 1 ""  1 ""  <> 0 0 0 1507 1507 1 0 1508 0 1507 1507 <> 29.51 <> <> <> 3841 <> <> <> <> <>
  1508 25 -11.446680 -24.073683 -0.550790 112 " " P "A" 38 -0.14000 -0.14000 "PRO " " N  " "    " 7 0 0 2E2EFF  "N750"  0 1 9 ""  1 ""  <> 0 0 0 1508 1508 1 0 1509 0 1508 1508 1 19.48 750 0 750 750 "CCD mismatch"  <> <> <> <>
  1509 3 -11.875352 -23.584061 -1.941037 112 " " P "A" 24 0.01000 0.01000 "PRO " " CA " "    " 6 0 0 808080  "C751"  0 1 -70 ""  1 ""  FF2E2E  0 0 0 1509 1509 1 0 1510 1 1509 1509 1 18.01 751 0 751 751 "CCD mismatch"  <> <> <> <>
  1510 2 -13.297789 -23.278580 -2.083684 112 " " P "A" 24 0.50000 0.50000 "PRO " " C  " "    " 6 0 0 808080  "C752"  0 1 9 ""  1 ""  <> 0 0 0 1510 1510 1 0 1511 0 1510 1510 1 20.54 752 0 752 752 "CCD mismatch"  <> <> <> <>
  1511 15 -13.648582 -22.340635 -2.771036 112 " " P "A" 70 -0.50000 -0.50000 "PRO " " O  " "    " 8 0 0 FF2E2E  "O753"  0 1 9 ""  1 ""  <> 0 0 0 1511 1511 1 0 1512 0 1511 1511 1 26.5 753 0 753 753 "CCD mismatch"  <> <> <> <>
  1512 3 -11.484589 -24.804106 -2.874077 112 " " P "A" 24 -0.12000 -0.12000 "PRO " " CB " "    " 6 0 0 808080  "C754"  0 1 9 ""  1 ""  <> 0 0 0 1512 1512 1 0 1513 2 1512 1512 1 22.32 754 0 754 754 "CCD mismatch"  <> <> <> <>
  1513 3 -10.340177 -25.469555 -2.153529 112 " " P "A" 24 -0.12000 -0.12000 "PRO " " CG " "    " 6 0 0 808080  "C755"  0 1 9 ""  1 ""  <> 0 0 0 1513 1513 1 0 1514 2 1513 1513 1 25.91 755 0 755 755 "CCD mismatch"  <> <> <> <>
  1514 3 -10.768703 -25.405964 -0.647108 112 " " P "A" 24 -0.05000 -0.05000 "PRO " " CD " "    " 6 0 0 808080  "C756"  0 1 9 ""  1 ""  <> 0 0 0 1514 1514 1 0 1515 2 1514 1514 1 25.5 756 0 756 756 "CCD mismatch"  <> <> <> <>
  1515 41 -11.193737 -22.805323 -2.283182 112 " " P "A" 21 0.06000 0.06000 "PRO " " HA " "    " 1 0 0 FFFFFF  ""  -1 0 1 ""  1 ""  <> 0 0 0 1515 1515 1 0 1516 0 1515 1515 <> 18.01 <> <> <> 3842 <> <> <> <> <>
  1516 41 -11.228256 -24.420694 -3.861697 112 " " P "A" 21 0.06000 0.06000 "PRO " " HB3" "    " 1 0 0 FFFFFF  ""  -1 0 1 ""  1 ""  <> 0 0 0 1516 1516 1 0 1517 0 1516 1516 <> 22.32 <> <> <> 3843 <> <> <> <> <>
  1517 41 -12.279798 -25.542549 -2.976279 112 " " P "A" 21 0.06000 0.06000 "PRO " " HB2" "    " 1 0 0 FFFFFF  ""  -1 0 1 ""  1 ""  <> 0 0 0 1517 1517 1 0 1518 0 1517 1517 <> 22.32 <> <> <> 3844 <> <> <> <> <>
  1518 41 -9.404919 -24.928633 -2.297760 112 " " P "A" 21 0.06000 0.06000 "PRO " " HG3" "    " 1 0 0 FFFFFF  ""  -1 0 1 ""  1 ""  <> 0 0 0 1518 1518 1 0 1519 0 1518 1518 <> 25.91 <> <> <> 3845 <> <> <> <> <>
  1519 41 -10.143277 -26.510618 -2.409487 112 " " P "A" 21 0.06000 0.06000 "PRO " " HG2" "    " 1 0 0 FFFFFF  ""  -1 0 1 ""  1 ""  <> 0 0 0 1519 1519 1 0 1520 0 1519 1519 <> 25.91 <> <> <> 3846 <> <> <> <> <>
  1520 41 -11.533106 -26.143103 -0.401316 112 " " P "A" 21 0.06000 0.06000 "PRO " " HD2" "    " 1 0 0 FFFFFF  ""  -1 0 1 ""  1 ""  <> 0 0 0 1520 1520 1 0 1521 0 1520 1520 <> 25.5 <> <> <> 3847 <> <> <> <> <>
  1521 41 -9.837149 -25.518377 -0.092427 112 " " P "A" 21 0.06000 0.06000 "PRO " " HD3" "    " 1 0 0 FFFFFF  ""  -1 0 1 ""  1 ""  <> 0 0 0 1521 1521 1 0 1522 0 1521 1521 <> 25.5 <> <> <> 3848 <> <> <> <> <>
  1522 25 -14.216525 -24.188324 -1.580139 113 " " K "A" 38 -0.50000 -0.50000 "LYS " " N  " "    " 7 0 0 2E2EFF  "N757"  0 1 9 ""  1 ""  <> 0 0 0 1522 1522 1 0 1523 1 1522 1522 1 21.4 757 0 757 757 "CCD mismatch"  <> <> <> <>
  1523 3 -15.664556 -24.140461 -1.859039 113 " " K "A" 24 0.14000 0.14000 "LYS " " CA " "    " 6 0 0 808080  "C758"  0 1 -70 ""  1 ""  FF2E2E  0 0 0 1523 1523 1 0 1524 1 1523 1523 1 20.27 758 0 758 758 "CCD mismatch"  <> <> <> <>
  1524 2 -16.384726 -23.252583 -0.942959 113 " " K "A" 24 0.50000 0.50000 "LYS " " C  " "    " 6 0 0 808080  "C759"  0 1 9 ""  1 ""  <> 0 0 0 1524 1524 1 0 1525 0 1524 1524 1 18.57 759 0 759 759 "CCD mismatch"  <> <> <> <>
  1525 15 -16.200602 -23.388918 0.272676 113 " " K "A" 70 -0.50000 -0.50000 "LYS " " O  " "    " 8 0 0 FF2E2E  "O760"  0 1 9 ""  1 ""  <> 0 0 0 1525 1525 1 0 1526 0 1525 1525 1 17.84 760 0 760 760 "CCD mismatch"  <> <> <> <>
  1526 3 -16.300714 -25.609137 -1.715028 113 " " K "A" 24 -0.12000 -0.12000 "LYS " " CB " "    " 6 0 0 808080  "C761"  0 1 9 ""  1 ""  <> 0 0 0 1526 1526 1 0 1527 2 1526 1526 1 24.98 761 0 761 761 "CCD mismatch"  <> <> <> <>
  1527 3 -15.548834 -26.675287 -2.517493 113 " " K "A" 24 -0.12000 -0.12000 "LYS " " CG " "    " 6 0 0 808080  "C762"  0 1 9 ""  1 ""  <> 0 0 0 1527 1527 1 0 1528 2 1527 1527 1 24.24 762 0 762 762 "CCD mismatch"  <> <> <> <>
  1528 3 -16.337482 -28.021229 -2.673117 113 " " K "A" 24 -0.12000 -0.12000 "LYS " " CD " "    " 6 0 0 808080  "C763"  0 1 9 ""  1 ""  <> 0 0 0 1528 1528 1 0 1529 2 1528 1528 1 33.75 763 0 763 763 "CCD mismatch"  <> <> <> <>
  1529 3 -17.372862 -27.955471 -3.780932 113 " " K "A" 24 0.19000 0.19000 "LYS " " CE " "    " 6 0 0 808080  "C764"  0 1 9 ""  1 ""  <> 0 0 0 1529 1529 1 0 1530 2 1529 1529 1 32.14 764 0 764 764 "CCD mismatch"  <> <> <> <>
  1530 32 -18.335722 -29.066229 -3.696350 113 " " K "A" 38 -0.30000 -0.30000 "LYS " " NZ " "    " 7 1 0 2E2EFF  "N765"  0 1 9 "%UT"  13 ""  <> 0 0 0 1530 1530 1 0 1531 3 1530 1530 1 33.97 765 0 765 765 "CCD mismatch"  <> <> <> <>
  1531 43 -13.869480 -24.944365 -1.007367 113 " " K "A" 21 0.30000 0.30000 "LYS " " H  " "    " 1 0 0 FFFFFF  ""  -1 0 1 ""  1 ""  <> 0 0 0 1531 1531 1 0 1532 0 1531 1531 <> 21.4 <> <> <> 3849 <> <> <> <> <>
  1532 41 -15.671943 -23.966368 -2.935021 113 " " K "A" 21 0.06000 0.06000 "LYS " " HA " "    " 1 0 0 FFFFFF  ""  -1 0 1 ""  1 ""  <> 0 0 0 1532 1532 1 0 1533 0 1532 1532 <> 20.27 <> <> <> 3850 <> <> <> <> <>
  1533 41 -17.343515 -25.529596 -2.022169 113 " " K "A" 21 0.06000 0.06000 "LYS " " HB3" "    " 1 0 0 FFFFFF  ""  -1 0 1 ""  1 ""  <> 0 0 0 1533 1533 1 0 1534 0 1533 1533 <> 24.98 <> <> <> 3851 <> <> <> <> <>
  1534 41 -16.416700 -25.935040 -0.681375 113 " " K "A" 21 0.06000 0.06000 "LYS " " HB2" "    " 1 0 0 FFFFFF  ""  -1 0 1 ""  1 ""  <> 0 0 0 1534 1534 1 0 1535 0 1534 1534 <> 24.98 <> <> <> 3852 <> <> <> <> <>
  1535 41 -14.504971 -26.759031 -2.215102 113 " " K "A" 21 0.06000 0.06000 "LYS " " HG3" "    " 1 0 0 FFFFFF  ""  -1 0 1 ""  1 ""  <> 0 0 0 1535 1535 1 0 1536 0 1535 1535 <> 24.24 <> <> <> 3853 <> <> <> <> <>
  1536 41 -15.399529 -26.269777 -3.518180 113 " " K "A" 21 0.06000 0.06000 "LYS " " HG2" "    " 1 0 0 FFFFFF  ""  -1 0 1 ""  1 ""  <> 0 0 0 1536 1536 1 0 1537 0 1536 1536 <> 24.24 <> <> <> 3854 <> <> <> <> <>
  1537 41 -16.892384 -28.121086 -1.740269 113 " " K "A" 21 0.06000 0.06000 "LYS " " HD3" "    " 1 0 0 FFFFFF  ""  -1 0 1 ""  1 ""  <> 0 0 0 1537 1537 1 0 1538 0 1537 1537 <> 33.75 <> <> <> 3855 <> <> <> <> <>
  1538 41 -15.687725 -28.894697 -2.727645 113 " " K "A" 21 0.06000 0.06000 "LYS " " HD2" "    " 1 0 0 FFFFFF  ""  -1 0 1 ""  1 ""  <> 0 0 0 1538 1538 1 0 1539 0 1538 1538 <> 33.75 <> <> <> 3856 <> <> <> <> <>
  1539 41 -16.806190 -28.141008 -4.693380 113 " " K "A" 21 0.06000 0.06000 "LYS " " HE3" "    " 1 0 0 FFFFFF  ""  -1 0 1 ""  1 ""  <> 0 0 0 1539 1539 1 0 1540 0 1539 1539 <> 32.14 <> <> <> 3857 <> <> <> <> <>
  1540 41 -17.882910 -26.994444 -3.847072 113 " " K "A" 21 0.06000 0.06000 "LYS " " HE2" "    " 1 0 0 FFFFFF  ""  -1 0 1 ""  1 ""  <> 0 0 0 1540 1540 1 0 1541 0 1540 1540 <> 32.14 <> <> <> 3858 <> <> <> <> <>
  1541 44 -19.039089 -28.760918 -3.038958 113 " " K "A" 21 0.33000 0.33000 "LYS " " HZ1" "    " 1 0 0 FFFFFF  ""  -1 0 1 ""  1 ""  <> 0 0 0 1541 1541 1 0 1542 0 1541 1541 <> 33.97 <> <> <> 3859 <> <> <> <> <>
  1542 44 -18.828348 -29.210169 -4.566239 113 " " K "A" 21 0.33000 0.33000 "LYS " " HZ2" "    " 1 0 0 FFFFFF  ""  -1 0 1 ""  1 ""  <> 0 0 0 1542 1542 1 0 1543 0 1542 1542 <> 33.97 <> <> <> 3860 <> <> <> <> <>
  1543 44 -17.727188 -29.855732 -3.533647 113 " " K "A" 21 0.33000 0.33000 "LYS " " HZ3" "    " 1 0 0 FFFFFF  ""  -1 0 1 ""  1 ""  <> 0 0 0 1543 1543 1 0 1544 0 1543 1543 <> 33.97 <> <> <> 3861 <> <> <> <> <>
  1544 25 -17.259794 -22.370966 -1.499599 114 " " T "A" 38 -0.50000 -0.50000 "THR " " N  " "    " 7 0 0 2E2EFF  "N766"  0 1 9 ""  1 ""  <> 0 0 0 1544 1544 1 0 1545 1 1544 1544 1 18 766 0 766 766 "CCD mismatch"  <> <> <> <>
  1545 3 -18.191074 -21.524067 -0.671395 114 " " T "A" 24 0.14000 0.14000 "THR " " CA " "    " 6 0 0 808080  "C767"  0 1 -70 ""  1 ""  FF2E2E  0 0 0 1545 1545 1 0 1546 1 1545 1545 1 16.44 767 0 767 767 "CCD mismatch"  <> <> <> <>
  1546 2 -19.246525 -22.415655 0.169585 114 " " T "A" 24 0.50000 0.50000 "THR " " C  " "    " 6 0 0 808080  "C768"  0 1 9 ""  1 ""  <> 0 0 0 1546 1546 1 0 1547 0 1546 1546 1 19.39 768 0 768 768 "CCD mismatch"  <> <> <> <>
  1547 15 -19.968399 -21.944265 1.063282 114 " " T "A" 70 -0.50000 -0.50000 "THR " " O  " "    " 8 0 0 FF2E2E  "O769"  0 1 9 ""  1 ""  <> 0 0 0 1547 1547 1 0 1548 0 1547 1547 1 19.53 769 0 769 769 "CCD mismatch"  <> <> <> <>
  1548 3 -18.948511 -20.481262 -1.522180 114 " " T "A" 24 0.20500 0.20500 "THR " " CB " "    " 6 0 0 808080  "C770"  0 1 9 ""  1 ""  <> 0 0 0 1548 1548 1 0 1549 1 1548 1548 1 20.94 770 0 770 770 "CCD mismatch"  <> <> <> <>
  1549 3 -18.039745 -19.352388 -2.053128 114 " " T "A" 24 -0.18000 -0.18000 "THR " " CG2" "    " 6 0 0 808080  "C771"  0 1 9 ""  1 ""  <> 0 0 0 1549 1549 1 0 1550 3 1549 1549 1 20.83 771 0 771 771 "CCD mismatch"  <> <> <> <>
  1550 16 -19.702644 -21.011517 -2.642053 114 " " T "A" 70 -0.68300 -0.68300 "THR " " OG1" "    " 8 0 0 FF2E2E  "O772"  0 1 9 "%UT"  13 ""  <> 0 0 0 1550 1550 1 0 1551 1 1550 1550 1 18.46 772 0 772 772 "CCD mismatch"  <> <> <> <>
  1551 43 -17.366236 -22.296356 -2.501198 114 " " T "A" 21 0.30000 0.30000 "THR " " H  " "    " 1 0 0 FFFFFF  ""  -1 0 1 ""  1 ""  <> 0 0 0 1551 1551 1 0 1552 0 1551 1551 <> 18 <> <> <> 3862 <> <> <> <> <>
  1552 41 -17.504381 -21.068222 0.041880 114 " " T "A" 21 0.06000 0.06000 "THR " " HA " "    " 1 0 0 FFFFFF  ""  -1 0 1 ""  1 ""  <> 0 0 0 1552 1552 1 0 1553 0 1552 1552 <> 16.44 <> <> <> 3863 <> <> <> <> <>
  1553 41 -19.786436 -20.066105 -0.962157 114 " " T "A" 21 0.06000 0.06000 "THR " " HB " "    " 1 0 0 FFFFFF  ""  -1 0 1 ""  1 ""  <> 0 0 0 1553 1553 1 0 1554 0 1553 1553 <> 20.94 <> <> <> 3864 <> <> <> <> <>
  1554 41 -17.340132 -19.703455 -2.811675 114 " " T "A" 21 0.06000 0.06000 "THR " "HG21" "    " 1 0 0 FFFFFF  ""  -1 0 1 ""  1 ""  <> 0 0 0 1554 1554 1 0 1555 0 1554 1554 <> 20.83 <> <> <> 3865 <> <> <> <> <>
  1555 41 -18.557793 -18.569263 -2.606702 114 " " T "A" 21 0.06000 0.06000 "THR " "HG22" "    " 1 0 0 FFFFFF  ""  -1 0 1 ""  1 ""  <> 0 0 0 1555 1555 1 0 1556 0 1555 1555 <> 20.83 <> <> <> 3866 <> <> <> <> <>
  1556 41 -17.414928 -18.936020 -1.262974 114 " " T "A" 21 0.06000 0.06000 "THR " "HG23" "    " 1 0 0 FFFFFF  ""  -1 0 1 ""  1 ""  <> 0 0 0 1556 1556 1 0 1557 0 1556 1556 <> 20.83 <> <> <> 3867 <> <> <> <> <>
  1557 42 -20.460596 -21.514528 -2.335302 114 " " T "A" 21 0.41800 0.41800 "THR " " HG1" "    " 1 0 0 FFFFFF  ""  -1 0 1 ""  1 ""  <> 0 0 0 1557 1557 1 0 1558 0 1557 1557 <> 18.46 <> <> <> 3868 <> <> <> <> <>
  1558 25 -19.216625 -23.731171 -0.155519 115 " " D "A" 38 -0.50000 -0.50000 "ASP " " N  " "    " 7 0 0 2E2EFF  "N773"  0 1 9 ""  1 ""  <> 0 0 0 1558 1558 1 0 1559 1 1558 1558 1 17.44 773 0 773 773 "CCD mismatch"  <> <> <> <>
  1559 3 -19.862921 -24.792049 0.691129 115 " " D "A" 24 0.14000 0.14000 "ASP " " CA " "    " 6 0 0 808080  "C774"  0 1 -70 ""  1 ""  FF2E2E  0 0 0 1559 1559 1 0 1560 1 1559 1559 1 21.91 774 0 774 774 "CCD mismatch"  <> <> <> <>
  1560 2 -19.725994 -24.644312 2.238473 115 " " D "A" 24 0.50000 0.50000 "ASP " " C  " "    " 6 0 0 808080  "C775"  0 1 9 ""  1 ""  <> 0 0 0 1560 1560 1 0 1561 0 1560 1560 1 21.09 775 0 775 775 "CCD mismatch"  <> <> <> <>
  1561 15 -20.720821 -24.709244 3.007841 115 " " D "A" 70 -0.50000 -0.50000 "ASP " " O  " "    " 8 0 0 FF2E2E  "O776"  0 1 9 ""  1 ""  <> 0 0 0 1561 1561 1 0 1562 0 1561 1561 1 22 776 0 776 776 "CCD mismatch"  <> <> <> <>
  1562 3 -19.444994 -26.271225 0.247180 115 " " D "A" 24 -0.22000 -0.22000 "ASP " " CB " "    " 6 0 0 808080  "C777"  0 1 9 ""  1 ""  <> 0 0 0 1562 1562 1 0 1563 2 1562 1562 1 25.31 777 0 777 777 "CCD mismatch"  <> <> <> <>
  1563 2 -20.015806 -26.732061 -1.124399 115 " " D "A" 24 0.70000 0.70000 "ASP " " CG " "    " 6 0 0 808080  "C778"  0 1 9 "%UT"  13 ""  <> 0 0 0 1563 1563 1 0 1564 0 1563 1563 1 37.84 778 0 778 778 "CCD mismatch"  <> <> <> <>
  1564 15 -20.188362 -25.943415 -2.091932 115 " " D "A" 70 -0.80000 -0.80000 "ASP " " OD1" "    " 8 0 0 FF2E2E  "O779"  0 1 9 ""  1 ""  <> 0 0 0 1564 1564 1 0 1565 0 1564 1564 1 35.07 779 0 779 779 "CCD mismatch"  <> <> <> <>
  1565 18 -20.130451 -27.972267 -1.307243 115 " " D "A" 70 -0.80000 -0.80000 "ASP " " OD2" "    " 8 -1 0 FF2E2E  "O780"  0 1 9 ""  1 ""  <> 0 0 0 1565 1565 1 0 1566 0 1565 1565 1 48.08 780 0 780 780 "CCD mismatch"  <> <> <> <>
  1566 43 -18.620689 -24.123899 -0.870163 115 " " D "A" 21 0.30000 0.30000 "ASP " " H  " "    " 1 0 0 FFFFFF  ""  -1 0 1 ""  1 ""  <> 0 0 0 1566 1566 1 0 1567 0 1566 1566 <> 17.44 <> <> <> 3869 <> <> <> <> <>
  1567 41 -20.941122 -24.683498 0.573668 115 " " D "A" 21 0.06000 0.06000 "ASP " " HA " "    " 1 0 0 FFFFFF  ""  -1 0 1 ""  1 ""  <> 0 0 0 1567 1567 1 0 1568 0 1567 1567 <> 21.91 <> <> <> 3870 <> <> <> <> <>
  1568 41 -19.748730 -26.885105 1.095116 115 " " D "A" 21 0.06000 0.06000 "ASP " " HB3" "    " 1 0 0 FFFFFF  ""  -1 0 1 ""  1 ""  <> 0 0 0 1568 1568 1 0 1569 0 1568 1568 <> 25.31 <> <> <> 3871 <> <> <> <> <>
  1569 41 -18.360779 -26.236088 0.140656 115 " " D "A" 21 0.06000 0.06000 "ASP " " HB2" "    " 1 0 0 FFFFFF  ""  -1 0 1 ""  1 ""  <> 0 0 0 1569 1569 1 0 1570 0 1569 1569 <> 25.31 <> <> <> 3872 <> <> <> <> <>
  1570 25 -18.436285 -24.616722 2.568741 116 " " Q "A" 38 -0.50000 -0.50000 "GLN " " N  " "    " 7 0 0 2E2EFF  "N781"  0 1 9 ""  1 ""  <> 0 0 0 1570 1570 1 0 1571 1 1570 1570 1 15.08 781 0 781 781 "CCD mismatch"  <> <> <> <>
  1571 3 -17.934259 -24.522369 3.905970 116 " " Q "A" 24 0.14000 0.14000 "GLN " " CA " "    " 6 0 0 808080  "C782"  0 1 -70 ""  1 ""  FF2E2E  0 0 0 1571 1571 1 0 1572 1 1571 1571 1 14.91 782 0 782 782 "CCD mismatch"  <> <> <> <>
  1572 2 -18.447329 -23.296110 4.716363 116 " " Q "A" 24 0.50000 0.50000 "GLN " " C  " "    " 6 0 0 808080  "C783"  0 1 9 ""  1 ""  <> 0 0 0 1572 1572 1 0 1573 0 1572 1572 1 15.45 783 0 783 783 "CCD mismatch"  <> <> <> <>
  1573 15 -18.577797 -23.339750 5.924673 116 " " Q "A" 70 -0.50000 -0.50000 "GLN " " O  " "    " 8 0 0 FF2E2E  "O784"  0 1 9 ""  1 ""  <> 0 0 0 1573 1573 1 0 1574 0 1573 1573 1 13.61 784 0 784 784 "CCD mismatch"  <> <> <> <>
  1574 3 -16.368313 -24.486115 3.866523 116 " " Q "A" 24 -0.12000 -0.12000 "GLN " " CB " "    " 6 0 0 808080  "C785"  0 1 9 ""  1 ""  <> 0 0 0 1574 1574 1 0 1575 2 1574 1574 1 19.23 785 0 785 785 "CCD mismatch"  <> <> <> <>
  1575 3 -15.777958 -25.642080 3.028984 116 " " Q "A" 24 -0.12000 -0.12000 "GLN " " CG " "    " 6 0 0 808080  "C786"  0 1 9 ""  1 ""  <> 0 0 0 1575 1575 1 0 1576 2 1575 1575 1 22.46 786 0 786 786 "CCD mismatch"  <> <> <> <>
  1576 2 -16.130297 -27.098772 3.371428 116 " " Q "A" 24 0.50000 0.50000 "GLN " " CD " "    " 6 0 0 808080  "C787"  0 1 9 "%UT"  13 "Flip"  <> 0 0 0 1576 1576 1 0 1577 0 1576 1576 1 32.49 787 0 787 787 "CCD mismatch"  0.0537149588192043 "Flip"  <> <>
  1577 25 -15.147300 -27.905338 3.757319 116 " " Q "A" 38 -0.76000 -0.76000 "GLN " " NE2" "    " 7 0 0 2E2EFF  "N788"  0 1 9 ""  1 ""  <> 0 0 0 1577 1577 1 0 1578 2 1577 1577 1 39.08 788 0 788 788 "CCD mismatch"  <> <> <> <>
  1578 15 -17.347813 -27.463680 3.346497 116 " " Q "A" 70 -0.50000 -0.50000 "GLN " " OE1" "    " 8 0 0 FF2E2E  "O789"  0 1 9 ""  1 ""  <> 0 0 0 1578 1578 1 0 1579 0 1578 1578 1 33.37 789 0 789 789 "CCD mismatch"  <> <> <> <>
  1579 43 -17.760485 -24.378481 1.856958 116 " " Q "A" 21 0.30000 0.30000 "GLN " " H  " "    " 1 0 0 FFFFFF  ""  -1 0 1 ""  1 ""  <> 0 0 0 1579 1579 1 0 1580 0 1579 1579 <> 15.08 <> <> <> 3873 <> <> <> <> <>
  1580 41 -18.295938 -25.344135 4.524028 116 " " Q "A" 21 0.06000 0.06000 "GLN " " HA " "    " 1 0 0 FFFFFF  ""  -1 0 1 ""  1 ""  <> 0 0 0 1580 1580 1 0 1581 0 1580 1580 <> 14.91 <> <> <> 3874 <> <> <> <> <>
  1581 41 -15.839293 -24.377260 4.813301 116 " " Q "A" 21 0.06000 0.06000 "GLN " " HB3" "    " 1 0 0 FFFFFF  ""  -1 0 1 ""  1 ""  <> 0 0 0 1581 1581 1 0 1582 0 1581 1581 <> 19.23 <> <> <> 3875 <> <> <> <> <>
  1582 41 -16.077852 -23.643818 3.238617 116 " " Q "A" 21 0.06000 0.06000 "GLN " " HB2" "    " 1 0 0 FFFFFF  ""  -1 0 1 ""  1 ""  <> 0 0 0 1582 1582 1 0 1583 0 1582 1582 <> 19.23 <> <> <> 3876 <> <> <> <> <>
  1583 41 -14.691653 -25.619211 3.115674 116 " " Q "A" 21 0.06000 0.06000 "GLN " " HG3" "    " 1 0 0 FFFFFF  ""  -1 0 1 ""  1 ""  <> 0 0 0 1583 1583 1 0 1584 0 1583 1583 <> 22.46 <> <> <> 3877 <> <> <> <> <>
  1584 41 -15.963351 -25.472338 1.968364 116 " " Q "A" 21 0.06000 0.06000 "GLN " " HG2" "    " 1 0 0 FFFFFF  ""  -1 0 1 ""  1 ""  <> 0 0 0 1584 1584 1 0 1585 0 1584 1584 <> 22.46 <> <> <> 3878 <> <> <> <> <>
  1585 43 -15.337794 -28.866179 4.003480 116 " " Q "A" 21 0.38000 0.38000 "GLN " "HE22" "    " 1 0 0 FFFFFF  ""  -1 0 1 ""  1 ""  <> 0 0 0 1585 1585 1 0 1586 0 1585 1585 <> 39.08 <> <> <> 3879 <> <> <> <> <>
  1586 43 -14.205585 -27.544674 3.813843 116 " " Q "A" 21 0.38000 0.38000 "GLN " "HE21" "    " 1 0 0 FFFFFF  ""  -1 0 1 ""  1 ""  <> 0 0 0 1586 1586 1 0 1587 0 1586 1586 <> 39.08 <> <> <> 3880 <> <> <> <> <>
  1587 25 -19.038731 -22.287506 3.954515 117 " " D "A" 38 -0.50000 -0.50000 "ASP " " N  " "    " 7 0 0 2E2EFF  "N790"  1 1 9 ""  1 ""  <> 0 0 0 1587 1587 1 0 1588 1 1587 1587 1 13.43 790 0 790 790 "CCD mismatch"  <> <> <> <>
  1588 3 -19.568626 -21.016466 4.499562 117 " " D "A" 24 0.14000 0.14000 "ASP " " CA " "    " 6 0 0 808080  "C791"  1 1 -70 ""  1 ""  FF2E2E  0 0 0 1588 1588 1 0 1589 1 1588 1588 1 16.4 791 0 791 791 "CCD mismatch"  <> <> <> <>
  1589 2 -20.998234 -21.221922 4.975831 117 " " D "A" 24 0.50000 0.50000 "ASP " " C  " "    " 6 0 0 808080  "C792"  1 1 9 ""  1 ""  <> 0 0 0 1589 1589 1 0 1590 0 1589 1589 1 14.96 792 0 792 792 "CCD mismatch"  <> <> <> <>
  1590 15 -21.525105 -20.264330 5.589244 117 " " D "A" 70 -0.50000 -0.50000 "ASP " " O  " "    " 8 0 0 FF2E2E  "O793"  1 1 9 ""  1 ""  <> 0 0 0 1590 1590 1 0 1591 0 1590 1590 1 13.82 793 0 793 793 "CCD mismatch"  <> <> <> <>
  1591 3 -19.549429 -19.805094 3.553468 117 " " D "A" 24 -0.22000 -0.22000 "ASP " " CB " "    " 6 0 0 808080  "C794"  1 1 9 ""  1 ""  <> 0 0 0 1591 1591 1 0 1592 2 1591 1591 1 14.79 794 0 794 794 "CCD mismatch"  <> <> <> <>
  1592 2 -18.234200 -19.352097 2.931919 117 " " D "A" 24 0.70000 0.70000 "ASP " " CG " "    " 6 0 0 808080  "C795"  1 1 9 "%UT"  13 ""  <> 0 0 0 1592 1592 1 0 1593 0 1592 1592 1 17.56 795 0 795 795 "CCD mismatch"  <> <> <> <>
  1593 15 -18.249439 -18.689091 1.834716 117 " " D "A" 70 -0.80000 -0.80000 "ASP " " OD1" "    " 8 0 0 FF2E2E  "O796"  1 1 9 ""  1 ""  <> 0 0 0 1593 1593 1 0 1594 0 1593 1593 1 15.81 796 0 796 796 "CCD mismatch"  <> <> <> <>
  1594 18 -17.195175 -19.420290 3.649377 117 " " D "A" 70 -0.80000 -0.80000 "ASP " " OD2" "    " 8 -1 0 FF2E2E  "O797"  1 1 9 ""  1 ""  <> 0 0 0 1594 1594 1 0 1595 0 1594 1594 1 15.95 797 0 797 797 "CCD mismatch"  <> <> <> <>
  1595 43 -19.052002 -22.248028 2.945373 117 " " D "A" 21 0.30000 0.30000 "ASP " " H  " "    " 1 0 0 FFFFFF  ""  -1 0 1 ""  1 ""  <> 0 0 0 1595 1595 1 0 1596 0 1595 1595 <> 13.43 <> <> <> 3881 <> <> <> <> <>
  1596 41 -18.940380 -20.864365 5.377210 117 " " D "A" 21 0.06000 0.06000 "ASP " " HA " "    " 1 0 0 FFFFFF  ""  -1 0 1 ""  1 ""  <> 0 0 0 1596 1596 1 0 1597 0 1596 1596 <> 16.4 <> <> <> 3882 <> <> <> <> <>
  1597 41 -19.946686 -18.955336 4.108621 117 " " D "A" 21 0.06000 0.06000 "ASP " " HB3" "    " 1 0 0 FFFFFF  ""  -1 0 1 ""  1 ""  <> 0 0 0 1597 1597 1 0 1598 0 1597 1597 <> 14.79 <> <> <> 3883 <> <> <> <> <>
  1598 41 -20.180815 -19.978338 2.682010 117 " " D "A" 21 0.06000 0.06000 "ASP " " HB2" "    " 1 0 0 FFFFFF  ""  -1 0 1 ""  1 ""  <> 0 0 0 1598 1598 1 0 1599 0 1598 1598 <> 14.79 <> <> <> 3884 <> <> <> <> <>
  1599 25 -21.544979 -22.424765 4.632214 118 " " E "A" 38 -0.50000 -0.50000 "GLU " " N  " "    " 7 0 0 2E2EFF  "N798"  1 1 9 ""  1 ""  <> 0 0 0 1599 1599 1 0 1600 1 1599 1599 1 14.7 798 0 798 798 "CCD mismatch"  <> <> <> <>
  1600 3 -22.761858 -22.921093 5.131831 118 " " E "A" 24 0.14000 0.14000 "GLU " " CA " "    " 6 0 0 808080  "C799"  1 1 -70 ""  1 ""  FF2E2E  0 0 0 1600 1600 1 0 1601 1 1600 1600 1 16.26 799 0 799 799 "CCD mismatch"  <> <> <> <>
  1601 2 -22.319742 -23.993900 6.164014 118 " " E "A" 24 0.50000 0.50000 "GLU " " C  " "    " 6 0 0 808080  "C800"  1 1 9 ""  1 ""  <> 0 0 0 1601 1601 1 0 1602 0 1601 1601 1 16.01 800 0 800 800 "CCD mismatch"  <> <> <> <>
  1602 15 -22.477612 -23.866854 7.388175 118 " " E "A" 70 -0.50000 -0.50000 "GLU " " O  " "    " 8 0 0 FF2E2E  "O801"  1 1 9 ""  1 ""  <> 0 0 0 1602 1602 1 0 1603 0 1602 1602 1 14.94 801 0 801 801 "CCD mismatch"  <> <> <> <>
  1603 3 -23.641552 -23.471527 4.003762 118 " " E "A" 24 -0.12000 -0.12000 "GLU " " CB " "    " 6 0 0 808080  "C802"  1 1 9 ""  1 ""  <> 0 0 0 1603 1603 1 0 1604 2 1603 1603 1 24.44 802 0 802 802 "CCD mismatch"  <> <> <> <>
  1604 3 -23.773466 -22.476379 2.834764 118 " " E "A" 24 -0.22000 -0.22000 "GLU " " CG " "    " 6 0 0 808080  "C803"  1 1 9 ""  1 ""  <> 0 0 0 1604 1604 1 0 1605 2 1604 1604 1 30.96 803 0 803 803 "CCD mismatch"  <> <> <> <>
  1605 2 -24.320429 -21.108738 3.296068 118 " " E "A" 24 0.70000 0.70000 "GLU " " CD " "    " 6 0 0 808080  "C804"  1 1 9 "%UT"  13 ""  <> 0 0 0 1605 1605 1 0 1606 0 1605 1605 1 37.52 804 0 804 804 "CCD mismatch"  10 <> <> <>
  1606 15 -25.433603 -21.054800 3.864580 118 " " E "A" 70 -0.80000 -0.80000 "GLU " " OE1" "    " 8 0 0 FF2E2E  "O805"  1 1 9 ""  1 ""  <> 0 0 0 1606 1606 1 0 1607 0 1606 1606 1 44.89 805 0 805 805 "CCD mismatch"  <> <> <> <>
  1607 18 -23.771751 -20.096231 2.811666 118 " " E "A" 70 -0.80000 -0.80000 "GLU " " OE2" "    " 8 -1 0 FF2E2E  "O806"  1 1 9 ""  1 ""  <> 0 0 0 1607 1607 1 0 1608 0 1607 1607 1 25.87 806 0 806 806 "CCD mismatch"  <> <> <> <>
  1608 43 -20.980709 -23.069656 4.097601 118 " " E "A" 21 0.30000 0.30000 "GLU " " H  " "    " 1 0 0 FFFFFF  ""  -1 0 1 ""  1 ""  <> 0 0 0 1608 1608 1 0 1609 0 1608 1608 <> 14.7 <> <> <> 3885 <> <> <> <> <>
  1609 41 -23.340931 -22.153521 5.645260 118 " " E "A" 21 0.06000 0.06000 "GLU " " HA " "    " 1 0 0 FFFFFF  ""  -1 0 1 ""  1 ""  <> 0 0 0 1609 1609 1 0 1610 0 1609 1609 <> 16.26 <> <> <> 3886 <> <> <> <> <>
  1610 41 -24.643929 -23.724405 4.349298 118 " " E "A" 21 0.06000 0.06000 "GLU " " HB3" "    " 1 0 0 FFFFFF  ""  -1 0 1 ""  1 ""  <> 0 0 0 1610 1610 1 0 1611 0 1610 1610 <> 24.44 <> <> <> 3887 <> <> <> <> <>
  1611 41 -23.221836 -24.372120 3.555565 118 " " E "A" 21 0.06000 0.06000 "GLU " " HB2" "    " 1 0 0 FFFFFF  ""  -1 0 1 ""  1 ""  <> 0 0 0 1611 1611 1 0 1612 0 1611 1611 <> 24.44 <> <> <> 3888 <> <> <> <> <>
  1612 41 -24.514114 -22.939350 2.182695 118 " " E "A" 21 0.06000 0.06000 "GLU " " HG3" "    " 1 0 0 FFFFFF  ""  -1 0 1 ""  1 ""  <> 0 0 0 1612 1612 1 0 1613 0 1612 1612 <> 30.96 <> <> <> 3889 <> <> <> <> <>
  1613 41 -22.825304 -22.461399 2.297300 118 " " E "A" 21 0.06000 0.06000 "GLU " " HG2" "    " 1 0 0 FFFFFF  ""  -1 0 1 ""  1 ""  <> 0 0 0 1613 1613 1 0 1614 0 1613 1613 <> 30.96 <> <> <> 3890 <> <> <> <> <>
  1614 25 -21.780113 -25.088608 5.668321 119 " " E "A" 38 -0.50000 -0.50000 "GLU " " N  " "    " 7 0 0 2E2EFF  "N807"  1 1 9 ""  1 ""  <> 0 0 0 1614 1614 1 0 1615 1 1614 1614 1 13.7 807 0 807 807 "CCD mismatch"  <> <> <> <>
  1615 3 -21.407866 -26.320755 6.298162 119 " " E "A" 24 0.14000 0.14000 "GLU " " CA " "    " 6 0 0 808080  "C808"  1 1 -70 ""  1 ""  FF2E2E  0 0 0 1615 1615 1 0 1616 1 1615 1615 1 15.56 808 0 808 808 "CCD mismatch"  <> <> <> <>
  1616 2 -20.509373 -26.313438 7.596326 119 " " E "A" 24 0.50000 0.50000 "GLU " " C  " "    " 6 0 0 808080  "C809"  1 1 9 ""  1 ""  <> 0 0 0 1616 1616 1 0 1617 0 1616 1616 1 11.64 809 0 809 809 "CCD mismatch"  <> <> <> <>
  1617 15 -20.707731 -27.107513 8.466544 119 " " E "A" 70 -0.50000 -0.50000 "GLU " " O  " "    " 8 0 0 FF2E2E  "O810"  1 1 9 ""  1 ""  <> 0 0 0 1617 1617 1 0 1618 0 1617 1617 1 10.58 810 0 810 810 "CCD mismatch"  <> <> <> <>
  1618 3 -21.000834 -27.356213 5.292443 119 " " E "A" 24 -0.12000 -0.12000 "GLU " " CB " "    " 6 0 0 808080  "C811"  1 1 9 ""  1 ""  <> 0 0 0 1618 1618 1 0 1619 2 1618 1618 1 18.5 811 0 811 811 "CCD mismatch"  <> <> <> <>
  1619 3 -22.232426 -27.670282 4.310228 119 " " E "A" 24 -0.22000 -0.22000 "GLU " " CG " "    " 6 0 0 808080  "C812"  1 1 9 ""  1 ""  <> 0 0 0 1619 1619 1 0 1620 2 1619 1619 1 26.28 812 0 812 812 "CCD mismatch"  <> <> <> <>
  1620 2 -22.121454 -28.666655 3.158705 119 " " E "A" 24 0.70000 0.70000 "GLU " " CD " "    " 6 0 0 808080  "C813"  1 1 9 "%UT"  13 ""  <> 0 0 0 1620 1620 1 0 1621 0 1620 1620 1 34.25 813 0 813 813 "CCD mismatch"  83.609294960534 <> <> <>
  1621 15 -21.187630 -29.480013 3.250184 119 " " E "A" 70 -0.80000 -0.80000 "GLU " " OE1" "    " 8 0 0 FF2E2E  "O814"  1 1 9 ""  1 ""  <> 0 0 0 1621 1621 1 0 1622 0 1621 1621 1 35.05 814 0 814 814 "CCD mismatch"  <> <> <> <>
  1622 18 -22.991159 -28.799170 2.313811 119 " " E "A" 70 -0.80000 -0.80000 "GLU " " OE2" "    " 8 -1 0 FF2E2E  "O815"  1 1 9 ""  1 ""  <> 0 0 0 1622 1622 1 0 1623 0 1622 1622 1 38.72 815 0 815 815 "CCD mismatch"  <> <> <> <>
  1623 43 -21.666092 -25.009920 4.667867 119 " " E "A" 21 0.30000 0.30000 "GLU " " H  " "    " 1 0 0 FFFFFF  ""  -1 0 1 ""  1 ""  <> 0 0 0 1623 1623 1 0 1624 0 1623 1623 <> 13.7 <> <> <> 3891 <> <> <> <> <>
  1624 41 -22.372786 -26.710005 6.622983 119 " " E "A" 21 0.06000 0.06000 "GLU " " HA " "    " 1 0 0 FFFFFF  ""  -1 0 1 ""  1 ""  <> 0 0 0 1624 1624 1 0 1625 0 1624 1624 <> 15.56 <> <> <> 3892 <> <> <> <> <>
  1625 41 -20.673433 -28.240181 5.839707 119 " " E "A" 21 0.06000 0.06000 "GLU " " HB3" "    " 1 0 0 FFFFFF  ""  -1 0 1 ""  1 ""  <> 0 0 0 1625 1625 1 0 1626 0 1625 1625 <> 18.5 <> <> <> 3893 <> <> <> <> <>
  1626 41 -20.098055 -26.979582 4.811563 119 " " E "A" 21 0.06000 0.06000 "GLU " " HB2" "    " 1 0 0 FFFFFF  ""  -1 0 1 ""  1 ""  <> 0 0 0 1626 1626 1 0 1627 0 1626 1626 <> 18.5 <> <> <> 3894 <> <> <> <> <>
  1627 41 -22.531172 -26.706203 3.898640 119 " " E "A" 21 0.06000 0.06000 "GLU " " HG3" "    " 1 0 0 FFFFFF  ""  -1 0 1 ""  1 ""  <> 0 0 0 1627 1627 1 0 1628 0 1627 1627 <> 26.28 <> <> <> 3895 <> <> <> <> <>
  1628 41 -23.094402 -28.098850 4.821529 119 " " E "A" 21 0.06000 0.06000 "GLU " " HG2" "    " 1 0 0 FFFFFF  ""  -1 0 1 ""  1 ""  <> 0 0 0 1628 1628 1 0 1629 0 1628 1628 <> 26.28 <> <> <> 3896 <> <> <> <> <>
  1629 25 -19.540169 -25.401747 7.658650 120 " " H "A" 38 -0.50000 -0.50000 "HIE " " N  " "    " 7 0 0 2E2EFF  "N816"  1 1 9 ""  1 ""  <> 0 0 0 1629 1629 1 0 1630 1 1629 1629 1 12.17 816 0 816 816 "CCD mismatch"  <> <> <> <>
  1630 3 -18.528303 -25.191454 8.680087 120 " " H "A" 24 0.14000 0.14000 "HIE " " CA " "    " 6 0 0 808080  "C817"  1 1 -70 ""  1 ""  FF2E2E  0 0 0 1630 1630 1 0 1631 1 1630 1630 1 11.83 817 0 817 817 "CCD mismatch"  <> <> <> <>
  1631 2 -18.762363 -23.807695 9.353918 120 " " H "A" 24 0.50000 0.50000 "HIE " " C  " "    " 6 0 0 808080  "C818"  1 1 9 ""  1 ""  <> 0 0 0 1631 1631 1 0 1632 0 1631 1631 1 9.4 818 0 818 818 "CCD mismatch"  <> <> <> <>
  1632 15 -18.820734 -23.799154 10.536078 120 " " H "A" 70 -0.50000 -0.50000 "HIE " " O  " "    " 8 0 0 FF2E2E  "O819"  1 1 9 ""  1 ""  <> 0 0 0 1632 1632 1 0 1633 0 1632 1632 1 9.48 819 0 819 819 "CCD mismatch"  <> <> <> <>
  1633 3 -17.121172 -25.286854 8.120406 120 " " H "A" 24 -0.12000 -0.12000 "HIE " " CB " "    " 6 0 0 808080  "C820"  1 1 9 ""  1 ""  <> 0 0 0 1633 1633 1 0 1634 2 1633 1633 1 10.87 820 0 820 820 "CCD mismatch"  <> <> <> <>
  1634 2 -16.554256 -26.573849 7.749773 120 " " H "A" 24 0.26000 0.26000 "HIE " " CG " "    " 6 0 0 808080  "C821"  1 1 9 "%UT"  13 "Flip HIE"  <> 0 0 0 1634 1634 1 0 1635 0 1634 1634 1 13.19 821 0 821 821 "CCD mismatch"  <> "Flip HIE"  <> <>
  1635 2 -15.492430 -26.791105 6.925382 120 " " H "A" 24 -0.28600 -0.28600 "HIE " " CD2" "    " 6 0 0 808080  "C822"  1 1 9 ""  1 ""  <> 0 0 0 1635 1635 1 0 1636 1 1635 1635 1 13.62 822 0 822 822 "CCD mismatch"  <> <> <> <>
  1636 25 -16.872250 -27.703335 8.439881 120 " " H "A" 38 -0.56300 -0.56300 "HIE " " ND1" "    " 7 0 0 2E2EFF  "N823"  1 1 9 ""  1 ""  <> 0 0 0 1636 1636 1 0 1637 0 1636 1636 1 18.76 823 0 823 823 "CCD mismatch"  <> <> <> <>
  1637 2 -15.956094 -28.561728 8.067039 120 " " H "A" 24 0.27500 0.27500 "HIE " " CE1" "    " 6 0 0 808080  "C824"  1 1 9 ""  1 ""  <> 0 0 0 1637 1637 1 0 1638 1 1637 1637 1 16.66 824 0 824 824 "CCD mismatch"  <> <> <> <>
  1638 25 -15.065088 -28.065691 7.228726 120 " " H "A" 38 -0.25700 -0.25700 "HIE " " NE2" "    " 7 0 0 2E2EFF  "N825"  1 1 9 ""  1 ""  <> 0 0 0 1638 1638 1 0 1639 1 1638 1638 1 16.62 825 0 825 825 "CCD mismatch"  <> <> <> <>
  1639 43 -19.561647 -24.756981 6.881529 120 " " H "A" 21 0.30000 0.30000 "HIE " " H  " "    " 1 0 0 FFFFFF  ""  -1 0 1 ""  1 ""  <> 0 0 0 1639 1639 1 0 1640 0 1639 1639 <> 12.17 <> <> <> 3897 <> <> <> <> <>
  1640 41 -18.572176 -25.876249 9.526983 120 " " H "A" 21 0.06000 0.06000 "HIE " " HA " "    " 1 0 0 FFFFFF  ""  -1 0 1 ""  1 ""  <> 0 0 0 1640 1640 1 0 1641 0 1640 1640 <> 11.83 <> <> <> 3898 <> <> <> <> <>
  1641 41 -16.446333 -24.898628 8.883278 120 " " H "A" 21 0.06000 0.06000 "HIE " " HB3" "    " 1 0 0 FFFFFF  ""  -1 0 1 ""  1 ""  <> 0 0 0 1641 1641 1 0 1642 0 1641 1641 <> 10.87 <> <> <> 3899 <> <> <> <> <>
  1642 41 -17.036036 -24.612217 7.268516 120 " " H "A" 21 0.06000 0.06000 "HIE " " HB2" "    " 1 0 0 FFFFFF  ""  -1 0 1 ""  1 ""  <> 0 0 0 1642 1642 1 0 1643 0 1642 1642 <> 10.87 <> <> <> 3900 <> <> <> <> <>
  1643 41 -15.047005 -26.126938 6.199522 120 " " H "A" 21 0.18700 0.18700 "HIE " " HD2" "    " 1 0 0 FFFFFF  ""  -1 0 1 ""  1 ""  <> 0 0 0 1643 1643 1 0 1644 0 1643 1643 <> 13.62 <> <> <> 3901 <> <> <> <> <>
  1644 41 -15.999884 -29.591591 8.389310 120 " " H "A" 21 0.07800 0.07800 "HIE " " HE1" "    " 1 0 0 FFFFFF  ""  -1 0 1 ""  1 ""  <> 0 0 0 1644 1644 1 0 1645 0 1644 1644 <> 16.66 <> <> <> 3903 <> <> <> <> <>
  1645 25 -18.875162 -22.695665 8.637393 121 " " C "A" 38 -0.50000 -0.50000 "CYS " " N  " "    " 7 0 0 2E2EFF  "N826"  1 1 9 ""  1 ""  <> 0 0 0 1645 1645 1 0 1647 1 1645 1645 1 9.3 826 0 826 826 "CCD mismatch"  <> <> <> <>
  1646 3 -18.794556 -21.365501 9.318429 121 " " C "A" 24 0.14000 0.14000 "CYS " " CA " "    " 6 0 0 808080  "C827"  1 1 -70 ""  1 ""  FF2E2E  0 0 0 1646 1646 1 0 1648 1 1646 1646 1 8.75 827 0 827 827 "CCD mismatch"  <> <> <> <>
  1647 2 -20.061106 -21.002701 10.128609 121 " " C "A" 24 0.50000 0.50000 "CYS " " C  " "    " 6 0 0 808080  "C828"  1 1 9 ""  1 ""  <> 0 0 0 1647 1647 1 0 1649 0 1647 1647 1 11.23 828 0 828 828 "CCD mismatch"  <> <> <> <>
  1648 15 -19.868042 -20.365274 11.136340 121 " " C "A" 70 -0.50000 -0.50000 "CYS " " O  " "    " 8 0 0 FF2E2E  "O829"  1 1 9 ""  1 ""  <> 0 0 0 1648 1648 1 0 1650 0 1648 1648 1 8.59 829 0 829 829 "CCD mismatch"  <> <> <> <>
  1649 3 -18.356390 -20.308228 8.335619 121 " " C "A" 24 0.02000 0.02000 "CYS " " CB " "    " 6 0 0 808080  "C830"  1 1 9 ""  1 ""  <> 0 0 0 1649 1649 1 0 1651 2 1649 1649 1 14.08 830 0 830 830 "CCD mismatch"  <> <> <> <>
  1650 49 -16.772804 -20.835089 7.712422 121 " " C "A" 143 -0.33500 -0.33500 "CYS " " SG " "    " 16 0 0 FFFF6B  "S831"  1 1 9 "%UT"  13 ""  <> 0 0 0 1650 1650 1 0 1652 1 1650 1650 1 16.1 831 0 831 831 "CCD mismatch"  <> <> <> <>
  1651 43 -18.745050 -22.700397 7.635816 121 " " C "A" 21 0.30000 0.30000 "CYS " " H  " "    " 1 0 0 FFFFFF  ""  -1 0 1 ""  1 ""  <> 0 0 0 1651 1651 1 0 1653 0 1651 1651 <> 9.3 <> <> <> 3904 <> <> <> <> <>
  1652 41 -18.046694 -21.339298 10.110966 121 " " C "A" 21 0.06000 0.06000 "CYS " " HA " "    " 1 0 0 FFFFFF  ""  -1 0 1 ""  1 ""  <> 0 0 0 1652 1652 1 0 1654 0 1652 1652 <> 8.75 <> <> <> 3905 <> <> <> <> <>
  1653 41 -18.292397 -19.280668 8.693568 121 " " C "A" 21 0.08000 0.08000 "CYS " " HB3" "    " 1 0 0 FFFFFF  ""  -1 0 1 ""  1 ""  <> 0 0 0 1653 1653 1 0 1655 0 1653 1653 <> 14.08 <> <> <> 3906 <> <> <> <> <>
  1654 41 -19.059715 -20.132530 7.521639 121 " " C "A" 21 0.08000 0.08000 "CYS " " HB2" "    " 1 0 0 FFFFFF  ""  -1 0 1 ""  1 ""  <> 0 0 0 1654 1654 1 0 1656 0 1654 1654 <> 14.08 <> <> <> 3907 <> <> <> <> <>
  1655 41 -16.175512 -20.392315 8.822415 121 " " C "A" 21 0.15500 0.15500 "CYS " " HG " "    " 1 0 0 FFFFFF  ""  -1 0 1 ""  1 ""  <> 0 0 0 1655 1655 1 0 1657 0 1655 1655 <> 16.1 <> <> <> 3908 <> <> <> <> <>
  1656 25 -21.234301 -21.556562 9.773956 122 " " R "A" 38 -0.50000 -0.50000 "ARG " " N  " "    " 7 0 0 2E2EFF  "N832"  1 1 9 ""  1 ""  <> 0 0 0 1656 1656 1 0 1658 1 1656 1656 1 9.91 832 0 832 832 "CCD mismatch"  <> <> <> <>
  1657 3 -22.386221 -21.368462 10.683401 122 " " R "A" 24 0.14000 0.14000 "ARG " " CA " "    " 6 0 0 808080  "C833"  1 1 -70 ""  1 ""  FF2E2E  0 0 0 1657 1657 1 0 1659 1 1657 1657 1 13 833 0 833 833 "CCD mismatch"  <> <> <> <>
  1658 2 -22.293049 -22.311106 11.903632 122 " " R "A" 24 0.50000 0.50000 "ARG " " C  " "    " 6 0 0 808080  "C834"  1 1 9 ""  1 ""  <> 0 0 0 1658 1658 1 0 1660 0 1658 1658 1 12.03 834 0 834 834 "CCD mismatch"  <> <> <> <>
  1659 15 -22.587999 -21.961382 12.989098 122 " " R "A" 70 -0.50000 -0.50000 "ARG " " O  " "    " 8 0 0 FF2E2E  "O835"  1 1 9 ""  1 ""  <> 0 0 0 1659 1659 1 0 1661 0 1659 1659 1 9.56 835 0 835 835 "CCD mismatch"  <> <> <> <>
  1660 3 -23.705645 -21.592785 9.856913 122 " " R "A" 24 -0.12000 -0.12000 "ARG " " CB " "    " 6 0 0 808080  "C836"  1 1 9 ""  1 ""  <> 0 0 0 1660 1660 1 0 1662 2 1660 1660 1 14.97 836 0 836 836 "CCD mismatch"  <> <> <> <>
  1661 3 -23.905802 -20.732496 8.623055 122 " " R "A" 24 -0.05000 -0.05000 "ARG " " CG " "    " 6 0 0 808080  "C837"  1 1 9 ""  1 ""  <> 0 0 0 1661 1661 1 0 1663 2 1661 1661 1 22.15 837 0 837 837 "CCD mismatch"  <> <> <> <>
  1662 3 -25.379944 -20.700575 8.226241 122 " " R "A" 24 0.19000 0.19000 "ARG " " CD " "    " 6 0 0 808080  "C838"  1 1 9 ""  1 ""  <> 0 0 0 1662 1662 1 0 1664 2 1662 1662 1 29 838 0 838 838 "CCD mismatch"  <> <> <> <>
  1663 25 -25.522797 -19.866722 7.062150 122 " " R "A" 38 -0.69997 -0.69997 "ARG " " NE " "    " 7 0 0 2E2EFF  "N839"  1 1 9 ""  1 ""  <> 0 0 0 1663 1663 1 0 1665 1 1663 1663 1 31.99 839 0 839 839 "CCD mismatch"  <> <> <> <>
  1664 2 -25.661480 -18.560892 6.834734 122 " " R "A" 24 0.63990 0.63990 "ARG " " CZ " "    " 6 0 0 808080  "C840"  1 1 9 ""  1 ""  <> 0 0 0 1664 1664 1 0 1666 0 1664 1664 1 37.96 840 0 840 840 "CCD mismatch"  <> <> <> <>
  1665 25 -25.830496 -17.702387 7.831171 122 " " R "A" 38 -0.79997 -0.79997 "ARG " " NH1" "    " 7 0 0 2E2EFF  "N841"  1 1 9 ""  1 ""  <> 0 0 0 1665 1665 1 0 1667 2 1665 1665 1 37.23 841 0 841 841 "CCD mismatch"  <> <> <> <>
  1666 31 -25.703726 -18.093666 5.564959 122 " " R "A" 38 -0.79997 -0.79997 "ARG " " NH2" "    " 7 1 0 2E2EFF  "N842"  1 1 9 ""  1 ""  <> 0 0 0 1666 1666 1 0 1668 2 1666 1666 1 38.85 842 0 842 842 "CCD mismatch"  <> <> <> <>
  1667 43 -21.234665 -22.175720 8.975996 122 " " R "A" 21 0.30000 0.30000 "ARG " " H  " "    " 1 0 0 FFFFFF  ""  -1 0 1 ""  1 ""  <> 0 0 0 1667 1667 1 0 1669 0 1667 1667 <> 9.91 <> <> <> 3909 <> <> <> <> <>
  1668 41 -22.503326 -20.355721 11.069067 122 " " R "A" 21 0.06000 0.06000 "ARG " " HA " "    " 1 0 0 FFFFFF  ""  -1 0 1 ""  1 ""  <> 0 0 0 1668 1668 1 0 1670 0 1668 1668 <> 13 <> <> <> 3910 <> <> <> <> <>
  1669 41 -24.563911 -21.575539 10.528613 122 " " R "A" 21 0.06000 0.06000 "ARG " " HB3" "    " 1 0 0 FFFFFF  ""  -1 0 1 ""  1 ""  <> 0 0 0 1669 1669 1 0 1671 0 1669 1669 <> 14.97 <> <> <> 3911 <> <> <> <> <>
  1670 41 -23.660213 -22.662563 9.652933 122 " " R "A" 21 0.06000 0.06000 "ARG " " HB2" "    " 1 0 0 FFFFFF  ""  -1 0 1 ""  1 ""  <> 0 0 0 1670 1670 1 0 1672 0 1670 1670 <> 14.97 <> <> <> 3912 <> <> <> <> <>
  1671 41 -23.284187 -21.149866 7.830905 122 " " R "A" 21 0.06000 0.06000 "ARG " " HG3" "    " 1 0 0 FFFFFF  ""  -1 0 1 ""  1 ""  <> 0 0 0 1671 1671 1 0 1673 0 1671 1671 <> 22.15 <> <> <> 3913 <> <> <> <> <>
  1672 41 -23.491306 -19.725164 8.662793 122 " " R "A" 21 0.06000 0.06000 "ARG " " HG2" "    " 1 0 0 FFFFFF  ""  -1 0 1 ""  1 ""  <> 0 0 0 1672 1672 1 0 1674 0 1672 1672 <> 22.15 <> <> <> 3914 <> <> <> <> <>
  1673 41 -26.085556 -20.569483 9.046625 122 " " R "A" 21 0.06000 0.06000 "ARG " " HD3" "    " 1 0 0 FFFFFF  ""  -1 0 1 ""  1 ""  <> 0 0 0 1673 1673 1 0 1675 0 1673 1673 <> 29 <> <> <> 3915 <> <> <> <> <>
  1674 41 -25.531780 -21.704918 7.830844 122 " " R "A" 21 0.06000 0.06000 "ARG " " HD2" "    " 1 0 0 FFFFFF  ""  -1 0 1 ""  1 ""  <> 0 0 0 1674 1674 1 0 1676 0 1674 1674 <> 29 <> <> <> 3916 <> <> <> <> <>
  1675 43 -25.507469 -20.432295 6.225493 122 " " R "A" 21 0.44000 0.44000 "ARG " " HE " "    " 1 0 0 FFFFFF  ""  -1 0 1 ""  1 ""  <> 0 0 0 1675 1675 1 0 1677 0 1675 1675 <> 31.99 <> <> <> 3917 <> <> <> <> <>
  1676 43 -25.897982 -16.709440 7.659108 122 " " R "A" 21 0.46000 0.46000 "ARG " "HH12" "    " 1 0 0 FFFFFF  ""  -1 0 1 ""  1 ""  <> 0 0 0 1676 1676 1 0 1678 0 1676 1676 <> 37.23 <> <> <> 3918 <> <> <> <> <>
  1677 43 -26.042784 -18.063160 8.750341 122 " " R "A" 21 0.46000 0.46000 "ARG " "HH11" "    " 1 0 0 FFFFFF  ""  -1 0 1 ""  1 ""  <> 0 0 0 1677 1677 1 0 1679 0 1677 1677 <> 37.23 <> <> <> 3919 <> <> <> <> <>
  1678 44 -25.735258 -17.095617 5.413264 122 " " R "A" 21 0.46000 0.46000 "ARG " "HH22" "    " 1 0 0 FFFFFF  ""  -1 0 1 ""  1 ""  <> 0 0 0 1678 1678 1 0 1680 0 1678 1678 <> 38.85 <> <> <> 3920 <> <> <> <> <>
  1679 44 -25.592230 -18.677647 4.748482 122 " " R "A" 21 0.46000 0.46000 "ARG " "HH21" "    " 1 0 0 FFFFFF  ""  -1 0 1 ""  1 ""  <> 0 0 0 1679 1679 1 0 1681 0 1679 1679 <> 38.85 <> <> <> 3921 <> <> <> <> <>
  1680 25 -21.803379 -23.568666 11.688545 123 " " K "A" 38 -0.50000 -0.50000 "LYS " " N  " "    " 7 0 0 2E2EFF  "N843"  1 1 9 ""  1 ""  <> 0 0 0 1680 1680 1 0 1682 1 1680 1680 1 9.79 843 0 843 843 "CCD mismatch"  <> <> <> <>
  1681 3 -21.532679 -24.556250 12.787359 123 " " K "A" 24 0.14000 0.14000 "LYS " " CA " "    " 6 0 0 808080  "C844"  1 1 -70 ""  1 ""  FF2E2E  0 0 0 1681 1681 1 0 1683 1 1681 1681 1 11.76 844 0 844 844 "CCD mismatch"  <> <> <> <>
  1682 2 -20.536446 -24.087132 13.862795 123 " " K "A" 24 0.50000 0.50000 "LYS " " C  " "    " 6 0 0 808080  "C845"  1 1 9 ""  1 ""  <> 0 0 0 1682 1682 1 0 1684 0 1682 1682 1 10.03 845 0 845 845 "CCD mismatch"  <> <> <> <>
  1683 15 -20.764465 -24.278162 15.055987 123 " " K "A" 70 -0.50000 -0.50000 "LYS " " O  " "    " 8 0 0 FF2E2E  "O846"  1 1 9 ""  1 ""  <> 0 0 0 1683 1683 1 0 1685 0 1683 1683 1 9.08 846 0 846 846 "CCD mismatch"  <> <> <> <>
  1684 3 -21.100439 -25.883123 12.069479 123 " " K "A" 24 -0.12000 -0.12000 "LYS " " CB " "    " 6 0 0 808080  "C847"  1 1 9 ""  1 ""  <> 0 0 0 1684 1684 1 0 1686 2 1684 1684 1 14.19 847 0 847 847 "CCD mismatch"  <> <> <> <>
  1685 3 -20.392727 -26.970644 12.919298 123 " " K "A" 24 -0.12000 -0.12000 "LYS " " CG " "    " 6 0 0 808080  "C848"  1 1 9 ""  1 ""  <> 0 0 0 1685 1685 1 0 1687 2 1685 1685 1 18.33 848 0 848 848 "CCD mismatch"  <> <> <> <>
  1686 3 -20.319101 -28.269938 12.102073 123 " " K "A" 24 -0.12000 -0.12000 "LYS " " CD " "    " 6 0 0 808080  "C849"  1 1 9 ""  1 ""  <> 0 0 0 1686 1686 1 0 1688 2 1686 1686 1 23.14 849 0 849 849 "CCD mismatch"  <> <> <> <>
  1687 3 -19.989967 -29.531584 12.917935 123 " " K "A" 24 0.19000 0.19000 "LYS " " CE " "    " 6 0 0 808080  "C850"  1 1 9 ""  1 ""  <> 0 0 0 1687 1687 1 0 1689 2 1687 1687 1 32.3 850 0 850 850 "CCD mismatch"  <> <> <> <>
  1688 32 -20.040798 -30.740526 12.014933 123 " " K "A" 38 -0.30000 -0.30000 "LYS " " NZ " "    " 7 1 0 2E2EFF  "N851"  1 1 9 "%UT"  13 ""  <> 0 0 0 1688 1688 1 0 1690 3 1688 1688 1 21.12 851 0 851 851 "CCD mismatch"  <> <> <> <>
  1689 43 -21.512470 -23.900047 10.779887 123 " " K "A" 21 0.30000 0.30000 "LYS " " H  " "    " 1 0 0 FFFFFF  ""  -1 0 1 ""  1 ""  <> 0 0 0 1689 1689 1 0 1691 0 1689 1689 <> 9.79 <> <> <> 3922 <> <> <> <> <>
  1690 41 -22.458748 -24.732727 13.334490 123 " " K "A" 21 0.06000 0.06000 "LYS " " HA " "    " 1 0 0 FFFFFF  ""  -1 0 1 ""  1 ""  <> 0 0 0 1690 1690 1 0 1692 0 1690 1690 <> 11.76 <> <> <> 3923 <> <> <> <> <>
  1691 41 -20.484447 -25.680916 11.193252 123 " " K "A" 21 0.06000 0.06000 "LYS " " HB3" "    " 1 0 0 FFFFFF  ""  -1 0 1 ""  1 ""  <> 0 0 0 1691 1691 1 0 1693 0 1691 1691 <> 14.19 <> <> <> 3924 <> <> <> <> <>
  1692 41 -21.937738 -26.263388 11.484309 123 " " K "A" 21 0.06000 0.06000 "LYS " " HB2" "    " 1 0 0 FFFFFF  ""  -1 0 1 ""  1 ""  <> 0 0 0 1692 1692 1 0 1694 0 1692 1692 <> 14.19 <> <> <> 3925 <> <> <> <> <>
  1693 41 -20.938818 -27.150833 13.845263 123 " " K "A" 21 0.06000 0.06000 "LYS " " HG3" "    " 1 0 0 FFFFFF  ""  -1 0 1 ""  1 ""  <> 0 0 0 1693 1693 1 0 1695 0 1693 1693 <> 18.33 <> <> <> 3926 <> <> <> <> <>
  1694 41 -19.411795 -26.587858 13.200991 123 " " K "A" 21 0.06000 0.06000 "LYS " " HG2" "    " 1 0 0 FFFFFF  ""  -1 0 1 ""  1 ""  <> 0 0 0 1694 1694 1 0 1696 0 1694 1694 <> 18.33 <> <> <> 3927 <> <> <> <> <>
  1695 41 -19.487471 -28.100443 11.418140 123 " " K "A" 21 0.06000 0.06000 "LYS " " HD3" "    " 1 0 0 FFFFFF  ""  -1 0 1 ""  1 ""  <> 0 0 0 1695 1695 1 0 1697 0 1695 1695 <> 23.14 <> <> <> 3928 <> <> <> <> <>
  1696 41 -21.219439 -28.312761 11.489161 123 " " K "A" 21 0.06000 0.06000 "LYS " " HD2" "    " 1 0 0 FFFFFF  ""  -1 0 1 ""  1 ""  <> 0 0 0 1696 1696 1 0 1698 0 1696 1696 <> 23.14 <> <> <> 3929 <> <> <> <> <>
  1697 41 -20.735846 -29.580870 13.711238 123 " " K "A" 21 0.06000 0.06000 "LYS " " HE3" "    " 1 0 0 FFFFFF  ""  -1 0 1 ""  1 ""  <> 0 0 0 1697 1697 1 0 1699 0 1697 1697 <> 32.3 <> <> <> 3930 <> <> <> <> <>
  1698 41 -19.103930 -29.385736 13.535810 123 " " K "A" 21 0.06000 0.06000 "LYS " " HE2" "    " 1 0 0 FFFFFF  ""  -1 0 1 ""  1 ""  <> 0 0 0 1698 1698 1 0 1700 0 1698 1698 <> 32.3 <> <> <> 3931 <> <> <> <> <>
  1699 44 -19.260626 -30.977201 11.418762 123 " " K "A" 21 0.33000 0.33000 "LYS " " HZ1" "    " 1 0 0 FFFFFF  ""  -1 0 1 ""  1 ""  <> 0 0 0 1699 1699 1 0 1701 0 1699 1699 <> 21.12 <> <> <> 3932 <> <> <> <> <>
  1700 44 -20.078163 -31.572950 12.585691 123 " " K "A" 21 0.33000 0.33000 "LYS " " HZ2" "    " 1 0 0 FFFFFF  ""  -1 0 1 ""  1 ""  <> 0 0 0 1700 1700 1 0 1702 0 1700 1700 <> 21.12 <> <> <> 3933 <> <> <> <> <>
  1701 44 -20.811300 -30.845329 11.370380 123 " " K "A" 21 0.33000 0.33000 "LYS " " HZ3" "    " 1 0 0 FFFFFF  ""  -1 0 1 ""  1 ""  <> 0 0 0 1701 1701 1 0 1703 0 1701 1701 <> 21.12 <> <> <> 3934 <> <> <> <> <>
  1702 25 -19.444624 -23.401421 13.456570 124 " " V "A" 38 -0.50000 -0.50000 "VAL " " N  " "    " 7 0 0 2E2EFF  "N852"  1 1 9 ""  1 ""  <> 0 0 0 1702 1702 1 0 1704 1 1702 1702 1 7.59 852 0 852 852 "CCD mismatch"  <> <> <> <>
  1703 3 -18.450981 -22.597322 14.267760 124 " " V "A" 24 0.14000 0.14000 "VAL " " CA " "    " 6 0 0 808080  "C853"  1 1 -70 ""  1 ""  FF2E2E  0 0 0 1703 1703 1 0 1705 1 1703 1703 1 8.72 853 0 853 853 "CCD mismatch"  <> <> <> <>
  1704 2 -19.123335 -21.552221 15.056948 124 " " V "A" 24 0.50000 0.50000 "VAL " " C  " "    " 6 0 0 808080  "C854"  1 1 9 ""  1 ""  <> 0 0 0 1704 1704 1 0 1706 0 1704 1704 1 9.49 854 0 854 854 "CCD mismatch"  <> <> <> <>
  1705 15 -18.967306 -21.567448 16.257641 124 " " V "A" 70 -0.50000 -0.50000 "VAL " " O  " "    " 8 0 0 FF2E2E  "O855"  1 1 9 ""  1 ""  <> 0 0 0 1705 1705 1 0 1707 0 1705 1705 1 8.53 855 0 855 855 "CCD mismatch"  <> <> <> <>
  1706 3 -17.456043 -21.928337 13.307619 124 " " V "A" 24 -0.06000 -0.06000 "VAL " " CB " "    " 6 0 0 808080  "C856"  1 1 9 ""  1 ""  <> 0 0 0 1706 1706 1 0 1708 1 1706 1706 1 8.05 856 0 856 856 "CCD mismatch"  <> <> <> <>
  1707 3 -16.656498 -20.720949 13.798960 124 " " V "A" 24 -0.18000 -0.18000 "VAL " " CG1" "    " 6 0 0 808080  "C857"  1 1 9 ""  1 ""  <> 0 0 0 1707 1707 1 0 1709 3 1707 1707 1 8.66 857 0 857 857 "CCD mismatch"  <> <> <> <>
  1708 3 -16.649702 -23.006802 12.641594 124 " " V "A" 24 -0.18000 -0.18000 "VAL " " CG2" "    " 6 0 0 808080  "C858"  1 1 9 ""  1 ""  <> 0 0 0 1708 1708 1 0 1710 3 1708 1708 1 9.05 858 0 858 858 "CCD mismatch"  <> <> <> <>
  1709 43 -19.316339 -23.230230 12.469484 124 " " V "A" 21 0.30000 0.30000 "VAL " " H  " "    " 1 0 0 FFFFFF  ""  -1 0 1 ""  1 ""  <> 0 0 0 1709 1709 1 0 1711 0 1709 1709 <> 7.59 <> <> <> 3935 <> <> <> <> <>
  1710 41 -18.029858 -23.252001 15.030745 124 " " V "A" 21 0.06000 0.06000 "VAL " " HA " "    " 1 0 0 FFFFFF  ""  -1 0 1 ""  1 ""  <> 0 0 0 1710 1710 1 0 1712 0 1710 1710 <> 8.72 <> <> <> 3936 <> <> <> <> <>
  1711 41 -18.055559 -21.596130 12.460085 124 " " V "A" 21 0.06000 0.06000 "VAL " " HB " "    " 1 0 0 FFFFFF  ""  -1 0 1 ""  1 ""  <> 0 0 0 1711 1711 1 0 1713 0 1711 1711 <> 8.05 <> <> <> 3937 <> <> <> <> <>
  1712 41 -15.699047 -21.012568 14.230643 124 " " V "A" 21 0.06000 0.06000 "VAL " "HG11" "    " 1 0 0 FFFFFF  ""  -1 0 1 ""  1 ""  <> 0 0 0 1712 1712 1 0 1714 0 1712 1712 <> 8.66 <> <> <> 3938 <> <> <> <> <>
  1713 41 -16.356979 -20.209753 12.884049 124 " " V "A" 21 0.06000 0.06000 "VAL " "HG12" "    " 1 0 0 FFFFFF  ""  -1 0 1 ""  1 ""  <> 0 0 0 1713 1713 1 0 1715 0 1713 1713 <> 8.66 <> <> <> 3939 <> <> <> <> <>
  1714 41 -17.083981 -19.942402 14.430798 124 " " V "A" 21 0.06000 0.06000 "VAL " "HG13" "    " 1 0 0 FFFFFF  ""  -1 0 1 ""  1 ""  <> 0 0 0 1714 1714 1 0 1716 0 1714 1714 <> 8.66 <> <> <> 3940 <> <> <> <> <>
  1715 41 -17.065695 -23.993017 12.435604 124 " " V "A" 21 0.06000 0.06000 "VAL " "HG21" "    " 1 0 0 FFFFFF  ""  -1 0 1 ""  1 ""  <> 0 0 0 1715 1715 1 0 1717 0 1715 1715 <> 9.05 <> <> <> 3941 <> <> <> <> <>
  1716 41 -16.305939 -22.678404 11.660740 124 " " V "A" 21 0.06000 0.06000 "VAL " "HG22" "    " 1 0 0 FFFFFF  ""  -1 0 1 ""  1 ""  <> 0 0 0 1716 1716 1 0 1718 0 1716 1716 <> 9.05 <> <> <> 3942 <> <> <> <> <>
  1717 41 -15.833042 -23.209221 13.334558 124 " " V "A" 21 0.06000 0.06000 "VAL " "HG23" "    " 1 0 0 FFFFFF  ""  -1 0 1 ""  1 ""  <> 0 0 0 1717 1717 1 0 1719 0 1717 1717 <> 9.05 <> <> <> 3943 <> <> <> <> <>
  1718 25 -19.919655 -20.688190 14.421173 125 " " N "A" 38 -0.50000 -0.50000 "ASN " " N  " "    " 7 0 0 2E2EFF  "N859"  1 1 9 ""  1 ""  <> 0 0 0 1718 1718 1 0 1720 1 1718 1718 1 9.23 859 0 859 859 "CCD mismatch"  <> <> <> <>
  1719 3 -20.652086 -19.585756 15.106471 125 " " N "A" 24 0.14000 0.14000 "ASN " " CA " "    " 6 0 0 808080  "C860"  1 1 -70 ""  1 ""  FF2E2E  0 0 0 1719 1719 1 0 1721 1 1719 1719 1 10.72 860 0 860 860 "CCD mismatch"  <> <> <> <>
  1720 2 -21.607695 -20.123589 16.206429 125 " " N "A" 24 0.50000 0.50000 "ASN " " C  " "    " 6 0 0 808080  "C861"  1 1 9 ""  1 ""  <> 0 0 0 1720 1720 1 0 1722 0 1720 1720 1 8.85 861 0 861 861 "CCD mismatch"  <> <> <> <>
  1721 15 -21.727333 -19.492630 17.260044 125 " " N "A" 70 -0.50000 -0.50000 "ASN " " O  " "    " 8 0 0 FF2E2E  "O862"  1 1 9 ""  1 ""  <> 0 0 0 1721 1721 1 0 1723 0 1721 1721 1 12.34 862 0 862 862 "CCD mismatch"  <> <> <> <>
  1722 3 -21.409779 -18.698587 14.007557 125 " " N "A" 24 -0.12000 -0.12000 "ASN " " CB " "    " 6 0 0 808080  "C863"  1 1 9 ""  1 ""  <> 0 0 0 1722 1722 1 0 1724 2 1722 1722 1 9.96 863 0 863 863 "CCD mismatch"  <> <> <> <>
  1723 2 -20.506615 -17.627779 13.436777 125 " " N "A" 24 0.50000 0.50000 "ASN " " CG " "    " 6 0 0 808080  "C864"  1 1 9 "%UT"  13 "Flip"  <> 0 0 0 1723 1723 1 0 1725 0 1723 1723 1 11.44 864 0 864 864 "CCD mismatch"  <> "Flip"  <> <>
  1724 25 -19.977766 -17.839382 12.265842 125 " " N "A" 38 -0.76000 -0.76000 "ASN " " ND2" "    " 7 0 0 2E2EFF  "N865"  1 1 9 ""  1 ""  <> 0 0 0 1724 1724 1 0 1726 2 1724 1724 1 7.45 865 0 865 865 "CCD mismatch"  <> <> <> <>
  1725 15 -20.174330 -16.619118 14.046827 125 " " N "A" 70 -0.50000 -0.50000 "ASN " " OD1" "    " 8 0 0 FF2E2E  "O866"  1 1 9 ""  1 ""  <> 0 0 0 1725 1725 1 0 1727 0 1725 1725 1 14.08 866 0 866 866 "CCD mismatch"  <> <> <> <>
  1726 43 -19.846973 -20.703140 13.413901 125 " " N "A" 21 0.30000 0.30000 "ASN " " H  " "    " 1 0 0 FFFFFF  ""  -1 0 1 ""  1 ""  <> 0 0 0 1726 1726 1 0 1728 0 1726 1726 <> 9.23 <> <> <> 3944 <> <> <> <> <>
  1727 41 -19.850882 -19.129807 15.688087 125 " " N "A" 21 0.06000 0.06000 "ASN " " HA " "    " 1 0 0 FFFFFF  ""  -1 0 1 ""  1 ""  <> 0 0 0 1727 1727 1 0 1729 0 1727 1727 <> 10.72 <> <> <> 3945 <> <> <> <> <>
  1728 41 -22.278173 -18.200325 14.438517 125 " " N "A" 21 0.06000 0.06000 "ASN " " HB3" "    " 1 0 0 FFFFFF  ""  -1 0 1 ""  1 ""  <> 0 0 0 1728 1728 1 0 1730 0 1728 1728 <> 9.96 <> <> <> 3946 <> <> <> <> <>
  1729 41 -21.751942 -19.391844 13.239167 125 " " N "A" 21 0.06000 0.06000 "ASN " " HB2" "    " 1 0 0 FFFFFF  ""  -1 0 1 ""  1 ""  <> 0 0 0 1729 1729 1 0 1731 0 1729 1729 <> 9.96 <> <> <> 3947 <> <> <> <> <>
  1730 43 -19.316025 -17.205841 11.840598 125 " " N "A" 21 0.38000 0.38000 "ASN " "HD22" "    " 1 0 0 FFFFFF  ""  -1 0 1 ""  1 ""  <> 0 0 0 1730 1730 1 0 1732 0 1730 1730 <> 7.45 <> <> <> 3948 <> <> <> <> <>
  1731 43 -20.094091 -18.585100 11.594671 125 " " N "A" 21 0.38000 0.38000 "ASN " "HD21" "    " 1 0 0 FFFFFF  ""  -1 0 1 ""  1 ""  <> 0 0 0 1731 1731 1 0 1733 0 1731 1731 <> 7.45 <> <> <> 3949 <> <> <> <> <>
  1732 25 -22.349056 -21.163267 15.825338 126 " " E "A" 38 -0.50000 -0.50000 "GLU " " N  " "    " 7 0 0 2E2EFF  "N867"  1 1 9 ""  1 ""  <> 0 0 0 1732 1732 1 0 1734 1 1732 1732 1 8.44 867 0 867 867 "CCD mismatch"  <> <> <> <>
  1733 3 -23.264841 -21.832323 16.757347 126 " " E "A" 24 0.14000 0.14000 "GLU " " CA " "    " 6 0 0 808080  "C868"  1 1 -70 ""  1 ""  FF2E2E  0 0 0 1733 1733 1 0 1735 1 1733 1733 1 8.4 868 0 868 868 "CCD mismatch"  <> <> <> <>
  1734 2 -22.498228 -22.493305 17.976458 126 " " E "A" 24 0.50000 0.50000 "GLU " " C  " "    " 6 0 0 808080  "C869"  1 1 9 ""  1 ""  <> 0 0 0 1734 1734 1 0 1736 0 1734 1734 1 10.18 869 0 869 869 "CCD mismatch"  <> <> <> <>
  1735 15 -23.105478 -22.578787 19.041399 126 " " E "A" 70 -0.50000 -0.50000 "GLU " " O  " "    " 8 0 0 FF2E2E  "O870"  1 1 9 ""  1 ""  <> 0 0 0 1735 1735 1 0 1737 0 1735 1735 1 11.29 870 0 870 870 "CCD mismatch"  <> <> <> <>
  1736 3 -24.011435 -22.870573 15.866796 126 " " E "A" 24 -0.12000 -0.12000 "GLU " " CB " "    " 6 0 0 808080  "C871"  1 1 9 ""  1 ""  <> 0 0 0 1736 1736 1 0 1738 2 1736 1736 1 9.58 871 0 871 871 "CCD mismatch"  <> <> <> <>
  1737 3 -25.045658 -22.216076 14.923887 126 " " E "A" 24 -0.22000 -0.22000 "GLU " " CG " "    " 6 0 0 808080  "C872"  1 1 9 ""  1 ""  <> 0 0 0 1737 1737 1 0 1739 2 1737 1737 1 16.15 872 0 872 872 "CCD mismatch"  <> <> <> <>
  1738 2 -25.742668 -23.120417 13.964489 126 " " E "A" 24 0.70000 0.70000 "GLU " " CD " "    " 6 0 0 808080  "C873"  1 1 9 "%UT"  13 ""  <> 0 0 0 1738 1738 1 0 1740 0 1738 1738 1 23.38 873 0 873 873 "CCD mismatch"  <> <> <> <>
  1739 15 -26.153751 -22.573666 12.854639 126 " " E "A" 70 -0.80000 -0.80000 "GLU " " OE1" "    " 8 0 0 FF2E2E  "O874"  1 1 9 ""  1 ""  <> 0 0 0 1739 1739 1 0 1741 0 1739 1739 1 25.9 874 0 874 874 "CCD mismatch"  <> <> <> <>
  1740 18 -25.921560 -24.333904 14.164181 126 " " E "A" 70 -0.80000 -0.80000 "GLU " " OE2" "    " 8 -1 0 FF2E2E  "O875"  1 1 9 ""  1 ""  <> 0 0 0 1740 1740 1 0 1742 0 1740 1740 1 27.68 875 0 875 875 "CCD mismatch"  <> <> <> <>
  1741 43 -22.117184 -21.585323 14.937532 126 " " E "A" 21 0.30000 0.30000 "GLU " " H  " "    " 1 0 0 FFFFFF  ""  -1 0 1 ""  1 ""  <> 0 0 0 1741 1741 1 0 1743 0 1741 1741 <> 8.44 <> <> <> 3950 <> <> <> <> <>
  1742 41 -23.948154 -21.097584 17.183187 126 " " E "A" 21 0.06000 0.06000 "GLU " " HA " "    " 1 0 0 FFFFFF  ""  -1 0 1 ""  1 ""  <> 0 0 0 1742 1742 1 0 1744 0 1742 1742 <> 8.4 <> <> <> 3951 <> <> <> <> <>
  1743 41 -24.563658 -23.552570 16.513340 126 " " E "A" 21 0.06000 0.06000 "GLU " " HB3" "    " 1 0 0 FFFFFF  ""  -1 0 1 ""  1 ""  <> 0 0 0 1743 1743 1 0 1745 0 1743 1743 <> 9.58 <> <> <> 3952 <> <> <> <> <>
  1744 41 -23.323002 -23.511654 15.316178 126 " " E "A" 21 0.06000 0.06000 "GLU " " HB2" "    " 1 0 0 FFFFFF  ""  -1 0 1 ""  1 ""  <> 0 0 0 1744 1744 1 0 1746 0 1744 1744 <> 9.58 <> <> <> 3953 <> <> <> <> <>
  1745 41 -24.512373 -21.387838 14.457283 126 " " E "A" 21 0.06000 0.06000 "GLU " " HG3" "    " 1 0 0 FFFFFF  ""  -1 0 1 ""  1 ""  <> 0 0 0 1745 1745 1 0 1747 0 1745 1745 <> 16.15 <> <> <> 3954 <> <> <> <> <>
  1746 41 -25.774353 -21.628590 15.482429 126 " " E "A" 21 0.06000 0.06000 "GLU " " HG2" "    " 1 0 0 FFFFFF  ""  -1 0 1 ""  1 ""  <> 0 0 0 1746 1746 1 0 1748 0 1746 1746 <> 16.15 <> <> <> 3955 <> <> <> <> <>
  1747 25 -21.255125 -22.961124 17.716272 127 " " Y "A" 38 -0.50000 -0.50000 "TYR " " N  " "    " 7 0 0 2E2EFF  "N876"  1 1 9 ""  1 ""  <> 0 0 0 1747 1747 1 0 1749 1 1747 1747 1 8.73 876 0 876 876 "CCD mismatch"  <> <> <> <>
  1748 3 -20.430298 -23.484137 18.811457 127 " " Y "A" 24 0.14000 0.14000 "TYR " " CA " "    " 6 0 0 808080  "C877"  1 1 -70 ""  1 ""  FF2E2E  0 0 0 1748 1748 1 0 1750 1 1748 1748 1 10.64 877 0 877 877 "CCD mismatch"  <> <> <> <>
  1749 2 -19.873505 -22.381897 19.736252 127 " " Y "A" 24 0.50000 0.50000 "TYR " " C  " "    " 6 0 0 808080  "C878"  1 1 9 ""  1 ""  <> 0 0 0 1749 1749 1 0 1751 0 1749 1749 1 13.64 878 0 878 878 "CCD mismatch"  <> <> <> <>
  1750 15 -19.630447 -22.666803 20.908958 127 " " Y "A" 70 -0.50000 -0.50000 "TYR " " O  " "    " 8 0 0 FF2E2E  "O879"  1 1 9 ""  1 ""  <> 0 0 0 1750 1750 1 0 1752 0 1750 1750 1 13.33 879 0 879 879 "CCD mismatch"  <> <> <> <>
  1751 3 -19.306757 -24.307661 18.309801 127 " " Y "A" 24 -0.00500 -0.00500 "TYR " " CB " "    " 6 0 0 808080  "C880"  1 1 9 ""  1 ""  <> 0 0 0 1751 1751 1 0 1753 2 1751 1751 1 10.38 880 0 880 880 "CCD mismatch"  <> <> <> <>
  1752 2 -19.554550 -25.665977 17.724436 127 " " Y "A" 24 -0.11500 -0.11500 "TYR " " CG " "    " 6 0 0 808080  "C881"  1 1 9 ""  1 ""  <> 0 0 0 1752 1752 1 0 1754 0 1752 1752 1 12.71 881 0 881 881 "CCD mismatch"  <> <> <> <>
  1753 2 -20.591614 -26.523048 18.059212 127 " " Y "A" 24 -0.11500 -0.11500 "TYR " " CD1" "    " 6 0 0 808080  "C882"  1 1 9 ""  1 ""  <> 0 0 0 1753 1753 1 0 1755 1 1753 1753 1 15.75 882 0 882 882 "CCD mismatch"  <> <> <> <>
  1754 2 -18.544815 -26.149830 16.846100 127 " " Y "A" 24 -0.11500 -0.11500 "TYR " " CD2" "    " 6 0 0 808080  "C883"  1 1 9 ""  1 ""  <> 0 0 0 1754 1754 1 0 1756 1 1754 1754 1 14.82 883 0 883 883 "CCD mismatch"  <> <> <> <>
  1755 2 -20.709320 -27.808138 17.565878 127 " " Y "A" 24 -0.11500 -0.11500 "TYR " " CE1" "    " 6 0 0 808080  "C884"  1 1 9 ""  1 ""  <> 0 0 0 1755 1755 1 0 1757 1 1755 1755 1 17.53 884 0 884 884 "CCD mismatch"  <> <> <> <>
  1756 2 -18.644688 -27.469513 16.332802 127 " " Y "A" 24 -0.11500 -0.11500 "TYR " " CE2" "    " 6 0 0 808080  "C885"  1 1 9 ""  1 ""  <> 0 0 0 1756 1756 1 0 1758 1 1756 1756 1 20.56 885 0 885 885 "CCD mismatch"  <> <> <> <>
  1757 2 -19.697760 -28.323818 16.750652 127 " " Y "A" 24 0.15000 0.15000 "TYR " " CZ " "    " 6 0 0 808080  "C886"  1 1 9 ""  1 ""  <> 0 0 0 1757 1757 1 0 1759 0 1757 1757 1 24.34 886 0 886 886 "CCD mismatch"  <> <> <> <>
  1758 16 -19.766296 -29.579575 16.217806 127 " " Y "A" 70 -0.58500 -0.58500 "TYR " " OH " "    " 8 0 0 FF2E2E  "O887"  1 1 9 "%UT"  13 ""  <> 0 0 0 1758 1758 1 0 1760 1 1758 1758 1 27.53 887 0 887 887 "CCD mismatch"  <> <> <> <>
  1759 43 -20.720093 -22.800095 16.874897 127 " " Y "A" 21 0.30000 0.30000 "TYR " " H  " "    " 1 0 0 FFFFFF  ""  -1 0 1 ""  1 ""  <> 0 0 0 1759 1759 1 0 1761 0 1759 1759 <> 8.73 <> <> <> 3956 <> <> <> <> <>
  1760 41 -21.153017 -24.075006 19.374166 127 " " Y "A" 21 0.06000 0.06000 "TYR " " HA " "    " 1 0 0 FFFFFF  ""  -1 0 1 ""  1 ""  <> 0 0 0 1760 1760 1 0 1762 0 1760 1760 <> 10.64 <> <> <> 3957 <> <> <> <> <>
  1761 41 -18.700283 -24.650234 19.148211 127 " " Y "A" 21 0.06000 0.06000 "TYR " " HB3" "    " 1 0 0 FFFFFF  ""  -1 0 1 ""  1 ""  <> 0 0 0 1761 1761 1 0 1763 0 1761 1761 <> 10.38 <> <> <> 3958 <> <> <> <> <>
  1762 41 -18.644930 -23.650192 17.746046 127 " " Y "A" 21 0.06000 0.06000 "TYR " " HB2" "    " 1 0 0 FFFFFF  ""  -1 0 1 ""  1 ""  <> 0 0 0 1762 1762 1 0 1764 0 1762 1762 <> 10.38 <> <> <> 3959 <> <> <> <> <>
  1763 41 -21.386499 -26.180288 18.705019 127 " " Y "A" 21 0.11500 0.11500 "TYR " " HD1" "    " 1 0 0 FFFFFF  ""  -1 0 1 ""  1 ""  <> 0 0 0 1763 1763 1 0 1765 0 1763 1763 <> 15.75 <> <> <> 3960 <> <> <> <> <>
  1764 41 -17.775555 -25.449076 16.556986 127 " " Y "A" 21 0.11500 0.11500 "TYR " " HD2" "    " 1 0 0 FFFFFF  ""  -1 0 1 ""  1 ""  <> 0 0 0 1764 1764 1 0 1766 0 1764 1764 <> 14.82 <> <> <> 3961 <> <> <> <> <>
  1765 41 -21.459064 -28.505165 17.910009 127 " " Y "A" 21 0.11500 0.11500 "TYR " " HE1" "    " 1 0 0 FFFFFF  ""  -1 0 1 ""  1 ""  <> 0 0 0 1765 1765 1 0 1767 0 1765 1765 <> 17.53 <> <> <> 3962 <> <> <> <> <>
  1766 41 -17.907682 -27.893040 15.666586 127 " " Y "A" 21 0.11500 0.11500 "TYR " " HE2" "    " 1 0 0 FFFFFF  ""  -1 0 1 ""  1 ""  <> 0 0 0 1766 1766 1 0 1768 0 1766 1766 <> 20.56 <> <> <> 3963 <> <> <> <> <>
  1767 42 -20.474442 -29.982103 16.725832 127 " " Y "A" 21 0.43500 0.43500 "TYR " " HH " "    " 1 0 0 FFFFFF  ""  -1 0 1 ""  1 ""  <> 0 0 0 1767 1767 1 0 1769 0 1767 1767 <> 27.53 <> <> <> 3964 <> <> <> <> <>
  1768 25 -19.746347 -21.122475 19.275845 128 " " L "A" 38 -0.50000 -0.50000 "LEU " " N  " "    " 7 0 0 2E2EFF  "N888"  1 1 9 ""  1 ""  <> 0 0 0 1768 1768 1 0 1770 1 1768 1768 1 10.23 888 0 888 888 "CCD mismatch"  <> <> <> <>
  1769 3 -19.328327 -19.971231 20.121277 128 " " L "A" 24 0.14000 0.14000 "LEU " " CA " "    " 6 0 0 808080  "C889"  1 1 -70 ""  1 ""  FF2E2E  0 0 0 1769 1769 1 0 1771 1 1769 1769 1 9.24 889 0 889 889 "CCD mismatch"  <> <> <> <>
  1770 2 -20.460096 -19.428082 20.943787 128 " " L "A" 24 0.50000 0.50000 "LEU " " C  " "    " 6 0 0 808080  "C890"  1 1 9 ""  1 ""  <> 0 0 0 1770 1770 1 0 1772 0 1770 1770 1 12.69 890 0 890 890 "CCD mismatch"  <> <> <> <>
  1771 15 -20.222927 -18.830666 22.012054 128 " " L "A" 70 -0.50000 -0.50000 "LEU " " O  " "    " 8 0 0 FF2E2E  "O891"  1 1 9 ""  1 ""  <> 0 0 0 1771 1771 1 0 1773 0 1771 1771 1 13.19 891 0 891 891 "CCD mismatch"  <> <> <> <>
  1772 3 -18.638012 -18.784941 19.375154 128 " " L "A" 24 -0.12000 -0.12000 "LEU " " CB " "    " 6 0 0 808080  "C892"  1 1 9 ""  1 ""  <> 0 0 0 1772 1772 1 0 1774 2 1772 1772 1 9.26 892 0 892 892 "CCD mismatch"  <> <> <> <>
  1773 3 -17.546782 -19.164259 18.294041 128 " " L "A" 24 -0.06000 -0.06000 "LEU " " CG " "    " 6 0 0 808080  "C893"  1 1 9 ""  1 ""  <> 0 0 0 1773 1773 1 0 1775 1 1773 1773 1 11.09 893 0 893 893 "CCD mismatch"  <> <> <> <>
  1774 3 -17.426611 -18.098907 17.089624 128 " " L "A" 24 -0.18000 -0.18000 "LEU " " CD1" "    " 6 0 0 808080  "C894"  1 1 9 ""  1 ""  <> 0 0 0 1774 1774 1 0 1776 3 1774 1774 1 14.49 894 0 894 894 "CCD mismatch"  <> <> <> <>
  1775 3 -16.158609 -19.424501 18.839060 128 " " L "A" 24 -0.18000 -0.18000 "LEU " " CD2" "    " 6 0 0 808080  "C895"  1 1 9 ""  1 ""  <> 0 0 0 1775 1775 1 0 1777 3 1775 1775 1 14.96 895 0 895 895 "CCD mismatch"  <> <> <> <>
  1776 43 -19.822655 -20.944046 18.284666 128 " " L "A" 21 0.30000 0.30000 "LEU " " H  " "    " 1 0 0 FFFFFF  ""  -1 0 1 ""  1 ""  <> 0 0 0 1776 1776 1 0 1778 0 1776 1776 <> 10.23 <> <> <> 3965 <> <> <> <> <>
  1777 41 -18.548325 -20.319036 20.798574 128 " " L "A" 21 0.06000 0.06000 "LEU " " HA " "    " 1 0 0 FFFFFF  ""  -1 0 1 ""  1 ""  <> 0 0 0 1777 1777 1 0 1779 0 1777 1777 <> 9.24 <> <> <> 3966 <> <> <> <> <>
  1778 41 -18.115919 -18.227987 20.153177 128 " " L "A" 21 0.06000 0.06000 "LEU " " HB3" "    " 1 0 0 FFFFFF  ""  -1 0 1 ""  1 ""  <> 0 0 0 1778 1778 1 0 1780 0 1778 1778 <> 9.26 <> <> <> 3967 <> <> <> <> <>
  1779 41 -19.463234 -18.144653 19.063484 128 " " L "A" 21 0.06000 0.06000 "LEU " " HB2" "    " 1 0 0 FFFFFF  ""  -1 0 1 ""  1 ""  <> 0 0 0 1779 1779 1 0 1781 0 1779 1779 <> 9.26 <> <> <> 3968 <> <> <> <> <>
  1780 41 -17.876505 -20.080706 17.804642 128 " " L "A" 21 0.06000 0.06000 "LEU " " HG " "    " 1 0 0 FFFFFF  ""  -1 0 1 ""  1 ""  <> 0 0 0 1780 1780 1 0 1782 0 1780 1780 <> 11.09 <> <> <> 3969 <> <> <> <> <>
  1781 41 -16.956762 -18.425255 16.161810 128 " " L "A" 21 0.06000 0.06000 "LEU " "HD11" "    " 1 0 0 FFFFFF  ""  -1 0 1 ""  1 ""  <> 0 0 0 1781 1781 1 0 1783 0 1781 1781 <> 14.49 <> <> <> 3970 <> <> <> <> <>
  1782 41 -18.458229 -17.861853 16.829485 128 " " L "A" 21 0.06000 0.06000 "LEU " "HD12" "    " 1 0 0 FFFFFF  ""  -1 0 1 ""  1 ""  <> 0 0 0 1782 1782 1 0 1784 0 1782 1782 <> 14.49 <> <> <> 3971 <> <> <> <> <>
  1783 41 -16.995367 -17.200769 17.531754 128 " " L "A" 21 0.06000 0.06000 "LEU " "HD13" "    " 1 0 0 FFFFFF  ""  -1 0 1 ""  1 ""  <> 0 0 0 1783 1783 1 0 1785 0 1783 1783 <> 14.49 <> <> <> 3972 <> <> <> <> <>
  1784 41 -16.227859 -19.633471 19.906597 128 " " L "A" 21 0.06000 0.06000 "LEU " "HD21" "    " 1 0 0 FFFFFF  ""  -1 0 1 ""  1 ""  <> 0 0 0 1784 1784 1 0 1786 0 1784 1784 <> 14.96 <> <> <> 3973 <> <> <> <> <>
  1785 41 -15.699041 -20.321871 18.424776 128 " " L "A" 21 0.06000 0.06000 "LEU " "HD22" "    " 1 0 0 FFFFFF  ""  -1 0 1 ""  1 ""  <> 0 0 0 1785 1785 1 0 1787 0 1785 1785 <> 14.96 <> <> <> 3974 <> <> <> <> <>
  1786 41 -15.507767 -18.567181 18.667284 128 " " L "A" 21 0.06000 0.06000 "LEU " "HD23" "    " 1 0 0 FFFFFF  ""  -1 0 1 ""  1 ""  <> 0 0 0 1786 1786 1 0 1788 0 1786 1786 <> 14.96 <> <> <> 3975 <> <> <> <> <>
  1787 25 -21.733721 -19.558668 20.478470 129 " " N "A" 38 -0.50000 -0.50000 "ASN " " N  " "    " 7 0 0 2E2EFF  "N896"  1 1 9 ""  1 ""  <> 0 0 0 1787 1787 1 0 1789 1 1787 1787 1 10.18 896 0 896 896 "CCD mismatch"  <> <> <> <>
  1788 3 -22.963287 -19.203310 21.252266 129 " " N "A" 24 0.14000 0.14000 "ASN " " CA " "    " 6 0 0 808080  "C897"  1 1 -70 ""  1 ""  FF2E2E  0 0 0 1788 1788 1 0 1790 1 1788 1788 1 12.07 897 0 897 897 "CCD mismatch"  <> <> <> <>
  1789 2 -23.275589 -20.310577 22.282860 129 " " N "A" 24 0.50000 0.50000 "ASN " " C  " "    " 6 0 0 808080  "C898"  1 1 9 ""  1 ""  <> 0 0 0 1789 1789 1 0 1791 0 1789 1789 1 18.62 898 0 898 898 "CCD mismatch"  <> <> <> <>
  1790 15 -23.013464 -20.221531 23.488703 129 " " N "A" 70 -0.50000 -0.50000 "ASN " " O  " "    " 8 0 0 FF2E2E  "O899"  1 1 9 ""  1 ""  <> 0 0 0 1790 1790 1 0 1792 0 1790 1790 1 15.54 899 0 899 899 "CCD mismatch"  <> <> <> <>
  1791 3 -24.045198 -19.006618 20.217319 129 " " N "A" 24 -0.12000 -0.12000 "ASN " " CB " "    " 6 0 0 808080  "C900"  1 1 9 ""  1 ""  <> 0 0 0 1791 1791 1 0 1793 2 1791 1791 1 10.71 900 0 900 900 "CCD mismatch"  <> <> <> <>
  1792 2 -24.072971 -17.611132 19.456724 129 " " N "A" 24 0.50000 0.50000 "ASN " " CG " "    " 6 0 0 808080  "C901"  1 1 9 "%UT"  13 "Flip"  <> 0 0 0 1792 1792 1 0 1794 0 1792 1792 1 14.18 901 0 901 901 "CCD mismatch"  <> "Flip"  <> <>
  1793 25 -23.450193 -17.557249 18.231495 129 " " N "A" 38 -0.76000 -0.76000 "ASN " " ND2" "    " 7 0 0 2E2EFF  "N902"  1 1 9 ""  1 ""  <> 0 0 0 1793 1793 1 0 1795 2 1793 1793 1 10.41 902 0 902 902 "CCD mismatch"  <> <> <> <>
  1794 15 -24.565409 -16.566137 19.974184 129 " " N "A" 70 -0.50000 -0.50000 "ASN " " OD1" "    " 8 0 0 FF2E2E  "O903"  1 1 9 ""  1 ""  <> 0 0 0 1794 1794 1 0 1796 0 1794 1794 1 14.86 903 0 903 903 "CCD mismatch"  <> <> <> <>
  1795 43 -21.926250 -19.855637 19.532507 129 " " N "A" 21 0.30000 0.30000 "ASN " " H  " "    " 1 0 0 FFFFFF  ""  -1 0 1 ""  1 ""  <> 0 0 0 1795 1795 1 0 1797 0 1795 1795 <> 10.18 <> <> <> 3976 <> <> <> <> <>
  1796 41 -22.735767 -18.295376 21.810823 129 " " N "A" 21 0.06000 0.06000 "ASN " " HA " "    " 1 0 0 FFFFFF  ""  -1 0 1 ""  1 ""  <> 0 0 0 1796 1796 1 0 1798 0 1796 1796 <> 12.07 <> <> <> 3977 <> <> <> <> <>
  1797 41 -25.012098 -19.007977 20.720522 129 " " N "A" 21 0.06000 0.06000 "ASN " " HB3" "    " 1 0 0 FFFFFF  ""  -1 0 1 ""  1 ""  <> 0 0 0 1797 1797 1 0 1799 0 1797 1797 <> 10.71 <> <> <> 3978 <> <> <> <> <>
  1798 41 -24.245726 -19.743366 19.439445 129 " " N "A" 21 0.06000 0.06000 "ASN " " HB2" "    " 1 0 0 FFFFFF  ""  -1 0 1 ""  1 ""  <> 0 0 0 1798 1798 1 0 1800 0 1798 1798 <> 10.71 <> <> <> 3979 <> <> <> <> <>
  1799 43 -23.453983 -16.697548 17.701406 129 " " N "A" 21 0.38000 0.38000 "ASN " "HD22" "    " 1 0 0 FFFFFF  ""  -1 0 1 ""  1 ""  <> 0 0 0 1799 1799 1 0 1801 0 1799 1799 <> 10.41 <> <> <> 3980 <> <> <> <> <>
  1800 43 -22.906952 -18.345179 17.908766 129 " " N "A" 21 0.38000 0.38000 "ASN " "HD21" "    " 1 0 0 FFFFFF  ""  -1 0 1 ""  1 ""  <> 0 0 0 1800 1800 1 0 1802 0 1800 1800 <> 10.41 <> <> <> 3981 <> <> <> <> <>
  1801 25 -23.570633 -21.469202 21.712040 130 " " N "A" 38 -0.50000 -0.50000 "ASN " " N  " "    " 7 0 0 2E2EFF  "N904"  0 1 9 ""  1 ""  <> 0 0 0 1801 1801 1 0 1803 1 1801 1801 1 13.63 904 0 904 904 "CCD mismatch"  <> <> <> <>
  1802 3 -23.966900 -22.657967 22.449972 130 " " N "A" 24 0.14000 0.14000 "ASN " " CA " "    " 6 0 0 808080  "C905"  0 1 -70 ""  1 ""  FF2E2E  0 0 0 1802 1802 1 0 1804 1 1802 1802 1 18.98 905 0 905 905 "CCD mismatch"  <> <> <> <>
  1803 2 -22.889603 -23.722502 22.284130 130 " " N "A" 24 0.50000 0.50000 "ASN " " C  " "    " 6 0 0 808080  "C906"  0 1 9 ""  1 ""  <> 0 0 0 1803 1803 1 0 1805 0 1803 1803 1 17.91 906 0 906 906 "CCD mismatch"  <> <> <> <>
  1804 15 -22.929094 -24.498655 21.295233 130 " " N "A" 70 -0.50000 -0.50000 "ASN " " O  " "    " 8 0 0 FF2E2E  "O907"  0 1 9 ""  1 ""  <> 0 0 0 1804 1804 1 0 1806 0 1804 1804 1 17.49 907 0 907 907 "CCD mismatch"  <> <> <> <>
  1805 3 -25.444183 -23.107594 21.925333 130 " " N "A" 24 -0.12000 -0.12000 "ASN " " CB " "    " 6 0 0 808080  "C908"  0 1 9 ""  1 ""  <> 0 0 0 1805 1805 1 0 1807 2 1805 1805 1 18.02 908 0 908 908 "CCD mismatch"  <> <> <> <>
  1806 2 -26.569511 -22.000120 21.960447 130 " " N "A" 24 0.50000 0.50000 "ASN " " CG " "    " 6 0 0 808080  "C909"  0 1 9 "%UT"  13 "Flip"  <> 0 0 0 1806 1806 1 0 1808 0 1806 1806 1 30.96 909 0 909 909 "CCD mismatch"  0.600754010578634 "Flip"  <> <>
  1807 25 -27.173910 -21.798265 20.749813 130 " " N "A" 38 -0.76000 -0.76000 "ASN " " ND2" "    " 7 0 0 2E2EFF  "N910"  0 1 9 ""  1 ""  <> 0 0 0 1807 1807 1 0 1809 2 1807 1807 1 32.07 910 0 910 910 "CCD mismatch"  <> <> <> <>
  1808 15 -26.769453 -21.305946 22.940296 130 " " N "A" 70 -0.50000 -0.50000 "ASN " " OD1" "    " 8 0 0 FF2E2E  "O911"  0 1 9 ""  1 ""  <> 0 0 0 1808 1808 1 0 1810 0 1808 1808 1 34.23 911 0 911 911 "CCD mismatch"  <> <> <> <>
  1809 43 -23.540720 -21.636147 20.716387 130 " " N "A" 21 0.30000 0.30000 "ASN " " H  " "    " 1 0 0 FFFFFF  ""  -1 0 1 ""  1 ""  <> 0 0 0 1809 1809 1 0 1811 0 1809 1809 <> 13.63 <> <> <> 3982 <> <> <> <> <>
  1810 41 -24.110647 -22.442280 23.508707 130 " " N "A" 21 0.06000 0.06000 "ASN " " HA " "    " 1 0 0 FFFFFF  ""  -1 0 1 ""  1 ""  <> 0 0 0 1810 1810 1 0 1812 0 1810 1810 <> 18.98 <> <> <> 3983 <> <> <> <> <>
  1811 41 -25.742409 -24.046839 22.391161 130 " " N "A" 21 0.06000 0.06000 "ASN " " HB3" "    " 1 0 0 FFFFFF  ""  -1 0 1 ""  1 ""  <> 0 0 0 1811 1811 1 0 1813 0 1811 1811 <> 18.02 <> <> <> 3984 <> <> <> <> <>
  1812 41 -25.235762 -23.444309 20.909813 130 " " N "A" 21 0.06000 0.06000 "ASN " " HB2" "    " 1 0 0 FFFFFF  ""  -1 0 1 ""  1 ""  <> 0 0 0 1812 1812 1 0 1814 0 1812 1812 <> 18.02 <> <> <> 3985 <> <> <> <> <>
  1813 43 -27.830215 -21.038914 20.636894 130 " " N "A" 21 0.38000 0.38000 "ASN " "HD22" "    " 1 0 0 FFFFFF  ""  -1 0 1 ""  1 ""  <> 0 0 0 1813 1813 1 0 1815 0 1813 1813 <> 32.07 <> <> <> 3986 <> <> <> <> <>
  1814 43 -26.797905 -22.199772 19.902752 130 " " N "A" 21 0.38000 0.38000 "ASN " "HD21" "    " 1 0 0 FFFFFF  ""  -1 0 1 ""  1 ""  <> 0 0 0 1814 1814 1 0 1816 0 1814 1814 <> 32.07 <> <> <> 3987 <> <> <> <> <>
  1815 25 -22.085629 -23.995567 23.324369 131 " " P "A" 38 -0.14000 -0.14000 "PRO " " N  " "    " 7 0 0 2E2EFF  "N912"  0 1 9 ""  1 ""  <> 0 0 0 1815 1815 1 0 1817 0 1815 1815 1 15.33 912 0 912 912 "CCD mismatch"  <> <> <> <>
  1816 3 -21.247604 -25.210897 23.472435 131 " " P "A" 24 0.01000 0.01000 "PRO " " CA " "    " 6 0 0 808080  "C913"  0 1 -70 ""  1 ""  FF2E2E  0 0 0 1816 1816 1 0 1818 1 1816 1816 1 16.44 913 0 913 913 "CCD mismatch"  <> <> <> <>
  1817 2 -22.220089 -26.434017 23.364124 131 " " P "A" 24 0.50000 0.50000 "PRO " " C  " "    " 6 0 0 808080  "C914"  0 1 9 ""  1 ""  <> 0 0 0 1817 1817 1 0 1819 0 1817 1817 1 20.17 914 0 914 914 "CCD mismatch"  <> <> <> <>
  1818 15 -23.310392 -26.424803 24.021545 131 " " P "A" 70 -0.50000 -0.50000 "PRO " " O  " "    " 8 0 0 FF2E2E  "O915"  0 1 9 ""  1 ""  <> 0 0 0 1818 1818 1 0 1820 0 1818 1818 1 20.62 915 0 915 915 "CCD mismatch"  <> <> <> <>
  1819 3 -20.545195 -25.085642 24.835777 131 " " P "A" 24 -0.12000 -0.12000 "PRO " " CB " "    " 6 0 0 808080  "C916"  0 1 9 ""  1 ""  <> 0 0 0 1819 1819 1 0 1821 2 1819 1819 1 18.69 916 0 916 916 "CCD mismatch"  <> <> <> <>
  1820 3 -20.560879 -23.612692 25.063791 131 " " P "A" 24 -0.12000 -0.12000 "PRO " " CG " "    " 6 0 0 808080  "C917"  0 1 9 ""  1 ""  <> 0 0 0 1820 1820 1 0 1822 2 1820 1820 1 19.61 917 0 917 917 "CCD mismatch"  <> <> <> <>
  1821 3 -21.882568 -23.235498 24.577671 131 " " P "A" 24 -0.05000 -0.05000 "PRO " " CD " "    " 6 0 0 808080  "C918"  0 1 9 ""  1 ""  <> 0 0 0 1821 1821 1 0 1823 2 1821 1821 1 18.12 918 0 918 918 "CCD mismatch"  <> <> <> <>
  1822 41 -20.526478 -25.196959 22.655199 131 " " P "A" 21 0.06000 0.06000 "PRO " " HA " "    " 1 0 0 FFFFFF  ""  -1 0 1 ""  1 ""  <> 0 0 0 1822 1822 1 0 1824 0 1822 1822 <> 16.44 <> <> <> 3988 <> <> <> <> <>
  1823 41 -19.551092 -25.530426 24.790621 131 " " P "A" 21 0.06000 0.06000 "PRO " " HB3" "    " 1 0 0 FFFFFF  ""  -1 0 1 ""  1 ""  <> 0 0 0 1823 1823 1 0 1825 0 1823 1823 <> 18.69 <> <> <> 3989 <> <> <> <> <>
  1824 41 -21.118935 -25.617231 25.594938 131 " " P "A" 21 0.06000 0.06000 "PRO " " HB2" "    " 1 0 0 FFFFFF  ""  -1 0 1 ""  1 ""  <> 0 0 0 1824 1824 1 0 1826 0 1824 1824 <> 18.69 <> <> <> 3990 <> <> <> <> <>
  1825 41 -19.867979 -23.121292 24.380762 131 " " P "A" 21 0.06000 0.06000 "PRO " " HG3" "    " 1 0 0 FFFFFF  ""  -1 0 1 ""  1 ""  <> 0 0 0 1825 1825 1 0 1827 0 1825 1825 <> 19.61 <> <> <> 3991 <> <> <> <> <>
  1826 41 -20.311880 -23.295551 26.076469 131 " " P "A" 21 0.06000 0.06000 "PRO " " HG2" "    " 1 0 0 FFFFFF  ""  -1 0 1 ""  1 ""  <> 0 0 0 1826 1826 1 0 1828 0 1826 1826 <> 19.61 <> <> <> 3992 <> <> <> <> <>
  1827 41 -22.624178 -23.547035 25.313236 131 " " P "A" 21 0.06000 0.06000 "PRO " " HD2" "    " 1 0 0 FFFFFF  ""  -1 0 1 ""  1 ""  <> 0 0 0 1827 1827 1 0 1829 0 1827 1827 <> 18.12 <> <> <> 3993 <> <> <> <> <>
  1828 41 -21.817312 -22.173239 24.342220 131 " " P "A" 21 0.06000 0.06000 "PRO " " HD3" "    " 1 0 0 FFFFFF  ""  -1 0 1 ""  1 ""  <> 0 0 0 1828 1828 1 0 1830 0 1828 1828 <> 18.12 <> <> <> 3994 <> <> <> <> <>
  1829 25 -21.952480 -27.391367 22.442041 132 " " P "A" 38 -0.14000 -0.14000 "PRO " " N  " "    " 7 0 0 2E2EFF  "N919"  0 1 9 ""  1 ""  <> 0 0 0 1829 1829 1 0 1831 0 1829 1829 1 24.56 919 0 919 919 "CCD mismatch"  <> <> <> <>
  1830 3 -22.917540 -28.482542 22.159285 132 " " P "A" 24 0.01000 0.01000 "PRO " " CA " "    " 6 0 0 808080  "C920"  0 1 -70 ""  1 ""  FF2E2E  0 0 0 1830 1830 1 0 1832 1 1830 1830 1 26.91 920 0 920 920 "CCD mismatch"  <> <> <> <>
  1831 2 -23.055099 -29.496529 23.314932 132 " " P "A" 24 0.50000 0.50000 "PRO " " C  " "    " 6 0 0 808080  "C921"  0 1 9 ""  1 ""  <> 0 0 0 1831 1831 1 0 1833 0 1831 1831 1 27.86 921 0 921 921 "CCD mismatch"  <> <> <> <>
  1832 15 -24.009476 -30.247770 23.219629 132 " " P "A" 70 -0.50000 -0.50000 "PRO " " O  " "    " 8 0 0 FF2E2E  "O922"  0 1 9 ""  1 ""  <> 0 0 0 1832 1832 1 0 1834 0 1832 1832 1 28.62 922 0 922 922 "CCD mismatch"  <> <> <> <>
  1833 3 -22.364279 -29.093964 20.927958 132 " " P "A" 24 -0.12000 -0.12000 "PRO " " CB " "    " 6 0 0 808080  "C923"  0 1 9 ""  1 ""  <> 0 0 0 1833 1833 1 0 1835 2 1833 1833 1 24.45 923 0 923 923 "CCD mismatch"  <> <> <> <>
  1834 3 -20.842745 -28.789906 20.907627 132 " " P "A" 24 -0.12000 -0.12000 "PRO " " CG " "    " 6 0 0 808080  "C924"  0 1 9 ""  1 ""  <> 0 0 0 1834 1834 1 0 1836 2 1834 1834 1 24.09 924 0 924 924 "CCD mismatch"  <> <> <> <>
  1835 3 -20.753979 -27.450071 21.621857 132 " " P "A" 24 -0.05000 -0.05000 "PRO " " CD " "    " 6 0 0 808080  "C925"  0 1 9 ""  1 ""  <> 0 0 0 1835 1835 1 0 1837 2 1835 1835 1 22.11 925 0 925 925 "CCD mismatch"  <> <> <> <>
  1836 41 -23.890995 -28.035633 21.957422 132 " " P "A" 21 0.06000 0.06000 "PRO " " HA " "    " 1 0 0 FFFFFF  ""  -1 0 1 ""  1 ""  <> 0 0 0 1836 1836 1 0 1838 0 1836 1836 <> 26.91 <> <> <> 3995 <> <> <> <> <>
  1837 41 -22.778446 -28.561502 20.071775 132 " " P "A" 21 0.06000 0.06000 "PRO " " HB3" "    " 1 0 0 FFFFFF  ""  -1 0 1 ""  1 ""  <> 0 0 0 1837 1837 1 0 1839 0 1837 1837 <> 24.45 <> <> <> 3997 <> <> <> <> <>
  1838 41 -22.753010 -30.101171 20.777899 132 " " P "A" 21 0.06000 0.06000 "PRO " " HB2" "    " 1 0 0 FFFFFF  ""  -1 0 1 ""  1 ""  <> 0 0 0 1838 1838 1 0 1840 0 1838 1838 <> 24.45 <> <> <> 3998 <> <> <> <> <>
  1839 41 -20.319672 -28.895374 19.957170 132 " " P "A" 21 0.06000 0.06000 "PRO " " HG3" "    " 1 0 0 FFFFFF  ""  -1 0 1 ""  1 ""  <> 0 0 0 1839 1839 1 0 1841 0 1839 1839 <> 24.09 <> <> <> 3999 <> <> <> <> <>
  1840 41 -20.297447 -29.469658 21.562368 132 " " P "A" 21 0.06000 0.06000 "PRO " " HG2" "    " 1 0 0 FFFFFF  ""  -1 0 1 ""  1 ""  <> 0 0 0 1840 1840 1 0 1842 0 1840 1840 <> 24.09 <> <> <> 4000 <> <> <> <> <>
  1841 41 -19.848181 -27.276518 22.202805 132 " " P "A" 21 0.06000 0.06000 "PRO " " HD2" "    " 1 0 0 FFFFFF  ""  -1 0 1 ""  1 ""  <> 0 0 0 1841 1841 1 0 1843 0 1841 1841 <> 22.11 <> <> <> 4001 <> <> <> <> <>
  1842 41 -20.806227 -26.632011 20.903421 132 " " P "A" 21 0.06000 0.06000 "PRO " " HD3" "    " 1 0 0 FFFFFF  ""  -1 0 1 ""  1 ""  <> 0 0 0 1842 1842 1 0 1844 0 1842 1842 <> 22.11 <> <> <> 4002 <> <> <> <> <>
  1843 43 -21.410461 -28.825974 24.533644 132 "A" X "A" 21 0.30000 0.30000 "NMA " " H  " "  g0" 1 0 1 FFFFFF  ""  -1 0 1 ""  1 ""  <> 0 0 0 1843 1843 1 0 1845 0 1843 1843 <> <> <> <> <> <> <> <> <> <> <>
  1844 25 -22.254566 -29.372480 24.439215 132 "A" X "A" 43 -0.50000 -0.50000 "NMA " " N  " "  c1" 7 0 1 5757FF  ""  -1 0 1 ""  1 ""  <> 0 0 0 1844 1844 1 0 1846 1 1844 1844 <> <> <> <> <> <> <> <> <> <> <>
  1845 3 -22.437817 -30.214495 25.619051 132 "A" X "A" 2 0.02000 0.02000 "NMA " " CA " "  n1" 6 0 1 A0A0A0  ""  -1 0 1 ""  1 ""  <> 0 0 0 1845 1845 1 0 1847 3 1845 1845 <> <> <> <> <> <> <> <> <> <> <>
  1846 41 -21.892393 -31.156050 25.555132 132 "A" X "A" 21 0.06000 0.06000 "NMA " "1HA " "    " 1 0 0 FFFFFF  ""  -1 0 1 ""  1 ""  <> 0 0 0 1846 1846 1 0 1848 0 1846 1846 <> <> <> <> <> <> <> <> <> <> <>
  1847 41 -21.945599 -29.791090 26.494581 132 "A" X "A" 21 0.06000 0.06000 "NMA " "2HA " "    " 1 0 0 FFFFFF  ""  -1 0 1 ""  1 ""  <> 0 0 0 1847 1847 1 0 1849 0 1847 1847 <> <> <> <> <> <> <> <> <> <> <>
  1848 41 -23.499931 -30.387686 25.792263 132 "A" X "A" 21 0.06000 0.06000 "NMA " "3HA " "  n2" 1 0 0 FFFFFF  ""  -1 0 1 ""  1 ""  <> 0 0 0 1848 1848 1 0 1850 0 1848 1848 <> <> <> <> <> <> <> <> <> <> <>
  1849 3 -8.929015 7.314459 9.305300 20 " " X "B" 2 -0.18000 -0.18000 "ACE " " CH3" "  n1" 6 0 1 A0A0A0  ""  -1 0 1 ""  1 ""  <> 0 0 0 1849 1849 1 0 1851 3 1849 1849 <> <> <> <> <> <> <> <> <> <> <>
  1850 2 -7.867661 8.365515 8.928160 20 " " X "B" 2 0.50000 0.50000 "ACE " " C  " "  c1" 6 0 1 A0A0A0  ""  -1 0 1 ""  1 ""  <> 0 0 0 1850 1850 1 0 1852 0 1850 1850 <> <> <> <> <> <> <> <> <> <> <>
  1851 15 -8.110361 9.595972 8.891189 20 " " X "B" 70 -0.50000 -0.50000 "ACE " " O  " "    " 8 0 1 FF2F2F  ""  -1 0 1 ""  1 ""  <> 0 0 0 1851 1851 1 0 1853 0 1851 1851 <> <> <> <> <> <> <> <> <> <> <>
  1852 41 -8.531322 6.328954 9.547611 20 " " X "B" 21 0.06000 0.06000 "ACE " "1H  " "  n2" 1 0 0 FFFFFF  ""  -1 0 1 ""  1 ""  <> 0 0 0 1852 1852 1 0 1854 0 1852 1852 <> <> <> <> <> <> <> <> <> <> <>
  1853 41 -9.465519 7.656996 10.190137 20 " " X "B" 21 0.06000 0.06000 "ACE " "2H  " "    " 1 0 0 FFFFFF  ""  -1 0 1 ""  1 ""  <> 0 0 0 1853 1853 1 0 1855 0 1853 1853 <> <> <> <> <> <> <> <> <> <> <>
  1854 41 -9.640497 7.245629 8.482405 20 " " X "B" 21 0.06000 0.06000 "ACE " "3H  " "    " 1 0 0 FFFFFF  ""  -1 0 1 ""  1 ""  <> 0 0 0 1854 1854 1 0 1856 0 1854 1854 <> <> <> <> <> <> <> <> <> <> <>
  1855 25 -6.589984 7.914349 8.731183 21 " " K "B" 38 -0.50000 -0.50000 "LYS " " N  " "    " 7 0 0 2E2EFF  "N1038"  0 1 9 ""  1 ""  <> 0 0 0 1855 1855 1 0 1857 1 1855 1855 1 50.58 1030 0 1038 1030 "CCD mismatch"  <> <> D000  <>
  1856 3 -5.493536 8.625581 8.328283 21 " " K "B" 24 0.14000 0.14000 "LYS " " CA " "    " 6 0 0 808080  "C1039"  0 1 -70 ""  1 ""  FF2E2E  0 0 0 1856 1856 1 0 1858 1 1856 1856 1 34.33 1031 0 1039 1031 "CCD mismatch"  <> <> D000  <>
  1857 2 -5.455410 8.457500 6.742640 21 " " K "B" 24 0.50000 0.50000 "LYS " " C  " "    " 6 0 0 808080  "C1040"  0 1 9 ""  1 ""  <> 0 0 0 1857 1857 1 0 1859 0 1857 1857 1 34.38 1032 0 1040 1032 "CCD mismatch"  <> <> D000  <>
  1858 15 -5.300379 7.360073 6.213410 21 " " K "B" 70 -0.50000 -0.50000 "LYS " " O  " "    " 8 0 0 FF2E2E  "O1041"  0 1 9 ""  1 ""  <> 0 0 0 1858 1858 1 0 1860 0 1858 1858 1 25.1 1033 0 1041 1033 "CCD mismatch"  <> <> D000  <>
  1859 3 -4.242014 7.954534 8.961040 21 " " K "B" 24 -0.12000 -0.12000 "LYS " " CB " "    " 6 0 0 808080  "C1042"  0 1 9 ""  1 ""  <> 0 0 0 1859 1859 1 0 1861 2 1859 1859 1 32.74 1034 0 1042 1034 "CCD mismatch"  <> <> D000  <>
  1860 3 -2.936260 8.651902 8.413755 21 " " K "B" 24 -0.12000 -0.12000 "LYS " " CG " "    " 6 0 0 808080  "C1043"  0 1 9 ""  1 ""  <> 0 0 0 1860 1860 1 0 1862 2 1860 1860 1 41.67 1035 0 1043 1035 "CCD mismatch"  <> <> D000  <>
  1861 3 -2.821632 10.090224 8.974567 21 " " K "B" 24 -0.12000 -0.12000 "LYS " " CD " "    " 6 0 0 808080  "C1044"  0 1 9 ""  1 ""  <> 0 0 0 1861 1861 1 0 1863 2 1861 1861 1 46.26 1036 0 1044 1036 "CCD mismatch"  <> <> D000  <>
  1862 3 -1.402771 10.779266 8.840749 21 " " K "B" 24 0.19000 0.19000 "LYS " " CE " "    " 6 0 0 808080  "C1045"  0 1 9 ""  1 ""  <> 0 0 0 1862 1862 1 0 1864 2 1862 1862 1 39.34 1037 0 1045 1037 "CCD mismatch"  <> <> D000  <>
  1863 32 -1.419725 12.219934 9.099484 21 " " K "B" 38 -0.30000 -0.30000 "LYS " " NZ " "    " 7 1 0 2E2EFF  "N1046"  0 1 9 "%UT"  13 ""  <> 0 0 0 1863 1863 1 0 1865 3 1863 1863 1 53.68 1038 0 1046 1038 "CCD mismatch"  <> <> D000  <>
  1864 43 -6.585841 6.905231 8.689158 21 " " K "B" 21 0.30000 0.30000 "LYS " " H2 " "    " 1 0 0 FFFFFF  ""  -1 0 1 ""  1 ""  <> 0 0 0 1864 1864 1 0 1866 0 1864 1864 <> 50.58 <> <> <> 4170 <> <> <> <> <>
  1865 41 -5.636505 9.645161 8.686219 21 " " K "B" 21 0.06000 0.06000 "LYS " " HA " "    " 1 0 0 FFFFFF  ""  -1 0 1 ""  1 ""  <> 0 0 0 1865 1865 1 0 1867 0 1865 1865 <> 34.33 <> <> <> 4172 <> <> <> <> <>
  1866 41 -4.108052 6.938184 8.590656 21 " " K "B" 21 0.06000 0.06000 "LYS " " HB3" "    " 1 0 0 FFFFFF  ""  -1 0 1 ""  1 ""  <> 0 0 0 1866 1866 1 0 1868 0 1866 1866 <> 32.74 <> <> <> 4173 <> <> <> <> <>
  1867 41 -4.258443 7.884787 10.048682 21 " " K "B" 21 0.06000 0.06000 "LYS " " HB2" "    " 1 0 0 FFFFFF  ""  -1 0 1 ""  1 ""  <> 0 0 0 1867 1867 1 0 1869 0 1867 1867 <> 32.74 <> <> <> 4174 <> <> <> <> <>
  1868 41 -2.874499 8.631187 7.325706 21 " " K "B" 21 0.06000 0.06000 "LYS " " HG3" "    " 1 0 0 FFFFFF  ""  -1 0 1 ""  1 ""  <> 0 0 0 1868 1868 1 0 1870 0 1868 1868 <> 41.67 <> <> <> 4175 <> <> <> <> <>
  1869 41 -2.135920 8.042031 8.832818 21 " " K "B" 21 0.06000 0.06000 "LYS " " HG2" "    " 1 0 0 FFFFFF  ""  -1 0 1 ""  1 ""  <> 0 0 0 1869 1869 1 0 1871 0 1869 1869 <> 41.67 <> <> <> 4176 <> <> <> <> <>
  1870 41 -2.851481 9.881716 10.044022 21 " " K "B" 21 0.06000 0.06000 "LYS " " HD3" "    " 1 0 0 FFFFFF  ""  -1 0 1 ""  1 ""  <> 0 0 0 1870 1870 1 0 1872 0 1870 1870 <> 46.26 <> <> <> 4177 <> <> <> <> <>
  1871 41 -3.624774 10.800769 8.779154 21 " " K "B" 21 0.06000 0.06000 "LYS " " HD2" "    " 1 0 0 FFFFFF  ""  -1 0 1 ""  1 ""  <> 0 0 0 1871 1871 1 0 1873 0 1871 1871 <> 46.26 <> <> <> 4178 <> <> <> <> <>
  1872 41 -1.019534 10.589682 7.838108 21 " " K "B" 21 0.06000 0.06000 "LYS " " HE3" "    " 1 0 0 FFFFFF  ""  -1 0 1 ""  1 ""  <> 0 0 0 1872 1872 1 0 1874 0 1872 1872 <> 39.34 <> <> <> 4179 <> <> <> <> <>
  1873 41 -0.749704 10.280925 9.557172 21 " " K "B" 21 0.06000 0.06000 "LYS " " HE2" "    " 1 0 0 FFFFFF  ""  -1 0 1 ""  1 ""  <> 0 0 0 1873 1873 1 0 1875 0 1873 1873 <> 39.34 <> <> <> 4180 <> <> <> <> <>
  1874 44 -0.522753 12.672609 9.202512 21 " " K "B" 21 0.33000 0.33000 "LYS " " HZ1" "    " 1 0 0 FFFFFF  ""  -1 0 1 ""  1 ""  <> 0 0 0 1874 1874 1 0 1876 0 1874 1874 <> 53.68 <> <> <> 4181 <> <> <> <> <>
[truncated: 21,740,874 more chars]
