# Supplementary material for: An adaptive peptide-binding site in ubiquitin receptor hRpn13 revealed by structural studies
Source: Nat Commun. 2025 Jul 1;16:5669. doi: 10.1038/s41467-025-60843-w (PMC12218921; doi:10.1038/s41467-025-60843-w)
Supplement: Supplementary file 4 — Supplementary Data 2 [file 41467_2025_60843_MOESM4_ESM.zip › Trimer_Extension_1/Final_Coordinates/Pru_N_term_Trimer_-_prepared_-_Frame_1002.pdb]

TITLE     Pru_N_term_Trimer - prepared - Frame 1002
REMARK   4      COMPLIES WITH FORMAT V. 3.0, 1-DEC-2006
REMARK 888
REMARK 888 WRITTEN BY MAESTRO (A PRODUCT OF SCHRODINGER, LLC)
SEQRES   1 A  114  ACE LYS TYR LEU VAL GLU PHE ARG ALA GLY LYS MET SER
SEQRES   2 A  114  LEU LYS GLY THR THR VAL THR PRO ASP LYS ARG LYS GLY
SEQRES   3 A  114  LEU VAL TYR ILE GLN GLN THR ASP ASP SER LEU ILE HIS
SEQRES   4 A  114  PHE CYS TRP LYS ASP ARG THR SER GLY ASN VAL GLU ASP
SEQRES   5 A  114  ASP LEU ILE ILE PHE PRO ASP ASP CYS GLU PHE LYS ARG
SEQRES   6 A  114  VAL PRO GLN CYS PRO SER GLY ARG VAL TYR VAL LEU LYS
SEQRES   7 A  114  PHE LYS ALA GLY SER LYS ARG LEU PHE PHE TRP MET GLN
SEQRES   8 A  114  GLU PRO LYS THR ASP GLN ASP GLU GLU HIS CYS ARG LYS
SEQRES   9 A  114  VAL ASN GLU TYR LEU ASN ASN PRO PRO NMA
SEQRES   1 B  114  ACE LYS TYR LEU VAL GLU PHE ARG ALA GLY LYS MET SER
SEQRES   2 B  114  LEU LYS GLY THR THR VAL THR PRO ASP LYS ARG LYS GLY
SEQRES   3 B  114  LEU VAL TYR ILE GLN GLN THR ASP ASP SER LEU ILE HIS
SEQRES   4 B  114  PHE CYS TRP LYS ASP ARG THR SER GLY ASN VAL GLU ASP
SEQRES   5 B  114  ASP LEU ILE ILE PHE PRO ASP ASP CYS GLU PHE LYS ARG
SEQRES   6 B  114  VAL PRO GLN CYS PRO SER GLY ARG VAL TYR VAL LEU LYS
SEQRES   7 B  114  PHE LYS ALA GLY SER LYS ARG LEU PHE PHE TRP MET GLN
SEQRES   8 B  114  GLU PRO LYS THR ASP GLN ASP GLU GLU HIS CYS ARG LYS
SEQRES   9 B  114  VAL ASN GLU TYR LEU ASN ASN PRO PRO NMA
SEQRES   1 C  114  ACE LYS TYR LEU VAL GLU PHE ARG ALA GLY LYS MET SER
SEQRES   2 C  114  LEU LYS GLY THR THR VAL THR PRO ASP LYS ARG LYS GLY
SEQRES   3 C  114  LEU VAL TYR ILE GLN GLN THR ASP ASP SER LEU ILE HIS
SEQRES   4 C  114  PHE CYS TRP LYS ASP ARG THR SER GLY ASN VAL GLU ASP
SEQRES   5 C  114  ASP LEU ILE ILE PHE PRO ASP ASP CYS GLU PHE LYS ARG
SEQRES   6 C  114  VAL PRO GLN CYS PRO SER GLY ARG VAL TYR VAL LEU LYS
SEQRES   7 C  114  PHE LYS ALA GLY SER LYS ARG LEU PHE PHE TRP MET GLN
SEQRES   8 C  114  GLU PRO LYS THR ASP GLN ASP GLU GLU HIS CYS ARG LYS
SEQRES   9 C  114  VAL ASN GLU TYR LEU ASN ASN PRO PRO NMA
SEQRES   1 D    7  GLY PRO GLY SER MET THR THR
SEQRES   1 E    7  GLY PRO GLY SER MET THR THR
SEQRES   1 F    7  GLY PRO GLY SER MET THR THR
HELIX    1   1 ASP A  117  ASP A  117  1
HELIX    2   2 GLU A  118  GLU A  118  1
HELIX    3   3 GLU A  119  GLU A  119  1
HELIX    4   4 HIS A  120  HIS A  120  1
HELIX    5   5 CYS A  121  CYS A  121  1
HELIX    6   6 ARG A  122  ARG A  122  1
HELIX    7   7 LYS A  123  LYS A  123  1
HELIX    8   8 VAL A  124  VAL A  124  1
HELIX    9   9 ASN A  125  ASN A  125  1
HELIX   10  10 GLU A  126  GLU A  126  1
HELIX   11  11 TYR A  127  TYR A  127  1
HELIX   12  12 LEU A  128  LEU A  128  1
HELIX   13  13 ASN A  129  ASN A  129  1
HELIX   14  14 ASP B  117  ASP B  117  1
HELIX   15  15 GLU B  118  GLU B  118  1
HELIX   16  16 GLU B  119  GLU B  119  1
HELIX   17  17 HIS B  120  HIS B  120  1
HELIX   18  18 CYS B  121  CYS B  121  1
HELIX   19  19 ARG B  122  ARG B  122  1
HELIX   20  20 LYS B  123  LYS B  123  1
HELIX   21  21 VAL B  124  VAL B  124  1
HELIX   22  22 ASN B  125  ASN B  125  1
HELIX   23  23 GLU B  126  GLU B  126  1
HELIX   24  24 TYR B  127  TYR B  127  1
HELIX   25  25 LEU B  128  LEU B  128  1
HELIX   26  26 ASN B  129  ASN B  129  1
HELIX   27  27 ASP C  117  ASP C  117  1
HELIX   28  28 GLU C  118  GLU C  118  1
HELIX   29  29 GLU C  119  GLU C  119  1
HELIX   30  30 HIS C  120  HIS C  120  1
HELIX   31  31 CYS C  121  CYS C  121  1
HELIX   32  32 ARG C  122  ARG C  122  1
HELIX   33  33 LYS C  123  LYS C  123  1
HELIX   34  34 VAL C  124  VAL C  124  1
HELIX   35  35 ASN C  125  ASN C  125  1
HELIX   36  36 GLU C  126  GLU C  126  1
HELIX   37  37 TYR C  127  TYR C  127  1
HELIX   38  38 LEU C  128  LEU C  128  1
HELIX   39  39 ASN C  129  ASN C  129  1
TURN     1   1 LYS A  21  LYS A  21
TURN     2   2 TYR A  22  TYR A  22
TURN     3   3 GLY A  35  GLY A  35
TURN     4   4 THR A  36  THR A  36
TURN     5   5 PRO A  40  PRO A  40
TURN     6   6 ASP A  41  ASP A  41
TURN     7   7 LYS A  42  LYS A  42
TURN     8   8 ARG A  43  ARG A  43
TURN     9   9 LYS A  44  LYS A  44
TURN    10  10 THR A  52  THR A  52
TURN    11  11 ASP A  53  ASP A  53
TURN    12  12 ASP A  54  ASP A  54
TURN    13  13 SER A  55  SER A  55
TURN    14  14 LEU A  56  LEU A  56
TURN    15  15 ARG A  64  ARG A  64
TURN    16  16 THR A  65  THR A  65
TURN    17  17 SER A  66  SER A  66
TURN    18  18 GLY A  67  GLY A  67
TURN    19  19 ASN A  68  ASN A  68
TURN    20  20 ILE A  75  ILE A  75
TURN    21  21 PHE A  76  PHE A  76
TURN    22  22 PRO A  77  PRO A  77
TURN    23  23 ASP A  78  ASP A  78
TURN    24  24 ASP A  79  ASP A  79
TURN    25  25 VAL A  85  VAL A  85
TURN    26  26 PRO A  86  PRO A  86
TURN    27  27 GLN A  87  GLN A  87
TURN    28  28 CYS A  88  CYS A  88
TURN    29  29 PRO A  89  PRO A  89
TURN    30  30 SER A  90  SER A  90
TURN    31  31 GLY A  91  GLY A  91
TURN    32  32 ARG A  92  ARG A  92
TURN    33  33 LYS A  99  LYS A  99
TURN    34  34 ALA A 100  ALA A 100
TURN    35  35 GLY A 101  GLY A 101
TURN    36  36 SER A 102  SER A 102
TURN    37  37 LYS A 103  LYS A 103
TURN    38  38 GLN A 110  GLN A 110
TURN    39  39 GLU A 111  GLU A 111
TURN    40  40 PRO A 112  PRO A 112
TURN    41  41 LYS A 113  LYS A 113
TURN    42  42 THR A 114  THR A 114
TURN    43  43 ASP A 115  ASP A 115
TURN    44  44 GLN A 116  GLN A 116
TURN    45  45 ASN A 130  ASN A 130
TURN    46  46 PRO A 131  PRO A 131
TURN    47  47 PRO A 132  PRO A 132
TURN    48  48 LYS B  21  LYS B  21
TURN    49  49 GLY B  35  GLY B  35
TURN    50  50 THR B  36  THR B  36
TURN    51  51 PRO B  40  PRO B  40
TURN    52  52 ASP B  41  ASP B  41
TURN    53  53 LYS B  42  LYS B  42
TURN    54  54 ARG B  43  ARG B  43
TURN    55  55 LYS B  44  LYS B  44
TURN    56  56 THR B  52  THR B  52
TURN    57  57 ASP B  53  ASP B  53
TURN    58  58 ASP B  54  ASP B  54
TURN    59  59 SER B  55  SER B  55
TURN    60  60 LEU B  56  LEU B  56
TURN    61  61 ARG B  64  ARG B  64
TURN    62  62 THR B  65  THR B  65
TURN    63  63 SER B  66  SER B  66
TURN    64  64 GLY B  67  GLY B  67
TURN    65  65 ASN B  68  ASN B  68
TURN    66  66 ILE B  75  ILE B  75
TURN    67  67 PHE B  76  PHE B  76
TURN    68  68 PRO B  77  PRO B  77
TURN    69  69 ASP B  78  ASP B  78
TURN    70  70 ASP B  79  ASP B  79
TURN    71  71 VAL B  85  VAL B  85
TURN    72  72 PRO B  86  PRO B  86
TURN    73  73 GLN B  87  GLN B  87
TURN    74  74 CYS B  88  CYS B  88
TURN    75  75 PRO B  89  PRO B  89
TURN    76  76 SER B  90  SER B  90
TURN    77  77 GLY B  91  GLY B  91
TURN    78  78 ARG B  92  ARG B  92
TURN    79  79 LYS B  99  LYS B  99
TURN    80  80 ALA B 100  ALA B 100
TURN    81  81 GLY B 101  GLY B 101
TURN    82  82 SER B 102  SER B 102
TURN    83  83 LYS B 103  LYS B 103
TURN    84  84 GLN B 110  GLN B 110
TURN    85  85 GLU B 111  GLU B 111
TURN    86  86 PRO B 112  PRO B 112
TURN    87  87 LYS B 113  LYS B 113
TURN    88  88 THR B 114  THR B 114
TURN    89  89 ASP B 115  ASP B 115
TURN    90  90 GLN B 116  GLN B 116
TURN    91  91 ASN B 130  ASN B 130
TURN    92  92 PRO B 131  PRO B 131
TURN    93  93 PRO B 132  PRO B 132
TURN    94  94 LYS C  21  LYS C  21
TURN    95  95 GLY C  35  GLY C  35
TURN    96  96 THR C  36  THR C  36
TURN    97  97 PRO C  40  PRO C  40
TURN    98  98 ASP C  41  ASP C  41
TURN    99  99 LYS C  42  LYS C  42
TURN   100 100 ARG C  43  ARG C  43
TURN   101 101 LYS C  44  LYS C  44
TURN   102 102 THR C  52  THR C  52
TURN   103 103 ASP C  53  ASP C  53
TURN   104 104 ASP C  54  ASP C  54
TURN   105 105 SER C  55  SER C  55
TURN   106 106 LEU C  56  LEU C  56
TURN   107 107 ARG C  64  ARG C  64
TURN   108 108 THR C  65  THR C  65
TURN   109 109 SER C  66  SER C  66
TURN   110 110 GLY C  67  GLY C  67
TURN   111 111 ASN C  68  ASN C  68
TURN   112 112 ILE C  75  ILE C  75
TURN   113 113 PHE C  76  PHE C  76
TURN   114 114 PRO C  77  PRO C  77
TURN   115 115 ASP C  78  ASP C  78
TURN   116 116 ASP C  79  ASP C  79
TURN   117 117 VAL C  85  VAL C  85
TURN   118 118 PRO C  86  PRO C  86
TURN   119 119 GLN C  87  GLN C  87
TURN   120 120 CYS C  88  CYS C  88
TURN   121 121 PRO C  89  PRO C  89
TURN   122 122 SER C  90  SER C  90
TURN   123 123 GLY C  91  GLY C  91
TURN   124 124 ARG C  92  ARG C  92
TURN   125 125 LYS C  99  LYS C  99
TURN   126 126 ALA C 100  ALA C 100
TURN   127 127 GLY C 101  GLY C 101
TURN   128 128 SER C 102  SER C 102
TURN   129 129 LYS C 103  LYS C 103
TURN   130 130 GLN C 110  GLN C 110
TURN   131 131 GLU C 111  GLU C 111
TURN   132 132 PRO C 112  PRO C 112
TURN   133 133 LYS C 113  LYS C 113
TURN   134 134 THR C 114  THR C 114
TURN   135 135 ASP C 115  ASP C 115
TURN   136 136 GLN C 116  GLN C 116
TURN   137 137 ASN C 130  ASN C 130
TURN   138 138 PRO C 131  PRO C 131
TURN   139 139 PRO C 132  PRO C 132
TURN   140 140 GLY D   0  GLY D   0
TURN   141 141 PRO D   1  PRO D   1
TURN   142 142 GLY D   2  GLY D   2
TURN   143 143 SER D   3  SER D   3
TURN   144 144 MET D   4  MET D   4
TURN   145 145 THR D   5  THR D   5
TURN   146 146 THR D   6  THR D   6
TURN   147 147 GLY E   0  GLY E   0
TURN   148 148 PRO E   1  PRO E   1
TURN   149 149 GLY E   2  GLY E   2
TURN   150 150 SER E   3  SER E   3
TURN   151 151 MET E   4  MET E   4
TURN   152 152 THR E   5  THR E   5
TURN   153 153 THR E   6  THR E   6
TURN   154 154 GLY F   0  GLY F   0
TURN   155 155 PRO F   1  PRO F   1
TURN   156 156 GLY F   2  GLY F   2
TURN   157 157 SER F   3  SER F   3
TURN   158 158 MET F   4  MET F   4
TURN   159 159 THR F   5  THR F   5
TURN   160 160 THR F   6  THR F   6
SHEET    1   1 1 LEU A  23  LEU A  23  0
SHEET    1   2 1 VAL A  24  VAL A  24  0
SHEET    1   3 1 GLU A  25  GLU A  25  0
SHEET    1   4 1 PHE A  26  PHE A  26  0
SHEET    1   5 1 ARG A  27  ARG A  27  0
SHEET    1   6 1 ALA A  28  ALA A  28  0
SHEET    1   7 1 GLY A  29  GLY A  29  0
SHEET    1   8 1 LYS A  30  LYS A  30  0
SHEET    1   9 1 MET A  31  MET A  31  0
SHEET    1  10 1 SER A  32  SER A  32  0
SHEET    1  11 1 LEU A  33  LEU A  33  0
SHEET    1  12 1 LYS A  34  LYS A  34  0
SHEET    1  13 1 THR A  37  THR A  37  0
SHEET    1  14 1 VAL A  38  VAL A  38  0
SHEET    1  15 1 THR A  39  THR A  39  0
SHEET    1  16 1 GLY A  45  GLY A  45  0
SHEET    1  17 1 LEU A  46  LEU A  46  0
SHEET    1  18 1 VAL A  47  VAL A  47  0
SHEET    1  19 1 TYR A  48  TYR A  48  0
SHEET    1  20 1 ILE A  49  ILE A  49  0
SHEET    1  21 1 GLN A  50  GLN A  50  0
SHEET    1  22 1 GLN A  51  GLN A  51  0
SHEET    1  23 1 ILE A  57  ILE A  57  0
SHEET    1  24 1 HIS A  58  HIS A  58  0
SHEET    1  25 1 PHE A  59  PHE A  59  0
SHEET    1  26 1 CYS A  60  CYS A  60  0
SHEET    1  27 1 TRP A  61  TRP A  61  0
SHEET    1  28 1 LYS A  62  LYS A  62  0
SHEET    1  29 1 ASP A  63  ASP A  63  0
SHEET    1  30 1 VAL A  69  VAL A  69  0
SHEET    1  31 1 GLU A  70  GLU A  70  0
SHEET    1  32 1 ASP A  71  ASP A  71  0
SHEET    1  33 1 ASP A  72  ASP A  72  0
SHEET    1  34 1 LEU A  73  LEU A  73  0
SHEET    1  35 1 ILE A  74  ILE A  74  0
SHEET    1  36 1 CYS A  80  CYS A  80  0
SHEET    1  37 1 GLU A  81  GLU A  81  0
SHEET    1  38 1 PHE A  82  PHE A  82  0
SHEET    1  39 1 LYS A  83  LYS A  83  0
SHEET    1  40 1 ARG A  84  ARG A  84  0
SHEET    1  41 1 VAL A  93  VAL A  93  0
SHEET    1  42 1 TYR A  94  TYR A  94  0
SHEET    1  43 1 VAL A  95  VAL A  95  0
SHEET    1  44 1 LEU A  96  LEU A  96  0
SHEET    1  45 1 LYS A  97  LYS A  97  0
SHEET    1  46 1 PHE A  98  PHE A  98  0
SHEET    1  47 1 ARG A 104  ARG A 104  0
SHEET    1  48 1 LEU A 105  LEU A 105  0
SHEET    1  49 1 PHE A 106  PHE A 106  0
SHEET    1  50 1 PHE A 107  PHE A 107  0
SHEET    1  51 1 TRP A 108  TRP A 108  0
SHEET    1  52 1 MET A 109  MET A 109  0
SHEET    1  53 1 TYR B  22  TYR B  22  0
SHEET    1  54 1 LEU B  23  LEU B  23  0
SHEET    1  55 1 VAL B  24  VAL B  24  0
SHEET    1  56 1 GLU B  25  GLU B  25  0
SHEET    1  57 1 PHE B  26  PHE B  26  0
SHEET    1  58 1 ARG B  27  ARG B  27  0
SHEET    1  59 1 ALA B  28  ALA B  28  0
SHEET    1  60 1 GLY B  29  GLY B  29  0
SHEET    1  61 1 LYS B  30  LYS B  30  0
SHEET    1  62 1 MET B  31  MET B  31  0
SHEET    1  63 1 SER B  32  SER B  32  0
SHEET    1  64 1 LEU B  33  LEU B  33  0
SHEET    1  65 1 LYS B  34  LYS B  34  0
SHEET    1  66 1 THR B  37  THR B  37  0
SHEET    1  67 1 VAL B  38  VAL B  38  0
SHEET    1  68 1 THR B  39  THR B  39  0
SHEET    1  69 1 GLY B  45  GLY B  45  0
SHEET    1  70 1 LEU B  46  LEU B  46  0
SHEET    1  71 1 VAL B  47  VAL B  47  0
SHEET    1  72 1 TYR B  48  TYR B  48  0
SHEET    1  73 1 ILE B  49  ILE B  49  0
SHEET    1  74 1 GLN B  50  GLN B  50  0
SHEET    1  75 1 GLN B  51  GLN B  51  0
SHEET    1  76 1 ILE B  57  ILE B  57  0
SHEET    1  77 1 HIS B  58  HIS B  58  0
SHEET    1  78 1 PHE B  59  PHE B  59  0
SHEET    1  79 1 CYS B  60  CYS B  60  0
SHEET    1  80 1 TRP B  61  TRP B  61  0
SHEET    1  81 1 LYS B  62  LYS B  62  0
SHEET    1  82 1 ASP B  63  ASP B  63  0
SHEET    1  83 1 VAL B  69  VAL B  69  0
SHEET    1  84 1 GLU B  70  GLU B  70  0
SHEET    1  85 1 ASP B  71  ASP B  71  0
SHEET    1  86 1 ASP B  72  ASP B  72  0
SHEET    1  87 1 LEU B  73  LEU B  73  0
SHEET    1  88 1 ILE B  74  ILE B  74  0
SHEET    1  89 1 CYS B  80  CYS B  80  0
SHEET    1  90 1 GLU B  81  GLU B  81  0
SHEET    1  91 1 PHE B  82  PHE B  82  0
SHEET    1  92 1 LYS B  83  LYS B  83  0
SHEET    1  93 1 ARG B  84  ARG B  84  0
SHEET    1  94 1 VAL B  93  VAL B  93  0
SHEET    1  95 1 TYR B  94  TYR B  94  0
SHEET    1  96 1 VAL B  95  VAL B  95  0
SHEET    1  97 1 LEU B  96  LEU B  96  0
SHEET    1  98 1 LYS B  97  LYS B  97  0
SHEET    1  99 1 PHE B  98  PHE B  98  0
SHEET    1 100 1 ARG B 104  ARG B 104  0
SHEET    1 101 1 LEU B 105  LEU B 105  0
SHEET    1 102 1 PHE B 106  PHE B 106  0
SHEET    1 103 1 PHE B 107  PHE B 107  0
SHEET    1 104 1 TRP B 108  TRP B 108  0
SHEET    1 105 1 MET B 109  MET B 109  0
SHEET    1 106 1 TYR C  22  TYR C  22  0
SHEET    1 107 1 LEU C  23  LEU C  23  0
SHEET    1 108 1 VAL C  24  VAL C  24  0
SHEET    1 109 1 GLU C  25  GLU C  25  0
SHEET    1 110 1 PHE C  26  PHE C  26  0
SHEET    1 111 1 ARG C  27  ARG C  27  0
SHEET    1 112 1 ALA C  28  ALA C  28  0
SHEET    1 113 1 GLY C  29  GLY C  29  0
SHEET    1 114 1 LYS C  30  LYS C  30  0
SHEET    1 115 1 MET C  31  MET C  31  0
SHEET    1 116 1 SER C  32  SER C  32  0
SHEET    1 117 1 LEU C  33  LEU C  33  0
SHEET    1 118 1 LYS C  34  LYS C  34  0
SHEET    1 119 1 THR C  37  THR C  37  0
SHEET    1 120 1 VAL C  38  VAL C  38  0
SHEET    1 121 1 THR C  39  THR C  39  0
SHEET    1 122 1 GLY C  45  GLY C  45  0
SHEET    1 123 1 LEU C  46  LEU C  46  0
SHEET    1 124 1 VAL C  47  VAL C  47  0
SHEET    1 125 1 TYR C  48  TYR C  48  0
SHEET    1 126 1 ILE C  49  ILE C  49  0
SHEET    1 127 1 GLN C  50  GLN C  50  0
SHEET    1 128 1 GLN C  51  GLN C  51  0
SHEET    1 129 1 ILE C  57  ILE C  57  0
SHEET    1 130 1 HIS C  58  HIS C  58  0
SHEET    1 131 1 PHE C  59  PHE C  59  0
SHEET    1 132 1 CYS C  60  CYS C  60  0
SHEET    1 133 1 TRP C  61  TRP C  61  0
SHEET    1 134 1 LYS C  62  LYS C  62  0
SHEET    1 135 1 ASP C  63  ASP C  63  0
SHEET    1 136 1 VAL C  69  VAL C  69  0
SHEET    1 137 1 GLU C  70  GLU C  70  0
SHEET    1 138 1 ASP C  71  ASP C  71  0
SHEET    1 139 1 ASP C  72  ASP C  72  0
SHEET    1 140 1 LEU C  73  LEU C  73  0
SHEET    1 141 1 ILE C  74  ILE C  74  0
SHEET    1 142 1 CYS C  80  CYS C  80  0
SHEET    1 143 1 GLU C  81  GLU C  81  0
SHEET    1 144 1 PHE C  82  PHE C  82  0
SHEET    1 145 1 LYS C  83  LYS C  83  0
SHEET    1 146 1 ARG C  84  ARG C  84  0
SHEET    1 147 1 VAL C  93  VAL C  93  0
SHEET    1 148 1 TYR C  94  TYR C  94  0
SHEET    1 149 1 VAL C  95  VAL C  95  0
SHEET    1 150 1 LEU C  96  LEU C  96  0
SHEET    1 151 1 LYS C  97  LYS C  97  0
SHEET    1 152 1 PHE C  98  PHE C  98  0
SHEET    1 153 1 ARG C 104  ARG C 104  0
SHEET    1 154 1 LEU C 105  LEU C 105  0
SHEET    1 155 1 PHE C 106  PHE C 106  0
SHEET    1 156 1 PHE C 107  PHE C 107  0
SHEET    1 157 1 TRP C 108  TRP C 108  0
SHEET    1 158 1 MET C 109  MET C 109  0
CRYST1   85.760   85.760   85.760  60.00  60.00  60.00 P 1           1
ATOM      1  CH3 ACE A  20      -6.465 -30.873  19.873  1.00  0.00           C  
ATOM      2  C   ACE A  20      -7.860 -30.323  19.548  1.00  0.00           C  
ATOM      3  O   ACE A  20      -8.215 -29.229  20.005  1.00  0.00           O  
ATOM      4 1H   ACE A  20      -5.732 -30.270  19.338  1.00  0.00           H  
ATOM      5 2H   ACE A  20      -6.402 -30.800  20.959  1.00  0.00           H  
ATOM      6 3H   ACE A  20      -6.259 -31.869  19.481  1.00  0.00           H  
ATOM      7  N   LYS A  21      -8.598 -31.071  18.732  1.00 50.58           N  
ATOM      8  CA  LYS A  21      -9.898 -30.725  18.239  1.00 34.33           C  
ATOM      9  C   LYS A  21     -10.015 -29.290  17.568  1.00 34.38           C  
ATOM     10  O   LYS A  21     -10.942 -28.563  17.828  1.00 25.10           O  
ATOM     11  CB  LYS A  21     -10.968 -30.797  19.389  1.00 32.74           C  
ATOM     12  CG  LYS A  21     -11.089 -32.181  20.094  1.00 41.67           C  
ATOM     13  CD  LYS A  21     -11.236 -33.465  19.228  1.00 46.26           C  
ATOM     14  CE  LYS A  21     -11.295 -34.891  19.897  1.00 39.34           C  
ATOM     15  NZ  LYS A  21     -11.032 -34.816  21.321  1.00 53.68           N1+
ATOM     16  H2  LYS A  21      -8.360 -31.949  18.293  1.00 50.58           H  
ATOM     17  HA  LYS A  21     -10.172 -31.521  17.547  1.00 34.33           H  
ATOM     18  HB3 LYS A  21     -11.945 -30.438  19.063  1.00 32.74           H  
ATOM     19  HB2 LYS A  21     -10.640 -30.077  20.139  1.00 32.74           H  
ATOM     20  HG3 LYS A  21     -12.000 -32.011  20.668  1.00 41.67           H  
ATOM     21  HG2 LYS A  21     -10.303 -32.369  20.825  1.00 41.67           H  
ATOM     22  HD3 LYS A  21     -10.302 -33.494  18.666  1.00 46.26           H  
ATOM     23  HD2 LYS A  21     -11.822 -33.376  18.314  1.00 46.26           H  
ATOM     24  HE3 LYS A  21     -10.563 -35.532  19.407  1.00 39.34           H  
ATOM     25  HE2 LYS A  21     -12.279 -35.335  19.744  1.00 39.34           H  
ATOM     26  HZ1 LYS A  21     -11.053 -35.745  21.717  1.00 53.68           H  
ATOM     27  HZ2 LYS A  21     -10.097 -34.522  21.564  1.00 53.68           H  
ATOM     28  HZ3 LYS A  21     -11.725 -34.291  21.835  1.00 53.68           H  
ATOM     29  N   TYR A  22      -9.117 -29.149  16.607  1.00 26.63           N  
ATOM     30  CA  TYR A  22      -9.107 -28.067  15.579  1.00 22.80           C  
ATOM     31  C   TYR A  22     -10.224 -28.388  14.596  1.00 21.58           C  
ATOM     32  O   TYR A  22     -10.239 -29.456  14.020  1.00 23.57           O  
ATOM     33  CB  TYR A  22      -7.820 -27.720  14.874  1.00 24.66           C  
ATOM     34  CG  TYR A  22      -6.516 -27.500  15.636  1.00 36.06           C  
ATOM     35  CD1 TYR A  22      -6.457 -26.933  16.923  1.00 30.08           C  
ATOM     36  CD2 TYR A  22      -5.319 -27.955  15.064  1.00 36.98           C  
ATOM     37  CE1 TYR A  22      -5.276 -26.803  17.670  1.00 33.68           C  
ATOM     38  CE2 TYR A  22      -4.106 -27.932  15.768  1.00 35.55           C  
ATOM     39  CZ  TYR A  22      -4.101 -27.367  17.111  1.00 35.99           C  
ATOM     40  OH  TYR A  22      -3.058 -27.450  17.948  1.00 38.43           O  
ATOM     41  H   TYR A  22      -8.466 -29.912  16.495  1.00 26.63           H  
ATOM     42  HA  TYR A  22      -9.399 -27.196  16.165  1.00 22.80           H  
ATOM     43  HB3 TYR A  22      -7.905 -26.789  14.312  1.00 24.66           H  
ATOM     44  HB2 TYR A  22      -7.640 -28.458  14.092  1.00 24.66           H  
ATOM     45  HD1 TYR A  22      -7.392 -26.697  17.409  1.00 30.08           H  
ATOM     46  HD2 TYR A  22      -5.351 -28.442  14.101  1.00 36.98           H  
ATOM     47  HE1 TYR A  22      -5.345 -26.385  18.663  1.00 33.68           H  
ATOM     48  HE2 TYR A  22      -3.295 -28.490  15.323  1.00 35.55           H  
ATOM     49  HH  TYR A  22      -3.163 -26.895  18.725  1.00 38.43           H  
ATOM     50  N   LEU A  23     -11.209 -27.470  14.424  1.00 14.12           N  
ATOM     51  CA  LEU A  23     -12.456 -27.547  13.698  1.00 13.37           C  
ATOM     52  C   LEU A  23     -12.207 -27.225  12.165  1.00 15.60           C  
ATOM     53  O   LEU A  23     -12.350 -28.147  11.358  1.00 15.56           O  
ATOM     54  CB  LEU A  23     -13.518 -26.666  14.399  1.00 14.43           C  
ATOM     55  CG  LEU A  23     -14.029 -27.111  15.770  1.00 17.96           C  
ATOM     56  CD1 LEU A  23     -14.892 -26.088  16.555  1.00 18.01           C  
ATOM     57  CD2 LEU A  23     -14.924 -28.404  15.619  1.00 21.49           C  
ATOM     58  H   LEU A  23     -11.148 -26.650  15.011  1.00 14.12           H  
ATOM     59  HA  LEU A  23     -12.735 -28.601  13.717  1.00 13.37           H  
ATOM     60  HB3 LEU A  23     -14.359 -26.634  13.707  1.00 14.43           H  
ATOM     61  HB2 LEU A  23     -13.152 -25.651  14.558  1.00 14.43           H  
ATOM     62  HG  LEU A  23     -13.201 -27.394  16.420  1.00 17.96           H  
ATOM     63 HD11 LEU A  23     -14.322 -25.236  16.929  1.00 18.01           H  
ATOM     64 HD12 LEU A  23     -15.631 -25.557  15.955  1.00 18.01           H  
ATOM     65 HD13 LEU A  23     -15.270 -26.552  17.466  1.00 18.01           H  
ATOM     66 HD21 LEU A  23     -14.671 -28.829  14.648  1.00 21.49           H  
ATOM     67 HD22 LEU A  23     -14.569 -29.172  16.307  1.00 21.49           H  
ATOM     68 HD23 LEU A  23     -15.976 -28.123  15.685  1.00 21.49           H  
ATOM     69  N   VAL A  24     -11.817 -26.001  11.845  1.00 11.33           N  
ATOM     70  CA  VAL A  24     -11.467 -25.566  10.508  1.00 10.41           C  
ATOM     71  C   VAL A  24     -10.329 -24.527  10.722  1.00 12.08           C  
ATOM     72  O   VAL A  24     -10.302 -23.797  11.719  1.00 11.44           O  
ATOM     73  CB  VAL A  24     -12.648 -24.947   9.783  1.00 12.37           C  
ATOM     74  CG1 VAL A  24     -13.192 -23.700  10.422  1.00 14.96           C  
ATOM     75  CG2 VAL A  24     -12.410 -24.779   8.327  1.00 16.44           C  
ATOM     76  H   VAL A  24     -11.497 -25.479  12.648  1.00 11.33           H  
ATOM     77  HA  VAL A  24     -11.063 -26.405   9.942  1.00 10.41           H  
ATOM     78  HB  VAL A  24     -13.415 -25.721   9.824  1.00 12.37           H  
ATOM     79 HG11 VAL A  24     -13.294 -23.892  11.490  1.00 14.96           H  
ATOM     80 HG12 VAL A  24     -12.612 -22.782  10.331  1.00 14.96           H  
ATOM     81 HG13 VAL A  24     -14.181 -23.448  10.040  1.00 14.96           H  
ATOM     82 HG21 VAL A  24     -13.327 -24.537   7.790  1.00 16.44           H  
ATOM     83 HG22 VAL A  24     -11.504 -24.242   8.046  1.00 16.44           H  
ATOM     84 HG23 VAL A  24     -12.434 -25.777   7.889  1.00 16.44           H  
ATOM     85  N   GLU A  25      -9.410 -24.360   9.768  1.00 12.54           N  
ATOM     86  CA  GLU A  25      -8.239 -23.559   9.864  1.00 11.61           C  
ATOM     87  C   GLU A  25      -7.928 -23.043   8.453  1.00 12.81           C  
ATOM     88  O   GLU A  25      -8.158 -23.777   7.481  1.00 14.69           O  
ATOM     89  CB  GLU A  25      -7.134 -24.319  10.574  1.00 15.94           C  
ATOM     90  CG  GLU A  25      -6.624 -25.583   9.823  1.00 21.86           C  
ATOM     91  CD  GLU A  25      -5.458 -26.338  10.428  1.00 34.88           C  
ATOM     92  OE1 GLU A  25      -4.489 -25.659  10.881  1.00 35.13           O  
ATOM     93  OE2 GLU A  25      -5.415 -27.619  10.240  1.00 36.26           O1-
ATOM     94  H   GLU A  25      -9.556 -24.917   8.938  1.00 12.54           H  
ATOM     95  HA  GLU A  25      -8.532 -22.725  10.502  1.00 11.61           H  
ATOM     96  HB3 GLU A  25      -7.395 -24.579  11.600  1.00 15.94           H  
ATOM     97  HB2 GLU A  25      -6.274 -23.660  10.698  1.00 15.94           H  
ATOM     98  HG3 GLU A  25      -6.375 -25.212   8.829  1.00 21.86           H  
ATOM     99  HG2 GLU A  25      -7.445 -26.293   9.725  1.00 21.86           H  
ATOM    100  N   PHE A  26      -7.536 -21.784   8.361  1.00  9.11           N  
ATOM    101  CA  PHE A  26      -7.176 -21.150   7.121  1.00 11.34           C  
ATOM    102  C   PHE A  26      -5.984 -20.236   7.396  1.00 11.64           C  
ATOM    103  O   PHE A  26      -6.045 -19.338   8.283  1.00 10.09           O  
ATOM    104  CB  PHE A  26      -8.402 -20.537   6.353  1.00 12.10           C  
ATOM    105  CG  PHE A  26      -9.207 -19.375   6.966  1.00  9.89           C  
ATOM    106  CD1 PHE A  26     -10.318 -19.656   7.756  1.00 10.89           C  
ATOM    107  CD2 PHE A  26      -8.690 -18.055   7.007  1.00 10.50           C  
ATOM    108  CE1 PHE A  26     -10.909 -18.656   8.534  1.00 10.68           C  
ATOM    109  CE2 PHE A  26      -9.286 -17.058   7.815  1.00 13.37           C  
ATOM    110  CZ  PHE A  26     -10.443 -17.368   8.468  1.00  9.51           C  
ATOM    111  H   PHE A  26      -7.378 -21.163   9.142  1.00  9.11           H  
ATOM    112  HA  PHE A  26      -6.770 -21.977   6.539  1.00 11.34           H  
ATOM    113  HB3 PHE A  26      -9.084 -21.343   6.081  1.00 12.10           H  
ATOM    114  HB2 PHE A  26      -8.049 -20.091   5.424  1.00 12.10           H  
ATOM    115  HD1 PHE A  26     -10.652 -20.683   7.795  1.00 10.89           H  
ATOM    116  HD2 PHE A  26      -7.815 -17.732   6.463  1.00 10.50           H  
ATOM    117  HE1 PHE A  26     -11.856 -18.900   8.991  1.00 10.68           H  
ATOM    118  HE2 PHE A  26      -8.873 -16.061   7.859  1.00 13.37           H  
ATOM    119  HZ  PHE A  26     -11.025 -16.577   8.916  1.00  9.51           H  
ATOM    120  N   ARG A  27      -4.922 -20.521   6.661  1.00 10.26           N  
ATOM    121  CA  ARG A  27      -3.824 -19.453   6.640  1.00 11.78           C  
ATOM    122  C   ARG A  27      -4.306 -18.013   6.249  1.00 10.64           C  
ATOM    123  O   ARG A  27      -5.055 -17.848   5.232  1.00 12.35           O  
ATOM    124  CB  ARG A  27      -2.694 -19.746   5.606  1.00 11.36           C  
ATOM    125  CG  ARG A  27      -1.853 -20.913   6.038  1.00 13.69           C  
ATOM    126  CD  ARG A  27      -0.855 -21.390   5.017  1.00 17.81           C  
ATOM    127  NE  ARG A  27      -1.531 -22.143   3.964  1.00 25.50           N  
ATOM    128  CZ  ARG A  27      -1.045 -23.078   3.155  1.00 32.61           C  
ATOM    129  NH1 ARG A  27       0.235 -23.291   3.033  1.00 31.42           N  
ATOM    130  NH2 ARG A  27      -1.939 -23.850   2.494  1.00 28.44           N1+
ATOM    131  H   ARG A  27      -4.954 -21.198   5.913  1.00 10.26           H  
ATOM    132  HA  ARG A  27      -3.357 -19.419   7.624  1.00 11.78           H  
ATOM    133  HB3 ARG A  27      -1.957 -18.948   5.513  1.00 11.36           H  
ATOM    134  HB2 ARG A  27      -3.291 -20.024   4.738  1.00 11.36           H  
ATOM    135  HG3 ARG A  27      -2.549 -21.733   6.212  1.00 13.69           H  
ATOM    136  HG2 ARG A  27      -1.350 -20.774   6.995  1.00 13.69           H  
ATOM    137  HD3 ARG A  27      -0.055 -21.914   5.539  1.00 17.81           H  
ATOM    138  HD2 ARG A  27      -0.463 -20.490   4.543  1.00 17.81           H  
ATOM    139  HE  ARG A  27      -2.534 -22.033   3.996  1.00 25.50           H  
ATOM    140 HH12 ARG A  27       0.731 -24.050   2.588  1.00 31.42           H  
ATOM    141 HH11 ARG A  27       0.891 -22.595   3.359  1.00 31.42           H  
ATOM    142 HH22 ARG A  27      -1.553 -24.492   1.816  1.00 28.44           H  
ATOM    143 HH21 ARG A  27      -2.947 -23.818   2.556  1.00 28.44           H  
ATOM    144  N   ALA A  28      -3.964 -17.071   7.133  1.00 10.34           N  
ATOM    145  CA  ALA A  28      -4.391 -15.691   6.952  1.00  9.97           C  
ATOM    146  C   ALA A  28      -3.513 -14.837   7.841  1.00 11.41           C  
ATOM    147  O   ALA A  28      -3.245 -15.206   8.994  1.00 10.95           O  
ATOM    148  CB  ALA A  28      -5.878 -15.549   7.347  1.00 11.90           C  
ATOM    149  H   ALA A  28      -3.429 -17.267   7.967  1.00 10.34           H  
ATOM    150  HA  ALA A  28      -4.344 -15.488   5.882  1.00  9.97           H  
ATOM    151  HB1 ALA A  28      -6.520 -15.745   6.488  1.00 11.90           H  
ATOM    152  HB2 ALA A  28      -6.049 -16.311   8.108  1.00 11.90           H  
ATOM    153  HB3 ALA A  28      -6.190 -14.597   7.776  1.00 11.90           H  
ATOM    154  N   GLY A  29      -3.137 -13.642   7.421  1.00 10.88           N  
ATOM    155  CA  GLY A  29      -2.600 -12.666   8.305  1.00 10.42           C  
ATOM    156  C   GLY A  29      -3.825 -11.939   8.994  1.00 10.00           C  
ATOM    157  O   GLY A  29      -4.854 -11.781   8.307  1.00  8.79           O  
ATOM    158  H   GLY A  29      -3.456 -13.219   6.562  1.00 10.88           H  
ATOM    159  HA3 GLY A  29      -2.014 -12.008   7.663  1.00 10.42           H  
ATOM    160  HA2 GLY A  29      -1.932 -13.151   9.017  1.00 10.42           H  
ATOM    161  N   LYS A  30      -3.623 -11.424  10.195  1.00  9.77           N  
ATOM    162  CA  LYS A  30      -4.436 -10.482  10.874  1.00  9.79           C  
ATOM    163  C   LYS A  30      -4.099  -9.031  10.488  1.00 10.05           C  
ATOM    164  O   LYS A  30      -3.241  -8.914   9.642  1.00 10.40           O  
ATOM    165  CB  LYS A  30      -4.329 -10.720  12.405  1.00 10.49           C  
ATOM    166  CG  LYS A  30      -2.867 -10.899  13.005  1.00 14.81           C  
ATOM    167  CD  LYS A  30      -2.896 -10.892  14.519  1.00 18.43           C  
ATOM    168  CE  LYS A  30      -3.135  -9.441  14.961  1.00 22.27           C  
ATOM    169  NZ  LYS A  30      -3.448  -9.484  16.404  1.00 27.53           N1+
ATOM    170  H   LYS A  30      -2.653 -11.323  10.460  1.00  9.77           H  
ATOM    171  HA  LYS A  30      -5.481 -10.620  10.598  1.00  9.79           H  
ATOM    172  HB3 LYS A  30      -4.807 -11.656  12.693  1.00 10.49           H  
ATOM    173  HB2 LYS A  30      -4.976 -10.027  12.942  1.00 10.49           H  
ATOM    174  HG3 LYS A  30      -2.182 -10.099  12.723  1.00 14.81           H  
ATOM    175  HG2 LYS A  30      -2.377 -11.792  12.616  1.00 14.81           H  
ATOM    176  HD3 LYS A  30      -2.063 -11.277  15.109  1.00 18.43           H  
ATOM    177  HD2 LYS A  30      -3.752 -11.481  14.847  1.00 18.43           H  
ATOM    178  HE3 LYS A  30      -3.905  -8.861  14.452  1.00 22.27           H  
ATOM    179  HE2 LYS A  30      -2.172  -8.937  14.876  1.00 22.27           H  
ATOM    180  HZ1 LYS A  30      -2.659  -9.811  16.944  1.00 27.53           H  
ATOM    181  HZ2 LYS A  30      -3.864  -8.674  16.840  1.00 27.53           H  
ATOM    182  HZ3 LYS A  30      -4.080 -10.268  16.469  1.00 27.53           H  
ATOM    183  N   MET A  31      -4.810  -8.050  11.085  1.00 12.16           N  
ATOM    184  CA  MET A  31      -4.327  -6.664  11.049  1.00 10.64           C  
ATOM    185  C   MET A  31      -4.245  -6.186  12.503  1.00 15.72           C  
ATOM    186  O   MET A  31      -4.953  -6.750  13.414  1.00 15.15           O  
ATOM    187  CB  MET A  31      -5.313  -5.788  10.170  1.00 11.19           C  
ATOM    188  CG  MET A  31      -5.403  -6.436   8.765  1.00 10.97           C  
ATOM    189  SD  MET A  31      -6.164  -5.383   7.557  1.00 11.84           S  
ATOM    190  CE  MET A  31      -6.328  -6.469   6.190  1.00 12.02           C  
ATOM    191  H   MET A  31      -5.479  -8.266  11.811  1.00 12.16           H  
ATOM    192  HA  MET A  31      -3.285  -6.629  10.729  1.00 10.64           H  
ATOM    193  HB3 MET A  31      -5.028  -4.757   9.962  1.00 11.19           H  
ATOM    194  HB2 MET A  31      -6.234  -5.709  10.748  1.00 11.19           H  
ATOM    195  HG3 MET A  31      -5.975  -7.344   8.955  1.00 10.97           H  
ATOM    196  HG2 MET A  31      -4.418  -6.738   8.409  1.00 10.97           H  
ATOM    197  HE1 MET A  31      -7.065  -6.180   5.440  1.00 12.02           H  
ATOM    198  HE2 MET A  31      -5.391  -6.578   5.644  1.00 12.02           H  
ATOM    199  HE3 MET A  31      -6.509  -7.494   6.514  1.00 12.02           H  
ATOM    200  N   SER A  32      -3.376  -5.144  12.702  1.00 13.17           N  
ATOM    201  CA  SER A  32      -3.104  -4.663  14.077  1.00 17.80           C  
ATOM    202  C   SER A  32      -3.043  -3.129  14.031  1.00 18.73           C  
ATOM    203  O   SER A  32      -2.767  -2.491  13.036  1.00 18.00           O  
ATOM    204  CB  SER A  32      -1.686  -5.161  14.590  1.00 23.48           C  
ATOM    205  OG  SER A  32      -0.685  -4.862  13.670  1.00 33.01           O  
ATOM    206  H   SER A  32      -2.908  -4.728  11.910  1.00 13.17           H  
ATOM    207  HA  SER A  32      -3.972  -4.938  14.677  1.00 17.80           H  
ATOM    208  HB3 SER A  32      -1.751  -6.248  14.638  1.00 23.48           H  
ATOM    209  HB2 SER A  32      -1.441  -4.783  15.582  1.00 23.48           H  
ATOM    210  HG  SER A  32      -0.916  -5.116  12.773  1.00 33.01           H  
ATOM    211  N   LEU A  33      -3.296  -2.472  15.179  1.00 19.77           N  
ATOM    212  CA  LEU A  33      -2.933  -1.096  15.403  1.00 20.23           C  
ATOM    213  C   LEU A  33      -1.505  -1.109  15.954  1.00 29.58           C  
ATOM    214  O   LEU A  33      -1.071  -2.012  16.669  1.00 26.46           O  
ATOM    215  CB  LEU A  33      -3.937  -0.552  16.371  1.00 20.74           C  
ATOM    216  CG  LEU A  33      -5.151   0.162  15.670  1.00 24.31           C  
ATOM    217  CD1 LEU A  33      -6.130  -0.855  15.054  1.00 22.21           C  
ATOM    218  CD2 LEU A  33      -5.824   1.061  16.682  1.00 26.86           C  
ATOM    219  H   LEU A  33      -3.474  -2.979  16.035  1.00 19.77           H  
ATOM    220  HA  LEU A  33      -2.778  -0.543  14.477  1.00 20.23           H  
ATOM    221  HB3 LEU A  33      -3.440   0.155  17.035  1.00 20.74           H  
ATOM    222  HB2 LEU A  33      -4.192  -1.344  17.074  1.00 20.74           H  
ATOM    223  HG  LEU A  33      -4.725   0.691  14.817  1.00 24.31           H  
ATOM    224 HD11 LEU A  33      -5.764  -1.867  14.881  1.00 22.21           H  
ATOM    225 HD12 LEU A  33      -7.027  -0.929  15.669  1.00 22.21           H  
ATOM    226 HD13 LEU A  33      -6.459  -0.418  14.111  1.00 22.21           H  
ATOM    227 HD21 LEU A  33      -5.493   2.068  16.427  1.00 26.86           H  
ATOM    228 HD22 LEU A  33      -6.911   1.075  16.598  1.00 26.86           H  
ATOM    229 HD23 LEU A  33      -5.518   0.897  17.715  1.00 26.86           H  
ATOM    230  N   LYS A  34      -0.720  -0.014  15.609  1.00 26.49           N  
ATOM    231  CA  LYS A  34       0.638   0.236  15.998  1.00 31.99           C  
ATOM    232  C   LYS A  34       0.793   1.747  16.012  1.00 30.53           C  
ATOM    233  O   LYS A  34       1.569   2.284  15.199  1.00 29.47           O  
ATOM    234  CB  LYS A  34       1.637  -0.442  15.077  1.00 36.72           C  
ATOM    235  CG  LYS A  34       3.099  -0.278  15.476  1.00 45.31           C  
ATOM    236  CD  LYS A  34       4.061  -1.101  14.563  1.00 50.51           C  
ATOM    237  CE  LYS A  34       5.561  -1.053  14.926  1.00 44.17           C  
ATOM    238  NZ  LYS A  34       6.397  -1.846  13.991  1.00 42.45           N1+
ATOM    239  H   LYS A  34      -1.069   0.841  15.199  1.00 26.49           H  
ATOM    240  HA  LYS A  34       0.835  -0.171  16.990  1.00 31.99           H  
ATOM    241  HB3 LYS A  34       1.547  -0.073  14.055  1.00 36.72           H  
ATOM    242  HB2 LYS A  34       1.513  -1.518  14.954  1.00 36.72           H  
ATOM    243  HG3 LYS A  34       3.163  -0.742  16.460  1.00 45.31           H  
ATOM    244  HG2 LYS A  34       3.421   0.762  15.530  1.00 45.31           H  
ATOM    245  HD3 LYS A  34       3.995  -0.840  13.506  1.00 50.51           H  
ATOM    246  HD2 LYS A  34       3.885  -2.170  14.685  1.00 50.51           H  
ATOM    247  HE3 LYS A  34       5.726  -1.322  15.969  1.00 44.17           H  
ATOM    248  HE2 LYS A  34       5.882  -0.020  14.791  1.00 44.17           H  
ATOM    249  HZ1 LYS A  34       7.380  -1.763  14.208  1.00 42.45           H  
ATOM    250  HZ2 LYS A  34       6.027  -2.786  13.964  1.00 42.45           H  
ATOM    251  HZ3 LYS A  34       6.222  -1.373  13.116  1.00 42.45           H  
ATOM    252  N   GLY A  35      -0.132   2.304  16.758  1.00 31.13           N  
ATOM    253  CA  GLY A  35      -0.502   3.765  16.636  1.00 29.23           C  
ATOM    254  C   GLY A  35      -2.091   3.925  16.558  1.00 28.66           C  
ATOM    255  O   GLY A  35      -2.878   3.082  16.943  1.00 30.32           O  
ATOM    256  H   GLY A  35      -0.856   1.797  17.248  1.00 31.13           H  
ATOM    257  HA3 GLY A  35      -0.046   4.231  15.762  1.00 29.23           H  
ATOM    258  HA2 GLY A  35      -0.149   4.263  17.538  1.00 29.23           H  
ATOM    259  N   THR A  36      -2.427   5.138  16.086  1.00 21.69           N  
ATOM    260  CA  THR A  36      -3.705   5.670  15.694  1.00 23.68           C  
ATOM    261  C   THR A  36      -4.370   4.956  14.530  1.00 23.17           C  
ATOM    262  O   THR A  36      -5.574   4.725  14.522  1.00 23.97           O  
ATOM    263  CB  THR A  36      -3.650   7.204  15.472  1.00 29.66           C  
ATOM    264  CG2 THR A  36      -4.995   7.923  15.146  1.00 36.25           C  
ATOM    265  OG1 THR A  36      -2.945   7.867  16.501  1.00 29.94           O  
ATOM    266  H   THR A  36      -1.683   5.818  16.140  1.00 21.69           H  
ATOM    267  HA  THR A  36      -4.344   5.574  16.572  1.00 23.68           H  
ATOM    268  HB  THR A  36      -2.945   7.367  14.656  1.00 29.66           H  
ATOM    269 HG21 THR A  36      -4.890   8.920  14.719  1.00 36.25           H  
ATOM    270 HG22 THR A  36      -5.731   7.339  14.593  1.00 36.25           H  
ATOM    271 HG23 THR A  36      -5.471   8.118  16.107  1.00 36.25           H  
ATOM    272  HG1 THR A  36      -3.205   7.349  17.266  1.00 29.94           H  
ATOM    273  N   THR A  37      -3.505   4.479  13.633  1.00 17.31           N  
ATOM    274  CA  THR A  37      -3.683   3.859  12.379  1.00 16.45           C  
ATOM    275  C   THR A  37      -3.211   2.392  12.315  1.00 18.35           C  
ATOM    276  O   THR A  37      -2.265   1.912  12.915  1.00 17.18           O  
ATOM    277  CB  THR A  37      -2.910   4.524  11.243  1.00 20.45           C  
ATOM    278  CG2 THR A  37      -3.457   4.239   9.873  1.00 19.32           C  
ATOM    279  OG1 THR A  37      -3.017   5.922  11.348  1.00 21.66           O  
ATOM    280  H   THR A  37      -2.523   4.676  13.758  1.00 17.31           H  
ATOM    281  HA  THR A  37      -4.736   3.947  12.109  1.00 16.45           H  
ATOM    282  HB  THR A  37      -1.847   4.282  11.246  1.00 20.45           H  
ATOM    283 HG21 THR A  37      -4.541   4.339   9.805  1.00 19.32           H  
ATOM    284 HG22 THR A  37      -3.088   4.982   9.166  1.00 19.32           H  
ATOM    285 HG23 THR A  37      -3.157   3.220   9.627  1.00 19.32           H  
ATOM    286  HG1 THR A  37      -2.494   6.137  12.124  1.00 21.66           H  
ATOM    287  N   VAL A  38      -4.121   1.572  11.744  1.00 13.85           N  
ATOM    288  CA  VAL A  38      -4.042   0.183  11.537  1.00 13.85           C  
ATOM    289  C   VAL A  38      -2.995  -0.079  10.488  1.00 14.67           C  
ATOM    290  O   VAL A  38      -2.975   0.565   9.389  1.00 13.73           O  
ATOM    291  CB  VAL A  38      -5.458  -0.413  11.122  1.00 11.12           C  
ATOM    292  CG1 VAL A  38      -5.985   0.147   9.812  1.00 12.42           C  
ATOM    293  CG2 VAL A  38      -5.368  -1.950  11.042  1.00 16.55           C  
ATOM    294  H   VAL A  38      -4.901   1.995  11.263  1.00 13.85           H  
ATOM    295  HA  VAL A  38      -3.668  -0.244  12.467  1.00 13.85           H  
ATOM    296  HB  VAL A  38      -6.166  -0.069  11.876  1.00 11.12           H  
ATOM    297 HG11 VAL A  38      -6.106   1.230   9.791  1.00 12.42           H  
ATOM    298 HG12 VAL A  38      -5.304  -0.165   9.021  1.00 12.42           H  
ATOM    299 HG13 VAL A  38      -6.952  -0.226   9.474  1.00 12.42           H  
ATOM    300 HG21 VAL A  38      -4.503  -2.264  10.457  1.00 16.55           H  
ATOM    301 HG22 VAL A  38      -5.313  -2.532  11.962  1.00 16.55           H  
ATOM    302 HG23 VAL A  38      -6.195  -2.407  10.499  1.00 16.55           H  
ATOM    303  N   THR A  39      -2.173  -1.106  10.722  1.00 13.45           N  
ATOM    304  CA  THR A  39      -1.259  -1.679   9.803  1.00 12.51           C  
ATOM    305  C   THR A  39      -1.542  -3.161   9.474  1.00 13.72           C  
ATOM    306  O   THR A  39      -1.641  -3.945  10.426  1.00 14.09           O  
ATOM    307  CB  THR A  39       0.200  -1.465  10.293  1.00 18.92           C  
ATOM    308  CG2 THR A  39       0.677  -2.083  11.582  1.00 18.67           C  
ATOM    309  OG1 THR A  39       1.090  -1.905   9.299  1.00 21.92           O  
ATOM    310  H   THR A  39      -2.329  -1.661  11.552  1.00 13.45           H  
ATOM    311  HA  THR A  39      -1.453  -1.164   8.862  1.00 12.51           H  
ATOM    312  HB  THR A  39       0.343  -0.405  10.503  1.00 18.92           H  
ATOM    313 HG21 THR A  39       0.758  -3.133  11.302  1.00 18.67           H  
ATOM    314 HG22 THR A  39       1.654  -1.683  11.855  1.00 18.67           H  
ATOM    315 HG23 THR A  39       0.079  -2.010  12.490  1.00 18.67           H  
ATOM    316  HG1 THR A  39       0.922  -1.408   8.495  1.00 21.92           H  
ATOM    317  N   PRO A  40      -1.700  -3.590   8.192  1.00 12.31           N  
ATOM    318  CA  PRO A  40      -1.697  -5.036   7.824  1.00  9.83           C  
ATOM    319  C   PRO A  40      -0.425  -5.782   8.323  1.00 13.06           C  
ATOM    320  O   PRO A  40       0.727  -5.483   8.009  1.00 14.54           O  
ATOM    321  CB  PRO A  40      -1.989  -5.088   6.327  1.00 11.75           C  
ATOM    322  CG  PRO A  40      -2.680  -3.778   5.971  1.00 10.47           C  
ATOM    323  CD  PRO A  40      -2.200  -2.780   7.041  1.00 12.39           C  
ATOM    324  HA  PRO A  40      -2.618  -5.442   8.243  1.00  9.83           H  
ATOM    325  HB3 PRO A  40      -2.591  -5.950   6.038  1.00 11.75           H  
ATOM    326  HB2 PRO A  40      -1.047  -5.091   5.779  1.00 11.75           H  
ATOM    327  HG3 PRO A  40      -3.767  -3.866   5.959  1.00 10.47           H  
ATOM    328  HG2 PRO A  40      -2.470  -3.385   4.977  1.00 10.47           H  
ATOM    329  HD2 PRO A  40      -1.405  -2.094   6.748  1.00 12.39           H  
ATOM    330  HD3 PRO A  40      -3.045  -2.148   7.313  1.00 12.39           H  
ATOM    331  N   ASP A  41      -0.689  -6.754   9.229  1.00  9.89           N  
ATOM    332  CA  ASP A  41       0.378  -7.406   9.981  1.00 10.36           C  
ATOM    333  C   ASP A  41       1.219  -8.366   9.011  1.00 14.37           C  
ATOM    334  O   ASP A  41       0.641  -9.360   8.604  1.00 12.38           O  
ATOM    335  CB  ASP A  41      -0.203  -8.079  11.237  1.00 14.77           C  
ATOM    336  CG  ASP A  41       0.773  -8.648  12.247  1.00 17.53           C  
ATOM    337  OD1 ASP A  41       1.958  -8.238  12.444  1.00 19.58           O  
ATOM    338  OD2 ASP A  41       0.228  -9.526  12.960  1.00 20.06           O1-
ATOM    339  H   ASP A  41      -1.639  -6.985   9.482  1.00  9.89           H  
ATOM    340  HA  ASP A  41       1.033  -6.673  10.452  1.00 10.36           H  
ATOM    341  HB3 ASP A  41      -1.036  -8.753  11.036  1.00 14.77           H  
ATOM    342  HB2 ASP A  41      -0.740  -7.311  11.795  1.00 14.77           H  
ATOM    343  N   LYS A  42       2.494  -8.052   8.774  1.00 14.02           N  
ATOM    344  CA  LYS A  42       3.256  -8.729   7.737  1.00 13.34           C  
ATOM    345  C   LYS A  42       3.832 -10.059   8.184  1.00 16.98           C  
ATOM    346  O   LYS A  42       4.623 -10.691   7.435  1.00 20.31           O  
ATOM    347  CB  LYS A  42       4.270  -7.815   7.035  1.00 23.29           C  
ATOM    348  CG  LYS A  42       5.508  -7.301   7.805  1.00 22.12           C  
ATOM    349  CD  LYS A  42       6.448  -6.278   7.030  1.00 26.69           C  
ATOM    350  CE  LYS A  42       5.750  -4.929   6.795  1.00 22.79           C  
ATOM    351  NZ  LYS A  42       6.600  -4.010   5.979  1.00 22.77           N1+
ATOM    352  H   LYS A  42       2.912  -7.353   9.371  1.00 14.02           H  
ATOM    353  HA  LYS A  42       2.594  -8.983   6.909  1.00 13.34           H  
ATOM    354  HB3 LYS A  42       3.760  -6.938   6.638  1.00 23.29           H  
ATOM    355  HB2 LYS A  42       4.481  -8.376   6.125  1.00 23.29           H  
ATOM    356  HG3 LYS A  42       6.227  -8.109   7.933  1.00 22.12           H  
ATOM    357  HG2 LYS A  42       5.275  -6.898   8.791  1.00 22.12           H  
ATOM    358  HD3 LYS A  42       6.789  -6.712   6.089  1.00 26.69           H  
ATOM    359  HD2 LYS A  42       7.325  -6.179   7.671  1.00 26.69           H  
ATOM    360  HE3 LYS A  42       5.466  -4.383   7.695  1.00 22.79           H  
ATOM    361  HE2 LYS A  42       4.810  -5.108   6.273  1.00 22.79           H  
ATOM    362  HZ1 LYS A  42       7.536  -4.076   6.353  1.00 22.77           H  
ATOM    363  HZ2 LYS A  42       6.594  -4.455   5.072  1.00 22.77           H  
ATOM    364  HZ3 LYS A  42       6.140  -3.117   5.876  1.00 22.77           H  
ATOM    365  N   ARG A  43       3.391 -10.570   9.306  1.00 15.14           N  
ATOM    366  CA  ARG A  43       3.691 -11.921   9.848  1.00 14.04           C  
ATOM    367  C   ARG A  43       2.796 -13.014   9.134  1.00 13.23           C  
ATOM    368  O   ARG A  43       1.696 -12.781   8.640  1.00 10.99           O  
ATOM    369  CB  ARG A  43       3.499 -11.897  11.379  1.00 13.09           C  
ATOM    370  CG  ARG A  43       4.576 -11.054  12.011  1.00 13.89           C  
ATOM    371  CD  ARG A  43       4.614 -10.996  13.553  1.00 16.51           C  
ATOM    372  NE  ARG A  43       3.362 -10.546  14.111  1.00 14.72           N  
ATOM    373  CZ  ARG A  43       2.805 -10.797  15.357  1.00 16.63           C  
ATOM    374  NH1 ARG A  43       3.435 -11.219  16.410  1.00 23.98           N  
ATOM    375  NH2 ARG A  43       1.542 -10.559  15.490  1.00 20.94           N1+
ATOM    376  H   ARG A  43       2.591 -10.141   9.748  1.00 15.14           H  
ATOM    377  HA  ARG A  43       4.752 -12.133   9.713  1.00 14.04           H  
ATOM    378  HB3 ARG A  43       3.441 -12.945  11.670  1.00 13.09           H  
ATOM    379  HB2 ARG A  43       2.510 -11.543  11.671  1.00 13.09           H  
ATOM    380  HG3 ARG A  43       4.556 -10.068  11.547  1.00 13.89           H  
ATOM    381  HG2 ARG A  43       5.470 -11.615  11.736  1.00 13.89           H  
ATOM    382  HD3 ARG A  43       5.342 -10.262  13.901  1.00 16.51           H  
ATOM    383  HD2 ARG A  43       4.995 -11.929  13.968  1.00 16.51           H  
ATOM    384  HE  ARG A  43       2.882  -9.874  13.530  1.00 14.72           H  
ATOM    385 HH12 ARG A  43       2.974 -11.278  17.307  1.00 23.98           H  
ATOM    386 HH11 ARG A  43       4.364 -11.594  16.279  1.00 23.98           H  
ATOM    387 HH22 ARG A  43       1.089 -10.612  16.392  1.00 20.94           H  
ATOM    388 HH21 ARG A  43       0.913 -10.234  14.771  1.00 20.94           H  
ATOM    389  N   LYS A  44       3.380 -14.225   9.061  1.00 13.48           N  
ATOM    390  CA  LYS A  44       2.960 -15.430   8.480  1.00 12.56           C  
ATOM    391  C   LYS A  44       1.954 -16.074   9.408  1.00 14.32           C  
ATOM    392  O   LYS A  44       2.290 -16.886  10.197  1.00 12.92           O  
ATOM    393  CB  LYS A  44       4.210 -16.295   8.316  1.00 12.73           C  
ATOM    394  CG  LYS A  44       5.266 -15.793   7.302  1.00 19.86           C  
ATOM    395  CD  LYS A  44       4.847 -16.244   5.890  1.00 21.99           C  
ATOM    396  CE  LYS A  44       6.053 -16.376   4.927  1.00 29.61           C  
ATOM    397  NZ  LYS A  44       6.867 -15.224   4.535  1.00 29.82           N1+
ATOM    398  H   LYS A  44       4.283 -14.300   9.508  1.00 13.48           H  
ATOM    399  HA  LYS A  44       2.547 -15.239   7.490  1.00 12.56           H  
ATOM    400  HB3 LYS A  44       3.939 -17.334   8.132  1.00 12.73           H  
ATOM    401  HB2 LYS A  44       4.696 -16.368   9.289  1.00 12.73           H  
ATOM    402  HG3 LYS A  44       6.216 -16.273   7.540  1.00 19.86           H  
ATOM    403  HG2 LYS A  44       5.431 -14.716   7.340  1.00 19.86           H  
ATOM    404  HD3 LYS A  44       4.029 -15.622   5.527  1.00 21.99           H  
ATOM    405  HD2 LYS A  44       4.272 -17.170   5.905  1.00 21.99           H  
ATOM    406  HE3 LYS A  44       5.649 -16.726   3.977  1.00 29.61           H  
ATOM    407  HE2 LYS A  44       6.647 -17.178   5.366  1.00 29.61           H  
ATOM    408  HZ1 LYS A  44       7.608 -15.495   3.904  1.00 29.82           H  
ATOM    409  HZ2 LYS A  44       6.306 -14.459   4.187  1.00 29.82           H  
ATOM    410  HZ3 LYS A  44       7.358 -14.869   5.344  1.00 29.82           H  
ATOM    411  N   GLY A  45       0.702 -15.606   9.368  1.00 11.40           N  
ATOM    412  CA  GLY A  45      -0.378 -16.080  10.122  1.00 12.63           C  
ATOM    413  C   GLY A  45      -1.089 -17.333   9.589  1.00  9.16           C  
ATOM    414  O   GLY A  45      -0.938 -17.842   8.501  1.00 11.41           O  
ATOM    415  H   GLY A  45       0.503 -14.849   8.729  1.00 11.40           H  
ATOM    416  HA3 GLY A  45      -1.118 -15.280  10.120  1.00 12.63           H  
ATOM    417  HA2 GLY A  45      -0.054 -16.302  11.139  1.00 12.63           H  
ATOM    418  N   LEU A  46      -1.981 -17.729  10.500  1.00 10.52           N  
ATOM    419  CA  LEU A  46      -2.951 -18.857  10.532  1.00  9.68           C  
ATOM    420  C   LEU A  46      -4.103 -18.581  11.486  1.00 12.12           C  
ATOM    421  O   LEU A  46      -3.823 -18.366  12.646  1.00 11.39           O  
ATOM    422  CB  LEU A  46      -2.122 -20.204  10.902  1.00 11.25           C  
ATOM    423  CG  LEU A  46      -3.035 -21.427  11.105  1.00 12.74           C  
ATOM    424  CD1 LEU A  46      -3.669 -21.737   9.791  1.00 12.09           C  
ATOM    425  CD2 LEU A  46      -2.241 -22.645  11.531  1.00 14.69           C  
ATOM    426  H   LEU A  46      -1.977 -17.243  11.386  1.00 10.52           H  
ATOM    427  HA  LEU A  46      -3.337 -18.971   9.519  1.00  9.68           H  
ATOM    428  HB3 LEU A  46      -1.443 -20.052  11.741  1.00 11.25           H  
ATOM    429  HB2 LEU A  46      -1.465 -20.519  10.091  1.00 11.25           H  
ATOM    430  HG  LEU A  46      -3.769 -21.285  11.898  1.00 12.74           H  
ATOM    431 HD11 LEU A  46      -3.051 -21.578   8.907  1.00 12.09           H  
ATOM    432 HD12 LEU A  46      -3.927 -22.795   9.742  1.00 12.09           H  
ATOM    433 HD13 LEU A  46      -4.676 -21.322   9.741  1.00 12.09           H  
ATOM    434 HD21 LEU A  46      -1.166 -22.507  11.417  1.00 14.69           H  
ATOM    435 HD22 LEU A  46      -2.625 -22.980  12.494  1.00 14.69           H  
ATOM    436 HD23 LEU A  46      -2.481 -23.620  11.107  1.00 14.69           H  
ATOM    437  N   VAL A  47      -5.372 -18.545  10.950  1.00  8.56           N  
ATOM    438  CA  VAL A  47      -6.637 -18.567  11.732  1.00  8.10           C  
ATOM    439  C   VAL A  47      -7.004 -20.030  11.801  1.00  9.53           C  
ATOM    440  O   VAL A  47      -6.858 -20.752  10.809  1.00 11.23           O  
ATOM    441  CB  VAL A  47      -7.838 -17.758  11.113  1.00  7.88           C  
ATOM    442  CG1 VAL A  47      -9.154 -17.976  11.972  1.00  8.90           C  
ATOM    443  CG2 VAL A  47      -7.597 -16.243  10.959  1.00 10.10           C  
ATOM    444  H   VAL A  47      -5.607 -18.726   9.985  1.00  8.56           H  
ATOM    445  HA  VAL A  47      -6.537 -18.202  12.754  1.00  8.10           H  
ATOM    446  HB  VAL A  47      -7.886 -18.200  10.118  1.00  7.88           H  
ATOM    447 HG11 VAL A  47      -9.890 -17.205  11.744  1.00  8.90           H  
ATOM    448 HG12 VAL A  47      -9.654 -18.929  11.800  1.00  8.90           H  
ATOM    449 HG13 VAL A  47      -8.992 -17.915  13.048  1.00  8.90           H  
ATOM    450 HG21 VAL A  47      -7.210 -15.760  11.856  1.00 10.10           H  
ATOM    451 HG22 VAL A  47      -6.840 -16.029  10.204  1.00 10.10           H  
ATOM    452 HG23 VAL A  47      -8.392 -15.607  10.568  1.00 10.10           H  
ATOM    453  N   TYR A  48      -7.431 -20.457  13.003  1.00  8.70           N  
ATOM    454  CA  TYR A  48      -7.916 -21.754  13.255  1.00 11.16           C  
ATOM    455  C   TYR A  48      -8.989 -21.567  14.284  1.00 11.93           C  
ATOM    456  O   TYR A  48      -8.847 -20.679  15.149  1.00 10.96           O  
ATOM    457  CB  TYR A  48      -6.715 -22.731  13.652  1.00 11.13           C  
ATOM    458  CG  TYR A  48      -6.121 -22.489  15.038  1.00 13.18           C  
ATOM    459  CD1 TYR A  48      -5.211 -21.384  15.236  1.00 13.60           C  
ATOM    460  CD2 TYR A  48      -6.551 -23.143  16.208  1.00 18.32           C  
ATOM    461  CE1 TYR A  48      -4.713 -21.049  16.448  1.00 16.18           C  
ATOM    462  CE2 TYR A  48      -6.015 -22.868  17.461  1.00 18.81           C  
ATOM    463  CZ  TYR A  48      -5.036 -21.853  17.620  1.00 18.72           C  
ATOM    464  OH  TYR A  48      -4.476 -21.569  18.853  1.00 20.30           O  
ATOM    465  H   TYR A  48      -7.597 -19.805  13.756  1.00  8.70           H  
ATOM    466  HA  TYR A  48      -8.403 -22.204  12.390  1.00 11.16           H  
ATOM    467  HB3 TYR A  48      -5.901 -22.677  12.929  1.00 11.13           H  
ATOM    468  HB2 TYR A  48      -7.084 -23.754  13.589  1.00 11.13           H  
ATOM    469  HD1 TYR A  48      -4.904 -20.681  14.476  1.00 13.60           H  
ATOM    470  HD2 TYR A  48      -7.329 -23.889  16.137  1.00 18.32           H  
ATOM    471  HE1 TYR A  48      -4.048 -20.199  16.486  1.00 16.18           H  
ATOM    472  HE2 TYR A  48      -6.353 -23.409  18.333  1.00 18.81           H  
ATOM    473  HH  TYR A  48      -4.380 -22.306  19.460  1.00 20.30           H  
ATOM    474  N   ILE A  49     -10.023 -22.395  14.233  1.00 11.69           N  
ATOM    475  CA  ILE A  49     -11.201 -22.410  15.111  1.00 11.94           C  
ATOM    476  C   ILE A  49     -11.089 -23.764  15.791  1.00 12.45           C  
ATOM    477  O   ILE A  49     -10.854 -24.783  15.162  1.00 12.29           O  
ATOM    478  CB  ILE A  49     -12.503 -22.172  14.298  1.00 11.74           C  
ATOM    479  CG1 ILE A  49     -12.417 -20.954  13.322  1.00 15.98           C  
ATOM    480  CG2 ILE A  49     -13.741 -22.074  15.193  1.00 15.30           C  
ATOM    481  CD1 ILE A  49     -13.673 -20.750  12.392  1.00 18.56           C  
ATOM    482  H   ILE A  49     -10.109 -23.089  13.505  1.00 11.69           H  
ATOM    483  HA  ILE A  49     -11.097 -21.571  15.800  1.00 11.94           H  
ATOM    484  HB  ILE A  49     -12.673 -23.123  13.793  1.00 11.74           H  
ATOM    485 HG13 ILE A  49     -11.579 -21.038  12.629  1.00 15.98           H  
ATOM    486 HG12 ILE A  49     -12.225 -20.066  13.924  1.00 15.98           H  
ATOM    487 HG21 ILE A  49     -13.821 -22.919  15.876  1.00 15.30           H  
ATOM    488 HG22 ILE A  49     -13.721 -21.236  15.890  1.00 15.30           H  
ATOM    489 HG23 ILE A  49     -14.593 -21.911  14.532  1.00 15.30           H  
ATOM    490 HD11 ILE A  49     -14.163 -21.633  11.981  1.00 18.56           H  
ATOM    491 HD12 ILE A  49     -14.407 -20.235  13.012  1.00 18.56           H  
ATOM    492 HD13 ILE A  49     -13.515 -20.153  11.495  1.00 18.56           H  
ATOM    493  N   GLN A  50     -11.275 -23.828  17.090  1.00 12.16           N  
ATOM    494  CA  GLN A  50     -10.986 -25.046  17.858  1.00 16.12           C  
ATOM    495  C   GLN A  50     -12.033 -25.229  18.944  1.00 18.46           C  
ATOM    496  O   GLN A  50     -12.669 -24.228  19.318  1.00 14.68           O  
ATOM    497  CB  GLN A  50      -9.531 -24.843  18.439  1.00 14.89           C  
ATOM    498  CG  GLN A  50      -9.136 -25.743  19.577  1.00 22.06           C  
ATOM    499  CD  GLN A  50      -7.799 -25.223  20.358  1.00 29.49           C  
ATOM    500  NE2 GLN A  50      -7.015 -26.135  20.965  1.00 33.76           N  
ATOM    501  OE1 GLN A  50      -7.583 -24.016  20.525  1.00 31.22           O  
ATOM    502  H   GLN A  50     -11.599 -23.053  17.651  1.00 12.16           H  
ATOM    503  HA  GLN A  50     -11.094 -25.977  17.302  1.00 16.12           H  
ATOM    504  HB3 GLN A  50      -9.529 -23.816  18.804  1.00 14.89           H  
ATOM    505  HB2 GLN A  50      -8.844 -24.949  17.599  1.00 14.89           H  
ATOM    506  HG3 GLN A  50      -8.932 -26.721  19.143  1.00 22.06           H  
ATOM    507  HG2 GLN A  50      -9.812 -25.851  20.425  1.00 22.06           H  
ATOM    508 HE22 GLN A  50      -6.288 -25.824  21.593  1.00 33.76           H  
ATOM    509 HE21 GLN A  50      -7.142 -27.134  20.888  1.00 33.76           H  
ATOM    510  N   GLN A  51     -12.493 -26.444  19.292  1.00 15.21           N  
ATOM    511  CA  GLN A  51     -13.353 -26.720  20.418  1.00 14.75           C  
ATOM    512  C   GLN A  51     -12.433 -27.057  21.621  1.00 17.02           C  
ATOM    513  O   GLN A  51     -11.554 -27.884  21.392  1.00 17.17           O  
ATOM    514  CB  GLN A  51     -14.258 -27.930  20.036  1.00 16.63           C  
ATOM    515  CG  GLN A  51     -15.385 -28.099  21.040  1.00 17.03           C  
ATOM    516  CD  GLN A  51     -16.522 -28.923  20.557  1.00 22.80           C  
ATOM    517  NE2 GLN A  51     -17.647 -28.254  20.210  1.00 20.70           N  
ATOM    518  OE1 GLN A  51     -16.499 -30.138  20.416  1.00 22.52           O  
ATOM    519  H   GLN A  51     -12.234 -27.240  18.727  1.00 15.21           H  
ATOM    520  HA  GLN A  51     -14.035 -25.900  20.643  1.00 14.75           H  
ATOM    521  HB3 GLN A  51     -13.653 -28.819  19.857  1.00 16.63           H  
ATOM    522  HB2 GLN A  51     -14.668 -27.760  19.040  1.00 16.63           H  
ATOM    523  HG3 GLN A  51     -15.630 -27.182  21.576  1.00 17.03           H  
ATOM    524  HG2 GLN A  51     -14.868 -28.516  21.904  1.00 17.03           H  
ATOM    525 HE22 GLN A  51     -18.410 -28.743  19.765  1.00 20.70           H  
ATOM    526 HE21 GLN A  51     -17.767 -27.305  20.535  1.00 20.70           H  
ATOM    527  N   THR A  52     -12.736 -26.589  22.839  1.00 17.32           N  
ATOM    528  CA  THR A  52     -11.924 -26.699  24.086  1.00 14.39           C  
ATOM    529  C   THR A  52     -12.653 -25.869  25.202  1.00 18.16           C  
ATOM    530  O   THR A  52     -13.392 -24.920  24.937  1.00 18.43           O  
ATOM    531  CB  THR A  52     -10.444 -26.256  23.861  1.00 20.30           C  
ATOM    532  CG2 THR A  52     -10.267 -24.819  23.343  1.00 20.33           C  
ATOM    533  OG1 THR A  52      -9.670 -26.146  25.001  1.00 17.29           O  
ATOM    534  H   THR A  52     -13.493 -25.925  22.921  1.00 17.32           H  
ATOM    535  HA  THR A  52     -11.845 -27.760  24.323  1.00 14.39           H  
ATOM    536  HB  THR A  52      -9.939 -27.034  23.290  1.00 20.30           H  
ATOM    537 HG21 THR A  52     -10.742 -24.812  22.362  1.00 20.33           H  
ATOM    538 HG22 THR A  52     -10.745 -24.054  23.956  1.00 20.33           H  
ATOM    539 HG23 THR A  52      -9.192 -24.672  23.239  1.00 20.33           H  
ATOM    540  HG1 THR A  52      -9.450 -27.020  25.330  1.00 17.29           H  
ATOM    541  N   ASP A  53     -12.453 -26.362  26.430  1.00 19.51           N  
ATOM    542  CA  ASP A  53     -13.400 -26.036  27.592  1.00 25.09           C  
ATOM    543  C   ASP A  53     -14.705 -26.920  27.458  1.00 22.18           C  
ATOM    544  O   ASP A  53     -15.810 -26.392  27.434  1.00 23.70           O  
ATOM    545  CB  ASP A  53     -13.748 -24.442  27.802  1.00 28.29           C  
ATOM    546  CG  ASP A  53     -12.518 -23.495  27.771  1.00 38.53           C  
ATOM    547  OD1 ASP A  53     -11.393 -23.970  28.084  1.00 46.00           O  
ATOM    548  OD2 ASP A  53     -12.788 -22.280  27.617  1.00 49.68           O1-
ATOM    549  H   ASP A  53     -11.947 -27.229  26.541  1.00 19.51           H  
ATOM    550  HA  ASP A  53     -12.898 -26.540  28.418  1.00 25.09           H  
ATOM    551  HB3 ASP A  53     -14.292 -24.245  28.726  1.00 28.29           H  
ATOM    552  HB2 ASP A  53     -14.482 -24.168  27.044  1.00 28.29           H  
ATOM    553  N   ASP A  54     -14.515 -28.212  27.232  1.00 21.89           N  
ATOM    554  CA  ASP A  54     -15.634 -29.097  26.737  1.00 20.84           C  
ATOM    555  C   ASP A  54     -16.077 -28.752  25.298  1.00 20.96           C  
ATOM    556  O   ASP A  54     -15.247 -28.833  24.361  1.00 18.51           O  
ATOM    557  CB  ASP A  54     -16.778 -29.353  27.706  1.00 19.86           C  
ATOM    558  CG  ASP A  54     -16.477 -29.741  29.207  1.00 20.63           C  
ATOM    559  OD1 ASP A  54     -17.333 -29.421  30.063  1.00 17.95           O  
ATOM    560  OD2 ASP A  54     -15.622 -30.561  29.464  1.00 20.41           O1-
ATOM    561  H   ASP A  54     -13.570 -28.539  27.091  1.00 21.89           H  
ATOM    562  HA  ASP A  54     -15.173 -30.081  26.654  1.00 20.84           H  
ATOM    563  HB3 ASP A  54     -17.232 -30.220  27.227  1.00 19.86           H  
ATOM    564  HB2 ASP A  54     -17.522 -28.561  27.787  1.00 19.86           H  
ATOM    565  N   SER A  55     -17.440 -28.505  25.126  1.00 18.05           N  
ATOM    566  CA  SER A  55     -18.087 -28.237  23.861  1.00 18.07           C  
ATOM    567  C   SER A  55     -18.118 -26.813  23.396  1.00 14.71           C  
ATOM    568  O   SER A  55     -18.603 -26.488  22.282  1.00 16.32           O  
ATOM    569  CB  SER A  55     -19.482 -28.891  23.938  1.00 25.94           C  
ATOM    570  OG  SER A  55     -20.151 -28.689  25.214  1.00 27.70           O  
ATOM    571  H   SER A  55     -17.992 -28.469  25.971  1.00 18.05           H  
ATOM    572  HA  SER A  55     -17.541 -28.768  23.081  1.00 18.07           H  
ATOM    573  HB3 SER A  55     -19.360 -29.971  23.853  1.00 25.94           H  
ATOM    574  HB2 SER A  55     -20.075 -28.471  23.125  1.00 25.94           H  
ATOM    575  HG  SER A  55     -20.762 -29.392  25.447  1.00 27.70           H  
ATOM    576  N   LEU A  56     -17.554 -25.869  24.194  1.00 14.49           N  
ATOM    577  CA  LEU A  56     -17.320 -24.466  23.900  1.00 12.13           C  
ATOM    578  C   LEU A  56     -16.248 -24.222  22.831  1.00 13.26           C  
ATOM    579  O   LEU A  56     -15.136 -24.792  22.823  1.00 13.12           O  
ATOM    580  CB  LEU A  56     -16.934 -23.823  25.301  1.00 11.10           C  
ATOM    581  CG  LEU A  56     -18.051 -23.565  26.269  1.00 12.10           C  
ATOM    582  CD1 LEU A  56     -17.411 -23.120  27.600  1.00 16.66           C  
ATOM    583  CD2 LEU A  56     -19.073 -22.564  25.808  1.00 14.24           C  
ATOM    584  H   LEU A  56     -17.024 -26.188  24.992  1.00 14.49           H  
ATOM    585  HA  LEU A  56     -18.291 -24.047  23.637  1.00 12.13           H  
ATOM    586  HB3 LEU A  56     -16.399 -22.891  25.119  1.00 11.10           H  
ATOM    587  HB2 LEU A  56     -16.187 -24.494  25.725  1.00 11.10           H  
ATOM    588  HG  LEU A  56     -18.595 -24.487  26.473  1.00 12.10           H  
ATOM    589 HD11 LEU A  56     -16.742 -22.298  27.346  1.00 16.66           H  
ATOM    590 HD12 LEU A  56     -18.062 -22.642  28.333  1.00 16.66           H  
ATOM    591 HD13 LEU A  56     -16.886 -23.991  27.992  1.00 16.66           H  
ATOM    592 HD21 LEU A  56     -19.991 -23.095  25.557  1.00 14.24           H  
ATOM    593 HD22 LEU A  56     -19.346 -21.928  26.650  1.00 14.24           H  
ATOM    594 HD23 LEU A  56     -18.800 -21.897  24.990  1.00 14.24           H  
ATOM    595  N   ILE A  57     -16.613 -23.360  21.913  1.00 10.43           N  
ATOM    596  CA  ILE A  57     -15.799 -23.073  20.748  1.00 11.74           C  
ATOM    597  C   ILE A  57     -14.963 -21.745  20.893  1.00 13.82           C  
ATOM    598  O   ILE A  57     -15.502 -20.711  21.333  1.00 11.76           O  
ATOM    599  CB  ILE A  57     -16.601 -23.061  19.459  1.00 14.14           C  
ATOM    600  CG1 ILE A  57     -16.895 -24.524  19.174  1.00 17.07           C  
ATOM    601  CG2 ILE A  57     -15.920 -22.443  18.154  1.00 11.87           C  
ATOM    602  CD1 ILE A  57     -18.234 -24.771  18.537  1.00 19.87           C  
ATOM    603  H   ILE A  57     -17.409 -22.738  21.926  1.00 10.43           H  
ATOM    604  HA  ILE A  57     -15.043 -23.853  20.658  1.00 11.74           H  
ATOM    605  HB  ILE A  57     -17.523 -22.507  19.634  1.00 14.14           H  
ATOM    606 HG13 ILE A  57     -16.789 -25.176  20.041  1.00 17.07           H  
ATOM    607 HG12 ILE A  57     -16.068 -24.933  18.593  1.00 17.07           H  
ATOM    608 HG21 ILE A  57     -15.617 -21.403  18.269  1.00 11.87           H  
ATOM    609 HG22 ILE A  57     -15.004 -22.948  17.847  1.00 11.87           H  
ATOM    610 HG23 ILE A  57     -16.648 -22.522  17.347  1.00 11.87           H  
ATOM    611 HD11 ILE A  57     -18.268 -25.684  17.943  1.00 19.87           H  
ATOM    612 HD12 ILE A  57     -19.023 -24.838  19.286  1.00 19.87           H  
ATOM    613 HD13 ILE A  57     -18.501 -24.000  17.814  1.00 19.87           H  
ATOM    614  N   HIS A  58     -13.653 -21.857  20.512  1.00 12.18           N  
ATOM    615  CA  HIS A  58     -12.793 -20.732  20.439  1.00 11.97           C  
ATOM    616  C   HIS A  58     -12.503 -20.398  18.946  1.00 12.40           C  
ATOM    617  O   HIS A  58     -12.286 -21.324  18.176  1.00 12.52           O  
ATOM    618  CB  HIS A  58     -11.517 -21.014  21.194  1.00 13.05           C  
ATOM    619  CG  HIS A  58     -11.635 -21.104  22.740  1.00 16.15           C  
ATOM    620  CD2 HIS A  58     -12.281 -22.064  23.489  1.00 15.02           C  
ATOM    621  ND1 HIS A  58     -10.915 -20.220  23.519  1.00 13.97           N1+
ATOM    622  CE1 HIS A  58     -11.268 -20.583  24.758  1.00 17.27           C  
ATOM    623  NE2 HIS A  58     -12.050 -21.656  24.820  1.00 16.85           N  
ATOM    624  H   HIS A  58     -13.370 -22.699  20.031  1.00 12.18           H  
ATOM    625  HA  HIS A  58     -13.266 -19.835  20.839  1.00 11.97           H  
ATOM    626  HB3 HIS A  58     -10.730 -20.281  21.017  1.00 13.05           H  
ATOM    627  HB2 HIS A  58     -11.129 -21.947  20.786  1.00 13.05           H  
ATOM    628  HD2 HIS A  58     -12.950 -22.887  23.287  1.00 15.02           H  
ATOM    629  HD1 HIS A  58     -10.313 -19.468  23.216  1.00 13.97           H  
ATOM    630  HE1 HIS A  58     -11.011 -19.997  25.628  1.00 17.27           H  
ATOM    631  HE2 HIS A  58     -12.426 -22.068  25.662  1.00 16.85           H  
ATOM    632  N   PHE A  59     -12.317 -19.084  18.711  1.00  9.73           N  
ATOM    633  CA  PHE A  59     -11.763 -18.469  17.478  1.00  8.99           C  
ATOM    634  C   PHE A  59     -10.347 -18.021  17.973  1.00  8.80           C  
ATOM    635  O   PHE A  59     -10.307 -17.418  19.023  1.00 10.33           O  
ATOM    636  CB  PHE A  59     -12.694 -17.365  16.996  1.00  9.15           C  
ATOM    637  CG  PHE A  59     -12.826 -17.196  15.520  1.00 11.90           C  
ATOM    638  CD1 PHE A  59     -11.861 -16.388  14.837  1.00 10.63           C  
ATOM    639  CD2 PHE A  59     -13.761 -17.896  14.718  1.00 13.46           C  
ATOM    640  CE1 PHE A  59     -12.003 -16.081  13.500  1.00  9.95           C  
ATOM    641  CE2 PHE A  59     -13.936 -17.517  13.421  1.00 13.75           C  
ATOM    642  CZ  PHE A  59     -13.070 -16.623  12.786  1.00 11.27           C  
ATOM    643  H   PHE A  59     -12.524 -18.460  19.478  1.00  9.73           H  
ATOM    644  HA  PHE A  59     -11.595 -19.244  16.730  1.00  8.99           H  
ATOM    645  HB3 PHE A  59     -12.534 -16.404  17.485  1.00  9.15           H  
ATOM    646  HB2 PHE A  59     -13.716 -17.606  17.288  1.00  9.15           H  
ATOM    647  HD1 PHE A  59     -10.992 -15.950  15.307  1.00 10.63           H  
ATOM    648  HD2 PHE A  59     -14.465 -18.554  15.204  1.00 13.46           H  
ATOM    649  HE1 PHE A  59     -11.247 -15.475  13.023  1.00  9.95           H  
ATOM    650  HE2 PHE A  59     -14.813 -17.942  12.955  1.00 13.75           H  
ATOM    651  HZ  PHE A  59     -13.404 -16.305  11.810  1.00 11.27           H  
ATOM    652  N   CYS A  60      -9.268 -18.247  17.199  1.00  8.75           N  
ATOM    653  CA  CYS A  60      -7.880 -17.939  17.593  1.00  8.46           C  
ATOM    654  C   CYS A  60      -7.138 -17.700  16.258  1.00  9.71           C  
ATOM    655  O   CYS A  60      -7.443 -18.270  15.242  1.00  9.15           O  
ATOM    656  CB  CYS A  60      -7.229 -19.285  18.272  1.00 10.80           C  
ATOM    657  SG  CYS A  60      -8.044 -19.803  19.788  1.00 15.04           S  
ATOM    658  H   CYS A  60      -9.295 -18.689  16.291  1.00  8.75           H  
ATOM    659  HA  CYS A  60      -7.838 -17.065  18.244  1.00  8.46           H  
ATOM    660  HB3 CYS A  60      -6.157 -19.109  18.363  1.00 10.80           H  
ATOM    661  HB2 CYS A  60      -7.435 -20.106  17.585  1.00 10.80           H  
ATOM    662  HG  CYS A  60      -8.603 -18.606  19.989  1.00 15.04           H  
ATOM    663  N   TRP A  61      -6.044 -16.879  16.388  1.00  7.46           N  
ATOM    664  CA  TRP A  61      -5.068 -16.730  15.304  1.00  7.00           C  
ATOM    665  C   TRP A  61      -3.656 -17.005  15.852  1.00 11.91           C  
ATOM    666  O   TRP A  61      -3.469 -16.830  17.006  1.00 11.33           O  
ATOM    667  CB  TRP A  61      -5.110 -15.280  14.668  1.00 11.03           C  
ATOM    668  CG  TRP A  61      -4.013 -14.949  13.678  1.00  9.39           C  
ATOM    669  CD1 TRP A  61      -4.141 -15.105  12.377  1.00 10.53           C  
ATOM    670  CD2 TRP A  61      -2.616 -14.518  13.915  1.00 13.45           C  
ATOM    671  CE2 TRP A  61      -2.051 -14.325  12.600  1.00 11.53           C  
ATOM    672  CE3 TRP A  61      -1.890 -14.249  15.058  1.00 12.69           C  
ATOM    673  NE1 TRP A  61      -3.066 -14.710  11.660  1.00  9.60           N  
ATOM    674  CZ2 TRP A  61      -0.750 -13.825  12.532  1.00 11.62           C  
ATOM    675  CZ3 TRP A  61      -0.572 -13.791  14.932  1.00 14.54           C  
ATOM    676  CH2 TRP A  61       0.001 -13.510  13.687  1.00 12.71           C  
ATOM    677  H   TRP A  61      -5.833 -16.613  17.339  1.00  7.46           H  
ATOM    678  HA  TRP A  61      -5.259 -17.505  14.562  1.00  7.00           H  
ATOM    679  HB3 TRP A  61      -5.087 -14.609  15.527  1.00 11.03           H  
ATOM    680  HB2 TRP A  61      -6.118 -15.123  14.284  1.00 11.03           H  
ATOM    681  HD1 TRP A  61      -5.033 -15.568  11.982  1.00 10.53           H  
ATOM    682  HE3 TRP A  61      -2.256 -14.494  16.044  1.00 12.69           H  
ATOM    683  HE1 TRP A  61      -2.971 -14.661  10.656  1.00  9.60           H  
ATOM    684  HZ2 TRP A  61      -0.350 -13.738  11.533  1.00 11.62           H  
ATOM    685  HZ3 TRP A  61       0.097 -13.718  15.776  1.00 14.54           H  
ATOM    686  HH2 TRP A  61       1.022 -13.229  13.475  1.00 12.71           H  
ATOM    687  N   LYS A  62      -2.764 -17.635  15.057  1.00  9.20           N  
ATOM    688  CA  LYS A  62      -1.379 -17.765  15.376  1.00 13.70           C  
ATOM    689  C   LYS A  62      -0.492 -17.417  14.216  1.00 13.84           C  
ATOM    690  O   LYS A  62      -0.731 -17.846  13.125  1.00 12.09           O  
ATOM    691  CB  LYS A  62      -1.080 -19.157  15.855  1.00 13.13           C  
ATOM    692  CG  LYS A  62      -1.273 -20.398  14.921  1.00 15.05           C  
ATOM    693  CD  LYS A  62      -1.207 -21.658  15.704  1.00 24.64           C  
ATOM    694  CE  LYS A  62       0.246 -22.003  16.045  1.00 32.77           C  
ATOM    695  NZ  LYS A  62       0.420 -23.010  17.134  1.00 36.42           N1+
ATOM    696  H   LYS A  62      -3.079 -17.777  14.107  1.00  9.20           H  
ATOM    697  HA  LYS A  62      -1.202 -17.020  16.152  1.00 13.70           H  
ATOM    698  HB3 LYS A  62      -1.665 -19.319  16.760  1.00 13.13           H  
ATOM    699  HB2 LYS A  62      -0.068 -19.189  16.257  1.00 13.13           H  
ATOM    700  HG3 LYS A  62      -0.430 -20.409  14.229  1.00 15.05           H  
ATOM    701  HG2 LYS A  62      -2.186 -20.174  14.369  1.00 15.05           H  
ATOM    702  HD3 LYS A  62      -1.701 -22.429  15.113  1.00 24.64           H  
ATOM    703  HD2 LYS A  62      -1.873 -21.620  16.567  1.00 24.64           H  
ATOM    704  HE3 LYS A  62       0.880 -21.223  16.466  1.00 32.77           H  
ATOM    705  HE2 LYS A  62       0.739 -22.501  15.210  1.00 32.77           H  
ATOM    706  HZ1 LYS A  62      -0.086 -23.864  16.950  1.00 36.42           H  
ATOM    707  HZ2 LYS A  62       1.375 -23.263  17.345  1.00 36.42           H  
ATOM    708  HZ3 LYS A  62       0.132 -22.714  18.056  1.00 36.42           H  
ATOM    709  N   ASP A  63       0.628 -16.768  14.574  1.00 11.89           N  
ATOM    710  CA  ASP A  63       1.794 -16.809  13.735  1.00 15.04           C  
ATOM    711  C   ASP A  63       2.301 -18.310  13.678  1.00 14.38           C  
ATOM    712  O   ASP A  63       2.324 -19.001  14.662  1.00 14.70           O  
ATOM    713  CB  ASP A  63       2.919 -15.851  14.319  1.00 15.13           C  
ATOM    714  CG  ASP A  63       4.374 -16.071  13.792  1.00 15.28           C  
ATOM    715  OD1 ASP A  63       4.537 -16.226  12.554  1.00 16.52           O  
ATOM    716  OD2 ASP A  63       5.394 -15.876  14.469  1.00 20.77           O1-
ATOM    717  H   ASP A  63       0.727 -16.614  15.567  1.00 11.89           H  
ATOM    718  HA  ASP A  63       1.617 -16.337  12.769  1.00 15.04           H  
ATOM    719  HB3 ASP A  63       2.922 -16.014  15.397  1.00 15.13           H  
ATOM    720  HB2 ASP A  63       2.689 -14.795  14.174  1.00 15.13           H  
ATOM    721  N   ARG A  64       2.592 -18.680  12.400  1.00 10.24           N  
ATOM    722  CA  ARG A  64       3.125 -20.037  12.056  1.00 11.81           C  
ATOM    723  C   ARG A  64       4.528 -20.226  12.449  1.00 15.55           C  
ATOM    724  O   ARG A  64       4.971 -21.395  12.475  1.00 18.60           O  
ATOM    725  CB  ARG A  64       3.029 -20.228  10.537  1.00 12.16           C  
ATOM    726  CG  ARG A  64       1.552 -20.248   9.995  1.00 14.84           C  
ATOM    727  CD  ARG A  64       1.560 -20.486   8.491  1.00 16.19           C  
ATOM    728  NE  ARG A  64       1.443 -19.306   7.689  1.00 19.23           N  
ATOM    729  CZ  ARG A  64       1.985 -19.003   6.487  1.00 17.12           C  
ATOM    730  NH1 ARG A  64       3.030 -19.597   6.019  1.00 15.11           N  
ATOM    731  NH2 ARG A  64       1.454 -17.949   5.818  1.00 16.37           N1+
ATOM    732  H   ARG A  64       2.443 -18.004  11.665  1.00 10.24           H  
ATOM    733  HA  ARG A  64       2.450 -20.723  12.566  1.00 11.81           H  
ATOM    734  HB3 ARG A  64       3.510 -21.171  10.278  1.00 12.16           H  
ATOM    735  HB2 ARG A  64       3.624 -19.497   9.990  1.00 12.16           H  
ATOM    736  HG3 ARG A  64       1.072 -19.294  10.214  1.00 14.84           H  
ATOM    737  HG2 ARG A  64       1.025 -21.008  10.572  1.00 14.84           H  
ATOM    738  HD3 ARG A  64       0.830 -21.252   8.229  1.00 16.19           H  
ATOM    739  HD2 ARG A  64       2.450 -21.019   8.158  1.00 16.19           H  
ATOM    740  HE  ARG A  64       0.728 -18.678   8.029  1.00 19.23           H  
ATOM    741 HH12 ARG A  64       3.499 -20.368   6.472  1.00 15.11           H  
ATOM    742 HH11 ARG A  64       3.223 -19.551   5.029  1.00 15.11           H  
ATOM    743 HH22 ARG A  64       1.691 -17.682   4.874  1.00 16.37           H  
ATOM    744 HH21 ARG A  64       0.733 -17.335   6.169  1.00 16.37           H  
ATOM    745  N   THR A  65       5.320 -19.131  12.576  1.00 14.37           N  
ATOM    746  CA  THR A  65       6.789 -19.084  12.604  1.00 18.18           C  
ATOM    747  C   THR A  65       7.393 -19.306  14.014  1.00 15.92           C  
ATOM    748  O   THR A  65       8.432 -19.931  14.202  1.00 17.30           O  
ATOM    749  CB  THR A  65       7.388 -17.752  12.014  1.00 16.37           C  
ATOM    750  CG2 THR A  65       8.744 -17.986  11.483  1.00 22.33           C  
ATOM    751  OG1 THR A  65       6.580 -17.302  10.953  1.00 21.99           O  
ATOM    752  H   THR A  65       4.819 -18.259  12.485  1.00 14.37           H  
ATOM    753  HA  THR A  65       7.057 -19.941  11.985  1.00 18.18           H  
ATOM    754  HB  THR A  65       7.444 -17.023  12.823  1.00 16.37           H  
ATOM    755 HG21 THR A  65       9.232 -17.137  11.005  1.00 22.33           H  
ATOM    756 HG22 THR A  65       9.348 -18.365  12.308  1.00 22.33           H  
ATOM    757 HG23 THR A  65       8.643 -18.804  10.770  1.00 22.33           H  
ATOM    758  HG1 THR A  65       5.916 -16.775  11.403  1.00 21.99           H  
ATOM    759  N   SER A  66       6.684 -18.748  14.991  1.00 13.41           N  
ATOM    760  CA  SER A  66       7.040 -18.755  16.481  1.00 15.77           C  
ATOM    761  C   SER A  66       6.135 -19.804  17.220  1.00 16.24           C  
ATOM    762  O   SER A  66       6.677 -20.597  18.064  1.00 14.67           O  
ATOM    763  CB  SER A  66       6.955 -17.321  17.017  1.00 16.93           C  
ATOM    764  OG  SER A  66       5.649 -16.816  17.037  1.00 13.57           O  
ATOM    765  H   SER A  66       5.829 -18.362  14.617  1.00 13.41           H  
ATOM    766  HA  SER A  66       8.039 -19.166  16.622  1.00 15.77           H  
ATOM    767  HB3 SER A  66       7.592 -16.708  16.379  1.00 16.93           H  
ATOM    768  HB2 SER A  66       7.308 -17.178  18.038  1.00 16.93           H  
ATOM    769  HG  SER A  66       5.476 -16.590  16.120  1.00 13.57           H  
ATOM    770  N   GLY A  67       4.806 -19.734  16.962  1.00 13.07           N  
ATOM    771  CA  GLY A  67       3.797 -20.689  17.436  1.00 13.81           C  
ATOM    772  C   GLY A  67       2.946 -19.878  18.416  1.00 17.21           C  
ATOM    773  O   GLY A  67       1.956 -20.431  18.870  1.00 24.48           O  
ATOM    774  H   GLY A  67       4.463 -18.932  16.454  1.00 13.07           H  
ATOM    775  HA3 GLY A  67       4.280 -21.475  18.017  1.00 13.81           H  
ATOM    776  HA2 GLY A  67       3.195 -21.139  16.647  1.00 13.81           H  
ATOM    777  N   ASN A  68       3.211 -18.589  18.566  1.00 14.44           N  
ATOM    778  CA  ASN A  68       2.573 -17.595  19.475  1.00 21.91           C  
ATOM    779  C   ASN A  68       1.168 -17.136  18.938  1.00 15.53           C  
ATOM    780  O   ASN A  68       1.128 -16.702  17.773  1.00 15.98           O  
ATOM    781  CB  ASN A  68       3.457 -16.314  19.602  1.00 21.41           C  
ATOM    782  CG  ASN A  68       4.591 -16.503  20.621  1.00 29.99           C  
ATOM    783  ND2 ASN A  68       5.864 -16.602  20.190  1.00 25.16           N  
ATOM    784  OD1 ASN A  68       4.350 -16.503  21.843  1.00 33.11           O  
ATOM    785  H   ASN A  68       4.034 -18.229  18.104  1.00 14.44           H  
ATOM    786  HA  ASN A  68       2.529 -18.036  20.471  1.00 21.91           H  
ATOM    787  HB3 ASN A  68       2.888 -15.481  20.017  1.00 21.41           H  
ATOM    788  HB2 ASN A  68       3.914 -15.925  18.692  1.00 21.41           H  
ATOM    789 HD22 ASN A  68       6.642 -16.587  20.835  1.00 25.16           H  
ATOM    790 HD21 ASN A  68       5.970 -16.611  19.186  1.00 25.16           H  
ATOM    791  N   VAL A  69       0.110 -17.378  19.772  1.00 21.24           N  
ATOM    792  CA  VAL A  69      -1.314 -17.229  19.535  1.00 16.27           C  
ATOM    793  C   VAL A  69      -1.633 -15.809  19.952  1.00 21.13           C  
ATOM    794  O   VAL A  69      -1.024 -15.290  20.900  1.00 22.04           O  
ATOM    795  CB  VAL A  69      -2.114 -18.270  20.400  1.00 14.72           C  
ATOM    796  CG1 VAL A  69      -3.631 -18.198  20.254  1.00 15.49           C  
ATOM    797  CG2 VAL A  69      -1.739 -19.728  19.965  1.00 17.97           C  
ATOM    798  H   VAL A  69       0.361 -17.789  20.660  1.00 21.24           H  
ATOM    799  HA  VAL A  69      -1.566 -17.466  18.501  1.00 16.27           H  
ATOM    800  HB  VAL A  69      -1.781 -18.208  21.437  1.00 14.72           H  
ATOM    801 HG11 VAL A  69      -3.946 -18.297  19.215  1.00 15.49           H  
ATOM    802 HG12 VAL A  69      -4.202 -18.939  20.814  1.00 15.49           H  
ATOM    803 HG13 VAL A  69      -3.931 -17.241  20.679  1.00 15.49           H  
ATOM    804 HG21 VAL A  69      -1.929 -20.111  18.962  1.00 17.97           H  
ATOM    805 HG22 VAL A  69      -0.662 -19.860  20.069  1.00 17.97           H  
ATOM    806 HG23 VAL A  69      -2.278 -20.451  20.577  1.00 17.97           H  
ATOM    807  N   GLU A  70      -2.592 -15.219  19.256  1.00 13.39           N  
ATOM    808  CA  GLU A  70      -3.317 -13.910  19.469  1.00 17.43           C  
ATOM    809  C   GLU A  70      -4.701 -13.977  18.993  1.00 23.70           C  
ATOM    810  O   GLU A  70      -5.069 -14.849  18.195  1.00 22.67           O  
ATOM    811  CB  GLU A  70      -2.655 -12.672  18.788  1.00 19.30           C  
ATOM    812  CG  GLU A  70      -1.087 -12.786  18.740  1.00 26.23           C  
ATOM    813  CD  GLU A  70      -0.344 -11.646  18.069  1.00 29.60           C  
ATOM    814  OE1 GLU A  70       0.913 -11.655  18.243  1.00 35.14           O  
ATOM    815  OE2 GLU A  70      -0.922 -10.708  17.438  1.00 32.35           O1-
ATOM    816  H   GLU A  70      -3.010 -15.850  18.588  1.00 13.39           H  
ATOM    817  HA  GLU A  70      -3.241 -13.771  20.547  1.00 17.43           H  
ATOM    818  HB3 GLU A  70      -2.948 -11.701  19.185  1.00 19.30           H  
ATOM    819  HB2 GLU A  70      -2.932 -12.616  17.735  1.00 19.30           H  
ATOM    820  HG3 GLU A  70      -0.849 -13.663  18.139  1.00 26.23           H  
ATOM    821  HG2 GLU A  70      -0.621 -12.949  19.711  1.00 26.23           H  
ATOM    822  N   ASP A  71      -5.554 -13.065  19.464  1.00 13.51           N  
ATOM    823  CA  ASP A  71      -6.970 -12.929  19.045  1.00 14.39           C  
ATOM    824  C   ASP A  71      -7.777 -14.208  19.433  1.00 14.44           C  
ATOM    825  O   ASP A  71      -8.692 -14.606  18.697  1.00 10.49           O  
ATOM    826  CB  ASP A  71      -7.342 -12.429  17.620  1.00 15.70           C  
ATOM    827  CG  ASP A  71      -6.675 -11.237  17.051  1.00 24.69           C  
ATOM    828  OD1 ASP A  71      -7.007 -11.014  15.879  1.00 28.18           O  
ATOM    829  OD2 ASP A  71      -6.164 -10.405  17.766  1.00 28.16           O1-
ATOM    830  H   ASP A  71      -5.220 -12.529  20.252  1.00 13.51           H  
ATOM    831  HA  ASP A  71      -7.368 -12.139  19.682  1.00 14.39           H  
ATOM    832  HB3 ASP A  71      -8.349 -12.030  17.740  1.00 15.70           H  
ATOM    833  HB2 ASP A  71      -7.420 -13.316  16.990  1.00 15.70           H  
ATOM    834  N   ASP A  72      -7.498 -14.823  20.655  1.00 10.77           N  
ATOM    835  CA  ASP A  72      -8.330 -15.811  21.353  1.00 13.51           C  
ATOM    836  C   ASP A  72      -9.694 -15.257  21.757  1.00 14.54           C  
ATOM    837  O   ASP A  72      -9.823 -14.354  22.616  1.00 14.02           O  
ATOM    838  CB  ASP A  72      -7.576 -16.591  22.406  1.00 15.27           C  
ATOM    839  CG  ASP A  72      -8.260 -17.604  23.415  1.00 21.76           C  
ATOM    840  OD1 ASP A  72      -9.385 -18.002  23.237  1.00 18.13           O  
ATOM    841  OD2 ASP A  72      -7.608 -17.907  24.430  1.00 21.52           O1-
ATOM    842  H   ASP A  72      -6.650 -14.536  21.122  1.00 10.77           H  
ATOM    843  HA  ASP A  72      -8.422 -16.452  20.477  1.00 13.51           H  
ATOM    844  HB3 ASP A  72      -7.065 -15.922  23.099  1.00 15.27           H  
ATOM    845  HB2 ASP A  72      -6.766 -17.042  21.833  1.00 15.27           H  
ATOM    846  N   LEU A  73     -10.813 -15.724  21.175  1.00 11.90           N  
ATOM    847  CA  LEU A  73     -12.122 -15.293  21.508  1.00 10.74           C  
ATOM    848  C   LEU A  73     -12.881 -16.654  21.719  1.00 10.41           C  
ATOM    849  O   LEU A  73     -12.802 -17.469  20.822  1.00 12.02           O  
ATOM    850  CB  LEU A  73     -12.731 -14.324  20.340  1.00 14.24           C  
ATOM    851  CG  LEU A  73     -11.737 -13.212  19.807  1.00 17.47           C  
ATOM    852  CD1 LEU A  73     -12.045 -12.779  18.344  1.00 25.78           C  
ATOM    853  CD2 LEU A  73     -11.562 -12.127  20.885  1.00 21.06           C  
ATOM    854  H   LEU A  73     -10.684 -16.316  20.367  1.00 11.90           H  
ATOM    855  HA  LEU A  73     -12.229 -14.654  22.384  1.00 10.74           H  
ATOM    856  HB3 LEU A  73     -13.645 -13.862  20.713  1.00 14.24           H  
ATOM    857  HB2 LEU A  73     -12.956 -14.899  19.442  1.00 14.24           H  
ATOM    858  HG  LEU A  73     -10.688 -13.508  19.835  1.00 17.47           H  
ATOM    859 HD11 LEU A  73     -13.092 -12.565  18.129  1.00 25.78           H  
ATOM    860 HD12 LEU A  73     -11.599 -11.806  18.139  1.00 25.78           H  
ATOM    861 HD13 LEU A  73     -11.496 -13.402  17.639  1.00 25.78           H  
ATOM    862 HD21 LEU A  73     -12.114 -11.247  20.555  1.00 21.06           H  
ATOM    863 HD22 LEU A  73     -12.120 -12.366  21.790  1.00 21.06           H  
ATOM    864 HD23 LEU A  73     -10.520 -11.874  21.077  1.00 21.06           H  
ATOM    865  N   ILE A  74     -13.714 -16.760  22.767  1.00 10.13           N  
ATOM    866  CA  ILE A  74     -14.720 -17.775  22.938  1.00 10.13           C  
ATOM    867  C   ILE A  74     -16.031 -17.182  22.286  1.00 12.37           C  
ATOM    868  O   ILE A  74     -16.378 -16.017  22.489  1.00 10.87           O  
ATOM    869  CB  ILE A  74     -15.092 -18.057  24.371  1.00 10.85           C  
ATOM    870  CG1 ILE A  74     -13.884 -18.654  25.037  1.00 15.63           C  
ATOM    871  CG2 ILE A  74     -16.327 -19.065  24.601  1.00 11.33           C  
ATOM    872  CD1 ILE A  74     -13.920 -18.737  26.578  1.00 17.93           C  
ATOM    873  H   ILE A  74     -13.787 -15.959  23.378  1.00 10.13           H  
ATOM    874  HA  ILE A  74     -14.477 -18.723  22.457  1.00 10.13           H  
ATOM    875  HB  ILE A  74     -15.353 -17.122  24.866  1.00 10.85           H  
ATOM    876 HG13 ILE A  74     -12.989 -18.095  24.765  1.00 15.63           H  
ATOM    877 HG12 ILE A  74     -13.728 -19.656  24.635  1.00 15.63           H  
ATOM    878 HG21 ILE A  74     -16.258 -19.829  23.827  1.00 11.33           H  
ATOM    879 HG22 ILE A  74     -16.235 -19.665  25.507  1.00 11.33           H  
ATOM    880 HG23 ILE A  74     -17.292 -18.574  24.473  1.00 11.33           H  
ATOM    881 HD11 ILE A  74     -13.024 -19.093  27.087  1.00 17.93           H  
ATOM    882 HD12 ILE A  74     -14.030 -17.817  27.152  1.00 17.93           H  
ATOM    883 HD13 ILE A  74     -14.779 -19.233  27.031  1.00 17.93           H  
ATOM    884  N   ILE A  75     -16.670 -17.977  21.404  1.00  7.85           N  
ATOM    885  CA  ILE A  75     -17.759 -17.448  20.548  1.00  7.57           C  
ATOM    886  C   ILE A  75     -19.164 -17.364  21.193  1.00 10.85           C  
ATOM    887  O   ILE A  75     -19.591 -18.269  21.871  1.00 11.40           O  
ATOM    888  CB  ILE A  75     -17.783 -18.292  19.195  1.00 11.07           C  
ATOM    889  CG1 ILE A  75     -16.404 -18.117  18.499  1.00 13.15           C  
ATOM    890  CG2 ILE A  75     -19.037 -18.165  18.204  1.00 11.91           C  
ATOM    891  CD1 ILE A  75     -16.159 -16.679  17.955  1.00 20.36           C  
ATOM    892  H   ILE A  75     -16.353 -18.934  21.340  1.00  7.85           H  
ATOM    893  HA  ILE A  75     -17.477 -16.478  20.141  1.00  7.57           H  
ATOM    894  HB  ILE A  75     -17.885 -19.320  19.543  1.00 11.07           H  
ATOM    895 HG13 ILE A  75     -16.279 -18.811  17.668  1.00 13.15           H  
ATOM    896 HG12 ILE A  75     -15.532 -18.211  19.145  1.00 13.15           H  
ATOM    897 HG21 ILE A  75     -19.213 -17.276  17.599  1.00 11.91           H  
ATOM    898 HG22 ILE A  75     -19.137 -18.979  17.486  1.00 11.91           H  
ATOM    899 HG23 ILE A  75     -19.942 -18.103  18.809  1.00 11.91           H  
ATOM    900 HD11 ILE A  75     -17.119 -16.178  17.835  1.00 20.36           H  
ATOM    901 HD12 ILE A  75     -15.528 -16.122  18.648  1.00 20.36           H  
ATOM    902 HD13 ILE A  75     -15.733 -16.730  16.953  1.00 20.36           H  
ATOM    903  N   PHE A  76     -19.883 -16.272  20.886  1.00  9.46           N  
ATOM    904  CA  PHE A  76     -21.329 -16.184  21.125  1.00 11.18           C  
ATOM    905  C   PHE A  76     -21.999 -16.831  19.830  1.00 12.31           C  
ATOM    906  O   PHE A  76     -21.879 -16.164  18.782  1.00 11.67           O  
ATOM    907  CB  PHE A  76     -21.694 -14.635  21.198  1.00 12.52           C  
ATOM    908  CG  PHE A  76     -21.051 -13.947  22.366  1.00 12.43           C  
ATOM    909  CD1 PHE A  76     -19.864 -13.227  22.207  1.00 12.08           C  
ATOM    910  CD2 PHE A  76     -21.510 -14.219  23.695  1.00 13.76           C  
ATOM    911  CE1 PHE A  76     -19.193 -12.747  23.318  1.00 12.14           C  
ATOM    912  CE2 PHE A  76     -20.955 -13.566  24.749  1.00 11.16           C  
ATOM    913  CZ  PHE A  76     -19.767 -12.895  24.592  1.00 12.73           C  
ATOM    914  H   PHE A  76     -19.538 -15.725  20.111  1.00  9.46           H  
ATOM    915  HA  PHE A  76     -21.622 -16.660  22.061  1.00 11.18           H  
ATOM    916  HB3 PHE A  76     -22.777 -14.545  21.281  1.00 12.52           H  
ATOM    917  HB2 PHE A  76     -21.489 -13.990  20.344  1.00 12.52           H  
ATOM    918  HD1 PHE A  76     -19.459 -13.097  21.215  1.00 12.08           H  
ATOM    919  HD2 PHE A  76     -22.405 -14.783  23.912  1.00 13.76           H  
ATOM    920  HE1 PHE A  76     -18.179 -12.400  23.189  1.00 12.14           H  
ATOM    921  HE2 PHE A  76     -21.511 -13.643  25.672  1.00 11.16           H  
ATOM    922  HZ  PHE A  76     -19.287 -12.472  25.462  1.00 12.73           H  
ATOM    923  N   PRO A  77     -22.584 -18.077  19.826  1.00 11.07           N  
ATOM    924  CA  PRO A  77     -23.289 -18.587  18.665  1.00 13.98           C  
ATOM    925  C   PRO A  77     -24.415 -17.738  18.104  1.00 15.86           C  
ATOM    926  O   PRO A  77     -25.181 -17.155  18.890  1.00 11.86           O  
ATOM    927  CB  PRO A  77     -23.635 -20.015  19.152  1.00 13.91           C  
ATOM    928  CG  PRO A  77     -23.938 -19.875  20.615  1.00 18.27           C  
ATOM    929  CD  PRO A  77     -22.852 -18.937  21.033  1.00 13.89           C  
ATOM    930  HA  PRO A  77     -22.497 -18.767  17.938  1.00 13.98           H  
ATOM    931  HB3 PRO A  77     -22.873 -20.794  19.170  1.00 13.91           H  
ATOM    932  HB2 PRO A  77     -24.520 -20.482  18.720  1.00 13.91           H  
ATOM    933  HG3 PRO A  77     -23.865 -20.837  21.123  1.00 18.27           H  
ATOM    934  HG2 PRO A  77     -24.918 -19.422  20.764  1.00 18.27           H  
ATOM    935  HD2 PRO A  77     -23.270 -18.292  21.805  1.00 13.89           H  
ATOM    936  HD3 PRO A  77     -21.963 -19.366  21.496  1.00 13.89           H  
ATOM    937  N   ASP A  78     -24.380 -17.540  16.775  1.00 12.88           N  
ATOM    938  CA  ASP A  78     -25.378 -16.793  16.019  1.00 13.51           C  
ATOM    939  C   ASP A  78     -25.265 -15.221  16.123  1.00 13.25           C  
ATOM    940  O   ASP A  78     -25.350 -14.572  15.070  1.00 14.17           O  
ATOM    941  CB  ASP A  78     -26.883 -17.093  16.333  1.00 14.61           C  
ATOM    942  CG  ASP A  78     -27.460 -18.557  16.297  1.00 21.89           C  
ATOM    943  OD1 ASP A  78     -26.744 -19.489  15.904  1.00 21.73           O  
ATOM    944  OD2 ASP A  78     -28.603 -18.740  16.729  1.00 20.72           O1-
ATOM    945  H   ASP A  78     -23.754 -18.024  16.147  1.00 12.88           H  
ATOM    946  HA  ASP A  78     -25.089 -17.183  15.042  1.00 13.51           H  
ATOM    947  HB3 ASP A  78     -27.488 -16.508  15.641  1.00 14.61           H  
ATOM    948  HB2 ASP A  78     -27.087 -16.682  17.322  1.00 14.61           H  
ATOM    949  N   ASP A  79     -24.874 -14.744  17.313  1.00 11.37           N  
ATOM    950  CA  ASP A  79     -24.225 -13.414  17.570  1.00  8.98           C  
ATOM    951  C   ASP A  79     -22.772 -13.302  17.143  1.00 12.03           C  
ATOM    952  O   ASP A  79     -22.006 -12.549  17.709  1.00 10.54           O  
ATOM    953  CB  ASP A  79     -24.535 -12.871  18.877  1.00 11.12           C  
ATOM    954  CG  ASP A  79     -26.089 -12.835  19.119  1.00 14.80           C  
ATOM    955  OD1 ASP A  79     -26.792 -12.186  18.292  1.00 13.73           O  
ATOM    956  OD2 ASP A  79     -26.524 -13.298  20.167  1.00 13.09           O1-
ATOM    957  H   ASP A  79     -24.826 -15.460  18.023  1.00 11.37           H  
ATOM    958  HA  ASP A  79     -24.720 -12.701  16.911  1.00  8.98           H  
ATOM    959  HB3 ASP A  79     -24.312 -11.822  19.073  1.00 11.12           H  
ATOM    960  HB2 ASP A  79     -24.044 -13.401  19.693  1.00 11.12           H  
ATOM    961  N   CYS A  80     -22.365 -14.101  16.098  1.00  9.14           N  
ATOM    962  CA  CYS A  80     -21.091 -14.172  15.474  1.00 10.72           C  
ATOM    963  C   CYS A  80     -21.280 -14.712  14.053  1.00  9.14           C  
ATOM    964  O   CYS A  80     -22.137 -15.514  13.792  1.00  9.49           O  
ATOM    965  CB  CYS A  80     -20.180 -15.179  16.122  1.00 13.36           C  
ATOM    966  SG  CYS A  80     -19.386 -14.483  17.499  1.00 17.27           S  
ATOM    967  H   CYS A  80     -23.012 -14.752  15.676  1.00  9.14           H  
ATOM    968  HA  CYS A  80     -20.582 -13.209  15.444  1.00 10.72           H  
ATOM    969  HB3 CYS A  80     -19.421 -15.608  15.468  1.00 13.36           H  
ATOM    970  HB2 CYS A  80     -20.662 -15.994  16.662  1.00 13.36           H  
ATOM    971  HG  CYS A  80     -20.397 -14.740  18.333  1.00 17.27           H  
ATOM    972  N   GLU A  81     -20.388 -14.107  13.194  1.00  9.68           N  
ATOM    973  CA  GLU A  81     -20.330 -14.176  11.793  1.00  9.26           C  
ATOM    974  C   GLU A  81     -18.922 -13.762  11.275  1.00 11.23           C  
ATOM    975  O   GLU A  81     -18.223 -13.033  11.921  1.00 12.77           O  
ATOM    976  CB  GLU A  81     -21.399 -13.261  11.246  1.00 12.92           C  
ATOM    977  CG  GLU A  81     -21.535 -13.064   9.737  1.00 18.86           C  
ATOM    978  CD  GLU A  81     -22.672 -12.104   9.276  1.00 28.81           C  
ATOM    979  OE1 GLU A  81     -22.790 -11.772   8.089  1.00 24.94           O  
ATOM    980  OE2 GLU A  81     -23.373 -11.535  10.200  1.00 27.85           O1-
ATOM    981  H   GLU A  81     -19.746 -13.485  13.665  1.00  9.68           H  
ATOM    982  HA  GLU A  81     -20.554 -15.159  11.380  1.00  9.26           H  
ATOM    983  HB3 GLU A  81     -21.207 -12.234  11.557  1.00 12.92           H  
ATOM    984  HB2 GLU A  81     -22.340 -13.535  11.725  1.00 12.92           H  
ATOM    985  HG3 GLU A  81     -21.906 -13.999   9.317  1.00 18.86           H  
ATOM    986  HG2 GLU A  81     -20.569 -12.726   9.361  1.00 18.86           H  
ATOM    987  N   PHE A  82     -18.562 -14.295  10.089  1.00  9.20           N  
ATOM    988  CA  PHE A  82     -17.385 -13.980   9.288  1.00  9.59           C  
ATOM    989  C   PHE A  82     -17.845 -13.840   7.854  1.00 11.50           C  
ATOM    990  O   PHE A  82     -18.616 -14.733   7.464  1.00 12.24           O  
ATOM    991  CB  PHE A  82     -16.354 -15.119   9.481  1.00 10.24           C  
ATOM    992  CG  PHE A  82     -15.037 -14.975   8.859  1.00  8.52           C  
ATOM    993  CD1 PHE A  82     -14.659 -15.658   7.682  1.00 10.19           C  
ATOM    994  CD2 PHE A  82     -14.030 -14.224   9.469  1.00  8.85           C  
ATOM    995  CE1 PHE A  82     -13.402 -15.507   7.167  1.00 10.91           C  
ATOM    996  CE2 PHE A  82     -12.722 -14.147   8.979  1.00 11.00           C  
ATOM    997  CZ  PHE A  82     -12.457 -14.691   7.735  1.00  9.58           C  
ATOM    998  H   PHE A  82     -19.059 -15.080   9.695  1.00  9.20           H  
ATOM    999  HA  PHE A  82     -16.933 -13.047   9.625  1.00  9.59           H  
ATOM   1000  HB3 PHE A  82     -16.798 -16.026   9.069  1.00 10.24           H  
ATOM   1001  HB2 PHE A  82     -16.292 -15.400  10.532  1.00 10.24           H  
ATOM   1002  HD1 PHE A  82     -15.360 -16.315   7.190  1.00 10.19           H  
ATOM   1003  HD2 PHE A  82     -14.219 -13.743  10.417  1.00  8.85           H  
ATOM   1004  HE1 PHE A  82     -13.179 -16.132   6.316  1.00 10.91           H  
ATOM   1005  HE2 PHE A  82     -11.954 -13.557   9.456  1.00 11.00           H  
ATOM   1006  HZ  PHE A  82     -11.444 -14.523   7.399  1.00  9.58           H  
ATOM   1007  N   LYS A  83     -17.422 -12.778   7.207  1.00  9.89           N  
ATOM   1008  CA  LYS A  83     -17.760 -12.457   5.867  1.00 11.65           C  
ATOM   1009  C   LYS A  83     -16.697 -11.611   5.212  1.00 13.66           C  
ATOM   1010  O   LYS A  83     -15.785 -11.090   5.902  1.00 10.33           O  
ATOM   1011  CB  LYS A  83     -19.155 -11.731   5.948  1.00 12.64           C  
ATOM   1012  CG  LYS A  83     -19.129 -10.350   6.655  1.00 16.65           C  
ATOM   1013  CD  LYS A  83     -20.434  -9.444   6.696  1.00 22.39           C  
ATOM   1014  CE  LYS A  83     -21.171  -9.262   5.382  1.00 18.90           C  
ATOM   1015  NZ  LYS A  83     -20.353  -8.523   4.407  1.00 18.46           N1+
ATOM   1016  H   LYS A  83     -16.754 -12.138   7.612  1.00  9.89           H  
ATOM   1017  HA  LYS A  83     -17.856 -13.418   5.363  1.00 11.65           H  
ATOM   1018  HB3 LYS A  83     -19.846 -12.448   6.391  1.00 12.64           H  
ATOM   1019  HB2 LYS A  83     -19.444 -11.748   4.897  1.00 12.64           H  
ATOM   1020  HG3 LYS A  83     -18.453  -9.741   6.054  1.00 16.65           H  
ATOM   1021  HG2 LYS A  83     -18.625 -10.525   7.605  1.00 16.65           H  
ATOM   1022  HD3 LYS A  83     -20.287  -8.430   7.068  1.00 22.39           H  
ATOM   1023  HD2 LYS A  83     -21.065  -9.912   7.451  1.00 22.39           H  
ATOM   1024  HE3 LYS A  83     -22.132  -8.750   5.437  1.00 18.90           H  
ATOM   1025  HE2 LYS A  83     -21.456 -10.266   5.068  1.00 18.90           H  
ATOM   1026  HZ1 LYS A  83     -19.709  -9.040   3.825  1.00 18.46           H  
ATOM   1027  HZ2 LYS A  83     -20.968  -7.986   3.812  1.00 18.46           H  
ATOM   1028  HZ3 LYS A  83     -19.783  -7.801   4.825  1.00 18.46           H  
ATOM   1029  N   ARG A  84     -16.758 -11.543   3.888  1.00 10.22           N  
ATOM   1030  CA  ARG A  84     -15.998 -10.574   3.092  1.00 12.49           C  
ATOM   1031  C   ARG A  84     -16.372  -9.098   3.396  1.00 12.19           C  
ATOM   1032  O   ARG A  84     -17.535  -8.802   3.658  1.00 12.48           O  
ATOM   1033  CB  ARG A  84     -16.080 -11.058   1.617  1.00 11.51           C  
ATOM   1034  CG  ARG A  84     -15.256 -10.121   0.707  1.00 17.00           C  
ATOM   1035  CD  ARG A  84     -15.370 -10.451  -0.788  1.00 16.56           C  
ATOM   1036  NE  ARG A  84     -16.742 -10.473  -1.291  1.00 23.80           N  
ATOM   1037  CZ  ARG A  84     -17.665 -11.444  -1.150  1.00 26.31           C  
ATOM   1038  NH1 ARG A  84     -17.463 -12.687  -0.707  1.00 25.67           N  
ATOM   1039  NH2 ARG A  84     -18.942 -11.250  -1.498  1.00 22.22           N1+
ATOM   1040  H   ARG A  84     -17.557 -11.967   3.438  1.00 10.22           H  
ATOM   1041  HA  ARG A  84     -14.963 -10.628   3.430  1.00 12.49           H  
ATOM   1042  HB3 ARG A  84     -17.112 -11.191   1.294  1.00 11.51           H  
ATOM   1043  HB2 ARG A  84     -15.527 -11.997   1.646  1.00 11.51           H  
ATOM   1044  HG3 ARG A  84     -14.207 -10.362   0.883  1.00 17.00           H  
ATOM   1045  HG2 ARG A  84     -15.460  -9.053   0.788  1.00 17.00           H  
ATOM   1046  HD3 ARG A  84     -14.953 -11.428  -1.030  1.00 16.56           H  
ATOM   1047  HD2 ARG A  84     -14.720  -9.710  -1.255  1.00 16.56           H  
ATOM   1048  HE  ARG A  84     -17.026  -9.561  -1.620  1.00 23.80           H  
ATOM   1049 HH12 ARG A  84     -18.238 -13.329  -0.618  1.00 25.67           H  
ATOM   1050 HH11 ARG A  84     -16.526 -13.053  -0.794  1.00 25.67           H  
ATOM   1051 HH22 ARG A  84     -19.269 -10.441  -2.005  1.00 22.22           H  
ATOM   1052 HH21 ARG A  84     -19.580 -12.027  -1.394  1.00 22.22           H  
ATOM   1053  N   VAL A  85     -15.421  -8.200   3.238  1.00 12.42           N  
ATOM   1054  CA  VAL A  85     -15.621  -6.754   3.417  1.00 12.97           C  
ATOM   1055  C   VAL A  85     -15.490  -6.144   2.011  1.00 14.55           C  
ATOM   1056  O   VAL A  85     -14.339  -6.109   1.556  1.00 17.00           O  
ATOM   1057  CB  VAL A  85     -14.649  -6.183   4.472  1.00 14.21           C  
ATOM   1058  CG1 VAL A  85     -13.190  -6.696   4.548  1.00 14.87           C  
ATOM   1059  CG2 VAL A  85     -14.776  -4.660   4.537  1.00 12.07           C  
ATOM   1060  H   VAL A  85     -14.514  -8.458   2.876  1.00 12.42           H  
ATOM   1061  HA  VAL A  85     -16.596  -6.587   3.875  1.00 12.97           H  
ATOM   1062  HB  VAL A  85     -15.011  -6.506   5.448  1.00 14.21           H  
ATOM   1063 HG11 VAL A  85     -13.042  -7.602   5.136  1.00 14.87           H  
ATOM   1064 HG12 VAL A  85     -12.643  -6.709   3.605  1.00 14.87           H  
ATOM   1065 HG13 VAL A  85     -12.722  -6.028   5.272  1.00 14.87           H  
ATOM   1066 HG21 VAL A  85     -14.513  -4.218   3.576  1.00 12.07           H  
ATOM   1067 HG22 VAL A  85     -15.788  -4.308   4.736  1.00 12.07           H  
ATOM   1068 HG23 VAL A  85     -14.211  -4.124   5.299  1.00 12.07           H  
ATOM   1069  N   PRO A  86     -16.639  -5.854   1.294  1.00 17.23           N  
ATOM   1070  CA  PRO A  86     -16.613  -5.336  -0.049  1.00 18.60           C  
ATOM   1071  C   PRO A  86     -15.933  -3.939  -0.233  1.00 18.27           C  
ATOM   1072  O   PRO A  86     -15.393  -3.685  -1.332  1.00 18.56           O  
ATOM   1073  CB  PRO A  86     -18.077  -5.391  -0.547  1.00 21.64           C  
ATOM   1074  CG  PRO A  86     -18.797  -6.279   0.494  1.00 22.65           C  
ATOM   1075  CD  PRO A  86     -18.086  -5.988   1.725  1.00 21.01           C  
ATOM   1076  HA  PRO A  86     -15.985  -5.964  -0.681  1.00 18.60           H  
ATOM   1077  HB3 PRO A  86     -18.193  -5.904  -1.501  1.00 21.64           H  
ATOM   1078  HB2 PRO A  86     -18.508  -4.407  -0.733  1.00 21.64           H  
ATOM   1079  HG3 PRO A  86     -18.659  -7.284   0.097  1.00 22.65           H  
ATOM   1080  HG2 PRO A  86     -19.834  -6.006   0.691  1.00 22.65           H  
ATOM   1081  HD2 PRO A  86     -18.536  -5.060   2.077  1.00 21.01           H  
ATOM   1082  HD3 PRO A  86     -18.360  -6.778   2.425  1.00 21.01           H  
ATOM   1083  N   GLN A  87     -15.849  -3.153   0.841  1.00 16.51           N  
ATOM   1084  CA  GLN A  87     -15.205  -1.788   0.880  1.00 17.13           C  
ATOM   1085  C   GLN A  87     -13.635  -1.825   1.019  1.00 15.86           C  
ATOM   1086  O   GLN A  87     -13.034  -0.729   1.266  1.00 15.32           O  
ATOM   1087  CB  GLN A  87     -15.811  -1.043   2.119  1.00 16.88           C  
ATOM   1088  CG  GLN A  87     -17.340  -0.724   2.037  1.00 23.51           C  
ATOM   1089  CD  GLN A  87     -17.641   0.413   1.050  1.00 30.47           C  
ATOM   1090  NE2 GLN A  87     -18.784   1.033   1.399  1.00 35.63           N  
ATOM   1091  OE1 GLN A  87     -16.924   0.816   0.148  1.00 22.75           O  
ATOM   1092  H   GLN A  87     -16.259  -3.389   1.733  1.00 16.51           H  
ATOM   1093  HA  GLN A  87     -15.326  -1.241  -0.055  1.00 17.13           H  
ATOM   1094  HB3 GLN A  87     -15.194  -0.226   2.493  1.00 16.88           H  
ATOM   1095  HB2 GLN A  87     -15.790  -1.664   3.015  1.00 16.88           H  
ATOM   1096  HG3 GLN A  87     -17.811  -0.375   2.956  1.00 23.51           H  
ATOM   1097  HG2 GLN A  87     -17.760  -1.636   1.613  1.00 23.51           H  
ATOM   1098 HE22 GLN A  87     -18.892   1.948   0.986  1.00 35.63           H  
ATOM   1099 HE21 GLN A  87     -19.303   0.649   2.176  1.00 35.63           H  
ATOM   1100  N   CYS A  88     -13.074  -3.021   0.925  1.00 16.57           N  
ATOM   1101  CA  CYS A  88     -11.637  -3.271   0.956  1.00 13.92           C  
ATOM   1102  C   CYS A  88     -11.322  -3.730  -0.533  1.00 15.03           C  
ATOM   1103  O   CYS A  88     -11.296  -4.880  -0.905  1.00 19.01           O  
ATOM   1104  CB  CYS A  88     -11.209  -4.350   1.900  1.00 16.34           C  
ATOM   1105  SG  CYS A  88     -11.478  -3.896   3.613  1.00 18.11           S  
ATOM   1106  H   CYS A  88     -13.771  -3.724   0.727  1.00 16.57           H  
ATOM   1107  HA  CYS A  88     -11.094  -2.363   1.218  1.00 13.92           H  
ATOM   1108  HB3 CYS A  88     -10.141  -4.248   1.709  1.00 16.34           H  
ATOM   1109  HB2 CYS A  88     -11.512  -5.387   1.756  1.00 16.34           H  
ATOM   1110  HG  CYS A  88     -10.622  -2.892   3.824  1.00 18.11           H  
ATOM   1111  N   PRO A  89     -11.096  -2.724  -1.426  1.00 13.00           N  
ATOM   1112  CA  PRO A  89     -10.873  -3.017  -2.828  1.00 16.36           C  
ATOM   1113  C   PRO A  89      -9.549  -3.756  -3.185  1.00 20.19           C  
ATOM   1114  O   PRO A  89      -9.482  -4.280  -4.286  1.00 23.01           O  
ATOM   1115  CB  PRO A  89     -10.926  -1.677  -3.582  1.00 18.78           C  
ATOM   1116  CG  PRO A  89     -10.499  -0.664  -2.555  1.00 18.97           C  
ATOM   1117  CD  PRO A  89     -11.047  -1.243  -1.225  1.00 16.37           C  
ATOM   1118  HA  PRO A  89     -11.720  -3.655  -3.080  1.00 16.36           H  
ATOM   1119  HB3 PRO A  89     -11.962  -1.558  -3.900  1.00 18.78           H  
ATOM   1120  HB2 PRO A  89     -10.324  -1.589  -4.486  1.00 18.78           H  
ATOM   1121  HG3 PRO A  89     -10.787   0.329  -2.902  1.00 18.97           H  
ATOM   1122  HG2 PRO A  89      -9.419  -0.533  -2.493  1.00 18.97           H  
ATOM   1123  HD2 PRO A  89     -10.318  -0.958  -0.466  1.00 16.37           H  
ATOM   1124  HD3 PRO A  89     -11.977  -0.724  -0.993  1.00 16.37           H  
ATOM   1125  N   SER A  90      -8.625  -3.740  -2.212  1.00 13.28           N  
ATOM   1126  CA  SER A  90      -7.332  -4.384  -2.261  1.00 13.55           C  
ATOM   1127  C   SER A  90      -7.298  -5.662  -1.444  1.00 16.63           C  
ATOM   1128  O   SER A  90      -8.009  -5.678  -0.436  1.00 18.26           O  
ATOM   1129  CB  SER A  90      -6.320  -3.364  -1.713  1.00 17.55           C  
ATOM   1130  OG  SER A  90      -5.018  -3.735  -1.977  1.00 21.65           O  
ATOM   1131  H   SER A  90      -8.762  -3.210  -1.363  1.00 13.28           H  
ATOM   1132  HA  SER A  90      -7.133  -4.579  -3.315  1.00 13.55           H  
ATOM   1133  HB3 SER A  90      -6.460  -3.354  -0.632  1.00 17.55           H  
ATOM   1134  HB2 SER A  90      -6.526  -2.362  -2.088  1.00 17.55           H  
ATOM   1135  HG  SER A  90      -4.418  -3.208  -1.445  1.00 21.65           H  
ATOM   1136  N   GLY A  91      -6.603  -6.652  -1.942  1.00 14.96           N  
ATOM   1137  CA  GLY A  91      -6.322  -7.855  -1.229  1.00 15.85           C  
ATOM   1138  C   GLY A  91      -7.495  -8.810  -1.291  1.00 16.69           C  
ATOM   1139  O   GLY A  91      -8.273  -8.828  -2.266  1.00 15.66           O  
ATOM   1140  H   GLY A  91      -6.241  -6.589  -2.884  1.00 14.96           H  
ATOM   1141  HA3 GLY A  91      -5.975  -7.742  -0.202  1.00 15.85           H  
ATOM   1142  HA2 GLY A  91      -5.470  -8.406  -1.628  1.00 15.85           H  
ATOM   1143  N   ARG A  92      -7.616  -9.682  -0.266  1.00 10.75           N  
ATOM   1144  CA  ARG A  92      -8.652 -10.745  -0.144  1.00 11.37           C  
ATOM   1145  C   ARG A  92      -8.976 -10.703   1.353  1.00 13.88           C  
ATOM   1146  O   ARG A  92      -8.587 -11.567   2.212  1.00 11.33           O  
ATOM   1147  CB  ARG A  92      -8.043 -12.119  -0.616  1.00 15.15           C  
ATOM   1148  CG  ARG A  92      -7.989 -12.404  -2.115  1.00 15.35           C  
ATOM   1149  CD  ARG A  92      -6.993 -13.621  -2.394  1.00 16.99           C  
ATOM   1150  NE  ARG A  92      -7.352 -14.894  -1.831  1.00 15.41           N  
ATOM   1151  CZ  ARG A  92      -6.616 -16.017  -1.790  1.00 13.33           C  
ATOM   1152  NH1 ARG A  92      -5.321 -15.985  -2.211  1.00 14.38           N  
ATOM   1153  NH2 ARG A  92      -7.147 -17.123  -1.240  1.00 14.76           N1+
ATOM   1154  H   ARG A  92      -6.950  -9.627   0.491  1.00 10.75           H  
ATOM   1155  HA  ARG A  92      -9.543 -10.426  -0.684  1.00 11.37           H  
ATOM   1156  HB3 ARG A  92      -8.654 -12.921  -0.202  1.00 15.15           H  
ATOM   1157  HB2 ARG A  92      -7.051 -12.201  -0.172  1.00 15.15           H  
ATOM   1158  HG3 ARG A  92      -7.733 -11.588  -2.792  1.00 15.35           H  
ATOM   1159  HG2 ARG A  92      -8.963 -12.792  -2.413  1.00 15.35           H  
ATOM   1160  HD3 ARG A  92      -6.001 -13.303  -2.074  1.00 16.99           H  
ATOM   1161  HD2 ARG A  92      -6.912 -13.812  -3.464  1.00 16.99           H  
ATOM   1162  HE  ARG A  92      -8.306 -14.851  -1.503  1.00 15.41           H  
ATOM   1163 HH12 ARG A  92      -4.631 -16.668  -1.930  1.00 14.38           H  
ATOM   1164 HH11 ARG A  92      -4.868 -15.166  -2.591  1.00 14.38           H  
ATOM   1165 HH22 ARG A  92      -6.584 -17.960  -1.187  1.00 14.76           H  
ATOM   1166 HH21 ARG A  92      -8.087 -17.136  -0.870  1.00 14.76           H  
ATOM   1167  N   VAL A  93      -9.470  -9.489   1.735  1.00 10.38           N  
ATOM   1168  CA  VAL A  93      -9.717  -9.063   3.130  1.00 10.69           C  
ATOM   1169  C   VAL A  93     -11.120  -9.485   3.533  1.00 13.62           C  
ATOM   1170  O   VAL A  93     -12.130  -9.197   2.852  1.00 13.67           O  
ATOM   1171  CB  VAL A  93      -9.483  -7.536   3.258  1.00 11.98           C  
ATOM   1172  CG1 VAL A  93      -9.638  -6.985   4.700  1.00  9.94           C  
ATOM   1173  CG2 VAL A  93      -8.056  -7.074   2.811  1.00 10.00           C  
ATOM   1174  H   VAL A  93      -9.730  -8.829   1.016  1.00 10.38           H  
ATOM   1175  HA  VAL A  93      -8.974  -9.564   3.751  1.00 10.69           H  
ATOM   1176  HB  VAL A  93     -10.201  -7.079   2.577  1.00 11.98           H  
ATOM   1177 HG11 VAL A  93      -9.506  -5.904   4.727  1.00  9.94           H  
ATOM   1178 HG12 VAL A  93     -10.713  -6.961   4.875  1.00  9.94           H  
ATOM   1179 HG13 VAL A  93      -9.140  -7.503   5.521  1.00  9.94           H  
ATOM   1180 HG21 VAL A  93      -7.875  -7.255   1.752  1.00 10.00           H  
ATOM   1181 HG22 VAL A  93      -7.887  -6.000   2.883  1.00 10.00           H  
ATOM   1182 HG23 VAL A  93      -7.234  -7.537   3.357  1.00 10.00           H  
ATOM   1183  N   TYR A  94     -11.196 -10.057   4.711  1.00 11.55           N  
ATOM   1184  CA  TYR A  94     -12.370 -10.664   5.271  1.00 11.60           C  
ATOM   1185  C   TYR A  94     -12.362 -10.116   6.768  1.00 13.01           C  
ATOM   1186  O   TYR A  94     -11.412  -9.595   7.264  1.00 14.75           O  
ATOM   1187  CB  TYR A  94     -12.169 -12.197   5.254  1.00 10.20           C  
ATOM   1188  CG  TYR A  94     -12.823 -12.893   4.062  1.00 11.39           C  
ATOM   1189  CD1 TYR A  94     -12.169 -13.237   2.830  1.00 10.18           C  
ATOM   1190  CD2 TYR A  94     -14.130 -13.334   4.313  1.00  9.68           C  
ATOM   1191  CE1 TYR A  94     -12.891 -13.949   1.842  1.00 12.62           C  
ATOM   1192  CE2 TYR A  94     -14.813 -14.162   3.386  1.00 12.49           C  
ATOM   1193  CZ  TYR A  94     -14.194 -14.534   2.172  1.00 14.71           C  
ATOM   1194  OH  TYR A  94     -14.904 -15.254   1.256  1.00 14.15           O  
ATOM   1195  H   TYR A  94     -10.391 -10.100   5.319  1.00 11.55           H  
ATOM   1196  HA  TYR A  94     -13.304 -10.294   4.849  1.00 11.60           H  
ATOM   1197  HB3 TYR A  94     -12.419 -12.713   6.181  1.00 10.20           H  
ATOM   1198  HB2 TYR A  94     -11.138 -12.551   5.230  1.00 10.20           H  
ATOM   1199  HD1 TYR A  94     -11.155 -12.991   2.552  1.00 10.18           H  
ATOM   1200  HD2 TYR A  94     -14.453 -13.235   5.339  1.00  9.68           H  
ATOM   1201  HE1 TYR A  94     -12.428 -14.109   0.880  1.00 12.62           H  
ATOM   1202  HE2 TYR A  94     -15.794 -14.470   3.715  1.00 12.49           H  
ATOM   1203  HH  TYR A  94     -14.762 -14.989   0.345  1.00 14.15           H  
ATOM   1204  N   VAL A  95     -13.587 -10.198   7.363  1.00 10.44           N  
ATOM   1205  CA  VAL A  95     -13.919  -9.502   8.609  1.00  9.98           C  
ATOM   1206  C   VAL A  95     -14.646 -10.476   9.498  1.00  8.99           C  
ATOM   1207  O   VAL A  95     -15.677 -11.015   8.997  1.00  9.30           O  
ATOM   1208  CB  VAL A  95     -14.720  -8.187   8.212  1.00 11.43           C  
ATOM   1209  CG1 VAL A  95     -16.101  -8.306   7.479  1.00  9.37           C  
ATOM   1210  CG2 VAL A  95     -14.787  -7.231   9.505  1.00 10.08           C  
ATOM   1211  H   VAL A  95     -14.422 -10.574   6.936  1.00 10.44           H  
ATOM   1212  HA  VAL A  95     -13.011  -9.280   9.170  1.00  9.98           H  
ATOM   1213  HB  VAL A  95     -14.042  -7.746   7.481  1.00 11.43           H  
ATOM   1214 HG11 VAL A  95     -16.096  -8.806   6.510  1.00  9.37           H  
ATOM   1215 HG12 VAL A  95     -16.852  -8.922   7.974  1.00  9.37           H  
ATOM   1216 HG13 VAL A  95     -16.496  -7.295   7.378  1.00  9.37           H  
ATOM   1217 HG21 VAL A  95     -15.363  -7.647  10.331  1.00 10.08           H  
ATOM   1218 HG22 VAL A  95     -13.788  -7.179   9.938  1.00 10.08           H  
ATOM   1219 HG23 VAL A  95     -15.084  -6.186   9.418  1.00 10.08           H  
ATOM   1220  N   LEU A  96     -14.289 -10.622  10.812  1.00  9.05           N  
ATOM   1221  CA  LEU A  96     -15.082 -11.257  11.853  1.00  8.82           C  
ATOM   1222  C   LEU A  96     -15.905 -10.196  12.545  1.00 10.57           C  
ATOM   1223  O   LEU A  96     -15.399  -9.301  13.202  1.00 11.60           O  
ATOM   1224  CB  LEU A  96     -14.024 -11.850  12.768  1.00  8.13           C  
ATOM   1225  CG  LEU A  96     -14.588 -12.674  13.996  1.00 11.51           C  
ATOM   1226  CD1 LEU A  96     -15.305 -13.996  13.682  1.00 11.95           C  
ATOM   1227  CD2 LEU A  96     -13.480 -12.755  15.109  1.00 16.82           C  
ATOM   1228  H   LEU A  96     -13.506 -10.135  11.224  1.00  9.05           H  
ATOM   1229  HA  LEU A  96     -15.753 -12.035  11.486  1.00  8.82           H  
ATOM   1230  HB3 LEU A  96     -13.344 -11.094  13.160  1.00  8.13           H  
ATOM   1231  HB2 LEU A  96     -13.473 -12.595  12.193  1.00  8.13           H  
ATOM   1232  HG  LEU A  96     -15.316 -12.053  14.518  1.00 11.51           H  
ATOM   1233 HD11 LEU A  96     -14.938 -14.747  14.381  1.00 11.95           H  
ATOM   1234 HD12 LEU A  96     -16.384 -13.959  13.533  1.00 11.95           H  
ATOM   1235 HD13 LEU A  96     -14.977 -14.397  12.722  1.00 11.95           H  
ATOM   1236 HD21 LEU A  96     -14.013 -13.074  16.004  1.00 16.82           H  
ATOM   1237 HD22 LEU A  96     -12.728 -13.532  14.974  1.00 16.82           H  
ATOM   1238 HD23 LEU A  96     -13.036 -11.772  15.270  1.00 16.82           H  
ATOM   1239  N   LYS A  97     -17.231 -10.418  12.400  1.00 10.73           N  
ATOM   1240  CA  LYS A  97     -18.258  -9.711  13.126  1.00 12.13           C  
ATOM   1241  C   LYS A  97     -18.490 -10.454  14.460  1.00 14.59           C  
ATOM   1242  O   LYS A  97     -19.363 -11.362  14.476  1.00 13.36           O  
ATOM   1243  CB  LYS A  97     -19.581  -9.480  12.289  1.00 19.50           C  
ATOM   1244  CG  LYS A  97     -19.504  -8.663  10.993  1.00 26.03           C  
ATOM   1245  CD  LYS A  97     -20.807  -8.827  10.180  1.00 32.51           C  
ATOM   1246  CE  LYS A  97     -22.140  -8.309  10.700  1.00 37.30           C  
ATOM   1247  NZ  LYS A  97     -23.271  -8.554   9.854  1.00 35.43           N1+
ATOM   1248  H   LYS A  97     -17.611 -11.195  11.880  1.00 10.73           H  
ATOM   1249  HA  LYS A  97     -17.938  -8.697  13.365  1.00 12.13           H  
ATOM   1250  HB3 LYS A  97     -20.381  -9.223  12.982  1.00 19.50           H  
ATOM   1251  HB2 LYS A  97     -19.982 -10.436  11.951  1.00 19.50           H  
ATOM   1252  HG3 LYS A  97     -18.637  -8.965  10.406  1.00 26.03           H  
ATOM   1253  HG2 LYS A  97     -19.404  -7.598  11.205  1.00 26.03           H  
ATOM   1254  HD3 LYS A  97     -20.849  -9.849   9.804  1.00 32.51           H  
ATOM   1255  HD2 LYS A  97     -20.585  -8.230   9.296  1.00 32.51           H  
ATOM   1256  HE3 LYS A  97     -22.015  -7.273  11.015  1.00 37.30           H  
ATOM   1257  HE2 LYS A  97     -22.281  -8.919  11.591  1.00 37.30           H  
ATOM   1258  HZ1 LYS A  97     -24.139  -8.230  10.255  1.00 35.43           H  
ATOM   1259  HZ2 LYS A  97     -23.253  -8.128   8.938  1.00 35.43           H  
ATOM   1260  HZ3 LYS A  97     -23.378  -9.558   9.822  1.00 35.43           H  
ATOM   1261  N   PHE A  98     -17.727 -10.082  15.486  1.00 17.59           N  
ATOM   1262  CA  PHE A  98     -17.699 -10.733  16.785  1.00 14.97           C  
ATOM   1263  C   PHE A  98     -18.623  -9.957  17.747  1.00 20.11           C  
ATOM   1264  O   PHE A  98     -18.439  -8.724  17.868  1.00 22.34           O  
ATOM   1265  CB  PHE A  98     -16.259 -10.797  17.364  1.00 18.11           C  
ATOM   1266  CG  PHE A  98     -16.208 -11.584  18.651  1.00 21.68           C  
ATOM   1267  CD1 PHE A  98     -16.339 -13.001  18.729  1.00 18.82           C  
ATOM   1268  CD2 PHE A  98     -16.131 -10.885  19.856  1.00 21.37           C  
ATOM   1269  CE1 PHE A  98     -16.318 -13.595  19.939  1.00 20.53           C  
ATOM   1270  CE2 PHE A  98     -16.027 -11.504  21.054  1.00 19.62           C  
ATOM   1271  CZ  PHE A  98     -16.099 -12.889  21.117  1.00 20.23           C  
ATOM   1272  H   PHE A  98     -17.078  -9.310  15.447  1.00 17.59           H  
ATOM   1273  HA  PHE A  98     -17.997 -11.759  16.571  1.00 14.97           H  
ATOM   1274  HB3 PHE A  98     -15.894  -9.783  17.530  1.00 18.11           H  
ATOM   1275  HB2 PHE A  98     -15.524 -11.275  16.716  1.00 18.11           H  
ATOM   1276  HD1 PHE A  98     -16.561 -13.565  17.835  1.00 18.82           H  
ATOM   1277  HD2 PHE A  98     -15.996  -9.821  19.723  1.00 21.37           H  
ATOM   1278  HE1 PHE A  98     -16.496 -14.659  19.896  1.00 20.53           H  
ATOM   1279  HE2 PHE A  98     -15.963 -10.933  21.969  1.00 19.62           H  
ATOM   1280  HZ  PHE A  98     -16.237 -13.386  22.066  1.00 20.23           H  
ATOM   1281  N   LYS A  99     -19.494 -10.723  18.429  1.00 17.88           N  
ATOM   1282  CA  LYS A  99     -20.446 -10.392  19.561  1.00 22.62           C  
ATOM   1283  C   LYS A  99     -21.404  -9.322  19.106  1.00 27.51           C  
ATOM   1284  O   LYS A  99     -21.125  -8.152  19.284  1.00 29.97           O  
ATOM   1285  CB  LYS A  99     -19.715  -9.981  20.892  1.00 24.14           C  
ATOM   1286  CG  LYS A  99     -20.629  -9.627  22.181  1.00 25.59           C  
ATOM   1287  CD  LYS A  99     -19.886  -9.258  23.492  1.00 28.04           C  
ATOM   1288  CE  LYS A  99     -20.619  -8.297  24.458  1.00 25.48           C  
ATOM   1289  NZ  LYS A  99     -21.698  -8.969  25.199  1.00 21.44           N1+
ATOM   1290  H   LYS A  99     -19.493 -11.672  18.085  1.00 17.88           H  
ATOM   1291  HA  LYS A  99     -21.078 -11.246  19.804  1.00 22.62           H  
ATOM   1292  HB3 LYS A  99     -19.129  -9.124  20.562  1.00 24.14           H  
ATOM   1293  HB2 LYS A  99     -19.075 -10.839  21.096  1.00 24.14           H  
ATOM   1294  HG3 LYS A  99     -21.272 -10.464  22.454  1.00 25.59           H  
ATOM   1295  HG2 LYS A  99     -21.159  -8.738  21.839  1.00 25.59           H  
ATOM   1296  HD3 LYS A  99     -19.016  -8.691  23.162  1.00 28.04           H  
ATOM   1297  HD2 LYS A  99     -19.589 -10.180  23.993  1.00 28.04           H  
ATOM   1298  HE3 LYS A  99     -21.024  -7.444  23.913  1.00 25.48           H  
ATOM   1299  HE2 LYS A  99     -19.918  -7.780  25.113  1.00 25.48           H  
ATOM   1300  HZ1 LYS A  99     -22.210  -9.383  24.433  1.00 21.44           H  
ATOM   1301  HZ2 LYS A  99     -21.220  -9.596  25.830  1.00 21.44           H  
ATOM   1302  HZ3 LYS A  99     -22.224  -8.282  25.719  1.00 21.44           H  
ATOM   1303  N   ALA A 100     -22.517  -9.765  18.512  1.00 26.32           N  
ATOM   1304  CA  ALA A 100     -23.650  -8.921  18.013  1.00 27.37           C  
ATOM   1305  C   ALA A 100     -23.211  -7.662  17.149  1.00 28.92           C  
ATOM   1306  O   ALA A 100     -23.848  -6.578  17.207  1.00 30.87           O  
ATOM   1307  CB  ALA A 100     -24.492  -8.458  19.231  1.00 28.73           C  
ATOM   1308  H   ALA A 100     -22.680 -10.759  18.440  1.00 26.32           H  
ATOM   1309  HA  ALA A 100     -24.333  -9.472  17.367  1.00 27.37           H  
ATOM   1310  HB1 ALA A 100     -25.367  -7.852  18.995  1.00 28.73           H  
ATOM   1311  HB2 ALA A 100     -24.890  -9.364  19.687  1.00 28.73           H  
ATOM   1312  HB3 ALA A 100     -24.008  -7.739  19.891  1.00 28.73           H  
ATOM   1313  N   GLY A 101     -22.127  -7.895  16.421  1.00 31.15           N  
ATOM   1314  CA  GLY A 101     -21.504  -6.862  15.540  1.00 30.08           C  
ATOM   1315  C   GLY A 101     -20.830  -5.720  16.306  1.00 29.61           C  
ATOM   1316  O   GLY A 101     -20.636  -4.648  15.694  1.00 35.20           O  
ATOM   1317  H   GLY A 101     -21.785  -8.845  16.434  1.00 31.15           H  
ATOM   1318  HA3 GLY A 101     -22.297  -6.492  14.890  1.00 30.08           H  
ATOM   1319  HA2 GLY A 101     -20.798  -7.440  14.945  1.00 30.08           H  
ATOM   1320  N   SER A 102     -20.439  -5.936  17.566  1.00 24.99           N  
ATOM   1321  CA  SER A 102     -19.753  -5.025  18.450  1.00 31.30           C  
ATOM   1322  C   SER A 102     -18.314  -4.806  17.952  1.00 30.19           C  
ATOM   1323  O   SER A 102     -17.927  -3.636  18.079  1.00 35.47           O  
ATOM   1324  CB  SER A 102     -19.844  -5.641  19.886  1.00 32.69           C  
ATOM   1325  OG  SER A 102     -19.387  -4.716  20.894  1.00 37.64           O  
ATOM   1326  H   SER A 102     -20.622  -6.823  18.013  1.00 24.99           H  
ATOM   1327  HA  SER A 102     -20.253  -4.061  18.367  1.00 31.30           H  
ATOM   1328  HB3 SER A 102     -19.253  -6.555  19.944  1.00 32.69           H  
ATOM   1329  HB2 SER A 102     -20.835  -5.907  20.256  1.00 32.69           H  
ATOM   1330  HG  SER A 102     -19.794  -3.864  20.725  1.00 37.64           H  
ATOM   1331  N   LYS A 103     -17.677  -5.779  17.319  1.00 22.42           N  
ATOM   1332  CA  LYS A 103     -16.243  -5.635  16.865  1.00 24.52           C  
ATOM   1333  C   LYS A 103     -16.114  -6.224  15.409  1.00 25.61           C  
ATOM   1334  O   LYS A 103     -16.822  -7.112  15.043  1.00 23.50           O  
ATOM   1335  CB  LYS A 103     -15.272  -6.519  17.844  1.00 28.24           C  
ATOM   1336  CG  LYS A 103     -15.191  -6.204  19.339  1.00 31.75           C  
ATOM   1337  CD  LYS A 103     -14.554  -4.809  19.627  1.00 36.84           C  
ATOM   1338  CE  LYS A 103     -14.514  -4.407  21.104  1.00 30.53           C  
ATOM   1339  NZ  LYS A 103     -13.191  -3.785  21.456  1.00 31.33           N1+
ATOM   1340  H   LYS A 103     -18.200  -6.629  17.160  1.00 22.42           H  
ATOM   1341  HA  LYS A 103     -15.853  -4.627  17.006  1.00 24.52           H  
ATOM   1342  HB3 LYS A 103     -14.232  -6.450  17.527  1.00 28.24           H  
ATOM   1343  HB2 LYS A 103     -15.463  -7.581  17.687  1.00 28.24           H  
ATOM   1344  HG3 LYS A 103     -14.552  -6.963  19.790  1.00 31.75           H  
ATOM   1345  HG2 LYS A 103     -16.200  -6.293  19.742  1.00 31.75           H  
ATOM   1346  HD3 LYS A 103     -15.116  -4.016  19.134  1.00 36.84           H  
ATOM   1347  HD2 LYS A 103     -13.558  -4.722  19.193  1.00 36.84           H  
ATOM   1348  HE3 LYS A 103     -14.616  -5.281  21.748  1.00 30.53           H  
ATOM   1349  HE2 LYS A 103     -15.316  -3.734  21.406  1.00 30.53           H  
ATOM   1350  HZ1 LYS A 103     -13.227  -3.454  22.409  1.00 31.33           H  
ATOM   1351  HZ2 LYS A 103     -12.385  -4.325  21.174  1.00 31.33           H  
ATOM   1352  HZ3 LYS A 103     -13.218  -2.901  20.968  1.00 31.33           H  
ATOM   1353  N   ARG A 104     -15.086  -5.829  14.641  1.00 19.44           N  
ATOM   1354  CA  ARG A 104     -14.839  -6.140  13.212  1.00 18.39           C  
ATOM   1355  C   ARG A 104     -13.312  -6.335  13.048  1.00 18.33           C  
ATOM   1356  O   ARG A 104     -12.687  -5.376  12.578  1.00 19.38           O  
ATOM   1357  CB  ARG A 104     -15.550  -5.067  12.375  1.00 21.19           C  
ATOM   1358  CG  ARG A 104     -17.073  -4.829  12.671  1.00 26.18           C  
ATOM   1359  CD  ARG A 104     -17.734  -3.648  12.008  1.00 29.68           C  
ATOM   1360  NE  ARG A 104     -17.570  -3.699  10.544  1.00 28.45           N  
ATOM   1361  CZ  ARG A 104     -17.284  -2.778   9.595  1.00 28.75           C  
ATOM   1362  NH1 ARG A 104     -16.806  -1.585   9.965  1.00 33.56           N  
ATOM   1363  NH2 ARG A 104     -17.198  -3.089   8.294  1.00 37.09           N1+
ATOM   1364  H   ARG A 104     -14.364  -5.248  15.043  1.00 19.44           H  
ATOM   1365  HA  ARG A 104     -15.312  -7.035  12.809  1.00 18.39           H  
ATOM   1366  HB3 ARG A 104     -15.430  -5.228  11.304  1.00 21.19           H  
ATOM   1367  HB2 ARG A 104     -15.006  -4.136  12.537  1.00 21.19           H  
ATOM   1368  HG3 ARG A 104     -17.107  -4.594  13.735  1.00 26.18           H  
ATOM   1369  HG2 ARG A 104     -17.713  -5.705  12.573  1.00 26.18           H  
ATOM   1370  HD3 ARG A 104     -17.676  -2.614  12.347  1.00 29.68           H  
ATOM   1371  HD2 ARG A 104     -18.782  -3.944  11.973  1.00 29.68           H  
ATOM   1372  HE  ARG A 104     -17.768  -4.623  10.187  1.00 28.45           H  
ATOM   1373 HH12 ARG A 104     -16.431  -0.976   9.251  1.00 33.56           H  
ATOM   1374 HH11 ARG A 104     -16.886  -1.243  10.912  1.00 33.56           H  
ATOM   1375 HH22 ARG A 104     -16.991  -2.369   7.617  1.00 37.09           H  
ATOM   1376 HH21 ARG A 104     -17.785  -3.855   7.994  1.00 37.09           H  
ATOM   1377  N   LEU A 105     -12.851  -7.582  13.398  1.00 11.89           N  
ATOM   1378  CA  LEU A 105     -11.464  -7.967  13.236  1.00 11.37           C  
ATOM   1379  C   LEU A 105     -11.105  -8.391  11.825  1.00 12.78           C  
ATOM   1380  O   LEU A 105     -11.614  -9.380  11.285  1.00 12.48           O  
ATOM   1381  CB  LEU A 105     -11.096  -9.105  14.218  1.00 11.96           C  
ATOM   1382  CG  LEU A 105     -11.454  -8.865  15.670  1.00 19.34           C  
ATOM   1383  CD1 LEU A 105     -12.873  -9.143  15.970  1.00 16.27           C  
ATOM   1384  CD2 LEU A 105     -10.396  -9.530  16.625  1.00 19.40           C  
ATOM   1385  H   LEU A 105     -13.515  -8.289  13.679  1.00 11.89           H  
ATOM   1386  HA  LEU A 105     -10.811  -7.141  13.517  1.00 11.37           H  
ATOM   1387  HB3 LEU A 105     -10.035  -9.339  14.312  1.00 11.96           H  
ATOM   1388  HB2 LEU A 105     -11.495 -10.026  13.792  1.00 11.96           H  
ATOM   1389  HG  LEU A 105     -11.293  -7.812  15.901  1.00 19.34           H  
ATOM   1390 HD11 LEU A 105     -13.334  -9.595  15.092  1.00 16.27           H  
ATOM   1391 HD12 LEU A 105     -12.885  -9.901  16.753  1.00 16.27           H  
ATOM   1392 HD13 LEU A 105     -13.425  -8.279  16.341  1.00 16.27           H  
ATOM   1393 HD21 LEU A 105     -10.523  -9.236  17.667  1.00 19.40           H  
ATOM   1394 HD22 LEU A 105     -10.639 -10.592  16.624  1.00 19.40           H  
ATOM   1395 HD23 LEU A 105      -9.340  -9.498  16.357  1.00 19.40           H  
ATOM   1396  N   PHE A 106     -10.177  -7.568  11.258  1.00  9.04           N  
ATOM   1397  CA  PHE A 106      -9.736  -7.687   9.846  1.00 10.84           C  
ATOM   1398  C   PHE A 106      -8.675  -8.778   9.627  1.00  9.79           C  
ATOM   1399  O   PHE A 106      -7.702  -8.759  10.384  1.00 11.94           O  
ATOM   1400  CB  PHE A 106      -9.156  -6.300   9.380  1.00 10.23           C  
ATOM   1401  CG  PHE A 106     -10.298  -5.254   9.231  1.00 14.64           C  
ATOM   1402  CD1 PHE A 106     -10.782  -4.482  10.341  1.00 12.20           C  
ATOM   1403  CD2 PHE A 106     -10.997  -5.190   8.001  1.00 13.58           C  
ATOM   1404  CE1 PHE A 106     -11.898  -3.631  10.146  1.00 14.62           C  
ATOM   1405  CE2 PHE A 106     -12.049  -4.362   7.845  1.00 16.59           C  
ATOM   1406  CZ  PHE A 106     -12.532  -3.617   8.892  1.00 14.21           C  
ATOM   1407  H   PHE A 106      -9.850  -6.697  11.650  1.00  9.04           H  
ATOM   1408  HA  PHE A 106     -10.605  -7.867   9.213  1.00 10.84           H  
ATOM   1409  HB3 PHE A 106      -8.783  -6.414   8.362  1.00 10.23           H  
ATOM   1410  HB2 PHE A 106      -8.503  -5.825  10.112  1.00 10.23           H  
ATOM   1411  HD1 PHE A 106     -10.427  -4.727  11.331  1.00 12.20           H  
ATOM   1412  HD2 PHE A 106     -10.684  -5.830   7.189  1.00 13.58           H  
ATOM   1413  HE1 PHE A 106     -12.177  -2.971  10.954  1.00 14.62           H  
ATOM   1414  HE2 PHE A 106     -12.595  -4.387   6.913  1.00 16.59           H  
ATOM   1415  HZ  PHE A 106     -13.459  -3.071   8.798  1.00 14.21           H  
ATOM   1416  N   PHE A 107      -8.939  -9.613   8.639  1.00 10.12           N  
ATOM   1417  CA  PHE A 107      -7.972 -10.622   8.195  1.00 10.90           C  
ATOM   1418  C   PHE A 107      -7.816 -10.552   6.704  1.00 12.08           C  
ATOM   1419  O   PHE A 107      -8.760 -10.260   5.993  1.00 12.20           O  
ATOM   1420  CB  PHE A 107      -8.386 -12.041   8.582  1.00 11.32           C  
ATOM   1421  CG  PHE A 107      -8.431 -12.366  10.041  1.00 10.33           C  
ATOM   1422  CD1 PHE A 107      -7.288 -12.766  10.738  1.00 10.25           C  
ATOM   1423  CD2 PHE A 107      -9.583 -12.020  10.855  1.00 10.01           C  
ATOM   1424  CE1 PHE A 107      -7.317 -12.966  12.121  1.00 12.02           C  
ATOM   1425  CE2 PHE A 107      -9.533 -12.198  12.193  1.00 12.92           C  
ATOM   1426  CZ  PHE A 107      -8.429 -12.753  12.851  1.00  9.86           C  
ATOM   1427  H   PHE A 107      -9.798  -9.572   8.108  1.00 10.12           H  
ATOM   1428  HA  PHE A 107      -6.974 -10.406   8.579  1.00 10.90           H  
ATOM   1429  HB3 PHE A 107      -7.775 -12.808   8.107  1.00 11.32           H  
ATOM   1430  HB2 PHE A 107      -9.387 -12.324   8.256  1.00 11.32           H  
ATOM   1431  HD1 PHE A 107      -6.371 -13.003  10.219  1.00 10.25           H  
ATOM   1432  HD2 PHE A 107     -10.404 -11.517  10.366  1.00 10.01           H  
ATOM   1433  HE1 PHE A 107      -6.490 -13.360  12.692  1.00 12.02           H  
ATOM   1434  HE2 PHE A 107     -10.428 -11.980  12.757  1.00 12.92           H  
ATOM   1435  HZ  PHE A 107      -8.280 -12.868  13.915  1.00  9.86           H  
ATOM   1436  N   TRP A 108      -6.608 -10.894   6.200  1.00 10.68           N  
ATOM   1437  CA  TRP A 108      -6.358 -11.017   4.771  1.00  9.37           C  
ATOM   1438  C   TRP A 108      -5.892 -12.465   4.492  1.00 11.42           C  
ATOM   1439  O   TRP A 108      -5.149 -13.061   5.268  1.00 12.03           O  
ATOM   1440  CB  TRP A 108      -5.288 -10.003   4.371  1.00 12.08           C  
ATOM   1441  CG  TRP A 108      -3.957  -9.958   5.131  1.00 12.67           C  
ATOM   1442  CD1 TRP A 108      -3.733  -9.329   6.328  1.00 11.00           C  
ATOM   1443  CD2 TRP A 108      -2.666 -10.423   4.617  1.00 11.55           C  
ATOM   1444  CE2 TRP A 108      -1.684 -10.046   5.620  1.00 11.46           C  
ATOM   1445  CE3 TRP A 108      -2.152 -11.082   3.443  1.00 14.89           C  
ATOM   1446  NE1 TRP A 108      -2.406  -9.394   6.567  1.00 10.93           N  
ATOM   1447  CZ2 TRP A 108      -0.300 -10.283   5.444  1.00 13.08           C  
ATOM   1448  CZ3 TRP A 108      -0.785 -11.302   3.308  1.00 13.94           C  
ATOM   1449  CH2 TRP A 108       0.137 -10.818   4.248  1.00 14.17           C  
ATOM   1450  H   TRP A 108      -5.897 -11.205   6.846  1.00 10.68           H  
ATOM   1451  HA  TRP A 108      -7.287 -10.777   4.254  1.00  9.37           H  
ATOM   1452  HB3 TRP A 108      -5.783  -9.036   4.460  1.00 12.08           H  
ATOM   1453  HB2 TRP A 108      -5.119 -10.145   3.304  1.00 12.08           H  
ATOM   1454  HD1 TRP A 108      -4.502  -8.893   6.948  1.00 11.00           H  
ATOM   1455  HE3 TRP A 108      -2.792 -11.339   2.611  1.00 14.89           H  
ATOM   1456  HE1 TRP A 108      -2.135  -9.048   7.476  1.00 10.93           H  
ATOM   1457  HZ2 TRP A 108       0.354  -9.703   6.078  1.00 13.08           H  
ATOM   1458  HZ3 TRP A 108      -0.536 -11.691   2.331  1.00 13.94           H  
ATOM   1459  HH2 TRP A 108       1.199 -10.830   4.050  1.00 14.17           H  
ATOM   1460  N   MET A 109      -6.269 -13.094   3.340  1.00 10.95           N  
ATOM   1461  CA  MET A 109      -5.982 -14.435   2.912  1.00 12.21           C  
ATOM   1462  C   MET A 109      -4.525 -14.713   2.571  1.00 12.56           C  
ATOM   1463  O   MET A 109      -3.975 -13.908   1.825  1.00 13.75           O  
ATOM   1464  CB  MET A 109      -6.915 -14.908   1.733  1.00 10.42           C  
ATOM   1465  CG  MET A 109      -8.304 -15.332   2.119  1.00 12.79           C  
ATOM   1466  SD  MET A 109      -8.399 -16.922   3.008  1.00 16.46           S  
ATOM   1467  CE  MET A 109     -10.087 -17.190   3.347  1.00 15.29           C  
ATOM   1468  H   MET A 109      -6.803 -12.451   2.773  1.00 10.95           H  
ATOM   1469  HA  MET A 109      -6.321 -15.032   3.758  1.00 12.21           H  
ATOM   1470  HB3 MET A 109      -6.409 -15.766   1.289  1.00 10.42           H  
ATOM   1471  HB2 MET A 109      -6.881 -14.141   0.960  1.00 10.42           H  
ATOM   1472  HG3 MET A 109      -8.977 -15.307   1.261  1.00 12.79           H  
ATOM   1473  HG2 MET A 109      -8.747 -14.545   2.729  1.00 12.79           H  
ATOM   1474  HE1 MET A 109     -10.536 -16.346   3.869  1.00 15.29           H  
ATOM   1475  HE2 MET A 109     -10.744 -17.309   2.485  1.00 15.29           H  
ATOM   1476  HE3 MET A 109     -10.275 -18.136   3.855  1.00 15.29           H  
ATOM   1477  N   GLN A 110      -3.931 -15.799   3.150  1.00 11.74           N  
ATOM   1478  CA  GLN A 110      -2.621 -16.270   2.806  1.00 11.09           C  
ATOM   1479  C   GLN A 110      -2.591 -17.700   2.263  1.00 15.02           C  
ATOM   1480  O   GLN A 110      -1.548 -18.220   1.907  1.00 16.23           O  
ATOM   1481  CB  GLN A 110      -1.744 -16.165   4.037  1.00 12.07           C  
ATOM   1482  CG  GLN A 110      -1.448 -14.698   4.482  1.00 11.65           C  
ATOM   1483  CD  GLN A 110      -0.534 -14.680   5.714  1.00 15.58           C  
ATOM   1484  NE2 GLN A 110      -0.186 -13.391   6.066  1.00 13.65           N  
ATOM   1485  OE1 GLN A 110      -0.205 -15.687   6.313  1.00 13.06           O  
ATOM   1486  H   GLN A 110      -4.481 -16.356   3.789  1.00 11.74           H  
ATOM   1487  HA  GLN A 110      -2.126 -15.596   2.107  1.00 11.09           H  
ATOM   1488  HB3 GLN A 110      -0.829 -16.749   3.934  1.00 12.07           H  
ATOM   1489  HB2 GLN A 110      -2.167 -16.765   4.843  1.00 12.07           H  
ATOM   1490  HG3 GLN A 110      -2.345 -14.103   4.656  1.00 11.65           H  
ATOM   1491  HG2 GLN A 110      -1.036 -14.125   3.652  1.00 11.65           H  
ATOM   1492 HE22 GLN A 110       0.510 -13.235   6.782  1.00 13.65           H  
ATOM   1493 HE21 GLN A 110      -0.515 -12.736   5.372  1.00 13.65           H  
ATOM   1494  N   GLU A 111      -3.795 -18.325   2.290  1.00 17.30           N  
ATOM   1495  CA  GLU A 111      -3.962 -19.519   1.437  1.00 20.21           C  
ATOM   1496  C   GLU A 111      -3.702 -19.336  -0.078  1.00 17.29           C  
ATOM   1497  O   GLU A 111      -4.241 -18.346  -0.603  1.00 15.61           O  
ATOM   1498  CB  GLU A 111      -5.398 -20.053   1.630  1.00 22.45           C  
ATOM   1499  CG  GLU A 111      -5.667 -20.722   3.069  1.00 29.51           C  
ATOM   1500  CD  GLU A 111      -5.046 -22.109   3.186  1.00 38.69           C  
ATOM   1501  OE1 GLU A 111      -4.914 -22.788   2.144  1.00 29.96           O  
ATOM   1502  OE2 GLU A 111      -4.744 -22.452   4.325  1.00 23.05           O1-
ATOM   1503  H   GLU A 111      -4.572 -17.948   2.813  1.00 17.30           H  
ATOM   1504  HA  GLU A 111      -3.175 -20.185   1.791  1.00 20.21           H  
ATOM   1505  HB3 GLU A 111      -5.534 -20.764   0.814  1.00 22.45           H  
ATOM   1506  HB2 GLU A 111      -6.257 -19.448   1.341  1.00 22.45           H  
ATOM   1507  HG3 GLU A 111      -6.709 -20.832   3.372  1.00 29.51           H  
ATOM   1508  HG2 GLU A 111      -5.119 -20.046   3.725  1.00 29.51           H  
ATOM   1509  N   PRO A 112      -2.841 -20.138  -0.731  1.00 19.48           N  
ATOM   1510  CA  PRO A 112      -2.418 -19.863  -2.154  1.00 18.01           C  
ATOM   1511  C   PRO A 112      -3.530 -19.914  -3.263  1.00 20.54           C  
ATOM   1512  O   PRO A 112      -3.687 -18.947  -4.033  1.00 26.50           O  
ATOM   1513  CB  PRO A 112      -1.266 -20.846  -2.490  1.00 22.32           C  
ATOM   1514  CG  PRO A 112      -1.519 -21.984  -1.508  1.00 25.91           C  
ATOM   1515  CD  PRO A 112      -2.048 -21.235  -0.255  1.00 25.50           C  
ATOM   1516  HA  PRO A 112      -2.108 -18.819  -2.111  1.00 18.01           H  
ATOM   1517  HB3 PRO A 112      -0.283 -20.401  -2.338  1.00 22.32           H  
ATOM   1518  HB2 PRO A 112      -1.264 -21.212  -3.517  1.00 22.32           H  
ATOM   1519  HG3 PRO A 112      -0.636 -22.593  -1.314  1.00 25.91           H  
ATOM   1520  HG2 PRO A 112      -2.287 -22.611  -1.960  1.00 25.91           H  
ATOM   1521  HD2 PRO A 112      -2.670 -21.846   0.400  1.00 25.50           H  
ATOM   1522  HD3 PRO A 112      -1.279 -20.756   0.350  1.00 25.50           H  
ATOM   1523  N   LYS A 113      -4.290 -21.025  -3.392  1.00 21.40           N  
ATOM   1524  CA  LYS A 113      -5.552 -21.033  -4.198  1.00 20.27           C  
ATOM   1525  C   LYS A 113      -6.629 -20.025  -3.755  1.00 18.57           C  
ATOM   1526  O   LYS A 113      -6.600 -19.722  -2.579  1.00 17.84           O  
ATOM   1527  CB  LYS A 113      -6.209 -22.513  -4.195  1.00 24.98           C  
ATOM   1528  CG  LYS A 113      -5.221 -23.579  -4.725  1.00 24.24           C  
ATOM   1529  CD  LYS A 113      -5.952 -24.842  -5.341  1.00 33.75           C  
ATOM   1530  CE  LYS A 113      -6.212 -24.994  -6.834  1.00 32.14           C  
ATOM   1531  NZ  LYS A 113      -6.692 -26.270  -7.285  1.00 33.97           N1+
ATOM   1532  H   LYS A 113      -4.251 -21.613  -2.572  1.00 21.40           H  
ATOM   1533  HA  LYS A 113      -5.357 -20.763  -5.236  1.00 20.27           H  
ATOM   1534  HB3 LYS A 113      -7.050 -22.494  -4.888  1.00 24.98           H  
ATOM   1535  HB2 LYS A 113      -6.574 -22.851  -3.226  1.00 24.98           H  
ATOM   1536  HG3 LYS A 113      -4.557 -23.905  -3.925  1.00 24.24           H  
ATOM   1537  HG2 LYS A 113      -4.482 -23.182  -5.421  1.00 24.24           H  
ATOM   1538  HD3 LYS A 113      -6.937 -25.102  -4.954  1.00 33.75           H  
ATOM   1539  HD2 LYS A 113      -5.516 -25.717  -4.858  1.00 33.75           H  
ATOM   1540  HE3 LYS A 113      -5.263 -24.799  -7.334  1.00 32.14           H  
ATOM   1541  HE2 LYS A 113      -6.926 -24.192  -7.022  1.00 32.14           H  
ATOM   1542  HZ1 LYS A 113      -6.720 -26.035  -8.267  1.00 33.97           H  
ATOM   1543  HZ2 LYS A 113      -5.970 -26.963  -7.148  1.00 33.97           H  
ATOM   1544  HZ3 LYS A 113      -7.514 -26.681  -6.868  1.00 33.97           H  
ATOM   1545  N   THR A 114      -7.552 -19.599  -4.659  1.00 18.00           N  
ATOM   1546  CA  THR A 114      -8.636 -18.729  -4.411  1.00 16.44           C  
ATOM   1547  C   THR A 114     -10.059 -19.379  -4.602  1.00 19.39           C  
ATOM   1548  O   THR A 114     -11.006 -18.914  -3.984  1.00 19.53           O  
ATOM   1549  CB  THR A 114      -8.471 -17.505  -5.403  1.00 20.94           C  
ATOM   1550  CG2 THR A 114      -7.265 -16.695  -5.308  1.00 20.83           C  
ATOM   1551  OG1 THR A 114      -8.653 -17.942  -6.742  1.00 18.46           O  
ATOM   1552  H   THR A 114      -7.451 -19.952  -5.600  1.00 18.00           H  
ATOM   1553  HA  THR A 114      -8.497 -18.324  -3.408  1.00 16.44           H  
ATOM   1554  HB  THR A 114      -9.305 -16.809  -5.317  1.00 20.94           H  
ATOM   1555 HG21 THR A 114      -7.080 -16.415  -4.271  1.00 20.83           H  
ATOM   1556 HG22 THR A 114      -6.388 -17.265  -5.616  1.00 20.83           H  
ATOM   1557 HG23 THR A 114      -7.358 -15.828  -5.962  1.00 20.83           H  
ATOM   1558  HG1 THR A 114      -9.579 -18.194  -6.778  1.00 18.46           H  
ATOM   1559  N   ASP A 115     -10.181 -20.528  -5.274  1.00 17.44           N  
ATOM   1560  CA  ASP A 115     -11.356 -21.365  -5.663  1.00 21.91           C  
ATOM   1561  C   ASP A 115     -11.648 -22.247  -4.470  1.00 21.09           C  
ATOM   1562  O   ASP A 115     -11.147 -23.386  -4.474  1.00 22.00           O  
ATOM   1563  CB  ASP A 115     -11.076 -22.137  -6.967  1.00 25.31           C  
ATOM   1564  CG  ASP A 115     -10.834 -21.354  -8.232  1.00 37.84           C  
ATOM   1565  OD1 ASP A 115      -9.759 -21.444  -8.791  1.00 35.07           O  
ATOM   1566  OD2 ASP A 115     -11.761 -20.580  -8.538  1.00 48.08           O1-
ATOM   1567  H   ASP A 115      -9.293 -20.805  -5.667  1.00 17.44           H  
ATOM   1568  HA  ASP A 115     -12.300 -20.823  -5.727  1.00 21.91           H  
ATOM   1569  HB3 ASP A 115     -11.734 -22.990  -7.133  1.00 25.31           H  
ATOM   1570  HB2 ASP A 115     -10.087 -22.582  -6.858  1.00 25.31           H  
ATOM   1571  N   GLN A 116     -12.057 -21.650  -3.304  1.00 15.08           N  
ATOM   1572  CA  GLN A 116     -12.124 -22.149  -1.950  1.00 14.91           C  
ATOM   1573  C   GLN A 116     -12.679 -21.082  -1.010  1.00 15.45           C  
ATOM   1574  O   GLN A 116     -13.306 -21.439  -0.053  1.00 13.61           O  
ATOM   1575  CB  GLN A 116     -10.832 -22.841  -1.436  1.00 19.23           C  
ATOM   1576  CG  GLN A 116      -9.510 -22.058  -1.550  1.00 22.46           C  
ATOM   1577  CD  GLN A 116      -8.379 -22.640  -0.691  1.00 32.49           C  
ATOM   1578  NE2 GLN A 116      -8.053 -22.029   0.437  1.00 39.08           N  
ATOM   1579  OE1 GLN A 116      -7.815 -23.749  -0.966  1.00 33.37           O  
ATOM   1580  H   GLN A 116     -12.477 -20.736  -3.394  1.00 15.08           H  
ATOM   1581  HA  GLN A 116     -12.874 -22.940  -1.928  1.00 14.91           H  
ATOM   1582  HB3 GLN A 116     -10.818 -23.869  -1.798  1.00 19.23           H  
ATOM   1583  HB2 GLN A 116     -11.007 -22.933  -0.364  1.00 19.23           H  
ATOM   1584  HG3 GLN A 116      -9.747 -21.065  -1.168  1.00 22.46           H  
ATOM   1585  HG2 GLN A 116      -9.141 -21.907  -2.565  1.00 22.46           H  
ATOM   1586 HE22 GLN A 116      -7.379 -22.447   1.062  1.00 39.08           H  
ATOM   1587 HE21 GLN A 116      -8.353 -21.089   0.648  1.00 39.08           H  
ATOM   1588  N   ASP A 117     -12.296 -19.828  -1.158  1.00 13.43           N  
ATOM   1589  CA  ASP A 117     -12.693 -18.648  -0.285  1.00 16.40           C  
ATOM   1590  C   ASP A 117     -14.136 -18.663   0.149  1.00 14.96           C  
ATOM   1591  O   ASP A 117     -14.386 -18.530   1.329  1.00 13.82           O  
ATOM   1592  CB  ASP A 117     -12.256 -17.238  -0.787  1.00 14.79           C  
ATOM   1593  CG  ASP A 117     -10.804 -16.867  -0.830  1.00 17.56           C  
ATOM   1594  OD1 ASP A 117      -9.971 -17.687  -0.371  1.00 15.81           O  
ATOM   1595  OD2 ASP A 117     -10.451 -15.748  -1.294  1.00 15.95           O1-
ATOM   1596  H   ASP A 117     -11.701 -19.565  -1.930  1.00 13.43           H  
ATOM   1597  HA  ASP A 117     -12.229 -18.876   0.675  1.00 16.40           H  
ATOM   1598  HB3 ASP A 117     -12.731 -16.575  -0.064  1.00 14.79           H  
ATOM   1599  HB2 ASP A 117     -12.644 -16.987  -1.774  1.00 14.79           H  
ATOM   1600  N   GLU A 118     -15.029 -18.897  -0.828  1.00 14.70           N  
ATOM   1601  CA  GLU A 118     -16.459 -18.858  -0.579  1.00 16.26           C  
ATOM   1602  C   GLU A 118     -16.923 -20.134   0.106  1.00 16.01           C  
ATOM   1603  O   GLU A 118     -17.918 -20.094   0.749  1.00 14.94           O  
ATOM   1604  CB  GLU A 118     -17.242 -18.572  -1.901  1.00 24.44           C  
ATOM   1605  CG  GLU A 118     -16.926 -17.143  -2.369  1.00 30.96           C  
ATOM   1606  CD  GLU A 118     -17.999 -16.506  -3.279  1.00 37.52           C  
ATOM   1607  OE1 GLU A 118     -17.725 -15.422  -3.847  1.00 44.89           O  
ATOM   1608  OE2 GLU A 118     -19.139 -17.002  -3.538  1.00 25.87           O1-
ATOM   1609  H   GLU A 118     -14.862 -19.024  -1.816  1.00 14.70           H  
ATOM   1610  HA  GLU A 118     -16.719 -18.031   0.082  1.00 16.26           H  
ATOM   1611  HB3 GLU A 118     -18.310 -18.742  -1.764  1.00 24.44           H  
ATOM   1612  HB2 GLU A 118     -16.870 -19.314  -2.607  1.00 24.44           H  
ATOM   1613  HG3 GLU A 118     -16.013 -17.089  -2.962  1.00 30.96           H  
ATOM   1614  HG2 GLU A 118     -16.812 -16.432  -1.552  1.00 30.96           H  
ATOM   1615  N   GLU A 119     -16.240 -21.271  -0.142  1.00 13.70           N  
ATOM   1616  CA  GLU A 119     -16.577 -22.565   0.427  1.00 15.56           C  
ATOM   1617  C   GLU A 119     -16.183 -22.666   1.925  1.00 11.64           C  
ATOM   1618  O   GLU A 119     -16.892 -23.190   2.751  1.00 10.58           O  
ATOM   1619  CB  GLU A 119     -15.921 -23.723  -0.305  1.00 18.50           C  
ATOM   1620  CG  GLU A 119     -15.939 -23.654  -1.872  1.00 26.28           C  
ATOM   1621  CD  GLU A 119     -15.343 -24.899  -2.606  1.00 34.25           C  
ATOM   1622  OE1 GLU A 119     -14.381 -25.503  -2.040  1.00 35.05           O  
ATOM   1623  OE2 GLU A 119     -15.941 -25.328  -3.623  1.00 38.72           O1-
ATOM   1624  H   GLU A 119     -15.512 -21.253  -0.843  1.00 13.70           H  
ATOM   1625  HA  GLU A 119     -17.659 -22.692   0.452  1.00 15.56           H  
ATOM   1626  HB3 GLU A 119     -16.415 -24.642   0.011  1.00 18.50           H  
ATOM   1627  HB2 GLU A 119     -14.892 -23.906   0.004  1.00 18.50           H  
ATOM   1628  HG3 GLU A 119     -15.459 -22.718  -2.156  1.00 26.28           H  
ATOM   1629  HG2 GLU A 119     -17.009 -23.611  -2.075  1.00 26.28           H  
ATOM   1630  N   HIS A 120     -14.992 -22.080   2.130  1.00 12.17           N  
ATOM   1631  CA  HIS A 120     -14.350 -21.899   3.439  1.00 11.83           C  
ATOM   1632  C   HIS A 120     -15.190 -20.933   4.352  1.00  9.40           C  
ATOM   1633  O   HIS A 120     -15.654 -21.284   5.452  1.00  9.48           O  
ATOM   1634  CB  HIS A 120     -12.910 -21.287   3.182  1.00 10.87           C  
ATOM   1635  CG  HIS A 120     -11.842 -22.272   3.110  1.00 13.19           C  
ATOM   1636  CD2 HIS A 120     -10.504 -22.133   3.422  1.00 13.62           C  
ATOM   1637  ND1 HIS A 120     -12.034 -23.564   2.532  1.00 18.76           N  
ATOM   1638  CE1 HIS A 120     -10.833 -24.148   2.659  1.00 16.66           C  
ATOM   1639  NE2 HIS A 120      -9.894 -23.307   3.110  1.00 16.62           N  
ATOM   1640  H   HIS A 120     -14.460 -21.764   1.331  1.00 12.17           H  
ATOM   1641  HA  HIS A 120     -14.194 -22.835   3.976  1.00 11.83           H  
ATOM   1642  HB3 HIS A 120     -12.635 -20.523   3.909  1.00 10.87           H  
ATOM   1643  HB2 HIS A 120     -12.959 -20.775   2.220  1.00 10.87           H  
ATOM   1644  HD2 HIS A 120      -9.978 -21.228   3.686  1.00 13.62           H  
ATOM   1645  HE1 HIS A 120     -10.707 -25.139   2.250  1.00 16.66           H  
ATOM   1646  HE2 HIS A 120      -8.902 -23.495   3.063  1.00 16.62           H  
ATOM   1647  N   CYS A 121     -15.563 -19.801   3.759  1.00  9.30           N  
ATOM   1648  CA  CYS A 121     -16.470 -18.818   4.446  1.00  8.75           C  
ATOM   1649  C   CYS A 121     -17.803 -19.470   5.039  1.00 11.23           C  
ATOM   1650  O   CYS A 121     -18.128 -19.269   6.212  1.00  8.59           O  
ATOM   1651  CB  CYS A 121     -16.642 -17.640   3.549  1.00 14.08           C  
ATOM   1652  SG  CYS A 121     -17.700 -16.420   4.356  1.00 16.10           S  
ATOM   1653  H   CYS A 121     -15.266 -19.698   2.799  1.00  9.30           H  
ATOM   1654  HA  CYS A 121     -15.985 -18.439   5.345  1.00  8.75           H  
ATOM   1655  HB3 CYS A 121     -17.232 -18.026   2.718  1.00 14.08           H  
ATOM   1656  HB2 CYS A 121     -15.692 -17.291   3.144  1.00 14.08           H  
ATOM   1657  HG  CYS A 121     -18.207 -16.015   3.188  1.00 16.10           H  
ATOM   1658  N   ARG A 122     -18.571 -20.227   4.192  1.00  9.91           N  
ATOM   1659  CA  ARG A 122     -19.753 -21.030   4.574  1.00 13.00           C  
ATOM   1660  C   ARG A 122     -19.442 -22.119   5.701  1.00 12.03           C  
ATOM   1661  O   ARG A 122     -20.299 -22.290   6.573  1.00  9.56           O  
ATOM   1662  CB  ARG A 122     -20.317 -21.705   3.323  1.00 14.97           C  
ATOM   1663  CG  ARG A 122     -20.960 -20.864   2.253  1.00 22.15           C  
ATOM   1664  CD  ARG A 122     -21.753 -21.680   1.263  1.00 29.00           C  
ATOM   1665  NE  ARG A 122     -21.047 -22.772   0.545  1.00 31.99           N  
ATOM   1666  CZ  ARG A 122     -20.488 -22.835  -0.663  1.00 37.96           C  
ATOM   1667  NH1 ARG A 122     -20.752 -21.887  -1.606  1.00 37.23           N  
ATOM   1668  NH2 ARG A 122     -19.664 -23.821  -0.992  1.00 38.85           N1+
ATOM   1669  H   ARG A 122     -18.242 -20.446   3.263  1.00  9.91           H  
ATOM   1670  HA  ARG A 122     -20.553 -20.403   4.970  1.00 13.00           H  
ATOM   1671  HB3 ARG A 122     -20.997 -22.424   3.779  1.00 14.97           H  
ATOM   1672  HB2 ARG A 122     -19.557 -22.364   2.902  1.00 14.97           H  
ATOM   1673  HG3 ARG A 122     -20.223 -20.212   1.784  1.00 22.15           H  
ATOM   1674  HG2 ARG A 122     -21.593 -20.031   2.559  1.00 22.15           H  
ATOM   1675  HD3 ARG A 122     -22.217 -21.058   0.498  1.00 29.00           H  
ATOM   1676  HD2 ARG A 122     -22.672 -22.034   1.730  1.00 29.00           H  
ATOM   1677  HE  ARG A 122     -20.887 -23.539   1.182  1.00 31.99           H  
ATOM   1678 HH12 ARG A 122     -20.187 -21.815  -2.440  1.00 37.23           H  
ATOM   1679 HH11 ARG A 122     -21.487 -21.221  -1.418  1.00 37.23           H  
ATOM   1680 HH22 ARG A 122     -19.393 -23.899  -1.962  1.00 38.85           H  
ATOM   1681 HH21 ARG A 122     -19.488 -24.495  -0.261  1.00 38.85           H  
ATOM   1682  N   LYS A 123     -18.260 -22.745   5.586  1.00  9.79           N  
ATOM   1683  CA  LYS A 123     -17.931 -23.843   6.538  1.00 11.76           C  
ATOM   1684  C   LYS A 123     -17.490 -23.265   7.902  1.00 10.03           C  
ATOM   1685  O   LYS A 123     -17.761 -23.846   8.997  1.00  9.08           O  
ATOM   1686  CB  LYS A 123     -16.876 -24.893   5.910  1.00 14.19           C  
ATOM   1687  CG  LYS A 123     -16.671 -26.205   6.690  1.00 18.33           C  
ATOM   1688  CD  LYS A 123     -17.881 -27.121   6.724  1.00 23.14           C  
ATOM   1689  CE  LYS A 123     -17.657 -28.350   7.547  1.00 32.30           C  
ATOM   1690  NZ  LYS A 123     -18.799 -29.277   7.566  1.00 21.12           N1+
ATOM   1691  H   LYS A 123     -17.696 -22.594   4.762  1.00  9.79           H  
ATOM   1692  HA  LYS A 123     -18.856 -24.416   6.604  1.00 11.76           H  
ATOM   1693  HB3 LYS A 123     -15.932 -24.447   5.596  1.00 14.19           H  
ATOM   1694  HB2 LYS A 123     -17.393 -25.284   5.034  1.00 14.19           H  
ATOM   1695  HG3 LYS A 123     -16.400 -25.902   7.702  1.00 18.33           H  
ATOM   1696  HG2 LYS A 123     -15.839 -26.643   6.139  1.00 18.33           H  
ATOM   1697  HD3 LYS A 123     -18.135 -27.376   5.695  1.00 23.14           H  
ATOM   1698  HD2 LYS A 123     -18.694 -26.576   7.204  1.00 23.14           H  
ATOM   1699  HE3 LYS A 123     -17.475 -28.150   8.603  1.00 32.30           H  
ATOM   1700  HE2 LYS A 123     -16.756 -28.783   7.110  1.00 32.30           H  
ATOM   1701  HZ1 LYS A 123     -19.093 -29.542   6.637  1.00 21.12           H  
ATOM   1702  HZ2 LYS A 123     -18.560 -30.164   7.987  1.00 21.12           H  
ATOM   1703  HZ3 LYS A 123     -19.541 -28.798   8.057  1.00 21.12           H  
ATOM   1704  N   VAL A 124     -16.845 -22.116   7.878  1.00  7.59           N  
ATOM   1705  CA  VAL A 124     -16.510 -21.269   8.992  1.00  8.72           C  
ATOM   1706  C   VAL A 124     -17.784 -20.836   9.802  1.00  9.49           C  
ATOM   1707  O   VAL A 124     -17.683 -21.065  11.023  1.00  8.53           O  
ATOM   1708  CB  VAL A 124     -15.484 -20.104   8.697  1.00  8.05           C  
ATOM   1709  CG1 VAL A 124     -15.627 -19.014   9.711  1.00  8.66           C  
ATOM   1710  CG2 VAL A 124     -14.030 -20.559   8.583  1.00  9.05           C  
ATOM   1711  H   VAL A 124     -16.356 -21.857   7.033  1.00  7.59           H  
ATOM   1712  HA  VAL A 124     -16.025 -21.995   9.645  1.00  8.72           H  
ATOM   1713  HB  VAL A 124     -15.616 -19.816   7.654  1.00  8.05           H  
ATOM   1714 HG11 VAL A 124     -15.494 -19.323  10.748  1.00  8.66           H  
ATOM   1715 HG12 VAL A 124     -14.791 -18.321   9.614  1.00  8.66           H  
ATOM   1716 HG13 VAL A 124     -16.551 -18.438   9.751  1.00  8.66           H  
ATOM   1717 HG21 VAL A 124     -13.563 -20.717   9.555  1.00  9.05           H  
ATOM   1718 HG22 VAL A 124     -13.876 -21.483   8.026  1.00  9.05           H  
ATOM   1719 HG23 VAL A 124     -13.459 -19.842   7.992  1.00  9.05           H  
ATOM   1720  N   ASN A 125     -18.813 -20.251   9.119  1.00  9.23           N  
ATOM   1721  CA  ASN A 125     -20.110 -19.837   9.589  1.00 10.72           C  
ATOM   1722  C   ASN A 125     -20.971 -20.872  10.292  1.00  8.85           C  
ATOM   1723  O   ASN A 125     -21.706 -20.604  11.230  1.00 12.34           O  
ATOM   1724  CB  ASN A 125     -20.935 -19.099   8.407  1.00  9.96           C  
ATOM   1725  CG  ASN A 125     -20.511 -17.646   8.119  1.00 11.44           C  
ATOM   1726  ND2 ASN A 125     -19.440 -17.398   7.425  1.00  7.45           N  
ATOM   1727  OD1 ASN A 125     -21.191 -16.773   8.568  1.00 14.08           O  
ATOM   1728  H   ASN A 125     -18.743 -20.063   8.129  1.00  9.23           H  
ATOM   1729  HA  ASN A 125     -19.839 -19.070  10.314  1.00 10.72           H  
ATOM   1730  HB3 ASN A 125     -21.936 -18.922   8.801  1.00  9.96           H  
ATOM   1731  HB2 ASN A 125     -21.057 -19.659   7.479  1.00  9.96           H  
ATOM   1732 HD22 ASN A 125     -19.037 -16.488   7.253  1.00  7.45           H  
ATOM   1733 HD21 ASN A 125     -19.031 -18.176   6.928  1.00  7.45           H  
ATOM   1734  N   GLU A 126     -20.910 -22.121   9.674  1.00  8.44           N  
ATOM   1735  CA  GLU A 126     -21.550 -23.332  10.187  1.00  8.40           C  
ATOM   1736  C   GLU A 126     -21.069 -23.734  11.630  1.00 10.18           C  
ATOM   1737  O   GLU A 126     -21.937 -24.257  12.329  1.00 11.29           O  
ATOM   1738  CB  GLU A 126     -21.215 -24.402   9.108  1.00  9.58           C  
ATOM   1739  CG  GLU A 126     -21.925 -25.752   9.289  1.00 16.15           C  
ATOM   1740  CD  GLU A 126     -21.379 -26.867   8.490  1.00 23.38           C  
ATOM   1741  OE1 GLU A 126     -20.871 -27.855   9.058  1.00 25.90           O  
ATOM   1742  OE2 GLU A 126     -21.403 -26.691   7.237  1.00 27.68           O1-
ATOM   1743  H   GLU A 126     -20.359 -22.321   8.852  1.00  8.44           H  
ATOM   1744  HA  GLU A 126     -22.609 -23.078  10.236  1.00  8.40           H  
ATOM   1745  HB3 GLU A 126     -20.151 -24.635   9.116  1.00  9.58           H  
ATOM   1746  HB2 GLU A 126     -21.424 -23.999   8.117  1.00  9.58           H  
ATOM   1747  HG3 GLU A 126     -22.992 -25.589   9.132  1.00 16.15           H  
ATOM   1748  HG2 GLU A 126     -21.910 -25.985  10.353  1.00 16.15           H  
ATOM   1749  N   TYR A 127     -19.845 -23.263  12.024  1.00  8.73           N  
ATOM   1750  CA  TYR A 127     -19.394 -23.400  13.430  1.00 10.64           C  
ATOM   1751  C   TYR A 127     -19.754 -22.226  14.329  1.00 13.64           C  
ATOM   1752  O   TYR A 127     -19.924 -22.366  15.543  1.00 13.33           O  
ATOM   1753  CB  TYR A 127     -17.796 -23.646  13.624  1.00 10.38           C  
ATOM   1754  CG  TYR A 127     -17.175 -24.841  12.905  1.00 12.71           C  
ATOM   1755  CD1 TYR A 127     -17.466 -26.109  13.464  1.00 15.75           C  
ATOM   1756  CD2 TYR A 127     -16.408 -24.814  11.735  1.00 14.82           C  
ATOM   1757  CE1 TYR A 127     -16.969 -27.290  12.864  1.00 17.53           C  
ATOM   1758  CE2 TYR A 127     -15.936 -25.975  11.099  1.00 20.56           C  
ATOM   1759  CZ  TYR A 127     -16.265 -27.224  11.658  1.00 24.34           C  
ATOM   1760  OH  TYR A 127     -15.988 -28.418  11.057  1.00 27.53           O  
ATOM   1761  H   TYR A 127     -19.206 -22.826  11.374  1.00  8.73           H  
ATOM   1762  HA  TYR A 127     -19.870 -24.242  13.932  1.00 10.64           H  
ATOM   1763  HB3 TYR A 127     -17.723 -23.737  14.708  1.00 10.38           H  
ATOM   1764  HB2 TYR A 127     -17.287 -22.737  13.302  1.00 10.38           H  
ATOM   1765  HD1 TYR A 127     -18.187 -26.156  14.267  1.00 15.75           H  
ATOM   1766  HD2 TYR A 127     -16.219 -23.864  11.258  1.00 14.82           H  
ATOM   1767  HE1 TYR A 127     -17.280 -28.290  13.131  1.00 17.53           H  
ATOM   1768  HE2 TYR A 127     -15.371 -25.854  10.187  1.00 20.56           H  
ATOM   1769  HH  TYR A 127     -16.403 -29.050  11.648  1.00 27.53           H  
ATOM   1770  N   LEU A 128     -19.868 -21.050  13.738  1.00 10.23           N  
ATOM   1771  CA  LEU A 128     -20.316 -19.763  14.410  1.00  9.24           C  
ATOM   1772  C   LEU A 128     -21.801 -19.673  14.788  1.00 12.69           C  
ATOM   1773  O   LEU A 128     -22.334 -18.672  15.151  1.00 13.19           O  
ATOM   1774  CB  LEU A 128     -19.916 -18.489  13.524  1.00  9.26           C  
ATOM   1775  CG  LEU A 128     -18.447 -18.322  13.317  1.00 11.09           C  
ATOM   1776  CD1 LEU A 128     -18.197 -17.092  12.405  1.00 14.49           C  
ATOM   1777  CD2 LEU A 128     -17.691 -18.160  14.627  1.00 14.96           C  
ATOM   1778  H   LEU A 128     -19.622 -20.919  12.767  1.00 10.23           H  
ATOM   1779  HA  LEU A 128     -19.815 -19.703  15.376  1.00  9.24           H  
ATOM   1780  HB3 LEU A 128     -20.160 -17.517  13.951  1.00  9.26           H  
ATOM   1781  HB2 LEU A 128     -20.632 -18.356  12.713  1.00  9.26           H  
ATOM   1782  HG  LEU A 128     -18.045 -19.177  12.773  1.00 11.09           H  
ATOM   1783 HD11 LEU A 128     -18.539 -17.353  11.404  1.00 14.49           H  
ATOM   1784 HD12 LEU A 128     -18.749 -16.218  12.750  1.00 14.49           H  
ATOM   1785 HD13 LEU A 128     -17.156 -16.783  12.309  1.00 14.49           H  
ATOM   1786 HD21 LEU A 128     -17.581 -19.007  15.305  1.00 14.96           H  
ATOM   1787 HD22 LEU A 128     -16.752 -17.623  14.493  1.00 14.96           H  
ATOM   1788 HD23 LEU A 128     -18.272 -17.500  15.271  1.00 14.96           H  
ATOM   1789  N   ASN A 129     -22.503 -20.843  14.769  1.00 10.18           N  
ATOM   1790  CA  ASN A 129     -23.959 -20.934  14.903  1.00 12.07           C  
ATOM   1791  C   ASN A 129     -24.310 -21.973  15.871  1.00 18.62           C  
ATOM   1792  O   ASN A 129     -23.519 -22.886  16.048  1.00 15.54           O  
ATOM   1793  CB  ASN A 129     -24.540 -21.239  13.479  1.00 10.71           C  
ATOM   1794  CG  ASN A 129     -24.667 -20.077  12.468  1.00 14.18           C  
ATOM   1795  ND2 ASN A 129     -25.338 -20.445  11.368  1.00 10.41           N  
ATOM   1796  OD1 ASN A 129     -24.458 -18.861  12.740  1.00 14.86           O  
ATOM   1797  H   ASN A 129     -22.045 -21.741  14.833  1.00 10.18           H  
ATOM   1798  HA  ASN A 129     -24.313 -19.924  15.108  1.00 12.07           H  
ATOM   1799  HB3 ASN A 129     -25.554 -21.594  13.665  1.00 10.71           H  
ATOM   1800  HB2 ASN A 129     -24.105 -22.127  13.021  1.00 10.71           H  
ATOM   1801 HD22 ASN A 129     -25.480 -19.815  10.592  1.00 10.41           H  
ATOM   1802 HD21 ASN A 129     -25.519 -21.434  11.279  1.00 10.41           H  
ATOM   1803  N   ASN A 130     -25.451 -21.833  16.569  1.00 13.63           N  
ATOM   1804  CA  ASN A 130     -25.948 -22.814  17.630  1.00 18.98           C  
ATOM   1805  C   ASN A 130     -26.135 -24.168  16.856  1.00 17.91           C  
ATOM   1806  O   ASN A 130     -26.770 -24.113  15.779  1.00 17.49           O  
ATOM   1807  CB  ASN A 130     -27.333 -22.343  18.203  1.00 18.02           C  
ATOM   1808  CG  ASN A 130     -27.083 -21.515  19.400  1.00 30.96           C  
ATOM   1809  ND2 ASN A 130     -27.502 -20.250  19.377  1.00 32.07           N  
ATOM   1810  OD1 ASN A 130     -26.554 -21.888  20.432  1.00 34.23           O  
ATOM   1811  H   ASN A 130     -25.920 -20.961  16.366  1.00 13.63           H  
ATOM   1812  HA  ASN A 130     -25.144 -22.724  18.360  1.00 18.98           H  
ATOM   1813  HB3 ASN A 130     -27.984 -23.173  18.476  1.00 18.02           H  
ATOM   1814  HB2 ASN A 130     -27.876 -21.902  17.368  1.00 18.02           H  
ATOM   1815 HD22 ASN A 130     -27.242 -19.547  20.053  1.00 32.07           H  
ATOM   1816 HD21 ASN A 130     -28.015 -19.903  18.579  1.00 32.07           H  
ATOM   1817  N   PRO A 131     -25.594 -25.245  17.391  1.00 15.33           N  
ATOM   1818  CA  PRO A 131     -25.688 -26.570  16.799  1.00 16.44           C  
ATOM   1819  C   PRO A 131     -27.125 -27.124  16.792  1.00 20.17           C  
ATOM   1820  O   PRO A 131     -27.810 -26.791  17.775  1.00 20.62           O  
ATOM   1821  CB  PRO A 131     -24.691 -27.434  17.504  1.00 18.69           C  
ATOM   1822  CG  PRO A 131     -24.487 -26.711  18.809  1.00 19.61           C  
ATOM   1823  CD  PRO A 131     -24.567 -25.259  18.393  1.00 18.12           C  
ATOM   1824  HA  PRO A 131     -25.289 -26.543  15.785  1.00 16.44           H  
ATOM   1825  HB3 PRO A 131     -23.722 -27.531  17.014  1.00 18.69           H  
ATOM   1826  HB2 PRO A 131     -25.010 -28.453  17.721  1.00 18.69           H  
ATOM   1827  HG3 PRO A 131     -23.550 -26.971  19.301  1.00 19.61           H  
ATOM   1828  HG2 PRO A 131     -25.244 -27.046  19.518  1.00 19.61           H  
ATOM   1829  HD2 PRO A 131     -24.822 -24.787  19.342  1.00 18.12           H  
ATOM   1830  HD3 PRO A 131     -23.594 -24.932  18.026  1.00 18.12           H  
ATOM   1831  N   PRO A 132     -27.489 -27.909  15.734  1.00 24.56           N  
ATOM   1832  CA  PRO A 132     -28.861 -28.441  15.701  1.00 26.91           C  
ATOM   1833  C   PRO A 132     -29.127 -29.554  16.787  1.00 27.86           C  
ATOM   1834  O   PRO A 132     -30.256 -29.487  17.287  1.00 28.62           O  
ATOM   1835  CB  PRO A 132     -28.918 -28.951  14.229  1.00 24.45           C  
ATOM   1836  CG  PRO A 132     -27.458 -29.457  13.948  1.00 24.09           C  
ATOM   1837  CD  PRO A 132     -26.679 -28.341  14.588  1.00 22.11           C  
ATOM   1838  HA  PRO A 132     -29.539 -27.604  15.864  1.00 26.91           H  
ATOM   1839  HB3 PRO A 132     -29.158 -28.120  13.565  1.00 24.45           H  
ATOM   1840  HB2 PRO A 132     -29.717 -29.666  14.033  1.00 24.45           H  
ATOM   1841  HG3 PRO A 132     -27.273 -29.533  12.876  1.00 24.09           H  
ATOM   1842  HG2 PRO A 132     -27.140 -30.324  14.526  1.00 24.09           H  
ATOM   1843  HD2 PRO A 132     -25.743 -28.756  14.963  1.00 22.11           H  
ATOM   1844  HD3 PRO A 132     -26.565 -27.511  13.891  1.00 22.11           H  
ATOM   1845  N   NMA A 132A    -28.220 -30.479  17.056  1.00  0.00           N  
ATOM   1846  CA  NMA A 132A    -28.556 -31.716  17.803  1.00  0.00           C  
ATOM   1847  H   NMA A 132A    -27.528 -30.568  16.326  1.00  0.00           H  
ATOM   1848 1HA  NMA A 132A    -27.820 -31.789  18.602  1.00  0.00           H  
ATOM   1849 2HA  NMA A 132A    -29.570 -31.692  18.202  1.00  0.00           H  
ATOM   1850 3HA  NMA A 132A    -28.488 -32.541  17.094  1.00  0.00           H  
TER    1851      NMA A 132A
ATOM   1852  CH3 ACE B  20     -13.686  11.245  12.210  1.00  0.00           C  
ATOM   1853  C   ACE B  20     -13.077  12.601  11.875  1.00  0.00           C  
ATOM   1854  O   ACE B  20     -13.676  13.657  12.010  1.00  0.00           O  
ATOM   1855 1H   ACE B  20     -13.437  10.465  11.490  1.00  0.00           H  
ATOM   1856 2H   ACE B  20     -13.264  10.952  13.171  1.00  0.00           H  
ATOM   1857 3H   ACE B  20     -14.772  11.332  12.185  1.00  0.00           H  
ATOM   1858  N   LYS B  21     -11.814  12.472  11.274  1.00 50.58      D000 N  
ATOM   1859  CA  LYS B  21     -10.904  13.578  10.952  1.00 34.33      D000 C  
ATOM   1860  C   LYS B  21     -10.529  13.488   9.502  1.00 34.38      D000 C  
ATOM   1861  O   LYS B  21     -10.093  12.446   9.008  1.00 25.10      D000 O  
ATOM   1862  CB  LYS B  21      -9.688  13.211  11.968  1.00 32.74      D000 C  
ATOM   1863  CG  LYS B  21      -8.623  14.297  12.054  1.00 41.67      D000 C  
ATOM   1864  CD  LYS B  21      -7.702  13.954  13.188  1.00 46.26      D000 C  
ATOM   1865  CE  LYS B  21      -6.699  15.064  13.495  1.00 39.34      D000 C  
ATOM   1866  NZ  LYS B  21      -5.918  14.820  14.688  1.00 53.68      D000 N1+
ATOM   1867  H2  LYS B  21     -11.440  11.537  11.198  1.00 50.58           H  
ATOM   1868  HA  LYS B  21     -11.301  14.563  11.198  1.00 34.33           H  
ATOM   1869  HB3 LYS B  21      -9.272  12.233  11.728  1.00 32.74           H  
ATOM   1870  HB2 LYS B  21     -10.080  13.046  12.972  1.00 32.74           H  
ATOM   1871  HG3 LYS B  21      -9.147  15.236  12.231  1.00 41.67           H  
ATOM   1872  HG2 LYS B  21      -8.026  14.333  11.142  1.00 41.67           H  
ATOM   1873  HD3 LYS B  21      -7.255  13.001  12.906  1.00 46.26           H  
ATOM   1874  HD2 LYS B  21      -8.489  13.791  13.924  1.00 46.26           H  
ATOM   1875  HE3 LYS B  21      -7.248  15.951  13.814  1.00 39.34           H  
ATOM   1876  HE2 LYS B  21      -6.175  15.387  12.595  1.00 39.34           H  
ATOM   1877  HZ1 LYS B  21      -6.470  14.579  15.499  1.00 53.68           H  
ATOM   1878  HZ2 LYS B  21      -5.245  14.082  14.539  1.00 53.68           H  
ATOM   1879  HZ3 LYS B  21      -5.468  15.667  15.005  1.00 53.68           H  
ATOM   1880  N   TYR B  22     -10.566  14.621   8.739  1.00 26.63      D000 N  
ATOM   1881  CA  TYR B  22     -10.025  14.756   7.377  1.00 22.80      D000 C  
ATOM   1882  C   TYR B  22      -8.510  14.656   7.273  1.00 21.58      D000 C  
ATOM   1883  O   TYR B  22      -7.784  15.439   7.949  1.00 23.57      D000 O  
ATOM   1884  CB  TYR B  22     -10.485  16.064   6.796  1.00 24.66      D000 C  
ATOM   1885  CG  TYR B  22     -11.949  16.274   6.660  1.00 36.06      D000 C  
ATOM   1886  CD1 TYR B  22     -12.804  15.372   5.954  1.00 30.08      D000 C  
ATOM   1887  CD2 TYR B  22     -12.545  17.406   7.296  1.00 36.98      D000 C  
ATOM   1888  CE1 TYR B  22     -14.164  15.793   5.769  1.00 33.68      D000 C  
ATOM   1889  CE2 TYR B  22     -13.929  17.741   7.164  1.00 35.55      D000 C  
ATOM   1890  CZ  TYR B  22     -14.720  16.980   6.278  1.00 35.99      D000 C  
ATOM   1891  OH  TYR B  22     -16.036  17.263   6.104  1.00 38.43      D000 O  
ATOM   1892  H   TYR B  22     -10.993  15.418   9.189  1.00 26.63           H  
ATOM   1893  HA  TYR B  22     -10.490  13.933   6.834  1.00 22.80           H  
ATOM   1894  HB3 TYR B  22     -10.103  16.209   5.785  1.00 24.66           H  
ATOM   1895  HB2 TYR B  22     -10.041  16.880   7.366  1.00 24.66           H  
ATOM   1896  HD1 TYR B  22     -12.434  14.456   5.516  1.00 30.08           H  
ATOM   1897  HD2 TYR B  22     -11.926  18.113   7.828  1.00 36.98           H  
ATOM   1898  HE1 TYR B  22     -14.883  15.132   5.310  1.00 33.68           H  
ATOM   1899  HE2 TYR B  22     -14.308  18.656   7.594  1.00 35.55           H  
ATOM   1900  HH  TYR B  22     -16.455  17.991   6.568  1.00 38.43           H  
ATOM   1901  N   LEU B  23      -8.145  13.981   6.178  1.00 14.12      D000 N  
ATOM   1902  CA  LEU B  23      -6.770  14.048   5.688  1.00 13.37      D000 C  
ATOM   1903  C   LEU B  23      -6.768  15.277   4.639  1.00 15.60      D000 C  
ATOM   1904  O   LEU B  23      -5.854  16.093   4.678  1.00 15.56      D000 O  
ATOM   1905  CB  LEU B  23      -6.390  12.735   4.900  1.00 14.43      D000 C  
ATOM   1906  CG  LEU B  23      -5.896  11.524   5.749  1.00 17.96      D000 C  
ATOM   1907  CD1 LEU B  23      -6.945  10.989   6.758  1.00 18.01      D000 C  
ATOM   1908  CD2 LEU B  23      -5.096  10.443   4.924  1.00 21.49      D000 C  
ATOM   1909  H   LEU B  23      -8.824  13.464   5.638  1.00 14.12           H  
ATOM   1910  HA  LEU B  23      -6.018  14.252   6.450  1.00 13.37           H  
ATOM   1911  HB3 LEU B  23      -5.510  13.067   4.349  1.00 14.43           H  
ATOM   1912  HB2 LEU B  23      -7.103  12.480   4.116  1.00 14.43           H  
ATOM   1913  HG  LEU B  23      -5.037  11.825   6.348  1.00 17.96           H  
ATOM   1914 HD11 LEU B  23      -6.639  11.119   7.796  1.00 18.01           H  
ATOM   1915 HD12 LEU B  23      -7.926  11.460   6.702  1.00 18.01           H  
ATOM   1916 HD13 LEU B  23      -7.008   9.901   6.734  1.00 18.01           H  
ATOM   1917 HD21 LEU B  23      -4.660  11.014   4.105  1.00 21.49           H  
ATOM   1918 HD22 LEU B  23      -4.167  10.017   5.303  1.00 21.49           H  
ATOM   1919 HD23 LEU B  23      -5.600   9.575   4.501  1.00 21.49           H  
ATOM   1920  N   VAL B  24      -7.822  15.330   3.820  1.00 11.33      D000 N  
ATOM   1921  CA  VAL B  24      -7.979  16.151   2.580  1.00 10.41      D000 C  
ATOM   1922  C   VAL B  24      -9.484  16.075   2.137  1.00 12.08      D000 C  
ATOM   1923  O   VAL B  24     -10.088  15.016   2.266  1.00 11.44      D000 O  
ATOM   1924  CB  VAL B  24      -7.041  15.742   1.385  1.00 12.37      D000 C  
ATOM   1925  CG1 VAL B  24      -7.520  14.428   0.713  1.00 14.96      D000 C  
ATOM   1926  CG2 VAL B  24      -6.918  16.744   0.267  1.00 16.44      D000 C  
ATOM   1927  H   VAL B  24      -8.547  14.635   3.931  1.00 11.33           H  
ATOM   1928  HA  VAL B  24      -7.818  17.199   2.830  1.00 10.41           H  
ATOM   1929  HB  VAL B  24      -6.058  15.560   1.820  1.00 12.37           H  
ATOM   1930 HG11 VAL B  24      -7.587  13.628   1.451  1.00 14.96           H  
ATOM   1931 HG12 VAL B  24      -8.492  14.470   0.222  1.00 14.96           H  
ATOM   1932 HG13 VAL B  24      -6.751  14.133  -0.001  1.00 14.96           H  
ATOM   1933 HG21 VAL B  24      -7.852  16.898  -0.274  1.00 16.44           H  
ATOM   1934 HG22 VAL B  24      -6.547  17.702   0.633  1.00 16.44           H  
ATOM   1935 HG23 VAL B  24      -6.177  16.437  -0.471  1.00 16.44           H  
ATOM   1936  N   GLU B  25      -9.996  17.213   1.582  1.00 12.54      D000 N  
ATOM   1937  CA  GLU B  25     -11.168  17.395   0.760  1.00 11.61      D000 C  
ATOM   1938  C   GLU B  25     -10.739  17.912  -0.610  1.00 12.81      D000 C  
ATOM   1939  O   GLU B  25      -9.883  18.817  -0.603  1.00 14.69      D000 O  
ATOM   1940  CB  GLU B  25     -12.027  18.386   1.552  1.00 15.94      D000 C  
ATOM   1941  CG  GLU B  25     -12.096  18.282   3.170  1.00 21.86      D000 C  
ATOM   1942  CD  GLU B  25     -12.915  19.480   3.798  1.00 34.88      D000 C  
ATOM   1943  OE1 GLU B  25     -12.538  20.068   4.839  1.00 35.13      D000 O  
ATOM   1944  OE2 GLU B  25     -13.825  20.012   3.083  1.00 36.26      D000 O1-
ATOM   1945  H   GLU B  25      -9.493  18.089   1.574  1.00 12.54           H  
ATOM   1946  HA  GLU B  25     -11.723  16.458   0.778  1.00 11.61           H  
ATOM   1947  HB3 GLU B  25     -13.032  18.400   1.130  1.00 15.94           H  
ATOM   1948  HB2 GLU B  25     -11.634  19.371   1.301  1.00 15.94           H  
ATOM   1949  HG3 GLU B  25     -11.091  18.329   3.588  1.00 21.86           H  
ATOM   1950  HG2 GLU B  25     -12.468  17.309   3.489  1.00 21.86           H  
ATOM   1951  N   PHE B  26     -11.315  17.417  -1.739  1.00  9.11      D000 N  
ATOM   1952  CA  PHE B  26     -10.972  17.949  -3.036  1.00 11.34      D000 C  
ATOM   1953  C   PHE B  26     -12.188  17.751  -3.914  1.00 11.64      D000 C  
ATOM   1954  O   PHE B  26     -12.764  16.598  -3.899  1.00 10.09      D000 O  
ATOM   1955  CB  PHE B  26      -9.625  17.454  -3.595  1.00 12.10      D000 C  
ATOM   1956  CG  PHE B  26      -9.360  15.966  -3.774  1.00  9.89      D000 C  
ATOM   1957  CD1 PHE B  26      -9.446  15.463  -5.074  1.00 10.89      D000 C  
ATOM   1958  CD2 PHE B  26      -9.107  15.132  -2.653  1.00 10.50      D000 C  
ATOM   1959  CE1 PHE B  26      -9.181  14.067  -5.267  1.00 10.68      D000 C  
ATOM   1960  CE2 PHE B  26      -8.945  13.762  -2.918  1.00 13.37      D000 C  
ATOM   1961  CZ  PHE B  26      -8.921  13.219  -4.202  1.00  9.51      D000 C  
ATOM   1962  H   PHE B  26     -12.051  16.734  -1.637  1.00  9.11           H  
ATOM   1963  HA  PHE B  26     -10.892  19.033  -2.950  1.00 11.34           H  
ATOM   1964  HB3 PHE B  26      -8.838  17.817  -2.935  1.00 12.10           H  
ATOM   1965  HB2 PHE B  26      -9.470  17.887  -4.583  1.00 12.10           H  
ATOM   1966  HD1 PHE B  26      -9.591  16.087  -5.943  1.00 10.89           H  
ATOM   1967  HD2 PHE B  26      -9.042  15.584  -1.674  1.00 10.50           H  
ATOM   1968  HE1 PHE B  26      -9.261  13.756  -6.299  1.00 10.68           H  
ATOM   1969  HE2 PHE B  26      -8.830  13.100  -2.072  1.00 13.37           H  
ATOM   1970  HZ  PHE B  26      -8.683  12.191  -4.431  1.00  9.51           H  
ATOM   1971  N   ARG B  27     -12.555  18.824  -4.625  1.00 10.26      D000 N  
ATOM   1972  CA  ARG B  27     -13.444  18.814  -5.763  1.00 11.78      D000 C  
ATOM   1973  C   ARG B  27     -12.897  17.905  -6.881  1.00 10.64      D000 C  
ATOM   1974  O   ARG B  27     -11.980  18.373  -7.573  1.00 12.35      D000 O  
ATOM   1975  CB  ARG B  27     -13.920  20.252  -6.142  1.00 11.36      D000 C  
ATOM   1976  CG  ARG B  27     -14.784  20.940  -5.100  1.00 13.69      D000 C  
ATOM   1977  CD  ARG B  27     -15.091  22.420  -5.252  1.00 17.81      D000 C  
ATOM   1978  NE  ARG B  27     -13.878  23.219  -4.762  1.00 25.50      D000 N  
ATOM   1979  CZ  ARG B  27     -13.887  24.424  -4.144  1.00 32.61      D000 C  
ATOM   1980  NH1 ARG B  27     -14.950  25.208  -3.902  1.00 31.42      D000 N  
ATOM   1981  NH2 ARG B  27     -12.723  24.967  -3.783  1.00 28.44      D000 N1+
ATOM   1982  H   ARG B  27     -11.925  19.600  -4.480  1.00 10.26           H  
ATOM   1983  HA  ARG B  27     -14.381  18.368  -5.430  1.00 11.78           H  
ATOM   1984  HB3 ARG B  27     -14.573  20.068  -6.995  1.00 11.36           H  
ATOM   1985  HB2 ARG B  27     -13.053  20.829  -6.464  1.00 11.36           H  
ATOM   1986  HG3 ARG B  27     -14.161  20.837  -4.212  1.00 13.69           H  
ATOM   1987  HG2 ARG B  27     -15.709  20.423  -4.843  1.00 13.69           H  
ATOM   1988  HD3 ARG B  27     -16.109  22.654  -4.942  1.00 17.81           H  
ATOM   1989  HD2 ARG B  27     -15.164  22.596  -6.325  1.00 17.81           H  
ATOM   1990  HE  ARG B  27     -12.989  22.747  -4.676  1.00 25.50           H  
ATOM   1991 HH12 ARG B  27     -14.890  26.163  -3.577  1.00 31.42           H  
ATOM   1992 HH11 ARG B  27     -15.866  24.827  -4.088  1.00 31.42           H  
ATOM   1993 HH22 ARG B  27     -12.710  25.805  -3.220  1.00 28.44           H  
ATOM   1994 HH21 ARG B  27     -11.880  24.437  -3.953  1.00 28.44           H  
ATOM   1995  N   ALA B  28     -13.488  16.671  -6.983  1.00 10.34      D000 N  
ATOM   1996  CA  ALA B  28     -13.223  15.814  -8.139  1.00  9.97      D000 C  
ATOM   1997  C   ALA B  28     -14.431  14.893  -8.329  1.00 11.41      D000 C  
ATOM   1998  O   ALA B  28     -15.134  14.481  -7.317  1.00 10.95      D000 O  
ATOM   1999  CB  ALA B  28     -11.995  14.946  -7.934  1.00 11.90      D000 C  
ATOM   2000  H   ALA B  28     -14.349  16.416  -6.520  1.00 10.34           H  
ATOM   2001  HA  ALA B  28     -13.173  16.357  -9.083  1.00  9.97           H  
ATOM   2002  HB1 ALA B  28     -11.993  14.492  -6.943  1.00 11.90           H  
ATOM   2003  HB2 ALA B  28     -11.874  14.137  -8.655  1.00 11.90           H  
ATOM   2004  HB3 ALA B  28     -11.150  15.632  -7.983  1.00 11.90           H  
ATOM   2005  N   GLY B  29     -14.738  14.558  -9.546  1.00 10.88      D000 N  
ATOM   2006  CA  GLY B  29     -15.698  13.572  -9.858  1.00 10.42      D000 C  
ATOM   2007  C   GLY B  29     -15.018  12.360 -10.426  1.00 10.00      D000 C  
ATOM   2008  O   GLY B  29     -13.781  12.243 -10.331  1.00  8.79      D000 O  
ATOM   2009  H   GLY B  29     -14.154  14.876 -10.306  1.00 10.88           H  
ATOM   2010  HA3 GLY B  29     -16.336  13.944 -10.659  1.00 10.42           H  
ATOM   2011  HA2 GLY B  29     -16.402  13.343  -9.058  1.00 10.42           H  
ATOM   2012  N   LYS B  30     -15.779  11.378 -10.954  1.00  9.77      D000 N  
ATOM   2013  CA  LYS B  30     -15.344  10.002 -11.278  1.00  9.79      D000 C  
ATOM   2014  C   LYS B  30     -15.151   9.734 -12.824  1.00 10.05      D000 C  
ATOM   2015  O   LYS B  30     -15.697  10.503 -13.583  1.00 10.40      D000 O  
ATOM   2016  CB  LYS B  30     -16.369   9.061 -10.633  1.00 10.49      D000 C  
ATOM   2017  CG  LYS B  30     -16.238   8.862  -9.057  1.00 14.81      D000 C  
ATOM   2018  CD  LYS B  30     -17.244   7.767  -8.644  1.00 18.43      D000 C  
ATOM   2019  CE  LYS B  30     -17.053   7.310  -7.235  1.00 22.27      D000 C  
ATOM   2020  NZ  LYS B  30     -17.911   6.226  -6.920  1.00 27.53      D000 N1+
ATOM   2021  H   LYS B  30     -16.747  11.518 -11.205  1.00  9.77           H  
ATOM   2022  HA  LYS B  30     -14.379   9.739 -10.843  1.00  9.79           H  
ATOM   2023  HB3 LYS B  30     -16.295   8.122 -11.180  1.00 10.49           H  
ATOM   2024  HB2 LYS B  30     -17.420   9.318 -10.766  1.00 10.49           H  
ATOM   2025  HG3 LYS B  30     -16.368   9.786  -8.494  1.00 14.81           H  
ATOM   2026  HG2 LYS B  30     -15.257   8.433  -8.853  1.00 14.81           H  
ATOM   2027  HD3 LYS B  30     -17.228   6.936  -9.349  1.00 18.43           H  
ATOM   2028  HD2 LYS B  30     -18.187   8.287  -8.810  1.00 18.43           H  
ATOM   2029  HE3 LYS B  30     -17.318   8.146  -6.587  1.00 22.27           H  
ATOM   2030  HE2 LYS B  30     -16.015   6.981  -7.182  1.00 22.27           H  
ATOM   2031  HZ1 LYS B  30     -17.708   5.862  -6.000  1.00 27.53           H  
ATOM   2032  HZ2 LYS B  30     -18.875   6.526  -6.968  1.00 27.53           H  
ATOM   2033  HZ3 LYS B  30     -17.804   5.465  -7.575  1.00 27.53           H  
ATOM   2034  N   MET B  31     -14.519   8.678 -13.257  1.00 12.16      D000 N  
ATOM   2035  CA  MET B  31     -14.341   8.235 -14.617  1.00 10.64      D000 C  
ATOM   2036  C   MET B  31     -14.374   6.719 -14.704  1.00 15.72      D000 C  
ATOM   2037  O   MET B  31     -14.029   6.087 -13.722  1.00 15.15      D000 O  
ATOM   2038  CB  MET B  31     -13.107   8.791 -15.346  1.00 11.19      D000 C  
ATOM   2039  CG  MET B  31     -12.934  10.278 -15.184  1.00 10.97      D000 C  
ATOM   2040  SD  MET B  31     -11.508  10.931 -16.180  1.00 11.84      D000 S  
ATOM   2041  CE  MET B  31     -12.397  11.803 -17.455  1.00 12.02      D000 C  
ATOM   2042  H   MET B  31     -14.142   7.985 -12.626  1.00 12.16           H  
ATOM   2043  HA  MET B  31     -15.287   8.459 -15.111  1.00 10.64           H  
ATOM   2044  HB3 MET B  31     -13.167   8.610 -16.419  1.00 11.19           H  
ATOM   2045  HB2 MET B  31     -12.181   8.320 -15.015  1.00 11.19           H  
ATOM   2046  HG3 MET B  31     -12.736  10.468 -14.129  1.00 10.97           H  
ATOM   2047  HG2 MET B  31     -13.827  10.806 -15.518  1.00 10.97           H  
ATOM   2048  HE1 MET B  31     -12.867  11.231 -18.254  1.00 12.02           H  
ATOM   2049  HE2 MET B  31     -13.080  12.478 -16.938  1.00 12.02           H  
ATOM   2050  HE3 MET B  31     -11.610  12.355 -17.970  1.00 12.02           H  
ATOM   2051  N   SER B  32     -14.842   6.066 -15.759  1.00 13.17      D000 N  
ATOM   2052  CA  SER B  32     -14.657   4.637 -16.040  1.00 17.80      D000 C  
ATOM   2053  C   SER B  32     -14.226   4.418 -17.523  1.00 18.73      D000 C  
ATOM   2054  O   SER B  32     -14.567   5.177 -18.428  1.00 18.00      D000 O  
ATOM   2055  CB  SER B  32     -16.002   3.991 -15.653  1.00 23.48      D000 C  
ATOM   2056  OG  SER B  32     -17.181   4.666 -15.981  1.00 33.01      D000 O  
ATOM   2057  H   SER B  32     -15.331   6.639 -16.430  1.00 13.17           H  
ATOM   2058  HA  SER B  32     -13.987   4.167 -15.321  1.00 17.80           H  
ATOM   2059  HB3 SER B  32     -16.008   4.041 -14.564  1.00 23.48           H  
ATOM   2060  HB2 SER B  32     -15.993   2.943 -15.952  1.00 23.48           H  
ATOM   2061  HG  SER B  32     -17.524   4.890 -15.113  1.00 33.01           H  
ATOM   2062  N   LEU B  33     -13.378   3.369 -17.759  1.00 19.77      D000 N  
ATOM   2063  CA  LEU B  33     -12.810   2.900 -19.041  1.00 20.23      D000 C  
ATOM   2064  C   LEU B  33     -13.906   2.646 -20.151  1.00 29.58      D000 C  
ATOM   2065  O   LEU B  33     -14.888   1.822 -20.046  1.00 26.46      D000 O  
ATOM   2066  CB  LEU B  33     -12.033   1.611 -18.893  1.00 20.74      D000 C  
ATOM   2067  CG  LEU B  33     -10.739   1.791 -18.084  1.00 24.31      D000 C  
ATOM   2068  CD1 LEU B  33     -10.126   0.487 -17.380  1.00 22.21      D000 C  
ATOM   2069  CD2 LEU B  33      -9.666   2.436 -19.047  1.00 26.86      D000 C  
ATOM   2070  H   LEU B  33     -13.187   2.812 -16.939  1.00 19.77           H  
ATOM   2071  HA  LEU B  33     -12.083   3.630 -19.397  1.00 20.23           H  
ATOM   2072  HB3 LEU B  33     -11.625   1.332 -19.864  1.00 20.74           H  
ATOM   2073  HB2 LEU B  33     -12.729   0.895 -18.455  1.00 20.74           H  
ATOM   2074  HG  LEU B  33     -10.823   2.496 -17.256  1.00 24.31           H  
ATOM   2075 HD11 LEU B  33      -9.172   0.211 -17.830  1.00 22.21           H  
ATOM   2076 HD12 LEU B  33      -9.993   0.508 -16.299  1.00 22.21           H  
ATOM   2077 HD13 LEU B  33     -10.846  -0.317 -17.536  1.00 22.21           H  
ATOM   2078 HD21 LEU B  33      -8.865   1.769 -19.366  1.00 26.86           H  
ATOM   2079 HD22 LEU B  33     -10.130   2.729 -19.989  1.00 26.86           H  
ATOM   2080 HD23 LEU B  33      -9.135   3.320 -18.694  1.00 26.86           H  
ATOM   2081  N   LYS B  34     -13.805   3.458 -21.263  1.00 26.49      D000 N  
ATOM   2082  CA  LYS B  34     -14.606   3.164 -22.473  1.00 31.99      D000 C  
ATOM   2083  C   LYS B  34     -13.707   2.638 -23.615  1.00 30.53      D000 C  
ATOM   2084  O   LYS B  34     -13.566   3.321 -24.673  1.00 29.47      D000 O  
ATOM   2085  CB  LYS B  34     -15.442   4.416 -22.959  1.00 36.72      D000 C  
ATOM   2086  CG  LYS B  34     -16.681   3.844 -23.736  1.00 45.31      D000 C  
ATOM   2087  CD  LYS B  34     -17.699   4.896 -24.189  1.00 50.51      D000 C  
ATOM   2088  CE  LYS B  34     -18.487   5.274 -22.944  1.00 44.17      D000 C  
ATOM   2089  NZ  LYS B  34     -19.529   6.236 -23.278  1.00 42.45      D000 N1+
ATOM   2090  H   LYS B  34     -13.023   4.096 -21.301  1.00 26.49           H  
ATOM   2091  HA  LYS B  34     -15.358   2.382 -22.362  1.00 31.99           H  
ATOM   2092  HB3 LYS B  34     -14.859   5.202 -23.440  1.00 36.72           H  
ATOM   2093  HB2 LYS B  34     -15.808   4.925 -22.067  1.00 36.72           H  
ATOM   2094  HG3 LYS B  34     -17.245   3.135 -23.130  1.00 45.31           H  
ATOM   2095  HG2 LYS B  34     -16.400   3.173 -24.548  1.00 45.31           H  
ATOM   2096  HD3 LYS B  34     -18.374   4.338 -24.837  1.00 50.51           H  
ATOM   2097  HD2 LYS B  34     -17.312   5.835 -24.586  1.00 50.51           H  
ATOM   2098  HE3 LYS B  34     -17.804   5.823 -22.296  1.00 44.17           H  
ATOM   2099  HE2 LYS B  34     -18.817   4.388 -22.401  1.00 44.17           H  
ATOM   2100  HZ1 LYS B  34     -19.047   7.033 -23.667  1.00 42.45           H  
ATOM   2101  HZ2 LYS B  34     -20.119   5.920 -24.034  1.00 42.45           H  
ATOM   2102  HZ3 LYS B  34     -20.195   6.481 -22.558  1.00 42.45           H  
ATOM   2103  N   GLY B  35     -12.836   1.667 -23.328  1.00 31.13      D000 N  
ATOM   2104  CA  GLY B  35     -11.759   1.174 -24.218  1.00 29.23      D000 C  
ATOM   2105  C   GLY B  35     -10.474   1.475 -23.435  1.00 28.66      D000 C  
ATOM   2106  O   GLY B  35     -10.459   1.276 -22.255  1.00 30.32      D000 O  
ATOM   2107  H   GLY B  35     -12.724   1.274 -22.404  1.00 31.13           H  
ATOM   2108  HA3 GLY B  35     -11.619   1.682 -25.172  1.00 29.23           H  
ATOM   2109  HA2 GLY B  35     -11.899   0.145 -24.548  1.00 29.23           H  
ATOM   2110  N   THR B  36      -9.382   1.944 -24.107  1.00 21.69      D000 N  
ATOM   2111  CA  THR B  36      -8.146   2.488 -23.552  1.00 23.68      D000 C  
ATOM   2112  C   THR B  36      -8.294   3.893 -22.857  1.00 23.17      D000 C  
ATOM   2113  O   THR B  36      -7.570   4.186 -21.896  1.00 23.97      D000 O  
ATOM   2114  CB  THR B  36      -7.131   2.495 -24.644  1.00 29.66      D000 C  
ATOM   2115  CG2 THR B  36      -5.701   2.893 -24.235  1.00 36.25      D000 C  
ATOM   2116  OG1 THR B  36      -7.103   1.200 -25.183  1.00 29.94      D000 O  
ATOM   2117  H   THR B  36      -9.395   2.201 -25.084  1.00 21.69           H  
ATOM   2118  HA  THR B  36      -7.668   1.824 -22.832  1.00 23.68           H  
ATOM   2119  HB  THR B  36      -7.517   3.193 -25.386  1.00 29.66           H  
ATOM   2120 HG21 THR B  36      -5.034   2.393 -24.936  1.00 36.25           H  
ATOM   2121 HG22 THR B  36      -5.459   3.953 -24.319  1.00 36.25           H  
ATOM   2122 HG23 THR B  36      -5.358   2.611 -23.239  1.00 36.25           H  
ATOM   2123  HG1 THR B  36      -7.987   0.993 -25.494  1.00 29.94           H  
ATOM   2124  N   THR B  37      -9.234   4.741 -23.306  1.00 17.31      D000 N  
ATOM   2125  CA  THR B  37      -9.551   6.019 -22.683  1.00 16.45      D000 C  
ATOM   2126  C   THR B  37     -10.677   5.901 -21.576  1.00 18.35      D000 C  
ATOM   2127  O   THR B  37     -11.576   5.000 -21.582  1.00 17.18      D000 O  
ATOM   2128  CB  THR B  37     -10.078   6.998 -23.692  1.00 20.45      D000 C  
ATOM   2129  CG2 THR B  37      -9.831   8.498 -23.299  1.00 19.32      D000 C  
ATOM   2130  OG1 THR B  37      -9.242   6.841 -24.859  1.00 21.66      D000 O  
ATOM   2131  H   THR B  37      -9.915   4.428 -23.983  1.00 17.31           H  
ATOM   2132  HA  THR B  37      -8.642   6.474 -22.290  1.00 16.45           H  
ATOM   2133  HB  THR B  37     -11.122   6.883 -23.981  1.00 20.45           H  
ATOM   2134 HG21 THR B  37     -10.193   9.164 -24.082  1.00 19.32           H  
ATOM   2135 HG22 THR B  37     -10.223   8.793 -22.325  1.00 19.32           H  
ATOM   2136 HG23 THR B  37      -8.767   8.712 -23.198  1.00 19.32           H  
ATOM   2137  HG1 THR B  37      -9.514   6.031 -25.297  1.00 21.66           H  
ATOM   2138  N   VAL B  38     -10.555   6.705 -20.496  1.00 13.85      D000 N  
ATOM   2139  CA  VAL B  38     -11.515   6.917 -19.459  1.00 13.85      D000 C  
ATOM   2140  C   VAL B  38     -12.370   8.088 -19.873  1.00 14.67      D000 C  
ATOM   2141  O   VAL B  38     -12.014   8.894 -20.718  1.00 13.73      D000 O  
ATOM   2142  CB  VAL B  38     -10.865   7.186 -18.036  1.00 11.12      D000 C  
ATOM   2143  CG1 VAL B  38     -10.288   5.883 -17.474  1.00 12.42      D000 C  
ATOM   2144  CG2 VAL B  38      -9.842   8.309 -17.923  1.00 16.55      D000 C  
ATOM   2145  H   VAL B  38      -9.906   7.476 -20.568  1.00 13.85           H  
ATOM   2146  HA  VAL B  38     -12.172   6.049 -19.400  1.00 13.85           H  
ATOM   2147  HB  VAL B  38     -11.714   7.413 -17.391  1.00 11.12           H  
ATOM   2148 HG11 VAL B  38      -9.997   6.035 -16.434  1.00 12.42           H  
ATOM   2149 HG12 VAL B  38     -10.993   5.056 -17.560  1.00 12.42           H  
ATOM   2150 HG13 VAL B  38      -9.419   5.576 -18.056  1.00 12.42           H  
ATOM   2151 HG21 VAL B  38      -9.625   8.572 -16.888  1.00 16.55           H  
ATOM   2152 HG22 VAL B  38      -8.872   8.110 -18.378  1.00 16.55           H  
ATOM   2153 HG23 VAL B  38     -10.110   9.215 -18.466  1.00 16.55           H  
ATOM   2154  N   THR B  39     -13.611   8.104 -19.384  1.00 13.45      D000 N  
ATOM   2155  CA  THR B  39     -14.699   8.993 -19.896  1.00 12.51      D000 C  
ATOM   2156  C   THR B  39     -15.379   9.597 -18.638  1.00 13.72      D000 C  
ATOM   2157  O   THR B  39     -15.540   8.932 -17.658  1.00 14.09      D000 O  
ATOM   2158  CB  THR B  39     -15.699   8.258 -20.818  1.00 18.92      D000 C  
ATOM   2159  CG2 THR B  39     -15.103   7.832 -22.232  1.00 18.67      D000 C  
ATOM   2160  OG1 THR B  39     -16.008   7.019 -20.172  1.00 21.92      D000 O  
ATOM   2161  H   THR B  39     -13.901   7.452 -18.669  1.00 13.45           H  
ATOM   2162  HA  THR B  39     -14.195   9.782 -20.454  1.00 12.51           H  
ATOM   2163  HB  THR B  39     -16.565   8.902 -20.967  1.00 18.92           H  
ATOM   2164 HG21 THR B  39     -14.468   6.953 -22.129  1.00 18.67           H  
ATOM   2165 HG22 THR B  39     -15.893   7.466 -22.888  1.00 18.67           H  
ATOM   2166 HG23 THR B  39     -14.562   8.657 -22.697  1.00 18.67           H  
ATOM   2167  HG1 THR B  39     -15.150   6.590 -20.135  1.00 21.92           H  
ATOM   2168  N   PRO B  40     -15.654  10.928 -18.714  1.00 12.31      D000 N  
ATOM   2169  CA  PRO B  40     -16.005  11.709 -17.523  1.00  9.83      D000 C  
ATOM   2170  C   PRO B  40     -17.421  11.596 -17.048  1.00 13.06      D000 C  
ATOM   2171  O   PRO B  40     -18.408  12.000 -17.745  1.00 14.54      D000 O  
ATOM   2172  CB  PRO B  40     -15.610  13.212 -17.916  1.00 11.75      D000 C  
ATOM   2173  CG  PRO B  40     -15.957  13.167 -19.401  1.00 10.47      D000 C  
ATOM   2174  CD  PRO B  40     -15.430  11.833 -19.852  1.00 12.39      D000 C  
ATOM   2175  HA  PRO B  40     -15.418  11.557 -16.617  1.00  9.83           H  
ATOM   2176  HB3 PRO B  40     -14.587  13.476 -17.646  1.00 11.75           H  
ATOM   2177  HB2 PRO B  40     -16.200  13.894 -17.304  1.00 11.75           H  
ATOM   2178  HG3 PRO B  40     -15.570  14.004 -19.982  1.00 10.47           H  
ATOM   2179  HG2 PRO B  40     -17.021  12.995 -19.562  1.00 10.47           H  
ATOM   2180  HD2 PRO B  40     -15.902  11.594 -20.805  1.00 12.39           H  
ATOM   2181  HD3 PRO B  40     -14.370  11.979 -20.060  1.00 12.39           H  
ATOM   2182  N   ASP B  41     -17.672  11.160 -15.795  1.00  9.89      D000 N  
ATOM   2183  CA  ASP B  41     -18.936  11.365 -15.085  1.00 10.36      D000 C  
ATOM   2184  C   ASP B  41     -19.146  12.808 -14.849  1.00 14.37      D000 C  
ATOM   2185  O   ASP B  41     -18.220  13.432 -14.279  1.00 12.38      D000 O  
ATOM   2186  CB  ASP B  41     -18.938  10.407 -13.923  1.00 14.77      D000 C  
ATOM   2187  CG  ASP B  41     -20.296  10.304 -13.323  1.00 17.53      D000 C  
ATOM   2188  OD1 ASP B  41     -20.533   9.146 -12.965  1.00 19.58      D000 O  
ATOM   2189  OD2 ASP B  41     -21.025  11.298 -13.046  1.00 20.06      D000 O1-
ATOM   2190  H   ASP B  41     -16.944  10.763 -15.218  1.00  9.89           H  
ATOM   2191  HA  ASP B  41     -19.716  11.021 -15.765  1.00 10.36           H  
ATOM   2192  HB3 ASP B  41     -18.171  10.500 -13.155  1.00 14.77           H  
ATOM   2193  HB2 ASP B  41     -18.689   9.441 -14.360  1.00 14.77           H  
ATOM   2194  N   LYS B  42     -20.342  13.317 -15.275  1.00 14.02      D000 N  
ATOM   2195  CA  LYS B  42     -20.687  14.740 -15.249  1.00 13.34      D000 C  
ATOM   2196  C   LYS B  42     -21.190  15.225 -13.898  1.00 16.98      D000 C  
ATOM   2197  O   LYS B  42     -21.293  16.461 -13.801  1.00 20.31      D000 O  
ATOM   2198  CB  LYS B  42     -21.826  14.829 -16.272  1.00 23.29      D000 C  
ATOM   2199  CG  LYS B  42     -21.569  14.528 -17.815  1.00 22.12      D000 C  
ATOM   2200  CD  LYS B  42     -22.046  13.033 -18.138  1.00 26.69      D000 C  
ATOM   2201  CE  LYS B  42     -22.282  12.677 -19.596  1.00 22.79      D000 C  
ATOM   2202  NZ  LYS B  42     -22.476  11.192 -19.741  1.00 22.77      D000 N1+
ATOM   2203  H   LYS B  42     -21.000  12.650 -15.652  1.00 14.02           H  
ATOM   2204  HA  LYS B  42     -19.840  15.388 -15.476  1.00 13.34           H  
ATOM   2205  HB3 LYS B  42     -22.111  15.881 -16.273  1.00 23.29           H  
ATOM   2206  HB2 LYS B  42     -22.697  14.255 -15.956  1.00 23.29           H  
ATOM   2207  HG3 LYS B  42     -20.539  14.578 -18.168  1.00 22.12           H  
ATOM   2208  HG2 LYS B  42     -22.104  15.186 -18.500  1.00 22.12           H  
ATOM   2209  HD3 LYS B  42     -22.961  12.764 -17.611  1.00 26.69           H  
ATOM   2210  HD2 LYS B  42     -21.324  12.335 -17.714  1.00 26.69           H  
ATOM   2211  HE3 LYS B  42     -21.491  13.142 -20.184  1.00 22.79           H  
ATOM   2212  HE2 LYS B  42     -23.104  13.357 -19.822  1.00 22.79           H  
ATOM   2213  HZ1 LYS B  42     -23.291  10.937 -19.202  1.00 22.77           H  
ATOM   2214  HZ2 LYS B  42     -22.601  10.936 -20.710  1.00 22.77           H  
ATOM   2215  HZ3 LYS B  42     -21.653  10.746 -19.361  1.00 22.77           H  
ATOM   2216  N   ARG B  43     -21.395  14.390 -12.846  1.00 15.14      D000 N  
ATOM   2217  CA  ARG B  43     -21.711  14.933 -11.479  1.00 14.04      D000 C  
ATOM   2218  C   ARG B  43     -20.570  15.809 -10.929  1.00 13.23      D000 C  
ATOM   2219  O   ARG B  43     -19.391  15.828 -11.345  1.00 10.99      D000 O  
ATOM   2220  CB  ARG B  43     -22.123  13.859 -10.546  1.00 13.09      D000 C  
ATOM   2221  CG  ARG B  43     -23.518  13.343 -10.788  1.00 13.89      D000 C  
ATOM   2222  CD  ARG B  43     -23.749  12.124 -10.010  1.00 16.51      D000 C  
ATOM   2223  NE  ARG B  43     -22.886  10.922 -10.302  1.00 14.72      D000 N  
ATOM   2224  CZ  ARG B  43     -22.959   9.728  -9.759  1.00 16.63      D000 C  
ATOM   2225  NH1 ARG B  43     -23.631   9.515  -8.650  1.00 23.98      D000 N  
ATOM   2226  NH2 ARG B  43     -22.322   8.702 -10.242  1.00 20.94      D000 N1+
ATOM   2227  H   ARG B  43     -21.381  13.404 -13.063  1.00 15.14           H  
ATOM   2228  HA  ARG B  43     -22.545  15.627 -11.582  1.00 14.04           H  
ATOM   2229  HB3 ARG B  43     -22.046  14.218  -9.520  1.00 13.09           H  
ATOM   2230  HB2 ARG B  43     -21.335  13.110 -10.632  1.00 13.09           H  
ATOM   2231  HG3 ARG B  43     -23.581  13.106 -11.850  1.00 13.89           H  
ATOM   2232  HG2 ARG B  43     -24.257  14.116 -10.578  1.00 13.89           H  
ATOM   2233  HD3 ARG B  43     -24.775  11.818 -10.215  1.00 16.51           H  
ATOM   2234  HD2 ARG B  43     -23.695  12.469  -8.978  1.00 16.51           H  
ATOM   2235  HE  ARG B  43     -22.137  11.074 -10.962  1.00 14.72           H  
ATOM   2236 HH12 ARG B  43     -23.557   8.571  -8.298  1.00 23.98           H  
ATOM   2237 HH11 ARG B  43     -24.047  10.309  -8.184  1.00 23.98           H  
ATOM   2238 HH22 ARG B  43     -22.105   7.872  -9.708  1.00 20.94           H  
ATOM   2239 HH21 ARG B  43     -21.963   8.585 -11.179  1.00 20.94           H  
ATOM   2240  N   LYS B  44     -20.976  16.661  -9.944  1.00 13.48      D000 N  
ATOM   2241  CA  LYS B  44     -20.121  17.760  -9.464  1.00 12.56      D000 C  
ATOM   2242  C   LYS B  44     -19.449  17.232  -8.182  1.00 14.32      D000 C  
ATOM   2243  O   LYS B  44     -19.819  17.677  -7.074  1.00 12.92      D000 O  
ATOM   2244  CB  LYS B  44     -21.050  18.968  -9.189  1.00 12.73      D000 C  
ATOM   2245  CG  LYS B  44     -21.488  19.755 -10.355  1.00 19.86      D000 C  
ATOM   2246  CD  LYS B  44     -20.355  20.279 -11.299  1.00 21.99      D000 C  
ATOM   2247  CE  LYS B  44     -20.946  21.198 -12.392  1.00 29.61      D000 C  
ATOM   2248  NZ  LYS B  44     -21.838  20.465 -13.272  1.00 29.82      D000 N1+
ATOM   2249  H   LYS B  44     -21.814  16.535  -9.395  1.00 13.48           H  
ATOM   2250  HA  LYS B  44     -19.294  18.076 -10.100  1.00 12.56           H  
ATOM   2251  HB3 LYS B  44     -20.356  19.611  -8.648  1.00 12.73           H  
ATOM   2252  HB2 LYS B  44     -21.884  18.752  -8.521  1.00 12.73           H  
ATOM   2253  HG3 LYS B  44     -22.146  20.592 -10.123  1.00 19.86           H  
ATOM   2254  HG2 LYS B  44     -21.984  19.085 -11.058  1.00 19.86           H  
ATOM   2255  HD3 LYS B  44     -19.868  19.465 -11.837  1.00 21.99           H  
ATOM   2256  HD2 LYS B  44     -19.703  20.761 -10.571  1.00 21.99           H  
ATOM   2257  HE3 LYS B  44     -20.205  21.862 -12.837  1.00 29.61           H  
ATOM   2258  HE2 LYS B  44     -21.499  21.962 -11.846  1.00 29.61           H  
ATOM   2259  HZ1 LYS B  44     -21.985  21.064 -14.072  1.00 29.82           H  
ATOM   2260  HZ2 LYS B  44     -21.279  19.651 -13.484  1.00 29.82           H  
ATOM   2261  HZ3 LYS B  44     -22.729  20.191 -12.882  1.00 29.82           H  
ATOM   2262  N   GLY B  45     -18.579  16.224  -8.287  1.00 11.40      D000 N  
ATOM   2263  CA  GLY B  45     -18.061  15.375  -7.249  1.00 12.63      D000 C  
ATOM   2264  C   GLY B  45     -17.303  16.215  -6.147  1.00  9.16      D000 C  
ATOM   2265  O   GLY B  45     -16.511  17.135  -6.500  1.00 11.41      D000 O  
ATOM   2266  H   GLY B  45     -18.224  15.998  -9.206  1.00 11.40           H  
ATOM   2267  HA3 GLY B  45     -17.407  14.657  -7.745  1.00 12.63           H  
ATOM   2268  HA2 GLY B  45     -18.836  14.789  -6.756  1.00 12.63           H  
ATOM   2269  N   LEU B  46     -17.367  15.697  -4.898  1.00 10.52      D000 N  
ATOM   2270  CA  LEU B  46     -16.583  16.097  -3.737  1.00  9.68      D000 C  
ATOM   2271  C   LEU B  46     -16.086  14.711  -3.243  1.00 12.12      D000 C  
ATOM   2272  O   LEU B  46     -16.877  13.853  -2.906  1.00 11.39      D000 O  
ATOM   2273  CB  LEU B  46     -17.418  16.913  -2.706  1.00 11.25      D000 C  
ATOM   2274  CG  LEU B  46     -16.659  17.082  -1.355  1.00 12.74      D000 C  
ATOM   2275  CD1 LEU B  46     -15.335  17.912  -1.510  1.00 12.09      D000 C  
ATOM   2276  CD2 LEU B  46     -17.604  17.737  -0.319  1.00 14.69      D000 C  
ATOM   2277  H   LEU B  46     -17.918  14.873  -4.704  1.00 10.52           H  
ATOM   2278  HA  LEU B  46     -15.678  16.650  -3.987  1.00  9.68           H  
ATOM   2279  HB3 LEU B  46     -18.380  16.480  -2.432  1.00 11.25           H  
ATOM   2280  HB2 LEU B  46     -17.648  17.809  -3.284  1.00 11.25           H  
ATOM   2281  HG  LEU B  46     -16.459  16.094  -0.941  1.00 12.74           H  
ATOM   2282 HD11 LEU B  46     -14.959  18.212  -2.488  1.00 12.09           H  
ATOM   2283 HD12 LEU B  46     -15.344  18.862  -0.975  1.00 12.09           H  
ATOM   2284 HD13 LEU B  46     -14.537  17.387  -0.985  1.00 12.09           H  
ATOM   2285 HD21 LEU B  46     -18.441  18.190  -0.850  1.00 14.69           H  
ATOM   2286 HD22 LEU B  46     -17.973  16.921   0.302  1.00 14.69           H  
ATOM   2287 HD23 LEU B  46     -17.110  18.402   0.389  1.00 14.69           H  
ATOM   2288  N   VAL B  47     -14.767  14.521  -3.222  1.00  8.56      D000 N  
ATOM   2289  CA  VAL B  47     -14.096  13.388  -2.497  1.00  8.10      D000 C  
ATOM   2290  C   VAL B  47     -13.684  14.016  -1.177  1.00  9.53      D000 C  
ATOM   2291  O   VAL B  47     -13.145  15.126  -1.147  1.00 11.23      D000 O  
ATOM   2292  CB  VAL B  47     -12.725  13.016  -3.204  1.00  7.88      D000 C  
ATOM   2293  CG1 VAL B  47     -11.903  11.828  -2.600  1.00  8.90      D000 C  
ATOM   2294  CG2 VAL B  47     -12.959  12.656  -4.719  1.00 10.10      D000 C  
ATOM   2295  H   VAL B  47     -14.131  15.266  -3.467  1.00  8.56           H  
ATOM   2296  HA  VAL B  47     -14.818  12.574  -2.442  1.00  8.10           H  
ATOM   2297  HB  VAL B  47     -12.122  13.922  -3.269  1.00  7.88           H  
ATOM   2298 HG11 VAL B  47     -11.117  11.564  -3.308  1.00  8.90           H  
ATOM   2299 HG12 VAL B  47     -11.376  12.029  -1.667  1.00  8.90           H  
ATOM   2300 HG13 VAL B  47     -12.618  11.030  -2.400  1.00  8.90           H  
ATOM   2301 HG21 VAL B  47     -13.571  11.793  -4.985  1.00 10.10           H  
ATOM   2302 HG22 VAL B  47     -13.346  13.511  -5.274  1.00 10.10           H  
ATOM   2303 HG23 VAL B  47     -12.008  12.424  -5.199  1.00 10.10           H  
ATOM   2304  N   TYR B  48     -13.660  13.255  -0.058  1.00  8.70      D000 N  
ATOM   2305  CA  TYR B  48     -12.856  13.573   1.105  1.00 11.16      D000 C  
ATOM   2306  C   TYR B  48     -12.326  12.301   1.626  1.00 11.93      D000 C  
ATOM   2307  O   TYR B  48     -13.048  11.330   1.747  1.00 10.96      D000 O  
ATOM   2308  CB  TYR B  48     -13.658  14.388   2.182  1.00 11.13      D000 C  
ATOM   2309  CG  TYR B  48     -15.036  13.839   2.684  1.00 13.18      D000 C  
ATOM   2310  CD1 TYR B  48     -15.055  12.955   3.777  1.00 13.60      D000 C  
ATOM   2311  CD2 TYR B  48     -16.238  14.109   1.958  1.00 18.32      D000 C  
ATOM   2312  CE1 TYR B  48     -16.244  12.542   4.363  1.00 16.18      D000 C  
ATOM   2313  CE2 TYR B  48     -17.419  13.541   2.405  1.00 18.81      D000 C  
ATOM   2314  CZ  TYR B  48     -17.435  12.909   3.675  1.00 18.72      D000 C  
ATOM   2315  OH  TYR B  48     -18.660  12.518   4.096  1.00 20.30      D000 O  
ATOM   2316  H   TYR B  48     -14.058  12.332   0.036  1.00  8.70           H  
ATOM   2317  HA  TYR B  48     -11.985  14.170   0.839  1.00 11.16           H  
ATOM   2318  HB3 TYR B  48     -13.912  15.349   1.736  1.00 11.13           H  
ATOM   2319  HB2 TYR B  48     -12.992  14.590   3.021  1.00 11.13           H  
ATOM   2320  HD1 TYR B  48     -14.127  12.659   4.242  1.00 13.60           H  
ATOM   2321  HD2 TYR B  48     -16.138  14.711   1.067  1.00 18.32           H  
ATOM   2322  HE1 TYR B  48     -16.227  11.968   5.277  1.00 16.18           H  
ATOM   2323  HE2 TYR B  48     -18.309  13.670   1.806  1.00 18.81           H  
ATOM   2324  HH  TYR B  48     -18.672  11.984   4.893  1.00 20.30           H  
ATOM   2325  N   ILE B  49     -11.059  12.181   1.902  1.00 11.69      D000 N  
ATOM   2326  CA  ILE B  49     -10.538  11.075   2.725  1.00 11.94      D000 C  
ATOM   2327  C   ILE B  49     -10.593  11.514   4.153  1.00 12.45      D000 C  
ATOM   2328  O   ILE B  49      -9.967  12.521   4.397  1.00 12.29      D000 O  
ATOM   2329  CB  ILE B  49      -9.056  10.727   2.236  1.00 11.74      D000 C  
ATOM   2330  CG1 ILE B  49      -9.131  10.116   0.885  1.00 15.98      D000 C  
ATOM   2331  CG2 ILE B  49      -8.251   9.859   3.243  1.00 15.30      D000 C  
ATOM   2332  CD1 ILE B  49      -7.749   9.993   0.225  1.00 18.56      D000 C  
ATOM   2333  H   ILE B  49     -10.536  13.040   1.813  1.00 11.69           H  
ATOM   2334  HA  ILE B  49     -11.141  10.173   2.625  1.00 11.94           H  
ATOM   2335  HB  ILE B  49      -8.457  11.636   2.173  1.00 11.74           H  
ATOM   2336 HG13 ILE B  49      -9.695  10.765   0.214  1.00 15.98           H  
ATOM   2337 HG12 ILE B  49      -9.643   9.155   0.840  1.00 15.98           H  
ATOM   2338 HG21 ILE B  49      -8.963   9.080   3.516  1.00 15.30           H  
ATOM   2339 HG22 ILE B  49      -7.344   9.342   2.930  1.00 15.30           H  
ATOM   2340 HG23 ILE B  49      -8.047  10.356   4.191  1.00 15.30           H  
ATOM   2341 HD11 ILE B  49      -7.719  10.715  -0.591  1.00 18.56           H  
ATOM   2342 HD12 ILE B  49      -6.887  10.156   0.872  1.00 18.56           H  
ATOM   2343 HD13 ILE B  49      -7.631   9.098  -0.387  1.00 18.56           H  
ATOM   2344  N   GLN B  50     -11.204  10.771   5.073  1.00 12.16      D000 N  
ATOM   2345  CA  GLN B  50     -11.131  10.822   6.539  1.00 16.12      D000 C  
ATOM   2346  C   GLN B  50     -10.583   9.551   7.314  1.00 18.46      D000 C  
ATOM   2347  O   GLN B  50     -11.112   8.425   7.086  1.00 14.68      D000 O  
ATOM   2348  CB  GLN B  50     -12.492  11.299   7.100  1.00 14.89      D000 C  
ATOM   2349  CG  GLN B  50     -13.781  10.415   6.845  1.00 22.06      D000 C  
ATOM   2350  CD  GLN B  50     -15.018  10.859   7.614  1.00 29.49      D000 C  
ATOM   2351  NE2 GLN B  50     -16.124  10.265   7.321  1.00 33.76      D000 N  
ATOM   2352  OE1 GLN B  50     -14.989  11.773   8.487  1.00 31.22      D000 O  
ATOM   2353  H   GLN B  50     -11.584   9.865   4.840  1.00 12.16           H  
ATOM   2354  HA  GLN B  50     -10.376  11.590   6.708  1.00 16.12           H  
ATOM   2355  HB3 GLN B  50     -12.587  12.374   6.948  1.00 14.89           H  
ATOM   2356  HB2 GLN B  50     -12.341  11.302   8.180  1.00 14.89           H  
ATOM   2357  HG3 GLN B  50     -13.674   9.378   7.164  1.00 22.06           H  
ATOM   2358  HG2 GLN B  50     -13.990  10.476   5.777  1.00 22.06           H  
ATOM   2359 HE22 GLN B  50     -16.908  10.696   7.790  1.00 33.76           H  
ATOM   2360 HE21 GLN B  50     -16.150   9.372   6.849  1.00 33.76           H  
ATOM   2361  N   GLN B  51      -9.750   9.757   8.338  1.00 15.21      D000 N  
ATOM   2362  CA  GLN B  51      -9.298   8.778   9.342  1.00 14.75      D000 C  
ATOM   2363  C   GLN B  51     -10.377   8.680  10.415  1.00 17.02      D000 C  
ATOM   2364  O   GLN B  51     -10.672   9.698  11.047  1.00 17.17      D000 O  
ATOM   2365  CB  GLN B  51      -7.874   9.125   9.889  1.00 16.63      D000 C  
ATOM   2366  CG  GLN B  51      -7.564   8.194  11.124  1.00 17.03      D000 C  
ATOM   2367  CD  GLN B  51      -6.053   7.915  11.021  1.00 22.80      D000 C  
ATOM   2368  NE2 GLN B  51      -5.706   6.601  11.136  1.00 20.70      D000 N  
ATOM   2369  OE1 GLN B  51      -5.214   8.824  10.857  1.00 22.52      D000 O  
ATOM   2370  H   GLN B  51      -9.483  10.726   8.438  1.00 15.21           H  
ATOM   2371  HA  GLN B  51      -9.223   7.828   8.812  1.00 14.75           H  
ATOM   2372  HB3 GLN B  51      -7.781  10.129  10.303  1.00 16.63           H  
ATOM   2373  HB2 GLN B  51      -7.139   9.018   9.091  1.00 16.63           H  
ATOM   2374  HG3 GLN B  51      -8.152   7.282  11.231  1.00 17.03           H  
ATOM   2375  HG2 GLN B  51      -7.812   8.707  12.053  1.00 17.03           H  
ATOM   2376 HE22 GLN B  51      -4.766   6.358  10.856  1.00 20.70           H  
ATOM   2377 HE21 GLN B  51      -6.378   5.869  11.317  1.00 20.70           H  
ATOM   2378  N   THR B  52     -11.042   7.523  10.557  1.00 17.32      D000 N  
ATOM   2379  CA  THR B  52     -12.182   7.340  11.469  1.00 14.39      D000 C  
ATOM   2380  C   THR B  52     -11.778   7.151  12.937  1.00 18.16      D000 C  
ATOM   2381  O   THR B  52     -10.554   7.025  13.196  1.00 18.43      D000 O  
ATOM   2382  CB  THR B  52     -13.105   6.173  10.995  1.00 20.30      D000 C  
ATOM   2383  CG2 THR B  52     -13.555   6.160   9.529  1.00 20.33      D000 C  
ATOM   2384  OG1 THR B  52     -12.417   4.929  11.340  1.00 17.29      D000 O  
ATOM   2385  H   THR B  52     -10.870   6.744   9.937  1.00 17.32           H  
ATOM   2386  HA  THR B  52     -12.780   8.252  11.487  1.00 14.39           H  
ATOM   2387  HB  THR B  52     -13.965   6.075  11.658  1.00 20.30           H  
ATOM   2388 HG21 THR B  52     -14.379   5.456   9.416  1.00 20.33           H  
ATOM   2389 HG22 THR B  52     -13.933   7.169   9.360  1.00 20.33           H  
ATOM   2390 HG23 THR B  52     -12.808   5.827   8.809  1.00 20.33           H  
ATOM   2391  HG1 THR B  52     -11.706   4.785  10.710  1.00 17.29           H  
ATOM   2392  N   ASP B  53     -12.730   7.229  13.870  1.00 19.51      D000 N  
ATOM   2393  CA  ASP B  53     -12.452   6.962  15.301  1.00 25.09      D000 C  
ATOM   2394  C   ASP B  53     -12.371   5.458  15.580  1.00 22.18      D000 C  
ATOM   2395  O   ASP B  53     -11.897   4.982  16.591  1.00 23.70      D000 O  
ATOM   2396  CB  ASP B  53     -13.346   7.694  16.350  1.00 28.29      D000 C  
ATOM   2397  CG  ASP B  53     -13.556   9.234  16.168  1.00 38.53      D000 C  
ATOM   2398  OD1 ASP B  53     -12.685   9.967  15.707  1.00 46.00      D000 O  
ATOM   2399  OD2 ASP B  53     -14.606   9.758  16.638  1.00 49.68      D000 O1-
ATOM   2400  H   ASP B  53     -13.682   7.395  13.575  1.00 19.51           H  
ATOM   2401  HA  ASP B  53     -11.424   7.298  15.440  1.00 25.09           H  
ATOM   2402  HB3 ASP B  53     -12.845   7.596  17.314  1.00 28.29           H  
ATOM   2403  HB2 ASP B  53     -14.263   7.145  16.564  1.00 28.29           H  
ATOM   2404  N   ASP B  54     -12.762   4.660  14.543  1.00 21.89      D000 N  
ATOM   2405  CA  ASP B  54     -12.454   3.255  14.316  1.00 20.84      D000 C  
ATOM   2406  C   ASP B  54     -11.084   2.935  13.764  1.00 20.96      D000 C  
ATOM   2407  O   ASP B  54     -10.881   1.718  13.537  1.00 18.51      D000 O  
ATOM   2408  CB  ASP B  54     -13.621   2.607  13.454  1.00 19.86      D000 C  
ATOM   2409  CG  ASP B  54     -15.080   2.758  14.040  1.00 20.63      D000 C  
ATOM   2410  OD1 ASP B  54     -15.229   2.819  15.302  1.00 17.95      D000 O  
ATOM   2411  OD2 ASP B  54     -16.049   2.683  13.331  1.00 20.41      D000 O1-
ATOM   2412  H   ASP B  54     -13.031   5.139  13.695  1.00 21.89           H  
ATOM   2413  HA  ASP B  54     -12.403   2.805  15.308  1.00 20.84           H  
ATOM   2414  HB3 ASP B  54     -13.561   1.523  13.357  1.00 19.86           H  
ATOM   2415  HB2 ASP B  54     -13.595   3.113  12.489  1.00 19.86           H  
ATOM   2416  N   SER B  55     -10.155   3.933  13.634  1.00 18.05      D000 N  
ATOM   2417  CA  SER B  55      -8.746   3.813  13.217  1.00 18.07      D000 C  
ATOM   2418  C   SER B  55      -8.617   3.892  11.700  1.00 14.71      D000 C  
ATOM   2419  O   SER B  55      -7.692   4.563  11.212  1.00 16.32      D000 O  
ATOM   2420  CB  SER B  55      -7.988   2.587  13.806  1.00 25.94      D000 C  
ATOM   2421  OG  SER B  55      -6.571   2.591  13.473  1.00 27.70      D000 O  
ATOM   2422  H   SER B  55     -10.567   4.850  13.726  1.00 18.05           H  
ATOM   2423  HA  SER B  55      -8.270   4.738  13.542  1.00 18.07           H  
ATOM   2424  HB3 SER B  55      -8.291   1.609  13.433  1.00 25.94           H  
ATOM   2425  HB2 SER B  55      -8.201   2.511  14.873  1.00 25.94           H  
ATOM   2426  HG  SER B  55      -6.134   3.341  13.883  1.00 27.70           H  
ATOM   2427  N   LEU B  56      -9.581   3.265  10.952  1.00 14.49      D000 N  
ATOM   2428  CA  LEU B  56      -9.578   2.986   9.474  1.00 12.13      D000 C  
ATOM   2429  C   LEU B  56      -9.652   4.320   8.762  1.00 13.26      D000 C  
ATOM   2430  O   LEU B  56     -10.330   5.197   9.278  1.00 13.12      D000 O  
ATOM   2431  CB  LEU B  56     -10.807   2.087   9.211  1.00 11.10      D000 C  
ATOM   2432  CG  LEU B  56     -10.863   0.651   9.802  1.00 12.10      D000 C  
ATOM   2433  CD1 LEU B  56     -12.159  -0.149   9.449  1.00 16.66      D000 C  
ATOM   2434  CD2 LEU B  56      -9.637  -0.144   9.370  1.00 14.24      D000 C  
ATOM   2435  H   LEU B  56     -10.340   2.750  11.376  1.00 14.49           H  
ATOM   2436  HA  LEU B  56      -8.663   2.516   9.112  1.00 12.13           H  
ATOM   2437  HB3 LEU B  56     -10.859   2.014   8.125  1.00 11.10           H  
ATOM   2438  HB2 LEU B  56     -11.665   2.687   9.514  1.00 11.10           H  
ATOM   2439  HG  LEU B  56     -10.881   0.754  10.887  1.00 12.10           H  
ATOM   2440 HD11 LEU B  56     -12.881   0.494   8.945  1.00 16.66           H  
ATOM   2441 HD12 LEU B  56     -11.939  -0.993   8.796  1.00 16.66           H  
ATOM   2442 HD13 LEU B  56     -12.611  -0.614  10.325  1.00 16.66           H  
ATOM   2443 HD21 LEU B  56      -9.244  -0.581  10.288  1.00 14.24           H  
ATOM   2444 HD22 LEU B  56      -9.908  -1.001   8.753  1.00 14.24           H  
ATOM   2445 HD23 LEU B  56      -8.863   0.419   8.849  1.00 14.24           H  
ATOM   2446  N   ILE B  57      -9.034   4.347   7.565  1.00 10.43      D000 N  
ATOM   2447  CA  ILE B  57      -9.101   5.476   6.639  1.00 11.74      D000 C  
ATOM   2448  C   ILE B  57     -10.106   5.236   5.532  1.00 13.82      D000 C  
ATOM   2449  O   ILE B  57      -9.932   4.286   4.704  1.00 11.76      D000 O  
ATOM   2450  CB  ILE B  57      -7.669   5.859   6.029  1.00 14.14      D000 C  
ATOM   2451  CG1 ILE B  57      -6.604   5.965   7.123  1.00 17.07      D000 C  
ATOM   2452  CG2 ILE B  57      -7.739   7.126   5.201  1.00 11.87      D000 C  
ATOM   2453  CD1 ILE B  57      -5.091   5.832   6.710  1.00 19.87      D000 C  
ATOM   2454  H   ILE B  57      -8.750   3.433   7.244  1.00 10.43           H  
ATOM   2455  HA  ILE B  57      -9.374   6.411   7.128  1.00 11.74           H  
ATOM   2456  HB  ILE B  57      -7.294   5.021   5.442  1.00 14.14           H  
ATOM   2457 HG13 ILE B  57      -6.717   5.348   8.015  1.00 17.07           H  
ATOM   2458 HG12 ILE B  57      -6.718   6.931   7.615  1.00 17.07           H  
ATOM   2459 HG21 ILE B  57      -8.305   6.985   4.281  1.00 11.87           H  
ATOM   2460 HG22 ILE B  57      -8.205   7.852   5.867  1.00 11.87           H  
ATOM   2461 HG23 ILE B  57      -6.774   7.508   4.867  1.00 11.87           H  
ATOM   2462 HD11 ILE B  57      -4.968   5.036   5.975  1.00 19.87           H  
ATOM   2463 HD12 ILE B  57      -4.636   6.698   6.229  1.00 19.87           H  
ATOM   2464 HD13 ILE B  57      -4.483   5.570   7.575  1.00 19.87           H  
ATOM   2465  N   HIS B  58     -11.132   6.065   5.616  1.00 12.18      D000 N  
ATOM   2466  CA  HIS B  58     -12.229   6.008   4.689  1.00 11.97      D000 C  
ATOM   2467  C   HIS B  58     -11.998   6.919   3.480  1.00 12.40      D000 C  
ATOM   2468  O   HIS B  58     -11.651   8.067   3.770  1.00 12.52      D000 O  
ATOM   2469  CB  HIS B  58     -13.620   6.275   5.327  1.00 13.05      D000 C  
ATOM   2470  CG  HIS B  58     -14.352   5.098   5.943  1.00 16.15      D000 C  
ATOM   2471  CD2 HIS B  58     -14.092   3.751   5.994  1.00 15.02      D000 C  
ATOM   2472  ND1 HIS B  58     -15.508   5.307   6.669  1.00 13.97      D000 N  
ATOM   2473  CE1 HIS B  58     -15.927   4.097   7.022  1.00 17.27      D000 C  
ATOM   2474  NE2 HIS B  58     -15.085   3.081   6.723  1.00 16.85      D000 N  
ATOM   2475  H   HIS B  58     -11.124   6.894   6.193  1.00 12.18           H  
ATOM   2476  HA  HIS B  58     -12.271   5.019   4.232  1.00 11.97           H  
ATOM   2477  HB3 HIS B  58     -14.352   6.588   4.583  1.00 13.05           H  
ATOM   2478  HB2 HIS B  58     -13.507   7.048   6.087  1.00 13.05           H  
ATOM   2479  HD2 HIS B  58     -13.223   3.205   5.657  1.00 15.02           H  
ATOM   2480  HD1 HIS B  58     -15.935   6.206   6.837  1.00 13.97           H  
ATOM   2481  HE1 HIS B  58     -16.784   3.933   7.659  1.00 17.27           H  
ATOM   2482  N   PHE B  59     -12.177   6.402   2.302  1.00  9.73      D000 N  
ATOM   2483  CA  PHE B  59     -12.315   7.267   1.105  1.00  8.99      D000 C  
ATOM   2484  C   PHE B  59     -13.840   7.436   0.849  1.00  8.80      D000 C  
ATOM   2485  O   PHE B  59     -14.555   6.422   0.618  1.00 10.33      D000 O  
ATOM   2486  CB  PHE B  59     -11.589   6.542  -0.009  1.00  9.15      D000 C  
ATOM   2487  CG  PHE B  59     -11.055   7.334  -1.162  1.00 11.90      D000 C  
ATOM   2488  CD1 PHE B  59      -9.651   7.434  -1.420  1.00 10.63      D000 C  
ATOM   2489  CD2 PHE B  59     -11.978   7.974  -2.008  1.00 13.46      D000 C  
ATOM   2490  CE1 PHE B  59      -9.254   8.216  -2.511  1.00  9.95      D000 C  
ATOM   2491  CE2 PHE B  59     -11.503   8.710  -3.102  1.00 13.75      D000 C  
ATOM   2492  CZ  PHE B  59     -10.162   8.832  -3.332  1.00 11.27      D000 C  
ATOM   2493  H   PHE B  59     -12.645   5.509   2.257  1.00  9.73           H  
ATOM   2494  HA  PHE B  59     -11.800   8.212   1.278  1.00  8.99           H  
ATOM   2495  HB3 PHE B  59     -12.173   5.763  -0.498  1.00  9.15           H  
ATOM   2496  HB2 PHE B  59     -10.772   5.892   0.305  1.00  9.15           H  
ATOM   2497  HD1 PHE B  59      -8.945   6.951  -0.761  1.00 10.63           H  
ATOM   2498  HD2 PHE B  59     -13.019   8.011  -1.725  1.00 13.46           H  
ATOM   2499  HE1 PHE B  59      -8.203   8.325  -2.734  1.00  9.95           H  
ATOM   2500  HE2 PHE B  59     -12.175   9.204  -3.788  1.00 13.75           H  
ATOM   2501  HZ  PHE B  59      -9.742   9.369  -4.170  1.00 11.27           H  
ATOM   2502  N   CYS B  60     -14.319   8.689   1.004  1.00  8.75      D000 N  
ATOM   2503  CA  CYS B  60     -15.719   9.052   0.931  1.00  8.46      D000 C  
ATOM   2504  C   CYS B  60     -15.935  10.049  -0.223  1.00  9.71      D000 C  
ATOM   2505  O   CYS B  60     -15.128  10.985  -0.313  1.00  9.15      D000 O  
ATOM   2506  CB  CYS B  60     -16.267   9.567   2.294  1.00 10.80      D000 C  
ATOM   2507  SG  CYS B  60     -15.942   8.533   3.794  1.00 15.04      D000 S  
ATOM   2508  H   CYS B  60     -13.712   9.452   1.267  1.00  8.75           H  
ATOM   2509  HA  CYS B  60     -16.224   8.134   0.632  1.00  8.46           H  
ATOM   2510  HB3 CYS B  60     -17.297   9.920   2.247  1.00 10.80           H  
ATOM   2511  HB2 CYS B  60     -15.668  10.477   2.287  1.00 10.80           H  
ATOM   2512  HG  CYS B  60     -17.077   7.841   3.664  1.00 15.04           H  
ATOM   2513  N   TRP B  61     -16.964   9.741  -1.025  1.00  7.46      D000 N  
ATOM   2514  CA  TRP B  61     -17.407  10.580  -2.188  1.00  7.00      D000 C  
ATOM   2515  C   TRP B  61     -18.843  11.010  -2.119  1.00 11.91      D000 C  
ATOM   2516  O   TRP B  61     -19.647  10.285  -1.566  1.00 11.33      D000 O  
ATOM   2517  CB  TRP B  61     -17.273   9.791  -3.537  1.00 11.03      D000 C  
ATOM   2518  CG  TRP B  61     -17.370  10.582  -4.818  1.00  9.39      D000 C  
ATOM   2519  CD1 TRP B  61     -16.488  11.501  -5.287  1.00 10.53      D000 C  
ATOM   2520  CD2 TRP B  61     -18.592  10.814  -5.578  1.00 13.45      D000 C  
ATOM   2521  CE2 TRP B  61     -18.215  11.599  -6.708  1.00 11.53      D000 C  
ATOM   2522  CE3 TRP B  61     -19.943  10.333  -5.513  1.00 12.69      D000 C  
ATOM   2523  NE1 TRP B  61     -16.960  12.041  -6.429  1.00  9.60      D000 N  
ATOM   2524  CZ2 TRP B  61     -19.140  11.962  -7.728  1.00 11.62      D000 C  
ATOM   2525  CZ3 TRP B  61     -20.897  10.642  -6.550  1.00 14.54      D000 C  
ATOM   2526  CH2 TRP B  61     -20.440  11.457  -7.586  1.00 12.71      D000 C  
ATOM   2527  H   TRP B  61     -17.378   8.820  -1.036  1.00  7.46           H  
ATOM   2528  HA  TRP B  61     -16.738  11.437  -2.256  1.00  7.00           H  
ATOM   2529  HB3 TRP B  61     -18.034   9.017  -3.430  1.00 11.03           H  
ATOM   2530  HB2 TRP B  61     -16.377   9.188  -3.682  1.00 11.03           H  
ATOM   2531  HD1 TRP B  61     -15.559  11.746  -4.794  1.00 10.53           H  
ATOM   2532  HE3 TRP B  61     -20.277   9.775  -4.652  1.00 12.69           H  
ATOM   2533  HE1 TRP B  61     -16.410  12.731  -6.920  1.00  9.60           H  
ATOM   2534  HZ2 TRP B  61     -18.915  12.668  -8.513  1.00 11.62           H  
ATOM   2535  HZ3 TRP B  61     -21.907  10.300  -6.381  1.00 14.54           H  
ATOM   2536  HH2 TRP B  61     -21.202  11.786  -8.276  1.00 12.71           H  
ATOM   2537  N   LYS B  62     -19.110  12.228  -2.563  1.00  9.20      D000 N  
ATOM   2538  CA  LYS B  62     -20.504  12.738  -2.797  1.00 13.70      D000 C  
ATOM   2539  C   LYS B  62     -20.575  13.720  -3.975  1.00 13.84      D000 C  
ATOM   2540  O   LYS B  62     -19.491  14.272  -4.263  1.00 12.09      D000 O  
ATOM   2541  CB  LYS B  62     -21.064  13.385  -1.513  1.00 13.13      D000 C  
ATOM   2542  CG  LYS B  62     -20.277  14.613  -0.985  1.00 15.05      D000 C  
ATOM   2543  CD  LYS B  62     -20.855  15.269   0.325  1.00 24.64      D000 C  
ATOM   2544  CE  LYS B  62     -22.391  15.435   0.339  1.00 32.77      D000 C  
ATOM   2545  NZ  LYS B  62     -23.061  16.016   1.550  1.00 36.42      D000 N1+
ATOM   2546  H   LYS B  62     -18.334  12.826  -2.810  1.00  9.20           H  
ATOM   2547  HA  LYS B  62     -21.194  11.937  -3.061  1.00 13.70           H  
ATOM   2548  HB3 LYS B  62     -21.091  12.557  -0.805  1.00 13.13           H  
ATOM   2549  HB2 LYS B  62     -22.071  13.734  -1.742  1.00 13.13           H  
ATOM   2550  HG3 LYS B  62     -20.385  15.423  -1.706  1.00 15.05           H  
ATOM   2551  HG2 LYS B  62     -19.218  14.502  -0.755  1.00 15.05           H  
ATOM   2552  HD3 LYS B  62     -20.384  16.230   0.531  1.00 24.64           H  
ATOM   2553  HD2 LYS B  62     -20.517  14.688   1.183  1.00 24.64           H  
ATOM   2554  HE3 LYS B  62     -22.976  14.526   0.198  1.00 32.77           H  
ATOM   2555  HE2 LYS B  62     -22.737  16.120  -0.434  1.00 32.77           H  
ATOM   2556  HZ1 LYS B  62     -23.165  15.277   2.232  1.00 36.42           H  
ATOM   2557  HZ2 LYS B  62     -22.592  16.859   1.848  1.00 36.42           H  
ATOM   2558  HZ3 LYS B  62     -23.969  16.366   1.278  1.00 36.42           H  
ATOM   2559  N   ASP B  63     -21.766  13.718  -4.617  1.00 11.89      D000 N  
ATOM   2560  CA  ASP B  63     -22.224  14.750  -5.539  1.00 15.04      D000 C  
ATOM   2561  C   ASP B  63     -22.673  15.970  -4.750  1.00 14.38      D000 C  
ATOM   2562  O   ASP B  63     -23.543  15.794  -3.899  1.00 14.70      D000 O  
ATOM   2563  CB  ASP B  63     -23.329  14.216  -6.383  1.00 15.13      D000 C  
ATOM   2564  CG  ASP B  63     -24.002  15.152  -7.444  1.00 15.28      D000 C  
ATOM   2565  OD1 ASP B  63     -23.282  15.942  -8.098  1.00 16.52      D000 O  
ATOM   2566  OD2 ASP B  63     -25.223  15.082  -7.690  1.00 20.77      D000 O1-
ATOM   2567  H   ASP B  63     -22.396  12.964  -4.384  1.00 11.89           H  
ATOM   2568  HA  ASP B  63     -21.398  15.065  -6.177  1.00 15.04           H  
ATOM   2569  HB3 ASP B  63     -24.093  13.873  -5.685  1.00 15.13           H  
ATOM   2570  HB2 ASP B  63     -22.953  13.398  -6.997  1.00 15.13           H  
ATOM   2571  N   ARG B  64     -22.114  17.169  -5.005  1.00 10.24      D000 N  
ATOM   2572  CA  ARG B  64     -22.581  18.451  -4.515  1.00 11.81      D000 C  
ATOM   2573  C   ARG B  64     -23.995  18.836  -5.042  1.00 15.55      D000 C  
ATOM   2574  O   ARG B  64     -24.679  19.632  -4.399  1.00 18.60      D000 O  
ATOM   2575  CB  ARG B  64     -21.576  19.577  -4.932  1.00 12.16      D000 C  
ATOM   2576  CG  ARG B  64     -20.344  19.514  -4.015  1.00 14.84      D000 C  
ATOM   2577  CD  ARG B  64     -19.263  20.462  -4.521  1.00 16.19      D000 C  
ATOM   2578  NE  ARG B  64     -18.687  20.121  -5.859  1.00 19.23      D000 N  
ATOM   2579  CZ  ARG B  64     -18.405  20.908  -6.913  1.00 17.12      D000 C  
ATOM   2580  NH1 ARG B  64     -18.953  22.113  -7.075  1.00 15.11      D000 N  
ATOM   2581  NH2 ARG B  64     -17.543  20.436  -7.813  1.00 16.37      D000 N1+
ATOM   2582  H   ARG B  64     -21.373  17.130  -5.690  1.00 10.24           H  
ATOM   2583  HA  ARG B  64     -22.486  18.417  -3.430  1.00 11.81           H  
ATOM   2584  HB3 ARG B  64     -22.082  20.534  -4.810  1.00 12.16           H  
ATOM   2585  HB2 ARG B  64     -21.377  19.508  -6.001  1.00 12.16           H  
ATOM   2586  HG3 ARG B  64     -19.954  18.509  -3.859  1.00 14.84           H  
ATOM   2587  HG2 ARG B  64     -20.752  19.766  -3.037  1.00 14.84           H  
ATOM   2588  HD3 ARG B  64     -18.403  20.396  -3.855  1.00 16.19           H  
ATOM   2589  HD2 ARG B  64     -19.518  21.522  -4.551  1.00 16.19           H  
ATOM   2590  HE  ARG B  64     -18.584  19.118  -5.919  1.00 19.23           H  
ATOM   2591 HH12 ARG B  64     -19.430  22.606  -6.334  1.00 15.11           H  
ATOM   2592 HH11 ARG B  64     -18.946  22.652  -7.929  1.00 15.11           H  
ATOM   2593 HH22 ARG B  64     -17.529  20.852  -8.733  1.00 16.37           H  
ATOM   2594 HH21 ARG B  64     -17.106  19.528  -7.742  1.00 16.37           H  
ATOM   2595  N   THR B  65     -24.418  18.286  -6.184  1.00 14.37      D000 N  
ATOM   2596  CA  THR B  65     -25.676  18.750  -6.785  1.00 18.18      D000 C  
ATOM   2597  C   THR B  65     -26.906  18.302  -6.052  1.00 15.92      D000 C  
ATOM   2598  O   THR B  65     -27.818  19.055  -5.730  1.00 17.30      D000 O  
ATOM   2599  CB  THR B  65     -25.781  18.285  -8.296  1.00 16.37      D000 C  
ATOM   2600  CG2 THR B  65     -26.646  19.303  -9.038  1.00 22.33      D000 C  
ATOM   2601  OG1 THR B  65     -24.691  18.135  -9.061  1.00 21.99      D000 O  
ATOM   2602  H   THR B  65     -23.857  17.675  -6.759  1.00 14.37           H  
ATOM   2603  HA  THR B  65     -25.755  19.831  -6.670  1.00 18.18           H  
ATOM   2604  HB  THR B  65     -26.230  17.297  -8.399  1.00 16.37           H  
ATOM   2605 HG21 THR B  65     -27.631  19.250  -8.573  1.00 22.33           H  
ATOM   2606 HG22 THR B  65     -26.291  20.333  -9.006  1.00 22.33           H  
ATOM   2607 HG23 THR B  65     -26.758  19.012 -10.083  1.00 22.33           H  
ATOM   2608  HG1 THR B  65     -24.252  17.298  -8.891  1.00 21.99           H  
ATOM   2609  N   SER B  66     -26.953  16.970  -5.777  1.00 13.41      D000 N  
ATOM   2610  CA  SER B  66     -28.013  16.303  -4.999  1.00 15.77      D000 C  
ATOM   2611  C   SER B  66     -27.646  16.308  -3.493  1.00 16.24      D000 C  
ATOM   2612  O   SER B  66     -28.481  16.239  -2.607  1.00 14.67      D000 O  
ATOM   2613  CB  SER B  66     -28.208  14.900  -5.665  1.00 16.93      D000 C  
ATOM   2614  OG  SER B  66     -26.995  14.129  -5.589  1.00 13.57      D000 O  
ATOM   2615  H   SER B  66     -26.173  16.378  -6.026  1.00 13.41           H  
ATOM   2616  HA  SER B  66     -28.965  16.828  -5.084  1.00 15.77           H  
ATOM   2617  HB3 SER B  66     -28.480  15.040  -6.711  1.00 16.93           H  
ATOM   2618  HB2 SER B  66     -28.920  14.339  -5.059  1.00 16.93           H  
ATOM   2619  HG  SER B  66     -26.529  14.276  -6.415  1.00 13.57           H  
ATOM   2620  N   GLY B  67     -26.313  16.260  -3.187  1.00 13.07      D000 N  
ATOM   2621  CA  GLY B  67     -25.803  16.114  -1.831  1.00 13.81      D000 C  
ATOM   2622  C   GLY B  67     -25.800  14.624  -1.380  1.00 17.21      D000 C  
ATOM   2623  O   GLY B  67     -25.502  14.301  -0.254  1.00 24.48      D000 O  
ATOM   2624  H   GLY B  67     -25.650  16.126  -3.937  1.00 13.07           H  
ATOM   2625  HA3 GLY B  67     -26.520  16.708  -1.265  1.00 13.81           H  
ATOM   2626  HA2 GLY B  67     -24.830  16.598  -1.739  1.00 13.81           H  
ATOM   2627  N   ASN B  68     -25.971  13.672  -2.305  1.00 14.44      D000 N  
ATOM   2628  CA  ASN B  68     -26.184  12.249  -2.171  1.00 21.91      D000 C  
ATOM   2629  C   ASN B  68     -24.801  11.542  -2.304  1.00 15.53      D000 C  
ATOM   2630  O   ASN B  68     -23.913  11.938  -3.103  1.00 15.98      D000 O  
ATOM   2631  CB  ASN B  68     -27.229  11.811  -3.147  1.00 21.41      D000 C  
ATOM   2632  CG  ASN B  68     -28.658  12.246  -2.738  1.00 29.99      D000 C  
ATOM   2633  ND2 ASN B  68     -29.674  12.071  -3.609  1.00 25.16      D000 N  
ATOM   2634  OD1 ASN B  68     -28.901  12.783  -1.637  1.00 33.11      D000 O  
ATOM   2635  H   ASN B  68     -26.253  14.064  -3.192  1.00 14.44           H  
ATOM   2636  HA  ASN B  68     -26.428  12.091  -1.120  1.00 21.91           H  
ATOM   2637  HB3 ASN B  68     -27.354  10.733  -3.044  1.00 21.41           H  
ATOM   2638  HB2 ASN B  68     -26.909  12.031  -4.166  1.00 21.41           H  
ATOM   2639 HD22 ASN B  68     -30.615  12.264  -3.296  1.00 25.16           H  
ATOM   2640 HD21 ASN B  68     -29.534  11.480  -4.416  1.00 25.16           H  
ATOM   2641  N   VAL B  69     -24.611  10.457  -1.497  1.00 21.24      D000 N  
ATOM   2642  CA  VAL B  69     -23.281   9.934  -1.142  1.00 16.27      D000 C  
ATOM   2643  C   VAL B  69     -23.013   8.606  -1.891  1.00 21.13      D000 C  
ATOM   2644  O   VAL B  69     -23.995   8.000  -2.374  1.00 22.04      D000 O  
ATOM   2645  CB  VAL B  69     -23.284   9.683   0.350  1.00 14.72      D000 C  
ATOM   2646  CG1 VAL B  69     -23.474  10.893   1.254  1.00 15.49      D000 C  
ATOM   2647  CG2 VAL B  69     -24.045   8.474   0.867  1.00 17.97      D000 C  
ATOM   2648  H   VAL B  69     -25.384   9.966  -1.072  1.00 21.24           H  
ATOM   2649  HA  VAL B  69     -22.450  10.618  -1.313  1.00 16.27           H  
ATOM   2650  HB  VAL B  69     -22.228   9.455   0.492  1.00 14.72           H  
ATOM   2651 HG11 VAL B  69     -23.473  10.702   2.327  1.00 15.49           H  
ATOM   2652 HG12 VAL B  69     -22.725  11.647   1.011  1.00 15.49           H  
ATOM   2653 HG13 VAL B  69     -24.357  11.477   0.995  1.00 15.49           H  
ATOM   2654 HG21 VAL B  69     -23.650   7.515   0.532  1.00 17.97           H  
ATOM   2655 HG22 VAL B  69     -23.807   8.328   1.921  1.00 17.97           H  
ATOM   2656 HG23 VAL B  69     -25.117   8.658   0.801  1.00 17.97           H  
ATOM   2657  N   GLU B  70     -21.752   8.136  -1.915  1.00 13.39      D000 N  
ATOM   2658  CA  GLU B  70     -21.285   6.846  -2.460  1.00 17.43      D000 C  
ATOM   2659  C   GLU B  70     -19.972   6.550  -1.768  1.00 23.70      D000 C  
ATOM   2660  O   GLU B  70     -19.371   7.515  -1.260  1.00 22.67      D000 O  
ATOM   2661  CB  GLU B  70     -21.155   6.779  -4.023  1.00 19.30      D000 C  
ATOM   2662  CG  GLU B  70     -22.365   7.170  -4.879  1.00 26.23      D000 C  
ATOM   2663  CD  GLU B  70     -22.173   6.724  -6.300  1.00 29.60      D000 C  
ATOM   2664  OE1 GLU B  70     -21.042   6.457  -6.740  1.00 35.14      D000 O  
ATOM   2665  OE2 GLU B  70     -23.183   6.910  -7.060  1.00 32.35      D000 O1-
ATOM   2666  H   GLU B  70     -20.968   8.665  -1.561  1.00 13.39           H  
ATOM   2667  HA  GLU B  70     -22.016   6.065  -2.252  1.00 17.43           H  
ATOM   2668  HB3 GLU B  70     -20.807   5.781  -4.287  1.00 19.30           H  
ATOM   2669  HB2 GLU B  70     -20.423   7.530  -4.319  1.00 19.30           H  
ATOM   2670  HG3 GLU B  70     -22.534   8.247  -4.844  1.00 26.23           H  
ATOM   2671  HG2 GLU B  70     -23.281   6.633  -4.631  1.00 26.23           H  
ATOM   2672  N   ASP B  71     -19.499   5.321  -1.789  1.00 13.51      D000 N  
ATOM   2673  CA  ASP B  71     -18.095   4.868  -1.381  1.00 14.39      D000 C  
ATOM   2674  C   ASP B  71     -18.128   4.676   0.111  1.00 14.44      D000 C  
ATOM   2675  O   ASP B  71     -19.026   4.056   0.627  1.00 10.49      D000 O  
ATOM   2676  CB  ASP B  71     -16.822   5.659  -2.080  1.00 15.70      D000 C  
ATOM   2677  CG  ASP B  71     -16.964   5.649  -3.575  1.00 24.69      D000 C  
ATOM   2678  OD1 ASP B  71     -16.266   6.459  -4.250  1.00 28.18      D000 O  
ATOM   2679  OD2 ASP B  71     -17.693   4.773  -4.103  1.00 28.16      D000 O1-
ATOM   2680  H   ASP B  71     -19.971   4.546  -2.233  1.00 13.51           H  
ATOM   2681  HA  ASP B  71     -18.002   3.830  -1.700  1.00 14.39           H  
ATOM   2682  HB3 ASP B  71     -15.862   5.175  -1.901  1.00 15.70           H  
ATOM   2683  HB2 ASP B  71     -16.799   6.647  -1.619  1.00 15.70           H  
ATOM   2684  N   ASP B  72     -17.090   5.123   0.831  1.00 10.77      D000 N  
ATOM   2685  CA  ASP B  72     -16.592   4.712   2.189  1.00 13.51      D000 C  
ATOM   2686  C   ASP B  72     -15.643   3.497   2.043  1.00 14.54      D000 C  
ATOM   2687  O   ASP B  72     -15.792   2.532   2.766  1.00 14.02      D000 O  
ATOM   2688  CB  ASP B  72     -17.557   4.596   3.304  1.00 15.27      D000 C  
ATOM   2689  CG  ASP B  72     -18.476   5.767   3.710  1.00 21.76      D000 C  
ATOM   2690  OD1 ASP B  72     -19.176   5.634   4.740  1.00 18.13      D000 O  
ATOM   2691  OD2 ASP B  72     -18.446   6.849   3.116  1.00 21.52      D000 O1-
ATOM   2692  H   ASP B  72     -16.395   5.699   0.377  1.00 10.77           H  
ATOM   2693  HA  ASP B  72     -15.817   5.443   2.419  1.00 13.51           H  
ATOM   2694  HB3 ASP B  72     -17.105   4.316   4.256  1.00 15.27           H  
ATOM   2695  HB2 ASP B  72     -18.281   3.839   3.004  1.00 15.27           H  
ATOM   2696  N   LEU B  73     -14.666   3.651   1.133  1.00 11.90      D000 N  
ATOM   2697  CA  LEU B  73     -13.686   2.605   0.842  1.00 10.74      D000 C  
ATOM   2698  C   LEU B  73     -12.663   2.591   1.997  1.00 10.41      D000 C  
ATOM   2699  O   LEU B  73     -12.085   3.628   2.260  1.00 12.02      D000 O  
ATOM   2700  CB  LEU B  73     -12.961   2.807  -0.536  1.00 14.24      D000 C  
ATOM   2701  CG  LEU B  73     -13.913   2.738  -1.841  1.00 17.47      D000 C  
ATOM   2702  CD1 LEU B  73     -13.495   3.712  -2.899  1.00 25.78      D000 C  
ATOM   2703  CD2 LEU B  73     -13.793   1.386  -2.507  1.00 21.06      D000 C  
ATOM   2704  H   LEU B  73     -14.643   4.548   0.668  1.00 11.90           H  
ATOM   2705  HA  LEU B  73     -14.132   1.610   0.830  1.00 10.74           H  
ATOM   2706  HB3 LEU B  73     -12.192   2.045  -0.665  1.00 14.24           H  
ATOM   2707  HB2 LEU B  73     -12.258   3.640  -0.511  1.00 14.24           H  
ATOM   2708  HG  LEU B  73     -14.940   3.019  -1.606  1.00 17.47           H  
ATOM   2709 HD11 LEU B  73     -12.533   3.552  -3.385  1.00 25.78           H  
ATOM   2710 HD12 LEU B  73     -14.261   3.800  -3.670  1.00 25.78           H  
ATOM   2711 HD13 LEU B  73     -13.450   4.705  -2.451  1.00 25.78           H  
ATOM   2712 HD21 LEU B  73     -12.882   0.834  -2.278  1.00 21.06           H  
ATOM   2713 HD22 LEU B  73     -14.693   0.865  -2.181  1.00 21.06           H  
ATOM   2714 HD23 LEU B  73     -13.903   1.598  -3.571  1.00 21.06           H  
ATOM   2715  N   ILE B  74     -12.499   1.424   2.641  1.00 10.13      D000 N  
ATOM   2716  CA  ILE B  74     -11.428   1.221   3.608  1.00 10.13      D000 C  
ATOM   2717  C   ILE B  74     -10.120   1.094   2.771  1.00 12.37      D000 C  
ATOM   2718  O   ILE B  74      -9.967   0.094   2.088  1.00 10.87      D000 O  
ATOM   2719  CB  ILE B  74     -11.730   0.005   4.595  1.00 10.85      D000 C  
ATOM   2720  CG1 ILE B  74     -13.053   0.152   5.371  1.00 15.63      D000 C  
ATOM   2721  CG2 ILE B  74     -10.615  -0.248   5.658  1.00 11.33      D000 C  
ATOM   2722  CD1 ILE B  74     -13.705  -1.154   5.989  1.00 17.93      D000 C  
ATOM   2723  H   ILE B  74     -12.896   0.573   2.270  1.00 10.13           H  
ATOM   2724  HA  ILE B  74     -11.387   2.126   4.215  1.00 10.13           H  
ATOM   2725  HB  ILE B  74     -11.909  -0.888   3.995  1.00 10.85           H  
ATOM   2726 HG13 ILE B  74     -13.824   0.559   4.716  1.00 15.63           H  
ATOM   2727 HG12 ILE B  74     -12.876   0.814   6.219  1.00 15.63           H  
ATOM   2728 HG21 ILE B  74     -10.733  -1.216   6.145  1.00 11.33           H  
ATOM   2729 HG22 ILE B  74      -9.672  -0.298   5.114  1.00 11.33           H  
ATOM   2730 HG23 ILE B  74     -10.454   0.611   6.310  1.00 11.33           H  
ATOM   2731 HD11 ILE B  74     -14.318  -1.719   5.288  1.00 17.93           H  
ATOM   2732 HD12 ILE B  74     -12.950  -1.795   6.445  1.00 17.93           H  
ATOM   2733 HD13 ILE B  74     -14.321  -0.866   6.841  1.00 17.93           H  
ATOM   2734  N   ILE B  75      -9.242   2.021   2.949  1.00  7.85      D000 N  
ATOM   2735  CA  ILE B  75      -8.020   2.058   2.206  1.00  7.57      D000 C  
ATOM   2736  C   ILE B  75      -6.825   1.939   3.167  1.00 10.85      D000 C  
ATOM   2737  O   ILE B  75      -6.893   2.698   4.115  1.00 11.40      D000 O  
ATOM   2738  CB  ILE B  75      -7.815   3.379   1.410  1.00 11.07      D000 C  
ATOM   2739  CG1 ILE B  75      -8.125   4.649   2.170  1.00 13.15      D000 C  
ATOM   2740  CG2 ILE B  75      -8.760   3.410   0.128  1.00 11.91      D000 C  
ATOM   2741  CD1 ILE B  75      -7.654   5.964   1.448  1.00 20.36      D000 C  
ATOM   2742  H   ILE B  75      -9.336   2.744   3.647  1.00  7.85           H  
ATOM   2743  HA  ILE B  75      -7.972   1.180   1.563  1.00  7.57           H  
ATOM   2744  HB  ILE B  75      -6.807   3.455   1.002  1.00 11.07           H  
ATOM   2745 HG13 ILE B  75      -7.658   4.753   3.149  1.00 13.15           H  
ATOM   2746 HG12 ILE B  75      -9.203   4.731   2.306  1.00 13.15           H  
ATOM   2747 HG21 ILE B  75      -8.666   4.344  -0.426  1.00 11.91           H  
ATOM   2748 HG22 ILE B  75      -8.589   2.571  -0.546  1.00 11.91           H  
ATOM   2749 HG23 ILE B  75      -9.783   3.413   0.505  1.00 11.91           H  
ATOM   2750 HD11 ILE B  75      -6.721   6.304   1.897  1.00 20.36           H  
ATOM   2751 HD12 ILE B  75      -7.301   5.968   0.417  1.00 20.36           H  
ATOM   2752 HD13 ILE B  75      -8.302   6.839   1.504  1.00 20.36           H  
ATOM   2753  N   PHE B  76      -5.959   0.973   3.049  1.00  9.46      D000 N  
ATOM   2754  CA  PHE B  76      -4.843   0.684   3.957  1.00 11.18      D000 C  
ATOM   2755  C   PHE B  76      -3.562   1.482   3.640  1.00 12.31      D000 C  
ATOM   2756  O   PHE B  76      -3.304   1.845   2.477  1.00 11.67      D000 O  
ATOM   2757  CB  PHE B  76      -4.545  -0.806   3.943  1.00 12.52      D000 C  
ATOM   2758  CG  PHE B  76      -5.668  -1.631   4.621  1.00 12.43      D000 C  
ATOM   2759  CD1 PHE B  76      -6.708  -2.011   3.772  1.00 12.08      D000 C  
ATOM   2760  CD2 PHE B  76      -5.798  -1.815   5.995  1.00 13.76      D000 C  
ATOM   2761  CE1 PHE B  76      -7.894  -2.519   4.250  1.00 12.14      D000 C  
ATOM   2762  CE2 PHE B  76      -7.016  -2.396   6.467  1.00 11.16      D000 C  
ATOM   2763  CZ  PHE B  76      -8.046  -2.681   5.647  1.00 12.73      D000 C  
ATOM   2764  H   PHE B  76      -5.991   0.446   2.188  1.00  9.46           H  
ATOM   2765  HA  PHE B  76      -5.223   0.956   4.941  1.00 11.18           H  
ATOM   2766  HB3 PHE B  76      -3.694  -1.012   4.593  1.00 12.52           H  
ATOM   2767  HB2 PHE B  76      -4.433  -1.278   2.967  1.00 12.52           H  
ATOM   2768  HD1 PHE B  76      -6.690  -1.649   2.754  1.00 12.08           H  
ATOM   2769  HD2 PHE B  76      -4.933  -1.569   6.594  1.00 13.76           H  
ATOM   2770  HE1 PHE B  76      -8.653  -2.841   3.552  1.00 12.14           H  
ATOM   2771  HE2 PHE B  76      -7.104  -2.571   7.529  1.00 11.16           H  
ATOM   2772  HZ  PHE B  76      -8.934  -3.162   6.029  1.00 12.73           H  
ATOM   2773  N   PRO B  77      -2.759   1.840   4.690  1.00 11.07      D000 N  
ATOM   2774  CA  PRO B  77      -1.443   2.488   4.575  1.00 13.98      D000 C  
ATOM   2775  C   PRO B  77      -0.355   1.542   3.990  1.00 15.86      D000 C  
ATOM   2776  O   PRO B  77      -0.399   0.300   4.267  1.00 11.86      D000 O  
ATOM   2777  CB  PRO B  77      -1.119   2.964   5.999  1.00 13.91      D000 C  
ATOM   2778  CG  PRO B  77      -1.970   2.010   6.859  1.00 18.27      D000 C  
ATOM   2779  CD  PRO B  77      -3.246   1.853   6.089  1.00 13.89      D000 C  
ATOM   2780  HA  PRO B  77      -1.555   3.350   3.916  1.00 13.98           H  
ATOM   2781  HB3 PRO B  77      -1.463   3.997   5.943  1.00 13.91           H  
ATOM   2782  HB2 PRO B  77      -0.047   3.024   6.188  1.00 13.91           H  
ATOM   2783  HG3 PRO B  77      -2.199   2.367   7.863  1.00 18.27           H  
ATOM   2784  HG2 PRO B  77      -1.536   1.016   6.970  1.00 18.27           H  
ATOM   2785  HD2 PRO B  77      -3.768   1.014   6.548  1.00 13.89           H  
ATOM   2786  HD3 PRO B  77      -3.933   2.691   6.204  1.00 13.89           H  
ATOM   2787  N   ASP B  78       0.577   2.127   3.197  1.00 12.88      D000 N  
ATOM   2788  CA  ASP B  78       1.693   1.468   2.441  1.00 13.51      D000 C  
ATOM   2789  C   ASP B  78       1.083   0.490   1.354  1.00 13.25      D000 C  
ATOM   2790  O   ASP B  78       1.361  -0.687   1.253  1.00 14.17      D000 O  
ATOM   2791  CB  ASP B  78       2.840   0.862   3.289  1.00 14.61      D000 C  
ATOM   2792  CG  ASP B  78       4.095   0.317   2.576  1.00 21.89      D000 C  
ATOM   2793  OD1 ASP B  78       4.392   0.918   1.542  1.00 21.73      D000 O  
ATOM   2794  OD2 ASP B  78       4.998  -0.292   3.181  1.00 20.72      D000 O1-
ATOM   2795  H   ASP B  78       0.544   3.133   3.114  1.00 12.88           H  
ATOM   2796  HA  ASP B  78       2.124   2.316   1.910  1.00 13.51           H  
ATOM   2797  HB3 ASP B  78       2.492   0.138   4.025  1.00 14.61           H  
ATOM   2798  HB2 ASP B  78       3.218   1.577   4.019  1.00 14.61           H  
ATOM   2799  N   ASP B  79       0.078   0.969   0.626  1.00 11.37      D000 N  
ATOM   2800  CA  ASP B  79      -0.653   0.247  -0.420  1.00  8.98      D000 C  
ATOM   2801  C   ASP B  79      -1.164   1.288  -1.455  1.00 12.03      D000 C  
ATOM   2802  O   ASP B  79      -0.944   1.133  -2.616  1.00 10.54      D000 O  
ATOM   2803  CB  ASP B  79      -1.939  -0.380   0.184  1.00 11.12      D000 C  
ATOM   2804  CG  ASP B  79      -2.654  -1.571  -0.522  1.00 14.80      D000 C  
ATOM   2805  OD1 ASP B  79      -2.079  -2.167  -1.514  1.00 13.73      D000 O  
ATOM   2806  OD2 ASP B  79      -3.776  -1.902  -0.136  1.00 13.09      D000 O1-
ATOM   2807  H   ASP B  79      -0.141   1.955   0.649  1.00 11.37           H  
ATOM   2808  HA  ASP B  79      -0.011  -0.485  -0.909  1.00  8.98           H  
ATOM   2809  HB3 ASP B  79      -2.689   0.410   0.144  1.00 11.12           H  
ATOM   2810  HB2 ASP B  79      -1.808  -0.499   1.259  1.00 11.12           H  
ATOM   2811  N   CYS B  80      -1.727   2.431  -1.039  1.00  9.14      D000 N  
ATOM   2812  CA  CYS B  80      -2.253   3.449  -1.970  1.00 10.72      D000 C  
ATOM   2813  C   CYS B  80      -1.189   4.388  -2.623  1.00  9.14      D000 C  
ATOM   2814  O   CYS B  80      -0.216   4.854  -1.980  1.00  9.49      D000 O  
ATOM   2815  CB  CYS B  80      -3.160   4.387  -1.151  1.00 13.36      D000 C  
ATOM   2816  SG  CYS B  80      -4.583   3.399  -0.726  1.00 17.27      D000 S  
ATOM   2817  H   CYS B  80      -1.979   2.602  -0.076  1.00  9.14           H  
ATOM   2818  HA  CYS B  80      -2.831   2.920  -2.728  1.00 10.72           H  
ATOM   2819  HB3 CYS B  80      -3.432   5.329  -1.628  1.00 13.36           H  
ATOM   2820  HB2 CYS B  80      -2.717   4.755  -0.226  1.00 13.36           H  
ATOM   2821  HG  CYS B  80      -5.001   3.340  -1.993  1.00 17.27           H  
ATOM   2822  N   GLU B  81      -1.419   4.633  -3.926  1.00  9.68      D000 N  
ATOM   2823  CA  GLU B  81      -0.584   5.472  -4.788  1.00  9.26      D000 C  
ATOM   2824  C   GLU B  81      -1.596   6.189  -5.649  1.00 11.23      D000 C  
ATOM   2825  O   GLU B  81      -2.407   5.602  -6.384  1.00 12.77      D000 O  
ATOM   2826  CB  GLU B  81       0.392   4.611  -5.549  1.00 12.92      D000 C  
ATOM   2827  CG  GLU B  81       1.630   4.301  -4.595  1.00 18.86      D000 C  
ATOM   2828  CD  GLU B  81       2.747   3.644  -5.342  1.00 28.81      D000 C  
ATOM   2829  OE1 GLU B  81       3.740   3.415  -4.650  1.00 24.94      D000 O  
ATOM   2830  OE2 GLU B  81       2.767   3.299  -6.550  1.00 27.85      D000 O1-
ATOM   2831  H   GLU B  81      -2.174   4.274  -4.494  1.00  9.68           H  
ATOM   2832  HA  GLU B  81      -0.096   6.320  -4.309  1.00  9.26           H  
ATOM   2833  HB3 GLU B  81       0.624   5.065  -6.513  1.00 12.92           H  
ATOM   2834  HB2 GLU B  81       0.027   3.636  -5.871  1.00 12.92           H  
ATOM   2835  HG3 GLU B  81       1.310   3.675  -3.763  1.00 18.86           H  
ATOM   2836  HG2 GLU B  81       1.822   5.261  -4.114  1.00 18.86           H  
ATOM   2837  N   PHE B  82      -1.658   7.517  -5.553  1.00  9.20      D000 N  
ATOM   2838  CA  PHE B  82      -2.492   8.379  -6.382  1.00  9.59      D000 C  
ATOM   2839  C   PHE B  82      -1.594   9.042  -7.400  1.00 11.50      D000 C  
ATOM   2840  O   PHE B  82      -0.564   9.551  -7.107  1.00 12.24      D000 O  
ATOM   2841  CB  PHE B  82      -3.159   9.492  -5.534  1.00 10.24      D000 C  
ATOM   2842  CG  PHE B  82      -4.221  10.368  -6.171  1.00  8.52      D000 C  
ATOM   2843  CD1 PHE B  82      -4.439  11.737  -5.822  1.00 10.19      D000 C  
ATOM   2844  CD2 PHE B  82      -5.321   9.629  -6.751  1.00  8.85      D000 C  
ATOM   2845  CE1 PHE B  82      -5.615  12.396  -6.268  1.00 10.91      D000 C  
ATOM   2846  CE2 PHE B  82      -6.406  10.349  -7.272  1.00 11.00      D000 C  
ATOM   2847  CZ  PHE B  82      -6.546  11.735  -7.072  1.00  9.58      D000 C  
ATOM   2848  H   PHE B  82      -1.064   7.989  -4.886  1.00  9.20           H  
ATOM   2849  HA  PHE B  82      -3.144   7.686  -6.914  1.00  9.59           H  
ATOM   2850  HB3 PHE B  82      -2.377  10.194  -5.244  1.00 10.24           H  
ATOM   2851  HB2 PHE B  82      -3.575   8.934  -4.695  1.00 10.24           H  
ATOM   2852  HD1 PHE B  82      -3.859  12.352  -5.151  1.00 10.19           H  
ATOM   2853  HD2 PHE B  82      -5.388   8.552  -6.771  1.00  8.85           H  
ATOM   2854  HE1 PHE B  82      -5.702  13.407  -5.899  1.00 10.91           H  
ATOM   2855  HE2 PHE B  82      -7.172   9.845  -7.844  1.00 11.00           H  
ATOM   2856  HZ  PHE B  82      -7.405  12.244  -7.486  1.00  9.58           H  
ATOM   2857  N   LYS B  83      -1.997   8.947  -8.691  1.00  9.89      D000 N  
ATOM   2858  CA  LYS B  83      -1.216   9.331  -9.839  1.00 11.65      D000 C  
ATOM   2859  C   LYS B  83      -1.990   9.924 -10.970  1.00 13.66      D000 C  
ATOM   2860  O   LYS B  83      -3.206   9.789 -10.951  1.00 10.33      D000 O  
ATOM   2861  CB  LYS B  83      -0.546   7.990 -10.371  1.00 12.64      D000 C  
ATOM   2862  CG  LYS B  83       0.351   7.263  -9.305  1.00 16.65      D000 C  
ATOM   2863  CD  LYS B  83       1.656   6.561  -9.859  1.00 22.39      D000 C  
ATOM   2864  CE  LYS B  83       2.278   5.627  -8.844  1.00 18.90      D000 C  
ATOM   2865  NZ  LYS B  83       3.618   5.134  -9.127  1.00 18.46      D000 N1+
ATOM   2866  H   LYS B  83      -2.830   8.445  -8.966  1.00  9.89           H  
ATOM   2867  HA  LYS B  83      -0.470  10.055  -9.512  1.00 11.65           H  
ATOM   2868  HB3 LYS B  83      -0.028   8.273 -11.287  1.00 12.64           H  
ATOM   2869  HB2 LYS B  83      -1.209   7.183 -10.684  1.00 12.64           H  
ATOM   2870  HG3 LYS B  83      -0.220   6.504  -8.770  1.00 16.65           H  
ATOM   2871  HG2 LYS B  83       0.655   7.986  -8.548  1.00 16.65           H  
ATOM   2872  HD3 LYS B  83       2.328   7.378 -10.121  1.00 22.39           H  
ATOM   2873  HD2 LYS B  83       1.417   6.121 -10.827  1.00 22.39           H  
ATOM   2874  HE3 LYS B  83       1.672   4.722  -8.813  1.00 18.90           H  
ATOM   2875  HE2 LYS B  83       2.462   6.168  -7.915  1.00 18.90           H  
ATOM   2876  HZ1 LYS B  83       3.567   4.627  -9.999  1.00 18.46           H  
ATOM   2877  HZ2 LYS B  83       4.335   5.841  -9.216  1.00 18.46           H  
ATOM   2878  HZ3 LYS B  83       3.953   4.518  -8.401  1.00 18.46           H  
ATOM   2879  N   ARG B  84      -1.300  10.487 -11.947  1.00 10.22      D000 N  
ATOM   2880  CA  ARG B  84      -1.895  10.934 -13.232  1.00 12.49      D000 C  
ATOM   2881  C   ARG B  84      -1.964   9.733 -14.134  1.00 12.19      D000 C  
ATOM   2882  O   ARG B  84      -1.167   8.782 -14.041  1.00 12.48      D000 O  
ATOM   2883  CB  ARG B  84      -0.901  11.919 -13.904  1.00 11.51      D000 C  
ATOM   2884  CG  ARG B  84      -0.670  13.172 -13.057  1.00 17.00      D000 C  
ATOM   2885  CD  ARG B  84      -0.266  14.424 -13.941  1.00 16.56      D000 C  
ATOM   2886  NE  ARG B  84      -1.325  14.871 -14.843  1.00 23.80      D000 N  
ATOM   2887  CZ  ARG B  84      -1.734  16.038 -15.224  1.00 26.31      D000 C  
ATOM   2888  NH1 ARG B  84      -1.084  17.148 -14.795  1.00 25.67      D000 N  
ATOM   2889  NH2 ARG B  84      -2.742  16.259 -16.100  1.00 22.22      D000 N1+
ATOM   2890  H   ARG B  84      -0.301  10.512 -11.798  1.00 10.22           H  
ATOM   2891  HA  ARG B  84      -2.882  11.397 -13.212  1.00 12.49           H  
ATOM   2892  HB3 ARG B  84      -1.375  12.197 -14.846  1.00 11.51           H  
ATOM   2893  HB2 ARG B  84       0.056  11.485 -14.193  1.00 11.51           H  
ATOM   2894  HG3 ARG B  84       0.119  13.053 -12.315  1.00 17.00           H  
ATOM   2895  HG2 ARG B  84      -1.546  13.465 -12.479  1.00 17.00           H  
ATOM   2896  HD3 ARG B  84       0.466  14.073 -14.668  1.00 16.56           H  
ATOM   2897  HD2 ARG B  84       0.231  15.139 -13.285  1.00 16.56           H  
ATOM   2898  HE  ARG B  84      -1.771  14.117 -15.346  1.00 23.80           H  
ATOM   2899 HH12 ARG B  84      -1.302  18.059 -15.174  1.00 25.67           H  
ATOM   2900 HH11 ARG B  84      -0.260  16.988 -14.234  1.00 25.67           H  
ATOM   2901 HH22 ARG B  84      -2.946  17.218 -16.342  1.00 22.22           H  
ATOM   2902 HH21 ARG B  84      -3.000  15.542 -16.763  1.00 22.22           H  
ATOM   2903  N   VAL B  85      -2.904   9.759 -15.047  1.00 12.42      D000 N  
ATOM   2904  CA  VAL B  85      -3.117   8.697 -15.974  1.00 12.97      D000 C  
ATOM   2905  C   VAL B  85      -2.358   9.049 -17.304  1.00 14.55      D000 C  
ATOM   2906  O   VAL B  85      -2.621  10.034 -17.934  1.00 17.00      D000 O  
ATOM   2907  CB  VAL B  85      -4.656   8.700 -16.301  1.00 14.21      D000 C  
ATOM   2908  CG1 VAL B  85      -5.186   7.834 -17.439  1.00 14.87      D000 C  
ATOM   2909  CG2 VAL B  85      -5.458   8.485 -14.980  1.00 12.07      D000 C  
ATOM   2910  H   VAL B  85      -3.591  10.496 -14.982  1.00 12.42           H  
ATOM   2911  HA  VAL B  85      -2.860   7.729 -15.544  1.00 12.97           H  
ATOM   2912  HB  VAL B  85      -4.876   9.745 -16.518  1.00 14.21           H  
ATOM   2913 HG11 VAL B  85      -6.262   7.751 -17.594  1.00 14.87           H  
ATOM   2914 HG12 VAL B  85      -4.816   8.212 -18.392  1.00 14.87           H  
ATOM   2915 HG13 VAL B  85      -4.925   6.784 -17.306  1.00 14.87           H  
ATOM   2916 HG21 VAL B  85      -5.249   7.598 -14.383  1.00 12.07           H  
ATOM   2917 HG22 VAL B  85      -5.462   9.284 -14.239  1.00 12.07           H  
ATOM   2918 HG23 VAL B  85      -6.528   8.400 -15.166  1.00 12.07           H  
ATOM   2919  N   PRO B  86      -1.389   8.173 -17.723  1.00 17.23      D000 N  
ATOM   2920  CA  PRO B  86      -0.465   8.408 -18.888  1.00 18.60      D000 C  
ATOM   2921  C   PRO B  86      -1.244   8.585 -20.218  1.00 18.27      D000 C  
ATOM   2922  O   PRO B  86      -0.809   9.438 -20.982  1.00 18.56      D000 O  
ATOM   2923  CB  PRO B  86       0.461   7.168 -18.853  1.00 21.64      D000 C  
ATOM   2924  CG  PRO B  86      -0.397   6.009 -18.235  1.00 22.65      D000 C  
ATOM   2925  CD  PRO B  86      -1.271   6.764 -17.186  1.00 21.01      D000 C  
ATOM   2926  HA  PRO B  86       0.043   9.362 -18.745  1.00 18.60           H  
ATOM   2927  HB3 PRO B  86       1.279   7.431 -18.183  1.00 21.64           H  
ATOM   2928  HB2 PRO B  86       0.950   6.878 -19.783  1.00 21.64           H  
ATOM   2929  HG3 PRO B  86       0.200   5.194 -17.824  1.00 22.65           H  
ATOM   2930  HG2 PRO B  86      -1.089   5.694 -19.016  1.00 22.65           H  
ATOM   2931  HD2 PRO B  86      -2.259   6.383 -16.928  1.00 21.01           H  
ATOM   2932  HD3 PRO B  86      -0.824   6.708 -16.193  1.00 21.01           H  
ATOM   2933  N   GLN B  87      -2.360   7.823 -20.444  1.00 16.51      D000 N  
ATOM   2934  CA  GLN B  87      -3.024   7.799 -21.757  1.00 17.13      D000 C  
ATOM   2935  C   GLN B  87      -4.221   8.768 -21.825  1.00 15.86      D000 C  
ATOM   2936  O   GLN B  87      -4.954   8.720 -22.851  1.00 15.32      D000 O  
ATOM   2937  CB  GLN B  87      -3.355   6.296 -22.108  1.00 16.88      D000 C  
ATOM   2938  CG  GLN B  87      -4.701   5.688 -21.652  1.00 23.51      D000 C  
ATOM   2939  CD  GLN B  87      -4.846   5.519 -20.118  1.00 30.47      D000 C  
ATOM   2940  NE2 GLN B  87      -6.003   5.064 -19.642  1.00 35.63      D000 N  
ATOM   2941  OE1 GLN B  87      -3.865   5.860 -19.418  1.00 22.75      D000 O  
ATOM   2942  H   GLN B  87      -2.617   7.024 -19.882  1.00 16.51           H  
ATOM   2943  HA  GLN B  87      -2.396   8.199 -22.552  1.00 17.13           H  
ATOM   2944  HB3 GLN B  87      -2.612   5.608 -21.705  1.00 16.88           H  
ATOM   2945  HB2 GLN B  87      -3.300   6.294 -23.197  1.00 16.88           H  
ATOM   2946  HG3 GLN B  87      -4.875   4.727 -22.134  1.00 23.51           H  
ATOM   2947  HG2 GLN B  87      -5.540   6.325 -21.931  1.00 23.51           H  
ATOM   2948 HE22 GLN B  87      -6.116   4.772 -18.682  1.00 35.63           H  
ATOM   2949 HE21 GLN B  87      -6.779   4.836 -20.247  1.00 35.63           H  
ATOM   2950  N   CYS B  88      -4.421   9.599 -20.811  1.00 16.57      D000 N  
ATOM   2951  CA  CYS B  88      -5.269  10.771 -20.761  1.00 13.92      D000 C  
ATOM   2952  C   CYS B  88      -4.509  12.097 -20.273  1.00 15.03      D000 C  
ATOM   2953  O   CYS B  88      -4.843  12.566 -19.195  1.00 19.01      D000 O  
ATOM   2954  CB  CYS B  88      -6.574  10.518 -20.024  1.00 16.34      D000 C  
ATOM   2955  SG  CYS B  88      -7.501   9.156 -20.802  1.00 18.11      D000 S  
ATOM   2956  H   CYS B  88      -3.782   9.516 -20.033  1.00 16.57           H  
ATOM   2957  HA  CYS B  88      -5.563  10.911 -21.801  1.00 13.92           H  
ATOM   2958  HB3 CYS B  88      -7.259  11.366 -20.013  1.00 16.34           H  
ATOM   2959  HB2 CYS B  88      -6.276  10.285 -19.002  1.00 16.34           H  
ATOM   2960  HG  CYS B  88      -6.567   8.944 -21.734  1.00 18.11           H  
ATOM   2961  N   PRO B  89      -3.352  12.488 -20.812  1.00 13.00      D000 N  
ATOM   2962  CA  PRO B  89      -2.444  13.498 -20.282  1.00 16.36      D000 C  
ATOM   2963  C   PRO B  89      -2.927  14.988 -20.354  1.00 20.19      D000 C  
ATOM   2964  O   PRO B  89      -2.603  15.889 -19.596  1.00 23.01      D000 O  
ATOM   2965  CB  PRO B  89      -1.170  13.185 -20.979  1.00 18.78      D000 C  
ATOM   2966  CG  PRO B  89      -1.550  12.934 -22.407  1.00 18.97      D000 C  
ATOM   2967  CD  PRO B  89      -2.805  12.065 -22.104  1.00 16.37      D000 C  
ATOM   2968  HA  PRO B  89      -2.347  13.377 -19.203  1.00 16.36           H  
ATOM   2969  HB3 PRO B  89      -0.774  12.345 -20.408  1.00 18.78           H  
ATOM   2970  HB2 PRO B  89      -0.361  13.915 -20.943  1.00 18.78           H  
ATOM   2971  HG3 PRO B  89      -0.753  12.422 -22.946  1.00 18.97           H  
ATOM   2972  HG2 PRO B  89      -1.793  13.777 -23.054  1.00 18.97           H  
ATOM   2973  HD2 PRO B  89      -3.584  12.180 -22.858  1.00 16.37           H  
ATOM   2974  HD3 PRO B  89      -2.546  11.007 -22.135  1.00 16.37           H  
ATOM   2975  N   SER B  90      -3.734  15.231 -21.359  1.00 13.28      D000 N  
ATOM   2976  CA  SER B  90      -4.109  16.582 -21.799  1.00 13.55      D000 C  
ATOM   2977  C   SER B  90      -5.273  17.190 -21.062  1.00 16.63      D000 C  
ATOM   2978  O   SER B  90      -5.660  18.243 -21.457  1.00 18.26      D000 O  
ATOM   2979  CB  SER B  90      -4.117  16.466 -23.374  1.00 17.55      D000 C  
ATOM   2980  OG  SER B  90      -5.259  15.818 -23.993  1.00 21.65      D000 O  
ATOM   2981  H   SER B  90      -3.934  14.530 -22.058  1.00 13.28           H  
ATOM   2982  HA  SER B  90      -3.325  17.263 -21.466  1.00 13.55           H  
ATOM   2983  HB3 SER B  90      -3.314  15.871 -23.809  1.00 17.55           H  
ATOM   2984  HB2 SER B  90      -3.975  17.473 -23.767  1.00 17.55           H  
ATOM   2985  HG  SER B  90      -5.349  14.935 -23.628  1.00 21.65           H  
ATOM   2986  N   GLY B  91      -5.736  16.559 -19.990  1.00 14.96      D000 N  
ATOM   2987  CA  GLY B  91      -6.762  17.041 -19.145  1.00 15.85      D000 C  
ATOM   2988  C   GLY B  91      -6.415  16.497 -17.743  1.00 16.69      D000 C  
ATOM   2989  O   GLY B  91      -5.615  15.510 -17.680  1.00 15.66      D000 O  
ATOM   2990  H   GLY B  91      -5.379  15.626 -19.843  1.00 14.96           H  
ATOM   2991  HA3 GLY B  91      -7.696  16.646 -19.544  1.00 15.85           H  
ATOM   2992  HA2 GLY B  91      -6.747  18.128 -19.075  1.00 15.85           H  
ATOM   2993  N   ARG B  92      -7.054  17.049 -16.693  1.00 10.75      D000 N  
ATOM   2994  CA  ARG B  92      -6.662  16.891 -15.296  1.00 11.37      D000 C  
ATOM   2995  C   ARG B  92      -7.306  15.577 -14.744  1.00 13.88      D000 C  
ATOM   2996  O   ARG B  92      -8.184  15.656 -13.950  1.00 11.33      D000 O  
ATOM   2997  CB  ARG B  92      -7.203  18.220 -14.568  1.00 15.15      D000 C  
ATOM   2998  CG  ARG B  92      -6.692  19.568 -15.084  1.00 15.35      D000 C  
ATOM   2999  CD  ARG B  92      -7.647  20.762 -14.731  1.00 16.99      D000 C  
ATOM   3000  NE  ARG B  92      -7.868  20.924 -13.268  1.00 15.41      D000 N  
ATOM   3001  CZ  ARG B  92      -8.799  21.631 -12.573  1.00 13.33      D000 C  
ATOM   3002  NH1 ARG B  92      -9.746  22.307 -13.176  1.00 14.38      D000 N  
ATOM   3003  NH2 ARG B  92      -8.598  21.713 -11.268  1.00 14.76      D000 N1+
ATOM   3004  H   ARG B  92      -7.839  17.596 -17.018  1.00 10.75           H  
ATOM   3005  HA  ARG B  92      -5.582  16.766 -15.214  1.00 11.37           H  
ATOM   3006  HB3 ARG B  92      -6.830  18.175 -13.545  1.00 15.15           H  
ATOM   3007  HB2 ARG B  92      -8.289  18.281 -14.494  1.00 15.15           H  
ATOM   3008  HG3 ARG B  92      -6.670  19.374 -16.157  1.00 15.35           H  
ATOM   3009  HG2 ARG B  92      -5.670  19.886 -14.876  1.00 15.35           H  
ATOM   3010  HD3 ARG B  92      -8.591  20.794 -15.276  1.00 16.99           H  
ATOM   3011  HD2 ARG B  92      -7.137  21.682 -15.016  1.00 16.99           H  
ATOM   3012  HE  ARG B  92      -7.109  20.621 -12.675  1.00 15.41           H  
ATOM   3013 HH12 ARG B  92     -10.560  22.718 -12.741  1.00 14.38           H  
ATOM   3014 HH11 ARG B  92      -9.851  22.206 -14.176  1.00 14.38           H  
ATOM   3015 HH22 ARG B  92      -9.014  22.429 -10.689  1.00 14.76           H  
ATOM   3016 HH21 ARG B  92      -7.800  21.264 -10.841  1.00 14.76           H  
ATOM   3017  N   VAL B  93      -6.935  14.458 -15.327  1.00 10.38      D000 N  
ATOM   3018  CA  VAL B  93      -7.313  13.071 -15.004  1.00 10.69      D000 C  
ATOM   3019  C   VAL B  93      -6.299  12.380 -14.112  1.00 13.62      D000 C  
ATOM   3020  O   VAL B  93      -5.111  12.382 -14.477  1.00 13.67      D000 O  
ATOM   3021  CB  VAL B  93      -7.570  12.309 -16.294  1.00 11.98      D000 C  
ATOM   3022  CG1 VAL B  93      -7.844  10.853 -16.161  1.00  9.94      D000 C  
ATOM   3023  CG2 VAL B  93      -8.729  13.025 -16.958  1.00 10.00      D000 C  
ATOM   3024  H   VAL B  93      -6.220  14.609 -16.025  1.00 10.38           H  
ATOM   3025  HA  VAL B  93      -8.253  13.170 -14.462  1.00 10.69           H  
ATOM   3026  HB  VAL B  93      -6.645  12.271 -16.870  1.00 11.98           H  
ATOM   3027 HG11 VAL B  93      -8.796  10.596 -15.697  1.00  9.94           H  
ATOM   3028 HG12 VAL B  93      -7.922  10.441 -17.168  1.00  9.94           H  
ATOM   3029 HG13 VAL B  93      -7.058  10.292 -15.656  1.00  9.94           H  
ATOM   3030 HG21 VAL B  93      -9.548  13.189 -16.257  1.00 10.00           H  
ATOM   3031 HG22 VAL B  93      -8.391  13.838 -17.601  1.00 10.00           H  
ATOM   3032 HG23 VAL B  93      -9.167  12.345 -17.689  1.00 10.00           H  
ATOM   3033  N   TYR B  94      -6.720  11.675 -13.026  1.00 11.55      D000 N  
ATOM   3034  CA  TYR B  94      -5.946  10.983 -12.068  1.00 11.60      D000 C  
ATOM   3035  C   TYR B  94      -6.594   9.631 -11.879  1.00 13.01      D000 C  
ATOM   3036  O   TYR B  94      -7.764   9.393 -12.332  1.00 14.75      D000 O  
ATOM   3037  CB  TYR B  94      -5.796  11.770 -10.709  1.00 10.20      D000 C  
ATOM   3038  CG  TYR B  94      -5.033  13.072 -10.738  1.00 11.39      D000 C  
ATOM   3039  CD1 TYR B  94      -5.636  14.197 -11.271  1.00 10.18      D000 C  
ATOM   3040  CD2 TYR B  94      -3.694  13.099 -10.252  1.00  9.68      D000 C  
ATOM   3041  CE1 TYR B  94      -4.875  15.343 -11.459  1.00 12.62      D000 C  
ATOM   3042  CE2 TYR B  94      -2.948  14.279 -10.490  1.00 12.49      D000 C  
ATOM   3043  CZ  TYR B  94      -3.505  15.361 -11.110  1.00 14.71      D000 C  
ATOM   3044  OH  TYR B  94      -2.819  16.527 -11.233  1.00 14.15      D000 O  
ATOM   3045  H   TYR B  94      -7.715  11.499 -13.028  1.00 11.55           H  
ATOM   3046  HA  TYR B  94      -4.960  10.829 -12.507  1.00 11.60           H  
ATOM   3047  HB3 TYR B  94      -5.208  11.076 -10.108  1.00 10.20           H  
ATOM   3048  HB2 TYR B  94      -6.788  11.860 -10.268  1.00 10.20           H  
ATOM   3049  HD1 TYR B  94      -6.653  14.231 -11.633  1.00 10.18           H  
ATOM   3050  HD2 TYR B  94      -3.294  12.212  -9.783  1.00  9.68           H  
ATOM   3051  HE1 TYR B  94      -5.356  16.193 -11.921  1.00 12.62           H  
ATOM   3052  HE2 TYR B  94      -2.044  14.302  -9.900  1.00 12.49           H  
ATOM   3053  HH  TYR B  94      -1.952  16.457 -10.828  1.00 14.15           H  
ATOM   3054  N   VAL B  95      -5.771   8.744 -11.265  1.00 10.44      D000 N  
ATOM   3055  CA  VAL B  95      -6.212   7.431 -10.767  1.00  9.98      D000 C  
ATOM   3056  C   VAL B  95      -5.642   7.171  -9.318  1.00  8.99      D000 C  
ATOM   3057  O   VAL B  95      -4.444   7.501  -9.109  1.00  9.30      D000 O  
ATOM   3058  CB  VAL B  95      -5.783   6.325 -11.678  1.00 11.43      D000 C  
ATOM   3059  CG1 VAL B  95      -4.238   6.212 -11.933  1.00  9.37      D000 C  
ATOM   3060  CG2 VAL B  95      -6.285   4.882 -11.265  1.00 10.08      D000 C  
ATOM   3061  H   VAL B  95      -4.884   9.053 -10.894  1.00 10.44           H  
ATOM   3062  HA  VAL B  95      -7.292   7.382 -10.624  1.00  9.98           H  
ATOM   3063  HB  VAL B  95      -6.287   6.591 -12.607  1.00 11.43           H  
ATOM   3064 HG11 VAL B  95      -3.940   5.276 -12.406  1.00  9.37           H  
ATOM   3065 HG12 VAL B  95      -3.895   7.005 -12.596  1.00  9.37           H  
ATOM   3066 HG13 VAL B  95      -3.593   6.390 -11.072  1.00  9.37           H  
ATOM   3067 HG21 VAL B  95      -7.191   4.868 -10.659  1.00 10.08           H  
ATOM   3068 HG22 VAL B  95      -6.344   4.107 -12.029  1.00 10.08           H  
ATOM   3069 HG23 VAL B  95      -5.555   4.402 -10.613  1.00 10.08           H  
ATOM   3070  N   LEU B  96      -6.395   6.417  -8.496  1.00  9.05      D000 N  
ATOM   3071  CA  LEU B  96      -5.935   5.740  -7.236  1.00  8.82      D000 C  
ATOM   3072  C   LEU B  96      -5.628   4.227  -7.567  1.00 10.57      D000 C  
ATOM   3073  O   LEU B  96      -6.525   3.594  -8.200  1.00 11.60      D000 O  
ATOM   3074  CB  LEU B  96      -6.918   6.050  -6.162  1.00  8.13      D000 C  
ATOM   3075  CG  LEU B  96      -6.768   5.356  -4.837  1.00 11.51      D000 C  
ATOM   3076  CD1 LEU B  96      -5.587   5.995  -3.976  1.00 11.95      D000 C  
ATOM   3077  CD2 LEU B  96      -8.133   5.216  -4.148  1.00 16.82      D000 C  
ATOM   3078  H   LEU B  96      -7.352   6.145  -8.673  1.00  9.05           H  
ATOM   3079  HA  LEU B  96      -4.940   6.130  -7.021  1.00  8.82           H  
ATOM   3080  HB3 LEU B  96      -7.870   5.755  -6.604  1.00  8.13           H  
ATOM   3081  HB2 LEU B  96      -7.129   7.109  -6.011  1.00  8.13           H  
ATOM   3082  HG  LEU B  96      -6.432   4.320  -4.891  1.00 11.51           H  
ATOM   3083 HD11 LEU B  96      -5.562   7.062  -3.757  1.00 11.95           H  
ATOM   3084 HD12 LEU B  96      -5.388   5.394  -3.088  1.00 11.95           H  
ATOM   3085 HD13 LEU B  96      -4.737   5.797  -4.629  1.00 11.95           H  
ATOM   3086 HD21 LEU B  96      -8.441   4.177  -4.022  1.00 16.82           H  
ATOM   3087 HD22 LEU B  96      -8.319   5.829  -3.266  1.00 16.82           H  
ATOM   3088 HD23 LEU B  96      -8.906   5.588  -4.821  1.00 16.82           H  
ATOM   3089  N   LYS B  97      -4.409   3.729  -7.259  1.00 10.73      D000 N  
ATOM   3090  CA  LYS B  97      -4.089   2.269  -7.339  1.00 12.13      D000 C  
ATOM   3091  C   LYS B  97      -3.450   1.806  -6.072  1.00 14.59      D000 C  
ATOM   3092  O   LYS B  97      -3.136   2.625  -5.188  1.00 13.36      D000 O  
ATOM   3093  CB  LYS B  97      -3.188   2.005  -8.622  1.00 19.50      D000 C  
ATOM   3094  CG  LYS B  97      -1.742   2.711  -8.625  1.00 26.03      D000 C  
ATOM   3095  CD  LYS B  97      -1.108   2.719  -9.936  1.00 32.51      D000 C  
ATOM   3096  CE  LYS B  97      -0.831   1.348 -10.666  1.00 37.30      D000 C  
ATOM   3097  NZ  LYS B  97       0.069   1.556 -11.761  1.00 35.43      D000 N1+
ATOM   3098  H   LYS B  97      -3.618   4.229  -6.879  1.00 10.73           H  
ATOM   3099  HA  LYS B  97      -5.044   1.745  -7.343  1.00 12.13           H  
ATOM   3100  HB3 LYS B  97      -3.786   2.437  -9.424  1.00 19.50           H  
ATOM   3101  HB2 LYS B  97      -3.121   0.925  -8.755  1.00 19.50           H  
ATOM   3102  HG3 LYS B  97      -1.075   2.266  -7.887  1.00 26.03           H  
ATOM   3103  HG2 LYS B  97      -1.880   3.769  -8.399  1.00 26.03           H  
ATOM   3104  HD3 LYS B  97      -0.224   3.352 -10.020  1.00 32.51           H  
ATOM   3105  HD2 LYS B  97      -1.868   3.196 -10.555  1.00 32.51           H  
ATOM   3106  HE3 LYS B  97      -1.668   0.757 -11.038  1.00 37.30           H  
ATOM   3107  HE2 LYS B  97      -0.267   0.623 -10.079  1.00 37.30           H  
ATOM   3108  HZ1 LYS B  97       0.313   0.639 -12.107  1.00 35.43           H  
ATOM   3109  HZ2 LYS B  97      -0.313   2.008 -12.579  1.00 35.43           H  
ATOM   3110  HZ3 LYS B  97       0.904   2.022 -11.438  1.00 35.43           H  
ATOM   3111  N   PHE B  98      -3.421   0.462  -5.912  1.00 17.59      D000 N  
ATOM   3112  CA  PHE B  98      -3.010  -0.248  -4.717  1.00 14.97      D000 C  
ATOM   3113  C   PHE B  98      -1.757  -1.103  -5.091  1.00 20.11      D000 C  
ATOM   3114  O   PHE B  98      -1.447  -1.272  -6.265  1.00 22.34      D000 O  
ATOM   3115  CB  PHE B  98      -4.182  -1.148  -4.392  1.00 18.11      D000 C  
ATOM   3116  CG  PHE B  98      -5.434  -0.376  -4.078  1.00 21.68      D000 C  
ATOM   3117  CD1 PHE B  98      -5.508   0.357  -2.835  1.00 18.82      D000 C  
ATOM   3118  CD2 PHE B  98      -6.441  -0.147  -5.017  1.00 21.37      D000 C  
ATOM   3119  CE1 PHE B  98      -6.569   1.181  -2.641  1.00 20.53      D000 C  
ATOM   3120  CE2 PHE B  98      -7.567   0.633  -4.797  1.00 19.62      D000 C  
ATOM   3121  CZ  PHE B  98      -7.639   1.301  -3.544  1.00 20.23      D000 C  
ATOM   3122  H   PHE B  98      -3.934  -0.044  -6.620  1.00 17.59           H  
ATOM   3123  HA  PHE B  98      -2.766   0.455  -3.922  1.00 14.97           H  
ATOM   3124  HB3 PHE B  98      -3.933  -1.771  -3.533  1.00 18.11           H  
ATOM   3125  HB2 PHE B  98      -4.329  -1.829  -5.230  1.00 18.11           H  
ATOM   3126  HD1 PHE B  98      -4.769   0.353  -2.048  1.00 18.82           H  
ATOM   3127  HD2 PHE B  98      -6.325  -0.571  -6.003  1.00 21.37           H  
ATOM   3128  HE1 PHE B  98      -6.639   1.776  -1.742  1.00 20.53           H  
ATOM   3129  HE2 PHE B  98      -8.358   0.817  -5.509  1.00 19.62           H  
ATOM   3130  HZ  PHE B  98      -8.526   1.830  -3.228  1.00 20.23           H  
ATOM   3131  N   LYS B  99      -1.046  -1.648  -4.065  1.00 17.88      D000 N  
ATOM   3132  CA  LYS B  99       0.037  -2.530  -4.236  1.00 22.62      D000 C  
ATOM   3133  C   LYS B  99      -0.467  -4.037  -4.251  1.00 27.51      D000 C  
ATOM   3134  O   LYS B  99       0.149  -4.945  -4.831  1.00 29.97      D000 O  
ATOM   3135  CB  LYS B  99       1.172  -2.335  -3.198  1.00 24.14      D000 C  
ATOM   3136  CG  LYS B  99       1.888  -0.981  -3.365  1.00 25.59      D000 C  
ATOM   3137  CD  LYS B  99       2.934  -0.748  -2.251  1.00 28.04      D000 C  
ATOM   3138  CE  LYS B  99       3.513   0.664  -2.420  1.00 25.48      D000 C  
ATOM   3139  NZ  LYS B  99       4.594   0.831  -1.499  1.00 21.44      D000 N1+
ATOM   3140  H   LYS B  99      -1.361  -1.521  -3.114  1.00 17.88           H  
ATOM   3141  HA  LYS B  99       0.471  -2.291  -5.207  1.00 22.62           H  
ATOM   3142  HB3 LYS B  99       1.986  -2.993  -3.503  1.00 24.14           H  
ATOM   3143  HB2 LYS B  99       0.909  -2.559  -2.164  1.00 24.14           H  
ATOM   3144  HG3 LYS B  99       1.115  -0.216  -3.435  1.00 25.59           H  
ATOM   3145  HG2 LYS B  99       2.386  -0.966  -4.334  1.00 25.59           H  
ATOM   3146  HD3 LYS B  99       3.648  -1.571  -2.261  1.00 28.04           H  
ATOM   3147  HD2 LYS B  99       2.500  -0.819  -1.254  1.00 28.04           H  
ATOM   3148  HE3 LYS B  99       2.791   1.450  -2.199  1.00 25.48           H  
ATOM   3149  HE2 LYS B  99       3.842   0.652  -3.459  1.00 25.48           H  
ATOM   3150  HZ1 LYS B  99       4.864   1.796  -1.629  1.00 21.44           H  
ATOM   3151  HZ2 LYS B  99       4.258   0.721  -0.553  1.00 21.44           H  
ATOM   3152  HZ3 LYS B  99       5.342   0.173  -1.663  1.00 21.44           H  
ATOM   3153  N   ALA B 100      -1.551  -4.330  -3.539  1.00 26.32      D000 N  
ATOM   3154  CA  ALA B 100      -2.125  -5.611  -3.238  1.00 27.37      D000 C  
ATOM   3155  C   ALA B 100      -3.505  -5.803  -3.884  1.00 28.92      D000 C  
ATOM   3156  O   ALA B 100      -4.243  -6.754  -3.515  1.00 30.87      D000 O  
ATOM   3157  CB  ALA B 100      -2.279  -5.783  -1.685  1.00 28.73      D000 C  
ATOM   3158  H   ALA B 100      -1.937  -3.536  -3.048  1.00 26.32           H  
ATOM   3159  HA  ALA B 100      -1.583  -6.478  -3.617  1.00 27.37           H  
ATOM   3160  HB1 ALA B 100      -3.086  -6.457  -1.397  1.00 28.73           H  
ATOM   3161  HB2 ALA B 100      -1.421  -6.171  -1.137  1.00 28.73           H  
ATOM   3162  HB3 ALA B 100      -2.539  -4.859  -1.169  1.00 28.73           H  
ATOM   3163  N   GLY B 101      -3.929  -4.861  -4.653  1.00 31.15      D000 N  
ATOM   3164  CA  GLY B 101      -5.205  -4.806  -5.370  1.00 30.08      D000 C  
ATOM   3165  C   GLY B 101      -4.936  -4.496  -6.751  1.00 29.61      D000 C  
ATOM   3166  O   GLY B 101      -4.049  -3.702  -7.096  1.00 35.20      D000 O  
ATOM   3167  H   GLY B 101      -3.275  -4.146  -4.937  1.00 31.15           H  
ATOM   3168  HA3 GLY B 101      -5.684  -3.960  -4.877  1.00 30.08           H  
ATOM   3169  HA2 GLY B 101      -5.880  -5.661  -5.347  1.00 30.08           H  
ATOM   3170  N   SER B 102      -5.749  -5.035  -7.615  1.00 24.99      D000 N  
ATOM   3171  CA  SER B 102      -5.757  -4.793  -9.097  1.00 31.30      D000 C  
ATOM   3172  C   SER B 102      -6.773  -3.738  -9.517  1.00 30.19      D000 C  
ATOM   3173  O   SER B 102      -6.639  -3.232 -10.621  1.00 35.47      D000 O  
ATOM   3174  CB  SER B 102      -5.792  -6.192  -9.761  1.00 32.69      D000 C  
ATOM   3175  OG  SER B 102      -7.017  -6.858 -10.009  1.00 37.64      D000 O  
ATOM   3176  H   SER B 102      -6.601  -5.464  -7.284  1.00 24.99           H  
ATOM   3177  HA  SER B 102      -4.725  -4.516  -9.313  1.00 31.30           H  
ATOM   3178  HB3 SER B 102      -5.236  -6.886  -9.130  1.00 32.69           H  
ATOM   3179  HB2 SER B 102      -5.146  -6.122 -10.636  1.00 32.69           H  
ATOM   3180  HG  SER B 102      -6.831  -7.601 -10.589  1.00 37.64           H  
ATOM   3181  N   LYS B 103      -7.667  -3.374  -8.611  1.00 22.42      D000 N  
ATOM   3182  CA  LYS B 103      -8.561  -2.255  -8.936  1.00 24.52      D000 C  
ATOM   3183  C   LYS B 103      -7.990  -0.854  -9.139  1.00 25.61      D000 C  
ATOM   3184  O   LYS B 103      -7.087  -0.427  -8.421  1.00 23.50      D000 O  
ATOM   3185  CB  LYS B 103      -9.592  -2.242  -7.819  1.00 28.24      D000 C  
ATOM   3186  CG  LYS B 103     -10.560  -3.394  -7.874  1.00 31.75      D000 C  
ATOM   3187  CD  LYS B 103     -11.769  -3.603  -6.879  1.00 36.84      D000 C  
ATOM   3188  CE  LYS B 103     -12.645  -4.831  -7.194  1.00 30.53      D000 C  
ATOM   3189  NZ  LYS B 103     -11.944  -6.121  -7.208  1.00 31.33      D000 N1+
ATOM   3190  H   LYS B 103      -7.721  -3.772  -7.685  1.00 22.42           H  
ATOM   3191  HA  LYS B 103      -9.005  -2.542  -9.889  1.00 24.52           H  
ATOM   3192  HB3 LYS B 103     -10.169  -1.318  -7.858  1.00 28.24           H  
ATOM   3193  HB2 LYS B 103      -9.005  -2.122  -6.908  1.00 28.24           H  
ATOM   3194  HG3 LYS B 103      -9.947  -4.294  -7.928  1.00 31.75           H  
ATOM   3195  HG2 LYS B 103     -11.066  -3.322  -8.837  1.00 31.75           H  
ATOM   3196  HD3 LYS B 103     -12.357  -2.689  -6.961  1.00 36.84           H  
ATOM   3197  HD2 LYS B 103     -11.314  -3.779  -5.905  1.00 36.84           H  
ATOM   3198  HE3 LYS B 103     -13.294  -4.713  -8.062  1.00 30.53           H  
ATOM   3199  HE2 LYS B 103     -13.409  -4.890  -6.419  1.00 30.53           H  
ATOM   3200  HZ1 LYS B 103     -12.598  -6.857  -7.434  1.00 31.33           H  
ATOM   3201  HZ2 LYS B 103     -11.194  -6.248  -7.873  1.00 31.33           H  
ATOM   3202  HZ3 LYS B 103     -11.745  -6.429  -6.267  1.00 31.33           H  
ATOM   3203  N   ARG B 104      -8.564  -0.184 -10.104  1.00 19.44      D000 N  
ATOM   3204  CA  ARG B 104      -8.103   1.109 -10.659  1.00 18.39      D000 C  
ATOM   3205  C   ARG B 104      -9.220   2.142 -10.670  1.00 18.33      D000 C  
ATOM   3206  O   ARG B 104     -10.143   2.042 -11.433  1.00 19.38      D000 O  
ATOM   3207  CB  ARG B 104      -7.659   0.795 -12.089  1.00 21.19      D000 C  
ATOM   3208  CG  ARG B 104      -6.438  -0.248 -12.222  1.00 26.18      D000 C  
ATOM   3209  CD  ARG B 104      -5.773  -0.330 -13.597  1.00 29.68      D000 C  
ATOM   3210  NE  ARG B 104      -6.766  -0.827 -14.516  1.00 28.45      D000 N  
ATOM   3211  CZ  ARG B 104      -6.697  -0.962 -15.844  1.00 28.75      D000 C  
ATOM   3212  NH1 ARG B 104      -5.744  -0.399 -16.523  1.00 33.56      D000 N  
ATOM   3213  NH2 ARG B 104      -7.683  -1.638 -16.443  1.00 37.09      D000 N1+
ATOM   3214  H   ARG B 104      -9.410  -0.597 -10.471  1.00 19.44           H  
ATOM   3215  HA  ARG B 104      -7.218   1.376 -10.081  1.00 18.39           H  
ATOM   3216  HB3 ARG B 104      -7.394   1.758 -12.526  1.00 21.19           H  
ATOM   3217  HB2 ARG B 104      -8.501   0.425 -12.673  1.00 21.19           H  
ATOM   3218  HG3 ARG B 104      -6.626  -1.261 -11.866  1.00 26.18           H  
ATOM   3219  HG2 ARG B 104      -5.616   0.005 -11.553  1.00 26.18           H  
ATOM   3220  HD3 ARG B 104      -4.994  -1.091 -13.554  1.00 29.68           H  
ATOM   3221  HD2 ARG B 104      -5.364   0.553 -14.087  1.00 29.68           H  
ATOM   3222  HE  ARG B 104      -7.624  -1.109 -14.064  1.00 28.45           H  
ATOM   3223 HH12 ARG B 104      -5.696  -0.441 -17.531  1.00 33.56           H  
ATOM   3224 HH11 ARG B 104      -4.908  -0.028 -16.095  1.00 33.56           H  
ATOM   3225 HH22 ARG B 104      -7.652  -1.936 -17.408  1.00 37.09           H  
ATOM   3226 HH21 ARG B 104      -8.579  -1.770 -15.997  1.00 37.09           H  
ATOM   3227  N   LEU B 105      -9.117   3.132  -9.805  1.00 11.89      D000 N  
ATOM   3228  CA  LEU B 105     -10.109   4.148  -9.473  1.00 11.37      D000 C  
ATOM   3229  C   LEU B 105      -9.935   5.530 -10.070  1.00 12.78      D000 C  
ATOM   3230  O   LEU B 105      -9.265   6.378  -9.455  1.00 12.48      D000 O  
ATOM   3231  CB  LEU B 105     -10.340   4.263  -7.945  1.00 11.96      D000 C  
ATOM   3232  CG  LEU B 105     -11.020   3.021  -7.257  1.00 19.34      D000 C  
ATOM   3233  CD1 LEU B 105     -10.398   1.711  -7.514  1.00 16.27      D000 C  
ATOM   3234  CD2 LEU B 105     -11.319   3.309  -5.751  1.00 19.40      D000 C  
ATOM   3235  H   LEU B 105      -8.386   2.956  -9.131  1.00 11.89           H  
ATOM   3236  HA  LEU B 105     -10.957   3.713 -10.002  1.00 11.37           H  
ATOM   3237  HB3 LEU B 105     -11.013   5.097  -7.744  1.00 11.96           H  
ATOM   3238  HB2 LEU B 105      -9.474   4.569  -7.359  1.00 11.96           H  
ATOM   3239  HG  LEU B 105     -12.000   2.906  -7.718  1.00 19.34           H  
ATOM   3240 HD11 LEU B 105      -9.332   1.722  -7.741  1.00 16.27           H  
ATOM   3241 HD12 LEU B 105     -10.469   1.101  -6.613  1.00 16.27           H  
ATOM   3242 HD13 LEU B 105     -10.927   1.231  -8.337  1.00 16.27           H  
ATOM   3243 HD21 LEU B 105     -10.609   4.015  -5.320  1.00 19.40           H  
ATOM   3244 HD22 LEU B 105     -12.337   3.679  -5.626  1.00 19.40           H  
ATOM   3245 HD23 LEU B 105     -11.378   2.437  -5.100  1.00 19.40           H  
ATOM   3246  N   PHE B 106     -10.423   5.739 -11.291  1.00  9.04      D000 N  
ATOM   3247  CA  PHE B 106     -10.188   7.017 -12.091  1.00 10.84      D000 C  
ATOM   3248  C   PHE B 106     -11.106   8.187 -11.591  1.00  9.79      D000 C  
ATOM   3249  O   PHE B 106     -12.323   7.967 -11.248  1.00 11.94      D000 O  
ATOM   3250  CB  PHE B 106     -10.562   6.715 -13.550  1.00 10.23      D000 C  
ATOM   3251  CG  PHE B 106      -9.863   5.465 -14.107  1.00 14.64      D000 C  
ATOM   3252  CD1 PHE B 106      -8.479   5.493 -14.289  1.00 12.20      D000 C  
ATOM   3253  CD2 PHE B 106     -10.510   4.222 -14.243  1.00 13.58      D000 C  
ATOM   3254  CE1 PHE B 106      -7.822   4.332 -14.698  1.00 14.62      D000 C  
ATOM   3255  CE2 PHE B 106      -9.827   3.097 -14.491  1.00 16.59      D000 C  
ATOM   3256  CZ  PHE B 106      -8.473   3.123 -14.827  1.00 14.21      D000 C  
ATOM   3257  H   PHE B 106     -10.856   4.953 -11.755  1.00  9.04           H  
ATOM   3258  HA  PHE B 106      -9.125   7.255 -12.079  1.00 10.84           H  
ATOM   3259  HB3 PHE B 106     -10.024   7.510 -14.067  1.00 10.23           H  
ATOM   3260  HB2 PHE B 106     -11.626   6.723 -13.786  1.00 10.23           H  
ATOM   3261  HD1 PHE B 106      -7.842   6.362 -14.225  1.00 12.20           H  
ATOM   3262  HD2 PHE B 106     -11.530   4.020 -13.952  1.00 13.58           H  
ATOM   3263  HE1 PHE B 106      -6.745   4.359 -14.785  1.00 14.62           H  
ATOM   3264  HE2 PHE B 106     -10.230   2.101 -14.383  1.00 16.59           H  
ATOM   3265  HZ  PHE B 106      -7.836   2.269 -15.004  1.00 14.21           H  
ATOM   3266  N   PHE B 107     -10.598   9.436 -11.480  1.00 10.12      D000 N  
ATOM   3267  CA  PHE B 107     -11.299  10.658 -11.196  1.00 10.90      D000 C  
ATOM   3268  C   PHE B 107     -10.753  11.745 -12.120  1.00 12.08      D000 C  
ATOM   3269  O   PHE B 107      -9.719  11.543 -12.727  1.00 12.20      D000 O  
ATOM   3270  CB  PHE B 107     -10.974  11.064  -9.773  1.00 11.32      D000 C  
ATOM   3271  CG  PHE B 107     -11.330  10.069  -8.638  1.00 10.33      D000 C  
ATOM   3272  CD1 PHE B 107     -12.651   9.955  -8.105  1.00 10.25      D000 C  
ATOM   3273  CD2 PHE B 107     -10.333   9.220  -8.014  1.00 10.01      D000 C  
ATOM   3274  CE1 PHE B 107     -13.009   9.104  -7.079  1.00 12.02      D000 C  
ATOM   3275  CE2 PHE B 107     -10.701   8.427  -6.949  1.00 12.92      D000 C  
ATOM   3276  CZ  PHE B 107     -12.000   8.383  -6.486  1.00  9.86      D000 C  
ATOM   3277  H   PHE B 107      -9.697   9.541 -11.923  1.00 10.12           H  
ATOM   3278  HA  PHE B 107     -12.379  10.590 -11.326  1.00 10.90           H  
ATOM   3279  HB3 PHE B 107     -11.303  12.039  -9.413  1.00 11.32           H  
ATOM   3280  HB2 PHE B 107      -9.885  11.102  -9.794  1.00 11.32           H  
ATOM   3281  HD1 PHE B 107     -13.351  10.684  -8.486  1.00 10.25           H  
ATOM   3282  HD2 PHE B 107      -9.329   9.313  -8.399  1.00 10.01           H  
ATOM   3283  HE1 PHE B 107     -14.025   8.988  -6.733  1.00 12.02           H  
ATOM   3284  HE2 PHE B 107     -10.068   7.706  -6.452  1.00 12.92           H  
ATOM   3285  HZ  PHE B 107     -12.175   7.663  -5.701  1.00  9.86           H  
ATOM   3286  N   TRP B 108     -11.575  12.833 -12.188  1.00 10.68      D000 N  
ATOM   3287  CA  TRP B 108     -11.218  14.033 -12.888  1.00  9.37      D000 C  
ATOM   3288  C   TRP B 108     -11.465  15.168 -11.980  1.00 11.42      D000 C  
ATOM   3289  O   TRP B 108     -12.499  15.178 -11.312  1.00 12.03      D000 O  
ATOM   3290  CB  TRP B 108     -11.890  14.161 -14.234  1.00 12.08      D000 C  
ATOM   3291  CG  TRP B 108     -13.402  14.377 -14.360  1.00 12.67      D000 C  
ATOM   3292  CD1 TRP B 108     -14.346  13.432 -14.222  1.00 11.00      D000 C  
ATOM   3293  CD2 TRP B 108     -14.121  15.646 -14.663  1.00 11.55      D000 C  
ATOM   3294  CE2 TRP B 108     -15.511  15.397 -14.669  1.00 11.46      D000 C  
ATOM   3295  CE3 TRP B 108     -13.745  16.949 -15.037  1.00 14.89      D000 C  
ATOM   3296  NE1 TRP B 108     -15.592  14.037 -14.431  1.00 10.93      D000 N  
ATOM   3297  CZ2 TRP B 108     -16.456  16.420 -14.851  1.00 13.08      D000 C  
ATOM   3298  CZ3 TRP B 108     -14.702  17.977 -15.280  1.00 13.94      D000 C  
ATOM   3299  CH2 TRP B 108     -16.046  17.730 -15.200  1.00 14.17      D000 C  
ATOM   3300  H   TRP B 108     -12.314  12.841 -11.500  1.00 10.68           H  
ATOM   3301  HA  TRP B 108     -10.140  13.991 -13.046  1.00  9.37           H  
ATOM   3302  HB3 TRP B 108     -11.654  13.314 -14.879  1.00 12.08           H  
ATOM   3303  HB2 TRP B 108     -11.337  14.959 -14.729  1.00 12.08           H  
ATOM   3304  HD1 TRP B 108     -14.155  12.448 -13.819  1.00 11.00           H  
ATOM   3305  HE3 TRP B 108     -12.690  17.177 -15.077  1.00 14.89           H  
ATOM   3306  HE1 TRP B 108     -16.452  13.591 -14.148  1.00 10.93           H  
ATOM   3307  HZ2 TRP B 108     -17.510  16.204 -14.950  1.00 13.08           H  
ATOM   3308  HZ3 TRP B 108     -14.371  18.959 -15.586  1.00 13.94           H  
ATOM   3309  HH2 TRP B 108     -16.790  18.494 -15.370  1.00 14.17           H  
ATOM   3310  N   MET B 109     -10.527  16.103 -11.876  1.00 10.95      D000 N  
ATOM   3311  CA  MET B 109     -10.386  17.215 -10.962  1.00 12.21      D000 C  
ATOM   3312  C   MET B 109     -11.282  18.329 -11.432  1.00 12.56      D000 C  
ATOM   3313  O   MET B 109     -11.282  18.643 -12.579  1.00 13.75      D000 O  
ATOM   3314  CB  MET B 109      -8.879  17.649 -10.946  1.00 10.42      D000 C  
ATOM   3315  CG  MET B 109      -8.032  16.700 -10.123  1.00 12.79      D000 C  
ATOM   3316  SD  MET B 109      -8.331  16.606  -8.356  1.00 16.46      D000 S  
ATOM   3317  CE  MET B 109      -6.727  15.753  -7.872  1.00 15.29      D000 C  
ATOM   3318  H   MET B 109      -9.811  16.161 -12.586  1.00 10.95           H  
ATOM   3319  HA  MET B 109     -10.646  16.896  -9.953  1.00 12.21           H  
ATOM   3320  HB3 MET B 109      -8.797  18.633 -10.484  1.00 10.42           H  
ATOM   3321  HB2 MET B 109      -8.524  17.848 -11.957  1.00 10.42           H  
ATOM   3322  HG3 MET B 109      -7.028  17.074 -10.324  1.00 12.79           H  
ATOM   3323  HG2 MET B 109      -8.118  15.712 -10.575  1.00 12.79           H  
ATOM   3324  HE1 MET B 109      -6.555  14.863  -8.478  1.00 15.29           H  
ATOM   3325  HE2 MET B 109      -5.931  16.430  -8.182  1.00 15.29           H  
ATOM   3326  HE3 MET B 109      -6.669  15.607  -6.794  1.00 15.29           H  
ATOM   3327  N   GLN B 110     -11.932  18.911 -10.427  1.00 11.74      D000 N  
ATOM   3328  CA  GLN B 110     -12.914  20.017 -10.660  1.00 11.09      D000 C  
ATOM   3329  C   GLN B 110     -12.647  21.266  -9.819  1.00 15.02      D000 C  
ATOM   3330  O   GLN B 110     -13.337  22.221  -9.948  1.00 16.23      D000 O  
ATOM   3331  CB  GLN B 110     -14.293  19.519 -10.392  1.00 12.07      D000 C  
ATOM   3332  CG  GLN B 110     -14.622  18.241 -11.227  1.00 11.65      D000 C  
ATOM   3333  CD  GLN B 110     -16.022  17.621 -10.897  1.00 15.58      D000 C  
ATOM   3334  NE2 GLN B 110     -16.603  16.681 -11.663  1.00 13.65      D000 N  
ATOM   3335  OE1 GLN B 110     -16.701  17.948  -9.967  1.00 13.06      D000 O  
ATOM   3336  H   GLN B 110     -11.927  18.609  -9.463  1.00 11.74           H  
ATOM   3337  HA  GLN B 110     -12.837  20.261 -11.719  1.00 11.09           H  
ATOM   3338  HB3 GLN B 110     -15.074  20.265 -10.538  1.00 12.07           H  
ATOM   3339  HB2 GLN B 110     -14.334  19.266  -9.333  1.00 12.07           H  
ATOM   3340  HG3 GLN B 110     -13.977  17.411 -10.938  1.00 11.65           H  
ATOM   3341  HG2 GLN B 110     -14.590  18.344 -12.311  1.00 11.65           H  
ATOM   3342 HE22 GLN B 110     -17.524  16.289 -11.528  1.00 13.65           H  
ATOM   3343 HE21 GLN B 110     -16.059  16.396 -12.465  1.00 13.65           H  
ATOM   3344  N   GLU B 111     -11.589  21.280  -8.942  1.00 17.30      D000 N  
ATOM   3345  CA  GLU B 111     -11.189  22.510  -8.254  1.00 20.21      D000 C  
ATOM   3346  C   GLU B 111     -10.897  23.742  -9.131  1.00 17.29      D000 C  
ATOM   3347  O   GLU B 111     -10.437  23.542 -10.257  1.00 15.61      D000 O  
ATOM   3348  CB  GLU B 111      -9.840  22.076  -7.538  1.00 22.45      D000 C  
ATOM   3349  CG  GLU B 111     -10.160  21.264  -6.293  1.00 29.51      D000 C  
ATOM   3350  CD  GLU B 111     -10.646  22.094  -5.050  1.00 38.69      D000 C  
ATOM   3351  OE1 GLU B 111     -10.614  23.338  -5.003  1.00 29.96      D000 O  
ATOM   3352  OE2 GLU B 111     -11.269  21.396  -4.248  1.00 23.05      D000 O1-
ATOM   3353  H   GLU B 111     -10.994  20.483  -8.768  1.00 17.30           H  
ATOM   3354  HA  GLU B 111     -11.968  22.677  -7.510  1.00 20.21           H  
ATOM   3355  HB3 GLU B 111      -9.077  22.794  -7.239  1.00 22.45           H  
ATOM   3356  HB2 GLU B 111      -9.160  21.532  -8.194  1.00 22.45           H  
ATOM   3357  HG3 GLU B 111      -9.233  20.727  -6.089  1.00 29.51           H  
ATOM   3358  HG2 GLU B 111     -10.869  20.481  -6.561  1.00 29.51           H  
ATOM   3359  N   PRO B 112     -11.229  25.017  -8.753  1.00 19.48      D000 N  
ATOM   3360  CA  PRO B 112     -11.094  26.196  -9.733  1.00 18.01      D000 C  
ATOM   3361  C   PRO B 112      -9.662  26.646  -9.961  1.00 20.54      D000 C  
ATOM   3362  O   PRO B 112      -9.508  27.590 -10.729  1.00 26.50      D000 O  
ATOM   3363  CB  PRO B 112     -12.014  27.215  -9.056  1.00 22.32      D000 C  
ATOM   3364  CG  PRO B 112     -12.083  26.873  -7.597  1.00 25.91      D000 C  
ATOM   3365  CD  PRO B 112     -12.039  25.379  -7.561  1.00 25.50      D000 C  
ATOM   3366  HA  PRO B 112     -11.454  25.814 -10.688  1.00 18.01           H  
ATOM   3367  HB3 PRO B 112     -12.970  27.052  -9.554  1.00 22.32           H  
ATOM   3368  HB2 PRO B 112     -11.671  28.224  -9.288  1.00 22.32           H  
ATOM   3369  HG3 PRO B 112     -12.820  27.429  -7.017  1.00 25.91           H  
ATOM   3370  HG2 PRO B 112     -11.155  27.236  -7.156  1.00 25.91           H  
ATOM   3371  HD2 PRO B 112     -11.803  24.914  -6.604  1.00 25.50           H  
ATOM   3372  HD3 PRO B 112     -13.065  25.052  -7.731  1.00 25.50           H  
ATOM   3373  N   LYS B 113      -8.635  26.115  -9.245  1.00 21.40      D000 N  
ATOM   3374  CA  LYS B 113      -7.231  26.485  -9.497  1.00 20.27      D000 C  
ATOM   3375  C   LYS B 113      -6.540  25.083  -9.715  1.00 18.57      D000 C  
ATOM   3376  O   LYS B 113      -6.371  24.324  -8.772  1.00 17.84      D000 O  
ATOM   3377  CB  LYS B 113      -6.655  27.323  -8.385  1.00 24.98      D000 C  
ATOM   3378  CG  LYS B 113      -7.144  28.751  -8.510  1.00 24.24      D000 C  
ATOM   3379  CD  LYS B 113      -5.993  29.610  -8.918  1.00 33.75      D000 C  
ATOM   3380  CE  LYS B 113      -4.843  29.874  -7.870  1.00 32.14      D000 C  
ATOM   3381  NZ  LYS B 113      -3.905  30.897  -8.344  1.00 33.97      D000 N1+
ATOM   3382  H   LYS B 113      -8.772  25.326  -8.630  1.00 21.40           H  
ATOM   3383  HA  LYS B 113      -7.076  27.140 -10.354  1.00 20.27           H  
ATOM   3384  HB3 LYS B 113      -5.568  27.323  -8.318  1.00 24.98           H  
ATOM   3385  HB2 LYS B 113      -6.964  26.871  -7.443  1.00 24.98           H  
ATOM   3386  HG3 LYS B 113      -7.503  29.082  -7.536  1.00 24.24           H  
ATOM   3387  HG2 LYS B 113      -8.022  28.757  -9.156  1.00 24.24           H  
ATOM   3388  HD3 LYS B 113      -6.264  30.590  -9.311  1.00 33.75           H  
ATOM   3389  HD2 LYS B 113      -5.564  29.007  -9.718  1.00 33.75           H  
ATOM   3390  HE3 LYS B 113      -4.166  29.046  -7.660  1.00 32.14           H  
ATOM   3391  HE2 LYS B 113      -5.228  30.162  -6.891  1.00 32.14           H  
ATOM   3392  HZ1 LYS B 113      -4.287  31.821  -8.205  1.00 33.97           H  
ATOM   3393  HZ2 LYS B 113      -3.128  30.850  -7.701  1.00 33.97           H  
ATOM   3394  HZ3 LYS B 113      -3.487  30.794  -9.258  1.00 33.97           H  
ATOM   3395  N   THR B 114      -6.290  24.833 -11.014  1.00 18.00      D000 N  
ATOM   3396  CA  THR B 114      -5.457  23.817 -11.604  1.00 16.44      D000 C  
ATOM   3397  C   THR B 114      -4.056  23.682 -10.886  1.00 19.39      D000 C  
ATOM   3398  O   THR B 114      -3.456  22.581 -10.784  1.00 19.53      D000 O  
ATOM   3399  CB  THR B 114      -5.189  24.106 -13.127  1.00 20.94      D000 C  
ATOM   3400  CG2 THR B 114      -4.346  23.056 -13.839  1.00 20.83      D000 C  
ATOM   3401  OG1 THR B 114      -6.392  24.221 -13.911  1.00 18.46      D000 O  
ATOM   3402  H   THR B 114      -6.637  25.482 -11.706  1.00 18.00           H  
ATOM   3403  HA  THR B 114      -6.012  22.884 -11.504  1.00 16.44           H  
ATOM   3404  HB  THR B 114      -4.732  25.094 -13.183  1.00 20.94           H  
ATOM   3405 HG21 THR B 114      -4.492  23.164 -14.914  1.00 20.83           H  
ATOM   3406 HG22 THR B 114      -3.288  23.062 -13.576  1.00 20.83           H  
ATOM   3407 HG23 THR B 114      -4.760  22.063 -13.665  1.00 20.83           H  
ATOM   3408  HG1 THR B 114      -6.670  25.138 -13.857  1.00 18.46           H  
ATOM   3409  N   ASP B 115      -3.489  24.855 -10.348  1.00 17.44      D000 N  
ATOM   3410  CA  ASP B 115      -2.227  24.875  -9.550  1.00 21.91      D000 C  
ATOM   3411  C   ASP B 115      -2.166  23.930  -8.303  1.00 21.09      D000 C  
ATOM   3412  O   ASP B 115      -1.116  23.262  -8.126  1.00 22.00      D000 O  
ATOM   3413  CB  ASP B 115      -1.962  26.329  -9.019  1.00 25.31      D000 C  
ATOM   3414  CG  ASP B 115      -2.372  27.619  -9.787  1.00 37.84      D000 C  
ATOM   3415  OD1 ASP B 115      -3.316  27.611 -10.648  1.00 35.07      D000 O  
ATOM   3416  OD2 ASP B 115      -1.803  28.719  -9.427  1.00 48.08      D000 O1-
ATOM   3417  H   ASP B 115      -3.682  25.784 -10.695  1.00 17.44           H  
ATOM   3418  HA  ASP B 115      -1.400  24.499 -10.152  1.00 21.91           H  
ATOM   3419  HB3 ASP B 115      -0.889  26.446  -8.869  1.00 25.31           H  
ATOM   3420  HB2 ASP B 115      -2.425  26.569  -8.061  1.00 25.31           H  
ATOM   3421  N   GLN B 116      -3.286  23.802  -7.617  1.00 15.08      D000 N  
ATOM   3422  CA  GLN B 116      -3.532  23.071  -6.383  1.00 14.91      D000 C  
ATOM   3423  C   GLN B 116      -3.739  21.553  -6.590  1.00 15.45      D000 C  
ATOM   3424  O   GLN B 116      -3.679  20.784  -5.616  1.00 13.61      D000 O  
ATOM   3425  CB  GLN B 116      -4.736  23.627  -5.638  1.00 19.23      D000 C  
ATOM   3426  CG  GLN B 116      -4.457  25.051  -5.168  1.00 22.46      D000 C  
ATOM   3427  CD  GLN B 116      -5.712  25.727  -4.657  1.00 32.49      D000 C  
ATOM   3428  NE2 GLN B 116      -5.619  27.065  -4.437  1.00 39.08      D000 N  
ATOM   3429  OE1 GLN B 116      -6.803  25.160  -4.526  1.00 33.37      D000 O  
ATOM   3430  H   GLN B 116      -4.163  24.132  -7.992  1.00 15.08           H  
ATOM   3431  HA  GLN B 116      -2.637  23.155  -5.767  1.00 14.91           H  
ATOM   3432  HB3 GLN B 116      -4.989  23.043  -4.753  1.00 19.23           H  
ATOM   3433  HB2 GLN B 116      -5.559  23.516  -6.344  1.00 19.23           H  
ATOM   3434  HG3 GLN B 116      -4.218  25.717  -5.997  1.00 22.46           H  
ATOM   3435  HG2 GLN B 116      -3.686  25.249  -4.423  1.00 22.46           H  
ATOM   3436 HE22 GLN B 116      -6.419  27.607  -4.142  1.00 39.08           H  
ATOM   3437 HE21 GLN B 116      -4.697  27.472  -4.505  1.00 39.08           H  
ATOM   3438  N   ASP B 117      -3.930  21.128  -7.846  1.00 13.43      D000 N  
ATOM   3439  CA  ASP B 117      -4.014  19.721  -8.272  1.00 16.40      D000 C  
ATOM   3440  C   ASP B 117      -2.769  18.942  -7.867  1.00 14.96      D000 C  
ATOM   3441  O   ASP B 117      -2.869  17.843  -7.269  1.00 13.82      D000 O  
ATOM   3442  CB  ASP B 117      -4.196  19.488  -9.739  1.00 14.79      D000 C  
ATOM   3443  CG  ASP B 117      -5.559  20.004 -10.266  1.00 17.56      D000 C  
ATOM   3444  OD1 ASP B 117      -6.370  20.427  -9.514  1.00 15.81      D000 O  
ATOM   3445  OD2 ASP B 117      -5.821  19.922 -11.515  1.00 15.95      D000 O1-
ATOM   3446  H   ASP B 117      -4.118  21.857  -8.519  1.00 13.43           H  
ATOM   3447  HA  ASP B 117      -4.844  19.314  -7.694  1.00 16.40           H  
ATOM   3448  HB3 ASP B 117      -3.991  18.452 -10.010  1.00 14.79           H  
ATOM   3449  HB2 ASP B 117      -3.488  20.152 -10.234  1.00 14.79           H  
ATOM   3450  N   GLU B 118      -1.514  19.449  -8.101  1.00 14.70      D000 N  
ATOM   3451  CA  GLU B 118      -0.346  18.823  -7.421  1.00 16.26      D000 C  
ATOM   3452  C   GLU B 118      -0.407  18.805  -5.845  1.00 16.01      D000 C  
ATOM   3453  O   GLU B 118       0.177  17.867  -5.351  1.00 14.94      D000 O  
ATOM   3454  CB  GLU B 118       1.003  19.483  -7.930  1.00 24.44      D000 C  
ATOM   3455  CG  GLU B 118       1.376  19.524  -9.469  1.00 30.96      D000 C  
ATOM   3456  CD  GLU B 118       2.697  20.352  -9.830  1.00 37.52      D000 C  
ATOM   3457  OE1 GLU B 118       3.484  20.692  -8.952  1.00 44.89      D000 O  
ATOM   3458  OE2 GLU B 118       2.874  20.636 -11.015  1.00 25.87      D000 O1-
ATOM   3459  H   GLU B 118      -1.442  20.299  -8.642  1.00 14.70           H  
ATOM   3460  HA  GLU B 118      -0.462  17.782  -7.722  1.00 16.26           H  
ATOM   3461  HB3 GLU B 118       1.889  19.128  -7.402  1.00 24.44           H  
ATOM   3462  HB2 GLU B 118       0.903  20.499  -7.548  1.00 24.44           H  
ATOM   3463  HG3 GLU B 118       0.480  19.960  -9.911  1.00 30.96           H  
ATOM   3464  HG2 GLU B 118       1.233  18.530  -9.895  1.00 30.96           H  
ATOM   3465  N   GLU B 119      -0.895  19.873  -5.171  1.00 13.70      D000 N  
ATOM   3466  CA  GLU B 119      -0.903  19.853  -3.724  1.00 15.56      D000 C  
ATOM   3467  C   GLU B 119      -1.829  18.797  -3.088  1.00 11.64      D000 C  
ATOM   3468  O   GLU B 119      -1.428  18.028  -2.232  1.00 10.58      D000 O  
ATOM   3469  CB  GLU B 119      -1.361  21.241  -3.213  1.00 18.50      D000 C  
ATOM   3470  CG  GLU B 119      -0.574  22.324  -3.868  1.00 26.28      D000 C  
ATOM   3471  CD  GLU B 119      -0.711  23.700  -3.281  1.00 34.25      D000 C  
ATOM   3472  OE1 GLU B 119      -1.785  24.004  -2.689  1.00 35.05      D000 O  
ATOM   3473  OE2 GLU B 119       0.311  24.442  -3.401  1.00 38.72      D000 O1-
ATOM   3474  H   GLU B 119      -1.331  20.700  -5.552  1.00 13.70           H  
ATOM   3475  HA  GLU B 119       0.104  19.728  -3.325  1.00 15.56           H  
ATOM   3476  HB3 GLU B 119      -1.062  21.357  -2.171  1.00 18.50           H  
ATOM   3477  HB2 GLU B 119      -2.439  21.377  -3.298  1.00 18.50           H  
ATOM   3478  HG3 GLU B 119      -0.992  22.444  -4.868  1.00 26.28           H  
ATOM   3479  HG2 GLU B 119       0.456  21.973  -3.935  1.00 26.28           H  
ATOM   3480  N   HIS B 120      -3.024  18.711  -3.653  1.00 12.17      D000 N  
ATOM   3481  CA  HIS B 120      -4.009  17.689  -3.487  1.00 11.83      D000 C  
ATOM   3482  C   HIS B 120      -3.507  16.230  -3.833  1.00  9.40      D000 C  
ATOM   3483  O   HIS B 120      -3.746  15.500  -2.909  1.00  9.48      D000 O  
ATOM   3484  CB  HIS B 120      -5.241  18.065  -4.327  1.00 10.87      D000 C  
ATOM   3485  CG  HIS B 120      -6.097  19.183  -3.734  1.00 13.19      D000 C  
ATOM   3486  CD2 HIS B 120      -6.169  19.777  -2.475  1.00 13.62      D000 C  
ATOM   3487  ND1 HIS B 120      -6.911  19.940  -4.557  1.00 18.76      D000 N  
ATOM   3488  CE1 HIS B 120      -7.446  20.923  -3.784  1.00 16.66      D000 C  
ATOM   3489  NE2 HIS B 120      -7.077  20.867  -2.540  1.00 16.62      D000 N  
ATOM   3490  H   HIS B 120      -3.311  19.348  -4.383  1.00 12.17           H  
ATOM   3491  HA  HIS B 120      -4.338  17.508  -2.463  1.00 11.83           H  
ATOM   3492  HB3 HIS B 120      -5.760  17.160  -4.642  1.00 10.87           H  
ATOM   3493  HB2 HIS B 120      -4.989  18.433  -5.322  1.00 10.87           H  
ATOM   3494  HD2 HIS B 120      -5.680  19.555  -1.538  1.00 13.62           H  
ATOM   3495  HD1 HIS B 120      -7.173  19.767  -5.517  1.00 18.76           H  
ATOM   3496  HE1 HIS B 120      -8.215  21.622  -4.078  1.00 16.66           H  
ATOM   3497  N   CYS B 121      -2.811  16.029  -4.925  1.00  9.30      D000 N  
ATOM   3498  CA  CYS B 121      -2.119  14.757  -5.160  1.00  8.75      D000 C  
ATOM   3499  C   CYS B 121      -1.120  14.383  -3.998  1.00 11.23      D000 C  
ATOM   3500  O   CYS B 121      -1.223  13.303  -3.502  1.00  8.59      D000 O  
ATOM   3501  CB  CYS B 121      -1.619  14.725  -6.607  1.00 14.08      D000 C  
ATOM   3502  SG  CYS B 121      -1.404  12.970  -7.177  1.00 16.10      D000 S  
ATOM   3503  H   CYS B 121      -2.712  16.748  -5.627  1.00  9.30           H  
ATOM   3504  HA  CYS B 121      -2.851  13.956  -5.064  1.00  8.75           H  
ATOM   3505  HB3 CYS B 121      -0.670  15.259  -6.648  1.00 14.08           H  
ATOM   3506  HB2 CYS B 121      -2.257  15.170  -7.371  1.00 14.08           H  
ATOM   3507  HG  CYS B 121      -2.303  12.450  -6.338  1.00 16.10           H  
ATOM   3508  N   ARG B 122      -0.315  15.250  -3.478  1.00  9.91      D000 N  
ATOM   3509  CA  ARG B 122       0.609  15.035  -2.348  1.00 13.00      D000 C  
ATOM   3510  C   ARG B 122      -0.133  14.813  -1.067  1.00 12.03      D000 C  
ATOM   3511  O   ARG B 122       0.315  13.936  -0.379  1.00  9.56      D000 O  
ATOM   3512  CB  ARG B 122       1.548  16.306  -2.210  1.00 14.97      D000 C  
ATOM   3513  CG  ARG B 122       2.660  16.338  -3.340  1.00 22.15      D000 C  
ATOM   3514  CD  ARG B 122       3.266  17.751  -3.695  1.00 29.00      D000 C  
ATOM   3515  NE  ARG B 122       3.380  18.637  -2.555  1.00 31.99      D000 N  
ATOM   3516  CZ  ARG B 122       3.479  19.933  -2.658  1.00 37.96      D000 C  
ATOM   3517  NH1 ARG B 122       3.676  20.603  -3.736  1.00 37.23      D000 N  
ATOM   3518  NH2 ARG B 122       3.503  20.516  -1.461  1.00 38.85      D000 N1+
ATOM   3519  H   ARG B 122      -0.156  16.118  -3.971  1.00  9.91           H  
ATOM   3520  HA  ARG B 122       1.257  14.162  -2.421  1.00 13.00           H  
ATOM   3521  HB3 ARG B 122       2.050  16.273  -1.243  1.00 14.97           H  
ATOM   3522  HB2 ARG B 122       0.902  17.181  -2.267  1.00 14.97           H  
ATOM   3523  HG3 ARG B 122       2.211  16.130  -4.312  1.00 22.15           H  
ATOM   3524  HG2 ARG B 122       3.333  15.488  -3.229  1.00 22.15           H  
ATOM   3525  HD3 ARG B 122       2.755  18.137  -4.578  1.00 29.00           H  
ATOM   3526  HD2 ARG B 122       4.292  17.595  -4.028  1.00 29.00           H  
ATOM   3527  HE  ARG B 122       3.657  18.137  -1.722  1.00 31.99           H  
ATOM   3528 HH12 ARG B 122       3.919  21.583  -3.745  1.00 37.23           H  
ATOM   3529 HH11 ARG B 122       3.854  20.098  -4.592  1.00 37.23           H  
ATOM   3530 HH22 ARG B 122       3.303  21.505  -1.498  1.00 38.85           H  
ATOM   3531 HH21 ARG B 122       3.091  19.963  -0.722  1.00 38.85           H  
ATOM   3532  N   LYS B 123      -1.247  15.600  -0.771  1.00  9.79      D000 N  
ATOM   3533  CA  LYS B 123      -2.071  15.441   0.424  1.00 11.76      D000 C  
ATOM   3534  C   LYS B 123      -2.752  14.114   0.498  1.00 10.03      D000 C  
ATOM   3535  O   LYS B 123      -3.056  13.635   1.612  1.00  9.08      D000 O  
ATOM   3536  CB  LYS B 123      -3.052  16.593   0.664  1.00 14.19      D000 C  
ATOM   3537  CG  LYS B 123      -2.449  18.002   0.911  1.00 18.33      D000 C  
ATOM   3538  CD  LYS B 123      -3.431  19.169   1.058  1.00 23.14      D000 C  
ATOM   3539  CE  LYS B 123      -2.656  20.502   0.787  1.00 32.30      D000 C  
ATOM   3540  NZ  LYS B 123      -3.480  21.680   1.004  1.00 21.12      D000 N1+
ATOM   3541  H   LYS B 123      -1.382  16.407  -1.363  1.00  9.79           H  
ATOM   3542  HA  LYS B 123      -1.327  15.523   1.216  1.00 11.76           H  
ATOM   3543  HB3 LYS B 123      -3.617  16.338   1.561  1.00 14.19           H  
ATOM   3544  HB2 LYS B 123      -3.672  16.604  -0.232  1.00 14.19           H  
ATOM   3545  HG3 LYS B 123      -1.937  18.176  -0.035  1.00 18.33           H  
ATOM   3546  HG2 LYS B 123      -1.683  18.095   1.681  1.00 18.33           H  
ATOM   3547  HD3 LYS B 123      -3.990  19.107   1.992  1.00 23.14           H  
ATOM   3548  HD2 LYS B 123      -4.147  19.020   0.249  1.00 23.14           H  
ATOM   3549  HE3 LYS B 123      -2.233  20.478  -0.218  1.00 32.30           H  
ATOM   3550  HE2 LYS B 123      -1.836  20.575   1.501  1.00 32.30           H  
ATOM   3551  HZ1 LYS B 123      -4.313  21.705   0.433  1.00 21.12           H  
ATOM   3552  HZ2 LYS B 123      -3.775  21.835   1.958  1.00 21.12           H  
ATOM   3553  HZ3 LYS B 123      -2.927  22.502   0.809  1.00 21.12           H  
ATOM   3554  N   VAL B 124      -2.941  13.472  -0.660  1.00  7.59      D000 N  
ATOM   3555  CA  VAL B 124      -3.350  12.132  -0.666  1.00  8.72      D000 C  
ATOM   3556  C   VAL B 124      -2.213  11.146  -0.304  1.00  9.49      D000 C  
ATOM   3557  O   VAL B 124      -2.387  10.267   0.535  1.00  8.53      D000 O  
ATOM   3558  CB  VAL B 124      -4.121  11.804  -1.925  1.00  8.05      D000 C  
ATOM   3559  CG1 VAL B 124      -4.533  10.370  -1.922  1.00  8.66      D000 C  
ATOM   3560  CG2 VAL B 124      -5.396  12.625  -2.155  1.00  9.05      D000 C  
ATOM   3561  H   VAL B 124      -2.924  13.982  -1.531  1.00  7.59           H  
ATOM   3562  HA  VAL B 124      -4.041  11.965   0.160  1.00  8.72           H  
ATOM   3563  HB  VAL B 124      -3.481  11.929  -2.798  1.00  8.05           H  
ATOM   3564 HG11 VAL B 124      -5.029  10.095  -2.853  1.00  8.66           H  
ATOM   3565 HG12 VAL B 124      -3.699   9.670  -1.886  1.00  8.66           H  
ATOM   3566 HG13 VAL B 124      -5.221  10.258  -1.084  1.00  8.66           H  
ATOM   3567 HG21 VAL B 124      -5.820  12.569  -3.158  1.00  9.05           H  
ATOM   3568 HG22 VAL B 124      -6.290  12.542  -1.537  1.00  9.05           H  
ATOM   3569 HG23 VAL B 124      -5.208  13.697  -2.209  1.00  9.05           H  
ATOM   3570  N   ASN B 125      -1.120  11.286  -1.062  1.00  9.23      D000 N  
ATOM   3571  CA  ASN B 125      -0.046  10.288  -1.222  1.00 10.72      D000 C  
ATOM   3572  C   ASN B 125       0.887  10.193   0.006  1.00  8.85      D000 C  
ATOM   3573  O   ASN B 125       0.955   9.127   0.583  1.00 12.34      D000 O  
ATOM   3574  CB  ASN B 125       0.752  10.715  -2.495  1.00  9.96      D000 C  
ATOM   3575  CG  ASN B 125       0.247  10.090  -3.784  1.00 11.44      D000 C  
ATOM   3576  ND2 ASN B 125       0.208  10.891  -4.830  1.00  7.45      D000 N  
ATOM   3577  OD1 ASN B 125      -0.025   8.904  -3.809  1.00 14.08      D000 O  
ATOM   3578  H   ASN B 125      -1.028  12.134  -1.603  1.00  9.23           H  
ATOM   3579  HA  ASN B 125      -0.552   9.342  -1.414  1.00 10.72           H  
ATOM   3580  HB3 ASN B 125       1.794  10.433  -2.343  1.00  9.96           H  
ATOM   3581  HB2 ASN B 125       0.835  11.801  -2.524  1.00  9.96           H  
ATOM   3582 HD22 ASN B 125      -0.161  10.507  -5.688  1.00  7.45           H  
ATOM   3583 HD21 ASN B 125       0.631  11.808  -4.849  1.00  7.45           H  
ATOM   3584  N   GLU B 126       1.380  11.364   0.519  1.00  8.44      D000 N  
ATOM   3585  CA  GLU B 126       2.307  11.502   1.604  1.00  8.40      D000 C  
ATOM   3586  C   GLU B 126       1.682  11.061   2.927  1.00 10.18      D000 C  
ATOM   3587  O   GLU B 126       2.340  10.453   3.765  1.00 11.29      D000 O  
ATOM   3588  CB  GLU B 126       2.714  13.027   1.671  1.00  9.58      D000 C  
ATOM   3589  CG  GLU B 126       3.366  13.687   0.402  1.00 16.15      D000 C  
ATOM   3590  CD  GLU B 126       4.871  13.578   0.176  1.00 23.38      D000 C  
ATOM   3591  OE1 GLU B 126       5.484  12.687   0.782  1.00 25.90      D000 O  
ATOM   3592  OE2 GLU B 126       5.493  14.426  -0.554  1.00 27.68      D000 O1-
ATOM   3593  H   GLU B 126       1.072  12.225   0.090  1.00  8.44           H  
ATOM   3594  HA  GLU B 126       3.122  10.794   1.448  1.00  8.40           H  
ATOM   3595  HB3 GLU B 126       3.391  13.000   2.525  1.00  9.58           H  
ATOM   3596  HB2 GLU B 126       1.913  13.698   1.981  1.00  9.58           H  
ATOM   3597  HG3 GLU B 126       3.168  14.754   0.299  1.00 16.15           H  
ATOM   3598  HG2 GLU B 126       2.801  13.363  -0.472  1.00 16.15           H  
ATOM   3599  N   TYR B 127       0.438  11.496   3.115  1.00  8.73      D000 N  
ATOM   3600  CA  TYR B 127      -0.255  11.190   4.330  1.00 10.64      D000 C  
ATOM   3601  C   TYR B 127      -0.658   9.673   4.507  1.00 13.64      D000 C  
ATOM   3602  O   TYR B 127      -0.551   9.221   5.648  1.00 13.33      D000 O  
ATOM   3603  CB  TYR B 127      -1.513  12.134   4.413  1.00 10.38      D000 C  
ATOM   3604  CG  TYR B 127      -1.364  13.679   4.422  1.00 12.71      D000 C  
ATOM   3605  CD1 TYR B 127      -0.076  14.356   4.598  1.00 15.75      D000 C  
ATOM   3606  CD2 TYR B 127      -2.545  14.426   4.413  1.00 14.82      D000 C  
ATOM   3607  CE1 TYR B 127      -0.010  15.751   4.595  1.00 17.53      D000 C  
ATOM   3608  CE2 TYR B 127      -2.472  15.839   4.520  1.00 20.56      D000 C  
ATOM   3609  CZ  TYR B 127      -1.228  16.538   4.641  1.00 24.34      D000 C  
ATOM   3610  OH  TYR B 127      -1.157  17.891   4.851  1.00 27.53      D000 O  
ATOM   3611  H   TYR B 127      -0.056  11.969   2.372  1.00  8.73           H  
ATOM   3612  HA  TYR B 127       0.516  11.443   5.058  1.00 10.64           H  
ATOM   3613  HB3 TYR B 127      -2.195  11.808   5.200  1.00 10.38           H  
ATOM   3614  HB2 TYR B 127      -1.912  12.046   3.403  1.00 10.38           H  
ATOM   3615  HD1 TYR B 127       0.795  13.727   4.708  1.00 15.75           H  
ATOM   3616  HD2 TYR B 127      -3.506  13.941   4.328  1.00 14.82           H  
ATOM   3617  HE1 TYR B 127       0.960  16.205   4.738  1.00 17.53           H  
ATOM   3618  HE2 TYR B 127      -3.403  16.383   4.578  1.00 20.56           H  
ATOM   3619  HH  TYR B 127      -1.994  18.261   5.140  1.00 27.53           H  
ATOM   3620  N   LEU B 128      -0.902   8.944   3.434  1.00 10.23      D000 N  
ATOM   3621  CA  LEU B 128      -1.110   7.512   3.503  1.00  9.24      D000 C  
ATOM   3622  C   LEU B 128       0.261   6.707   3.699  1.00 12.69      D000 C  
ATOM   3623  O   LEU B 128       0.184   5.615   4.302  1.00 13.19      D000 O  
ATOM   3624  CB  LEU B 128      -1.881   7.099   2.179  1.00  9.26      D000 C  
ATOM   3625  CG  LEU B 128      -3.422   7.121   2.235  1.00 11.09      D000 C  
ATOM   3626  CD1 LEU B 128      -4.009   7.237   0.787  1.00 14.49      D000 C  
ATOM   3627  CD2 LEU B 128      -3.951   5.885   3.062  1.00 14.96      D000 C  
ATOM   3628  H   LEU B 128      -0.662   9.415   2.574  1.00 10.23           H  
ATOM   3629  HA  LEU B 128      -1.537   7.291   4.482  1.00  9.24           H  
ATOM   3630  HB3 LEU B 128      -1.572   6.103   1.861  1.00  9.26           H  
ATOM   3631  HB2 LEU B 128      -1.502   7.749   1.391  1.00  9.26           H  
ATOM   3632  HG  LEU B 128      -3.988   7.859   2.804  1.00 11.09           H  
ATOM   3633 HD11 LEU B 128      -4.986   6.812   0.557  1.00 14.49           H  
ATOM   3634 HD12 LEU B 128      -4.193   8.281   0.532  1.00 14.49           H  
ATOM   3635 HD13 LEU B 128      -3.412   6.713   0.040  1.00 14.49           H  
ATOM   3636 HD21 LEU B 128      -4.501   5.196   2.421  1.00 14.96           H  
ATOM   3637 HD22 LEU B 128      -3.117   5.362   3.531  1.00 14.96           H  
ATOM   3638 HD23 LEU B 128      -4.664   6.174   3.834  1.00 14.96           H  
ATOM   3639  N   ASN B 129       1.346   7.280   3.086  1.00 10.18      D000 N  
ATOM   3640  CA  ASN B 129       2.715   6.842   3.218  1.00 12.07      D000 C  
ATOM   3641  C   ASN B 129       3.311   7.014   4.595  1.00 18.62      D000 C  
ATOM   3642  O   ASN B 129       4.054   6.114   4.914  1.00 15.54      D000 O  
ATOM   3643  CB  ASN B 129       3.679   7.245   2.076  1.00 10.71      D000 C  
ATOM   3644  CG  ASN B 129       3.203   6.824   0.693  1.00 14.18      D000 C  
ATOM   3645  ND2 ASN B 129       3.527   7.570  -0.323  1.00 10.41      D000 N  
ATOM   3646  OD1 ASN B 129       2.530   5.814   0.475  1.00 14.86      D000 O  
ATOM   3647  H   ASN B 129       1.230   8.186   2.655  1.00 10.18           H  
ATOM   3648  HA  ASN B 129       2.671   5.753   3.188  1.00 12.07           H  
ATOM   3649  HB3 ASN B 129       4.679   6.844   2.244  1.00 10.71           H  
ATOM   3650  HB2 ASN B 129       3.901   8.311   2.105  1.00 10.71           H  
ATOM   3651 HD22 ASN B 129       3.079   7.343  -1.199  1.00 10.41           H  
ATOM   3652 HD21 ASN B 129       3.971   8.466  -0.181  1.00 10.41           H  
ATOM   3653  N   ASN B 130       3.062   8.057   5.367  1.00 13.63      D000 N  
ATOM   3654  CA  ASN B 130       3.425   8.238   6.796  1.00 18.98      D000 C  
ATOM   3655  C   ASN B 130       2.125   8.718   7.503  1.00 17.91      D000 C  
ATOM   3656  O   ASN B 130       1.854   9.973   7.503  1.00 17.49      D000 O  
ATOM   3657  CB  ASN B 130       4.473   9.392   6.893  1.00 18.02      D000 C  
ATOM   3658  CG  ASN B 130       5.846   9.011   6.329  1.00 30.96      D000 C  
ATOM   3659  ND2 ASN B 130       6.535   8.210   7.080  1.00 32.07      D000 N  
ATOM   3660  OD1 ASN B 130       6.267   9.392   5.240  1.00 34.23      D000 O  
ATOM   3661  H   ASN B 130       2.493   8.749   4.901  1.00 13.63           H  
ATOM   3662  HA  ASN B 130       3.795   7.335   7.281  1.00 18.98           H  
ATOM   3663  HB3 ASN B 130       4.644   9.762   7.904  1.00 18.02           H  
ATOM   3664  HB2 ASN B 130       4.096  10.204   6.271  1.00 18.02           H  
ATOM   3665 HD22 ASN B 130       7.407   7.833   6.736  1.00 32.07           H  
ATOM   3666 HD21 ASN B 130       6.120   7.856   7.930  1.00 32.07           H  
ATOM   3667  N   PRO B 131       1.272   7.793   7.941  1.00 15.33      D000 N  
ATOM   3668  CA  PRO B 131      -0.015   8.124   8.624  1.00 16.44      D000 C  
ATOM   3669  C   PRO B 131       0.047   9.236   9.738  1.00 20.17      D000 C  
ATOM   3670  O   PRO B 131       0.843   9.064  10.608  1.00 20.62      D000 O  
ATOM   3671  CB  PRO B 131      -0.362   6.747   9.226  1.00 18.69      D000 C  
ATOM   3672  CG  PRO B 131       0.178   5.719   8.317  1.00 19.61      D000 C  
ATOM   3673  CD  PRO B 131       1.455   6.360   7.814  1.00 18.12      D000 C  
ATOM   3674  HA  PRO B 131      -0.793   8.288   7.879  1.00 16.44           H  
ATOM   3675  HB3 PRO B 131      -1.410   6.551   9.453  1.00 18.69           H  
ATOM   3676  HB2 PRO B 131       0.229   6.685  10.140  1.00 18.69           H  
ATOM   3677  HG3 PRO B 131      -0.379   5.686   7.381  1.00 19.61           H  
ATOM   3678  HG2 PRO B 131       0.216   4.754   8.822  1.00 19.61           H  
ATOM   3679  HD2 PRO B 131       2.265   6.046   8.471  1.00 18.12           H  
ATOM   3680  HD3 PRO B 131       1.604   6.076   6.772  1.00 18.12           H  
ATOM   3681  N   PRO B 132      -0.639  10.387   9.511  1.00 24.56      D000 N  
ATOM   3682  CA  PRO B 132      -0.496  11.551  10.406  1.00 26.91      D000 C  
ATOM   3683  C   PRO B 132      -1.088  11.261  11.741  1.00 27.86      D000 C  
ATOM   3684  O   PRO B 132      -0.641  11.928  12.696  1.00 28.62      D000 O  
ATOM   3685  CB  PRO B 132      -1.186  12.723   9.624  1.00 24.45      D000 C  
ATOM   3686  CG  PRO B 132      -2.169  11.995   8.754  1.00 24.09      D000 C  
ATOM   3687  CD  PRO B 132      -1.585  10.644   8.379  1.00 22.11      D000 C  
ATOM   3688  HA  PRO B 132       0.563  11.797  10.485  1.00 26.91           H  
ATOM   3689  HB3 PRO B 132      -0.389  13.112   8.990  1.00 24.45           H  
ATOM   3690  HB2 PRO B 132      -1.641  13.478  10.265  1.00 24.45           H  
ATOM   3691  HG3 PRO B 132      -2.530  12.565   7.898  1.00 24.09           H  
ATOM   3692  HG2 PRO B 132      -3.045  11.914   9.397  1.00 24.09           H  
ATOM   3693  HD2 PRO B 132      -2.353   9.890   8.207  1.00 22.11           H  
ATOM   3694  HD3 PRO B 132      -0.912  10.752   7.528  1.00 22.11           H  
ATOM   3695  N   NMA B 132A     -2.136  10.425  11.839  1.00  0.00           N  
ATOM   3696  CA  NMA B 132A     -2.763   9.987  13.081  1.00  0.00           C  
ATOM   3697  H   NMA B 132A     -2.538  10.049  10.993  1.00  0.00           H  
ATOM   3698 1HA  NMA B 132A     -3.794  10.332  13.149  1.00  0.00           H  
ATOM   3699 2HA  NMA B 132A     -2.842   8.906  13.195  1.00  0.00           H  
ATOM   3700 3HA  NMA B 132A     -2.090  10.257  13.895  1.00  0.00           H  
TER    3701      NMA B 132A
ATOM   3702  CH3 ACE C  20      11.368   9.375   9.320  1.00  0.00           C  
ATOM   3703  C   ACE C  20      12.804   8.970   8.957  1.00  0.00           C  
ATOM   3704  O   ACE C  20      12.886   8.212   8.004  1.00  0.00           O  
ATOM   3705 1H   ACE C  20      10.680   8.742   8.759  1.00  0.00           H  
ATOM   3706 2H   ACE C  20      11.224   9.360  10.400  1.00  0.00           H  
ATOM   3707 3H   ACE C  20      11.319  10.423   9.025  1.00  0.00           H  
ATOM   3708  N   LYS C  21      13.803   9.318   9.747  1.00 50.58      DA00 N  
ATOM   3709  CA  LYS C  21      15.293   9.100   9.689  1.00 34.33      DA00 C  
ATOM   3710  C   LYS C  21      15.984   9.409   8.282  1.00 34.38      DA00 C  
ATOM   3711  O   LYS C  21      16.568   8.488   7.707  1.00 25.10      DA00 O  
ATOM   3712  CB  LYS C  21      15.537   7.652  10.235  1.00 32.74      DA00 C  
ATOM   3713  CG  LYS C  21      14.937   7.274  11.628  1.00 41.67      DA00 C  
ATOM   3714  CD  LYS C  21      13.456   6.732  11.652  1.00 46.26      DA00 C  
ATOM   3715  CE  LYS C  21      13.313   5.248  11.430  1.00 39.34      DA00 C  
ATOM   3716  NZ  LYS C  21      11.899   4.845  11.480  1.00 53.68      DA00 N1+
ATOM   3717  H2  LYS C  21      13.648   9.916  10.545  1.00 50.58           H  
ATOM   3718  HA  LYS C  21      15.775   9.766  10.405  1.00 34.33           H  
ATOM   3719  HB3 LYS C  21      16.614   7.496  10.304  1.00 32.74           H  
ATOM   3720  HB2 LYS C  21      15.234   6.901   9.505  1.00 32.74           H  
ATOM   3721  HG3 LYS C  21      14.848   8.201  12.195  1.00 41.67           H  
ATOM   3722  HG2 LYS C  21      15.610   6.627  12.191  1.00 41.67           H  
ATOM   3723  HD3 LYS C  21      12.843   7.263  10.924  1.00 46.26           H  
ATOM   3724  HD2 LYS C  21      13.035   6.909  12.642  1.00 46.26           H  
ATOM   3725  HE3 LYS C  21      13.913   4.700  12.157  1.00 39.34           H  
ATOM   3726  HE2 LYS C  21      13.796   5.016  10.481  1.00 39.34           H  
ATOM   3727  HZ1 LYS C  21      11.820   3.838  11.463  1.00 53.68           H  
ATOM   3728  HZ2 LYS C  21      11.482   5.247  12.308  1.00 53.68           H  
ATOM   3729  HZ3 LYS C  21      11.343   5.148  10.694  1.00 53.68           H  
ATOM   3730  N   TYR C  22      15.704  10.600   7.696  1.00 26.63      DA00 N  
ATOM   3731  CA  TYR C  22      16.373  11.016   6.520  1.00 22.80      DA00 C  
ATOM   3732  C   TYR C  22      17.734  11.599   6.898  1.00 21.58      DA00 C  
ATOM   3733  O   TYR C  22      17.883  12.370   7.861  1.00 23.57      DA00 O  
ATOM   3734  CB  TYR C  22      15.444  12.018   5.811  1.00 24.66      DA00 C  
ATOM   3735  CG  TYR C  22      14.002  11.661   5.424  1.00 36.06      DA00 C  
ATOM   3736  CD1 TYR C  22      12.906  11.771   6.316  1.00 30.08      DA00 C  
ATOM   3737  CD2 TYR C  22      13.714  11.349   4.114  1.00 36.98      DA00 C  
ATOM   3738  CE1 TYR C  22      11.561  11.586   5.952  1.00 33.68      DA00 C  
ATOM   3739  CE2 TYR C  22      12.413  11.096   3.674  1.00 35.55      DA00 C  
ATOM   3740  CZ  TYR C  22      11.333  11.226   4.555  1.00 35.99      DA00 C  
ATOM   3741  OH  TYR C  22      10.052  11.317   3.945  1.00 38.43      DA00 O  
ATOM   3742  H   TYR C  22      15.293  11.295   8.303  1.00 26.63           H  
ATOM   3743  HA  TYR C  22      16.585  10.175   5.860  1.00 22.80           H  
ATOM   3744  HB3 TYR C  22      15.959  12.435   4.947  1.00 24.66           H  
ATOM   3745  HB2 TYR C  22      15.356  12.838   6.523  1.00 24.66           H  
ATOM   3746  HD1 TYR C  22      13.096  12.183   7.296  1.00 30.08           H  
ATOM   3747  HD2 TYR C  22      14.607  11.216   3.522  1.00 36.98           H  
ATOM   3748  HE1 TYR C  22      10.645  11.740   6.505  1.00 33.68           H  
ATOM   3749  HE2 TYR C  22      12.138  10.955   2.640  1.00 35.55           H  
ATOM   3750  HH  TYR C  22       9.382  11.508   4.606  1.00 38.43           H  
ATOM   3751  N   LEU C  23      18.754  11.233   6.111  1.00 14.12      DA00 N  
ATOM   3752  CA  LEU C  23      20.134  11.463   6.396  1.00 13.37      DA00 C  
ATOM   3753  C   LEU C  23      20.566  12.646   5.441  1.00 15.60      DA00 C  
ATOM   3754  O   LEU C  23      21.304  13.535   5.929  1.00 15.56      DA00 O  
ATOM   3755  CB  LEU C  23      20.927  10.160   6.191  1.00 14.43      DA00 C  
ATOM   3756  CG  LEU C  23      20.273   8.862   6.790  1.00 17.96      DA00 C  
ATOM   3757  CD1 LEU C  23      21.157   7.565   6.523  1.00 18.01      DA00 C  
ATOM   3758  CD2 LEU C  23      20.095   9.029   8.287  1.00 21.49      DA00 C  
ATOM   3759  H   LEU C  23      18.717  10.523   5.394  1.00 14.12           H  
ATOM   3760  HA  LEU C  23      20.286  11.777   7.428  1.00 13.37           H  
ATOM   3761  HB3 LEU C  23      21.925  10.375   6.572  1.00 14.43           H  
ATOM   3762  HB2 LEU C  23      21.137  10.003   5.133  1.00 14.43           H  
ATOM   3763  HG  LEU C  23      19.314   8.773   6.281  1.00 17.96           H  
ATOM   3764 HD11 LEU C  23      21.602   7.174   7.438  1.00 18.01           H  
ATOM   3765 HD12 LEU C  23      20.590   6.793   6.002  1.00 18.01           H  
ATOM   3766 HD13 LEU C  23      22.019   7.725   5.875  1.00 18.01           H  
ATOM   3767 HD21 LEU C  23      20.960   9.350   8.867  1.00 21.49           H  
ATOM   3768 HD22 LEU C  23      19.251   9.628   8.630  1.00 21.49           H  
ATOM   3769 HD23 LEU C  23      19.832   8.055   8.699  1.00 21.49           H  
ATOM   3770  N   VAL C  24      20.074  12.674   4.212  1.00 11.33      DA00 N  
ATOM   3771  CA  VAL C  24      20.125  13.787   3.288  1.00 10.41      DA00 C  
ATOM   3772  C   VAL C  24      18.951  13.593   2.287  1.00 12.08      DA00 C  
ATOM   3773  O   VAL C  24      18.421  12.502   2.138  1.00 11.44      DA00 O  
ATOM   3774  CB  VAL C  24      21.464  13.848   2.439  1.00 12.37      DA00 C  
ATOM   3775  CG1 VAL C  24      21.651  12.772   1.288  1.00 14.96      DA00 C  
ATOM   3776  CG2 VAL C  24      21.970  15.249   1.917  1.00 16.44      DA00 C  
ATOM   3777  H   VAL C  24      19.304  12.036   4.072  1.00 11.33           H  
ATOM   3778  HA  VAL C  24      19.999  14.707   3.859  1.00 10.41           H  
ATOM   3779  HB  VAL C  24      22.240  13.675   3.185  1.00 12.37           H  
ATOM   3780 HG11 VAL C  24      22.657  12.812   0.871  1.00 14.96           H  
ATOM   3781 HG12 VAL C  24      21.512  11.749   1.639  1.00 14.96           H  
ATOM   3782 HG13 VAL C  24      20.984  12.982   0.451  1.00 14.96           H  
ATOM   3783 HG21 VAL C  24      21.632  15.710   0.989  1.00 16.44           H  
ATOM   3784 HG22 VAL C  24      22.034  16.069   2.633  1.00 16.44           H  
ATOM   3785 HG23 VAL C  24      23.034  15.059   1.775  1.00 16.44           H  
ATOM   3786  N   GLU C  25      18.590  14.716   1.655  1.00 12.54      DA00 N  
ATOM   3787  CA  GLU C  25      17.494  14.976   0.683  1.00 11.61      DA00 C  
ATOM   3788  C   GLU C  25      18.161  15.947  -0.323  1.00 12.81      DA00 C  
ATOM   3789  O   GLU C  25      18.814  16.979   0.081  1.00 14.69      DA00 O  
ATOM   3790  CB  GLU C  25      16.259  15.544   1.427  1.00 15.94      DA00 C  
ATOM   3791  CG  GLU C  25      15.559  14.547   2.319  1.00 21.86      DA00 C  
ATOM   3792  CD  GLU C  25      14.558  15.167   3.229  1.00 34.88      DA00 C  
ATOM   3793  OE1 GLU C  25      13.395  15.403   2.852  1.00 35.13      DA00 O  
ATOM   3794  OE2 GLU C  25      15.005  15.564   4.325  1.00 36.26      DA00 O1-
ATOM   3795  H   GLU C  25      19.040  15.537   2.035  1.00 12.54           H  
ATOM   3796  HA  GLU C  25      17.205  14.136   0.052  1.00 11.61           H  
ATOM   3797  HB3 GLU C  25      15.580  15.889   0.647  1.00 15.94           H  
ATOM   3798  HB2 GLU C  25      16.566  16.438   1.969  1.00 15.94           H  
ATOM   3799  HG3 GLU C  25      16.201  13.901   2.919  1.00 21.86           H  
ATOM   3800  HG2 GLU C  25      14.939  13.813   1.805  1.00 21.86           H  
ATOM   3801  N   PHE C  26      18.012  15.665  -1.606  1.00  9.11      DA00 N  
ATOM   3802  CA  PHE C  26      18.514  16.584  -2.607  1.00 11.34      DA00 C  
ATOM   3803  C   PHE C  26      17.792  16.322  -3.969  1.00 11.64      DA00 C  
ATOM   3804  O   PHE C  26      17.811  15.166  -4.465  1.00 10.09      DA00 O  
ATOM   3805  CB  PHE C  26      20.044  16.549  -2.835  1.00 12.10      DA00 C  
ATOM   3806  CG  PHE C  26      20.730  15.195  -3.211  1.00  9.89      DA00 C  
ATOM   3807  CD1 PHE C  26      20.819  14.709  -4.525  1.00 10.89      DA00 C  
ATOM   3808  CD2 PHE C  26      21.169  14.394  -2.159  1.00 10.50      DA00 C  
ATOM   3809  CE1 PHE C  26      21.427  13.480  -4.797  1.00 10.68      DA00 C  
ATOM   3810  CE2 PHE C  26      21.746  13.147  -2.414  1.00 13.37      DA00 C  
ATOM   3811  CZ  PHE C  26      21.910  12.707  -3.732  1.00  9.51      DA00 C  
ATOM   3812  H   PHE C  26      17.450  14.919  -1.990  1.00  9.11           H  
ATOM   3813  HA  PHE C  26      18.213  17.588  -2.309  1.00 11.34           H  
ATOM   3814  HB3 PHE C  26      20.471  16.975  -1.927  1.00 12.10           H  
ATOM   3815  HB2 PHE C  26      20.405  17.289  -3.550  1.00 12.10           H  
ATOM   3816  HD1 PHE C  26      20.316  15.275  -5.295  1.00 10.89           H  
ATOM   3817  HD2 PHE C  26      21.170  14.694  -1.121  1.00 10.50           H  
ATOM   3818  HE1 PHE C  26      21.388  13.065  -5.793  1.00 10.68           H  
ATOM   3819  HE2 PHE C  26      22.197  12.528  -1.654  1.00 13.37           H  
ATOM   3820  HZ  PHE C  26      22.294  11.740  -4.017  1.00  9.51           H  
ATOM   3821  N   ARG C  27      17.198  17.394  -4.528  1.00 10.26      DA00 N  
ATOM   3822  CA  ARG C  27      16.473  17.557  -5.796  1.00 11.78      DA00 C  
ATOM   3823  C   ARG C  27      17.352  17.110  -6.979  1.00 10.64      DA00 C  
ATOM   3824  O   ARG C  27      18.225  17.895  -7.437  1.00 12.35      DA00 O  
ATOM   3825  CB  ARG C  27      16.154  19.037  -6.040  1.00 11.36      DA00 C  
ATOM   3826  CG  ARG C  27      15.038  19.482  -5.096  1.00 13.69      DA00 C  
ATOM   3827  CD  ARG C  27      14.702  20.949  -5.285  1.00 17.81      DA00 C  
ATOM   3828  NE  ARG C  27      15.697  21.937  -4.731  1.00 25.50      DA00 N  
ATOM   3829  CZ  ARG C  27      15.573  23.290  -4.580  1.00 32.61      DA00 C  
ATOM   3830  NH1 ARG C  27      14.496  24.017  -5.087  1.00 31.42      DA00 N  
ATOM   3831  NH2 ARG C  27      16.483  23.852  -3.842  1.00 28.44      DA00 N1+
ATOM   3832  H   ARG C  27      17.422  18.298  -4.137  1.00 10.26           H  
ATOM   3833  HA  ARG C  27      15.517  17.035  -5.847  1.00 11.78           H  
ATOM   3834  HB3 ARG C  27      15.740  19.123  -7.044  1.00 11.36           H  
ATOM   3835  HB2 ARG C  27      17.036  19.675  -6.098  1.00 11.36           H  
ATOM   3836  HG3 ARG C  27      15.203  19.134  -4.076  1.00 13.69           H  
ATOM   3837  HG2 ARG C  27      14.055  19.071  -5.324  1.00 13.69           H  
ATOM   3838  HD3 ARG C  27      13.748  21.090  -4.778  1.00 17.81           H  
ATOM   3839  HD2 ARG C  27      14.519  21.208  -6.328  1.00 17.81           H  
ATOM   3840  HE  ARG C  27      16.517  21.548  -4.288  1.00 25.50           H  
ATOM   3841 HH12 ARG C  27      14.352  25.004  -4.927  1.00 31.42           H  
ATOM   3842 HH11 ARG C  27      14.016  23.725  -5.927  1.00 31.42           H  
ATOM   3843 HH22 ARG C  27      16.283  24.635  -3.236  1.00 28.44           H  
ATOM   3844 HH21 ARG C  27      17.222  23.253  -3.503  1.00 28.44           H  
ATOM   3845  N   ALA C  28      17.032  15.958  -7.547  1.00 10.34      DA00 N  
ATOM   3846  CA  ALA C  28      17.611  15.511  -8.812  1.00  9.97      DA00 C  
ATOM   3847  C   ALA C  28      16.496  14.762  -9.582  1.00 11.41      DA00 C  
ATOM   3848  O   ALA C  28      15.859  13.822  -9.085  1.00 10.95      DA00 O  
ATOM   3849  CB  ALA C  28      18.819  14.587  -8.538  1.00 11.90      DA00 C  
ATOM   3850  H   ALA C  28      16.459  15.313  -7.021  1.00 10.34           H  
ATOM   3851  HA  ALA C  28      18.024  16.363  -9.352  1.00  9.97           H  
ATOM   3852  HB1 ALA C  28      18.508  13.610  -8.169  1.00 11.90           H  
ATOM   3853  HB2 ALA C  28      19.348  14.436  -9.479  1.00 11.90           H  
ATOM   3854  HB3 ALA C  28      19.541  15.033  -7.854  1.00 11.90           H  
ATOM   3855  N   GLY C  29      16.387  15.137 -10.857  1.00 10.88      DA00 N  
ATOM   3856  CA  GLY C  29      15.597  14.297 -11.794  1.00 10.42      DA00 C  
ATOM   3857  C   GLY C  29      16.413  13.095 -12.323  1.00 10.00      DA00 C  
ATOM   3858  O   GLY C  29      17.643  13.122 -12.172  1.00  8.79      DA00 O  
ATOM   3859  H   GLY C  29      17.010  15.848 -11.213  1.00 10.88           H  
ATOM   3860  HA3 GLY C  29      15.690  15.014 -12.610  1.00 10.42           H  
ATOM   3861  HA2 GLY C  29      14.530  14.237 -11.580  1.00 10.42           H  
ATOM   3862  N   LYS C  30      15.729  12.071 -12.896  1.00  9.77      DA00 N  
ATOM   3863  CA  LYS C  30      16.408  10.886 -13.476  1.00  9.79      DA00 C  
ATOM   3864  C   LYS C  30      16.878  11.187 -14.874  1.00 10.05      DA00 C  
ATOM   3865  O   LYS C  30      16.273  11.935 -15.615  1.00 10.40      DA00 O  
ATOM   3866  CB  LYS C  30      15.337   9.785 -13.501  1.00 10.49      DA00 C  
ATOM   3867  CG  LYS C  30      14.906   9.284 -12.129  1.00 14.81      DA00 C  
ATOM   3868  CD  LYS C  30      13.717   8.334 -12.130  1.00 18.43      DA00 C  
ATOM   3869  CE  LYS C  30      13.844   7.168 -11.080  1.00 22.27      DA00 C  
ATOM   3870  NZ  LYS C  30      12.840   6.139 -11.274  1.00 27.53      DA00 N1+
ATOM   3871  H   LYS C  30      14.726  12.116 -13.005  1.00  9.77           H  
ATOM   3872  HA  LYS C  30      17.224  10.508 -12.860  1.00  9.79           H  
ATOM   3873  HB3 LYS C  30      15.683   8.941 -14.099  1.00 10.49           H  
ATOM   3874  HB2 LYS C  30      14.457  10.245 -13.950  1.00 10.49           H  
ATOM   3875  HG3 LYS C  30      14.656  10.153 -11.520  1.00 14.81           H  
ATOM   3876  HG2 LYS C  30      15.693   8.798 -11.552  1.00 14.81           H  
ATOM   3877  HD3 LYS C  30      13.665   7.899 -13.128  1.00 18.43           H  
ATOM   3878  HD2 LYS C  30      12.776   8.856 -11.955  1.00 18.43           H  
ATOM   3879  HE3 LYS C  30      13.983   7.580 -10.081  1.00 22.27           H  
ATOM   3880  HE2 LYS C  30      14.820   6.698 -11.200  1.00 22.27           H  
ATOM   3881  HZ1 LYS C  30      11.932   6.580 -11.269  1.00 27.53           H  
ATOM   3882  HZ2 LYS C  30      12.832   5.630 -12.146  1.00 27.53           H  
ATOM   3883  HZ3 LYS C  30      12.885   5.525 -10.473  1.00 27.53           H  
ATOM   3884  N   MET C  31      17.916  10.451 -15.255  1.00 12.16      DA00 N  
ATOM   3885  CA  MET C  31      18.515  10.163 -16.581  1.00 10.64      DA00 C  
ATOM   3886  C   MET C  31      18.299   8.621 -16.881  1.00 15.72      DA00 C  
ATOM   3887  O   MET C  31      18.407   7.784 -15.992  1.00 15.15      DA00 O  
ATOM   3888  CB  MET C  31      20.054  10.520 -16.578  1.00 11.19      DA00 C  
ATOM   3889  CG  MET C  31      20.376  12.004 -16.625  1.00 10.97      DA00 C  
ATOM   3890  SD  MET C  31      19.786  12.848 -18.268  1.00 11.84      DA00 S  
ATOM   3891  CE  MET C  31      20.292  14.554 -18.048  1.00 12.02      DA00 C  
ATOM   3892  H   MET C  31      18.292   9.833 -14.551  1.00 12.16           H  
ATOM   3893  HA  MET C  31      18.070  10.752 -17.384  1.00 10.64           H  
ATOM   3894  HB3 MET C  31      20.569  10.174 -17.474  1.00 11.19           H  
ATOM   3895  HB2 MET C  31      20.663  10.095 -15.781  1.00 11.19           H  
ATOM   3896  HG3 MET C  31      21.430  12.037 -16.352  1.00 10.97           H  
ATOM   3897  HG2 MET C  31      19.967  12.423 -15.706  1.00 10.97           H  
ATOM   3898  HE1 MET C  31      20.223  14.990 -19.045  1.00 12.02           H  
ATOM   3899  HE2 MET C  31      19.669  15.115 -17.351  1.00 12.02           H  
ATOM   3900  HE3 MET C  31      21.343  14.726 -17.817  1.00 12.02           H  
ATOM   3901  N   SER C  32      18.138   8.303 -18.161  1.00 13.17      DA00 N  
ATOM   3902  CA  SER C  32      18.369   6.961 -18.676  1.00 17.80      DA00 C  
ATOM   3903  C   SER C  32      19.345   7.042 -19.861  1.00 18.73      DA00 C  
ATOM   3904  O   SER C  32      19.719   8.103 -20.333  1.00 18.00      DA00 O  
ATOM   3905  CB  SER C  32      16.999   6.300 -18.978  1.00 23.48      DA00 C  
ATOM   3906  OG  SER C  32      17.094   4.964 -19.259  1.00 33.01      DA00 O  
ATOM   3907  H   SER C  32      18.155   8.985 -18.906  1.00 13.17           H  
ATOM   3908  HA  SER C  32      18.966   6.334 -18.013  1.00 17.80           H  
ATOM   3909  HB3 SER C  32      16.501   6.946 -19.700  1.00 23.48           H  
ATOM   3910  HB2 SER C  32      16.448   6.418 -18.045  1.00 23.48           H  
ATOM   3911  HG  SER C  32      16.999   4.446 -18.456  1.00 33.01           H  
ATOM   3912  N   LEU C  33      19.820   5.869 -20.292  1.00 19.77      DA00 N  
ATOM   3913  CA  LEU C  33      20.591   5.805 -21.476  1.00 20.23      DA00 C  
ATOM   3914  C   LEU C  33      19.652   5.353 -22.569  1.00 29.58      DA00 C  
ATOM   3915  O   LEU C  33      18.892   4.403 -22.475  1.00 26.46      DA00 O  
ATOM   3916  CB  LEU C  33      21.834   4.911 -21.259  1.00 20.74      DA00 C  
ATOM   3917  CG  LEU C  33      22.765   5.304 -20.029  1.00 24.31      DA00 C  
ATOM   3918  CD1 LEU C  33      24.112   4.492 -20.180  1.00 22.21      DA00 C  
ATOM   3919  CD2 LEU C  33      22.975   6.802 -19.791  1.00 26.86      DA00 C  
ATOM   3920  H   LEU C  33      19.532   4.999 -19.868  1.00 19.77           H  
ATOM   3921  HA  LEU C  33      21.004   6.730 -21.879  1.00 20.23           H  
ATOM   3922  HB3 LEU C  33      22.456   4.876 -22.154  1.00 20.74           H  
ATOM   3923  HB2 LEU C  33      21.558   3.860 -21.175  1.00 20.74           H  
ATOM   3924  HG  LEU C  33      22.287   4.935 -19.121  1.00 24.31           H  
ATOM   3925 HD11 LEU C  33      25.094   4.960 -20.113  1.00 22.21           H  
ATOM   3926 HD12 LEU C  33      24.052   3.737 -19.396  1.00 22.21           H  
ATOM   3927 HD13 LEU C  33      24.298   3.927 -21.093  1.00 22.21           H  
ATOM   3928 HD21 LEU C  33      23.012   7.370 -20.721  1.00 26.86           H  
ATOM   3929 HD22 LEU C  33      22.176   7.224 -19.181  1.00 26.86           H  
ATOM   3930 HD23 LEU C  33      23.978   6.901 -19.376  1.00 26.86           H  
ATOM   3931  N   LYS C  34      19.758   6.048 -23.711  1.00 26.49      DA00 N  
ATOM   3932  CA  LYS C  34      19.168   5.636 -25.008  1.00 31.99      DA00 C  
ATOM   3933  C   LYS C  34      20.345   5.811 -26.031  1.00 30.53      DA00 C  
ATOM   3934  O   LYS C  34      20.649   6.979 -26.370  1.00 29.47      DA00 O  
ATOM   3935  CB  LYS C  34      17.937   6.582 -25.357  1.00 36.72      DA00 C  
ATOM   3936  CG  LYS C  34      17.621   6.846 -26.823  1.00 45.31      DA00 C  
ATOM   3937  CD  LYS C  34      16.344   7.689 -27.067  1.00 50.51      DA00 C  
ATOM   3938  CE  LYS C  34      15.725   7.390 -28.438  1.00 44.17      DA00 C  
ATOM   3939  NZ  LYS C  34      14.366   8.011 -28.577  1.00 42.45      DA00 N1+
ATOM   3940  H   LYS C  34      20.362   6.854 -23.776  1.00 26.49           H  
ATOM   3941  HA  LYS C  34      18.874   4.587 -25.010  1.00 31.99           H  
ATOM   3942  HB3 LYS C  34      18.099   7.602 -25.008  1.00 36.72           H  
ATOM   3943  HB2 LYS C  34      17.043   6.288 -24.807  1.00 36.72           H  
ATOM   3944  HG3 LYS C  34      17.621   5.850 -27.264  1.00 45.31           H  
ATOM   3945  HG2 LYS C  34      18.419   7.338 -27.380  1.00 45.31           H  
ATOM   3946  HD3 LYS C  34      16.665   8.720 -26.918  1.00 50.51           H  
ATOM   3947  HD2 LYS C  34      15.729   7.410 -26.211  1.00 50.51           H  
ATOM   3948  HE3 LYS C  34      15.608   6.330 -28.665  1.00 44.17           H  
ATOM   3949  HE2 LYS C  34      16.389   7.747 -29.224  1.00 44.17           H  
ATOM   3950  HZ1 LYS C  34      14.436   9.001 -28.389  1.00 42.45           H  
ATOM   3951  HZ2 LYS C  34      14.104   7.856 -29.540  1.00 42.45           H  
ATOM   3952  HZ3 LYS C  34      13.650   7.576 -28.013  1.00 42.45           H  
ATOM   3953  N   GLY C  35      20.982   4.698 -26.483  1.00 31.13      DA00 N  
ATOM   3954  CA  GLY C  35      22.395   4.653 -26.864  1.00 29.23      DA00 C  
ATOM   3955  C   GLY C  35      23.249   4.699 -25.571  1.00 28.66      DA00 C  
ATOM   3956  O   GLY C  35      22.749   4.444 -24.515  1.00 30.32      DA00 O  
ATOM   3957  H   GLY C  35      20.687   3.757 -26.262  1.00 31.13           H  
ATOM   3958  HA3 GLY C  35      22.642   5.500 -27.504  1.00 29.23           H  
ATOM   3959  HA2 GLY C  35      22.635   3.684 -27.302  1.00 29.23           H  
ATOM   3960  N   THR C  36      24.555   5.014 -25.638  1.00 21.69      DA00 N  
ATOM   3961  CA  THR C  36      25.298   5.427 -24.429  1.00 23.68      DA00 C  
ATOM   3962  C   THR C  36      24.931   6.870 -24.046  1.00 23.17      DA00 C  
ATOM   3963  O   THR C  36      25.220   7.201 -22.907  1.00 23.97      DA00 O  
ATOM   3964  CB  THR C  36      26.856   5.366 -24.539  1.00 29.66      DA00 C  
ATOM   3965  CG2 THR C  36      27.318   3.943 -24.784  1.00 36.25      DA00 C  
ATOM   3966  OG1 THR C  36      27.280   6.202 -25.632  1.00 29.94      DA00 O  
ATOM   3967  H   THR C  36      25.049   5.177 -26.504  1.00 21.69           H  
ATOM   3968  HA  THR C  36      25.045   4.851 -23.539  1.00 23.68           H  
ATOM   3969  HB  THR C  36      27.137   5.634 -23.521  1.00 29.66           H  
ATOM   3970 HG21 THR C  36      26.662   3.234 -24.279  1.00 36.25           H  
ATOM   3971 HG22 THR C  36      27.313   3.721 -25.852  1.00 36.25           H  
ATOM   3972 HG23 THR C  36      28.305   3.705 -24.388  1.00 36.25           H  
ATOM   3973  HG1 THR C  36      27.383   7.112 -25.342  1.00 29.94           H  
ATOM   3974  N   THR C  37      24.481   7.704 -25.017  1.00 17.31      DA00 N  
ATOM   3975  CA  THR C  37      23.922   9.057 -24.910  1.00 16.45      DA00 C  
ATOM   3976  C   THR C  37      22.691   9.086 -23.994  1.00 18.35      DA00 C  
ATOM   3977  O   THR C  37      21.788   8.197 -24.101  1.00 17.18      DA00 O  
ATOM   3978  CB  THR C  37      23.474   9.577 -26.350  1.00 20.45      DA00 C  
ATOM   3979  CG2 THR C  37      24.665   9.894 -27.339  1.00 19.32      DA00 C  
ATOM   3980  OG1 THR C  37      22.861   8.551 -27.037  1.00 21.66      DA00 O  
ATOM   3981  H   THR C  37      24.249   7.264 -25.896  1.00 17.31           H  
ATOM   3982  HA  THR C  37      24.742   9.688 -24.569  1.00 16.45           H  
ATOM   3983  HB  THR C  37      22.772  10.386 -26.150  1.00 20.45           H  
ATOM   3984 HG21 THR C  37      24.287  10.298 -28.278  1.00 19.32           H  
ATOM   3985 HG22 THR C  37      25.188  10.742 -26.895  1.00 19.32           H  
ATOM   3986 HG23 THR C  37      25.429   9.122 -27.427  1.00 19.32           H  
ATOM   3987  HG1 THR C  37      21.988   8.359 -26.687  1.00 21.66           H  
ATOM   3988  N   VAL C  38      22.621  10.145 -23.122  1.00 13.85      DA00 N  
ATOM   3989  CA  VAL C  38      21.669  10.257 -22.031  1.00 13.85      DA00 C  
ATOM   3990  C   VAL C  38      20.250  10.662 -22.547  1.00 14.67      DA00 C  
ATOM   3991  O   VAL C  38      20.145  11.098 -23.680  1.00 13.73      DA00 O  
ATOM   3992  CB  VAL C  38      22.267  11.278 -20.932  1.00 11.12      DA00 C  
ATOM   3993  CG1 VAL C  38      23.647  10.911 -20.544  1.00 12.42      DA00 C  
ATOM   3994  CG2 VAL C  38      22.219  12.765 -21.244  1.00 16.55      DA00 C  
ATOM   3995  H   VAL C  38      23.219  10.936 -23.313  1.00 13.85           H  
ATOM   3996  HA  VAL C  38      21.620   9.220 -21.699  1.00 13.85           H  
ATOM   3997  HB  VAL C  38      21.678  11.201 -20.019  1.00 11.12           H  
ATOM   3998 HG11 VAL C  38      23.877  11.385 -19.590  1.00 12.42           H  
ATOM   3999 HG12 VAL C  38      23.711   9.855 -20.283  1.00 12.42           H  
ATOM   4000 HG13 VAL C  38      24.333  11.247 -21.322  1.00 12.42           H  
ATOM   4001 HG21 VAL C  38      22.693  13.050 -22.184  1.00 16.55           H  
ATOM   4002 HG22 VAL C  38      21.166  13.043 -21.269  1.00 16.55           H  
ATOM   4003 HG23 VAL C  38      22.754  13.320 -20.473  1.00 16.55           H  
ATOM   4004  N   THR C  39      19.187  10.565 -21.695  1.00 13.45      DA00 N  
ATOM   4005  CA  THR C  39      17.874  11.179 -21.977  1.00 12.51      DA00 C  
ATOM   4006  C   THR C  39      17.279  11.494 -20.590  1.00 13.72      DA00 C  
ATOM   4007  O   THR C  39      17.278  10.526 -19.830  1.00 14.09      DA00 O  
ATOM   4008  CB  THR C  39      16.994  10.253 -22.783  1.00 18.92      DA00 C  
ATOM   4009  CG2 THR C  39      16.852   8.811 -22.474  1.00 18.67      DA00 C  
ATOM   4010  OG1 THR C  39      15.650  10.821 -22.908  1.00 21.92      DA00 O  
ATOM   4011  H   THR C  39      19.195  10.117 -20.790  1.00 13.45           H  
ATOM   4012  HA  THR C  39      18.014  11.999 -22.682  1.00 12.51           H  
ATOM   4013  HB  THR C  39      17.291  10.348 -23.828  1.00 18.92           H  
ATOM   4014 HG21 THR C  39      16.027   8.405 -23.060  1.00 18.67           H  
ATOM   4015 HG22 THR C  39      17.756   8.283 -22.777  1.00 18.67           H  
ATOM   4016 HG23 THR C  39      16.622   8.531 -21.446  1.00 18.67           H  
ATOM   4017  HG1 THR C  39      15.585  11.459 -23.622  1.00 21.92           H  
ATOM   4018  N   PRO C  40      16.989  12.712 -20.205  1.00 12.31      DA00 N  
ATOM   4019  CA  PRO C  40      16.403  13.120 -18.915  1.00  9.83      DA00 C  
ATOM   4020  C   PRO C  40      14.956  12.821 -18.841  1.00 13.06      DA00 C  
ATOM   4021  O   PRO C  40      14.156  12.943 -19.735  1.00 14.54      DA00 O  
ATOM   4022  CB  PRO C  40      16.508  14.634 -18.904  1.00 11.75      DA00 C  
ATOM   4023  CG  PRO C  40      16.572  15.102 -20.358  1.00 10.47      DA00 C  
ATOM   4024  CD  PRO C  40      17.176  13.885 -21.080  1.00 12.39      DA00 C  
ATOM   4025  HA  PRO C  40      16.899  12.659 -18.061  1.00  9.83           H  
ATOM   4026  HB3 PRO C  40      17.357  15.073 -18.380  1.00 11.75           H  
ATOM   4027  HB2 PRO C  40      15.668  15.168 -18.459  1.00 11.75           H  
ATOM   4028  HG3 PRO C  40      17.152  15.987 -20.620  1.00 10.47           H  
ATOM   4029  HG2 PRO C  40      15.543  15.178 -20.711  1.00 10.47           H  
ATOM   4030  HD2 PRO C  40      16.664  13.823 -22.040  1.00 12.39           H  
ATOM   4031  HD3 PRO C  40      18.249  13.987 -21.245  1.00 12.39           H  
ATOM   4032  N   ASP C  41      14.458  12.527 -17.614  1.00  9.89      DA00 N  
ATOM   4033  CA  ASP C  41      13.040  12.666 -17.154  1.00 10.36      DA00 C  
ATOM   4034  C   ASP C  41      12.833  14.087 -16.598  1.00 14.37      DA00 C  
ATOM   4035  O   ASP C  41      13.683  14.540 -15.735  1.00 12.38      DA00 O  
ATOM   4036  CB  ASP C  41      12.602  11.518 -16.268  1.00 14.77      DA00 C  
ATOM   4037  CG  ASP C  41      11.095  11.438 -15.733  1.00 17.53      DA00 C  
ATOM   4038  OD1 ASP C  41      10.349  12.397 -15.963  1.00 19.58      DA00 O  
ATOM   4039  OD2 ASP C  41      10.800  10.463 -15.064  1.00 20.06      DA00 O1-
ATOM   4040  H   ASP C  41      15.072  12.414 -16.820  1.00  9.89           H  
ATOM   4041  HA  ASP C  41      12.358  12.597 -18.002  1.00 10.36           H  
ATOM   4042  HB3 ASP C  41      13.246  11.506 -15.389  1.00 14.77           H  
ATOM   4043  HB2 ASP C  41      12.887  10.560 -16.701  1.00 14.77           H  
ATOM   4044  N   LYS C  42      11.758  14.656 -17.136  1.00 14.02      DA00 N  
ATOM   4045  CA  LYS C  42      11.383  16.032 -16.985  1.00 13.34      DA00 C  
ATOM   4046  C   LYS C  42      10.551  16.272 -15.740  1.00 16.98      DA00 C  
ATOM   4047  O   LYS C  42      10.439  17.434 -15.357  1.00 20.31      DA00 O  
ATOM   4048  CB  LYS C  42      10.650  16.523 -18.238  1.00 23.29      DA00 C  
ATOM   4049  CG  LYS C  42      11.515  16.388 -19.542  1.00 22.12      DA00 C  
ATOM   4050  CD  LYS C  42      10.794  16.898 -20.817  1.00 26.69      DA00 C  
ATOM   4051  CE  LYS C  42      11.774  17.318 -21.920  1.00 22.79      DA00 C  
ATOM   4052  NZ  LYS C  42      11.044  17.589 -23.140  1.00 22.77      DA00 N1+
ATOM   4053  H   LYS C  42      11.144  14.028 -17.635  1.00 14.02           H  
ATOM   4054  HA  LYS C  42      12.212  16.725 -16.841  1.00 13.34           H  
ATOM   4055  HB3 LYS C  42      10.403  17.559 -18.005  1.00 23.29           H  
ATOM   4056  HB2 LYS C  42       9.653  16.093 -18.335  1.00 23.29           H  
ATOM   4057  HG3 LYS C  42      11.833  15.354 -19.676  1.00 22.12           H  
ATOM   4058  HG2 LYS C  42      12.439  16.918 -19.314  1.00 22.12           H  
ATOM   4059  HD3 LYS C  42       9.961  17.592 -20.708  1.00 26.69           H  
ATOM   4060  HD2 LYS C  42      10.280  15.985 -21.117  1.00 26.69           H  
ATOM   4061  HE3 LYS C  42      12.597  16.610 -22.025  1.00 22.79           H  
ATOM   4062  HE2 LYS C  42      12.321  18.235 -21.703  1.00 22.79           H  
ATOM   4063  HZ1 LYS C  42      11.709  17.611 -23.900  1.00 22.77           H  
ATOM   4064  HZ2 LYS C  42      10.375  16.875 -23.389  1.00 22.77           H  
ATOM   4065  HZ3 LYS C  42      10.488  18.429 -23.062  1.00 22.77           H  
ATOM   4066  N   ARG C  43       9.971  15.280 -15.083  1.00 15.14      DA00 N  
ATOM   4067  CA  ARG C  43       9.292  15.411 -13.825  1.00 14.04      DA00 C  
ATOM   4068  C   ARG C  43      10.161  16.039 -12.700  1.00 13.23      DA00 C  
ATOM   4069  O   ARG C  43      11.417  15.884 -12.772  1.00 10.99      DA00 O  
ATOM   4070  CB  ARG C  43       8.831  14.012 -13.353  1.00 13.09      DA00 C  
ATOM   4071  CG  ARG C  43       7.575  13.459 -14.200  1.00 13.89      DA00 C  
ATOM   4072  CD  ARG C  43       6.958  12.167 -13.607  1.00 16.51      DA00 C  
ATOM   4073  NE  ARG C  43       8.008  11.111 -13.538  1.00 14.72      DA00 N  
ATOM   4074  CZ  ARG C  43       8.011   9.999 -12.803  1.00 16.63      DA00 C  
ATOM   4075  NH1 ARG C  43       7.030   9.718 -11.948  1.00 23.98      DA00 N  
ATOM   4076  NH2 ARG C  43       8.932   9.174 -13.062  1.00 20.94      DA00 N1+
ATOM   4077  H   ARG C  43      10.258  14.366 -15.404  1.00 15.14           H  
ATOM   4078  HA  ARG C  43       8.413  16.015 -14.049  1.00 14.04           H  
ATOM   4079  HB3 ARG C  43       8.746  14.014 -12.266  1.00 13.09           H  
ATOM   4080  HB2 ARG C  43       9.633  13.339 -13.659  1.00 13.09           H  
ATOM   4081  HG3 ARG C  43       7.700  13.325 -15.274  1.00 13.89           H  
ATOM   4082  HG2 ARG C  43       6.801  14.197 -13.990  1.00 13.89           H  
ATOM   4083  HD3 ARG C  43       6.168  11.807 -14.266  1.00 16.51           H  
ATOM   4084  HD2 ARG C  43       6.354  12.270 -12.705  1.00 16.51           H  
ATOM   4085  HE  ARG C  43       8.766  11.294 -14.179  1.00 14.72           H  
ATOM   4086 HH12 ARG C  43       6.853   8.819 -11.522  1.00 23.98           H  
ATOM   4087 HH11 ARG C  43       6.386  10.442 -11.664  1.00 23.98           H  
ATOM   4088 HH22 ARG C  43       9.034   8.277 -12.609  1.00 20.94           H  
ATOM   4089 HH21 ARG C  43       9.657   9.314 -13.750  1.00 20.94           H  
ATOM   4090  N   LYS C  44       9.543  16.621 -11.685  1.00 13.48      DA00 N  
ATOM   4091  CA  LYS C  44      10.143  17.371 -10.508  1.00 12.56      DA00 C  
ATOM   4092  C   LYS C  44      10.544  16.334  -9.488  1.00 14.32      DA00 C  
ATOM   4093  O   LYS C  44       9.619  15.893  -8.840  1.00 12.92      DA00 O  
ATOM   4094  CB  LYS C  44       9.137  18.320  -9.914  1.00 12.73      DA00 C  
ATOM   4095  CG  LYS C  44       8.626  19.380 -10.943  1.00 19.86      DA00 C  
ATOM   4096  CD  LYS C  44       7.322  20.176 -10.535  1.00 21.99      DA00 C  
ATOM   4097  CE  LYS C  44       6.831  21.120 -11.638  1.00 29.61      DA00 C  
ATOM   4098  NZ  LYS C  44       5.615  21.872 -11.358  1.00 29.82      DA00 N1+
ATOM   4099  H   LYS C  44       8.534  16.640 -11.642  1.00 13.48           H  
ATOM   4100  HA  LYS C  44      11.098  17.862 -10.690  1.00 12.56           H  
ATOM   4101  HB3 LYS C  44       9.518  19.033  -9.183  1.00 12.73           H  
ATOM   4102  HB2 LYS C  44       8.243  17.847  -9.507  1.00 12.73           H  
ATOM   4103  HG3 LYS C  44       8.561  18.983 -11.956  1.00 19.86           H  
ATOM   4104  HG2 LYS C  44       9.380  20.152 -11.094  1.00 19.86           H  
ATOM   4105  HD3 LYS C  44       7.585  20.827  -9.701  1.00 21.99           H  
ATOM   4106  HD2 LYS C  44       6.511  19.558 -10.151  1.00 21.99           H  
ATOM   4107  HE3 LYS C  44       6.733  20.577 -12.578  1.00 29.61           H  
ATOM   4108  HE2 LYS C  44       7.622  21.821 -11.903  1.00 29.61           H  
ATOM   4109  HZ1 LYS C  44       5.311  22.334 -12.203  1.00 29.82           H  
ATOM   4110  HZ2 LYS C  44       4.865  21.314 -10.976  1.00 29.82           H  
ATOM   4111  HZ3 LYS C  44       5.844  22.543 -10.638  1.00 29.82           H  
ATOM   4112  N   GLY C  45      11.848  15.877  -9.481  1.00 11.40      DA00 N  
ATOM   4113  CA  GLY C  45      12.315  14.750  -8.746  1.00 12.63      DA00 C  
ATOM   4114  C   GLY C  45      13.073  15.125  -7.552  1.00  9.16      DA00 C  
ATOM   4115  O   GLY C  45      13.301  16.351  -7.339  1.00 11.41      DA00 O  
ATOM   4116  H   GLY C  45      12.484  16.345 -10.111  1.00 11.40           H  
ATOM   4117  HA3 GLY C  45      12.999  14.057  -9.235  1.00 12.63           H  
ATOM   4118  HA2 GLY C  45      11.466  14.157  -8.404  1.00 12.63           H  
ATOM   4119  N   LEU C  46      13.433  14.217  -6.629  1.00 10.52      DA00 N  
ATOM   4120  CA  LEU C  46      14.144  14.346  -5.324  1.00  9.68      DA00 C  
ATOM   4121  C   LEU C  46      14.757  13.019  -5.087  1.00 12.12      DA00 C  
ATOM   4122  O   LEU C  46      14.026  12.042  -5.184  1.00 11.39      DA00 O  
ATOM   4123  CB  LEU C  46      13.078  14.788  -4.190  1.00 11.25      DA00 C  
ATOM   4124  CG  LEU C  46      13.490  15.238  -2.785  1.00 12.74      DA00 C  
ATOM   4125  CD1 LEU C  46      14.351  16.539  -2.782  1.00 12.09      DA00 C  
ATOM   4126  CD2 LEU C  46      12.307  15.336  -1.897  1.00 14.69      DA00 C  
ATOM   4127  H   LEU C  46      13.178  13.249  -6.767  1.00 10.52           H  
ATOM   4128  HA  LEU C  46      14.901  15.119  -5.190  1.00  9.68           H  
ATOM   4129  HB3 LEU C  46      12.251  14.085  -4.089  1.00 11.25           H  
ATOM   4130  HB2 LEU C  46      12.598  15.669  -4.617  1.00 11.25           H  
ATOM   4131  HG  LEU C  46      14.073  14.399  -2.405  1.00 12.74           H  
ATOM   4132 HD11 LEU C  46      15.012  16.707  -1.932  1.00 12.09           H  
ATOM   4133 HD12 LEU C  46      15.085  16.414  -3.579  1.00 12.09           H  
ATOM   4134 HD13 LEU C  46      13.751  17.422  -3.005  1.00 12.09           H  
ATOM   4135 HD21 LEU C  46      11.412  15.302  -2.519  1.00 14.69           H  
ATOM   4136 HD22 LEU C  46      12.341  14.849  -0.922  1.00 14.69           H  
ATOM   4137 HD23 LEU C  46      12.299  16.366  -1.541  1.00 14.69           H  
ATOM   4138  N   VAL C  47      16.108  12.966  -4.916  1.00  8.56      DA00 N  
ATOM   4139  CA  VAL C  47      16.781  11.816  -4.311  1.00  8.10      DA00 C  
ATOM   4140  C   VAL C  47      16.850  12.108  -2.777  1.00  9.53      DA00 C  
ATOM   4141  O   VAL C  47      16.946  13.259  -2.328  1.00 11.23      DA00 O  
ATOM   4142  CB  VAL C  47      18.220  11.734  -5.011  1.00  7.88      DA00 C  
ATOM   4143  CG1 VAL C  47      19.163  10.770  -4.233  1.00  8.90      DA00 C  
ATOM   4144  CG2 VAL C  47      18.121  11.227  -6.463  1.00 10.10      DA00 C  
ATOM   4145  H   VAL C  47      16.732  13.761  -4.909  1.00  8.56           H  
ATOM   4146  HA  VAL C  47      16.254  10.886  -4.525  1.00  8.10           H  
ATOM   4147  HB  VAL C  47      18.607  12.753  -5.005  1.00  7.88           H  
ATOM   4148 HG11 VAL C  47      20.137  10.793  -4.723  1.00  8.90           H  
ATOM   4149 HG12 VAL C  47      19.239  11.117  -3.203  1.00  8.90           H  
ATOM   4150 HG13 VAL C  47      18.968   9.700  -4.160  1.00  8.90           H  
ATOM   4151 HG21 VAL C  47      17.832  10.178  -6.531  1.00 10.10           H  
ATOM   4152 HG22 VAL C  47      17.528  11.928  -7.050  1.00 10.10           H  
ATOM   4153 HG23 VAL C  47      19.120  11.294  -6.895  1.00 10.10           H  
ATOM   4154  N   TYR C  48      16.803  11.034  -1.960  1.00  8.70      DA00 N  
ATOM   4155  CA  TYR C  48      17.012  11.092  -0.569  1.00 11.16      DA00 C  
ATOM   4156  C   TYR C  48      17.517   9.708  -0.196  1.00 11.93      DA00 C  
ATOM   4157  O   TYR C  48      17.347   8.689  -0.859  1.00 10.96      DA00 O  
ATOM   4158  CB  TYR C  48      15.800  11.469   0.298  1.00 11.13      DA00 C  
ATOM   4159  CG  TYR C  48      14.516  10.700   0.263  1.00 13.18      DA00 C  
ATOM   4160  CD1 TYR C  48      13.442  11.136  -0.534  1.00 13.60      DA00 C  
ATOM   4161  CD2 TYR C  48      14.390   9.590   1.073  1.00 18.32      DA00 C  
ATOM   4162  CE1 TYR C  48      12.229  10.397  -0.576  1.00 16.18      DA00 C  
ATOM   4163  CE2 TYR C  48      13.155   8.944   1.168  1.00 18.81      DA00 C  
ATOM   4164  CZ  TYR C  48      12.077   9.342   0.376  1.00 18.72      DA00 C  
ATOM   4165  OH  TYR C  48      10.851   8.676   0.422  1.00 20.30      DA00 O  
ATOM   4166  H   TYR C  48      16.601  10.111  -2.317  1.00  8.70           H  
ATOM   4167  HA  TYR C  48      17.766  11.861  -0.400  1.00 11.16           H  
ATOM   4168  HB3 TYR C  48      15.486  12.481   0.042  1.00 11.13           H  
ATOM   4169  HB2 TYR C  48      16.201  11.489   1.312  1.00 11.13           H  
ATOM   4170  HD1 TYR C  48      13.566  12.018  -1.146  1.00 13.60           H  
ATOM   4171  HD2 TYR C  48      15.253   9.325   1.667  1.00 18.32           H  
ATOM   4172  HE1 TYR C  48      11.487  10.701  -1.299  1.00 16.18           H  
ATOM   4173  HE2 TYR C  48      12.955   8.180   1.905  1.00 18.81           H  
ATOM   4174  HH  TYR C  48      10.889   7.853   0.915  1.00 20.30           H  
ATOM   4175  N   ILE C  49      18.167   9.701   0.953  1.00 11.69      DA00 N  
ATOM   4176  CA  ILE C  49      18.797   8.545   1.573  1.00 11.94      DA00 C  
ATOM   4177  C   ILE C  49      18.228   8.566   3.027  1.00 12.45      DA00 C  
ATOM   4178  O   ILE C  49      18.157   9.610   3.660  1.00 12.29      DA00 O  
ATOM   4179  CB  ILE C  49      20.411   8.622   1.522  1.00 11.74      DA00 C  
ATOM   4180  CG1 ILE C  49      20.936   8.585   0.067  1.00 15.98      DA00 C  
ATOM   4181  CG2 ILE C  49      21.076   7.562   2.467  1.00 15.30      DA00 C  
ATOM   4182  CD1 ILE C  49      22.423   8.530   0.110  1.00 18.56      DA00 C  
ATOM   4183  H   ILE C  49      18.356  10.557   1.454  1.00 11.69           H  
ATOM   4184  HA  ILE C  49      18.358   7.645   1.143  1.00 11.94           H  
ATOM   4185  HB  ILE C  49      20.593   9.605   1.957  1.00 11.74           H  
ATOM   4186 HG13 ILE C  49      20.535   9.452  -0.459  1.00 15.98           H  
ATOM   4187 HG12 ILE C  49      20.628   7.712  -0.509  1.00 15.98           H  
ATOM   4188 HG21 ILE C  49      21.029   6.546   2.074  1.00 15.30           H  
ATOM   4189 HG22 ILE C  49      22.121   7.771   2.696  1.00 15.30           H  
ATOM   4190 HG23 ILE C  49      20.692   7.513   3.486  1.00 15.30           H  
ATOM   4191 HD11 ILE C  49      23.024   8.759  -0.770  1.00 18.56           H  
ATOM   4192 HD12 ILE C  49      22.883   9.110   0.910  1.00 18.56           H  
ATOM   4193 HD13 ILE C  49      22.722   7.494   0.274  1.00 18.56           H  
ATOM   4194  N   GLN C  50      17.838   7.387   3.368  1.00 12.16      DA00 N  
ATOM   4195  CA  GLN C  50      16.993   7.217   4.514  1.00 16.12      DA00 C  
ATOM   4196  C   GLN C  50      17.586   6.063   5.300  1.00 18.46      DA00 C  
ATOM   4197  O   GLN C  50      18.094   5.051   4.731  1.00 14.68      DA00 O  
ATOM   4198  CB  GLN C  50      15.535   6.749   4.013  1.00 14.89      DA00 C  
ATOM   4199  CG  GLN C  50      14.409   6.669   5.044  1.00 22.06      DA00 C  
ATOM   4200  CD  GLN C  50      13.011   6.928   4.526  1.00 29.49      DA00 C  
ATOM   4201  NE2 GLN C  50      12.247   7.717   5.252  1.00 33.76      DA00 N  
ATOM   4202  OE1 GLN C  50      12.562   6.264   3.570  1.00 31.22      DA00 O  
ATOM   4203  H   GLN C  50      18.047   6.553   2.838  1.00 12.16           H  
ATOM   4204  HA  GLN C  50      16.964   8.107   5.142  1.00 16.12           H  
ATOM   4205  HB3 GLN C  50      15.699   5.810   3.484  1.00 14.89           H  
ATOM   4206  HB2 GLN C  50      15.278   7.415   3.190  1.00 14.89           H  
ATOM   4207  HG3 GLN C  50      14.637   7.450   5.768  1.00 22.06           H  
ATOM   4208  HG2 GLN C  50      14.512   5.716   5.563  1.00 22.06           H  
ATOM   4209 HE22 GLN C  50      11.304   7.971   4.998  1.00 33.76           H  
ATOM   4210 HE21 GLN C  50      12.747   8.270   5.934  1.00 33.76           H  
ATOM   4211  N   GLN C  51      17.459   5.946   6.601  1.00 15.21      DA00 N  
ATOM   4212  CA  GLN C  51      17.613   4.718   7.374  1.00 14.75      DA00 C  
ATOM   4213  C   GLN C  51      16.176   4.148   7.602  1.00 17.02      DA00 C  
ATOM   4214  O   GLN C  51      15.245   4.900   7.853  1.00 17.17      DA00 O  
ATOM   4215  CB  GLN C  51      18.210   4.966   8.761  1.00 16.63      DA00 C  
ATOM   4216  CG  GLN C  51      18.756   3.669   9.512  1.00 17.03      DA00 C  
ATOM   4217  CD  GLN C  51      19.612   4.077  10.707  1.00 22.80      DA00 C  
ATOM   4218  NE2 GLN C  51      20.047   3.180  11.544  1.00 20.70      DA00 N  
ATOM   4219  OE1 GLN C  51      19.814   5.295  10.942  1.00 22.52      DA00 O  
ATOM   4220  H   GLN C  51      17.015   6.752   7.018  1.00 15.21           H  
ATOM   4221  HA  GLN C  51      18.200   3.931   6.901  1.00 14.75           H  
ATOM   4222  HB3 GLN C  51      17.361   5.395   9.294  1.00 16.63           H  
ATOM   4223  HB2 GLN C  51      18.969   5.745   8.685  1.00 16.63           H  
ATOM   4224  HG3 GLN C  51      19.433   3.163   8.823  1.00 17.03           H  
ATOM   4225  HG2 GLN C  51      18.037   2.887   9.757  1.00 17.03           H  
ATOM   4226 HE22 GLN C  51      20.790   3.431  12.181  1.00 20.70           H  
ATOM   4227 HE21 GLN C  51      19.750   2.215  11.569  1.00 20.70           H  
ATOM   4228  N   THR C  52      16.085   2.840   7.492  1.00 17.32      DA00 N  
ATOM   4229  CA  THR C  52      14.799   2.150   7.707  1.00 14.39      DA00 C  
ATOM   4230  C   THR C  52      14.737   1.474   9.127  1.00 18.16      DA00 C  
ATOM   4231  O   THR C  52      15.771   1.433   9.796  1.00 18.43      DA00 O  
ATOM   4232  CB  THR C  52      14.731   1.080   6.619  1.00 20.30      DA00 C  
ATOM   4233  CG2 THR C  52      14.785   1.854   5.212  1.00 20.33      DA00 C  
ATOM   4234  OG1 THR C  52      15.723   0.094   6.647  1.00 17.29      DA00 O  
ATOM   4235  H   THR C  52      16.881   2.267   7.251  1.00 17.32           H  
ATOM   4236  HA  THR C  52      13.905   2.774   7.695  1.00 14.39           H  
ATOM   4237  HB  THR C  52      13.877   0.411   6.723  1.00 20.30           H  
ATOM   4238 HG21 THR C  52      14.292   2.826   5.191  1.00 20.33           H  
ATOM   4239 HG22 THR C  52      15.682   2.378   4.880  1.00 20.33           H  
ATOM   4240 HG23 THR C  52      14.524   1.181   4.396  1.00 20.33           H  
ATOM   4241  HG1 THR C  52      16.534   0.514   6.352  1.00 17.29           H  
ATOM   4242  N   ASP C  53      13.533   1.015   9.587  1.00 19.51      DA00 N  
ATOM   4243  CA  ASP C  53      13.382   0.269  10.838  1.00 25.09      DA00 C  
ATOM   4244  C   ASP C  53      14.117  -1.081  10.840  1.00 22.18      DA00 C  
ATOM   4245  O   ASP C  53      14.247  -1.699  11.901  1.00 23.70      DA00 O  
ATOM   4246  CB  ASP C  53      11.869   0.035  11.069  1.00 28.29      DA00 C  
ATOM   4247  CG  ASP C  53      11.015   1.201  11.627  1.00 38.53      DA00 C  
ATOM   4248  OD1 ASP C  53      11.624   2.047  12.276  1.00 46.00      DA00 O  
ATOM   4249  OD2 ASP C  53       9.799   1.224  11.417  1.00 49.68      DA00 O1-
ATOM   4250  H   ASP C  53      12.686   1.018   9.038  1.00 19.51           H  
ATOM   4251  HA  ASP C  53      13.855   0.787  11.673  1.00 25.09           H  
ATOM   4252  HB3 ASP C  53      11.698  -0.781  11.772  1.00 28.29           H  
ATOM   4253  HB2 ASP C  53      11.551  -0.322  10.089  1.00 28.29           H  
ATOM   4254  N   ASP C  54      14.517  -1.575   9.646  1.00 21.89      DA00 N  
ATOM   4255  CA  ASP C  54      15.531  -2.641   9.501  1.00 20.84      DA00 C  
ATOM   4256  C   ASP C  54      16.995  -2.350   9.934  1.00 20.96      DA00 C  
ATOM   4257  O   ASP C  54      17.914  -3.158  10.048  1.00 18.51      DA00 O  
ATOM   4258  CB  ASP C  54      15.628  -3.222   8.032  1.00 19.86      DA00 C  
ATOM   4259  CG  ASP C  54      14.446  -3.379   7.071  1.00 20.63      DA00 C  
ATOM   4260  OD1 ASP C  54      13.273  -3.174   7.473  1.00 17.95      DA00 O  
ATOM   4261  OD2 ASP C  54      14.717  -3.810   5.916  1.00 20.41      DA00 O1-
ATOM   4262  H   ASP C  54      14.264  -1.150   8.766  1.00 21.89           H  
ATOM   4263  HA  ASP C  54      15.260  -3.450  10.179  1.00 20.84           H  
ATOM   4264  HB3 ASP C  54      15.998  -4.239   8.160  1.00 19.86           H  
ATOM   4265  HB2 ASP C  54      16.410  -2.641   7.544  1.00 19.86           H  
ATOM   4266  N   SER C  55      17.165  -1.016  10.125  1.00 18.05      DA00 N  
ATOM   4267  CA  SER C  55      18.453  -0.303  10.298  1.00 18.07      DA00 C  
ATOM   4268  C   SER C  55      19.314  -0.113   9.040  1.00 14.71      DA00 C  
ATOM   4269  O   SER C  55      20.335   0.570   8.976  1.00 16.32      DA00 O  
ATOM   4270  CB  SER C  55      19.230  -0.924  11.467  1.00 25.94      DA00 C  
ATOM   4271  OG  SER C  55      20.123   0.104  11.910  1.00 27.70      DA00 O  
ATOM   4272  H   SER C  55      16.353  -0.422  10.217  1.00 18.05           H  
ATOM   4273  HA  SER C  55      18.165   0.721  10.538  1.00 18.07           H  
ATOM   4274  HB3 SER C  55      19.882  -1.764  11.225  1.00 25.94           H  
ATOM   4275  HB2 SER C  55      18.619  -1.451  12.201  1.00 25.94           H  
ATOM   4276  HG  SER C  55      21.006  -0.155  11.638  1.00 27.70           H  
ATOM   4277  N   LEU C  56      18.827  -0.689   7.966  1.00 14.49      DA00 N  
ATOM   4278  CA  LEU C  56      19.500  -0.707   6.718  1.00 12.13      DA00 C  
ATOM   4279  C   LEU C  56      19.230   0.639   6.080  1.00 13.26      DA00 C  
ATOM   4280  O   LEU C  56      18.088   1.128   6.241  1.00 13.12      DA00 O  
ATOM   4281  CB  LEU C  56      18.935  -1.913   5.895  1.00 11.10      DA00 C  
ATOM   4282  CG  LEU C  56      19.271  -3.356   6.419  1.00 12.10      DA00 C  
ATOM   4283  CD1 LEU C  56      18.507  -4.389   5.573  1.00 16.66      DA00 C  
ATOM   4284  CD2 LEU C  56      20.791  -3.544   6.613  1.00 14.24      DA00 C  
ATOM   4285  H   LEU C  56      17.906  -1.101   8.014  1.00 14.49           H  
ATOM   4286  HA  LEU C  56      20.571  -0.692   6.916  1.00 12.13           H  
ATOM   4287  HB3 LEU C  56      19.343  -1.914   4.884  1.00 11.10           H  
ATOM   4288  HB2 LEU C  56      17.853  -1.787   5.859  1.00 11.10           H  
ATOM   4289  HG  LEU C  56      18.830  -3.360   7.415  1.00 12.10           H  
ATOM   4290 HD11 LEU C  56      17.923  -3.891   4.799  1.00 16.66           H  
ATOM   4291 HD12 LEU C  56      19.139  -5.196   5.202  1.00 16.66           H  
ATOM   4292 HD13 LEU C  56      17.640  -4.822   6.070  1.00 16.66           H  
ATOM   4293 HD21 LEU C  56      21.117  -4.534   6.931  1.00 14.24           H  
ATOM   4294 HD22 LEU C  56      21.357  -3.091   5.798  1.00 14.24           H  
ATOM   4295 HD23 LEU C  56      21.168  -2.882   7.392  1.00 14.24           H  
ATOM   4296  N   ILE C  57      20.207   1.209   5.346  1.00 10.43      DA00 N  
ATOM   4297  CA  ILE C  57      20.095   2.509   4.709  1.00 11.74      DA00 C  
ATOM   4298  C   ILE C  57      19.473   2.317   3.257  1.00 13.82      DA00 C  
ATOM   4299  O   ILE C  57      19.846   1.348   2.586  1.00 11.76      DA00 O  
ATOM   4300  CB  ILE C  57      21.368   3.278   4.708  1.00 14.14      DA00 C  
ATOM   4301  CG1 ILE C  57      21.800   3.705   6.110  1.00 17.07      DA00 C  
ATOM   4302  CG2 ILE C  57      21.418   4.490   3.730  1.00 11.87      DA00 C  
ATOM   4303  CD1 ILE C  57      23.274   4.198   6.230  1.00 19.87      DA00 C  
ATOM   4304  H   ILE C  57      21.165   0.890   5.337  1.00 10.43           H  
ATOM   4305  HA  ILE C  57      19.291   3.008   5.250  1.00 11.74           H  
ATOM   4306  HB  ILE C  57      22.109   2.579   4.320  1.00 14.14           H  
ATOM   4307 HG13 ILE C  57      21.742   2.883   6.823  1.00 17.07           H  
ATOM   4308 HG12 ILE C  57      21.047   4.421   6.437  1.00 17.07           H  
ATOM   4309 HG21 ILE C  57      21.322   4.185   2.688  1.00 11.87           H  
ATOM   4310 HG22 ILE C  57      20.560   5.137   3.917  1.00 11.87           H  
ATOM   4311 HG23 ILE C  57      22.246   5.188   3.851  1.00 11.87           H  
ATOM   4312 HD11 ILE C  57      23.400   5.226   5.889  1.00 19.87           H  
ATOM   4313 HD12 ILE C  57      23.422   4.406   7.290  1.00 19.87           H  
ATOM   4314 HD13 ILE C  57      24.018   3.516   5.817  1.00 19.87           H  
ATOM   4315  N   HIS C  58      18.512   3.184   2.871  1.00 12.18      DA00 N  
ATOM   4316  CA  HIS C  58      17.774   3.051   1.632  1.00 11.97      DA00 C  
ATOM   4317  C   HIS C  58      18.067   4.242   0.785  1.00 12.40      DA00 C  
ATOM   4318  O   HIS C  58      18.316   5.321   1.344  1.00 12.52      DA00 O  
ATOM   4319  CB  HIS C  58      16.287   2.697   1.922  1.00 13.05      DA00 C  
ATOM   4320  CG  HIS C  58      15.917   1.223   2.143  1.00 16.15      DA00 C  
ATOM   4321  CD2 HIS C  58      16.555   0.149   2.799  1.00 15.02      DA00 C  
ATOM   4322  ND1 HIS C  58      14.723   0.775   1.623  1.00 13.97      DA00 N1+
ATOM   4323  CE1 HIS C  58      14.715  -0.549   1.876  1.00 17.27      DA00 C  
ATOM   4324  NE2 HIS C  58      15.744  -0.927   2.601  1.00 16.85      DA00 N  
ATOM   4325  H   HIS C  58      18.358   3.957   3.502  1.00 12.18           H  
ATOM   4326  HA  HIS C  58      18.294   2.231   1.136  1.00 11.97           H  
ATOM   4327  HB3 HIS C  58      15.679   2.928   1.048  1.00 13.05           H  
ATOM   4328  HB2 HIS C  58      15.956   3.307   2.763  1.00 13.05           H  
ATOM   4329  HD2 HIS C  58      17.491   0.066   3.332  1.00 15.02           H  
ATOM   4330  HD1 HIS C  58      14.043   1.329   1.123  1.00 13.97           H  
ATOM   4331  HE1 HIS C  58      13.989  -1.262   1.515  1.00 17.27           H  
ATOM   4332  HE2 HIS C  58      15.852  -1.890   2.887  1.00 16.85           H  
ATOM   4333  N   PHE C  59      18.122   4.090  -0.553  1.00  9.73      DA00 N  
ATOM   4334  CA  PHE C  59      18.174   5.054  -1.589  1.00  8.99      DA00 C  
ATOM   4335  C   PHE C  59      16.741   5.127  -2.206  1.00  8.80      DA00 C  
ATOM   4336  O   PHE C  59      16.301   4.253  -2.958  1.00 10.33      DA00 O  
ATOM   4337  CB  PHE C  59      19.275   4.658  -2.624  1.00  9.15      DA00 C  
ATOM   4338  CG  PHE C  59      19.583   5.632  -3.691  1.00 11.90      DA00 C  
ATOM   4339  CD1 PHE C  59      18.752   5.729  -4.792  1.00 10.63      DA00 C  
ATOM   4340  CD2 PHE C  59      20.607   6.589  -3.543  1.00 13.46      DA00 C  
ATOM   4341  CE1 PHE C  59      19.077   6.678  -5.757  1.00  9.95      DA00 C  
ATOM   4342  CE2 PHE C  59      20.991   7.467  -4.533  1.00 13.75      DA00 C  
ATOM   4343  CZ  PHE C  59      20.218   7.503  -5.650  1.00 11.27      DA00 C  
ATOM   4344  H   PHE C  59      17.806   3.201  -0.913  1.00  9.73           H  
ATOM   4345  HA  PHE C  59      18.471   5.969  -1.076  1.00  8.99           H  
ATOM   4346  HB3 PHE C  59      19.201   3.624  -2.961  1.00  9.15           H  
ATOM   4347  HB2 PHE C  59      20.169   4.620  -2.002  1.00  9.15           H  
ATOM   4348  HD1 PHE C  59      17.918   5.051  -4.904  1.00 10.63           H  
ATOM   4349  HD2 PHE C  59      21.296   6.519  -2.714  1.00 13.46           H  
ATOM   4350  HE1 PHE C  59      18.454   6.744  -6.636  1.00  9.95           H  
ATOM   4351  HE2 PHE C  59      21.882   8.042  -4.736  1.00 13.75           H  
ATOM   4352  HZ  PHE C  59      20.423   8.139  -6.498  1.00 11.27           H  
ATOM   4353  N   CYS C  60      16.110   6.254  -1.963  1.00  8.75      DA00 N  
ATOM   4354  CA  CYS C  60      14.680   6.563  -2.363  1.00  8.46      DA00 C  
ATOM   4355  C   CYS C  60      14.628   7.629  -3.442  1.00  9.71      DA00 C  
ATOM   4356  O   CYS C  60      15.658   8.287  -3.616  1.00  9.15      DA00 O  
ATOM   4357  CB  CYS C  60      13.861   6.848  -1.129  1.00 10.80      DA00 C  
ATOM   4358  SG  CYS C  60      13.869   5.614   0.216  1.00 15.04      DA00 S  
ATOM   4359  H   CYS C  60      16.577   7.056  -1.565  1.00  8.75           H  
ATOM   4360  HA  CYS C  60      14.277   5.700  -2.894  1.00  8.46           H  
ATOM   4361  HB3 CYS C  60      12.850   7.084  -1.460  1.00 10.80           H  
ATOM   4362  HB2 CYS C  60      14.178   7.837  -0.799  1.00 10.80           H  
ATOM   4363  HG  CYS C  60      13.172   4.644  -0.382  1.00 15.04           H  
ATOM   4364  N   TRP C  61      13.488   7.802  -4.093  1.00  7.46      DA00 N  
ATOM   4365  CA  TRP C  61      13.348   8.894  -5.135  1.00  7.00      DA00 C  
ATOM   4366  C   TRP C  61      11.853   9.218  -5.203  1.00 11.91      DA00 C  
ATOM   4367  O   TRP C  61      11.029   8.288  -5.308  1.00 11.33      DA00 O  
ATOM   4368  CB  TRP C  61      14.016   8.583  -6.481  1.00 11.03      DA00 C  
ATOM   4369  CG  TRP C  61      13.932   9.612  -7.570  1.00  9.39      DA00 C  
ATOM   4370  CD1 TRP C  61      14.753  10.653  -7.789  1.00 10.53      DA00 C  
ATOM   4371  CD2 TRP C  61      12.811   9.940  -8.500  1.00 13.45      DA00 C  
ATOM   4372  CE2 TRP C  61      13.179  11.045  -9.356  1.00 11.53      DA00 C  
ATOM   4373  CE3 TRP C  61      11.623   9.331  -8.835  1.00 12.69      DA00 C  
ATOM   4374  NE1 TRP C  61      14.420  11.424  -8.810  1.00  9.60      DA00 N  
ATOM   4375  CZ2 TRP C  61      12.338  11.608 -10.319  1.00 11.62      DA00 C  
ATOM   4376  CZ3 TRP C  61      10.787   9.832  -9.815  1.00 14.54      DA00 C  
ATOM   4377  CH2 TRP C  61      11.119  10.964 -10.586  1.00 12.71      DA00 C  
ATOM   4378  H   TRP C  61      12.705   7.165  -4.070  1.00  7.46           H  
ATOM   4379  HA  TRP C  61      13.816   9.699  -4.570  1.00  7.00           H  
ATOM   4380  HB3 TRP C  61      13.554   7.688  -6.898  1.00 11.03           H  
ATOM   4381  HB2 TRP C  61      15.032   8.231  -6.304  1.00 11.03           H  
ATOM   4382  HD1 TRP C  61      15.515  10.957  -7.087  1.00 10.53           H  
ATOM   4383  HE3 TRP C  61      11.348   8.408  -8.345  1.00 12.69           H  
ATOM   4384  HE1 TRP C  61      14.850  12.312  -9.023  1.00  9.60           H  
ATOM   4385  HZ2 TRP C  61      12.655  12.457 -10.907  1.00 11.62           H  
ATOM   4386  HZ3 TRP C  61      10.007   9.177 -10.173  1.00 14.54           H  
ATOM   4387  HH2 TRP C  61      10.578  11.346 -11.439  1.00 12.71           H  
ATOM   4388  N   LYS C  62      11.518  10.500  -4.955  1.00  9.20      DA00 N  
ATOM   4389  CA  LYS C  62      10.157  10.966  -4.918  1.00 13.70      DA00 C  
ATOM   4390  C   LYS C  62       9.963  11.969  -6.053  1.00 13.84      DA00 C  
ATOM   4391  O   LYS C  62      10.672  12.984  -6.173  1.00 12.09      DA00 O  
ATOM   4392  CB  LYS C  62       9.875  11.544  -3.553  1.00 13.13      DA00 C  
ATOM   4393  CG  LYS C  62       8.397  12.089  -3.347  1.00 15.05      DA00 C  
ATOM   4394  CD  LYS C  62       7.999  12.345  -1.979  1.00 24.64      DA00 C  
ATOM   4395  CE  LYS C  62       8.934  13.129  -1.047  1.00 32.77      DA00 C  
ATOM   4396  NZ  LYS C  62       8.532  13.314   0.356  1.00 36.42      DA00 N1+
ATOM   4397  H   LYS C  62      12.225  11.204  -4.802  1.00  9.20           H  
ATOM   4398  HA  LYS C  62       9.457  10.183  -5.209  1.00 13.70           H  
ATOM   4399  HB3 LYS C  62      10.647  12.257  -3.266  1.00 13.13           H  
ATOM   4400  HB2 LYS C  62       9.966  10.703  -2.865  1.00 13.13           H  
ATOM   4401  HG3 LYS C  62       7.646  11.408  -3.747  1.00 15.05           H  
ATOM   4402  HG2 LYS C  62       8.270  12.977  -3.967  1.00 15.05           H  
ATOM   4403  HD3 LYS C  62       7.567  11.477  -1.482  1.00 24.64           H  
ATOM   4404  HD2 LYS C  62       7.050  12.877  -2.046  1.00 24.64           H  
ATOM   4405  HE3 LYS C  62       9.154  14.088  -1.516  1.00 32.77           H  
ATOM   4406  HE2 LYS C  62       9.933  12.692  -1.029  1.00 32.77           H  
ATOM   4407  HZ1 LYS C  62       9.292  13.780   0.831  1.00 36.42           H  
ATOM   4408  HZ2 LYS C  62       7.646  13.796   0.408  1.00 36.42           H  
ATOM   4409  HZ3 LYS C  62       8.443  12.396   0.767  1.00 36.42           H  
ATOM   4410  N   ASP C  63       8.968  11.610  -6.854  1.00 11.89      DA00 N  
ATOM   4411  CA  ASP C  63       8.256  12.390  -7.806  1.00 15.04      DA00 C  
ATOM   4412  C   ASP C  63       7.557  13.496  -6.911  1.00 14.38      DA00 C  
ATOM   4413  O   ASP C  63       6.505  13.201  -6.335  1.00 14.70      DA00 O  
ATOM   4414  CB  ASP C  63       7.182  11.665  -8.632  1.00 15.13      DA00 C  
ATOM   4415  CG  ASP C  63       6.571  12.394  -9.831  1.00 15.28      DA00 C  
ATOM   4416  OD1 ASP C  63       5.471  11.915 -10.242  1.00 16.52      DA00 O  
ATOM   4417  OD2 ASP C  63       7.002  13.551 -10.121  1.00 20.77      DA00 O1-
ATOM   4418  H   ASP C  63       8.402  10.830  -6.549  1.00 11.89           H  
ATOM   4419  HA  ASP C  63       8.953  12.822  -8.525  1.00 15.04           H  
ATOM   4420  HB3 ASP C  63       6.349  11.377  -7.990  1.00 15.13           H  
ATOM   4421  HB2 ASP C  63       7.586  10.724  -9.005  1.00 15.13           H  
ATOM   4422  N   ARG C  64       8.089  14.726  -6.873  1.00 10.24      DA00 N  
ATOM   4423  CA  ARG C  64       7.464  15.807  -6.152  1.00 11.81      DA00 C  
ATOM   4424  C   ARG C  64       6.262  16.299  -6.977  1.00 15.55      DA00 C  
ATOM   4425  O   ARG C  64       5.445  17.047  -6.400  1.00 18.60      DA00 O  
ATOM   4426  CB  ARG C  64       8.447  16.955  -5.877  1.00 12.16      DA00 C  
ATOM   4427  CG  ARG C  64       9.718  16.581  -5.091  1.00 14.84      DA00 C  
ATOM   4428  CD  ARG C  64      10.670  17.810  -4.918  1.00 16.19      DA00 C  
ATOM   4429  NE  ARG C  64      11.389  18.206  -6.144  1.00 19.23      DA00 N  
ATOM   4430  CZ  ARG C  64      11.552  19.382  -6.829  1.00 17.12      DA00 C  
ATOM   4431  NH1 ARG C  64      11.005  20.531  -6.534  1.00 15.11      DA00 N  
ATOM   4432  NH2 ARG C  64      12.304  19.294  -7.903  1.00 16.37      DA00 N1+
ATOM   4433  H   ARG C  64       8.795  14.967  -7.553  1.00 10.24           H  
ATOM   4434  HA  ARG C  64       7.125  15.496  -5.163  1.00 11.81           H  
ATOM   4435  HB3 ARG C  64       7.973  17.878  -5.544  1.00 12.16           H  
ATOM   4436  HB2 ARG C  64       8.828  17.214  -6.865  1.00 12.16           H  
ATOM   4437  HG3 ARG C  64      10.147  15.647  -5.456  1.00 14.84           H  
ATOM   4438  HG2 ARG C  64       9.524  16.423  -4.030  1.00 14.84           H  
ATOM   4439  HD3 ARG C  64      11.410  17.436  -4.210  1.00 16.19           H  
ATOM   4440  HD2 ARG C  64      10.078  18.627  -4.506  1.00 16.19           H  
ATOM   4441  HE  ARG C  64      11.920  17.415  -6.479  1.00 19.23           H  
ATOM   4442 HH12 ARG C  64      11.252  21.419  -6.948  1.00 15.11           H  
ATOM   4443 HH11 ARG C  64      10.353  20.585  -5.765  1.00 15.11           H  
ATOM   4444 HH22 ARG C  64      12.517  20.131  -8.426  1.00 16.37           H  
ATOM   4445 HH21 ARG C  64      12.520  18.402  -8.324  1.00 16.37           H  
ATOM   4446  N   THR C  65       6.060  15.915  -8.257  1.00 14.37      DA00 N  
ATOM   4447  CA  THR C  65       4.897  16.256  -9.092  1.00 18.18      DA00 C  
ATOM   4448  C   THR C  65       3.578  15.593  -8.585  1.00 15.92      DA00 C  
ATOM   4449  O   THR C  65       2.474  16.069  -8.761  1.00 17.30      DA00 O  
ATOM   4450  CB  THR C  65       5.065  15.976 -10.640  1.00 16.37      DA00 C  
ATOM   4451  CG2 THR C  65       4.258  16.970 -11.439  1.00 22.33      DA00 C  
ATOM   4452  OG1 THR C  65       6.470  16.068 -11.015  1.00 21.99      DA00 O  
ATOM   4453  H   THR C  65       6.779  15.346  -8.679  1.00 14.37           H  
ATOM   4454  HA  THR C  65       4.791  17.338  -9.010  1.00 18.18           H  
ATOM   4455  HB  THR C  65       4.759  14.940 -10.789  1.00 16.37           H  
ATOM   4456 HG21 THR C  65       4.060  16.728 -12.484  1.00 22.33           H  
ATOM   4457 HG22 THR C  65       3.280  17.135 -10.986  1.00 22.33           H  
ATOM   4458 HG23 THR C  65       4.769  17.933 -11.445  1.00 22.33           H  
ATOM   4459  HG1 THR C  65       6.880  15.225 -10.810  1.00 21.99           H  
ATOM   4460  N   SER C  66       3.769  14.481  -7.900  1.00 13.41      DA00 N  
ATOM   4461  CA  SER C  66       2.638  13.574  -7.494  1.00 15.77      DA00 C  
ATOM   4462  C   SER C  66       2.721  13.196  -5.977  1.00 16.24      DA00 C  
ATOM   4463  O   SER C  66       1.735  13.066  -5.281  1.00 14.67      DA00 O  
ATOM   4464  CB  SER C  66       2.540  12.361  -8.428  1.00 16.93      DA00 C  
ATOM   4465  OG  SER C  66       3.590  11.448  -8.233  1.00 13.57      DA00 O  
ATOM   4466  H   SER C  66       4.757  14.283  -7.838  1.00 13.41           H  
ATOM   4467  HA  SER C  66       1.701  14.116  -7.623  1.00 15.77           H  
ATOM   4468  HB3 SER C  66       2.502  12.649  -9.478  1.00 16.93           H  
ATOM   4469  HB2 SER C  66       1.589  11.902  -8.159  1.00 16.93           H  
ATOM   4470  HG  SER C  66       4.297  11.613  -8.861  1.00 13.57           H  
ATOM   4471  N   GLY C  67       3.959  13.156  -5.366  1.00 13.07      DA00 N  
ATOM   4472  CA  GLY C  67       4.199  12.759  -3.919  1.00 13.81      DA00 C  
ATOM   4473  C   GLY C  67       4.317  11.196  -3.799  1.00 17.21      DA00 C  
ATOM   4474  O   GLY C  67       4.380  10.673  -2.685  1.00 24.48      DA00 O  
ATOM   4475  H   GLY C  67       4.797  13.364  -5.891  1.00 13.07           H  
ATOM   4476  HA3 GLY C  67       3.410  13.103  -3.251  1.00 13.81           H  
ATOM   4477  HA2 GLY C  67       5.186  13.151  -3.672  1.00 13.81           H  
ATOM   4478  N   ASN C  68       4.415  10.481  -4.915  1.00 14.44      DA00 N  
ATOM   4479  CA  ASN C  68       4.614   9.033  -4.918  1.00 21.91      DA00 C  
ATOM   4480  C   ASN C  68       6.123   8.798  -4.798  1.00 15.53      DA00 C  
ATOM   4481  O   ASN C  68       6.955   9.349  -5.563  1.00 15.98      DA00 O  
ATOM   4482  CB  ASN C  68       4.225   8.423  -6.295  1.00 21.41      DA00 C  
ATOM   4483  CG  ASN C  68       2.717   8.503  -6.363  1.00 29.99      DA00 C  
ATOM   4484  ND2 ASN C  68       2.169   9.540  -6.967  1.00 25.16      DA00 N  
ATOM   4485  OD1 ASN C  68       1.991   7.666  -5.786  1.00 33.11      DA00 O  
ATOM   4486  H   ASN C  68       4.326  10.932  -5.814  1.00 14.44           H  
ATOM   4487  HA  ASN C  68       4.037   8.569  -4.118  1.00 21.91           H  
ATOM   4488  HB3 ASN C  68       4.473   7.364  -6.361  1.00 21.41           H  
ATOM   4489  HB2 ASN C  68       4.612   8.961  -7.161  1.00 21.41           H  
ATOM   4490 HD22 ASN C  68       1.180   9.618  -6.777  1.00 25.16           H  
ATOM   4491 HD21 ASN C  68       2.757  10.239  -7.399  1.00 25.16           H  
ATOM   4492  N   VAL C  69       6.482   7.858  -3.932  1.00 21.24      DA00 N  
ATOM   4493  CA  VAL C  69       7.904   7.428  -3.811  1.00 16.27      DA00 C  
ATOM   4494  C   VAL C  69       8.184   6.264  -4.729  1.00 21.13      DA00 C  
ATOM   4495  O   VAL C  69       7.625   5.138  -4.554  1.00 22.04      DA00 O  
ATOM   4496  CB  VAL C  69       8.211   7.069  -2.363  1.00 14.72      DA00 C  
ATOM   4497  CG1 VAL C  69       9.665   6.596  -2.260  1.00 15.49      DA00 C  
ATOM   4498  CG2 VAL C  69       7.941   8.147  -1.362  1.00 17.97      DA00 C  
ATOM   4499  H   VAL C  69       5.817   7.243  -3.484  1.00 21.24           H  
ATOM   4500  HA  VAL C  69       8.552   8.239  -4.143  1.00 16.27           H  
ATOM   4501  HB  VAL C  69       7.490   6.287  -2.125  1.00 14.72           H  
ATOM   4502 HG11 VAL C  69       9.559   5.515  -2.350  1.00 15.49           H  
ATOM   4503 HG12 VAL C  69      10.339   7.048  -2.989  1.00 15.49           H  
ATOM   4504 HG13 VAL C  69      10.165   6.825  -1.319  1.00 15.49           H  
ATOM   4505 HG21 VAL C  69       6.935   8.524  -1.546  1.00 17.97           H  
ATOM   4506 HG22 VAL C  69       8.095   7.792  -0.343  1.00 17.97           H  
ATOM   4507 HG23 VAL C  69       8.630   8.991  -1.409  1.00 17.97           H  
ATOM   4508  N   GLU C  70       8.858   6.560  -5.901  1.00 13.39      DA00 N  
ATOM   4509  CA  GLU C  70       8.832   5.719  -7.069  1.00 17.43      DA00 C  
ATOM   4510  C   GLU C  70      10.109   4.900  -7.163  1.00 23.70      DA00 C  
ATOM   4511  O   GLU C  70      10.217   4.126  -8.084  1.00 22.67      DA00 O  
ATOM   4512  CB  GLU C  70       8.570   6.545  -8.425  1.00 19.30      DA00 C  
ATOM   4513  CG  GLU C  70       7.324   7.396  -8.429  1.00 26.23      DA00 C  
ATOM   4514  CD  GLU C  70       6.305   7.267  -9.568  1.00 29.60      DA00 C  
ATOM   4515  OE1 GLU C  70       5.196   7.700  -9.312  1.00 35.14      DA00 O  
ATOM   4516  OE2 GLU C  70       6.671   6.950 -10.716  1.00 32.35      DA00 O1-
ATOM   4517  H   GLU C  70       9.458   7.372  -5.918  1.00 13.39           H  
ATOM   4518  HA  GLU C  70       7.976   5.046  -7.020  1.00 17.43           H  
ATOM   4519  HB3 GLU C  70       8.632   5.932  -9.324  1.00 19.30           H  
ATOM   4520  HB2 GLU C  70       9.431   7.170  -8.663  1.00 19.30           H  
ATOM   4521  HG3 GLU C  70       7.712   8.414  -8.443  1.00 26.23           H  
ATOM   4522  HG2 GLU C  70       6.803   7.254  -7.482  1.00 26.23           H  
ATOM   4523  N   ASP C  71      11.091   5.118  -6.210  1.00 13.51      DA00 N  
ATOM   4524  CA  ASP C  71      12.261   4.271  -6.058  1.00 14.39      DA00 C  
ATOM   4525  C   ASP C  71      12.491   3.983  -4.585  1.00 14.44      DA00 C  
ATOM   4526  O   ASP C  71      12.154   4.870  -3.821  1.00 10.49      DA00 O  
ATOM   4527  CB  ASP C  71      13.716   4.790  -6.524  1.00 15.70      DA00 C  
ATOM   4528  CG  ASP C  71      13.983   4.981  -8.107  1.00 24.69      DA00 C  
ATOM   4529  OD1 ASP C  71      13.173   4.443  -8.893  1.00 28.18      DA00 O  
ATOM   4530  OD2 ASP C  71      15.116   5.398  -8.438  1.00 28.16      DA00 O1-
ATOM   4531  H   ASP C  71      10.914   5.784  -5.472  1.00 13.51           H  
ATOM   4532  HA  ASP C  71      12.007   3.302  -6.487  1.00 14.39           H  
ATOM   4533  HB3 ASP C  71      14.480   4.051  -6.281  1.00 15.70           H  
ATOM   4534  HB2 ASP C  71      13.921   5.694  -5.950  1.00 15.70           H  
ATOM   4535  N   ASP C  72      12.981   2.856  -4.178  1.00 10.77      DA00 N  
ATOM   4536  CA  ASP C  72      13.264   2.530  -2.743  1.00 13.51      DA00 C  
ATOM   4537  C   ASP C  72      14.146   1.261  -2.761  1.00 14.54      DA00 C  
ATOM   4538  O   ASP C  72      13.652   0.152  -2.809  1.00 14.02      DA00 O  
ATOM   4539  CB  ASP C  72      11.964   2.303  -1.917  1.00 15.27      DA00 C  
ATOM   4540  CG  ASP C  72      12.187   1.968  -0.468  1.00 21.76      DA00 C  
ATOM   4541  OD1 ASP C  72      11.289   1.348   0.106  1.00 18.13      DA00 O  
ATOM   4542  OD2 ASP C  72      13.105   2.575   0.132  1.00 21.52      DA00 O1-
ATOM   4543  H   ASP C  72      13.006   2.040  -4.773  1.00 10.77           H  
ATOM   4544  HA  ASP C  72      13.840   3.357  -2.327  1.00 13.51           H  
ATOM   4545  HB3 ASP C  72      11.286   1.567  -2.350  1.00 15.27           H  
ATOM   4546  HB2 ASP C  72      11.320   3.182  -1.941  1.00 15.27           H  
ATOM   4547  N   LEU C  73      15.441   1.485  -2.936  1.00 11.90      DA00 N  
ATOM   4548  CA  LEU C  73      16.371   0.439  -3.078  1.00 10.74      DA00 C  
ATOM   4549  C   LEU C  73      17.182   0.349  -1.771  1.00 10.41      DA00 C  
ATOM   4550  O   LEU C  73      17.348   1.382  -1.100  1.00 12.02      DA00 O  
ATOM   4551  CB  LEU C  73      17.408   0.718  -4.189  1.00 14.24      DA00 C  
ATOM   4552  CG  LEU C  73      17.001   0.727  -5.650  1.00 17.47      DA00 C  
ATOM   4553  CD1 LEU C  73      16.280   2.035  -6.131  1.00 25.78      DA00 C  
ATOM   4554  CD2 LEU C  73      18.056   0.223  -6.604  1.00 21.06      DA00 C  
ATOM   4555  H   LEU C  73      15.775   2.438  -2.962  1.00 11.90           H  
ATOM   4556  HA  LEU C  73      15.935  -0.549  -3.227  1.00 10.74           H  
ATOM   4557  HB3 LEU C  73      18.171  -0.059  -4.139  1.00 14.24           H  
ATOM   4558  HB2 LEU C  73      17.977   1.619  -3.958  1.00 14.24           H  
ATOM   4559  HG  LEU C  73      16.299  -0.104  -5.712  1.00 17.47           H  
ATOM   4560 HD11 LEU C  73      16.404   2.883  -5.458  1.00 25.78           H  
ATOM   4561 HD12 LEU C  73      16.605   2.361  -7.119  1.00 25.78           H  
ATOM   4562 HD13 LEU C  73      15.222   1.782  -6.198  1.00 25.78           H  
ATOM   4563 HD21 LEU C  73      17.837   0.490  -7.638  1.00 21.06           H  
ATOM   4564 HD22 LEU C  73      19.051   0.568  -6.322  1.00 21.06           H  
ATOM   4565 HD23 LEU C  73      18.017  -0.864  -6.664  1.00 21.06           H  
ATOM   4566  N   ILE C  74      17.739  -0.820  -1.453  1.00 10.13      DA00 N  
ATOM   4567  CA  ILE C  74      18.793  -0.909  -0.442  1.00 10.13      DA00 C  
ATOM   4568  C   ILE C  74      20.129  -0.514  -1.122  1.00 12.37      DA00 C  
ATOM   4569  O   ILE C  74      20.427  -0.844  -2.231  1.00 10.87      DA00 O  
ATOM   4570  CB  ILE C  74      18.889  -2.320   0.229  1.00 10.85      DA00 C  
ATOM   4571  CG1 ILE C  74      19.880  -2.254   1.396  1.00 15.63      DA00 C  
ATOM   4572  CG2 ILE C  74      19.091  -3.453  -0.731  1.00 11.33      DA00 C  
ATOM   4573  CD1 ILE C  74      19.731  -3.451   2.392  1.00 17.93      DA00 C  
ATOM   4574  H   ILE C  74      17.642  -1.530  -2.165  1.00 10.13           H  
ATOM   4575  HA  ILE C  74      18.575  -0.216   0.371  1.00 10.13           H  
ATOM   4576  HB  ILE C  74      17.910  -2.446   0.692  1.00 10.85           H  
ATOM   4577 HG13 ILE C  74      19.877  -1.374   2.040  1.00 15.63           H  
ATOM   4578 HG12 ILE C  74      20.896  -2.303   1.006  1.00 15.63           H  
ATOM   4579 HG21 ILE C  74      20.058  -3.337  -1.221  1.00 11.33           H  
ATOM   4580 HG22 ILE C  74      19.268  -4.399  -0.219  1.00 11.33           H  
ATOM   4581 HG23 ILE C  74      18.242  -3.543  -1.409  1.00 11.33           H  
ATOM   4582 HD11 ILE C  74      20.051  -4.435   2.050  1.00 17.93           H  
ATOM   4583 HD12 ILE C  74      20.211  -3.236   3.346  1.00 17.93           H  
ATOM   4584 HD13 ILE C  74      18.662  -3.575   2.566  1.00 17.93           H  
ATOM   4585  N   ILE C  75      20.960   0.243  -0.374  1.00  7.85      DA00 N  
ATOM   4586  CA  ILE C  75      22.359   0.618  -0.706  1.00  7.57      DA00 C  
ATOM   4587  C   ILE C  75      23.313   0.221   0.413  1.00 10.85      DA00 C  
ATOM   4588  O   ILE C  75      22.939   0.119   1.616  1.00 11.40      DA00 O  
ATOM   4589  CB  ILE C  75      22.464   2.167  -0.927  1.00 11.07      DA00 C  
ATOM   4590  CG1 ILE C  75      21.869   3.040   0.229  1.00 13.15      DA00 C  
ATOM   4591  CG2 ILE C  75      21.920   2.450  -2.347  1.00 11.91      DA00 C  
ATOM   4592  CD1 ILE C  75      22.083   4.593   0.146  1.00 20.36      DA00 C  
ATOM   4593  H   ILE C  75      20.697   0.374   0.592  1.00  7.85           H  
ATOM   4594  HA  ILE C  75      22.588  -0.072  -1.518  1.00  7.57           H  
ATOM   4595  HB  ILE C  75      23.521   2.433  -0.906  1.00 11.07           H  
ATOM   4596 HG13 ILE C  75      22.174   2.635   1.194  1.00 13.15           H  
ATOM   4597 HG12 ILE C  75      20.786   2.919   0.252  1.00 13.15           H  
ATOM   4598 HG21 ILE C  75      22.488   1.910  -3.105  1.00 11.91           H  
ATOM   4599 HG22 ILE C  75      20.853   2.231  -2.371  1.00 11.91           H  
ATOM   4600 HG23 ILE C  75      22.016   3.508  -2.592  1.00 11.91           H  
ATOM   4601 HD11 ILE C  75      22.509   4.922  -0.802  1.00 20.36           H  
ATOM   4602 HD12 ILE C  75      21.221   5.191   0.443  1.00 20.36           H  
ATOM   4603 HD13 ILE C  75      22.827   4.881   0.888  1.00 20.36           H  
ATOM   4604  N   PHE C  76      24.482  -0.299   0.018  1.00  9.46      DA00 N  
ATOM   4605  CA  PHE C  76      25.537  -0.916   0.779  1.00 11.18      DA00 C  
ATOM   4606  C   PHE C  76      26.697   0.079   0.796  1.00 12.31      DA00 C  
ATOM   4607  O   PHE C  76      27.236   0.419  -0.273  1.00 11.67      DA00 O  
ATOM   4608  CB  PHE C  76      26.014  -2.224   0.093  1.00 12.52      DA00 C  
ATOM   4609  CG  PHE C  76      24.869  -3.250  -0.071  1.00 12.43      DA00 C  
ATOM   4610  CD1 PHE C  76      24.177  -3.839   1.028  1.00 12.08      DA00 C  
ATOM   4611  CD2 PHE C  76      24.432  -3.486  -1.342  1.00 13.76      DA00 C  
ATOM   4612  CE1 PHE C  76      22.998  -4.574   0.773  1.00 12.14      DA00 C  
ATOM   4613  CE2 PHE C  76      23.332  -4.295  -1.607  1.00 11.16      DA00 C  
ATOM   4614  CZ  PHE C  76      22.600  -4.852  -0.556  1.00 12.73      DA00 C  
ATOM   4615  H   PHE C  76      24.698  -0.140  -0.956  1.00  9.46           H  
ATOM   4616  HA  PHE C  76      25.331  -1.204   1.810  1.00 11.18           H  
ATOM   4617  HB3 PHE C  76      26.780  -2.770   0.644  1.00 12.52           H  
ATOM   4618  HB2 PHE C  76      26.584  -2.007  -0.810  1.00 12.52           H  
ATOM   4619  HD1 PHE C  76      24.554  -3.787   2.039  1.00 12.08           H  
ATOM   4620  HD2 PHE C  76      24.977  -2.954  -2.108  1.00 13.76           H  
ATOM   4621  HE1 PHE C  76      22.530  -5.069   1.611  1.00 12.14           H  
ATOM   4622  HE2 PHE C  76      23.077  -4.306  -2.656  1.00 11.16           H  
ATOM   4623  HZ  PHE C  76      21.782  -5.526  -0.760  1.00 12.73           H  
ATOM   4624  N   PRO C  77      27.081   0.535   1.973  1.00 11.07      DA00 N  
ATOM   4625  CA  PRO C  77      28.231   1.523   2.100  1.00 13.98      DA00 C  
ATOM   4626  C   PRO C  77      29.625   0.947   1.622  1.00 15.86      DA00 C  
ATOM   4627  O   PRO C  77      29.882  -0.208   1.794  1.00 11.86      DA00 O  
ATOM   4628  CB  PRO C  77      28.252   1.882   3.609  1.00 13.91      DA00 C  
ATOM   4629  CG  PRO C  77      27.572   0.714   4.264  1.00 18.27      DA00 C  
ATOM   4630  CD  PRO C  77      26.567   0.174   3.285  1.00 13.89      DA00 C  
ATOM   4631  HA  PRO C  77      28.001   2.353   1.432  1.00 13.98           H  
ATOM   4632  HB3 PRO C  77      27.699   2.813   3.735  1.00 13.91           H  
ATOM   4633  HB2 PRO C  77      29.252   2.221   3.881  1.00 13.91           H  
ATOM   4634  HG3 PRO C  77      27.202   1.042   5.235  1.00 18.27           H  
ATOM   4635  HG2 PRO C  77      28.331  -0.031   4.504  1.00 18.27           H  
ATOM   4636  HD2 PRO C  77      26.453  -0.892   3.486  1.00 13.89           H  
ATOM   4637  HD3 PRO C  77      25.608   0.687   3.357  1.00 13.89           H  
ATOM   4638  N   ASP C  78      30.510   1.788   1.062  1.00 12.88      DA00 N  
ATOM   4639  CA  ASP C  78      31.838   1.442   0.533  1.00 13.51      DA00 C  
ATOM   4640  C   ASP C  78      31.795   0.822  -0.882  1.00 13.25      DA00 C  
ATOM   4641  O   ASP C  78      32.622   1.074  -1.700  1.00 14.17      DA00 O  
ATOM   4642  CB  ASP C  78      32.698   0.604   1.466  1.00 14.61      DA00 C  
ATOM   4643  CG  ASP C  78      33.280   1.132   2.774  1.00 21.89      DA00 C  
ATOM   4644  OD1 ASP C  78      33.746   0.290   3.558  1.00 21.73      DA00 O  
ATOM   4645  OD2 ASP C  78      33.354   2.352   3.058  1.00 20.72      DA00 O1-
ATOM   4646  H   ASP C  78      30.283   2.767   0.962  1.00 12.88           H  
ATOM   4647  HA  ASP C  78      32.429   2.341   0.359  1.00 13.51           H  
ATOM   4648  HB3 ASP C  78      33.601   0.289   0.943  1.00 14.61           H  
ATOM   4649  HB2 ASP C  78      32.235  -0.369   1.629  1.00 14.61           H  
ATOM   4650  N   ASP C  79      30.790  -0.041  -1.034  1.00 11.37      DA00 N  
ATOM   4651  CA  ASP C  79      30.475  -0.744  -2.168  1.00  8.98      DA00 C  
ATOM   4652  C   ASP C  79      29.884   0.098  -3.291  1.00 12.03      DA00 C  
ATOM   4653  O   ASP C  79      30.472   0.211  -4.342  1.00 10.54      DA00 O  
ATOM   4654  CB  ASP C  79      29.570  -1.928  -1.717  1.00 11.12      DA00 C  
ATOM   4655  CG  ASP C  79      30.245  -3.037  -0.911  1.00 14.80      DA00 C  
ATOM   4656  OD1 ASP C  79      31.462  -3.076  -0.939  1.00 13.73      DA00 O  
ATOM   4657  OD2 ASP C  79      29.549  -3.939  -0.421  1.00 13.09      DA00 O1-
ATOM   4658  H   ASP C  79      30.109  -0.162  -0.298  1.00 11.37           H  
ATOM   4659  HA  ASP C  79      31.421  -1.178  -2.494  1.00  8.98           H  
ATOM   4660  HB3 ASP C  79      29.056  -2.349  -2.581  1.00 11.12           H  
ATOM   4661  HB2 ASP C  79      28.734  -1.593  -1.104  1.00 11.12           H  
ATOM   4662  N   CYS C  80      28.789   0.782  -2.886  1.00  9.14      DA00 N  
ATOM   4663  CA  CYS C  80      28.051   1.742  -3.676  1.00 10.72      DA00 C  
ATOM   4664  C   CYS C  80      28.655   3.121  -3.529  1.00  9.14      DA00 C  
ATOM   4665  O   CYS C  80      29.023   3.549  -2.435  1.00  9.49      DA00 O  
ATOM   4666  CB  CYS C  80      26.512   1.683  -3.264  1.00 13.36      DA00 C  
ATOM   4667  SG  CYS C  80      25.831   0.021  -3.346  1.00 17.27      DA00 S  
ATOM   4668  H   CYS C  80      28.563   0.635  -1.913  1.00  9.14           H  
ATOM   4669  HA  CYS C  80      28.149   1.453  -4.722  1.00 10.72           H  
ATOM   4670  HB3 CYS C  80      25.956   2.370  -3.902  1.00 13.36           H  
ATOM   4671  HB2 CYS C  80      26.341   2.198  -2.319  1.00 13.36           H  
ATOM   4672  HG  CYS C  80      24.582   0.326  -3.710  1.00 17.27           H  
ATOM   4673  N   GLU C  81      28.628   3.862  -4.631  1.00  9.68      DA00 N  
ATOM   4674  CA  GLU C  81      29.171   5.198  -4.767  1.00  9.26      DA00 C  
ATOM   4675  C   GLU C  81      28.274   6.166  -5.567  1.00 11.23      DA00 C  
ATOM   4676  O   GLU C  81      27.684   5.854  -6.631  1.00 12.77      DA00 O  
ATOM   4677  CB  GLU C  81      30.543   5.113  -5.451  1.00 12.92      DA00 C  
ATOM   4678  CG  GLU C  81      31.497   3.915  -5.123  1.00 18.86      DA00 C  
ATOM   4679  CD  GLU C  81      32.720   3.822  -5.998  1.00 28.81      DA00 C  
ATOM   4680  OE1 GLU C  81      33.307   4.925  -6.239  1.00 24.94      DA00 O  
ATOM   4681  OE2 GLU C  81      33.121   2.708  -6.392  1.00 27.85      DA00 O1-
ATOM   4682  H   GLU C  81      28.089   3.540  -5.422  1.00  9.68           H  
ATOM   4683  HA  GLU C  81      29.270   5.685  -3.798  1.00  9.26           H  
ATOM   4684  HB3 GLU C  81      30.995   6.076  -5.217  1.00 12.92           H  
ATOM   4685  HB2 GLU C  81      30.342   5.126  -6.523  1.00 12.92           H  
ATOM   4686  HG3 GLU C  81      30.934   2.991  -5.254  1.00 18.86           H  
ATOM   4687  HG2 GLU C  81      31.771   3.889  -4.068  1.00 18.86           H  
ATOM   4688  N   PHE C  82      28.325   7.421  -5.134  1.00  9.20      DA00 N  
ATOM   4689  CA  PHE C  82      27.668   8.492  -5.870  1.00  9.59      DA00 C  
ATOM   4690  C   PHE C  82      28.787   9.483  -6.193  1.00 11.50      DA00 C  
ATOM   4691  O   PHE C  82      29.578   9.882  -5.364  1.00 12.24      DA00 O  
ATOM   4692  CB  PHE C  82      26.561   9.004  -4.943  1.00 10.24      DA00 C  
ATOM   4693  CG  PHE C  82      25.738  10.145  -5.388  1.00  8.52      DA00 C  
ATOM   4694  CD1 PHE C  82      24.447   9.973  -5.950  1.00 10.19      DA00 C  
ATOM   4695  CD2 PHE C  82      26.280  11.462  -5.267  1.00  8.85      DA00 C  
ATOM   4696  CE1 PHE C  82      23.741  11.045  -6.445  1.00 10.91      DA00 C  
ATOM   4697  CE2 PHE C  82      25.485  12.509  -5.683  1.00 11.00      DA00 C  
ATOM   4698  CZ  PHE C  82      24.252  12.354  -6.314  1.00  9.58      DA00 C  
ATOM   4699  H   PHE C  82      28.730   7.722  -4.259  1.00  9.20           H  
ATOM   4700  HA  PHE C  82      27.408   8.146  -6.870  1.00  9.59           H  
ATOM   4701  HB3 PHE C  82      27.055   9.274  -4.010  1.00 10.24           H  
ATOM   4702  HB2 PHE C  82      26.022   8.121  -4.597  1.00 10.24           H  
ATOM   4703  HD1 PHE C  82      24.114   8.946  -5.933  1.00 10.19           H  
ATOM   4704  HD2 PHE C  82      27.249  11.659  -4.833  1.00  8.85           H  
ATOM   4705  HE1 PHE C  82      22.762  10.973  -6.897  1.00 10.91           H  
ATOM   4706  HE2 PHE C  82      25.956  13.434  -5.384  1.00 11.00           H  
ATOM   4707  HZ  PHE C  82      23.688  13.254  -6.511  1.00  9.58           H  
ATOM   4708  N   LYS C  83      28.835   9.902  -7.449  1.00  9.89      DA00 N  
ATOM   4709  CA  LYS C  83      29.868  10.698  -8.076  1.00 11.65      DA00 C  
ATOM   4710  C   LYS C  83      29.261  11.253  -9.367  1.00 13.66      DA00 C  
ATOM   4711  O   LYS C  83      28.260  10.726  -9.864  1.00 10.33      DA00 O  
ATOM   4712  CB  LYS C  83      31.037   9.757  -8.232  1.00 12.64      DA00 C  
ATOM   4713  CG  LYS C  83      30.925   8.609  -9.245  1.00 16.65      DA00 C  
ATOM   4714  CD  LYS C  83      32.115   7.738  -9.531  1.00 22.39      DA00 C  
ATOM   4715  CE  LYS C  83      32.681   7.061  -8.251  1.00 18.90      DA00 C  
ATOM   4716  NZ  LYS C  83      33.944   6.421  -8.606  1.00 18.46      DA00 N1+
ATOM   4717  H   LYS C  83      28.215   9.573  -8.175  1.00  9.89           H  
ATOM   4718  HA  LYS C  83      30.235  11.468  -7.397  1.00 11.65           H  
ATOM   4719  HB3 LYS C  83      31.234   9.340  -7.245  1.00 12.64           H  
ATOM   4720  HB2 LYS C  83      31.933  10.286  -8.558  1.00 12.64           H  
ATOM   4721  HG3 LYS C  83      30.613   8.948 -10.232  1.00 16.65           H  
ATOM   4722  HG2 LYS C  83      30.067   7.973  -9.027  1.00 16.65           H  
ATOM   4723  HD3 LYS C  83      32.834   8.381 -10.039  1.00 22.39           H  
ATOM   4724  HD2 LYS C  83      31.735   6.998 -10.236  1.00 22.39           H  
ATOM   4725  HE3 LYS C  83      32.041   6.308  -7.791  1.00 18.90           H  
ATOM   4726  HE2 LYS C  83      32.931   7.769  -7.461  1.00 18.90           H  
ATOM   4727  HZ1 LYS C  83      34.083   5.875  -7.768  1.00 18.46           H  
ATOM   4728  HZ2 LYS C  83      33.802   5.763  -9.359  1.00 18.46           H  
ATOM   4729  HZ3 LYS C  83      34.717   7.006  -8.888  1.00 18.46           H  
ATOM   4730  N   ARG C  84      29.861  12.342  -9.846  1.00 10.22      DA00 N  
ATOM   4731  CA  ARG C  84      29.531  12.902 -11.184  1.00 12.49      DA00 C  
ATOM   4732  C   ARG C  84      29.934  11.953 -12.312  1.00 12.19      DA00 C  
ATOM   4733  O   ARG C  84      30.673  10.998 -12.066  1.00 12.48      DA00 O  
ATOM   4734  CB  ARG C  84      30.418  14.219 -11.427  1.00 11.51      DA00 C  
ATOM   4735  CG  ARG C  84      30.019  15.305 -10.440  1.00 17.00      DA00 C  
ATOM   4736  CD  ARG C  84      30.905  16.618 -10.516  1.00 16.56      DA00 C  
ATOM   4737  NE  ARG C  84      32.385  16.493 -10.261  1.00 23.80      DA00 N  
ATOM   4738  CZ  ARG C  84      33.434  17.284 -10.427  1.00 26.31      DA00 C  
ATOM   4739  NH1 ARG C  84      33.442  18.525 -10.934  1.00 25.67      DA00 N  
ATOM   4740  NH2 ARG C  84      34.616  16.803 -10.088  1.00 22.22      DA00 N1+
[truncated: 3,936,893 more chars]
