# Supplementary material for: An adaptive peptide-binding site in ubiquitin receptor hRpn13 revealed by structural studies
Source: Nat Commun. 2025 Jul 1;16:5669. doi: 10.1038/s41467-025-60843-w (PMC12218921; doi:10.1038/s41467-025-60843-w)
Supplement: Supplementary file 5 — Supplementary Data 3 [file 41467_2025_60843_MOESM5_ESM.zip › Trimer_Extension_2/Final_Coordinates/Pru_N_term_Trimer_-_prepared_-_Frame_1002.pdb]

TITLE     Pru_N_term_Trimer - prepared - Frame 1002
REMARK   4      COMPLIES WITH FORMAT V. 3.0, 1-DEC-2006
REMARK 888
REMARK 888 WRITTEN BY MAESTRO (A PRODUCT OF SCHRODINGER, LLC)
SEQRES   1 A  114  ACE LYS TYR LEU VAL GLU PHE ARG ALA GLY LYS MET SER
SEQRES   2 A  114  LEU LYS GLY THR THR VAL THR PRO ASP LYS ARG LYS GLY
SEQRES   3 A  114  LEU VAL TYR ILE GLN GLN THR ASP ASP SER LEU ILE HIS
SEQRES   4 A  114  PHE CYS TRP LYS ASP ARG THR SER GLY ASN VAL GLU ASP
SEQRES   5 A  114  ASP LEU ILE ILE PHE PRO ASP ASP CYS GLU PHE LYS ARG
SEQRES   6 A  114  VAL PRO GLN CYS PRO SER GLY ARG VAL TYR VAL LEU LYS
SEQRES   7 A  114  PHE LYS ALA GLY SER LYS ARG LEU PHE PHE TRP MET GLN
SEQRES   8 A  114  GLU PRO LYS THR ASP GLN ASP GLU GLU HIS CYS ARG LYS
SEQRES   9 A  114  VAL ASN GLU TYR LEU ASN ASN PRO PRO NMA
SEQRES   1 B  114  ACE LYS TYR LEU VAL GLU PHE ARG ALA GLY LYS MET SER
SEQRES   2 B  114  LEU LYS GLY THR THR VAL THR PRO ASP LYS ARG LYS GLY
SEQRES   3 B  114  LEU VAL TYR ILE GLN GLN THR ASP ASP SER LEU ILE HIS
SEQRES   4 B  114  PHE CYS TRP LYS ASP ARG THR SER GLY ASN VAL GLU ASP
SEQRES   5 B  114  ASP LEU ILE ILE PHE PRO ASP ASP CYS GLU PHE LYS ARG
SEQRES   6 B  114  VAL PRO GLN CYS PRO SER GLY ARG VAL TYR VAL LEU LYS
SEQRES   7 B  114  PHE LYS ALA GLY SER LYS ARG LEU PHE PHE TRP MET GLN
SEQRES   8 B  114  GLU PRO LYS THR ASP GLN ASP GLU GLU HIS CYS ARG LYS
SEQRES   9 B  114  VAL ASN GLU TYR LEU ASN ASN PRO PRO NMA
SEQRES   1 C  114  ACE LYS TYR LEU VAL GLU PHE ARG ALA GLY LYS MET SER
SEQRES   2 C  114  LEU LYS GLY THR THR VAL THR PRO ASP LYS ARG LYS GLY
SEQRES   3 C  114  LEU VAL TYR ILE GLN GLN THR ASP ASP SER LEU ILE HIS
SEQRES   4 C  114  PHE CYS TRP LYS ASP ARG THR SER GLY ASN VAL GLU ASP
SEQRES   5 C  114  ASP LEU ILE ILE PHE PRO ASP ASP CYS GLU PHE LYS ARG
SEQRES   6 C  114  VAL PRO GLN CYS PRO SER GLY ARG VAL TYR VAL LEU LYS
SEQRES   7 C  114  PHE LYS ALA GLY SER LYS ARG LEU PHE PHE TRP MET GLN
SEQRES   8 C  114  GLU PRO LYS THR ASP GLN ASP GLU GLU HIS CYS ARG LYS
SEQRES   9 C  114  VAL ASN GLU TYR LEU ASN ASN PRO PRO NMA
SEQRES   1 D    7  GLY PRO GLY SER MET THR THR
SEQRES   1 E    7  GLY PRO GLY SER MET THR THR
SEQRES   1 F    7  GLY PRO GLY SER MET THR THR
HELIX    1   1 ASP A  117  ASP A  117  1
HELIX    2   2 GLU A  118  GLU A  118  1
HELIX    3   3 GLU A  119  GLU A  119  1
HELIX    4   4 HIS A  120  HIS A  120  1
HELIX    5   5 CYS A  121  CYS A  121  1
HELIX    6   6 ARG A  122  ARG A  122  1
HELIX    7   7 LYS A  123  LYS A  123  1
HELIX    8   8 VAL A  124  VAL A  124  1
HELIX    9   9 ASN A  125  ASN A  125  1
HELIX   10  10 GLU A  126  GLU A  126  1
HELIX   11  11 TYR A  127  TYR A  127  1
HELIX   12  12 LEU A  128  LEU A  128  1
HELIX   13  13 ASN A  129  ASN A  129  1
HELIX   14  14 ASP B  117  ASP B  117  1
HELIX   15  15 GLU B  118  GLU B  118  1
HELIX   16  16 GLU B  119  GLU B  119  1
HELIX   17  17 HIS B  120  HIS B  120  1
HELIX   18  18 CYS B  121  CYS B  121  1
HELIX   19  19 ARG B  122  ARG B  122  1
HELIX   20  20 LYS B  123  LYS B  123  1
HELIX   21  21 VAL B  124  VAL B  124  1
HELIX   22  22 ASN B  125  ASN B  125  1
HELIX   23  23 GLU B  126  GLU B  126  1
HELIX   24  24 TYR B  127  TYR B  127  1
HELIX   25  25 LEU B  128  LEU B  128  1
HELIX   26  26 ASN B  129  ASN B  129  1
HELIX   27  27 ASP C  117  ASP C  117  1
HELIX   28  28 GLU C  118  GLU C  118  1
HELIX   29  29 GLU C  119  GLU C  119  1
HELIX   30  30 HIS C  120  HIS C  120  1
HELIX   31  31 CYS C  121  CYS C  121  1
HELIX   32  32 ARG C  122  ARG C  122  1
HELIX   33  33 LYS C  123  LYS C  123  1
HELIX   34  34 VAL C  124  VAL C  124  1
HELIX   35  35 ASN C  125  ASN C  125  1
HELIX   36  36 GLU C  126  GLU C  126  1
HELIX   37  37 TYR C  127  TYR C  127  1
HELIX   38  38 LEU C  128  LEU C  128  1
HELIX   39  39 ASN C  129  ASN C  129  1
TURN     1   1 LYS A  21  LYS A  21
TURN     2   2 TYR A  22  TYR A  22
TURN     3   3 GLY A  35  GLY A  35
TURN     4   4 THR A  36  THR A  36
TURN     5   5 PRO A  40  PRO A  40
TURN     6   6 ASP A  41  ASP A  41
TURN     7   7 LYS A  42  LYS A  42
TURN     8   8 ARG A  43  ARG A  43
TURN     9   9 LYS A  44  LYS A  44
TURN    10  10 THR A  52  THR A  52
TURN    11  11 ASP A  53  ASP A  53
TURN    12  12 ASP A  54  ASP A  54
TURN    13  13 SER A  55  SER A  55
TURN    14  14 LEU A  56  LEU A  56
TURN    15  15 ARG A  64  ARG A  64
TURN    16  16 THR A  65  THR A  65
TURN    17  17 SER A  66  SER A  66
TURN    18  18 GLY A  67  GLY A  67
TURN    19  19 ASN A  68  ASN A  68
TURN    20  20 ILE A  75  ILE A  75
TURN    21  21 PHE A  76  PHE A  76
TURN    22  22 PRO A  77  PRO A  77
TURN    23  23 ASP A  78  ASP A  78
TURN    24  24 ASP A  79  ASP A  79
TURN    25  25 VAL A  85  VAL A  85
TURN    26  26 PRO A  86  PRO A  86
TURN    27  27 GLN A  87  GLN A  87
TURN    28  28 CYS A  88  CYS A  88
TURN    29  29 PRO A  89  PRO A  89
TURN    30  30 SER A  90  SER A  90
TURN    31  31 GLY A  91  GLY A  91
TURN    32  32 ARG A  92  ARG A  92
TURN    33  33 LYS A  99  LYS A  99
TURN    34  34 ALA A 100  ALA A 100
TURN    35  35 GLY A 101  GLY A 101
TURN    36  36 SER A 102  SER A 102
TURN    37  37 LYS A 103  LYS A 103
TURN    38  38 GLN A 110  GLN A 110
TURN    39  39 GLU A 111  GLU A 111
TURN    40  40 PRO A 112  PRO A 112
TURN    41  41 LYS A 113  LYS A 113
TURN    42  42 THR A 114  THR A 114
TURN    43  43 ASP A 115  ASP A 115
TURN    44  44 GLN A 116  GLN A 116
TURN    45  45 ASN A 130  ASN A 130
TURN    46  46 PRO A 131  PRO A 131
TURN    47  47 PRO A 132  PRO A 132
TURN    48  48 LYS B  21  LYS B  21
TURN    49  49 GLY B  35  GLY B  35
TURN    50  50 THR B  36  THR B  36
TURN    51  51 PRO B  40  PRO B  40
TURN    52  52 ASP B  41  ASP B  41
TURN    53  53 LYS B  42  LYS B  42
TURN    54  54 ARG B  43  ARG B  43
TURN    55  55 LYS B  44  LYS B  44
TURN    56  56 THR B  52  THR B  52
TURN    57  57 ASP B  53  ASP B  53
TURN    58  58 ASP B  54  ASP B  54
TURN    59  59 SER B  55  SER B  55
TURN    60  60 LEU B  56  LEU B  56
TURN    61  61 ARG B  64  ARG B  64
TURN    62  62 THR B  65  THR B  65
TURN    63  63 SER B  66  SER B  66
TURN    64  64 GLY B  67  GLY B  67
TURN    65  65 ASN B  68  ASN B  68
TURN    66  66 ILE B  75  ILE B  75
TURN    67  67 PHE B  76  PHE B  76
TURN    68  68 PRO B  77  PRO B  77
TURN    69  69 ASP B  78  ASP B  78
TURN    70  70 ASP B  79  ASP B  79
TURN    71  71 VAL B  85  VAL B  85
TURN    72  72 PRO B  86  PRO B  86
TURN    73  73 GLN B  87  GLN B  87
TURN    74  74 CYS B  88  CYS B  88
TURN    75  75 PRO B  89  PRO B  89
TURN    76  76 SER B  90  SER B  90
TURN    77  77 GLY B  91  GLY B  91
TURN    78  78 ARG B  92  ARG B  92
TURN    79  79 LYS B  99  LYS B  99
TURN    80  80 ALA B 100  ALA B 100
TURN    81  81 GLY B 101  GLY B 101
TURN    82  82 SER B 102  SER B 102
TURN    83  83 LYS B 103  LYS B 103
TURN    84  84 GLN B 110  GLN B 110
TURN    85  85 GLU B 111  GLU B 111
TURN    86  86 PRO B 112  PRO B 112
TURN    87  87 LYS B 113  LYS B 113
TURN    88  88 THR B 114  THR B 114
TURN    89  89 ASP B 115  ASP B 115
TURN    90  90 GLN B 116  GLN B 116
TURN    91  91 ASN B 130  ASN B 130
TURN    92  92 PRO B 131  PRO B 131
TURN    93  93 PRO B 132  PRO B 132
TURN    94  94 LYS C  21  LYS C  21
TURN    95  95 GLY C  35  GLY C  35
TURN    96  96 THR C  36  THR C  36
TURN    97  97 PRO C  40  PRO C  40
TURN    98  98 ASP C  41  ASP C  41
TURN    99  99 LYS C  42  LYS C  42
TURN   100 100 ARG C  43  ARG C  43
TURN   101 101 LYS C  44  LYS C  44
TURN   102 102 THR C  52  THR C  52
TURN   103 103 ASP C  53  ASP C  53
TURN   104 104 ASP C  54  ASP C  54
TURN   105 105 SER C  55  SER C  55
TURN   106 106 LEU C  56  LEU C  56
TURN   107 107 ARG C  64  ARG C  64
TURN   108 108 THR C  65  THR C  65
TURN   109 109 SER C  66  SER C  66
TURN   110 110 GLY C  67  GLY C  67
TURN   111 111 ASN C  68  ASN C  68
TURN   112 112 ILE C  75  ILE C  75
TURN   113 113 PHE C  76  PHE C  76
TURN   114 114 PRO C  77  PRO C  77
TURN   115 115 ASP C  78  ASP C  78
TURN   116 116 ASP C  79  ASP C  79
TURN   117 117 VAL C  85  VAL C  85
TURN   118 118 PRO C  86  PRO C  86
TURN   119 119 GLN C  87  GLN C  87
TURN   120 120 CYS C  88  CYS C  88
TURN   121 121 PRO C  89  PRO C  89
TURN   122 122 SER C  90  SER C  90
TURN   123 123 GLY C  91  GLY C  91
TURN   124 124 ARG C  92  ARG C  92
TURN   125 125 LYS C  99  LYS C  99
TURN   126 126 ALA C 100  ALA C 100
TURN   127 127 GLY C 101  GLY C 101
TURN   128 128 SER C 102  SER C 102
TURN   129 129 LYS C 103  LYS C 103
TURN   130 130 GLN C 110  GLN C 110
TURN   131 131 GLU C 111  GLU C 111
TURN   132 132 PRO C 112  PRO C 112
TURN   133 133 LYS C 113  LYS C 113
TURN   134 134 THR C 114  THR C 114
TURN   135 135 ASP C 115  ASP C 115
TURN   136 136 GLN C 116  GLN C 116
TURN   137 137 ASN C 130  ASN C 130
TURN   138 138 PRO C 131  PRO C 131
TURN   139 139 PRO C 132  PRO C 132
TURN   140 140 GLY D   0  GLY D   0
TURN   141 141 PRO D   1  PRO D   1
TURN   142 142 GLY D   2  GLY D   2
TURN   143 143 SER D   3  SER D   3
TURN   144 144 MET D   4  MET D   4
TURN   145 145 THR D   5  THR D   5
TURN   146 146 THR D   6  THR D   6
TURN   147 147 GLY E   0  GLY E   0
TURN   148 148 PRO E   1  PRO E   1
TURN   149 149 GLY E   2  GLY E   2
TURN   150 150 SER E   3  SER E   3
TURN   151 151 MET E   4  MET E   4
TURN   152 152 THR E   5  THR E   5
TURN   153 153 THR E   6  THR E   6
TURN   154 154 GLY F   0  GLY F   0
TURN   155 155 PRO F   1  PRO F   1
TURN   156 156 GLY F   2  GLY F   2
TURN   157 157 SER F   3  SER F   3
TURN   158 158 MET F   4  MET F   4
TURN   159 159 THR F   5  THR F   5
TURN   160 160 THR F   6  THR F   6
SHEET    1   1 1 LEU A  23  LEU A  23  0
SHEET    1   2 1 VAL A  24  VAL A  24  0
SHEET    1   3 1 GLU A  25  GLU A  25  0
SHEET    1   4 1 PHE A  26  PHE A  26  0
SHEET    1   5 1 ARG A  27  ARG A  27  0
SHEET    1   6 1 ALA A  28  ALA A  28  0
SHEET    1   7 1 GLY A  29  GLY A  29  0
SHEET    1   8 1 LYS A  30  LYS A  30  0
SHEET    1   9 1 MET A  31  MET A  31  0
SHEET    1  10 1 SER A  32  SER A  32  0
SHEET    1  11 1 LEU A  33  LEU A  33  0
SHEET    1  12 1 LYS A  34  LYS A  34  0
SHEET    1  13 1 THR A  37  THR A  37  0
SHEET    1  14 1 VAL A  38  VAL A  38  0
SHEET    1  15 1 THR A  39  THR A  39  0
SHEET    1  16 1 GLY A  45  GLY A  45  0
SHEET    1  17 1 LEU A  46  LEU A  46  0
SHEET    1  18 1 VAL A  47  VAL A  47  0
SHEET    1  19 1 TYR A  48  TYR A  48  0
SHEET    1  20 1 ILE A  49  ILE A  49  0
SHEET    1  21 1 GLN A  50  GLN A  50  0
SHEET    1  22 1 GLN A  51  GLN A  51  0
SHEET    1  23 1 ILE A  57  ILE A  57  0
SHEET    1  24 1 HIS A  58  HIS A  58  0
SHEET    1  25 1 PHE A  59  PHE A  59  0
SHEET    1  26 1 CYS A  60  CYS A  60  0
SHEET    1  27 1 TRP A  61  TRP A  61  0
SHEET    1  28 1 LYS A  62  LYS A  62  0
SHEET    1  29 1 ASP A  63  ASP A  63  0
SHEET    1  30 1 VAL A  69  VAL A  69  0
SHEET    1  31 1 GLU A  70  GLU A  70  0
SHEET    1  32 1 ASP A  71  ASP A  71  0
SHEET    1  33 1 ASP A  72  ASP A  72  0
SHEET    1  34 1 LEU A  73  LEU A  73  0
SHEET    1  35 1 ILE A  74  ILE A  74  0
SHEET    1  36 1 CYS A  80  CYS A  80  0
SHEET    1  37 1 GLU A  81  GLU A  81  0
SHEET    1  38 1 PHE A  82  PHE A  82  0
SHEET    1  39 1 LYS A  83  LYS A  83  0
SHEET    1  40 1 ARG A  84  ARG A  84  0
SHEET    1  41 1 VAL A  93  VAL A  93  0
SHEET    1  42 1 TYR A  94  TYR A  94  0
SHEET    1  43 1 VAL A  95  VAL A  95  0
SHEET    1  44 1 LEU A  96  LEU A  96  0
SHEET    1  45 1 LYS A  97  LYS A  97  0
SHEET    1  46 1 PHE A  98  PHE A  98  0
SHEET    1  47 1 ARG A 104  ARG A 104  0
SHEET    1  48 1 LEU A 105  LEU A 105  0
SHEET    1  49 1 PHE A 106  PHE A 106  0
SHEET    1  50 1 PHE A 107  PHE A 107  0
SHEET    1  51 1 TRP A 108  TRP A 108  0
SHEET    1  52 1 MET A 109  MET A 109  0
SHEET    1  53 1 TYR B  22  TYR B  22  0
SHEET    1  54 1 LEU B  23  LEU B  23  0
SHEET    1  55 1 VAL B  24  VAL B  24  0
SHEET    1  56 1 GLU B  25  GLU B  25  0
SHEET    1  57 1 PHE B  26  PHE B  26  0
SHEET    1  58 1 ARG B  27  ARG B  27  0
SHEET    1  59 1 ALA B  28  ALA B  28  0
SHEET    1  60 1 GLY B  29  GLY B  29  0
SHEET    1  61 1 LYS B  30  LYS B  30  0
SHEET    1  62 1 MET B  31  MET B  31  0
SHEET    1  63 1 SER B  32  SER B  32  0
SHEET    1  64 1 LEU B  33  LEU B  33  0
SHEET    1  65 1 LYS B  34  LYS B  34  0
SHEET    1  66 1 THR B  37  THR B  37  0
SHEET    1  67 1 VAL B  38  VAL B  38  0
SHEET    1  68 1 THR B  39  THR B  39  0
SHEET    1  69 1 GLY B  45  GLY B  45  0
SHEET    1  70 1 LEU B  46  LEU B  46  0
SHEET    1  71 1 VAL B  47  VAL B  47  0
SHEET    1  72 1 TYR B  48  TYR B  48  0
SHEET    1  73 1 ILE B  49  ILE B  49  0
SHEET    1  74 1 GLN B  50  GLN B  50  0
SHEET    1  75 1 GLN B  51  GLN B  51  0
SHEET    1  76 1 ILE B  57  ILE B  57  0
SHEET    1  77 1 HIS B  58  HIS B  58  0
SHEET    1  78 1 PHE B  59  PHE B  59  0
SHEET    1  79 1 CYS B  60  CYS B  60  0
SHEET    1  80 1 TRP B  61  TRP B  61  0
SHEET    1  81 1 LYS B  62  LYS B  62  0
SHEET    1  82 1 ASP B  63  ASP B  63  0
SHEET    1  83 1 VAL B  69  VAL B  69  0
SHEET    1  84 1 GLU B  70  GLU B  70  0
SHEET    1  85 1 ASP B  71  ASP B  71  0
SHEET    1  86 1 ASP B  72  ASP B  72  0
SHEET    1  87 1 LEU B  73  LEU B  73  0
SHEET    1  88 1 ILE B  74  ILE B  74  0
SHEET    1  89 1 CYS B  80  CYS B  80  0
SHEET    1  90 1 GLU B  81  GLU B  81  0
SHEET    1  91 1 PHE B  82  PHE B  82  0
SHEET    1  92 1 LYS B  83  LYS B  83  0
SHEET    1  93 1 ARG B  84  ARG B  84  0
SHEET    1  94 1 VAL B  93  VAL B  93  0
SHEET    1  95 1 TYR B  94  TYR B  94  0
SHEET    1  96 1 VAL B  95  VAL B  95  0
SHEET    1  97 1 LEU B  96  LEU B  96  0
SHEET    1  98 1 LYS B  97  LYS B  97  0
SHEET    1  99 1 PHE B  98  PHE B  98  0
SHEET    1 100 1 ARG B 104  ARG B 104  0
SHEET    1 101 1 LEU B 105  LEU B 105  0
SHEET    1 102 1 PHE B 106  PHE B 106  0
SHEET    1 103 1 PHE B 107  PHE B 107  0
SHEET    1 104 1 TRP B 108  TRP B 108  0
SHEET    1 105 1 MET B 109  MET B 109  0
SHEET    1 106 1 TYR C  22  TYR C  22  0
SHEET    1 107 1 LEU C  23  LEU C  23  0
SHEET    1 108 1 VAL C  24  VAL C  24  0
SHEET    1 109 1 GLU C  25  GLU C  25  0
SHEET    1 110 1 PHE C  26  PHE C  26  0
SHEET    1 111 1 ARG C  27  ARG C  27  0
SHEET    1 112 1 ALA C  28  ALA C  28  0
SHEET    1 113 1 GLY C  29  GLY C  29  0
SHEET    1 114 1 LYS C  30  LYS C  30  0
SHEET    1 115 1 MET C  31  MET C  31  0
SHEET    1 116 1 SER C  32  SER C  32  0
SHEET    1 117 1 LEU C  33  LEU C  33  0
SHEET    1 118 1 LYS C  34  LYS C  34  0
SHEET    1 119 1 THR C  37  THR C  37  0
SHEET    1 120 1 VAL C  38  VAL C  38  0
SHEET    1 121 1 THR C  39  THR C  39  0
SHEET    1 122 1 GLY C  45  GLY C  45  0
SHEET    1 123 1 LEU C  46  LEU C  46  0
SHEET    1 124 1 VAL C  47  VAL C  47  0
SHEET    1 125 1 TYR C  48  TYR C  48  0
SHEET    1 126 1 ILE C  49  ILE C  49  0
SHEET    1 127 1 GLN C  50  GLN C  50  0
SHEET    1 128 1 GLN C  51  GLN C  51  0
SHEET    1 129 1 ILE C  57  ILE C  57  0
SHEET    1 130 1 HIS C  58  HIS C  58  0
SHEET    1 131 1 PHE C  59  PHE C  59  0
SHEET    1 132 1 CYS C  60  CYS C  60  0
SHEET    1 133 1 TRP C  61  TRP C  61  0
SHEET    1 134 1 LYS C  62  LYS C  62  0
SHEET    1 135 1 ASP C  63  ASP C  63  0
SHEET    1 136 1 VAL C  69  VAL C  69  0
SHEET    1 137 1 GLU C  70  GLU C  70  0
SHEET    1 138 1 ASP C  71  ASP C  71  0
SHEET    1 139 1 ASP C  72  ASP C  72  0
SHEET    1 140 1 LEU C  73  LEU C  73  0
SHEET    1 141 1 ILE C  74  ILE C  74  0
SHEET    1 142 1 CYS C  80  CYS C  80  0
SHEET    1 143 1 GLU C  81  GLU C  81  0
SHEET    1 144 1 PHE C  82  PHE C  82  0
SHEET    1 145 1 LYS C  83  LYS C  83  0
SHEET    1 146 1 ARG C  84  ARG C  84  0
SHEET    1 147 1 VAL C  93  VAL C  93  0
SHEET    1 148 1 TYR C  94  TYR C  94  0
SHEET    1 149 1 VAL C  95  VAL C  95  0
SHEET    1 150 1 LEU C  96  LEU C  96  0
SHEET    1 151 1 LYS C  97  LYS C  97  0
SHEET    1 152 1 PHE C  98  PHE C  98  0
SHEET    1 153 1 ARG C 104  ARG C 104  0
SHEET    1 154 1 LEU C 105  LEU C 105  0
SHEET    1 155 1 PHE C 106  PHE C 106  0
SHEET    1 156 1 PHE C 107  PHE C 107  0
SHEET    1 157 1 TRP C 108  TRP C 108  0
SHEET    1 158 1 MET C 109  MET C 109  0
CRYST1   85.760   85.760   85.760  60.00  60.00  60.00 P 1           1
ATOM      1  CH3 ACE A  20     -13.901 -30.314  23.686  1.00  0.00           C  
ATOM      2  C   ACE A  20     -14.575 -30.366  22.356  1.00  0.00           C  
ATOM      3  O   ACE A  20     -13.992 -30.678  21.367  1.00  0.00           O  
ATOM      4 1H   ACE A  20     -14.030 -29.410  24.282  1.00  0.00           H  
ATOM      5 2H   ACE A  20     -14.120 -31.180  24.310  1.00  0.00           H  
ATOM      6 3H   ACE A  20     -12.841 -30.272  23.435  1.00  0.00           H  
ATOM      7  N   LYS A  21     -15.935 -30.272  22.398  1.00 50.58           N  
ATOM      8  CA  LYS A  21     -16.783 -30.389  21.131  1.00 34.33           C  
ATOM      9  C   LYS A  21     -16.475 -29.204  20.179  1.00 34.38           C  
ATOM     10  O   LYS A  21     -16.507 -28.083  20.644  1.00 25.10           O  
ATOM     11  CB  LYS A  21     -18.272 -30.336  21.562  1.00 32.74           C  
ATOM     12  CG  LYS A  21     -19.244 -30.931  20.480  1.00 41.67           C  
ATOM     13  CD  LYS A  21     -20.683 -31.019  20.939  1.00 46.26           C  
ATOM     14  CE  LYS A  21     -21.009 -32.086  21.985  1.00 39.34           C  
ATOM     15  NZ  LYS A  21     -22.371 -31.891  22.515  1.00 53.68           N1+
ATOM     16  H2  LYS A  21     -16.346 -29.913  23.248  1.00 50.58           H  
ATOM     17  HA  LYS A  21     -16.689 -31.414  20.771  1.00 34.33           H  
ATOM     18  HB3 LYS A  21     -18.529 -29.316  21.845  1.00 32.74           H  
ATOM     19  HB2 LYS A  21     -18.419 -30.904  22.481  1.00 32.74           H  
ATOM     20  HG3 LYS A  21     -18.924 -31.920  20.152  1.00 41.67           H  
ATOM     21  HG2 LYS A  21     -19.287 -30.307  19.587  1.00 41.67           H  
ATOM     22  HD3 LYS A  21     -21.319 -31.205  20.073  1.00 46.26           H  
ATOM     23  HD2 LYS A  21     -20.883 -30.045  21.385  1.00 46.26           H  
ATOM     24  HE3 LYS A  21     -20.350 -32.170  22.850  1.00 39.34           H  
ATOM     25  HE2 LYS A  21     -20.820 -33.062  21.538  1.00 39.34           H  
ATOM     26  HZ1 LYS A  21     -22.270 -31.125  23.165  1.00 53.68           H  
ATOM     27  HZ2 LYS A  21     -23.083 -31.680  21.830  1.00 53.68           H  
ATOM     28  HZ3 LYS A  21     -22.601 -32.756  22.982  1.00 53.68           H  
ATOM     29  N   TYR A  22     -16.064 -29.544  18.950  1.00 26.63           N  
ATOM     30  CA  TYR A  22     -15.831 -28.605  17.880  1.00 22.80           C  
ATOM     31  C   TYR A  22     -17.232 -28.145  17.377  1.00 21.58           C  
ATOM     32  O   TYR A  22     -17.802 -28.886  16.599  1.00 23.57           O  
ATOM     33  CB  TYR A  22     -14.862 -29.131  16.719  1.00 24.66           C  
ATOM     34  CG  TYR A  22     -13.372 -29.385  16.939  1.00 36.06           C  
ATOM     35  CD1 TYR A  22     -12.676 -29.729  15.776  1.00 30.08           C  
ATOM     36  CD2 TYR A  22     -12.714 -29.285  18.203  1.00 36.98           C  
ATOM     37  CE1 TYR A  22     -11.257 -29.916  15.844  1.00 33.68           C  
ATOM     38  CE2 TYR A  22     -11.299 -29.511  18.231  1.00 35.55           C  
ATOM     39  CZ  TYR A  22     -10.583 -29.770  17.064  1.00 35.99           C  
ATOM     40  OH  TYR A  22      -9.230 -29.868  17.120  1.00 38.43           O  
ATOM     41  H   TYR A  22     -15.994 -30.515  18.681  1.00 26.63           H  
ATOM     42  HA  TYR A  22     -15.341 -27.722  18.287  1.00 22.80           H  
ATOM     43  HB3 TYR A  22     -14.886 -28.327  15.984  1.00 24.66           H  
ATOM     44  HB2 TYR A  22     -15.291 -30.005  16.229  1.00 24.66           H  
ATOM     45  HD1 TYR A  22     -13.158 -29.751  14.810  1.00 30.08           H  
ATOM     46  HD2 TYR A  22     -13.225 -29.171  19.147  1.00 36.98           H  
ATOM     47  HE1 TYR A  22     -10.703 -30.143  14.945  1.00 33.68           H  
ATOM     48  HE2 TYR A  22     -10.879 -29.402  19.220  1.00 35.55           H  
ATOM     49  HH  TYR A  22      -8.910 -29.692  18.008  1.00 38.43           H  
ATOM     50  N   LEU A  23     -17.752 -27.022  17.846  1.00 14.12           N  
ATOM     51  CA  LEU A  23     -19.037 -26.442  17.441  1.00 13.37           C  
ATOM     52  C   LEU A  23     -19.124 -25.995  15.971  1.00 15.60           C  
ATOM     53  O   LEU A  23     -20.191 -26.180  15.364  1.00 15.56           O  
ATOM     54  CB  LEU A  23     -19.354 -25.327  18.455  1.00 14.43           C  
ATOM     55  CG  LEU A  23     -19.249 -25.521  20.062  1.00 17.96           C  
ATOM     56  CD1 LEU A  23     -19.280 -24.138  20.734  1.00 18.01           C  
ATOM     57  CD2 LEU A  23     -20.296 -26.538  20.600  1.00 21.49           C  
ATOM     58  H   LEU A  23     -17.220 -26.490  18.521  1.00 14.12           H  
ATOM     59  HA  LEU A  23     -19.844 -27.149  17.633  1.00 13.37           H  
ATOM     60  HB3 LEU A  23     -20.308 -24.879  18.177  1.00 14.43           H  
ATOM     61  HB2 LEU A  23     -18.687 -24.517  18.159  1.00 14.43           H  
ATOM     62  HG  LEU A  23     -18.238 -25.878  20.259  1.00 17.96           H  
ATOM     63 HD11 LEU A  23     -19.221 -23.260  20.090  1.00 18.01           H  
ATOM     64 HD12 LEU A  23     -20.104 -23.862  21.392  1.00 18.01           H  
ATOM     65 HD13 LEU A  23     -18.423 -24.061  21.402  1.00 18.01           H  
ATOM     66 HD21 LEU A  23     -21.069 -26.690  19.847  1.00 21.49           H  
ATOM     67 HD22 LEU A  23     -19.953 -27.553  20.799  1.00 21.49           H  
ATOM     68 HD23 LEU A  23     -20.860 -26.135  21.442  1.00 21.49           H  
ATOM     69  N   VAL A  24     -18.078 -25.400  15.388  1.00 11.33           N  
ATOM     70  CA  VAL A  24     -17.958 -24.802  14.152  1.00 10.41           C  
ATOM     71  C   VAL A  24     -16.507 -25.034  13.737  1.00 12.08           C  
ATOM     72  O   VAL A  24     -15.579 -24.901  14.551  1.00 11.44           O  
ATOM     73  CB  VAL A  24     -18.270 -23.233  14.105  1.00 12.37           C  
ATOM     74  CG1 VAL A  24     -18.163 -22.523  12.719  1.00 14.96           C  
ATOM     75  CG2 VAL A  24     -19.522 -22.777  14.848  1.00 16.44           C  
ATOM     76  H   VAL A  24     -17.171 -25.495  15.823  1.00 11.33           H  
ATOM     77  HA  VAL A  24     -18.664 -25.204  13.425  1.00 10.41           H  
ATOM     78  HB  VAL A  24     -17.525 -22.624  14.617  1.00 12.37           H  
ATOM     79 HG11 VAL A  24     -18.429 -21.468  12.783  1.00 14.96           H  
ATOM     80 HG12 VAL A  24     -17.165 -22.718  12.324  1.00 14.96           H  
ATOM     81 HG13 VAL A  24     -18.849 -22.999  12.018  1.00 14.96           H  
ATOM     82 HG21 VAL A  24     -19.763 -21.714  14.815  1.00 16.44           H  
ATOM     83 HG22 VAL A  24     -20.363 -23.313  14.408  1.00 16.44           H  
ATOM     84 HG23 VAL A  24     -19.615 -23.072  15.893  1.00 16.44           H  
ATOM     85  N   GLU A  25     -16.288 -25.216  12.417  1.00 12.54           N  
ATOM     86  CA  GLU A  25     -14.941 -25.369  11.745  1.00 11.61           C  
ATOM     87  C   GLU A  25     -15.113 -24.766  10.408  1.00 12.81           C  
ATOM     88  O   GLU A  25     -16.182 -24.895   9.773  1.00 14.69           O  
ATOM     89  CB  GLU A  25     -14.449 -26.820  11.592  1.00 15.94           C  
ATOM     90  CG  GLU A  25     -14.435 -27.750  12.843  1.00 21.86           C  
ATOM     91  CD  GLU A  25     -14.505 -29.284  12.462  1.00 34.88           C  
ATOM     92  OE1 GLU A  25     -13.590 -29.689  11.741  1.00 35.13           O  
ATOM     93  OE2 GLU A  25     -15.440 -29.984  12.880  1.00 36.26           O1-
ATOM     94  H   GLU A  25     -17.074 -25.480  11.841  1.00 12.54           H  
ATOM     95  HA  GLU A  25     -14.180 -24.840  12.318  1.00 11.61           H  
ATOM     96  HB3 GLU A  25     -13.398 -26.784  11.304  1.00 15.94           H  
ATOM     97  HB2 GLU A  25     -14.974 -27.384  10.821  1.00 15.94           H  
ATOM     98  HG3 GLU A  25     -15.323 -27.464  13.408  1.00 21.86           H  
ATOM     99  HG2 GLU A  25     -13.479 -27.681  13.362  1.00 21.86           H  
ATOM    100  N   PHE A  26     -14.043 -24.131   9.879  1.00  9.11           N  
ATOM    101  CA  PHE A  26     -14.062 -23.656   8.501  1.00 11.34           C  
ATOM    102  C   PHE A  26     -12.572 -23.390   8.130  1.00 11.64           C  
ATOM    103  O   PHE A  26     -11.925 -22.811   8.927  1.00 10.09           O  
ATOM    104  CB  PHE A  26     -15.081 -22.455   8.301  1.00 12.10           C  
ATOM    105  CG  PHE A  26     -14.967 -21.267   9.261  1.00  9.89           C  
ATOM    106  CD1 PHE A  26     -14.188 -20.137   9.014  1.00 10.89           C  
ATOM    107  CD2 PHE A  26     -15.566 -21.376  10.566  1.00 10.50           C  
ATOM    108  CE1 PHE A  26     -14.090 -19.157  10.033  1.00 10.68           C  
ATOM    109  CE2 PHE A  26     -15.488 -20.351  11.524  1.00 13.37           C  
ATOM    110  CZ  PHE A  26     -14.694 -19.267  11.234  1.00  9.51           C  
ATOM    111  H   PHE A  26     -13.206 -23.860  10.374  1.00  9.11           H  
ATOM    112  HA  PHE A  26     -14.356 -24.495   7.871  1.00 11.34           H  
ATOM    113  HB3 PHE A  26     -16.098 -22.819   8.447  1.00 12.10           H  
ATOM    114  HB2 PHE A  26     -15.039 -22.255   7.231  1.00 12.10           H  
ATOM    115  HD1 PHE A  26     -13.585 -19.993   8.130  1.00 10.89           H  
ATOM    116  HD2 PHE A  26     -16.084 -22.311  10.718  1.00 10.50           H  
ATOM    117  HE1 PHE A  26     -13.507 -18.273   9.821  1.00 10.68           H  
ATOM    118  HE2 PHE A  26     -16.039 -20.466  12.446  1.00 13.37           H  
ATOM    119  HZ  PHE A  26     -14.592 -18.554  12.039  1.00  9.51           H  
ATOM    120  N   ARG A  27     -12.128 -23.805   6.895  1.00 10.26           N  
ATOM    121  CA  ARG A  27     -10.791 -23.529   6.275  1.00 11.78           C  
ATOM    122  C   ARG A  27     -10.534 -22.050   6.114  1.00 10.64           C  
ATOM    123  O   ARG A  27     -11.214 -21.380   5.334  1.00 12.35           O  
ATOM    124  CB  ARG A  27     -10.642 -24.292   4.993  1.00 11.36           C  
ATOM    125  CG  ARG A  27     -10.869 -25.830   5.127  1.00 13.69           C  
ATOM    126  CD  ARG A  27     -10.736 -26.690   3.947  1.00 17.81           C  
ATOM    127  NE  ARG A  27     -11.764 -26.328   2.900  1.00 25.50           N  
ATOM    128  CZ  ARG A  27     -11.914 -26.710   1.603  1.00 32.61           C  
ATOM    129  NH1 ARG A  27     -11.001 -27.495   0.984  1.00 31.42           N  
ATOM    130  NH2 ARG A  27     -12.999 -26.292   0.946  1.00 28.44           N1+
ATOM    131  H   ARG A  27     -12.790 -24.229   6.262  1.00 10.26           H  
ATOM    132  HA  ARG A  27      -9.979 -23.948   6.869  1.00 11.78           H  
ATOM    133  HB3 ARG A  27      -9.608 -24.169   4.671  1.00 11.36           H  
ATOM    134  HB2 ARG A  27     -11.391 -23.933   4.286  1.00 11.36           H  
ATOM    135  HG3 ARG A  27     -11.748 -26.026   5.741  1.00 13.69           H  
ATOM    136  HG2 ARG A  27     -10.206 -26.278   5.868  1.00 13.69           H  
ATOM    137  HD3 ARG A  27     -10.802 -27.749   4.196  1.00 17.81           H  
ATOM    138  HD2 ARG A  27      -9.780 -26.692   3.423  1.00 17.81           H  
ATOM    139  HE  ARG A  27     -12.553 -25.801   3.246  1.00 25.50           H  
ATOM    140 HH12 ARG A  27     -11.034 -27.886   0.054  1.00 31.42           H  
ATOM    141 HH11 ARG A  27     -10.398 -27.968   1.641  1.00 31.42           H  
ATOM    142 HH22 ARG A  27     -13.247 -26.753   0.083  1.00 28.44           H  
ATOM    143 HH21 ARG A  27     -13.636 -25.658   1.407  1.00 28.44           H  
ATOM    144  N   ALA A  28      -9.522 -21.455   6.811  1.00 10.34           N  
ATOM    145  CA  ALA A  28      -9.144 -20.033   6.829  1.00  9.97           C  
ATOM    146  C   ALA A  28      -7.712 -19.720   7.150  1.00 11.41           C  
ATOM    147  O   ALA A  28      -7.028 -20.388   7.961  1.00 10.95           O  
ATOM    148  CB  ALA A  28     -10.028 -19.226   7.721  1.00 11.90           C  
ATOM    149  H   ALA A  28      -8.973 -22.045   7.420  1.00 10.34           H  
ATOM    150  HA  ALA A  28      -9.272 -19.779   5.777  1.00  9.97           H  
ATOM    151  HB1 ALA A  28     -10.740 -19.872   8.236  1.00 11.90           H  
ATOM    152  HB2 ALA A  28      -9.511 -18.570   8.421  1.00 11.90           H  
ATOM    153  HB3 ALA A  28     -10.595 -18.536   7.096  1.00 11.90           H  
ATOM    154  N   GLY A  29      -7.257 -18.698   6.489  1.00 10.88           N  
ATOM    155  CA  GLY A  29      -5.889 -18.244   6.568  1.00 10.42           C  
ATOM    156  C   GLY A  29      -5.869 -16.947   7.471  1.00 10.00           C  
ATOM    157  O   GLY A  29      -6.926 -16.316   7.592  1.00  8.79           O  
ATOM    158  H   GLY A  29      -7.757 -18.248   5.735  1.00 10.88           H  
ATOM    159  HA3 GLY A  29      -5.671 -17.872   5.567  1.00 10.42           H  
ATOM    160  HA2 GLY A  29      -5.181 -19.042   6.796  1.00 10.42           H  
ATOM    161  N   LYS A  30      -4.702 -16.579   7.953  1.00  9.77           N  
ATOM    162  CA  LYS A  30      -4.421 -15.442   8.893  1.00  9.79           C  
ATOM    163  C   LYS A  30      -3.840 -14.257   8.128  1.00 10.05           C  
ATOM    164  O   LYS A  30      -3.472 -14.390   6.999  1.00 10.40           O  
ATOM    165  CB  LYS A  30      -3.462 -15.879   9.947  1.00 10.49           C  
ATOM    166  CG  LYS A  30      -4.108 -16.928  10.893  1.00 14.81           C  
ATOM    167  CD  LYS A  30      -3.416 -17.084  12.174  1.00 18.43           C  
ATOM    168  CE  LYS A  30      -1.922 -17.584  12.267  1.00 22.27           C  
ATOM    169  NZ  LYS A  30      -1.420 -17.577  13.636  1.00 27.53           N1+
ATOM    170  H   LYS A  30      -3.810 -17.014   7.767  1.00  9.77           H  
ATOM    171  HA  LYS A  30      -5.341 -15.007   9.283  1.00  9.79           H  
ATOM    172  HB3 LYS A  30      -3.209 -15.049  10.607  1.00 10.49           H  
ATOM    173  HB2 LYS A  30      -2.517 -16.187   9.501  1.00 10.49           H  
ATOM    174  HG3 LYS A  30      -3.994 -17.885  10.384  1.00 14.81           H  
ATOM    175  HG2 LYS A  30      -5.164 -16.736  11.087  1.00 14.81           H  
ATOM    176  HD3 LYS A  30      -4.096 -17.787  12.654  1.00 18.43           H  
ATOM    177  HD2 LYS A  30      -3.375 -16.145  12.726  1.00 18.43           H  
ATOM    178  HE3 LYS A  30      -1.337 -16.879  11.677  1.00 22.27           H  
ATOM    179  HE2 LYS A  30      -1.762 -18.632  12.014  1.00 22.27           H  
ATOM    180  HZ1 LYS A  30      -0.606 -18.174  13.670  1.00 27.53           H  
ATOM    181  HZ2 LYS A  30      -1.161 -16.631  13.878  1.00 27.53           H  
ATOM    182  HZ3 LYS A  30      -1.978 -17.875  14.423  1.00 27.53           H  
ATOM    183  N   MET A  31      -3.858 -13.100   8.830  1.00 12.16           N  
ATOM    184  CA  MET A  31      -3.210 -11.829   8.300  1.00 10.64           C  
ATOM    185  C   MET A  31      -2.141 -11.345   9.284  1.00 15.72           C  
ATOM    186  O   MET A  31      -2.187 -11.719  10.453  1.00 15.15           O  
ATOM    187  CB  MET A  31      -4.233 -10.772   7.922  1.00 11.19           C  
ATOM    188  CG  MET A  31      -5.346 -11.261   6.992  1.00 10.97           C  
ATOM    189  SD  MET A  31      -6.413  -9.898   6.352  1.00 11.84           S  
ATOM    190  CE  MET A  31      -6.530 -10.228   4.580  1.00 12.02           C  
ATOM    191  H   MET A  31      -4.202 -13.156   9.777  1.00 12.16           H  
ATOM    192  HA  MET A  31      -2.677 -12.035   7.372  1.00 10.64           H  
ATOM    193  HB3 MET A  31      -3.689 -10.004   7.373  1.00 11.19           H  
ATOM    194  HB2 MET A  31      -4.556 -10.334   8.867  1.00 11.19           H  
ATOM    195  HG3 MET A  31      -5.878 -12.116   7.409  1.00 10.97           H  
ATOM    196  HG2 MET A  31      -4.839 -11.726   6.147  1.00 10.97           H  
ATOM    197  HE1 MET A  31      -5.548 -10.009   4.161  1.00 12.02           H  
ATOM    198  HE2 MET A  31      -6.755 -11.282   4.415  1.00 12.02           H  
ATOM    199  HE3 MET A  31      -7.208  -9.486   4.160  1.00 12.02           H  
ATOM    200  N   SER A  32      -1.291 -10.485   8.836  1.00 13.17           N  
ATOM    201  CA  SER A  32      -0.130 -10.168   9.497  1.00 17.80           C  
ATOM    202  C   SER A  32       0.408  -8.934   8.783  1.00 18.73           C  
ATOM    203  O   SER A  32       0.159  -8.746   7.589  1.00 18.00           O  
ATOM    204  CB  SER A  32       0.907 -11.290   9.302  1.00 23.48           C  
ATOM    205  OG  SER A  32       2.114 -10.883  10.010  1.00 33.01           O  
ATOM    206  H   SER A  32      -1.365 -10.106   7.903  1.00 13.17           H  
ATOM    207  HA  SER A  32      -0.286  -9.938  10.551  1.00 17.80           H  
ATOM    208  HB3 SER A  32       1.123 -11.363   8.236  1.00 23.48           H  
ATOM    209  HB2 SER A  32       0.576 -12.274   9.635  1.00 23.48           H  
ATOM    210  HG  SER A  32       1.912 -10.873  10.948  1.00 33.01           H  
ATOM    211  N   LEU A  33       1.181  -8.180   9.510  1.00 19.77           N  
ATOM    212  CA  LEU A  33       1.844  -6.925   9.040  1.00 20.23           C  
ATOM    213  C   LEU A  33       3.363  -7.149   8.881  1.00 29.58           C  
ATOM    214  O   LEU A  33       4.093  -6.532   9.617  1.00 26.46           O  
ATOM    215  CB  LEU A  33       1.531  -5.749   9.972  1.00 20.74           C  
ATOM    216  CG  LEU A  33       0.064  -5.548  10.296  1.00 24.31           C  
ATOM    217  CD1 LEU A  33      -0.096  -4.299  11.201  1.00 22.21           C  
ATOM    218  CD2 LEU A  33      -0.826  -5.448   9.058  1.00 26.86           C  
ATOM    219  H   LEU A  33       1.274  -8.421  10.486  1.00 19.77           H  
ATOM    220  HA  LEU A  33       1.483  -6.670   8.044  1.00 20.23           H  
ATOM    221  HB3 LEU A  33       1.944  -4.830   9.556  1.00 20.74           H  
ATOM    222  HB2 LEU A  33       2.032  -5.870  10.932  1.00 20.74           H  
ATOM    223  HG  LEU A  33      -0.282  -6.344  10.956  1.00 24.31           H  
ATOM    224 HD11 LEU A  33      -0.700  -3.498  10.776  1.00 22.21           H  
ATOM    225 HD12 LEU A  33      -0.613  -4.652  12.093  1.00 22.21           H  
ATOM    226 HD13 LEU A  33       0.886  -3.859  11.373  1.00 22.21           H  
ATOM    227 HD21 LEU A  33      -1.623  -4.708   8.979  1.00 26.86           H  
ATOM    228 HD22 LEU A  33      -0.238  -5.281   8.155  1.00 26.86           H  
ATOM    229 HD23 LEU A  33      -1.287  -6.422   8.896  1.00 26.86           H  
ATOM    230  N   LYS A  34       3.694  -8.066   7.970  1.00 26.49           N  
ATOM    231  CA  LYS A  34       5.075  -8.527   7.787  1.00 31.99           C  
ATOM    232  C   LYS A  34       5.663  -7.585   6.729  1.00 30.53           C  
ATOM    233  O   LYS A  34       5.141  -7.638   5.594  1.00 29.47           O  
ATOM    234  CB  LYS A  34       5.051  -9.979   7.331  1.00 36.72           C  
ATOM    235  CG  LYS A  34       6.494 -10.528   7.087  1.00 45.31           C  
ATOM    236  CD  LYS A  34       6.684 -12.032   7.638  1.00 50.51           C  
ATOM    237  CE  LYS A  34       8.188 -12.594   7.686  1.00 44.17           C  
ATOM    238  NZ  LYS A  34       9.010 -11.893   8.756  1.00 42.45           N1+
ATOM    239  H   LYS A  34       2.942  -8.547   7.497  1.00 26.49           H  
ATOM    240  HA  LYS A  34       5.793  -8.408   8.599  1.00 31.99           H  
ATOM    241  HB3 LYS A  34       4.600 -10.070   6.343  1.00 36.72           H  
ATOM    242  HB2 LYS A  34       4.547 -10.589   8.081  1.00 36.72           H  
ATOM    243  HG3 LYS A  34       7.131  -9.931   7.741  1.00 45.31           H  
ATOM    244  HG2 LYS A  34       6.856 -10.503   6.060  1.00 45.31           H  
ATOM    245  HD3 LYS A  34       6.006 -12.761   7.194  1.00 50.51           H  
ATOM    246  HD2 LYS A  34       6.299 -12.215   8.641  1.00 50.51           H  
ATOM    247  HE3 LYS A  34       8.544 -12.444   6.667  1.00 44.17           H  
ATOM    248  HE2 LYS A  34       8.333 -13.667   7.816  1.00 44.17           H  
ATOM    249  HZ1 LYS A  34       8.455 -11.869   9.600  1.00 42.45           H  
ATOM    250  HZ2 LYS A  34       9.771 -12.463   9.097  1.00 42.45           H  
ATOM    251  HZ3 LYS A  34       9.261 -10.968   8.438  1.00 42.45           H  
ATOM    252  N   GLY A  35       6.643  -6.758   7.105  1.00 31.13           N  
ATOM    253  CA  GLY A  35       7.150  -5.641   6.287  1.00 29.23           C  
ATOM    254  C   GLY A  35       6.055  -4.539   6.181  1.00 28.66           C  
ATOM    255  O   GLY A  35       5.820  -3.974   5.091  1.00 30.32           O  
ATOM    256  H   GLY A  35       7.229  -6.997   7.892  1.00 31.13           H  
ATOM    257  HA3 GLY A  35       7.468  -5.946   5.290  1.00 29.23           H  
ATOM    258  HA2 GLY A  35       8.045  -5.292   6.802  1.00 29.23           H  
ATOM    259  N   THR A  36       5.437  -4.183   7.311  1.00 21.69           N  
ATOM    260  CA  THR A  36       4.401  -3.203   7.594  1.00 23.68           C  
ATOM    261  C   THR A  36       3.113  -3.449   6.770  1.00 23.17           C  
ATOM    262  O   THR A  36       2.047  -2.981   7.208  1.00 23.97           O  
ATOM    263  CB  THR A  36       4.937  -1.757   7.435  1.00 29.66           C  
ATOM    264  CG2 THR A  36       4.055  -0.539   7.765  1.00 36.25           C  
ATOM    265  OG1 THR A  36       6.141  -1.568   8.197  1.00 29.94           O  
ATOM    266  H   THR A  36       5.884  -4.621   8.103  1.00 21.69           H  
ATOM    267  HA  THR A  36       4.033  -3.374   8.606  1.00 23.68           H  
ATOM    268  HB  THR A  36       5.236  -1.589   6.400  1.00 29.66           H  
ATOM    269 HG21 THR A  36       3.369  -0.456   6.922  1.00 36.25           H  
ATOM    270 HG22 THR A  36       3.444  -0.708   8.652  1.00 36.25           H  
ATOM    271 HG23 THR A  36       4.554   0.422   7.888  1.00 36.25           H  
ATOM    272  HG1 THR A  36       6.662  -2.287   7.831  1.00 29.94           H  
ATOM    273  N   THR A  37       3.160  -4.021   5.612  1.00 17.31           N  
ATOM    274  CA  THR A  37       2.020  -4.256   4.680  1.00 16.45           C  
ATOM    275  C   THR A  37       1.167  -5.433   5.064  1.00 18.35           C  
ATOM    276  O   THR A  37       1.796  -6.465   5.468  1.00 17.18           O  
ATOM    277  CB  THR A  37       2.576  -4.472   3.312  1.00 20.45           C  
ATOM    278  CG2 THR A  37       3.346  -3.218   2.793  1.00 19.32           C  
ATOM    279  OG1 THR A  37       3.487  -5.589   3.308  1.00 21.66           O  
ATOM    280  H   THR A  37       4.057  -4.353   5.289  1.00 17.31           H  
ATOM    281  HA  THR A  37       1.377  -3.378   4.624  1.00 16.45           H  
ATOM    282  HB  THR A  37       1.781  -4.743   2.618  1.00 20.45           H  
ATOM    283 HG21 THR A  37       3.855  -3.429   1.853  1.00 19.32           H  
ATOM    284 HG22 THR A  37       2.697  -2.439   2.393  1.00 19.32           H  
ATOM    285 HG23 THR A  37       4.013  -2.713   3.492  1.00 19.32           H  
ATOM    286  HG1 THR A  37       3.096  -6.294   3.829  1.00 21.66           H  
ATOM    287  N   VAL A  38      -0.138  -5.414   4.796  1.00 13.85           N  
ATOM    288  CA  VAL A  38      -1.052  -6.440   5.108  1.00 13.85           C  
ATOM    289  C   VAL A  38      -0.884  -7.632   4.159  1.00 14.67           C  
ATOM    290  O   VAL A  38      -1.401  -7.776   3.017  1.00 13.73           O  
ATOM    291  CB  VAL A  38      -2.493  -5.764   5.052  1.00 11.12           C  
ATOM    292  CG1 VAL A  38      -2.945  -5.207   3.618  1.00 12.42           C  
ATOM    293  CG2 VAL A  38      -3.561  -6.571   5.745  1.00 16.55           C  
ATOM    294  H   VAL A  38      -0.546  -4.619   4.325  1.00 13.85           H  
ATOM    295  HA  VAL A  38      -0.952  -6.840   6.117  1.00 13.85           H  
ATOM    296  HB  VAL A  38      -2.401  -4.925   5.741  1.00 11.12           H  
ATOM    297 HG11 VAL A  38      -3.745  -4.481   3.762  1.00 12.42           H  
ATOM    298 HG12 VAL A  38      -2.220  -4.635   3.039  1.00 12.42           H  
ATOM    299 HG13 VAL A  38      -3.201  -6.055   2.983  1.00 12.42           H  
ATOM    300 HG21 VAL A  38      -3.434  -6.627   6.826  1.00 16.55           H  
ATOM    301 HG22 VAL A  38      -4.497  -6.048   5.552  1.00 16.55           H  
ATOM    302 HG23 VAL A  38      -3.652  -7.588   5.361  1.00 16.55           H  
ATOM    303  N   THR A  39      -0.073  -8.590   4.630  1.00 13.45           N  
ATOM    304  CA  THR A  39       0.369  -9.884   4.067  1.00 12.51           C  
ATOM    305  C   THR A  39      -0.637 -10.946   4.579  1.00 13.72           C  
ATOM    306  O   THR A  39      -0.688 -11.258   5.759  1.00 14.09           O  
ATOM    307  CB  THR A  39       1.844 -10.275   4.462  1.00 18.92           C  
ATOM    308  CG2 THR A  39       2.937  -9.427   3.940  1.00 18.67           C  
ATOM    309  OG1 THR A  39       1.909 -10.359   5.876  1.00 21.92           O  
ATOM    310  H   THR A  39       0.114  -8.506   5.619  1.00 13.45           H  
ATOM    311  HA  THR A  39       0.293  -9.823   2.981  1.00 12.51           H  
ATOM    312  HB  THR A  39       2.060 -11.244   4.011  1.00 18.92           H  
ATOM    313 HG21 THR A  39       3.881  -9.968   3.994  1.00 18.67           H  
ATOM    314 HG22 THR A  39       2.842  -9.164   2.887  1.00 18.67           H  
ATOM    315 HG23 THR A  39       2.981  -8.552   4.590  1.00 18.67           H  
ATOM    316  HG1 THR A  39       1.062 -10.764   6.077  1.00 21.92           H  
ATOM    317  N   PRO A  40      -1.357 -11.620   3.654  1.00 12.31           N  
ATOM    318  CA  PRO A  40      -2.058 -12.864   4.007  1.00  9.83           C  
ATOM    319  C   PRO A  40      -1.194 -14.078   4.285  1.00 13.06           C  
ATOM    320  O   PRO A  40      -0.178 -14.194   3.631  1.00 14.54           O  
ATOM    321  CB  PRO A  40      -2.922 -13.062   2.762  1.00 11.75           C  
ATOM    322  CG  PRO A  40      -3.047 -11.662   2.122  1.00 10.47           C  
ATOM    323  CD  PRO A  40      -1.712 -11.017   2.409  1.00 12.39           C  
ATOM    324  HA  PRO A  40      -2.739 -12.699   4.842  1.00  9.83           H  
ATOM    325  HB3 PRO A  40      -3.893 -13.509   2.973  1.00 11.75           H  
ATOM    326  HB2 PRO A  40      -2.332 -13.670   2.075  1.00 11.75           H  
ATOM    327  HG3 PRO A  40      -3.822 -11.281   2.787  1.00 10.47           H  
ATOM    328  HG2 PRO A  40      -3.341 -11.532   1.081  1.00 10.47           H  
ATOM    329  HD2 PRO A  40      -0.961 -11.306   1.673  1.00 12.39           H  
ATOM    330  HD3 PRO A  40      -1.845  -9.941   2.520  1.00 12.39           H  
ATOM    331  N   ASP A  41      -1.590 -14.990   5.253  1.00  9.89           N  
ATOM    332  CA  ASP A  41      -0.942 -16.263   5.542  1.00 10.36           C  
ATOM    333  C   ASP A  41      -1.534 -17.290   4.532  1.00 14.37           C  
ATOM    334  O   ASP A  41      -2.746 -17.478   4.442  1.00 12.38           O  
ATOM    335  CB  ASP A  41      -1.174 -16.741   6.998  1.00 14.77           C  
ATOM    336  CG  ASP A  41      -0.463 -18.009   7.500  1.00 17.53           C  
ATOM    337  OD1 ASP A  41       0.392 -18.578   6.812  1.00 19.58           O  
ATOM    338  OD2 ASP A  41      -0.676 -18.291   8.684  1.00 20.06           O1-
ATOM    339  H   ASP A  41      -2.423 -14.838   5.803  1.00  9.89           H  
ATOM    340  HA  ASP A  41       0.121 -16.152   5.327  1.00 10.36           H  
ATOM    341  HB3 ASP A  41      -2.227 -16.871   7.249  1.00 14.77           H  
ATOM    342  HB2 ASP A  41      -0.732 -15.982   7.643  1.00 14.77           H  
ATOM    343  N   LYS A  42      -0.642 -17.868   3.824  1.00 14.02           N  
ATOM    344  CA  LYS A  42      -0.905 -18.731   2.687  1.00 13.34           C  
ATOM    345  C   LYS A  42      -0.802 -20.191   3.009  1.00 16.98           C  
ATOM    346  O   LYS A  42      -1.049 -20.985   2.073  1.00 20.31           O  
ATOM    347  CB  LYS A  42      -0.078 -18.317   1.465  1.00 23.29           C  
ATOM    348  CG  LYS A  42      -0.411 -16.897   0.975  1.00 22.12           C  
ATOM    349  CD  LYS A  42       0.888 -16.103   0.977  1.00 26.69           C  
ATOM    350  CE  LYS A  42       0.749 -14.899   0.046  1.00 22.79           C  
ATOM    351  NZ  LYS A  42       2.041 -14.188  -0.130  1.00 22.77           N1+
ATOM    352  H   LYS A  42       0.335 -17.695   4.015  1.00 14.02           H  
ATOM    353  HA  LYS A  42      -1.965 -18.714   2.433  1.00 13.34           H  
ATOM    354  HB3 LYS A  42      -0.342 -19.025   0.680  1.00 23.29           H  
ATOM    355  HB2 LYS A  42       0.978 -18.411   1.717  1.00 23.29           H  
ATOM    356  HG3 LYS A  42      -1.144 -16.377   1.593  1.00 22.12           H  
ATOM    357  HG2 LYS A  42      -0.746 -16.956  -0.060  1.00 22.12           H  
ATOM    358  HD3 LYS A  42       1.706 -16.719   0.603  1.00 26.69           H  
ATOM    359  HD2 LYS A  42       1.069 -15.849   2.021  1.00 26.69           H  
ATOM    360  HE3 LYS A  42       0.014 -14.188   0.425  1.00 22.79           H  
ATOM    361  HE2 LYS A  42       0.420 -15.243  -0.935  1.00 22.79           H  
ATOM    362  HZ1 LYS A  42       1.772 -13.451  -0.765  1.00 22.77           H  
ATOM    363  HZ2 LYS A  42       2.400 -13.843   0.749  1.00 22.77           H  
ATOM    364  HZ3 LYS A  42       2.712 -14.761  -0.622  1.00 22.77           H  
ATOM    365  N   ARG A  43      -0.569 -20.522   4.244  1.00 15.14           N  
ATOM    366  CA  ARG A  43      -0.609 -21.862   4.774  1.00 14.04           C  
ATOM    367  C   ARG A  43      -2.010 -22.399   4.925  1.00 13.23           C  
ATOM    368  O   ARG A  43      -2.925 -21.680   5.229  1.00 10.99           O  
ATOM    369  CB  ARG A  43       0.156 -21.943   6.149  1.00 13.09           C  
ATOM    370  CG  ARG A  43       1.632 -21.625   5.949  1.00 13.89           C  
ATOM    371  CD  ARG A  43       2.572 -21.721   7.228  1.00 16.51           C  
ATOM    372  NE  ARG A  43       2.001 -20.793   8.301  1.00 14.72           N  
ATOM    373  CZ  ARG A  43       1.949 -20.915   9.606  1.00 16.63           C  
ATOM    374  NH1 ARG A  43       2.538 -21.926  10.267  1.00 23.98           N  
ATOM    375  NH2 ARG A  43       1.299 -19.964  10.256  1.00 20.94           N1+
ATOM    376  H   ARG A  43      -0.663 -19.784   4.927  1.00 15.14           H  
ATOM    377  HA  ARG A  43      -0.081 -22.464   4.034  1.00 14.04           H  
ATOM    378  HB3 ARG A  43       0.086 -22.906   6.654  1.00 13.09           H  
ATOM    379  HB2 ARG A  43      -0.363 -21.274   6.836  1.00 13.09           H  
ATOM    380  HG3 ARG A  43       1.947 -20.785   5.329  1.00 13.89           H  
ATOM    381  HG2 ARG A  43       1.995 -22.422   5.300  1.00 13.89           H  
ATOM    382  HD3 ARG A  43       3.487 -21.273   6.840  1.00 16.51           H  
ATOM    383  HD2 ARG A  43       2.841 -22.758   7.430  1.00 16.51           H  
ATOM    384  HE  ARG A  43       1.577 -19.940   7.964  1.00 14.72           H  
ATOM    385 HH12 ARG A  43       2.371 -21.955  11.262  1.00 23.98           H  
ATOM    386 HH11 ARG A  43       3.018 -22.621   9.713  1.00 23.98           H  
ATOM    387 HH22 ARG A  43       0.970 -20.043  11.208  1.00 20.94           H  
ATOM    388 HH21 ARG A  43       0.765 -19.279   9.739  1.00 20.94           H  
ATOM    389  N   LYS A  44      -2.193 -23.736   4.734  1.00 13.48           N  
ATOM    390  CA  LYS A  44      -3.500 -24.383   4.805  1.00 12.56           C  
ATOM    391  C   LYS A  44      -4.003 -24.463   6.255  1.00 14.32           C  
ATOM    392  O   LYS A  44      -3.871 -25.558   6.897  1.00 12.92           O  
ATOM    393  CB  LYS A  44      -3.479 -25.715   4.039  1.00 12.73           C  
ATOM    394  CG  LYS A  44      -3.545 -25.395   2.526  1.00 19.86           C  
ATOM    395  CD  LYS A  44      -3.249 -26.748   1.771  1.00 21.99           C  
ATOM    396  CE  LYS A  44      -3.263 -26.690   0.204  1.00 29.61           C  
ATOM    397  NZ  LYS A  44      -3.321 -27.999  -0.398  1.00 29.82           N1+
ATOM    398  H   LYS A  44      -1.388 -24.338   4.630  1.00 13.48           H  
ATOM    399  HA  LYS A  44      -4.136 -23.661   4.293  1.00 12.56           H  
ATOM    400  HB3 LYS A  44      -4.356 -26.349   4.173  1.00 12.73           H  
ATOM    401  HB2 LYS A  44      -2.647 -26.367   4.305  1.00 12.73           H  
ATOM    402  HG3 LYS A  44      -2.824 -24.635   2.226  1.00 19.86           H  
ATOM    403  HG2 LYS A  44      -4.556 -25.120   2.225  1.00 19.86           H  
ATOM    404  HD3 LYS A  44      -3.944 -27.515   2.115  1.00 21.99           H  
ATOM    405  HD2 LYS A  44      -2.301 -27.172   2.103  1.00 21.99           H  
ATOM    406  HE3 LYS A  44      -2.396 -26.174  -0.209  1.00 29.61           H  
ATOM    407  HE2 LYS A  44      -4.116 -26.175  -0.237  1.00 29.61           H  
ATOM    408  HZ1 LYS A  44      -3.567 -27.980  -1.377  1.00 29.82           H  
ATOM    409  HZ2 LYS A  44      -2.533 -28.578  -0.148  1.00 29.82           H  
ATOM    410  HZ3 LYS A  44      -4.040 -28.506   0.098  1.00 29.82           H  
ATOM    411  N   GLY A  45      -4.555 -23.341   6.742  1.00 11.40           N  
ATOM    412  CA  GLY A  45      -5.007 -23.149   8.076  1.00 12.63           C  
ATOM    413  C   GLY A  45      -6.467 -23.584   8.180  1.00  9.16           C  
ATOM    414  O   GLY A  45      -7.103 -23.884   7.198  1.00 11.41           O  
ATOM    415  H   GLY A  45      -4.636 -22.592   6.069  1.00 11.40           H  
ATOM    416  HA3 GLY A  45      -5.078 -22.077   8.258  1.00 12.63           H  
ATOM    417  HA2 GLY A  45      -4.294 -23.652   8.728  1.00 12.63           H  
ATOM    418  N   LEU A  46      -6.938 -23.749   9.406  1.00 10.52           N  
ATOM    419  CA  LEU A  46      -8.321 -24.052   9.801  1.00  9.68           C  
ATOM    420  C   LEU A  46      -8.576 -23.164  11.061  1.00 12.12           C  
ATOM    421  O   LEU A  46      -7.801 -23.293  12.030  1.00 11.39           O  
ATOM    422  CB  LEU A  46      -8.337 -25.560  10.196  1.00 11.25           C  
ATOM    423  CG  LEU A  46      -9.612 -26.170  10.612  1.00 12.74           C  
ATOM    424  CD1 LEU A  46     -10.605 -26.209   9.457  1.00 12.09           C  
ATOM    425  CD2 LEU A  46      -9.239 -27.566  11.125  1.00 14.69           C  
ATOM    426  H   LEU A  46      -6.394 -23.567  10.237  1.00 10.52           H  
ATOM    427  HA  LEU A  46      -9.041 -23.908   8.996  1.00  9.68           H  
ATOM    428  HB3 LEU A  46      -7.721 -25.766  11.071  1.00 11.25           H  
ATOM    429  HB2 LEU A  46      -7.814 -26.132   9.430  1.00 11.25           H  
ATOM    430  HG  LEU A  46     -10.137 -25.631  11.401  1.00 12.74           H  
ATOM    431 HD11 LEU A  46     -10.607 -25.327   8.817  1.00 12.09           H  
ATOM    432 HD12 LEU A  46     -10.429 -27.092   8.843  1.00 12.09           H  
ATOM    433 HD13 LEU A  46     -11.659 -26.204   9.734  1.00 12.09           H  
ATOM    434 HD21 LEU A  46      -9.240 -27.646  12.212  1.00 14.69           H  
ATOM    435 HD22 LEU A  46      -9.924 -28.308  10.716  1.00 14.69           H  
ATOM    436 HD23 LEU A  46      -8.257 -27.945  10.841  1.00 14.69           H  
ATOM    437  N   VAL A  47      -9.664 -22.410  10.964  1.00  8.56           N  
ATOM    438  CA  VAL A  47     -10.298 -21.779  12.156  1.00  8.10           C  
ATOM    439  C   VAL A  47     -11.322 -22.826  12.663  1.00  9.53           C  
ATOM    440  O   VAL A  47     -11.982 -23.484  11.888  1.00 11.23           O  
ATOM    441  CB  VAL A  47     -11.010 -20.492  11.740  1.00  7.88           C  
ATOM    442  CG1 VAL A  47     -11.695 -19.851  12.985  1.00  8.90           C  
ATOM    443  CG2 VAL A  47     -10.126 -19.377  11.138  1.00 10.10           C  
ATOM    444  H   VAL A  47     -10.315 -22.532  10.201  1.00  8.56           H  
ATOM    445  HA  VAL A  47      -9.475 -21.620  12.854  1.00  8.10           H  
ATOM    446  HB  VAL A  47     -11.813 -20.766  11.056  1.00  7.88           H  
ATOM    447 HG11 VAL A  47     -12.131 -18.885  12.731  1.00  8.90           H  
ATOM    448 HG12 VAL A  47     -12.531 -20.449  13.347  1.00  8.90           H  
ATOM    449 HG13 VAL A  47     -11.039 -19.655  13.832  1.00  8.90           H  
ATOM    450 HG21 VAL A  47      -9.350 -19.098  11.850  1.00 10.10           H  
ATOM    451 HG22 VAL A  47      -9.769 -19.776  10.188  1.00 10.10           H  
ATOM    452 HG23 VAL A  47     -10.661 -18.470  10.856  1.00 10.10           H  
ATOM    453  N   TYR A  48     -11.397 -22.995  13.975  1.00  8.70           N  
ATOM    454  CA  TYR A  48     -12.341 -23.887  14.576  1.00 11.16           C  
ATOM    455  C   TYR A  48     -12.805 -23.334  15.970  1.00 11.93           C  
ATOM    456  O   TYR A  48     -11.999 -22.888  16.783  1.00 10.96           O  
ATOM    457  CB  TYR A  48     -12.040 -25.375  14.575  1.00 11.13           C  
ATOM    458  CG  TYR A  48     -10.743 -25.817  15.175  1.00 13.18           C  
ATOM    459  CD1 TYR A  48      -9.513 -25.362  14.642  1.00 13.60           C  
ATOM    460  CD2 TYR A  48     -10.739 -26.506  16.405  1.00 18.32           C  
ATOM    461  CE1 TYR A  48      -8.317 -25.595  15.305  1.00 16.18           C  
ATOM    462  CE2 TYR A  48      -9.558 -26.580  17.103  1.00 18.81           C  
ATOM    463  CZ  TYR A  48      -8.321 -26.157  16.574  1.00 18.72           C  
ATOM    464  OH  TYR A  48      -7.118 -26.443  17.171  1.00 20.30           O  
ATOM    465  H   TYR A  48     -10.777 -22.572  14.650  1.00  8.70           H  
ATOM    466  HA  TYR A  48     -13.223 -23.687  13.967  1.00 11.16           H  
ATOM    467  HB3 TYR A  48     -11.987 -25.738  13.549  1.00 11.13           H  
ATOM    468  HB2 TYR A  48     -12.851 -25.997  14.953  1.00 11.13           H  
ATOM    469  HD1 TYR A  48      -9.567 -24.778  13.734  1.00 13.60           H  
ATOM    470  HD2 TYR A  48     -11.659 -26.930  16.781  1.00 18.32           H  
ATOM    471  HE1 TYR A  48      -7.359 -25.272  14.925  1.00 16.18           H  
ATOM    472  HE2 TYR A  48      -9.662 -27.121  18.033  1.00 18.81           H  
ATOM    473  HH  TYR A  48      -7.218 -26.828  18.045  1.00 20.30           H  
ATOM    474  N   ILE A  49     -14.142 -23.307  16.193  1.00 11.69           N  
ATOM    475  CA  ILE A  49     -14.772 -22.779  17.478  1.00 11.94           C  
ATOM    476  C   ILE A  49     -15.192 -24.064  18.319  1.00 12.45           C  
ATOM    477  O   ILE A  49     -15.856 -24.989  17.854  1.00 12.29           O  
ATOM    478  CB  ILE A  49     -16.139 -22.055  17.276  1.00 11.74           C  
ATOM    479  CG1 ILE A  49     -15.906 -20.830  16.317  1.00 15.98           C  
ATOM    480  CG2 ILE A  49     -16.733 -21.502  18.528  1.00 15.30           C  
ATOM    481  CD1 ILE A  49     -14.803 -19.818  16.750  1.00 18.56           C  
ATOM    482  H   ILE A  49     -14.745 -23.826  15.572  1.00 11.69           H  
ATOM    483  HA  ILE A  49     -14.016 -22.241  18.050  1.00 11.94           H  
ATOM    484  HB  ILE A  49     -16.844 -22.739  16.804  1.00 11.74           H  
ATOM    485 HG13 ILE A  49     -16.855 -20.296  16.270  1.00 15.98           H  
ATOM    486 HG12 ILE A  49     -15.710 -21.321  15.364  1.00 15.98           H  
ATOM    487 HG21 ILE A  49     -16.024 -20.897  19.093  1.00 15.30           H  
ATOM    488 HG22 ILE A  49     -17.691 -20.988  18.448  1.00 15.30           H  
ATOM    489 HG23 ILE A  49     -16.954 -22.285  19.253  1.00 15.30           H  
ATOM    490 HD11 ILE A  49     -15.021 -18.912  16.185  1.00 18.56           H  
ATOM    491 HD12 ILE A  49     -14.554 -19.481  17.756  1.00 18.56           H  
ATOM    492 HD13 ILE A  49     -13.836 -20.157  16.378  1.00 18.56           H  
ATOM    493  N   GLN A  50     -14.736 -24.167  19.567  1.00 12.16           N  
ATOM    494  CA  GLN A  50     -14.807 -25.332  20.452  1.00 16.12           C  
ATOM    495  C   GLN A  50     -15.378 -24.985  21.820  1.00 18.46           C  
ATOM    496  O   GLN A  50     -14.948 -23.941  22.340  1.00 14.68           O  
ATOM    497  CB  GLN A  50     -13.342 -25.792  20.502  1.00 14.89           C  
ATOM    498  CG  GLN A  50     -13.070 -27.032  21.421  1.00 22.06           C  
ATOM    499  CD  GLN A  50     -11.571 -27.440  21.449  1.00 29.49           C  
ATOM    500  NE2 GLN A  50     -10.657 -26.669  20.885  1.00 33.76           N  
ATOM    501  OE1 GLN A  50     -11.246 -28.571  21.925  1.00 31.22           O  
ATOM    502  H   GLN A  50     -14.341 -23.347  20.005  1.00 12.16           H  
ATOM    503  HA  GLN A  50     -15.399 -26.118  19.984  1.00 16.12           H  
ATOM    504  HB3 GLN A  50     -12.686 -25.004  20.872  1.00 14.89           H  
ATOM    505  HB2 GLN A  50     -12.987 -26.031  19.499  1.00 14.89           H  
ATOM    506  HG3 GLN A  50     -13.612 -27.932  21.130  1.00 22.06           H  
ATOM    507  HG2 GLN A  50     -13.276 -26.869  22.479  1.00 22.06           H  
ATOM    508 HE22 GLN A  50      -9.691 -26.895  21.075  1.00 33.76           H  
ATOM    509 HE21 GLN A  50     -10.886 -25.756  20.518  1.00 33.76           H  
ATOM    510  N   GLN A  51     -16.221 -25.830  22.434  1.00 15.21           N  
ATOM    511  CA  GLN A  51     -16.765 -25.609  23.776  1.00 14.75           C  
ATOM    512  C   GLN A  51     -15.757 -26.437  24.662  1.00 17.02           C  
ATOM    513  O   GLN A  51     -15.714 -27.685  24.539  1.00 17.17           O  
ATOM    514  CB  GLN A  51     -18.241 -26.257  23.855  1.00 16.63           C  
ATOM    515  CG  GLN A  51     -18.832 -26.083  25.250  1.00 17.03           C  
ATOM    516  CD  GLN A  51     -20.096 -26.936  25.373  1.00 22.80           C  
ATOM    517  NE2 GLN A  51     -20.980 -26.478  26.229  1.00 20.70           N  
ATOM    518  OE1 GLN A  51     -20.207 -27.887  24.650  1.00 22.52           O  
ATOM    519  H   GLN A  51     -16.299 -26.791  22.134  1.00 15.21           H  
ATOM    520  HA  GLN A  51     -16.742 -24.545  24.011  1.00 14.75           H  
ATOM    521  HB3 GLN A  51     -17.949 -27.269  23.575  1.00 16.63           H  
ATOM    522  HB2 GLN A  51     -18.956 -25.970  23.084  1.00 16.63           H  
ATOM    523  HG3 GLN A  51     -18.964 -25.027  25.485  1.00 17.03           H  
ATOM    524  HG2 GLN A  51     -18.165 -26.507  26.001  1.00 17.03           H  
ATOM    525 HE22 GLN A  51     -21.812 -27.050  26.265  1.00 20.70           H  
ATOM    526 HE21 GLN A  51     -20.775 -25.727  26.872  1.00 20.70           H  
ATOM    527  N   THR A  52     -14.954 -25.791  25.555  1.00 17.32           N  
ATOM    528  CA  THR A  52     -14.023 -26.467  26.374  1.00 14.39           C  
ATOM    529  C   THR A  52     -13.530 -25.678  27.604  1.00 18.16           C  
ATOM    530  O   THR A  52     -13.318 -24.446  27.537  1.00 18.43           O  
ATOM    531  CB  THR A  52     -12.820 -26.983  25.591  1.00 20.30           C  
ATOM    532  CG2 THR A  52     -11.979 -25.834  24.919  1.00 20.33           C  
ATOM    533  OG1 THR A  52     -11.974 -27.781  26.390  1.00 17.29           O  
ATOM    534  H   THR A  52     -15.141 -24.842  25.845  1.00 17.32           H  
ATOM    535  HA  THR A  52     -14.485 -27.348  26.819  1.00 14.39           H  
ATOM    536  HB  THR A  52     -13.111 -27.645  24.776  1.00 20.30           H  
ATOM    537 HG21 THR A  52     -12.652 -25.154  24.397  1.00 20.33           H  
ATOM    538 HG22 THR A  52     -11.219 -25.340  25.525  1.00 20.33           H  
ATOM    539 HG23 THR A  52     -11.347 -26.238  24.129  1.00 20.33           H  
ATOM    540  HG1 THR A  52     -12.520 -28.191  27.065  1.00 17.29           H  
ATOM    541  N   ASP A  53     -13.507 -26.345  28.783  1.00 19.51           N  
ATOM    542  CA  ASP A  53     -13.264 -25.806  30.100  1.00 25.09           C  
ATOM    543  C   ASP A  53     -14.544 -25.202  30.721  1.00 22.18           C  
ATOM    544  O   ASP A  53     -14.923 -24.134  30.253  1.00 23.70           O  
ATOM    545  CB  ASP A  53     -12.165 -24.735  30.256  1.00 28.29           C  
ATOM    546  CG  ASP A  53     -10.748 -25.234  30.029  1.00 38.53           C  
ATOM    547  OD1 ASP A  53     -10.379 -26.249  30.663  1.00 46.00           O  
ATOM    548  OD2 ASP A  53      -9.947 -24.594  29.303  1.00 49.68           O1-
ATOM    549  H   ASP A  53     -13.613 -27.342  28.904  1.00 19.51           H  
ATOM    550  HA  ASP A  53     -13.049 -26.662  30.740  1.00 25.09           H  
ATOM    551  HB3 ASP A  53     -12.044 -24.542  31.322  1.00 28.29           H  
ATOM    552  HB2 ASP A  53     -12.289 -23.850  29.631  1.00 28.29           H  
ATOM    553  N   ASP A  54     -15.256 -25.872  31.687  1.00 21.89           N  
ATOM    554  CA  ASP A  54     -16.402 -25.418  32.478  1.00 20.84           C  
ATOM    555  C   ASP A  54     -17.591 -24.888  31.633  1.00 20.96           C  
ATOM    556  O   ASP A  54     -18.302 -23.980  32.075  1.00 18.51           O  
ATOM    557  CB  ASP A  54     -16.019 -24.454  33.599  1.00 19.86           C  
ATOM    558  CG  ASP A  54     -14.818 -24.890  34.498  1.00 20.63           C  
ATOM    559  OD1 ASP A  54     -14.650 -26.071  34.762  1.00 17.95           O  
ATOM    560  OD2 ASP A  54     -14.161 -23.960  35.020  1.00 20.41           O1-
ATOM    561  H   ASP A  54     -14.993 -26.789  32.017  1.00 21.89           H  
ATOM    562  HA  ASP A  54     -16.878 -26.252  32.995  1.00 20.84           H  
ATOM    563  HB3 ASP A  54     -16.981 -24.348  34.101  1.00 19.86           H  
ATOM    564  HB2 ASP A  54     -15.790 -23.474  33.180  1.00 19.86           H  
ATOM    565  N   SER A  55     -17.662 -25.310  30.356  1.00 18.05           N  
ATOM    566  CA  SER A  55     -18.381 -24.746  29.228  1.00 18.07           C  
ATOM    567  C   SER A  55     -18.049 -23.328  28.719  1.00 14.71           C  
ATOM    568  O   SER A  55     -18.883 -22.662  28.097  1.00 16.32           O  
ATOM    569  CB  SER A  55     -19.865 -25.046  29.414  1.00 25.94           C  
ATOM    570  OG  SER A  55     -20.792 -24.789  28.305  1.00 27.70           O  
ATOM    571  H   SER A  55     -16.952 -25.976  30.087  1.00 18.05           H  
ATOM    572  HA  SER A  55     -18.143 -25.343  28.348  1.00 18.07           H  
ATOM    573  HB3 SER A  55     -20.320 -24.392  30.158  1.00 25.94           H  
ATOM    574  HB2 SER A  55     -19.962 -26.089  29.715  1.00 25.94           H  
ATOM    575  HG  SER A  55     -20.785 -23.839  28.165  1.00 27.70           H  
ATOM    576  N   LEU A  56     -16.741 -23.007  28.755  1.00 14.49           N  
ATOM    577  CA  LEU A  56     -16.293 -21.751  28.044  1.00 12.13           C  
ATOM    578  C   LEU A  56     -15.913 -22.025  26.589  1.00 13.26           C  
ATOM    579  O   LEU A  56     -15.426 -23.088  26.132  1.00 13.12           O  
ATOM    580  CB  LEU A  56     -15.010 -21.240  28.750  1.00 11.10           C  
ATOM    581  CG  LEU A  56     -15.136 -20.860  30.206  1.00 12.10           C  
ATOM    582  CD1 LEU A  56     -13.705 -20.751  30.798  1.00 16.66           C  
ATOM    583  CD2 LEU A  56     -15.859 -19.513  30.269  1.00 14.24           C  
ATOM    584  H   LEU A  56     -16.019 -23.593  29.148  1.00 14.49           H  
ATOM    585  HA  LEU A  56     -17.092 -21.027  28.204  1.00 12.13           H  
ATOM    586  HB3 LEU A  56     -14.622 -20.365  28.228  1.00 11.10           H  
ATOM    587  HB2 LEU A  56     -14.248 -21.982  28.512  1.00 11.10           H  
ATOM    588  HG  LEU A  56     -15.691 -21.610  30.769  1.00 12.10           H  
ATOM    589 HD11 LEU A  56     -13.141 -20.196  30.049  1.00 16.66           H  
ATOM    590 HD12 LEU A  56     -13.808 -20.099  31.665  1.00 16.66           H  
ATOM    591 HD13 LEU A  56     -13.194 -21.703  30.947  1.00 16.66           H  
ATOM    592 HD21 LEU A  56     -16.530 -19.298  29.437  1.00 14.24           H  
ATOM    593 HD22 LEU A  56     -16.470 -19.492  31.172  1.00 14.24           H  
ATOM    594 HD23 LEU A  56     -15.139 -18.700  30.180  1.00 14.24           H  
ATOM    595  N   ILE A  57     -16.139 -21.008  25.679  1.00 10.43           N  
ATOM    596  CA  ILE A  57     -15.974 -21.101  24.220  1.00 11.74           C  
ATOM    597  C   ILE A  57     -14.538 -20.708  23.888  1.00 13.82           C  
ATOM    598  O   ILE A  57     -14.046 -19.710  24.412  1.00 11.76           O  
ATOM    599  CB  ILE A  57     -16.999 -20.264  23.425  1.00 14.14           C  
ATOM    600  CG1 ILE A  57     -18.514 -20.600  24.000  1.00 17.07           C  
ATOM    601  CG2 ILE A  57     -17.019 -20.423  21.959  1.00 11.87           C  
ATOM    602  CD1 ILE A  57     -19.503 -19.498  23.690  1.00 19.87           C  
ATOM    603  H   ILE A  57     -16.496 -20.107  25.962  1.00 10.43           H  
ATOM    604  HA  ILE A  57     -16.126 -22.147  23.955  1.00 11.74           H  
ATOM    605  HB  ILE A  57     -16.901 -19.234  23.768  1.00 14.14           H  
ATOM    606 HG13 ILE A  57     -18.555 -20.706  25.084  1.00 17.07           H  
ATOM    607 HG12 ILE A  57     -18.724 -21.621  23.682  1.00 17.07           H  
ATOM    608 HG21 ILE A  57     -16.976 -21.473  21.669  1.00 11.87           H  
ATOM    609 HG22 ILE A  57     -17.828 -19.933  21.417  1.00 11.87           H  
ATOM    610 HG23 ILE A  57     -16.028 -20.097  21.645  1.00 11.87           H  
ATOM    611 HD11 ILE A  57     -19.738 -19.294  22.645  1.00 19.87           H  
ATOM    612 HD12 ILE A  57     -20.461 -19.780  24.128  1.00 19.87           H  
ATOM    613 HD13 ILE A  57     -19.302 -18.591  24.259  1.00 19.87           H  
ATOM    614  N   HIS A  58     -13.812 -21.532  23.104  1.00 12.18           N  
ATOM    615  CA  HIS A  58     -12.496 -21.141  22.569  1.00 11.97           C  
ATOM    616  C   HIS A  58     -12.593 -21.025  21.048  1.00 12.40           C  
ATOM    617  O   HIS A  58     -13.232 -21.886  20.446  1.00 12.52           O  
ATOM    618  CB  HIS A  58     -11.448 -22.243  22.915  1.00 13.05           C  
ATOM    619  CG  HIS A  58     -11.160 -22.256  24.394  1.00 16.15           C  
ATOM    620  CD2 HIS A  58     -11.977 -22.379  25.471  1.00 15.02           C  
ATOM    621  ND1 HIS A  58      -9.856 -22.562  24.875  1.00 13.97           N1+
ATOM    622  CE1 HIS A  58      -9.933 -22.957  26.149  1.00 17.27           C  
ATOM    623  NE2 HIS A  58     -11.202 -22.842  26.516  1.00 16.85           N  
ATOM    624  H   HIS A  58     -14.173 -22.429  22.811  1.00 12.18           H  
ATOM    625  HA  HIS A  58     -12.249 -20.132  22.897  1.00 11.97           H  
ATOM    626  HB3 HIS A  58     -10.557 -21.970  22.350  1.00 13.05           H  
ATOM    627  HB2 HIS A  58     -11.748 -23.262  22.669  1.00 13.05           H  
ATOM    628  HD2 HIS A  58     -13.015 -22.180  25.695  1.00 15.02           H  
ATOM    629  HD1 HIS A  58      -9.066 -22.691  24.260  1.00 13.97           H  
ATOM    630  HE1 HIS A  58      -9.111 -23.321  26.748  1.00 17.27           H  
ATOM    631  HE2 HIS A  58     -11.538 -23.147  27.418  1.00 16.85           H  
ATOM    632  N   PHE A  59     -11.896 -20.043  20.404  1.00  9.73           N  
ATOM    633  CA  PHE A  59     -11.548 -19.963  18.995  1.00  8.99           C  
ATOM    634  C   PHE A  59     -10.056 -20.521  18.924  1.00  8.80           C  
ATOM    635  O   PHE A  59      -9.130 -20.096  19.665  1.00 10.33           O  
ATOM    636  CB  PHE A  59     -11.553 -18.520  18.725  1.00  9.15           C  
ATOM    637  CG  PHE A  59     -11.329 -17.963  17.313  1.00 11.90           C  
ATOM    638  CD1 PHE A  59     -12.349 -17.546  16.541  1.00 10.63           C  
ATOM    639  CD2 PHE A  59     -10.083 -17.985  16.690  1.00 13.46           C  
ATOM    640  CE1 PHE A  59     -12.233 -17.022  15.246  1.00  9.95           C  
ATOM    641  CE2 PHE A  59      -9.922 -17.524  15.407  1.00 13.75           C  
ATOM    642  CZ  PHE A  59     -11.007 -17.019  14.627  1.00 11.27           C  
ATOM    643  H   PHE A  59     -11.180 -19.549  20.917  1.00  9.73           H  
ATOM    644  HA  PHE A  59     -12.184 -20.515  18.303  1.00  8.99           H  
ATOM    645  HB3 PHE A  59     -10.766 -17.997  19.267  1.00  9.15           H  
ATOM    646  HB2 PHE A  59     -12.516 -18.107  19.027  1.00  9.15           H  
ATOM    647  HD1 PHE A  59     -13.295 -17.370  17.031  1.00 10.63           H  
ATOM    648  HD2 PHE A  59      -9.214 -18.424  17.157  1.00 13.46           H  
ATOM    649  HE1 PHE A  59     -13.173 -16.707  14.818  1.00  9.95           H  
ATOM    650  HE2 PHE A  59      -8.935 -17.649  14.987  1.00 13.75           H  
ATOM    651  HZ  PHE A  59     -10.899 -16.590  13.642  1.00 11.27           H  
ATOM    652  N   CYS A  60      -9.823 -21.441  18.025  1.00  8.75           N  
ATOM    653  CA  CYS A  60      -8.436 -21.931  17.828  1.00  8.46           C  
ATOM    654  C   CYS A  60      -8.162 -21.713  16.353  1.00  9.71           C  
ATOM    655  O   CYS A  60      -9.166 -21.635  15.634  1.00  9.15           O  
ATOM    656  CB  CYS A  60      -8.338 -23.400  18.122  1.00 10.80           C  
ATOM    657  SG  CYS A  60      -8.789 -23.813  19.842  1.00 15.04           S  
ATOM    658  H   CYS A  60     -10.504 -21.607  17.298  1.00  8.75           H  
ATOM    659  HA  CYS A  60      -7.777 -21.425  18.534  1.00  8.46           H  
ATOM    660  HB3 CYS A  60      -7.453 -23.897  17.723  1.00 10.80           H  
ATOM    661  HB2 CYS A  60      -9.160 -23.873  17.586  1.00 10.80           H  
ATOM    662  HG  CYS A  60      -8.246 -22.848  20.591  1.00 15.04           H  
ATOM    663  N   TRP A  61      -6.872 -21.772  15.971  1.00  7.46           N  
ATOM    664  CA  TRP A  61      -6.339 -21.843  14.613  1.00  7.00           C  
ATOM    665  C   TRP A  61      -5.308 -23.013  14.619  1.00 11.91           C  
ATOM    666  O   TRP A  61      -4.301 -22.925  15.402  1.00 11.33           O  
ATOM    667  CB  TRP A  61      -5.907 -20.461  14.058  1.00 11.03           C  
ATOM    668  CG  TRP A  61      -5.505 -20.447  12.588  1.00  9.39           C  
ATOM    669  CD1 TRP A  61      -6.275 -20.087  11.534  1.00 10.53           C  
ATOM    670  CD2 TRP A  61      -4.239 -20.774  11.929  1.00 13.45           C  
ATOM    671  CE2 TRP A  61      -4.332 -20.566  10.518  1.00 11.53           C  
ATOM    672  CE3 TRP A  61      -2.947 -21.327  12.396  1.00 12.69           C  
ATOM    673  NE1 TRP A  61      -5.636 -20.148  10.299  1.00  9.60           N  
ATOM    674  CZ2 TRP A  61      -3.236 -20.793   9.604  1.00 11.62           C  
ATOM    675  CZ3 TRP A  61      -1.907 -21.624  11.457  1.00 14.54           C  
ATOM    676  CH2 TRP A  61      -2.028 -21.295  10.137  1.00 12.71           C  
ATOM    677  H   TRP A  61      -6.154 -21.787  16.680  1.00  7.46           H  
ATOM    678  HA  TRP A  61      -7.136 -22.325  14.047  1.00  7.00           H  
ATOM    679  HB3 TRP A  61      -4.999 -20.177  14.590  1.00 11.03           H  
ATOM    680  HB2 TRP A  61      -6.590 -19.641  14.279  1.00 11.03           H  
ATOM    681  HD1 TRP A  61      -7.345 -19.958  11.603  1.00 10.53           H  
ATOM    682  HE3 TRP A  61      -2.765 -21.541  13.439  1.00 12.69           H  
ATOM    683  HE1 TRP A  61      -6.004 -20.076   9.362  1.00  9.60           H  
ATOM    684  HZ2 TRP A  61      -3.338 -20.586   8.549  1.00 11.62           H  
ATOM    685  HZ3 TRP A  61      -1.068 -22.206  11.810  1.00 14.54           H  
ATOM    686  HH2 TRP A  61      -1.304 -21.652   9.419  1.00 12.71           H  
ATOM    687  N   LYS A  62      -5.412 -23.930  13.699  1.00  9.20           N  
ATOM    688  CA  LYS A  62      -4.381 -24.893  13.400  1.00 13.70           C  
ATOM    689  C   LYS A  62      -3.974 -24.970  11.950  1.00 13.84           C  
ATOM    690  O   LYS A  62      -4.759 -24.757  11.064  1.00 12.09           O  
ATOM    691  CB  LYS A  62      -4.835 -26.368  13.786  1.00 13.13           C  
ATOM    692  CG  LYS A  62      -5.961 -27.061  12.910  1.00 15.05           C  
ATOM    693  CD  LYS A  62      -6.250 -28.481  13.279  1.00 24.64           C  
ATOM    694  CE  LYS A  62      -6.929 -28.631  14.705  1.00 32.77           C  
ATOM    695  NZ  LYS A  62      -7.082 -30.068  14.964  1.00 36.42           N1+
ATOM    696  H   LYS A  62      -6.169 -23.865  13.033  1.00  9.20           H  
ATOM    697  HA  LYS A  62      -3.458 -24.569  13.882  1.00 13.70           H  
ATOM    698  HB3 LYS A  62      -5.141 -26.371  14.832  1.00 13.13           H  
ATOM    699  HB2 LYS A  62      -3.916 -26.955  13.778  1.00 13.13           H  
ATOM    700  HG3 LYS A  62      -5.643 -27.098  11.868  1.00 15.05           H  
ATOM    701  HG2 LYS A  62      -6.856 -26.448  13.011  1.00 15.05           H  
ATOM    702  HD3 LYS A  62      -5.427 -29.191  13.208  1.00 24.64           H  
ATOM    703  HD2 LYS A  62      -6.967 -28.841  12.541  1.00 24.64           H  
ATOM    704  HE3 LYS A  62      -7.899 -28.149  14.829  1.00 32.77           H  
ATOM    705  HE2 LYS A  62      -6.345 -28.189  15.512  1.00 32.77           H  
ATOM    706  HZ1 LYS A  62      -7.666 -30.094  15.787  1.00 36.42           H  
ATOM    707  HZ2 LYS A  62      -7.611 -30.617  14.302  1.00 36.42           H  
ATOM    708  HZ3 LYS A  62      -6.217 -30.566  15.119  1.00 36.42           H  
ATOM    709  N   ASP A  63      -2.738 -25.467  11.706  1.00 11.89           N  
ATOM    710  CA  ASP A  63      -2.234 -25.912  10.321  1.00 15.04           C  
ATOM    711  C   ASP A  63      -2.987 -27.213  10.061  1.00 14.38           C  
ATOM    712  O   ASP A  63      -3.004 -28.083  10.975  1.00 14.70           O  
ATOM    713  CB  ASP A  63      -0.696 -26.152  10.369  1.00 15.13           C  
ATOM    714  CG  ASP A  63      -0.068 -26.563   9.052  1.00 15.28           C  
ATOM    715  OD1 ASP A  63      -0.504 -26.122   7.964  1.00 16.52           O  
ATOM    716  OD2 ASP A  63       0.989 -27.170   9.120  1.00 20.77           O1-
ATOM    717  H   ASP A  63      -2.243 -25.716  12.550  1.00 11.89           H  
ATOM    718  HA  ASP A  63      -2.417 -25.167   9.547  1.00 15.04           H  
ATOM    719  HB3 ASP A  63      -0.547 -26.878  11.169  1.00 15.13           H  
ATOM    720  HB2 ASP A  63      -0.245 -25.172  10.526  1.00 15.13           H  
ATOM    721  N   ARG A  64      -3.480 -27.488   8.849  1.00 10.24           N  
ATOM    722  CA  ARG A  64      -4.059 -28.788   8.441  1.00 11.81           C  
ATOM    723  C   ARG A  64      -2.951 -29.672   7.717  1.00 15.55           C  
ATOM    724  O   ARG A  64      -3.141 -30.900   7.700  1.00 18.60           O  
ATOM    725  CB  ARG A  64      -5.311 -28.610   7.565  1.00 12.16           C  
ATOM    726  CG  ARG A  64      -6.433 -27.891   8.241  1.00 14.84           C  
ATOM    727  CD  ARG A  64      -7.648 -27.735   7.250  1.00 16.19           C  
ATOM    728  NE  ARG A  64      -7.490 -26.566   6.286  1.00 19.23           N  
ATOM    729  CZ  ARG A  64      -7.321 -26.565   4.959  1.00 17.12           C  
ATOM    730  NH1 ARG A  64      -7.361 -27.726   4.241  1.00 15.11           N  
ATOM    731  NH2 ARG A  64      -7.169 -25.399   4.391  1.00 16.37           N1+
ATOM    732  H   ARG A  64      -3.444 -26.770   8.139  1.00 10.24           H  
ATOM    733  HA  ARG A  64      -4.251 -29.383   9.334  1.00 11.81           H  
ATOM    734  HB3 ARG A  64      -5.646 -29.601   7.262  1.00 12.16           H  
ATOM    735  HB2 ARG A  64      -5.067 -27.986   6.705  1.00 12.16           H  
ATOM    736  HG3 ARG A  64      -6.065 -26.941   8.629  1.00 14.84           H  
ATOM    737  HG2 ARG A  64      -6.811 -28.445   9.100  1.00 14.84           H  
ATOM    738  HD3 ARG A  64      -8.572 -27.712   7.828  1.00 16.19           H  
ATOM    739  HD2 ARG A  64      -7.679 -28.617   6.610  1.00 16.19           H  
ATOM    740  HE  ARG A  64      -7.361 -25.698   6.786  1.00 19.23           H  
ATOM    741 HH12 ARG A  64      -7.505 -27.700   3.241  1.00 15.11           H  
ATOM    742 HH11 ARG A  64      -7.394 -28.593   4.758  1.00 15.11           H  
ATOM    743 HH22 ARG A  64      -7.132 -25.421   3.382  1.00 16.37           H  
ATOM    744 HH21 ARG A  64      -7.058 -24.529   4.893  1.00 16.37           H  
ATOM    745  N   THR A  65      -1.846 -29.077   7.325  1.00 14.37           N  
ATOM    746  CA  THR A  65      -0.628 -29.744   6.799  1.00 18.18           C  
ATOM    747  C   THR A  65       0.145 -30.586   7.820  1.00 15.92           C  
ATOM    748  O   THR A  65       0.990 -31.390   7.449  1.00 17.30           O  
ATOM    749  CB  THR A  65       0.283 -28.748   6.103  1.00 16.37           C  
ATOM    750  CG2 THR A  65       1.151 -29.344   4.969  1.00 22.33           C  
ATOM    751  OG1 THR A  65      -0.558 -27.764   5.495  1.00 21.99           O  
ATOM    752  H   THR A  65      -1.662 -28.090   7.433  1.00 14.37           H  
ATOM    753  HA  THR A  65      -0.951 -30.458   6.042  1.00 18.18           H  
ATOM    754  HB  THR A  65       0.910 -28.171   6.783  1.00 16.37           H  
ATOM    755 HG21 THR A  65       1.805 -28.529   4.658  1.00 22.33           H  
ATOM    756 HG22 THR A  65       1.747 -30.235   5.165  1.00 22.33           H  
ATOM    757 HG23 THR A  65       0.495 -29.607   4.139  1.00 22.33           H  
ATOM    758  HG1 THR A  65      -0.821 -27.146   6.180  1.00 21.99           H  
ATOM    759  N   SER A  66      -0.116 -30.385   9.131  1.00 13.41           N  
ATOM    760  CA  SER A  66       0.387 -31.082  10.226  1.00 15.77           C  
ATOM    761  C   SER A  66      -0.577 -31.442  11.336  1.00 16.24           C  
ATOM    762  O   SER A  66      -0.364 -32.469  12.046  1.00 14.67           O  
ATOM    763  CB  SER A  66       1.671 -30.362  10.686  1.00 16.93           C  
ATOM    764  OG  SER A  66       1.253 -29.119  11.223  1.00 13.57           O  
ATOM    765  H   SER A  66      -0.810 -29.713   9.423  1.00 13.41           H  
ATOM    766  HA  SER A  66       0.652 -32.074   9.861  1.00 15.77           H  
ATOM    767  HB3 SER A  66       2.464 -30.295   9.941  1.00 16.93           H  
ATOM    768  HB2 SER A  66       2.121 -30.972  11.469  1.00 16.93           H  
ATOM    769  HG  SER A  66       1.426 -28.484  10.525  1.00 13.57           H  
ATOM    770  N   GLY A  67      -1.586 -30.561  11.574  1.00 13.07           N  
ATOM    771  CA  GLY A  67      -2.368 -30.530  12.786  1.00 13.81           C  
ATOM    772  C   GLY A  67      -1.783 -29.689  13.983  1.00 17.21           C  
ATOM    773  O   GLY A  67      -2.499 -29.619  14.989  1.00 24.48           O  
ATOM    774  H   GLY A  67      -1.609 -29.683  11.075  1.00 13.07           H  
ATOM    775  HA3 GLY A  67      -2.472 -31.590  13.018  1.00 13.81           H  
ATOM    776  HA2 GLY A  67      -3.319 -30.046  12.563  1.00 13.81           H  
ATOM    777  N   ASN A  68      -0.584 -29.090  13.847  1.00 14.44           N  
ATOM    778  CA  ASN A  68       0.006 -28.107  14.743  1.00 21.91           C  
ATOM    779  C   ASN A  68      -0.983 -26.860  15.021  1.00 15.53           C  
ATOM    780  O   ASN A  68      -1.212 -26.092  14.086  1.00 15.98           O  
ATOM    781  CB  ASN A  68       1.355 -27.566  14.175  1.00 21.41           C  
ATOM    782  CG  ASN A  68       2.424 -28.704  14.101  1.00 29.99           C  
ATOM    783  ND2 ASN A  68       3.480 -28.421  13.350  1.00 25.16           N  
ATOM    784  OD1 ASN A  68       2.260 -29.798  14.680  1.00 33.11           O  
ATOM    785  H   ASN A  68      -0.110 -29.334  12.989  1.00 14.44           H  
ATOM    786  HA  ASN A  68       0.223 -28.562  15.709  1.00 21.91           H  
ATOM    787  HB3 ASN A  68       1.872 -26.813  14.770  1.00 21.41           H  
ATOM    788  HB2 ASN A  68       1.171 -27.160  13.180  1.00 21.41           H  
ATOM    789 HD22 ASN A  68       4.164 -29.162  13.296  1.00 25.16           H  
ATOM    790 HD21 ASN A  68       3.621 -27.511  12.935  1.00 25.16           H  
ATOM    791  N   VAL A  69      -1.562 -26.770  16.245  1.00 21.24           N  
ATOM    792  CA  VAL A  69      -2.437 -25.675  16.697  1.00 16.27           C  
ATOM    793  C   VAL A  69      -1.490 -24.536  17.175  1.00 21.13           C  
ATOM    794  O   VAL A  69      -0.756 -24.756  18.165  1.00 22.04           O  
ATOM    795  CB  VAL A  69      -3.397 -26.157  17.835  1.00 14.72           C  
ATOM    796  CG1 VAL A  69      -4.381 -25.024  18.365  1.00 15.49           C  
ATOM    797  CG2 VAL A  69      -4.185 -27.443  17.564  1.00 17.97           C  
ATOM    798  H   VAL A  69      -1.535 -27.520  16.921  1.00 21.24           H  
ATOM    799  HA  VAL A  69      -3.151 -25.448  15.905  1.00 16.27           H  
ATOM    800  HB  VAL A  69      -2.770 -26.492  18.661  1.00 14.72           H  
ATOM    801 HG11 VAL A  69      -4.950 -24.396  17.680  1.00 15.49           H  
ATOM    802 HG12 VAL A  69      -5.094 -25.438  19.079  1.00 15.49           H  
ATOM    803 HG13 VAL A  69      -3.849 -24.329  19.014  1.00 15.49           H  
ATOM    804 HG21 VAL A  69      -3.522 -28.282  17.349  1.00 17.97           H  
ATOM    805 HG22 VAL A  69      -4.917 -27.611  18.354  1.00 17.97           H  
ATOM    806 HG23 VAL A  69      -4.739 -27.409  16.626  1.00 17.97           H  
ATOM    807  N   GLU A  70      -1.551 -23.350  16.586  1.00 13.39           N  
ATOM    808  CA  GLU A  70      -0.773 -22.200  17.052  1.00 17.43           C  
ATOM    809  C   GLU A  70      -1.735 -21.490  18.046  1.00 23.70           C  
ATOM    810  O   GLU A  70      -1.298 -21.206  19.130  1.00 22.67           O  
ATOM    811  CB  GLU A  70      -0.428 -21.288  15.937  1.00 19.30           C  
ATOM    812  CG  GLU A  70       0.503 -21.863  14.842  1.00 26.23           C  
ATOM    813  CD  GLU A  70       0.952 -20.942  13.716  1.00 29.60           C  
ATOM    814  OE1 GLU A  70       1.858 -21.418  13.039  1.00 35.14           O  
ATOM    815  OE2 GLU A  70       0.482 -19.832  13.400  1.00 32.35           O1-
ATOM    816  H   GLU A  70      -2.255 -23.263  15.867  1.00 13.39           H  
ATOM    817  HA  GLU A  70       0.138 -22.523  17.556  1.00 17.43           H  
ATOM    818  HB3 GLU A  70       0.118 -20.480  16.425  1.00 19.30           H  
ATOM    819  HB2 GLU A  70      -1.351 -20.870  15.536  1.00 19.30           H  
ATOM    820  HG3 GLU A  70       0.018 -22.717  14.371  1.00 26.23           H  
ATOM    821  HG2 GLU A  70       1.354 -22.170  15.451  1.00 26.23           H  
ATOM    822  N   ASP A  71      -3.001 -21.184  17.680  1.00 13.51           N  
ATOM    823  CA  ASP A  71      -3.902 -20.339  18.459  1.00 14.39           C  
ATOM    824  C   ASP A  71      -5.059 -21.099  19.194  1.00 14.44           C  
ATOM    825  O   ASP A  71      -5.593 -22.020  18.598  1.00 10.49           O  
ATOM    826  CB  ASP A  71      -4.446 -19.106  17.586  1.00 15.70           C  
ATOM    827  CG  ASP A  71      -3.416 -18.341  16.702  1.00 24.69           C  
ATOM    828  OD1 ASP A  71      -3.725 -17.698  15.712  1.00 28.18           O  
ATOM    829  OD2 ASP A  71      -2.222 -18.116  17.098  1.00 28.16           O1-
ATOM    830  H   ASP A  71      -3.245 -21.409  16.726  1.00 13.51           H  
ATOM    831  HA  ASP A  71      -3.247 -19.981  19.254  1.00 14.39           H  
ATOM    832  HB3 ASP A  71      -4.936 -18.406  18.263  1.00 15.70           H  
ATOM    833  HB2 ASP A  71      -5.305 -19.420  16.993  1.00 15.70           H  
ATOM    834  N   ASP A  72      -5.378 -20.737  20.450  1.00 10.77           N  
ATOM    835  CA  ASP A  72      -6.373 -21.341  21.309  1.00 13.51           C  
ATOM    836  C   ASP A  72      -6.719 -20.277  22.349  1.00 14.54           C  
ATOM    837  O   ASP A  72      -5.999 -20.151  23.335  1.00 14.02           O  
ATOM    838  CB  ASP A  72      -5.818 -22.638  21.885  1.00 15.27           C  
ATOM    839  CG  ASP A  72      -6.556 -23.428  22.907  1.00 21.76           C  
ATOM    840  OD1 ASP A  72      -5.965 -24.337  23.481  1.00 18.13           O  
ATOM    841  OD2 ASP A  72      -7.817 -23.209  23.093  1.00 21.52           O1-
ATOM    842  H   ASP A  72      -4.672 -20.128  20.838  1.00 10.77           H  
ATOM    843  HA  ASP A  72      -7.286 -21.721  20.852  1.00 13.51           H  
ATOM    844  HB3 ASP A  72      -4.822 -22.522  22.311  1.00 15.27           H  
ATOM    845  HB2 ASP A  72      -5.669 -23.334  21.059  1.00 15.27           H  
ATOM    846  N   LEU A  73      -7.630 -19.451  21.933  1.00 11.90           N  
ATOM    847  CA  LEU A  73      -7.939 -18.182  22.553  1.00 10.74           C  
ATOM    848  C   LEU A  73      -9.422 -18.280  23.045  1.00 10.41           C  
ATOM    849  O   LEU A  73     -10.278 -18.578  22.230  1.00 12.02           O  
ATOM    850  CB  LEU A  73      -7.918 -17.107  21.466  1.00 14.24           C  
ATOM    851  CG  LEU A  73      -6.492 -16.571  21.176  1.00 17.47           C  
ATOM    852  CD1 LEU A  73      -6.601 -15.592  20.012  1.00 25.78           C  
ATOM    853  CD2 LEU A  73      -5.770 -15.854  22.282  1.00 21.06           C  
ATOM    854  H   LEU A  73      -8.077 -19.790  21.094  1.00 11.90           H  
ATOM    855  HA  LEU A  73      -7.334 -17.858  23.400  1.00 10.74           H  
ATOM    856  HB3 LEU A  73      -8.624 -16.284  21.577  1.00 14.24           H  
ATOM    857  HB2 LEU A  73      -8.388 -17.465  20.550  1.00 14.24           H  
ATOM    858  HG  LEU A  73      -5.888 -17.375  20.757  1.00 17.47           H  
ATOM    859 HD11 LEU A  73      -5.638 -15.125  19.802  1.00 25.78           H  
ATOM    860 HD12 LEU A  73      -6.713 -16.102  19.055  1.00 25.78           H  
ATOM    861 HD13 LEU A  73      -7.357 -14.811  20.094  1.00 25.78           H  
ATOM    862 HD21 LEU A  73      -6.213 -16.147  23.234  1.00 21.06           H  
ATOM    863 HD22 LEU A  73      -4.686 -15.962  22.292  1.00 21.06           H  
ATOM    864 HD23 LEU A  73      -5.972 -14.786  22.203  1.00 21.06           H  
ATOM    865  N   ILE A  74      -9.677 -18.008  24.351  1.00 10.13           N  
ATOM    866  CA  ILE A  74     -11.097 -18.004  24.811  1.00 10.13           C  
ATOM    867  C   ILE A  74     -11.752 -16.764  24.171  1.00 12.37           C  
ATOM    868  O   ILE A  74     -11.171 -15.657  24.102  1.00 10.87           O  
ATOM    869  CB  ILE A  74     -11.347 -17.949  26.322  1.00 10.85           C  
ATOM    870  CG1 ILE A  74     -10.769 -19.247  26.955  1.00 15.63           C  
ATOM    871  CG2 ILE A  74     -12.914 -17.735  26.822  1.00 11.33           C  
ATOM    872  CD1 ILE A  74     -10.740 -19.364  28.507  1.00 17.93           C  
ATOM    873  H   ILE A  74      -8.864 -17.617  24.804  1.00 10.13           H  
ATOM    874  HA  ILE A  74     -11.476 -18.988  24.536  1.00 10.13           H  
ATOM    875  HB  ILE A  74     -10.692 -17.162  26.697  1.00 10.85           H  
ATOM    876 HG13 ILE A  74      -9.734 -19.357  26.630  1.00 15.63           H  
ATOM    877 HG12 ILE A  74     -11.159 -20.192  26.576  1.00 15.63           H  
ATOM    878 HG21 ILE A  74     -13.398 -18.630  26.432  1.00 11.33           H  
ATOM    879 HG22 ILE A  74     -12.964 -17.753  27.911  1.00 11.33           H  
ATOM    880 HG23 ILE A  74     -13.332 -16.815  26.413  1.00 11.33           H  
ATOM    881 HD11 ILE A  74     -10.779 -20.422  28.768  1.00 17.93           H  
ATOM    882 HD12 ILE A  74      -9.764 -19.070  28.893  1.00 17.93           H  
ATOM    883 HD13 ILE A  74     -11.523 -18.788  29.000  1.00 17.93           H  
ATOM    884  N   ILE A  75     -12.975 -17.002  23.682  1.00  7.85           N  
ATOM    885  CA  ILE A  75     -13.825 -15.956  23.110  1.00  7.57           C  
ATOM    886  C   ILE A  75     -15.024 -15.507  23.997  1.00 10.85           C  
ATOM    887  O   ILE A  75     -15.911 -16.316  24.121  1.00 11.40           O  
ATOM    888  CB  ILE A  75     -14.339 -16.111  21.648  1.00 11.07           C  
ATOM    889  CG1 ILE A  75     -14.998 -17.499  21.376  1.00 13.15           C  
ATOM    890  CG2 ILE A  75     -13.172 -15.845  20.719  1.00 11.91           C  
ATOM    891  CD1 ILE A  75     -15.723 -17.657  20.058  1.00 20.36           C  
ATOM    892  H   ILE A  75     -13.506 -17.842  23.862  1.00  7.85           H  
ATOM    893  HA  ILE A  75     -13.228 -15.044  23.086  1.00  7.57           H  
ATOM    894  HB  ILE A  75     -15.108 -15.366  21.443  1.00 11.07           H  
ATOM    895 HG13 ILE A  75     -15.834 -17.804  22.005  1.00 13.15           H  
ATOM    896 HG12 ILE A  75     -14.239 -18.270  21.507  1.00 13.15           H  
ATOM    897 HG21 ILE A  75     -12.730 -14.875  20.944  1.00 11.91           H  
ATOM    898 HG22 ILE A  75     -12.439 -16.599  21.004  1.00 11.91           H  
ATOM    899 HG23 ILE A  75     -13.481 -15.957  19.679  1.00 11.91           H  
ATOM    900 HD11 ILE A  75     -16.254 -18.599  19.918  1.00 20.36           H  
ATOM    901 HD12 ILE A  75     -16.495 -16.887  20.035  1.00 20.36           H  
ATOM    902 HD13 ILE A  75     -14.973 -17.422  19.304  1.00 20.36           H  
ATOM    903  N   PHE A  76     -14.912 -14.240  24.589  1.00  9.46           N  
ATOM    904  CA  PHE A  76     -15.804 -13.595  25.523  1.00 11.18           C  
ATOM    905  C   PHE A  76     -17.132 -13.356  24.902  1.00 12.31           C  
ATOM    906  O   PHE A  76     -17.195 -12.708  23.867  1.00 11.67           O  
ATOM    907  CB  PHE A  76     -15.025 -12.272  25.964  1.00 12.52           C  
ATOM    908  CG  PHE A  76     -13.725 -12.485  26.752  1.00 12.43           C  
ATOM    909  CD1 PHE A  76     -12.528 -12.847  26.058  1.00 12.08           C  
ATOM    910  CD2 PHE A  76     -13.811 -12.436  28.138  1.00 13.76           C  
ATOM    911  CE1 PHE A  76     -11.381 -13.107  26.749  1.00 12.14           C  
ATOM    912  CE2 PHE A  76     -12.719 -12.880  28.798  1.00 11.16           C  
ATOM    913  CZ  PHE A  76     -11.541 -13.223  28.133  1.00 12.73           C  
ATOM    914  H   PHE A  76     -14.089 -13.724  24.309  1.00  9.46           H  
ATOM    915  HA  PHE A  76     -15.966 -14.100  26.476  1.00 11.18           H  
ATOM    916  HB3 PHE A  76     -15.643 -11.738  26.686  1.00 12.52           H  
ATOM    917  HB2 PHE A  76     -14.880 -11.592  25.125  1.00 12.52           H  
ATOM    918  HD1 PHE A  76     -12.531 -12.620  25.002  1.00 12.08           H  
ATOM    919  HD2 PHE A  76     -14.690 -12.137  28.690  1.00 13.76           H  
ATOM    920  HE1 PHE A  76     -10.390 -13.243  26.343  1.00 12.14           H  
ATOM    921  HE2 PHE A  76     -12.807 -12.925  29.873  1.00 11.16           H  
ATOM    922  HZ  PHE A  76     -10.630 -13.547  28.613  1.00 12.73           H  
ATOM    923  N   PRO A  77     -18.259 -13.888  25.504  1.00 11.07           N  
ATOM    924  CA  PRO A  77     -19.606 -13.540  24.991  1.00 13.98           C  
ATOM    925  C   PRO A  77     -19.963 -12.064  25.152  1.00 15.86           C  
ATOM    926  O   PRO A  77     -19.588 -11.462  26.157  1.00 11.86           O  
ATOM    927  CB  PRO A  77     -20.631 -14.375  25.757  1.00 13.91           C  
ATOM    928  CG  PRO A  77     -19.830 -15.465  26.455  1.00 18.27           C  
ATOM    929  CD  PRO A  77     -18.432 -14.886  26.570  1.00 13.89           C  
ATOM    930  HA  PRO A  77     -19.572 -13.810  23.935  1.00 13.98           H  
ATOM    931  HB3 PRO A  77     -21.367 -14.813  25.083  1.00 13.91           H  
ATOM    932  HB2 PRO A  77     -21.209 -13.760  26.446  1.00 13.91           H  
ATOM    933  HG3 PRO A  77     -19.735 -16.280  25.737  1.00 18.27           H  
ATOM    934  HG2 PRO A  77     -20.245 -15.765  27.417  1.00 18.27           H  
ATOM    935  HD2 PRO A  77     -18.234 -14.435  27.543  1.00 13.89           H  
ATOM    936  HD3 PRO A  77     -17.678 -15.643  26.354  1.00 13.89           H  
ATOM    937  N   ASP A  78     -20.553 -11.524  24.079  1.00 12.88           N  
ATOM    938  CA  ASP A  78     -20.852 -10.126  23.774  1.00 13.51           C  
ATOM    939  C   ASP A  78     -19.634  -9.274  23.542  1.00 13.25           C  
ATOM    940  O   ASP A  78     -19.746  -8.304  22.767  1.00 14.17           O  
ATOM    941  CB  ASP A  78     -21.826  -9.516  24.767  1.00 14.61           C  
ATOM    942  CG  ASP A  78     -23.250 -10.131  24.936  1.00 21.89           C  
ATOM    943  OD1 ASP A  78     -23.848  -9.638  25.976  1.00 21.73           O  
ATOM    944  OD2 ASP A  78     -23.761 -10.802  23.970  1.00 20.72           O1-
ATOM    945  H   ASP A  78     -20.739 -12.117  23.283  1.00 12.88           H  
ATOM    946  HA  ASP A  78     -21.469 -10.062  22.878  1.00 13.51           H  
ATOM    947  HB3 ASP A  78     -21.917  -8.518  24.340  1.00 14.61           H  
ATOM    948  HB2 ASP A  78     -21.283  -9.535  25.712  1.00 14.61           H  
ATOM    949  N   ASP A  79     -18.486  -9.460  24.127  1.00 11.37           N  
ATOM    950  CA  ASP A  79     -17.271  -8.669  23.981  1.00  8.98           C  
ATOM    951  C   ASP A  79     -16.344  -9.112  22.779  1.00 12.03           C  
ATOM    952  O   ASP A  79     -15.765  -8.256  22.151  1.00 10.54           O  
ATOM    953  CB  ASP A  79     -16.394  -8.720  25.290  1.00 11.12           C  
ATOM    954  CG  ASP A  79     -16.999  -8.445  26.658  1.00 14.80           C  
ATOM    955  OD1 ASP A  79     -17.907  -7.572  26.841  1.00 13.73           O  
ATOM    956  OD2 ASP A  79     -16.560  -8.998  27.698  1.00 13.09           O1-
ATOM    957  H   ASP A  79     -18.387 -10.314  24.657  1.00 11.37           H  
ATOM    958  HA  ASP A  79     -17.497  -7.632  23.733  1.00  8.98           H  
ATOM    959  HB3 ASP A  79     -15.694  -7.889  25.379  1.00 11.12           H  
ATOM    960  HB2 ASP A  79     -15.724  -9.576  25.378  1.00 11.12           H  
ATOM    961  N   CYS A  80     -16.410 -10.419  22.365  1.00  9.14           N  
ATOM    962  CA  CYS A  80     -15.823 -10.884  21.089  1.00 10.72           C  
ATOM    963  C   CYS A  80     -16.934 -11.150  20.117  1.00  9.14           C  
ATOM    964  O   CYS A  80     -18.062 -11.329  20.432  1.00  9.49           O  
ATOM    965  CB  CYS A  80     -14.999 -12.118  21.370  1.00 13.36           C  
ATOM    966  SG  CYS A  80     -13.447 -11.879  22.401  1.00 17.27           S  
ATOM    967  H   CYS A  80     -16.953 -11.159  22.787  1.00  9.14           H  
ATOM    968  HA  CYS A  80     -15.087 -10.182  20.698  1.00 10.72           H  
ATOM    969  HB3 CYS A  80     -14.779 -12.674  20.459  1.00 13.36           H  
ATOM    970  HB2 CYS A  80     -15.604 -12.862  21.887  1.00 13.36           H  
ATOM    971  HG  CYS A  80     -12.820 -11.214  21.426  1.00 17.27           H  
ATOM    972  N   GLU A  81     -16.542 -11.185  18.849  1.00  9.68           N  
ATOM    973  CA  GLU A  81     -17.427 -11.338  17.743  1.00  9.26           C  
ATOM    974  C   GLU A  81     -16.557 -11.635  16.469  1.00 11.23           C  
ATOM    975  O   GLU A  81     -15.348 -11.368  16.392  1.00 12.77           O  
ATOM    976  CB  GLU A  81     -18.350 -10.102  17.530  1.00 12.92           C  
ATOM    977  CG  GLU A  81     -19.128 -10.017  16.238  1.00 18.86           C  
ATOM    978  CD  GLU A  81     -19.925  -8.719  16.089  1.00 28.81           C  
ATOM    979  OE1 GLU A  81     -19.331  -7.673  15.844  1.00 24.94           O  
ATOM    980  OE2 GLU A  81     -21.157  -8.746  16.160  1.00 27.85           O1-
ATOM    981  H   GLU A  81     -15.653 -10.761  18.628  1.00  9.68           H  
ATOM    982  HA  GLU A  81     -18.029 -12.229  17.916  1.00  9.26           H  
ATOM    983  HB3 GLU A  81     -17.871  -9.144  17.729  1.00 12.92           H  
ATOM    984  HB2 GLU A  81     -19.070 -10.156  18.346  1.00 12.92           H  
ATOM    985  HG3 GLU A  81     -19.801 -10.868  16.132  1.00 18.86           H  
ATOM    986  HG2 GLU A  81     -18.482 -10.058  15.361  1.00 18.86           H  
ATOM    987  N   PHE A  82     -17.188 -12.182  15.440  1.00  9.20           N  
ATOM    988  CA  PHE A  82     -16.609 -12.805  14.196  1.00  9.59           C  
ATOM    989  C   PHE A  82     -17.411 -12.390  13.036  1.00 11.50           C  
ATOM    990  O   PHE A  82     -18.483 -12.955  12.810  1.00 12.24           O  
ATOM    991  CB  PHE A  82     -16.313 -14.326  14.316  1.00 10.24           C  
ATOM    992  CG  PHE A  82     -15.620 -14.939  13.122  1.00  8.52           C  
ATOM    993  CD1 PHE A  82     -14.273 -14.800  12.984  1.00 10.19           C  
ATOM    994  CD2 PHE A  82     -16.378 -15.557  12.092  1.00  8.85           C  
ATOM    995  CE1 PHE A  82     -13.594 -15.195  11.880  1.00 10.91           C  
ATOM    996  CE2 PHE A  82     -15.713 -15.933  10.895  1.00 11.00           C  
ATOM    997  CZ  PHE A  82     -14.304 -15.769  10.807  1.00  9.58           C  
ATOM    998  H   PHE A  82     -18.197 -12.227  15.460  1.00  9.20           H  
ATOM    999  HA  PHE A  82     -15.628 -12.375  13.994  1.00  9.59           H  
ATOM   1000  HB3 PHE A  82     -17.246 -14.865  14.480  1.00 10.24           H  
ATOM   1001  HB2 PHE A  82     -15.776 -14.487  15.251  1.00 10.24           H  
ATOM   1002  HD1 PHE A  82     -13.756 -14.273  13.772  1.00 10.19           H  
ATOM   1003  HD2 PHE A  82     -17.446 -15.646  12.233  1.00  8.85           H  
ATOM   1004  HE1 PHE A  82     -12.519 -15.104  11.822  1.00 10.91           H  
ATOM   1005  HE2 PHE A  82     -16.244 -16.267  10.016  1.00 11.00           H  
ATOM   1006  HZ  PHE A  82     -13.761 -16.077   9.926  1.00  9.58           H  
ATOM   1007  N   LYS A  83     -17.050 -11.325  12.310  1.00  9.89           N  
ATOM   1008  CA  LYS A  83     -17.821 -10.776  11.202  1.00 11.65           C  
ATOM   1009  C   LYS A  83     -16.929 -10.346  10.036  1.00 13.66           C  
ATOM   1010  O   LYS A  83     -15.734 -10.042  10.256  1.00 10.33           O  
ATOM   1011  CB  LYS A  83     -18.683  -9.634  11.675  1.00 12.64           C  
ATOM   1012  CG  LYS A  83     -19.964 -10.064  12.415  1.00 16.65           C  
ATOM   1013  CD  LYS A  83     -20.852  -8.889  12.793  1.00 22.39           C  
ATOM   1014  CE  LYS A  83     -22.321  -9.160  13.084  1.00 18.90           C  
ATOM   1015  NZ  LYS A  83     -23.033  -8.035  13.704  1.00 18.46           N1+
ATOM   1016  H   LYS A  83     -16.131 -10.929  12.447  1.00  9.89           H  
ATOM   1017  HA  LYS A  83     -18.421 -11.554  10.731  1.00 11.65           H  
ATOM   1018  HB3 LYS A  83     -18.962  -9.137  10.746  1.00 12.64           H  
ATOM   1019  HB2 LYS A  83     -18.070  -8.835  12.092  1.00 12.64           H  
ATOM   1020  HG3 LYS A  83     -19.710 -10.609  13.323  1.00 16.65           H  
ATOM   1021  HG2 LYS A  83     -20.513 -10.740  11.759  1.00 16.65           H  
ATOM   1022  HD3 LYS A  83     -20.844  -8.090  12.051  1.00 22.39           H  
ATOM   1023  HD2 LYS A  83     -20.305  -8.550  13.673  1.00 22.39           H  
ATOM   1024  HE3 LYS A  83     -22.424  -9.872  13.903  1.00 18.90           H  
ATOM   1025  HE2 LYS A  83     -22.853  -9.362  12.155  1.00 18.90           H  
ATOM   1026  HZ1 LYS A  83     -23.976  -8.245  14.000  1.00 18.46           H  
ATOM   1027  HZ2 LYS A  83     -22.520  -7.910  14.565  1.00 18.46           H  
ATOM   1028  HZ3 LYS A  83     -23.127  -7.229  13.103  1.00 18.46           H  
ATOM   1029  N   ARG A  84     -17.432 -10.240   8.782  1.00 10.22           N  
ATOM   1030  CA  ARG A  84     -16.738  -9.747   7.589  1.00 12.49           C  
ATOM   1031  C   ARG A  84     -16.334  -8.299   7.745  1.00 12.19           C  
ATOM   1032  O   ARG A  84     -17.090  -7.484   8.370  1.00 12.48           O  
ATOM   1033  CB  ARG A  84     -17.724  -9.934   6.400  1.00 11.51           C  
ATOM   1034  CG  ARG A  84     -17.900 -11.387   5.903  1.00 17.00           C  
ATOM   1035  CD  ARG A  84     -18.601 -11.478   4.507  1.00 16.56           C  
ATOM   1036  NE  ARG A  84     -17.806 -10.958   3.383  1.00 23.80           N  
ATOM   1037  CZ  ARG A  84     -17.720 -11.380   2.117  1.00 26.31           C  
ATOM   1038  NH1 ARG A  84     -18.599 -12.170   1.533  1.00 25.67           N  
ATOM   1039  NH2 ARG A  84     -16.791 -10.878   1.361  1.00 22.22           N1+
ATOM   1040  H   ARG A  84     -18.410 -10.453   8.644  1.00 10.22           H  
ATOM   1041  HA  ARG A  84     -15.907 -10.384   7.286  1.00 12.49           H  
ATOM   1042  HB3 ARG A  84     -17.517  -9.339   5.511  1.00 11.51           H  
ATOM   1043  HB2 ARG A  84     -18.657  -9.454   6.694  1.00 11.51           H  
ATOM   1044  HG3 ARG A  84     -18.527 -11.960   6.587  1.00 17.00           H  
ATOM   1045  HG2 ARG A  84     -16.944 -11.906   5.965  1.00 17.00           H  
ATOM   1046  HD3 ARG A  84     -19.431 -10.776   4.597  1.00 16.56           H  
ATOM   1047  HD2 ARG A  84     -18.999 -12.489   4.425  1.00 16.56           H  
ATOM   1048  HE  ARG A  84     -17.085 -10.290   3.616  1.00 23.80           H  
ATOM   1049 HH12 ARG A  84     -18.611 -12.386   0.546  1.00 25.67           H  
ATOM   1050 HH11 ARG A  84     -19.395 -12.581   1.999  1.00 25.67           H  
ATOM   1051 HH22 ARG A  84     -16.160 -10.273   1.868  1.00 22.22           H  
ATOM   1052 HH21 ARG A  84     -16.722 -11.147   0.390  1.00 22.22           H  
ATOM   1053  N   VAL A  85     -15.110  -8.006   7.232  1.00 12.42           N  
ATOM   1054  CA  VAL A  85     -14.548  -6.645   7.031  1.00 12.97           C  
ATOM   1055  C   VAL A  85     -15.399  -5.933   6.039  1.00 14.55           C  
ATOM   1056  O   VAL A  85     -15.499  -6.318   4.870  1.00 17.00           O  
ATOM   1057  CB  VAL A  85     -13.078  -6.743   6.647  1.00 14.21           C  
ATOM   1058  CG1 VAL A  85     -12.512  -5.359   6.247  1.00 14.87           C  
ATOM   1059  CG2 VAL A  85     -12.173  -7.357   7.763  1.00 12.07           C  
ATOM   1060  H   VAL A  85     -14.518  -8.767   6.931  1.00 12.42           H  
ATOM   1061  HA  VAL A  85     -14.607  -6.111   7.980  1.00 12.97           H  
ATOM   1062  HB  VAL A  85     -13.046  -7.374   5.759  1.00 14.21           H  
ATOM   1063 HG11 VAL A  85     -11.424  -5.394   6.187  1.00 14.87           H  
ATOM   1064 HG12 VAL A  85     -13.015  -4.998   5.350  1.00 14.87           H  
ATOM   1065 HG13 VAL A  85     -12.820  -4.640   7.005  1.00 14.87           H  
ATOM   1066 HG21 VAL A  85     -12.670  -8.271   8.085  1.00 12.07           H  
ATOM   1067 HG22 VAL A  85     -11.124  -7.570   7.555  1.00 12.07           H  
ATOM   1068 HG23 VAL A  85     -12.113  -6.816   8.708  1.00 12.07           H  
ATOM   1069  N   PRO A  86     -16.099  -4.823   6.476  1.00 17.23           N  
ATOM   1070  CA  PRO A  86     -16.917  -4.051   5.494  1.00 18.60           C  
ATOM   1071  C   PRO A  86     -16.159  -3.708   4.226  1.00 18.27           C  
ATOM   1072  O   PRO A  86     -16.548  -4.033   3.081  1.00 18.56           O  
ATOM   1073  CB  PRO A  86     -17.271  -2.784   6.303  1.00 21.64           C  
ATOM   1074  CG  PRO A  86     -17.247  -3.249   7.740  1.00 22.65           C  
ATOM   1075  CD  PRO A  86     -16.096  -4.199   7.834  1.00 21.01           C  
ATOM   1076  HA  PRO A  86     -17.776  -4.658   5.208  1.00 18.60           H  
ATOM   1077  HB3 PRO A  86     -18.219  -2.394   5.932  1.00 21.64           H  
ATOM   1078  HB2 PRO A  86     -16.587  -1.951   6.143  1.00 21.64           H  
ATOM   1079  HG3 PRO A  86     -18.251  -3.589   7.993  1.00 22.65           H  
ATOM   1080  HG2 PRO A  86     -16.988  -2.416   8.394  1.00 22.65           H  
ATOM   1081  HD2 PRO A  86     -15.149  -3.757   8.146  1.00 21.01           H  
ATOM   1082  HD3 PRO A  86     -16.473  -4.871   8.604  1.00 21.01           H  
ATOM   1083  N   GLN A  87     -15.062  -3.027   4.411  1.00 16.51           N  
ATOM   1084  CA  GLN A  87     -14.011  -2.559   3.441  1.00 17.13           C  
ATOM   1085  C   GLN A  87     -13.315  -3.642   2.608  1.00 15.86           C  
ATOM   1086  O   GLN A  87     -12.267  -3.363   2.025  1.00 15.32           O  
ATOM   1087  CB  GLN A  87     -13.085  -1.587   4.188  1.00 16.88           C  
ATOM   1088  CG  GLN A  87     -13.835  -0.417   4.825  1.00 23.51           C  
ATOM   1089  CD  GLN A  87     -14.002  -0.580   6.352  1.00 30.47           C  
ATOM   1090  NE2 GLN A  87     -14.028   0.520   7.112  1.00 35.63           N  
ATOM   1091  OE1 GLN A  87     -14.085  -1.702   6.789  1.00 22.75           O  
ATOM   1092  H   GLN A  87     -14.924  -2.575   5.304  1.00 16.51           H  
ATOM   1093  HA  GLN A  87     -14.615  -1.909   2.807  1.00 17.13           H  
ATOM   1094  HB3 GLN A  87     -12.475  -1.155   3.395  1.00 16.88           H  
ATOM   1095  HB2 GLN A  87     -12.391  -2.153   4.809  1.00 16.88           H  
ATOM   1096  HG3 GLN A  87     -14.832  -0.271   4.407  1.00 23.51           H  
ATOM   1097  HG2 GLN A  87     -13.315   0.481   4.492  1.00 23.51           H  
ATOM   1098 HE22 GLN A  87     -14.028   0.470   8.120  1.00 35.63           H  
ATOM   1099 HE21 GLN A  87     -14.033   1.416   6.647  1.00 35.63           H  
ATOM   1100  N   CYS A  88     -13.867  -4.857   2.605  1.00 16.57           N  
ATOM   1101  CA  CYS A  88     -13.552  -5.979   1.679  1.00 13.92           C  
ATOM   1102  C   CYS A  88     -14.875  -6.640   1.342  1.00 15.03           C  
ATOM   1103  O   CYS A  88     -15.184  -7.721   1.897  1.00 19.01           O  
ATOM   1104  CB  CYS A  88     -12.632  -7.017   2.255  1.00 16.34           C  
ATOM   1105  SG  CYS A  88     -10.937  -6.475   2.177  1.00 18.11           S  
ATOM   1106  H   CYS A  88     -14.760  -4.995   3.056  1.00 16.57           H  
ATOM   1107  HA  CYS A  88     -13.149  -5.721   0.700  1.00 13.92           H  
ATOM   1108  HB3 CYS A  88     -12.612  -8.015   1.817  1.00 16.34           H  
ATOM   1109  HB2 CYS A  88     -12.951  -7.352   3.242  1.00 16.34           H  
ATOM   1110  HG  CYS A  88     -11.263  -5.182   2.260  1.00 18.11           H  
ATOM   1111  N   PRO A  89     -15.764  -5.995   0.527  1.00 13.00           N  
ATOM   1112  CA  PRO A  89     -16.839  -6.667  -0.145  1.00 16.36           C  
ATOM   1113  C   PRO A  89     -16.475  -7.699  -1.198  1.00 20.19           C  
ATOM   1114  O   PRO A  89     -17.292  -8.714  -1.251  1.00 23.01           O  
ATOM   1115  CB  PRO A  89     -17.651  -5.570  -0.964  1.00 18.78           C  
ATOM   1116  CG  PRO A  89     -16.655  -4.459  -1.201  1.00 18.97           C  
ATOM   1117  CD  PRO A  89     -15.674  -4.632  -0.014  1.00 16.37           C  
ATOM   1118  HA  PRO A  89     -17.481  -7.065   0.641  1.00 16.36           H  
ATOM   1119  HB3 PRO A  89     -18.469  -5.136  -0.388  1.00 18.78           H  
ATOM   1120  HB2 PRO A  89     -18.135  -5.947  -1.865  1.00 18.78           H  
ATOM   1121  HG3 PRO A  89     -16.919  -3.403  -1.259  1.00 18.97           H  
ATOM   1122  HG2 PRO A  89     -16.154  -4.591  -2.160  1.00 18.97           H  
ATOM   1123  HD2 PRO A  89     -14.677  -4.443  -0.412  1.00 16.37           H  
ATOM   1124  HD3 PRO A  89     -16.046  -3.918   0.720  1.00 16.37           H  
ATOM   1125  N   SER A  90     -15.353  -7.675  -1.862  1.00 13.28           N  
ATOM   1126  CA  SER A  90     -15.112  -8.693  -2.936  1.00 13.55           C  
ATOM   1127  C   SER A  90     -14.527  -9.981  -2.339  1.00 16.63           C  
ATOM   1128  O   SER A  90     -15.036 -11.105  -2.621  1.00 18.26           O  
ATOM   1129  CB  SER A  90     -14.247  -8.097  -4.059  1.00 17.55           C  
ATOM   1130  OG  SER A  90     -12.850  -7.863  -3.798  1.00 21.65           O  
ATOM   1131  H   SER A  90     -14.705  -6.901  -1.872  1.00 13.28           H  
ATOM   1132  HA  SER A  90     -16.056  -8.835  -3.463  1.00 13.55           H  
ATOM   1133  HB3 SER A  90     -14.627  -7.178  -4.506  1.00 17.55           H  
ATOM   1134  HB2 SER A  90     -14.305  -8.854  -4.842  1.00 17.55           H  
ATOM   1135  HG  SER A  90     -12.883  -6.930  -3.575  1.00 21.65           H  
ATOM   1136  N   GLY A  91     -13.487  -9.819  -1.603  1.00 14.96           N  
ATOM   1137  CA  GLY A  91     -12.781 -10.920  -0.954  1.00 15.85           C  
ATOM   1138  C   GLY A  91     -13.284 -11.126   0.484  1.00 16.69           C  
ATOM   1139  O   GLY A  91     -13.946 -10.325   1.042  1.00 15.66           O  
ATOM   1140  H   GLY A  91     -13.133  -8.874  -1.630  1.00 14.96           H  
ATOM   1141  HA3 GLY A  91     -11.754 -10.557  -0.917  1.00 15.85           H  
ATOM   1142  HA2 GLY A  91     -12.657 -11.798  -1.587  1.00 15.85           H  
ATOM   1143  N   ARG A  92     -13.042 -12.319   0.996  1.00 10.75           N  
ATOM   1144  CA  ARG A  92     -13.817 -12.831   2.117  1.00 11.37           C  
ATOM   1145  C   ARG A  92     -12.976 -12.993   3.425  1.00 13.88           C  
ATOM   1146  O   ARG A  92     -12.555 -14.076   3.835  1.00 11.33           O  
ATOM   1147  CB  ARG A  92     -14.358 -14.224   1.699  1.00 15.15           C  
ATOM   1148  CG  ARG A  92     -15.474 -14.149   0.671  1.00 15.35           C  
ATOM   1149  CD  ARG A  92     -15.946 -15.577   0.216  1.00 16.99           C  
ATOM   1150  NE  ARG A  92     -16.529 -16.420   1.315  1.00 15.41           N  
ATOM   1151  CZ  ARG A  92     -16.543 -17.792   1.424  1.00 13.33           C  
ATOM   1152  NH1 ARG A  92     -15.992 -18.530   0.404  1.00 14.38           N  
ATOM   1153  NH2 ARG A  92     -17.100 -18.356   2.442  1.00 14.76           N1+
ATOM   1154  H   ARG A  92     -12.243 -12.842   0.667  1.00 10.75           H  
ATOM   1155  HA  ARG A  92     -14.684 -12.198   2.307  1.00 11.37           H  
ATOM   1156  HB3 ARG A  92     -14.624 -14.660   2.662  1.00 15.15           H  
ATOM   1157  HB2 ARG A  92     -13.590 -14.853   1.248  1.00 15.15           H  
ATOM   1158  HG3 ARG A  92     -15.177 -13.640  -0.246  1.00 15.35           H  
ATOM   1159  HG2 ARG A  92     -16.306 -13.729   1.237  1.00 15.35           H  
ATOM   1160  HD3 ARG A  92     -15.014 -16.087  -0.027  1.00 16.99           H  
ATOM   1161  HD2 ARG A  92     -16.543 -15.572  -0.696  1.00 16.99           H  
ATOM   1162  HE  ARG A  92     -17.312 -15.960   1.755  1.00 15.41           H  
ATOM   1163 HH12 ARG A  92     -16.163 -19.524   0.368  1.00 14.38           H  
ATOM   1164 HH11 ARG A  92     -15.622 -18.049  -0.403  1.00 14.38           H  
ATOM   1165 HH22 ARG A  92     -17.118 -19.365   2.474  1.00 14.76           H  
ATOM   1166 HH21 ARG A  92     -17.710 -17.749   2.970  1.00 14.76           H  
ATOM   1167  N   VAL A  93     -12.715 -11.789   3.939  1.00 10.38           N  
ATOM   1168  CA  VAL A  93     -11.853 -11.483   5.052  1.00 10.69           C  
ATOM   1169  C   VAL A  93     -12.748 -11.079   6.280  1.00 13.62           C  
ATOM   1170  O   VAL A  93     -13.608 -10.211   6.100  1.00 13.67           O  
ATOM   1171  CB  VAL A  93     -10.954 -10.237   4.617  1.00 11.98           C  
ATOM   1172  CG1 VAL A  93     -10.044  -9.736   5.802  1.00  9.94           C  
ATOM   1173  CG2 VAL A  93     -10.144 -10.535   3.372  1.00 10.00           C  
ATOM   1174  H   VAL A  93     -13.268 -11.022   3.585  1.00 10.38           H  
ATOM   1175  HA  VAL A  93     -11.259 -12.370   5.269  1.00 10.69           H  
ATOM   1176  HB  VAL A  93     -11.586  -9.423   4.263  1.00 11.98           H  
ATOM   1177 HG11 VAL A  93      -9.434  -8.869   5.547  1.00  9.94           H  
ATOM   1178 HG12 VAL A  93     -10.644  -9.344   6.623  1.00  9.94           H  
ATOM   1179 HG13 VAL A  93      -9.404 -10.485   6.269  1.00  9.94           H  
ATOM   1180 HG21 VAL A  93      -9.507 -11.334   3.751  1.00 10.00           H  
ATOM   1181 HG22 VAL A  93     -10.792 -10.802   2.537  1.00 10.00           H  
ATOM   1182 HG23 VAL A  93      -9.706  -9.596   3.033  1.00 10.00           H  
ATOM   1183  N   TYR A  94     -12.587 -11.808   7.368  1.00 11.55           N  
ATOM   1184  CA  TYR A  94     -13.390 -11.732   8.605  1.00 11.60           C  
ATOM   1185  C   TYR A  94     -12.426 -11.309   9.678  1.00 13.01           C  
ATOM   1186  O   TYR A  94     -11.299 -11.845   9.815  1.00 14.75           O  
ATOM   1187  CB  TYR A  94     -14.065 -13.056   9.027  1.00 10.20           C  
ATOM   1188  CG  TYR A  94     -15.194 -13.484   8.190  1.00 11.39           C  
ATOM   1189  CD1 TYR A  94     -15.129 -13.968   6.836  1.00 10.18           C  
ATOM   1190  CD2 TYR A  94     -16.489 -13.592   8.763  1.00  9.68           C  
ATOM   1191  CE1 TYR A  94     -16.217 -14.448   6.132  1.00 12.62           C  
ATOM   1192  CE2 TYR A  94     -17.563 -14.063   8.026  1.00 12.49           C  
ATOM   1193  CZ  TYR A  94     -17.502 -14.508   6.650  1.00 14.71           C  
ATOM   1194  OH  TYR A  94     -18.613 -15.040   6.040  1.00 14.15           O  
ATOM   1195  H   TYR A  94     -11.946 -12.586   7.302  1.00 11.55           H  
ATOM   1196  HA  TYR A  94     -14.122 -10.941   8.439  1.00 11.60           H  
ATOM   1197  HB3 TYR A  94     -14.406 -12.911  10.052  1.00 10.20           H  
ATOM   1198  HB2 TYR A  94     -13.272 -13.804   9.042  1.00 10.20           H  
ATOM   1199  HD1 TYR A  94     -14.159 -13.936   6.361  1.00 10.18           H  
ATOM   1200  HD2 TYR A  94     -16.724 -13.257   9.762  1.00  9.68           H  
ATOM   1201  HE1 TYR A  94     -16.024 -14.825   5.138  1.00 12.62           H  
ATOM   1202  HE2 TYR A  94     -18.537 -14.185   8.476  1.00 12.49           H  
ATOM   1203  HH  TYR A  94     -18.466 -15.519   5.221  1.00 14.15           H  
ATOM   1204  N   VAL A  95     -12.796 -10.251  10.459  1.00 10.44           N  
ATOM   1205  CA  VAL A  95     -12.115  -9.887  11.713  1.00  9.98           C  
ATOM   1206  C   VAL A  95     -12.803 -10.568  12.882  1.00  8.99           C  
ATOM   1207  O   VAL A  95     -13.992 -10.385  13.064  1.00  9.30           O  
ATOM   1208  CB  VAL A  95     -12.063  -8.318  11.748  1.00 11.43           C  
ATOM   1209  CG1 VAL A  95     -13.446  -7.693  11.934  1.00  9.37           C  
ATOM   1210  CG2 VAL A  95     -11.128  -7.785  12.924  1.00 10.08           C  
ATOM   1211  H   VAL A  95     -13.693  -9.805  10.326  1.00 10.44           H  
ATOM   1212  HA  VAL A  95     -11.074 -10.209  11.703  1.00  9.98           H  
ATOM   1213  HB  VAL A  95     -11.691  -8.068  10.754  1.00 11.43           H  
ATOM   1214 HG11 VAL A  95     -13.354  -6.608  11.991  1.00  9.37           H  
ATOM   1215 HG12 VAL A  95     -14.164  -7.906  11.142  1.00  9.37           H  
ATOM   1216 HG13 VAL A  95     -13.862  -8.113  12.850  1.00  9.37           H  
ATOM   1217 HG21 VAL A  95     -11.211  -6.698  12.961  1.00 10.08           H  
ATOM   1218 HG22 VAL A  95     -11.416  -8.147  13.911  1.00 10.08           H  
ATOM   1219 HG23 VAL A  95     -10.119  -8.115  12.680  1.00 10.08           H  
ATOM   1220  N   LEU A  96     -12.028 -11.408  13.571  1.00  9.05           N  
ATOM   1221  CA  LEU A  96     -12.320 -11.709  14.957  1.00  8.82           C  
ATOM   1222  C   LEU A  96     -12.092 -10.421  15.782  1.00 10.57           C  
ATOM   1223  O   LEU A  96     -11.000  -9.878  15.761  1.00 11.60           O  
ATOM   1224  CB  LEU A  96     -11.406 -12.840  15.487  1.00  8.13           C  
ATOM   1225  CG  LEU A  96     -11.702 -13.299  16.951  1.00 11.51           C  
ATOM   1226  CD1 LEU A  96     -13.187 -13.766  17.246  1.00 11.95           C  
ATOM   1227  CD2 LEU A  96     -10.675 -14.287  17.401  1.00 16.82           C  
ATOM   1228  H   LEU A  96     -11.035 -11.351  13.396  1.00  9.05           H  
ATOM   1229  HA  LEU A  96     -13.377 -11.974  14.963  1.00  8.82           H  
ATOM   1230  HB3 LEU A  96     -10.335 -12.665  15.381  1.00  8.13           H  
ATOM   1231  HB2 LEU A  96     -11.612 -13.641  14.777  1.00  8.13           H  
ATOM   1232  HG  LEU A  96     -11.536 -12.417  17.569  1.00 11.51           H  
ATOM   1233 HD11 LEU A  96     -13.239 -14.791  17.614  1.00 11.95           H  
ATOM   1234 HD12 LEU A  96     -13.710 -13.023  17.847  1.00 11.95           H  
ATOM   1235 HD13 LEU A  96     -13.821 -13.651  16.367  1.00 11.95           H  
ATOM   1236 HD21 LEU A  96      -9.864 -13.771  17.915  1.00 16.82           H  
ATOM   1237 HD22 LEU A  96     -11.002 -15.045  18.112  1.00 16.82           H  
ATOM   1238 HD23 LEU A  96     -10.393 -14.923  16.562  1.00 16.82           H  
ATOM   1239  N   LYS A  97     -13.093  -9.932  16.545  1.00 10.73           N  
ATOM   1240  CA  LYS A  97     -13.054  -8.827  17.371  1.00 12.13           C  
ATOM   1241  C   LYS A  97     -12.802  -9.233  18.807  1.00 14.59           C  
ATOM   1242  O   LYS A  97     -13.189 -10.355  19.185  1.00 13.36           O  
ATOM   1243  CB  LYS A  97     -14.456  -8.116  17.307  1.00 19.50           C  
ATOM   1244  CG  LYS A  97     -14.568  -7.427  15.958  1.00 26.03           C  
ATOM   1245  CD  LYS A  97     -15.956  -6.802  15.710  1.00 32.51           C  
ATOM   1246  CE  LYS A  97     -16.193  -6.178  14.325  1.00 37.30           C  
ATOM   1247  NZ  LYS A  97     -17.522  -5.583  14.198  1.00 35.43           N1+
ATOM   1248  H   LYS A  97     -13.921 -10.501  16.650  1.00 10.73           H  
ATOM   1249  HA  LYS A  97     -12.264  -8.183  16.983  1.00 12.13           H  
ATOM   1250  HB3 LYS A  97     -14.527  -7.448  18.165  1.00 19.50           H  
ATOM   1251  HB2 LYS A  97     -15.299  -8.771  17.529  1.00 19.50           H  
ATOM   1252  HG3 LYS A  97     -14.435  -8.133  15.138  1.00 26.03           H  
ATOM   1253  HG2 LYS A  97     -13.842  -6.623  15.836  1.00 26.03           H  
ATOM   1254  HD3 LYS A  97     -16.114  -6.123  16.549  1.00 32.51           H  
ATOM   1255  HD2 LYS A  97     -16.669  -7.612  15.859  1.00 32.51           H  
ATOM   1256  HE3 LYS A  97     -16.157  -6.981  13.589  1.00 37.30           H  
ATOM   1257  HE2 LYS A  97     -15.403  -5.463  14.097  1.00 37.30           H  
ATOM   1258  HZ1 LYS A  97     -18.191  -6.175  14.669  1.00 35.43           H  
ATOM   1259  HZ2 LYS A  97     -17.445  -4.692  14.667  1.00 35.43           H  
ATOM   1260  HZ3 LYS A  97     -17.871  -5.327  13.286  1.00 35.43           H  
ATOM   1261  N   PHE A  98     -12.156  -8.332  19.529  1.00 17.59           N  
ATOM   1262  CA  PHE A  98     -12.043  -8.254  20.973  1.00 14.97           C  
ATOM   1263  C   PHE A  98     -12.378  -6.930  21.501  1.00 20.11           C  
ATOM   1264  O   PHE A  98     -12.406  -5.898  20.764  1.00 22.34           O  
ATOM   1265  CB  PHE A  98     -10.566  -8.452  21.308  1.00 18.11           C  
ATOM   1266  CG  PHE A  98      -9.967  -9.803  21.009  1.00 21.68           C  
ATOM   1267  CD1 PHE A  98      -9.549 -10.068  19.742  1.00 18.82           C  
ATOM   1268  CD2 PHE A  98     -10.137 -10.859  21.910  1.00 21.37           C  
ATOM   1269  CE1 PHE A  98      -9.069 -11.294  19.439  1.00 20.53           C  
ATOM   1270  CE2 PHE A  98      -9.767 -12.211  21.572  1.00 19.62           C  
ATOM   1271  CZ  PHE A  98      -9.200 -12.382  20.325  1.00 20.23           C  
ATOM   1272  H   PHE A  98     -11.877  -7.436  19.155  1.00 17.59           H  
ATOM   1273  HA  PHE A  98     -12.693  -8.997  21.434  1.00 14.97           H  
ATOM   1274  HB3 PHE A  98     -10.411  -8.277  22.373  1.00 18.11           H  
ATOM   1275  HB2 PHE A  98     -10.013  -7.721  20.719  1.00 18.11           H  
ATOM   1276  HD1 PHE A  98      -9.621  -9.396  18.900  1.00 18.82           H  
ATOM   1277  HD2 PHE A  98     -10.563 -10.644  22.879  1.00 21.37           H  
ATOM   1278  HE1 PHE A  98      -8.746 -11.448  18.420  1.00 20.53           H  
ATOM   1279  HE2 PHE A  98      -9.962 -12.976  22.309  1.00 19.62           H  
ATOM   1280  HZ  PHE A  98      -8.836 -13.357  20.037  1.00 20.23           H  
ATOM   1281  N   LYS A  99     -12.630  -6.824  22.821  1.00 17.88           N  
ATOM   1282  CA  LYS A  99     -13.341  -5.833  23.627  1.00 22.62           C  
ATOM   1283  C   LYS A  99     -12.895  -4.375  23.242  1.00 27.51           C  
ATOM   1284  O   LYS A  99     -11.783  -3.814  23.478  1.00 29.97           O  
ATOM   1285  CB  LYS A  99     -13.140  -6.235  25.140  1.00 24.14           C  
ATOM   1286  CG  LYS A  99     -13.980  -5.279  26.045  1.00 25.59           C  
ATOM   1287  CD  LYS A  99     -13.756  -5.615  27.507  1.00 28.04           C  
ATOM   1288  CE  LYS A  99     -14.757  -4.919  28.443  1.00 25.48           C  
ATOM   1289  NZ  LYS A  99     -14.647  -5.306  29.855  1.00 21.44           N1+
ATOM   1290  H   LYS A  99     -12.434  -7.673  23.332  1.00 17.88           H  
ATOM   1291  HA  LYS A  99     -14.385  -6.091  23.450  1.00 22.62           H  
ATOM   1292  HB3 LYS A  99     -12.131  -6.155  25.544  1.00 24.14           H  
ATOM   1293  HB2 LYS A  99     -13.454  -7.270  25.275  1.00 24.14           H  
ATOM   1294  HG3 LYS A  99     -15.023  -5.212  25.738  1.00 25.59           H  
ATOM   1295  HG2 LYS A  99     -13.568  -4.280  25.898  1.00 25.59           H  
ATOM   1296  HD3 LYS A  99     -12.701  -5.475  27.741  1.00 28.04           H  
ATOM   1297  HD2 LYS A  99     -14.029  -6.657  27.677  1.00 28.04           H  
ATOM   1298  HE3 LYS A  99     -15.794  -4.976  28.112  1.00 25.48           H  
ATOM   1299  HE2 LYS A  99     -14.440  -3.886  28.300  1.00 25.48           H  
ATOM   1300  HZ1 LYS A  99     -15.050  -4.546  30.385  1.00 21.44           H  
ATOM   1301  HZ2 LYS A  99     -15.182  -6.099  30.179  1.00 21.44           H  
ATOM   1302  HZ3 LYS A  99     -13.681  -5.300  30.149  1.00 21.44           H  
ATOM   1303  N   ALA A 100     -13.821  -3.657  22.672  1.00 26.32           N  
ATOM   1304  CA  ALA A 100     -13.740  -2.351  22.093  1.00 27.37           C  
ATOM   1305  C   ALA A 100     -12.595  -1.987  21.121  1.00 28.92           C  
ATOM   1306  O   ALA A 100     -12.264  -0.812  20.844  1.00 30.87           O  
ATOM   1307  CB  ALA A 100     -13.878  -1.256  23.202  1.00 28.73           C  
ATOM   1308  H   ALA A 100     -14.785  -3.939  22.566  1.00 26.32           H  
ATOM   1309  HA  ALA A 100     -14.656  -2.292  21.504  1.00 27.37           H  
ATOM   1310  HB1 ALA A 100     -13.523  -0.303  22.809  1.00 28.73           H  
ATOM   1311  HB2 ALA A 100     -14.906  -1.062  23.509  1.00 28.73           H  
ATOM   1312  HB3 ALA A 100     -13.256  -1.465  24.072  1.00 28.73           H  
ATOM   1313  N   GLY A 101     -11.990  -2.999  20.572  1.00 31.15           N  
ATOM   1314  CA  GLY A 101     -10.900  -2.912  19.624  1.00 30.08           C  
ATOM   1315  C   GLY A 101      -9.551  -3.176  20.237  1.00 29.61           C  
ATOM   1316  O   GLY A 101      -8.498  -2.823  19.649  1.00 35.20           O  
ATOM   1317  H   GLY A 101     -12.273  -3.932  20.834  1.00 31.15           H  
ATOM   1318  HA3 GLY A 101     -10.814  -1.949  19.121  1.00 30.08           H  
ATOM   1319  HA2 GLY A 101     -11.081  -3.595  18.795  1.00 30.08           H  
ATOM   1320  N   SER A 102      -9.585  -3.783  21.437  1.00 24.99           N  
ATOM   1321  CA  SER A 102      -8.341  -4.122  22.241  1.00 31.30           C  
ATOM   1322  C   SER A 102      -7.321  -5.006  21.531  1.00 30.19           C  
ATOM   1323  O   SER A 102      -6.148  -4.892  21.796  1.00 35.47           O  
ATOM   1324  CB  SER A 102      -8.673  -4.713  23.596  1.00 32.69           C  
ATOM   1325  OG  SER A 102      -9.184  -6.007  23.659  1.00 37.64           O  
ATOM   1326  H   SER A 102     -10.485  -4.084  21.781  1.00 24.99           H  
ATOM   1327  HA  SER A 102      -7.831  -3.180  22.442  1.00 31.30           H  
ATOM   1328  HB3 SER A 102      -9.411  -4.048  24.043  1.00 32.69           H  
ATOM   1329  HB2 SER A 102      -7.803  -4.656  24.250  1.00 32.69           H  
ATOM   1330  HG  SER A 102      -9.105  -6.263  24.581  1.00 37.64           H  
ATOM   1331  N   LYS A 103      -7.802  -5.777  20.504  1.00 22.42           N  
ATOM   1332  CA  LYS A 103      -7.020  -6.320  19.325  1.00 24.52           C  
ATOM   1333  C   LYS A 103      -8.130  -6.509  18.345  1.00 25.61           C  
ATOM   1334  O   LYS A 103      -9.338  -6.548  18.683  1.00 23.50           O  
ATOM   1335  CB  LYS A 103      -6.411  -7.642  19.803  1.00 28.24           C  
ATOM   1336  CG  LYS A 103      -5.656  -8.510  18.783  1.00 31.75           C  
ATOM   1337  CD  LYS A 103      -4.501  -7.761  18.127  1.00 36.84           C  
ATOM   1338  CE  LYS A 103      -3.376  -7.095  18.973  1.00 30.53           C  
ATOM   1339  NZ  LYS A 103      -2.154  -6.680  18.274  1.00 31.33           N1+
ATOM   1340  H   LYS A 103      -8.796  -5.900  20.378  1.00 22.42           H  
ATOM   1341  HA  LYS A 103      -6.209  -5.647  19.046  1.00 24.52           H  
ATOM   1342  HB3 LYS A 103      -7.195  -8.310  20.160  1.00 28.24           H  
ATOM   1343  HB2 LYS A 103      -5.745  -7.413  20.634  1.00 28.24           H  
ATOM   1344  HG3 LYS A 103      -6.377  -8.912  18.072  1.00 31.75           H  
ATOM   1345  HG2 LYS A 103      -5.191  -9.385  19.237  1.00 31.75           H  
ATOM   1346  HD3 LYS A 103      -5.012  -7.058  17.469  1.00 36.84           H  
ATOM   1347  HD2 LYS A 103      -4.040  -8.510  17.482  1.00 36.84           H  
ATOM   1348  HE3 LYS A 103      -3.046  -7.803  19.733  1.00 30.53           H  
ATOM   1349  HE2 LYS A 103      -3.882  -6.298  19.519  1.00 30.53           H  
ATOM   1350  HZ1 LYS A 103      -2.452  -5.856  17.772  1.00 31.33           H  
ATOM   1351  HZ2 LYS A 103      -1.326  -6.539  18.836  1.00 31.33           H  
ATOM   1352  HZ3 LYS A 103      -1.855  -7.372  17.602  1.00 31.33           H  
ATOM   1353  N   ARG A 104      -7.789  -6.785  17.027  1.00 19.44           N  
ATOM   1354  CA  ARG A 104      -8.605  -7.180  15.863  1.00 18.39           C  
ATOM   1355  C   ARG A 104      -7.738  -8.198  15.044  1.00 18.33           C  
ATOM   1356  O   ARG A 104      -6.944  -7.776  14.252  1.00 19.38           O  
ATOM   1357  CB  ARG A 104      -8.787  -5.871  15.052  1.00 21.19           C  
ATOM   1358  CG  ARG A 104      -9.711  -4.859  15.672  1.00 26.18           C  
ATOM   1359  CD  ARG A 104      -9.490  -3.443  15.122  1.00 29.68           C  
ATOM   1360  NE  ARG A 104      -9.727  -3.370  13.680  1.00 28.45           N  
ATOM   1361  CZ  ARG A 104     -10.885  -3.556  12.971  1.00 28.75           C  
ATOM   1362  NH1 ARG A 104     -12.162  -3.745  13.512  1.00 33.56           N  
ATOM   1363  NH2 ARG A 104     -10.792  -3.515  11.681  1.00 37.09           N1+
ATOM   1364  H   ARG A 104      -6.839  -6.531  16.796  1.00 19.44           H  
ATOM   1365  HA  ARG A 104      -9.587  -7.585  16.105  1.00 18.39           H  
ATOM   1366  HB3 ARG A 104      -9.164  -6.134  14.064  1.00 21.19           H  
ATOM   1367  HB2 ARG A 104      -7.765  -5.535  14.874  1.00 21.19           H  
ATOM   1368  HG3 ARG A 104      -9.392  -4.602  16.681  1.00 26.18           H  
ATOM   1369  HG2 ARG A 104     -10.746  -5.202  15.687  1.00 26.18           H  
ATOM   1370  HD3 ARG A 104      -8.633  -2.903  15.526  1.00 29.68           H  
ATOM   1371  HD2 ARG A 104     -10.352  -2.817  15.347  1.00 29.68           H  
ATOM   1372  HE  ARG A 104      -8.882  -3.031  13.244  1.00 28.45           H  
ATOM   1373 HH12 ARG A 104     -12.997  -3.909  12.966  1.00 33.56           H  
ATOM   1374 HH11 ARG A 104     -12.220  -3.507  14.492  1.00 33.56           H  
ATOM   1375 HH22 ARG A 104     -11.597  -3.676  11.091  1.00 37.09           H  
ATOM   1376 HH21 ARG A 104      -9.920  -3.173  11.305  1.00 37.09           H  
ATOM   1377  N   LEU A 105      -7.984  -9.495  15.345  1.00 11.89           N  
ATOM   1378  CA  LEU A 105      -7.320 -10.608  14.717  1.00 11.37           C  
ATOM   1379  C   LEU A 105      -8.130 -10.845  13.392  1.00 12.78           C  
ATOM   1380  O   LEU A 105      -9.344 -11.164  13.427  1.00 12.48           O  
ATOM   1381  CB  LEU A 105      -7.246 -11.884  15.600  1.00 11.96           C  
ATOM   1382  CG  LEU A 105      -6.112 -11.892  16.651  1.00 19.34           C  
ATOM   1383  CD1 LEU A 105      -6.134 -13.118  17.458  1.00 16.27           C  
ATOM   1384  CD2 LEU A 105      -4.718 -11.607  16.041  1.00 19.40           C  
ATOM   1385  H   LEU A 105      -8.774  -9.723  15.932  1.00 11.89           H  
ATOM   1386  HA  LEU A 105      -6.374 -10.191  14.372  1.00 11.37           H  
ATOM   1387  HB3 LEU A 105      -6.994 -12.815  15.091  1.00 11.96           H  
ATOM   1388  HB2 LEU A 105      -8.205 -12.099  16.072  1.00 11.96           H  
ATOM   1389  HG  LEU A 105      -6.464 -11.068  17.271  1.00 19.34           H  
ATOM   1390 HD11 LEU A 105      -6.798 -13.885  17.057  1.00 16.27           H  
ATOM   1391 HD12 LEU A 105      -5.128 -13.521  17.581  1.00 16.27           H  
ATOM   1392 HD13 LEU A 105      -6.359 -12.802  18.476  1.00 16.27           H  
ATOM   1393 HD21 LEU A 105      -3.899 -11.866  16.712  1.00 19.40           H  
ATOM   1394 HD22 LEU A 105      -4.729 -12.110  15.074  1.00 19.40           H  
ATOM   1395 HD23 LEU A 105      -4.549 -10.567  15.760  1.00 19.40           H  
ATOM   1396  N   PHE A 106      -7.447 -10.726  12.237  1.00  9.04           N  
ATOM   1397  CA  PHE A 106      -7.960 -10.800  10.832  1.00 10.84           C  
ATOM   1398  C   PHE A 106      -7.611 -12.269  10.312  1.00  9.79           C  
ATOM   1399  O   PHE A 106      -6.616 -12.946  10.717  1.00 11.94           O  
ATOM   1400  CB  PHE A 106      -7.340  -9.664   9.951  1.00 10.23           C  
ATOM   1401  CG  PHE A 106      -7.730  -8.190   9.905  1.00 14.64           C  
ATOM   1402  CD1 PHE A 106      -8.034  -7.588   8.707  1.00 12.20           C  
ATOM   1403  CD2 PHE A 106      -7.600  -7.354  11.035  1.00 13.58           C  
ATOM   1404  CE1 PHE A 106      -8.197  -6.225   8.637  1.00 14.62           C  
ATOM   1405  CE2 PHE A 106      -7.829  -5.999  11.012  1.00 16.59           C  
ATOM   1406  CZ  PHE A 106      -8.124  -5.425   9.768  1.00 14.21           C  
ATOM   1407  H   PHE A 106      -6.470 -10.537  12.408  1.00  9.04           H  
ATOM   1408  HA  PHE A 106      -9.046 -10.719  10.803  1.00 10.84           H  
ATOM   1409  HB3 PHE A 106      -7.387  -9.983   8.909  1.00 10.23           H  
ATOM   1410  HB2 PHE A 106      -6.270  -9.698  10.156  1.00 10.23           H  
ATOM   1411  HD1 PHE A 106      -8.023  -8.103   7.758  1.00 12.20           H  
ATOM   1412  HD2 PHE A 106      -7.371  -7.785  11.998  1.00 13.58           H  
ATOM   1413  HE1 PHE A 106      -8.263  -5.869   7.620  1.00 14.62           H  
ATOM   1414  HE2 PHE A 106      -7.665  -5.305  11.823  1.00 16.59           H  
ATOM   1415  HZ  PHE A 106      -8.237  -4.362   9.613  1.00 14.21           H  
ATOM   1416  N   PHE A 107      -8.587 -12.689   9.517  1.00 10.12           N  
ATOM   1417  CA  PHE A 107      -8.574 -13.941   8.816  1.00 10.90           C  
ATOM   1418  C   PHE A 107      -9.193 -13.781   7.467  1.00 12.08           C  
ATOM   1419  O   PHE A 107      -9.967 -12.846   7.221  1.00 12.20           O  
ATOM   1420  CB  PHE A 107      -9.363 -14.992   9.554  1.00 11.32           C  
ATOM   1421  CG  PHE A 107      -8.930 -15.312  10.955  1.00 10.33           C  
ATOM   1422  CD1 PHE A 107      -8.034 -16.393  11.185  1.00 10.25           C  
ATOM   1423  CD2 PHE A 107      -9.398 -14.428  11.987  1.00 10.01           C  
ATOM   1424  CE1 PHE A 107      -7.627 -16.571  12.490  1.00 12.02           C  
ATOM   1425  CE2 PHE A 107      -8.909 -14.608  13.237  1.00 12.92           C  
ATOM   1426  CZ  PHE A 107      -8.022 -15.654  13.481  1.00  9.86           C  
ATOM   1427  H   PHE A 107      -9.359 -12.099   9.241  1.00 10.12           H  
ATOM   1428  HA  PHE A 107      -7.552 -14.314   8.751  1.00 10.90           H  
ATOM   1429  HB3 PHE A 107      -9.327 -15.987   9.111  1.00 11.32           H  
ATOM   1430  HB2 PHE A 107     -10.398 -14.651   9.569  1.00 11.32           H  
ATOM   1431  HD1 PHE A 107      -7.713 -16.945  10.314  1.00 10.25           H  
ATOM   1432  HD2 PHE A 107     -10.134 -13.665  11.782  1.00 10.01           H  
ATOM   1433  HE1 PHE A 107      -6.991 -17.391  12.787  1.00 12.02           H  
ATOM   1434  HE2 PHE A 107      -9.162 -13.955  14.058  1.00 12.92           H  
ATOM   1435  HZ  PHE A 107      -7.640 -15.788  14.482  1.00  9.86           H  
ATOM   1436  N   TRP A 108      -8.916 -14.704   6.535  1.00 10.68           N  
ATOM   1437  CA  TRP A 108      -9.404 -14.732   5.171  1.00  9.37           C  
ATOM   1438  C   TRP A 108      -9.869 -16.182   4.862  1.00 11.42           C  
ATOM   1439  O   TRP A 108      -9.144 -17.093   5.238  1.00 12.03           O  
ATOM   1440  CB  TRP A 108      -8.299 -14.272   4.179  1.00 12.08           C  
ATOM   1441  CG  TRP A 108      -7.137 -15.131   3.806  1.00 12.67           C  
ATOM   1442  CD1 TRP A 108      -5.911 -15.122   4.418  1.00 11.00           C  
ATOM   1443  CD2 TRP A 108      -7.112 -16.118   2.740  1.00 11.55           C  
ATOM   1444  CE2 TRP A 108      -5.814 -16.692   2.738  1.00 11.46           C  
ATOM   1445  CE3 TRP A 108      -8.020 -16.466   1.757  1.00 14.89           C  
ATOM   1446  NE1 TRP A 108      -5.126 -16.030   3.790  1.00 10.93           N  
ATOM   1447  CZ2 TRP A 108      -5.435 -17.618   1.759  1.00 13.08           C  
ATOM   1448  CZ3 TRP A 108      -7.699 -17.404   0.769  1.00 13.94           C  
ATOM   1449  CH2 TRP A 108      -6.384 -17.987   0.785  1.00 14.17           C  
ATOM   1450  H   TRP A 108      -8.271 -15.468   6.682  1.00 10.68           H  
ATOM   1451  HA  TRP A 108     -10.163 -13.974   4.978  1.00  9.37           H  
ATOM   1452  HB3 TRP A 108      -7.871 -13.417   4.702  1.00 12.08           H  
ATOM   1453  HB2 TRP A 108      -8.743 -13.913   3.251  1.00 12.08           H  
ATOM   1454  HD1 TRP A 108      -5.668 -14.603   5.333  1.00 11.00           H  
ATOM   1455  HE3 TRP A 108      -8.957 -15.929   1.718  1.00 14.89           H  
ATOM   1456  HE1 TRP A 108      -4.202 -16.153   4.179  1.00 10.93           H  
ATOM   1457  HZ2 TRP A 108      -4.449 -18.057   1.786  1.00 13.08           H  
ATOM   1458  HZ3 TRP A 108      -8.326 -17.671  -0.069  1.00 13.94           H  
ATOM   1459  HH2 TRP A 108      -5.980 -18.768   0.158  1.00 14.17           H  
ATOM   1460  N   MET A 109     -11.053 -16.349   4.267  1.00 10.95           N  
ATOM   1461  CA  MET A 109     -11.583 -17.646   3.961  1.00 12.21           C  
ATOM   1462  C   MET A 109     -10.846 -18.308   2.811  1.00 12.56           C  
ATOM   1463  O   MET A 109     -10.720 -17.721   1.718  1.00 13.75           O  
ATOM   1464  CB  MET A 109     -13.060 -17.388   3.479  1.00 10.42           C  
ATOM   1465  CG  MET A 109     -14.009 -16.936   4.627  1.00 12.79           C  
ATOM   1466  SD  MET A 109     -14.162 -18.021   6.084  1.00 16.46           S  
ATOM   1467  CE  MET A 109     -15.272 -19.177   5.481  1.00 15.29           C  
ATOM   1468  H   MET A 109     -11.526 -15.543   3.884  1.00 10.95           H  
ATOM   1469  HA  MET A 109     -11.642 -18.206   4.894  1.00 12.21           H  
ATOM   1470  HB3 MET A 109     -13.616 -18.131   2.908  1.00 10.42           H  
ATOM   1471  HB2 MET A 109     -12.873 -16.650   2.699  1.00 10.42           H  
ATOM   1472  HG3 MET A 109     -14.934 -16.683   4.109  1.00 12.79           H  
ATOM   1473  HG2 MET A 109     -13.455 -16.085   5.024  1.00 12.79           H  
ATOM   1474  HE1 MET A 109     -15.146 -20.170   5.913  1.00 15.29           H  
ATOM   1475  HE2 MET A 109     -16.293 -18.821   5.615  1.00 15.29           H  
ATOM   1476  HE3 MET A 109     -15.028 -19.265   4.422  1.00 15.29           H  
ATOM   1477  N   GLN A 110     -10.280 -19.473   3.114  1.00 11.74           N  
ATOM   1478  CA  GLN A 110      -9.691 -20.389   2.112  1.00 11.09           C  
ATOM   1479  C   GLN A 110     -10.788 -21.297   1.517  1.00 15.02           C  
ATOM   1480  O   GLN A 110     -10.498 -21.952   0.540  1.00 16.23           O  
ATOM   1481  CB  GLN A 110      -8.713 -21.399   2.801  1.00 12.07           C  
ATOM   1482  CG  GLN A 110      -7.458 -20.772   3.267  1.00 11.65           C  
ATOM   1483  CD  GLN A 110      -6.388 -21.550   3.966  1.00 15.58           C  
ATOM   1484  NE2 GLN A 110      -5.133 -21.104   3.950  1.00 13.65           N  
ATOM   1485  OE1 GLN A 110      -6.653 -22.570   4.531  1.00 13.06           O  
ATOM   1486  H   GLN A 110     -10.604 -19.918   3.961  1.00 11.74           H  
ATOM   1487  HA  GLN A 110      -9.201 -19.851   1.300  1.00 11.09           H  
ATOM   1488  HB3 GLN A 110      -8.577 -22.242   2.123  1.00 12.07           H  
ATOM   1489  HB2 GLN A 110      -9.324 -21.778   3.620  1.00 12.07           H  
ATOM   1490  HG3 GLN A 110      -7.632 -19.955   3.967  1.00 11.65           H  
ATOM   1491  HG2 GLN A 110      -6.998 -20.300   2.399  1.00 11.65           H  
ATOM   1492 HE22 GLN A 110      -4.407 -21.549   4.493  1.00 13.65           H  
ATOM   1493 HE21 GLN A 110      -4.874 -20.185   3.620  1.00 13.65           H  
ATOM   1494  N   GLU A 111     -11.938 -21.384   2.064  1.00 17.30           N  
ATOM   1495  CA  GLU A 111     -13.086 -22.172   1.580  1.00 20.21           C  
ATOM   1496  C   GLU A 111     -13.528 -21.456   0.236  1.00 17.29           C  
ATOM   1497  O   GLU A 111     -13.617 -20.219   0.152  1.00 15.61           O  
ATOM   1498  CB  GLU A 111     -14.263 -21.960   2.603  1.00 22.45           C  
ATOM   1499  CG  GLU A 111     -14.101 -22.580   4.004  1.00 29.51           C  
ATOM   1500  CD  GLU A 111     -14.249 -24.140   3.962  1.00 38.69           C  
ATOM   1501  OE1 GLU A 111     -14.476 -24.636   2.818  1.00 29.96           O  
ATOM   1502  OE2 GLU A 111     -14.076 -24.843   5.027  1.00 23.05           O1-
ATOM   1503  H   GLU A 111     -12.091 -20.978   2.976  1.00 17.30           H  
ATOM   1504  HA  GLU A 111     -12.777 -23.213   1.478  1.00 20.21           H  
ATOM   1505  HB3 GLU A 111     -15.271 -22.013   2.191  1.00 22.45           H  
ATOM   1506  HB2 GLU A 111     -14.335 -20.884   2.761  1.00 22.45           H  
ATOM   1507  HG3 GLU A 111     -14.761 -22.109   4.734  1.00 29.51           H  
ATOM   1508  HG2 GLU A 111     -13.110 -22.376   4.411  1.00 29.51           H  
ATOM   1509  N   PRO A 112     -13.606 -22.221  -0.854  1.00 19.48           N  
ATOM   1510  CA  PRO A 112     -13.867 -21.612  -2.182  1.00 18.01           C  
ATOM   1511  C   PRO A 112     -15.297 -21.268  -2.414  1.00 20.54           C  
ATOM   1512  O   PRO A 112     -15.554 -20.326  -3.110  1.00 26.50           O  
ATOM   1513  CB  PRO A 112     -13.227 -22.603  -3.178  1.00 22.32           C  
ATOM   1514  CG  PRO A 112     -13.434 -23.915  -2.489  1.00 25.91           C  
ATOM   1515  CD  PRO A 112     -13.181 -23.590  -1.030  1.00 25.50           C  
ATOM   1516  HA  PRO A 112     -13.332 -20.703  -2.453  1.00 18.01           H  
ATOM   1517  HB3 PRO A 112     -12.210 -22.302  -3.425  1.00 22.32           H  
ATOM   1518  HB2 PRO A 112     -13.821 -22.602  -4.092  1.00 22.32           H  
ATOM   1519  HG3 PRO A 112     -12.732 -24.688  -2.804  1.00 25.91           H  
ATOM   1520  HG2 PRO A 112     -14.483 -24.173  -2.628  1.00 25.91           H  
ATOM   1521  HD2 PRO A 112     -13.693 -24.274  -0.353  1.00 25.50           H  
ATOM   1522  HD3 PRO A 112     -12.094 -23.635  -0.960  1.00 25.50           H  
ATOM   1523  N   LYS A 113     -16.279 -22.043  -1.858  1.00 21.40           N  
ATOM   1524  CA  LYS A 113     -17.692 -21.866  -1.905  1.00 20.27           C  
ATOM   1525  C   LYS A 113     -18.223 -21.050  -0.762  1.00 18.57           C  
ATOM   1526  O   LYS A 113     -17.612 -21.015   0.297  1.00 17.84           O  
ATOM   1527  CB  LYS A 113     -18.446 -23.223  -2.085  1.00 24.98           C  
ATOM   1528  CG  LYS A 113     -18.050 -24.272  -3.108  1.00 24.24           C  
ATOM   1529  CD  LYS A 113     -18.125 -23.765  -4.552  1.00 33.75           C  
ATOM   1530  CE  LYS A 113     -19.572 -23.564  -5.022  1.00 32.14           C  
ATOM   1531  NZ  LYS A 113     -19.514 -22.679  -6.194  1.00 33.97           N1+
ATOM   1532  H   LYS A 113     -16.027 -22.880  -1.351  1.00 21.40           H  
ATOM   1533  HA  LYS A 113     -17.780 -21.283  -2.822  1.00 20.27           H  
ATOM   1534  HB3 LYS A 113     -19.498 -23.059  -2.318  1.00 24.98           H  
ATOM   1535  HB2 LYS A 113     -18.500 -23.704  -1.108  1.00 24.98           H  
ATOM   1536  HG3 LYS A 113     -18.672 -25.166  -3.067  1.00 24.24           H  
ATOM   1537  HG2 LYS A 113     -17.069 -24.747  -3.065  1.00 24.24           H  
ATOM   1538  HD3 LYS A 113     -17.575 -24.481  -5.163  1.00 33.75           H  
ATOM   1539  HD2 LYS A 113     -17.623 -22.811  -4.712  1.00 33.75           H  
ATOM   1540  HE3 LYS A 113     -20.265 -23.078  -4.335  1.00 32.14           H  
ATOM   1541  HE2 LYS A 113     -19.926 -24.569  -5.250  1.00 32.14           H  
ATOM   1542  HZ1 LYS A 113     -18.696 -22.922  -6.733  1.00 33.97           H  
ATOM   1543  HZ2 LYS A 113     -20.324 -22.717  -6.796  1.00 33.97           H  
ATOM   1544  HZ3 LYS A 113     -19.257 -21.732  -5.952  1.00 33.97           H  
ATOM   1545  N   THR A 114     -19.441 -20.465  -0.972  1.00 18.00           N  
ATOM   1546  CA  THR A 114     -19.956 -19.388  -0.090  1.00 16.44           C  
ATOM   1547  C   THR A 114     -20.848 -19.918   1.061  1.00 19.39           C  
ATOM   1548  O   THR A 114     -21.230 -19.096   1.832  1.00 19.53           O  
ATOM   1549  CB  THR A 114     -20.763 -18.360  -0.893  1.00 20.94           C  
ATOM   1550  CG2 THR A 114     -19.901 -17.445  -1.778  1.00 20.83           C  
ATOM   1551  OG1 THR A 114     -21.721 -19.072  -1.698  1.00 18.46           O  
ATOM   1552  H   THR A 114     -19.995 -20.666  -1.792  1.00 18.00           H  
ATOM   1553  HA  THR A 114     -19.083 -18.838   0.262  1.00 16.44           H  
ATOM   1554  HB  THR A 114     -21.388 -17.654  -0.347  1.00 20.94           H  
ATOM   1555 HG21 THR A 114     -19.255 -18.016  -2.445  1.00 20.83           H  
ATOM   1556 HG22 THR A 114     -20.465 -16.802  -2.453  1.00 20.83           H  
ATOM   1557 HG23 THR A 114     -19.343 -16.770  -1.128  1.00 20.83           H  
ATOM   1558  HG1 THR A 114     -22.457 -19.319  -1.133  1.00 18.46           H  
ATOM   1559  N   ASP A 115     -20.963 -21.235   1.189  1.00 17.44           N  
ATOM   1560  CA  ASP A 115     -21.777 -22.004   2.118  1.00 21.91           C  
ATOM   1561  C   ASP A 115     -21.717 -21.533   3.621  1.00 21.09           C  
ATOM   1562  O   ASP A 115     -22.729 -21.585   4.314  1.00 22.00           O  
ATOM   1563  CB  ASP A 115     -21.441 -23.499   2.024  1.00 25.31           C  
ATOM   1564  CG  ASP A 115     -21.180 -24.144   0.679  1.00 37.84           C  
ATOM   1565  OD1 ASP A 115     -21.342 -23.445  -0.351  1.00 35.07           O  
ATOM   1566  OD2 ASP A 115     -20.756 -25.325   0.716  1.00 48.08           O1-
ATOM   1567  H   ASP A 115     -20.471 -21.734   0.462  1.00 17.44           H  
ATOM   1568  HA  ASP A 115     -22.776 -21.779   1.744  1.00 21.91           H  
ATOM   1569  HB3 ASP A 115     -22.311 -23.942   2.508  1.00 25.31           H  
ATOM   1570  HB2 ASP A 115     -20.538 -23.675   2.608  1.00 25.31           H  
ATOM   1571  N   GLN A 116     -20.562 -21.094   3.988  1.00 15.08           N  
ATOM   1572  CA  GLN A 116     -20.229 -20.729   5.341  1.00 14.91           C  
ATOM   1573  C   GLN A 116     -20.644 -19.327   5.706  1.00 15.45           C  
ATOM   1574  O   GLN A 116     -21.128 -19.100   6.816  1.00 13.61           O  
ATOM   1575  CB  GLN A 116     -18.724 -20.804   5.668  1.00 19.23           C  
ATOM   1576  CG  GLN A 116     -18.006 -22.068   5.292  1.00 22.46           C  
ATOM   1577  CD  GLN A 116     -17.777 -22.172   3.784  1.00 32.49           C  
ATOM   1578  NE2 GLN A 116     -17.566 -23.386   3.241  1.00 39.08           N  
ATOM   1579  OE1 GLN A 116     -17.726 -21.185   3.093  1.00 33.37           O  
ATOM   1580  H   GLN A 116     -19.779 -21.066   3.351  1.00 15.08           H  
ATOM   1581  HA  GLN A 116     -20.770 -21.444   5.961  1.00 14.91           H  
ATOM   1582  HB3 GLN A 116     -18.656 -20.614   6.740  1.00 19.23           H  
ATOM   1583  HB2 GLN A 116     -18.113 -20.022   5.217  1.00 19.23           H  
ATOM   1584  HG3 GLN A 116     -18.655 -22.911   5.526  1.00 22.46           H  
ATOM   1585  HG2 GLN A 116     -17.120 -22.263   5.896  1.00 22.46           H  
ATOM   1586 HE22 GLN A 116     -17.507 -23.443   2.235  1.00 39.08           H  
ATOM   1587 HE21 GLN A 116     -17.543 -24.214   3.819  1.00 39.08           H  
ATOM   1588  N   ASP A 117     -20.766 -18.459   4.678  1.00 13.43           N  
ATOM   1589  CA  ASP A 117     -21.286 -17.107   4.733  1.00 16.40           C  
ATOM   1590  C   ASP A 117     -22.738 -17.088   5.122  1.00 14.96           C  
ATOM   1591  O   ASP A 117     -23.208 -16.258   5.866  1.00 13.82           O  
ATOM   1592  CB  ASP A 117     -21.137 -16.301   3.475  1.00 14.79           C  
ATOM   1593  CG  ASP A 117     -19.781 -16.136   2.862  1.00 17.56           C  
ATOM   1594  OD1 ASP A 117     -19.683 -15.718   1.695  1.00 15.81           O  
ATOM   1595  OD2 ASP A 117     -18.738 -16.279   3.607  1.00 15.95           O1-
ATOM   1596  H   ASP A 117     -20.410 -18.739   3.776  1.00 13.43           H  
ATOM   1597  HA  ASP A 117     -20.774 -16.593   5.547  1.00 16.40           H  
ATOM   1598  HB3 ASP A 117     -21.466 -15.277   3.657  1.00 14.79           H  
ATOM   1599  HB2 ASP A 117     -21.805 -16.694   2.708  1.00 14.79           H  
ATOM   1600  N   GLU A 118     -23.411 -18.103   4.614  1.00 14.70           N  
ATOM   1601  CA  GLU A 118     -24.863 -18.180   4.727  1.00 16.26           C  
ATOM   1602  C   GLU A 118     -25.191 -18.973   6.039  1.00 16.01           C  
ATOM   1603  O   GLU A 118     -26.378 -18.952   6.435  1.00 14.94           O  
ATOM   1604  CB  GLU A 118     -25.390 -19.053   3.570  1.00 24.44           C  
ATOM   1605  CG  GLU A 118     -24.552 -18.874   2.267  1.00 30.96           C  
ATOM   1606  CD  GLU A 118     -24.964 -19.572   0.996  1.00 37.52           C  
ATOM   1607  OE1 GLU A 118     -24.186 -19.594   0.015  1.00 44.89           O  
ATOM   1608  OE2 GLU A 118     -26.067 -20.188   0.991  1.00 25.87           O1-
ATOM   1609  H   GLU A 118     -23.032 -18.727   3.916  1.00 14.70           H  
ATOM   1610  HA  GLU A 118     -25.397 -17.233   4.644  1.00 16.26           H  
ATOM   1611  HB3 GLU A 118     -26.435 -18.793   3.403  1.00 24.44           H  
ATOM   1612  HB2 GLU A 118     -25.551 -20.087   3.873  1.00 24.44           H  
ATOM   1613  HG3 GLU A 118     -23.529 -19.247   2.297  1.00 30.96           H  
ATOM   1614  HG2 GLU A 118     -24.499 -17.810   2.036  1.00 30.96           H  
ATOM   1615  N   GLU A 119     -24.193 -19.610   6.705  1.00 13.70           N  
ATOM   1616  CA  GLU A 119     -24.337 -20.444   7.833  1.00 15.56           C  
ATOM   1617  C   GLU A 119     -23.148 -20.339   8.876  1.00 11.64           C  
ATOM   1618  O   GLU A 119     -23.263 -19.504   9.778  1.00 10.58           O  
ATOM   1619  CB  GLU A 119     -24.685 -21.813   7.344  1.00 18.50           C  
ATOM   1620  CG  GLU A 119     -25.178 -22.817   8.505  1.00 26.28           C  
ATOM   1621  CD  GLU A 119     -25.685 -24.183   8.003  1.00 34.25           C  
ATOM   1622  OE1 GLU A 119     -25.809 -25.055   8.891  1.00 35.05           O  
ATOM   1623  OE2 GLU A 119     -25.871 -24.447   6.798  1.00 38.72           O1-
ATOM   1624  H   GLU A 119     -23.268 -19.571   6.300  1.00 13.70           H  
ATOM   1625  HA  GLU A 119     -25.247 -20.051   8.287  1.00 15.56           H  
ATOM   1626  HB3 GLU A 119     -23.866 -22.336   6.850  1.00 18.50           H  
ATOM   1627  HB2 GLU A 119     -25.462 -21.704   6.587  1.00 18.50           H  
ATOM   1628  HG3 GLU A 119     -25.934 -22.321   9.114  1.00 26.28           H  
ATOM   1629  HG2 GLU A 119     -24.360 -23.012   9.198  1.00 26.28           H  
ATOM   1630  N   HIS A 120     -22.178 -21.322   8.884  1.00 12.17           N  
ATOM   1631  CA  HIS A 120     -21.177 -21.628   9.888  1.00 11.83           C  
ATOM   1632  C   HIS A 120     -20.530 -20.347  10.459  1.00  9.40           C  
ATOM   1633  O   HIS A 120     -20.411 -20.253  11.665  1.00  9.48           O  
ATOM   1634  CB  HIS A 120     -20.096 -22.593   9.292  1.00 10.87           C  
ATOM   1635  CG  HIS A 120     -20.534 -23.800   8.518  1.00 13.19           C  
ATOM   1636  CD2 HIS A 120     -19.910 -24.524   7.537  1.00 13.62           C  
ATOM   1637  ND1 HIS A 120     -21.871 -24.183   8.522  1.00 18.76           N  
ATOM   1638  CE1 HIS A 120     -21.911 -25.228   7.741  1.00 16.66           C  
ATOM   1639  NE2 HIS A 120     -20.840 -25.377   6.998  1.00 16.62           N  
ATOM   1640  H   HIS A 120     -22.265 -22.020   8.160  1.00 12.17           H  
ATOM   1641  HA  HIS A 120     -21.780 -22.127  10.647  1.00 11.83           H  
ATOM   1642  HB3 HIS A 120     -19.337 -22.920  10.003  1.00 10.87           H  
ATOM   1643  HB2 HIS A 120     -19.466 -22.006   8.623  1.00 10.87           H  
ATOM   1644  HD2 HIS A 120     -18.915 -24.430   7.129  1.00 13.62           H  
ATOM   1645  HE1 HIS A 120     -22.846 -25.757   7.634  1.00 16.66           H  
ATOM   1646  HE2 HIS A 120     -20.742 -26.064   6.264  1.00 16.62           H  
ATOM   1647  N   CYS A 121     -20.185 -19.391   9.586  1.00  9.30           N  
ATOM   1648  CA  CYS A 121     -19.435 -18.261  10.029  1.00  8.75           C  
ATOM   1649  C   CYS A 121     -20.323 -17.233  10.771  1.00 11.23           C  
ATOM   1650  O   CYS A 121     -19.837 -16.486  11.646  1.00  8.59           O  
ATOM   1651  CB  CYS A 121     -18.792 -17.504   8.899  1.00 14.08           C  
ATOM   1652  SG  CYS A 121     -17.546 -18.504   8.118  1.00 16.10           S  
ATOM   1653  H   CYS A 121     -20.205 -19.570   8.592  1.00  9.30           H  
ATOM   1654  HA  CYS A 121     -18.606 -18.542  10.678  1.00  8.75           H  
ATOM   1655  HB3 CYS A 121     -18.336 -16.561   9.202  1.00 14.08           H  
ATOM   1656  HB2 CYS A 121     -19.441 -17.209   8.074  1.00 14.08           H  
ATOM   1657  HG  CYS A 121     -16.687 -18.365   9.132  1.00 16.10           H  
ATOM   1658  N   ARG A 122     -21.632 -17.314  10.566  1.00  9.91           N  
ATOM   1659  CA  ARG A 122     -22.640 -16.684  11.412  1.00 13.00           C  
ATOM   1660  C   ARG A 122     -22.697 -17.458  12.752  1.00 12.03           C  
ATOM   1661  O   ARG A 122     -22.659 -16.761  13.725  1.00  9.56           O  
ATOM   1662  CB  ARG A 122     -24.063 -16.616  10.856  1.00 14.97           C  
ATOM   1663  CG  ARG A 122     -24.110 -16.103   9.429  1.00 22.15           C  
ATOM   1664  CD  ARG A 122     -25.428 -15.635   8.956  1.00 29.00           C  
ATOM   1665  NE  ARG A 122     -25.844 -14.328   9.357  1.00 31.99           N  
ATOM   1666  CZ  ARG A 122     -26.521 -13.961  10.447  1.00 37.96           C  
ATOM   1667  NH1 ARG A 122     -26.947 -14.828  11.403  1.00 37.23           N  
ATOM   1668  NH2 ARG A 122     -26.742 -12.680  10.690  1.00 38.85           N1+
ATOM   1669  H   ARG A 122     -21.927 -17.844   9.759  1.00  9.91           H  
ATOM   1670  HA  ARG A 122     -22.338 -15.675  11.694  1.00 13.00           H  
ATOM   1671  HB3 ARG A 122     -24.596 -15.925  11.510  1.00 14.97           H  
ATOM   1672  HB2 ARG A 122     -24.609 -17.556  10.941  1.00 14.97           H  
ATOM   1673  HG3 ARG A 122     -23.697 -16.885   8.792  1.00 22.15           H  
ATOM   1674  HG2 ARG A 122     -23.402 -15.275   9.428  1.00 22.15           H  
ATOM   1675  HD3 ARG A 122     -26.201 -16.352   9.232  1.00 29.00           H  
ATOM   1676  HD2 ARG A 122     -25.520 -15.625   7.870  1.00 29.00           H  
ATOM   1677  HE  ARG A 122     -25.504 -13.591   8.756  1.00 31.99           H  
ATOM   1678 HH12 ARG A 122     -27.537 -14.633  12.200  1.00 37.23           H  
ATOM   1679 HH11 ARG A 122     -26.859 -15.829  11.306  1.00 37.23           H  
ATOM   1680 HH22 ARG A 122     -27.128 -12.467  11.599  1.00 38.85           H  
ATOM   1681 HH21 ARG A 122     -26.427 -11.963  10.053  1.00 38.85           H  
ATOM   1682  N   LYS A 123     -22.845 -18.780  12.686  1.00  9.79           N  
ATOM   1683  CA  LYS A 123     -23.208 -19.715  13.791  1.00 11.76           C  
ATOM   1684  C   LYS A 123     -22.386 -19.596  15.083  1.00 10.03           C  
ATOM   1685  O   LYS A 123     -22.913 -19.831  16.207  1.00  9.08           O  
ATOM   1686  CB  LYS A 123     -23.286 -21.201  13.267  1.00 14.19           C  
ATOM   1687  CG  LYS A 123     -24.190 -22.213  14.025  1.00 18.33           C  
ATOM   1688  CD  LYS A 123     -23.940 -23.691  13.534  1.00 23.14           C  
ATOM   1689  CE  LYS A 123     -24.566 -23.855  12.189  1.00 32.30           C  
ATOM   1690  NZ  LYS A 123     -24.412 -25.238  11.636  1.00 21.12           N1+
ATOM   1691  H   LYS A 123     -22.826 -19.206  11.771  1.00  9.79           H  
ATOM   1692  HA  LYS A 123     -24.184 -19.438  14.190  1.00 11.76           H  
ATOM   1693  HB3 LYS A 123     -22.261 -21.568  13.211  1.00 14.19           H  
ATOM   1694  HB2 LYS A 123     -23.566 -21.039  12.226  1.00 14.19           H  
ATOM   1695  HG3 LYS A 123     -25.259 -22.006  13.984  1.00 18.33           H  
ATOM   1696  HG2 LYS A 123     -24.076 -22.099  15.103  1.00 18.33           H  
ATOM   1697  HD3 LYS A 123     -24.343 -24.278  14.359  1.00 23.14           H  
ATOM   1698  HD2 LYS A 123     -22.923 -24.069  13.633  1.00 23.14           H  
ATOM   1699  HE3 LYS A 123     -24.042 -23.255  11.445  1.00 32.30           H  
ATOM   1700  HE2 LYS A 123     -25.581 -23.462  12.250  1.00 32.30           H  
ATOM   1701  HZ1 LYS A 123     -24.914 -25.240  10.760  1.00 21.12           H  
ATOM   1702  HZ2 LYS A 123     -23.439 -25.438  11.450  1.00 21.12           H  
ATOM   1703  HZ3 LYS A 123     -24.878 -25.919  12.218  1.00 21.12           H  
ATOM   1704  N   VAL A 124     -21.195 -19.109  14.892  1.00  7.59           N  
ATOM   1705  CA  VAL A 124     -20.167 -18.797  15.890  1.00  8.72           C  
ATOM   1706  C   VAL A 124     -20.706 -17.723  16.860  1.00  9.49           C  
ATOM   1707  O   VAL A 124     -20.491 -17.880  18.092  1.00  8.53           O  
ATOM   1708  CB  VAL A 124     -18.920 -18.133  15.179  1.00  8.05           C  
ATOM   1709  CG1 VAL A 124     -17.839 -17.628  16.204  1.00  8.66           C  
ATOM   1710  CG2 VAL A 124     -18.397 -19.075  14.149  1.00  9.05           C  
ATOM   1711  H   VAL A 124     -20.940 -18.936  13.930  1.00  7.59           H  
ATOM   1712  HA  VAL A 124     -19.796 -19.647  16.462  1.00  8.72           H  
ATOM   1713  HB  VAL A 124     -19.324 -17.288  14.621  1.00  8.05           H  
ATOM   1714 HG11 VAL A 124     -17.067 -17.192  15.570  1.00  8.66           H  
ATOM   1715 HG12 VAL A 124     -18.350 -16.848  16.769  1.00  8.66           H  
ATOM   1716 HG13 VAL A 124     -17.578 -18.508  16.792  1.00  8.66           H  
ATOM   1717 HG21 VAL A 124     -19.048 -19.263  13.296  1.00  9.05           H  
ATOM   1718 HG22 VAL A 124     -17.458 -18.675  13.766  1.00  9.05           H  
ATOM   1719 HG23 VAL A 124     -18.262 -20.078  14.553  1.00  9.05           H  
ATOM   1720  N   ASN A 125     -21.282 -16.648  16.341  1.00  9.23           N  
ATOM   1721  CA  ASN A 125     -21.824 -15.588  17.129  1.00 10.72           C  
ATOM   1722  C   ASN A 125     -23.196 -15.942  17.672  1.00  8.85           C  
ATOM   1723  O   ASN A 125     -23.370 -15.741  18.880  1.00 12.34           O  
ATOM   1724  CB  ASN A 125     -22.129 -14.300  16.290  1.00  9.96           C  
ATOM   1725  CG  ASN A 125     -20.847 -13.751  15.651  1.00 11.44           C  
ATOM   1726  ND2 ASN A 125     -20.903 -13.462  14.345  1.00  7.45           N  
ATOM   1727  OD1 ASN A 125     -19.753 -13.697  16.217  1.00 14.08           O  
ATOM   1728  H   ASN A 125     -21.325 -16.529  15.339  1.00  9.23           H  
ATOM   1729  HA  ASN A 125     -21.088 -15.376  17.905  1.00 10.72           H  
ATOM   1730  HB3 ASN A 125     -22.475 -13.486  16.927  1.00  9.96           H  
ATOM   1731  HB2 ASN A 125     -22.926 -14.402  15.553  1.00  9.96           H  
ATOM   1732 HD22 ASN A 125     -20.047 -13.340  13.824  1.00  7.45           H  
ATOM   1733 HD21 ASN A 125     -21.812 -13.498  13.906  1.00  7.45           H  
ATOM   1734  N   GLU A 126     -24.048 -16.696  17.038  1.00  8.44           N  
ATOM   1735  CA  GLU A 126     -25.186 -17.498  17.690  1.00  8.40           C  
ATOM   1736  C   GLU A 126     -24.921 -18.372  18.917  1.00 10.18           C  
ATOM   1737  O   GLU A 126     -25.806 -18.383  19.804  1.00 11.29           O  
ATOM   1738  CB  GLU A 126     -25.985 -18.274  16.552  1.00  9.58           C  
ATOM   1739  CG  GLU A 126     -26.615 -17.426  15.444  1.00 16.15           C  
ATOM   1740  CD  GLU A 126     -27.470 -18.070  14.407  1.00 23.38           C  
ATOM   1741  OE1 GLU A 126     -28.158 -17.305  13.665  1.00 25.90           O  
ATOM   1742  OE2 GLU A 126     -27.386 -19.302  14.278  1.00 27.68           O1-
ATOM   1743  H   GLU A 126     -23.993 -16.774  16.033  1.00  8.44           H  
ATOM   1744  HA  GLU A 126     -25.949 -16.769  17.962  1.00  8.40           H  
ATOM   1745  HB3 GLU A 126     -26.808 -18.801  17.035  1.00  9.58           H  
ATOM   1746  HB2 GLU A 126     -25.363 -19.025  16.066  1.00  9.58           H  
ATOM   1747  HG3 GLU A 126     -25.871 -16.841  14.902  1.00 16.15           H  
ATOM   1748  HG2 GLU A 126     -27.272 -16.625  15.782  1.00 16.15           H  
ATOM   1749  N   TYR A 127     -23.696 -18.975  18.998  1.00  8.73           N  
ATOM   1750  CA  TYR A 127     -23.114 -19.746  20.133  1.00 10.64           C  
ATOM   1751  C   TYR A 127     -22.548 -18.815  21.223  1.00 13.64           C  
ATOM   1752  O   TYR A 127     -22.526 -19.246  22.398  1.00 13.33           O  
ATOM   1753  CB  TYR A 127     -21.987 -20.664  19.632  1.00 10.38           C  
ATOM   1754  CG  TYR A 127     -22.548 -22.058  19.309  1.00 12.71           C  
ATOM   1755  CD1 TYR A 127     -23.121 -22.864  20.347  1.00 15.75           C  
ATOM   1756  CD2 TYR A 127     -22.405 -22.568  18.052  1.00 14.82           C  
ATOM   1757  CE1 TYR A 127     -23.625 -24.186  20.061  1.00 17.53           C  
ATOM   1758  CE2 TYR A 127     -22.829 -23.891  17.811  1.00 20.56           C  
ATOM   1759  CZ  TYR A 127     -23.382 -24.728  18.810  1.00 24.34           C  
ATOM   1760  OH  TYR A 127     -23.721 -26.036  18.453  1.00 27.53           O  
ATOM   1761  H   TYR A 127     -23.091 -18.888  18.194  1.00  8.73           H  
ATOM   1762  HA  TYR A 127     -23.824 -20.425  20.606  1.00 10.64           H  
ATOM   1763  HB3 TYR A 127     -21.274 -20.692  20.456  1.00 10.38           H  
ATOM   1764  HB2 TYR A 127     -21.553 -20.264  18.716  1.00 10.38           H  
ATOM   1765  HD1 TYR A 127     -23.303 -22.539  21.361  1.00 15.75           H  
ATOM   1766  HD2 TYR A 127     -22.116 -21.958  17.209  1.00 14.82           H  
ATOM   1767  HE1 TYR A 127     -24.127 -24.846  20.752  1.00 17.53           H  
ATOM   1768  HE2 TYR A 127     -22.810 -24.329  16.823  1.00 20.56           H  
ATOM   1769  HH  TYR A 127     -23.982 -26.056  17.530  1.00 27.53           H  
ATOM   1770  N   LEU A 128     -22.081 -17.580  20.919  1.00 10.23           N  
ATOM   1771  CA  LEU A 128     -21.931 -16.486  21.929  1.00  9.24           C  
ATOM   1772  C   LEU A 128     -23.230 -15.846  22.432  1.00 12.69           C  
ATOM   1773  O   LEU A 128     -23.337 -15.572  23.609  1.00 13.19           O  
ATOM   1774  CB  LEU A 128     -20.992 -15.374  21.408  1.00  9.26           C  
ATOM   1775  CG  LEU A 128     -19.591 -15.799  20.926  1.00 11.09           C  
ATOM   1776  CD1 LEU A 128     -18.875 -14.740  20.051  1.00 14.49           C  
ATOM   1777  CD2 LEU A 128     -18.644 -16.242  22.041  1.00 14.96           C  
ATOM   1778  H   LEU A 128     -22.100 -17.343  19.937  1.00 10.23           H  
ATOM   1779  HA  LEU A 128     -21.427 -16.877  22.813  1.00  9.24           H  
ATOM   1780  HB3 LEU A 128     -20.975 -14.616  22.191  1.00  9.26           H  
ATOM   1781  HB2 LEU A 128     -21.484 -14.923  20.546  1.00  9.26           H  
ATOM   1782  HG  LEU A 128     -19.782 -16.520  20.131  1.00 11.09           H  
ATOM   1783 HD11 LEU A 128     -18.317 -15.108  19.190  1.00 14.49           H  
ATOM   1784 HD12 LEU A 128     -19.572 -13.943  19.795  1.00 14.49           H  
ATOM   1785 HD13 LEU A 128     -18.203 -14.141  20.666  1.00 14.49           H  
ATOM   1786 HD21 LEU A 128     -18.191 -17.217  21.866  1.00 14.96           H  
ATOM   1787 HD22 LEU A 128     -17.784 -15.583  22.163  1.00 14.96           H  
ATOM   1788 HD23 LEU A 128     -19.202 -16.179  22.976  1.00 14.96           H  
ATOM   1789  N   ASN A 129     -24.282 -15.718  21.589  1.00 10.18           N  
ATOM   1790  CA  ASN A 129     -25.576 -15.066  21.967  1.00 12.07           C  
ATOM   1791  C   ASN A 129     -26.367 -15.943  22.890  1.00 18.62           C  
ATOM   1792  O   ASN A 129     -26.866 -15.539  23.947  1.00 15.54           O  
ATOM   1793  CB  ASN A 129     -26.492 -14.532  20.779  1.00 10.71           C  
ATOM   1794  CG  ASN A 129     -25.771 -13.445  20.063  1.00 14.18           C  
ATOM   1795  ND2 ASN A 129     -25.937 -13.378  18.749  1.00 10.41           N  
ATOM   1796  OD1 ASN A 129     -25.166 -12.567  20.681  1.00 14.86           O  
ATOM   1797  H   ASN A 129     -24.166 -16.167  20.692  1.00 10.18           H  
ATOM   1798  HA  ASN A 129     -25.348 -14.163  22.532  1.00 12.07           H  
ATOM   1799  HB3 ASN A 129     -27.342 -14.131  21.331  1.00 10.71           H  
ATOM   1800  HB2 ASN A 129     -26.829 -15.367  20.164  1.00 10.71           H  
ATOM   1801 HD22 ASN A 129     -25.529 -12.732  18.089  1.00 10.41           H  
ATOM   1802 HD21 ASN A 129     -26.557 -14.012  18.265  1.00 10.41           H  
ATOM   1803  N   ASN A 130     -26.538 -17.178  22.397  1.00 13.63           N  
ATOM   1804  CA  ASN A 130     -27.277 -18.233  23.001  1.00 18.98           C  
ATOM   1805  C   ASN A 130     -26.334 -19.403  23.233  1.00 17.91           C  
ATOM   1806  O   ASN A 130     -25.735 -19.857  22.278  1.00 17.49           O  
ATOM   1807  CB  ASN A 130     -28.472 -18.600  22.001  1.00 18.02           C  
ATOM   1808  CG  ASN A 130     -29.580 -17.566  21.960  1.00 30.96           C  
ATOM   1809  ND2 ASN A 130     -30.591 -17.454  22.859  1.00 32.07           N  
ATOM   1810  OD1 ASN A 130     -29.460 -16.782  20.994  1.00 34.23           O  
ATOM   1811  H   ASN A 130     -26.042 -17.452  21.561  1.00 13.63           H  
ATOM   1812  HA  ASN A 130     -27.733 -17.891  23.930  1.00 18.98           H  
ATOM   1813  HB3 ASN A 130     -29.028 -19.418  22.459  1.00 18.02           H  
ATOM   1814  HB2 ASN A 130     -28.117 -18.921  21.021  1.00 18.02           H  
ATOM   1815 HD22 ASN A 130     -31.224 -16.674  22.752  1.00 32.07           H  
ATOM   1816 HD21 ASN A 130     -30.720 -18.209  23.517  1.00 32.07           H  
ATOM   1817  N   PRO A 131     -26.104 -19.802  24.477  1.00 15.33           N  
ATOM   1818  CA  PRO A 131     -24.946 -20.648  24.790  1.00 16.44           C  
ATOM   1819  C   PRO A 131     -24.916 -22.017  24.079  1.00 20.17           C  
ATOM   1820  O   PRO A 131     -25.968 -22.510  23.683  1.00 20.62           O  
ATOM   1821  CB  PRO A 131     -24.973 -20.641  26.324  1.00 18.69           C  
ATOM   1822  CG  PRO A 131     -26.433 -20.450  26.713  1.00 19.61           C  
ATOM   1823  CD  PRO A 131     -26.998 -19.547  25.645  1.00 18.12           C  
ATOM   1824  HA  PRO A 131     -24.061 -20.218  24.322  1.00 16.44           H  
ATOM   1825  HB3 PRO A 131     -24.404 -19.746  26.575  1.00 18.69           H  
ATOM   1826  HB2 PRO A 131     -24.475 -21.516  26.742  1.00 18.69           H  
ATOM   1827  HG3 PRO A 131     -26.440 -20.184  27.770  1.00 19.61           H  
ATOM   1828  HG2 PRO A 131     -27.017 -21.340  26.949  1.00 19.61           H  
ATOM   1829  HD2 PRO A 131     -27.993 -19.919  25.401  1.00 18.12           H  
ATOM   1830  HD3 PRO A 131     -26.967 -18.500  25.944  1.00 18.12           H  
ATOM   1831  N   PRO A 132     -23.771 -22.725  23.983  1.00 24.56           N  
ATOM   1832  CA  PRO A 132     -23.839 -24.206  23.769  1.00 26.91           C  
ATOM   1833  C   PRO A 132     -24.410 -24.990  24.979  1.00 27.86           C  
ATOM   1834  O   PRO A 132     -25.248 -25.887  24.802  1.00 28.62           O  
ATOM   1835  CB  PRO A 132     -22.347 -24.533  23.564  1.00 24.45           C  
ATOM   1836  CG  PRO A 132     -21.542 -23.479  24.337  1.00 24.09           C  
ATOM   1837  CD  PRO A 132     -22.436 -22.222  24.143  1.00 22.11           C  
ATOM   1838  HA  PRO A 132     -24.466 -24.499  22.927  1.00 26.91           H  
ATOM   1839  HB3 PRO A 132     -21.981 -24.607  22.541  1.00 24.45           H  
ATOM   1840  HB2 PRO A 132     -22.087 -25.506  23.981  1.00 24.45           H  
ATOM   1841  HG3 PRO A 132     -20.475 -23.405  24.126  1.00 24.09           H  
ATOM   1842  HG2 PRO A 132     -21.661 -23.828  25.362  1.00 24.09           H  
ATOM   1843  HD2 PRO A 132     -22.280 -21.630  25.044  1.00 22.11           H  
ATOM   1844  HD3 PRO A 132     -22.164 -21.629  23.270  1.00 22.11           H  
ATOM   1845  N   NMA A 132A    -24.013 -24.522  26.140  1.00  0.00           N  
ATOM   1846  CA  NMA A 132A    -24.663 -24.948  27.367  1.00  0.00           C  
ATOM   1847  H   NMA A 132A    -23.192 -23.936  26.188  1.00  0.00           H  
ATOM   1848 1HA  NMA A 132A    -24.405 -26.000  27.494  1.00  0.00           H  
ATOM   1849 2HA  NMA A 132A    -24.351 -24.339  28.215  1.00  0.00           H  
ATOM   1850 3HA  NMA A 132A    -25.747 -24.921  27.249  1.00  0.00           H  
TER    1851      NMA A 132A
ATOM   1852  CH3 ACE B  20      -8.783  10.606  10.479  1.00  0.00           C  
ATOM   1853  C   ACE B  20      -7.544  11.263   9.928  1.00  0.00           C  
ATOM   1854  O   ACE B  20      -7.488  12.487  10.070  1.00  0.00           O  
ATOM   1855 1H   ACE B  20      -9.707  11.024  10.079  1.00  0.00           H  
ATOM   1856 2H   ACE B  20      -8.773   9.545  10.230  1.00  0.00           H  
ATOM   1857 3H   ACE B  20      -8.819  10.683  11.566  1.00  0.00           H  
ATOM   1858  N   LYS B  21      -6.537  10.500   9.524  1.00 50.58      D000 N  
ATOM   1859  CA  LYS B  21      -5.281  10.872   9.009  1.00 34.33      D000 C  
ATOM   1860  C   LYS B  21      -5.269  10.559   7.487  1.00 34.38      D000 C  
ATOM   1861  O   LYS B  21      -5.236   9.368   7.101  1.00 25.10      D000 O  
ATOM   1862  CB  LYS B  21      -4.280   9.939   9.733  1.00 32.74      D000 C  
ATOM   1863  CG  LYS B  21      -2.861   9.834   9.145  1.00 41.67      D000 C  
ATOM   1864  CD  LYS B  21      -1.803   9.318  10.121  1.00 46.26      D000 C  
ATOM   1865  CE  LYS B  21      -1.953   7.825  10.455  1.00 39.34      D000 C  
ATOM   1866  NZ  LYS B  21      -0.805   7.339  11.192  1.00 53.68      D000 N1+
ATOM   1867  H2  LYS B  21      -6.623   9.503   9.385  1.00 50.58           H  
ATOM   1868  HA  LYS B  21      -4.984  11.893   9.248  1.00 34.33           H  
ATOM   1869  HB3 LYS B  21      -4.594   8.896   9.748  1.00 32.74           H  
ATOM   1870  HB2 LYS B  21      -4.242  10.304  10.759  1.00 32.74           H  
ATOM   1871  HG3 LYS B  21      -2.612  10.829   8.774  1.00 41.67           H  
ATOM   1872  HG2 LYS B  21      -2.837   9.185   8.269  1.00 41.67           H  
ATOM   1873  HD3 LYS B  21      -2.065   9.823  11.050  1.00 46.26           H  
ATOM   1874  HD2 LYS B  21      -0.807   9.604   9.785  1.00 46.26           H  
ATOM   1875  HE3 LYS B  21      -1.936   7.215   9.552  1.00 39.34           H  
ATOM   1876  HE2 LYS B  21      -2.873   7.641  11.011  1.00 39.34           H  
ATOM   1877  HZ1 LYS B  21      -0.887   6.341  11.323  1.00 53.68           H  
ATOM   1878  HZ2 LYS B  21       0.061   7.599  10.741  1.00 53.68           H  
ATOM   1879  HZ3 LYS B  21      -0.850   7.664  12.147  1.00 53.68           H  
ATOM   1880  N   TYR B  22      -5.452  11.609   6.760  1.00 26.63      D000 N  
ATOM   1881  CA  TYR B  22      -5.565  11.527   5.252  1.00 22.80      D000 C  
ATOM   1882  C   TYR B  22      -4.281  11.925   4.541  1.00 21.58      D000 C  
ATOM   1883  O   TYR B  22      -3.855  13.026   4.762  1.00 23.57      D000 O  
ATOM   1884  CB  TYR B  22      -6.755  12.296   4.760  1.00 24.66      D000 C  
ATOM   1885  CG  TYR B  22      -8.109  12.196   5.506  1.00 36.06      D000 C  
ATOM   1886  CD1 TYR B  22      -8.899  13.393   5.429  1.00 30.08      D000 C  
ATOM   1887  CD2 TYR B  22      -8.587  11.133   6.162  1.00 36.98      D000 C  
ATOM   1888  CE1 TYR B  22     -10.126  13.458   5.939  1.00 33.68      D000 C  
ATOM   1889  CE2 TYR B  22      -9.839  11.124   6.752  1.00 35.55      D000 C  
ATOM   1890  CZ  TYR B  22     -10.602  12.322   6.619  1.00 35.99      D000 C  
ATOM   1891  OH  TYR B  22     -11.842  12.306   7.215  1.00 38.43      D000 O  
ATOM   1892  H   TYR B  22      -5.458  12.523   7.189  1.00 26.63           H  
ATOM   1893  HA  TYR B  22      -5.855  10.540   4.890  1.00 22.80           H  
ATOM   1894  HB3 TYR B  22      -6.938  12.180   3.691  1.00 24.66           H  
ATOM   1895  HB2 TYR B  22      -6.533  13.363   4.778  1.00 24.66           H  
ATOM   1896  HD1 TYR B  22      -8.436  14.271   5.002  1.00 30.08           H  
ATOM   1897  HD2 TYR B  22      -7.984  10.238   6.202  1.00 36.98           H  
ATOM   1898  HE1 TYR B  22     -10.765  14.329   5.909  1.00 33.68           H  
ATOM   1899  HE2 TYR B  22     -10.221  10.358   7.411  1.00 35.55           H  
ATOM   1900  HH  TYR B  22     -11.774  11.701   7.957  1.00 38.43           H  
ATOM   1901  N   LEU B  23      -3.768  11.029   3.720  1.00 14.12      D000 N  
ATOM   1902  CA  LEU B  23      -2.332  10.964   3.331  1.00 13.37      D000 C  
ATOM   1903  C   LEU B  23      -2.015  11.840   2.106  1.00 15.60      D000 C  
ATOM   1904  O   LEU B  23      -0.864  12.268   1.967  1.00 15.56      D000 O  
ATOM   1905  CB  LEU B  23      -1.880   9.465   3.040  1.00 14.43      D000 C  
ATOM   1906  CG  LEU B  23      -2.122   8.548   4.180  1.00 17.96      D000 C  
ATOM   1907  CD1 LEU B  23      -1.389   7.271   3.730  1.00 18.01      D000 C  
ATOM   1908  CD2 LEU B  23      -1.845   8.963   5.578  1.00 21.49      D000 C  
ATOM   1909  H   LEU B  23      -4.259  10.167   3.534  1.00 14.12           H  
ATOM   1910  HA  LEU B  23      -1.747  11.377   4.152  1.00 13.37           H  
ATOM   1911  HB3 LEU B  23      -0.823   9.554   2.791  1.00 14.43           H  
ATOM   1912  HB2 LEU B  23      -2.401   9.161   2.132  1.00 14.43           H  
ATOM   1913  HG  LEU B  23      -3.194   8.354   4.144  1.00 17.96           H  
ATOM   1914 HD11 LEU B  23      -1.385   7.094   2.655  1.00 18.01           H  
ATOM   1915 HD12 LEU B  23      -0.370   7.277   4.116  1.00 18.01           H  
ATOM   1916 HD13 LEU B  23      -1.786   6.385   4.227  1.00 18.01           H  
ATOM   1917 HD21 LEU B  23      -2.352   8.308   6.287  1.00 21.49           H  
ATOM   1918 HD22 LEU B  23      -0.780   8.934   5.809  1.00 21.49           H  
ATOM   1919 HD23 LEU B  23      -2.201   9.975   5.767  1.00 21.49           H  
ATOM   1920  N   VAL B  24      -3.090  12.157   1.368  1.00 11.33      D000 N  
ATOM   1921  CA  VAL B  24      -3.260  12.901   0.106  1.00 10.41      D000 C  
ATOM   1922  C   VAL B  24      -4.779  13.187  -0.123  1.00 12.08      D000 C  
ATOM   1923  O   VAL B  24      -5.561  12.410   0.427  1.00 11.44      D000 O  
ATOM   1924  CB  VAL B  24      -2.552  12.171  -1.084  1.00 12.37      D000 C  
ATOM   1925  CG1 VAL B  24      -3.293  10.862  -1.562  1.00 14.96      D000 C  
ATOM   1926  CG2 VAL B  24      -2.344  13.125  -2.342  1.00 16.44      D000 C  
ATOM   1927  H   VAL B  24      -3.965  11.683   1.541  1.00 11.33           H  
ATOM   1928  HA  VAL B  24      -2.843  13.897   0.253  1.00 10.41           H  
ATOM   1929  HB  VAL B  24      -1.492  11.985  -0.914  1.00 12.37           H  
ATOM   1930 HG11 VAL B  24      -4.272  11.056  -1.999  1.00 14.96           H  
ATOM   1931 HG12 VAL B  24      -2.697  10.383  -2.339  1.00 14.96           H  
ATOM   1932 HG13 VAL B  24      -3.407  10.150  -0.744  1.00 14.96           H  
ATOM   1933 HG21 VAL B  24      -3.014  13.979  -2.244  1.00 16.44           H  
ATOM   1934 HG22 VAL B  24      -1.306  13.415  -2.505  1.00 16.44           H  
ATOM   1935 HG23 VAL B  24      -2.706  12.702  -3.279  1.00 16.44           H  
ATOM   1936  N   GLU B  25      -5.124  14.318  -0.724  1.00 12.54      D000 N  
ATOM   1937  CA  GLU B  25      -6.508  14.763  -0.967  1.00 11.61      D000 C  
ATOM   1938  C   GLU B  25      -6.446  15.245  -2.456  1.00 12.81      D000 C  
ATOM   1939  O   GLU B  25      -5.577  16.053  -2.775  1.00 14.69      D000 O  
ATOM   1940  CB  GLU B  25      -7.048  15.929   0.002  1.00 15.94      D000 C  
ATOM   1941  CG  GLU B  25      -7.279  15.419   1.434  1.00 21.86      D000 C  
ATOM   1942  CD  GLU B  25      -7.318  16.495   2.529  1.00 34.88      D000 C  
ATOM   1943  OE1 GLU B  25      -7.804  16.189   3.612  1.00 35.13      D000 O  
ATOM   1944  OE2 GLU B  25      -6.873  17.623   2.380  1.00 36.26      D000 O1-
ATOM   1945  H   GLU B  25      -4.402  14.856  -1.181  1.00 12.54           H  
ATOM   1946  HA  GLU B  25      -7.319  14.041  -0.878  1.00 11.61           H  
ATOM   1947  HB3 GLU B  25      -7.923  16.411  -0.433  1.00 15.94           H  
ATOM   1948  HB2 GLU B  25      -6.399  16.803   0.060  1.00 15.94           H  
ATOM   1949  HG3 GLU B  25      -6.461  14.734   1.660  1.00 21.86           H  
ATOM   1950  HG2 GLU B  25      -8.147  14.761   1.475  1.00 21.86           H  
ATOM   1951  N   PHE B  26      -7.399  14.883  -3.305  1.00  9.11      D000 N  
ATOM   1952  CA  PHE B  26      -7.516  15.661  -4.536  1.00 11.34      D000 C  
ATOM   1953  C   PHE B  26      -8.929  15.603  -5.008  1.00 11.64      D000 C  
ATOM   1954  O   PHE B  26      -9.641  14.651  -4.641  1.00 10.09      D000 O  
ATOM   1955  CB  PHE B  26      -6.384  15.279  -5.653  1.00 12.10      D000 C  
ATOM   1956  CG  PHE B  26      -6.309  13.815  -6.026  1.00  9.89      D000 C  
ATOM   1957  CD1 PHE B  26      -7.135  13.367  -7.093  1.00 10.89      D000 C  
ATOM   1958  CD2 PHE B  26      -5.583  12.943  -5.273  1.00 10.50      D000 C  
ATOM   1959  CE1 PHE B  26      -7.114  11.971  -7.420  1.00 10.68      D000 C  
ATOM   1960  CE2 PHE B  26      -5.521  11.618  -5.637  1.00 13.37      D000 C  
ATOM   1961  CZ  PHE B  26      -6.251  11.166  -6.729  1.00  9.51      D000 C  
ATOM   1962  H   PHE B  26      -8.123  14.194  -3.158  1.00  9.11           H  
ATOM   1963  HA  PHE B  26      -7.270  16.682  -4.243  1.00 11.34           H  
ATOM   1964  HB3 PHE B  26      -5.399  15.718  -5.494  1.00 12.10           H  
ATOM   1965  HB2 PHE B  26      -6.602  15.748  -6.612  1.00 12.10           H  
ATOM   1966  HD1 PHE B  26      -7.706  14.031  -7.725  1.00 10.89           H  
ATOM   1967  HD2 PHE B  26      -4.928  13.322  -4.503  1.00 10.50           H  
ATOM   1968  HE1 PHE B  26      -7.695  11.539  -8.221  1.00 10.68           H  
ATOM   1969  HE2 PHE B  26      -4.971  10.913  -5.032  1.00 13.37           H  
ATOM   1970  HZ  PHE B  26      -6.183  10.105  -6.916  1.00  9.51           H  
ATOM   1971  N   ARG B  27      -9.288  16.482  -5.931  1.00 10.26      D000 N  
ATOM   1972  CA  ARG B  27     -10.612  16.647  -6.532  1.00 11.78      D000 C  
ATOM   1973  C   ARG B  27     -10.717  15.668  -7.679  1.00 10.64      D000 C  
ATOM   1974  O   ARG B  27     -10.087  15.858  -8.701  1.00 12.35      D000 O  
ATOM   1975  CB  ARG B  27     -10.767  18.089  -6.952  1.00 11.36      D000 C  
ATOM   1976  CG  ARG B  27     -10.777  19.080  -5.719  1.00 13.69      D000 C  
ATOM   1977  CD  ARG B  27     -10.945  20.528  -6.121  1.00 17.81      D000 C  
ATOM   1978  NE  ARG B  27      -9.708  21.035  -6.755  1.00 25.50      D000 N  
ATOM   1979  CZ  ARG B  27      -9.577  22.320  -7.208  1.00 32.61      D000 C  
ATOM   1980  NH1 ARG B  27     -10.555  23.212  -7.094  1.00 31.42      D000 N  
ATOM   1981  NH2 ARG B  27      -8.437  22.651  -7.789  1.00 28.44      D000 N1+
ATOM   1982  H   ARG B  27      -8.681  17.191  -6.316  1.00 10.26           H  
ATOM   1983  HA  ARG B  27     -11.412  16.479  -5.811  1.00 11.78           H  
ATOM   1984  HB3 ARG B  27     -11.683  18.167  -7.537  1.00 11.36           H  
ATOM   1985  HB2 ARG B  27      -9.860  18.425  -7.455  1.00 11.36           H  
ATOM   1986  HG3 ARG B  27      -9.921  19.006  -5.049  1.00 13.69           H  
ATOM   1987  HG2 ARG B  27     -11.661  18.993  -5.087  1.00 13.69           H  
ATOM   1988  HD3 ARG B  27     -11.332  21.150  -5.313  1.00 17.81           H  
ATOM   1989  HD2 ARG B  27     -11.614  20.510  -6.981  1.00 17.81           H  
ATOM   1990  HE  ARG B  27      -8.886  20.468  -6.903  1.00 25.50           H  
ATOM   1991 HH12 ARG B  27     -10.478  24.219  -7.131  1.00 31.42           H  
ATOM   1992 HH11 ARG B  27     -11.475  22.817  -6.965  1.00 31.42           H  
ATOM   1993 HH22 ARG B  27      -8.357  23.569  -8.202  1.00 28.44           H  
ATOM   1994 HH21 ARG B  27      -7.717  21.989  -8.042  1.00 28.44           H  
ATOM   1995  N   ALA B  28     -11.562  14.635  -7.493  1.00 10.34      D000 N  
ATOM   1996  CA  ALA B  28     -11.866  13.596  -8.534  1.00  9.97      D000 C  
ATOM   1997  C   ALA B  28     -13.289  13.032  -8.385  1.00 11.41      D000 C  
ATOM   1998  O   ALA B  28     -13.664  12.713  -7.299  1.00 10.95      D000 O  
ATOM   1999  CB  ALA B  28     -10.888  12.377  -8.598  1.00 11.90      D000 C  
ATOM   2000  H   ALA B  28     -12.062  14.526  -6.623  1.00 10.34           H  
ATOM   2001  HA  ALA B  28     -11.793  14.070  -9.514  1.00  9.97           H  
ATOM   2002  HB1 ALA B  28     -11.349  11.407  -8.783  1.00 11.90           H  
ATOM   2003  HB2 ALA B  28     -10.087  12.398  -9.338  1.00 11.90           H  
ATOM   2004  HB3 ALA B  28     -10.379  12.210  -7.649  1.00 11.90           H  
ATOM   2005  N   GLY B  29     -13.973  12.880  -9.522  1.00 10.88      D000 N  
ATOM   2006  CA  GLY B  29     -15.333  12.334  -9.588  1.00 10.42      D000 C  
ATOM   2007  C   GLY B  29     -15.347  10.881 -10.031  1.00 10.00      D000 C  
ATOM   2008  O   GLY B  29     -14.330  10.280 -10.393  1.00  8.79      D000 O  
ATOM   2009  H   GLY B  29     -13.577  13.244 -10.378  1.00 10.88           H  
ATOM   2010  HA3 GLY B  29     -15.886  12.850 -10.373  1.00 10.42           H  
ATOM   2011  HA2 GLY B  29     -15.787  12.353  -8.598  1.00 10.42           H  
ATOM   2012  N   LYS B  30     -16.521  10.251  -9.900  1.00  9.77      D000 N  
ATOM   2013  CA  LYS B  30     -16.734   8.861 -10.306  1.00  9.79      D000 C  
ATOM   2014  C   LYS B  30     -17.330   8.799 -11.681  1.00 10.05      D000 C  
ATOM   2015  O   LYS B  30     -17.952   9.713 -12.185  1.00 10.40      D000 O  
ATOM   2016  CB  LYS B  30     -17.591   8.203  -9.185  1.00 10.49      D000 C  
ATOM   2017  CG  LYS B  30     -16.748   7.953  -7.917  1.00 14.81      D000 C  
ATOM   2018  CD  LYS B  30     -17.629   7.623  -6.620  1.00 18.43      D000 C  
ATOM   2019  CE  LYS B  30     -18.508   6.398  -6.752  1.00 22.27      D000 C  
ATOM   2020  NZ  LYS B  30     -19.188   5.909  -5.562  1.00 27.53      D000 N1+
ATOM   2021  H   LYS B  30     -17.346  10.697  -9.525  1.00  9.77           H  
ATOM   2022  HA  LYS B  30     -15.752   8.389 -10.281  1.00  9.79           H  
ATOM   2023  HB3 LYS B  30     -18.137   7.324  -9.527  1.00 10.49           H  
ATOM   2024  HB2 LYS B  30     -18.342   8.935  -8.886  1.00 10.49           H  
ATOM   2025  HG3 LYS B  30     -16.097   8.824  -7.848  1.00 14.81           H  
ATOM   2026  HG2 LYS B  30     -16.156   7.046  -8.034  1.00 14.81           H  
ATOM   2027  HD3 LYS B  30     -18.099   8.535  -6.252  1.00 18.43           H  
ATOM   2028  HD2 LYS B  30     -16.943   7.517  -5.779  1.00 18.43           H  
ATOM   2029  HE3 LYS B  30     -17.965   5.562  -7.192  1.00 22.27           H  
ATOM   2030  HE2 LYS B  30     -19.276   6.638  -7.487  1.00 22.27           H  
ATOM   2031  HZ1 LYS B  30     -19.719   6.617  -5.074  1.00 27.53           H  
ATOM   2032  HZ2 LYS B  30     -19.744   5.088  -5.752  1.00 27.53           H  
ATOM   2033  HZ3 LYS B  30     -18.421   5.634  -4.965  1.00 27.53           H  
ATOM   2034  N   MET B  31     -17.097   7.699 -12.411  1.00 12.16      D000 N  
ATOM   2035  CA  MET B  31     -17.485   7.296 -13.775  1.00 10.64      D000 C  
ATOM   2036  C   MET B  31     -17.827   5.783 -13.772  1.00 15.72      D000 C  
ATOM   2037  O   MET B  31     -17.248   5.043 -13.031  1.00 15.15      D000 O  
ATOM   2038  CB  MET B  31     -16.282   7.628 -14.666  1.00 11.19      D000 C  
ATOM   2039  CG  MET B  31     -16.395   6.851 -16.071  1.00 10.97      D000 C  
ATOM   2040  SD  MET B  31     -15.109   7.434 -17.121  1.00 11.84      D000 S  
ATOM   2041  CE  MET B  31     -15.437   9.123 -17.457  1.00 12.02      D000 C  
ATOM   2042  H   MET B  31     -16.504   7.075 -11.883  1.00 12.16           H  
ATOM   2043  HA  MET B  31     -18.424   7.806 -13.992  1.00 10.64           H  
ATOM   2044  HB3 MET B  31     -15.330   7.275 -14.271  1.00 11.19           H  
ATOM   2045  HB2 MET B  31     -16.230   8.716 -14.718  1.00 11.19           H  
ATOM   2046  HG3 MET B  31     -17.330   7.046 -16.597  1.00 10.97           H  
ATOM   2047  HG2 MET B  31     -16.233   5.777 -15.972  1.00 10.97           H  
ATOM   2048  HE1 MET B  31     -15.736   9.691 -16.575  1.00 12.02           H  
ATOM   2049  HE2 MET B  31     -14.570   9.688 -17.798  1.00 12.02           H  
ATOM   2050  HE3 MET B  31     -16.211   9.067 -18.223  1.00 12.02           H  
ATOM   2051  N   SER B  32     -18.761   5.309 -14.603  1.00 13.17      D000 N  
ATOM   2052  CA  SER B  32     -19.239   3.997 -14.786  1.00 17.80      D000 C  
ATOM   2053  C   SER B  32     -19.540   3.787 -16.197  1.00 18.73      D000 C  
ATOM   2054  O   SER B  32     -19.109   4.625 -16.999  1.00 18.00      D000 O  
ATOM   2055  CB  SER B  32     -20.439   3.698 -13.865  1.00 23.48      D000 C  
ATOM   2056  OG  SER B  32     -21.491   4.579 -14.030  1.00 33.01      D000 O  
ATOM   2057  H   SER B  32     -19.220   6.020 -15.153  1.00 13.17           H  
ATOM   2058  HA  SER B  32     -18.435   3.264 -14.715  1.00 17.80           H  
ATOM   2059  HB3 SER B  32     -20.053   3.672 -12.846  1.00 23.48           H  
ATOM   2060  HB2 SER B  32     -20.743   2.675 -14.084  1.00 23.48           H  
ATOM   2061  HG  SER B  32     -21.487   5.204 -13.301  1.00 33.01           H  
ATOM   2062  N   LEU B  33     -20.232   2.742 -16.614  1.00 19.77      D000 N  
ATOM   2063  CA  LEU B  33     -20.366   2.356 -18.020  1.00 20.23      D000 C  
ATOM   2064  C   LEU B  33     -21.822   2.081 -18.383  1.00 29.58      D000 C  
ATOM   2065  O   LEU B  33     -22.689   1.703 -17.538  1.00 26.46      D000 O  
ATOM   2066  CB  LEU B  33     -19.702   0.999 -18.078  1.00 20.74      D000 C  
ATOM   2067  CG  LEU B  33     -18.143   0.969 -17.999  1.00 24.31      D000 C  
ATOM   2068  CD1 LEU B  33     -17.527  -0.466 -18.126  1.00 22.21      D000 C  
ATOM   2069  CD2 LEU B  33     -17.578   1.801 -19.161  1.00 26.86      D000 C  
ATOM   2070  H   LEU B  33     -20.665   2.058 -16.010  1.00 19.77           H  
ATOM   2071  HA  LEU B  33     -19.945   3.007 -18.786  1.00 20.23           H  
ATOM   2072  HB3 LEU B  33     -19.845   0.518 -19.045  1.00 20.74           H  
ATOM   2073  HB2 LEU B  33     -20.106   0.403 -17.260  1.00 20.74           H  
ATOM   2074  HG  LEU B  33     -17.730   1.341 -17.062  1.00 24.31           H  
ATOM   2075 HD11 LEU B  33     -16.460  -0.440 -18.347  1.00 22.21           H  
ATOM   2076 HD12 LEU B  33     -17.633  -1.024 -17.196  1.00 22.21           H  
ATOM   2077 HD13 LEU B  33     -17.926  -1.142 -18.883  1.00 22.21           H  
ATOM   2078 HD21 LEU B  33     -16.671   1.442 -19.645  1.00 26.86           H  
ATOM   2079 HD22 LEU B  33     -18.190   1.950 -20.050  1.00 26.86           H  
ATOM   2080 HD23 LEU B  33     -17.363   2.829 -18.867  1.00 26.86           H  
ATOM   2081  N   LYS B  34     -22.091   2.247 -19.649  1.00 26.49      D000 N  
ATOM   2082  CA  LYS B  34     -23.235   1.864 -20.482  1.00 31.99      D000 C  
ATOM   2083  C   LYS B  34     -22.745   0.930 -21.659  1.00 30.53      D000 C  
ATOM   2084  O   LYS B  34     -22.633   1.296 -22.821  1.00 29.47      D000 O  
ATOM   2085  CB  LYS B  34     -23.866   3.138 -20.991  1.00 36.72      D000 C  
ATOM   2086  CG  LYS B  34     -24.620   3.988 -19.932  1.00 45.31      D000 C  
ATOM   2087  CD  LYS B  34     -25.152   5.302 -20.515  1.00 50.51      D000 C  
ATOM   2088  CE  LYS B  34     -26.223   5.164 -21.671  1.00 44.17      D000 C  
ATOM   2089  NZ  LYS B  34     -26.614   6.471 -22.260  1.00 42.45      D000 N1+
ATOM   2090  H   LYS B  34     -21.347   2.636 -20.210  1.00 26.49           H  
ATOM   2091  HA  LYS B  34     -23.908   1.298 -19.838  1.00 31.99           H  
ATOM   2092  HB3 LYS B  34     -24.520   2.777 -21.784  1.00 36.72           H  
ATOM   2093  HB2 LYS B  34     -23.255   3.782 -21.623  1.00 36.72           H  
ATOM   2094  HG3 LYS B  34     -23.896   4.355 -19.204  1.00 45.31           H  
ATOM   2095  HG2 LYS B  34     -25.395   3.403 -19.437  1.00 45.31           H  
ATOM   2096  HD3 LYS B  34     -24.434   6.105 -20.682  1.00 50.51           H  
ATOM   2097  HD2 LYS B  34     -25.517   5.706 -19.571  1.00 50.51           H  
ATOM   2098  HE3 LYS B  34     -27.111   4.682 -21.261  1.00 44.17           H  
ATOM   2099  HE2 LYS B  34     -25.790   4.592 -22.491  1.00 44.17           H  
ATOM   2100  HZ1 LYS B  34     -27.402   6.438 -22.891  1.00 42.45           H  
ATOM   2101  HZ2 LYS B  34     -26.809   7.061 -21.464  1.00 42.45           H  
ATOM   2102  HZ3 LYS B  34     -25.820   6.880 -22.732  1.00 42.45           H  
ATOM   2103  N   GLY B  35     -22.207  -0.187 -21.208  1.00 31.13      D000 N  
ATOM   2104  CA  GLY B  35     -21.557  -1.260 -21.938  1.00 29.23      D000 C  
ATOM   2105  C   GLY B  35     -20.141  -0.765 -22.053  1.00 28.66      D000 C  
ATOM   2106  O   GLY B  35     -19.455  -0.724 -21.037  1.00 30.32      D000 O  
ATOM   2107  H   GLY B  35     -22.224  -0.345 -20.210  1.00 31.13           H  
ATOM   2108  HA3 GLY B  35     -22.059  -1.452 -22.886  1.00 29.23           H  
ATOM   2109  HA2 GLY B  35     -21.516  -2.172 -21.343  1.00 29.23           H  
ATOM   2110  N   THR B  36     -19.636  -0.623 -23.303  1.00 21.69      D000 N  
ATOM   2111  CA  THR B  36     -18.249  -0.141 -23.554  1.00 23.68      D000 C  
ATOM   2112  C   THR B  36     -18.243   1.401 -23.593  1.00 23.17      D000 C  
ATOM   2113  O   THR B  36     -17.215   2.051 -23.519  1.00 23.97      D000 O  
ATOM   2114  CB  THR B  36     -17.846  -0.771 -24.883  1.00 29.66      D000 C  
ATOM   2115  CG2 THR B  36     -17.704  -2.315 -24.883  1.00 36.25      D000 C  
ATOM   2116  OG1 THR B  36     -18.780  -0.417 -25.951  1.00 29.94      D000 O  
ATOM   2117  H   THR B  36     -20.122  -0.898 -24.144  1.00 21.69           H  
ATOM   2118  HA  THR B  36     -17.486  -0.690 -23.002  1.00 23.68           H  
ATOM   2119  HB  THR B  36     -16.853  -0.408 -25.150  1.00 29.66           H  
ATOM   2120 HG21 THR B  36     -16.860  -2.561 -24.239  1.00 36.25           H  
ATOM   2121 HG22 THR B  36     -18.598  -2.755 -24.441  1.00 36.25           H  
ATOM   2122 HG23 THR B  36     -17.633  -2.619 -25.927  1.00 36.25           H  
ATOM   2123  HG1 THR B  36     -19.519  -1.029 -25.913  1.00 29.94           H  
ATOM   2124  N   THR B  37     -19.430   2.068 -23.747  1.00 17.31      D000 N  
ATOM   2125  CA  THR B  37     -19.486   3.554 -23.647  1.00 16.45      D000 C  
ATOM   2126  C   THR B  37     -19.543   4.024 -22.179  1.00 18.35      D000 C  
ATOM   2127  O   THR B  37     -20.266   3.389 -21.344  1.00 17.18      D000 O  
ATOM   2128  CB  THR B  37     -20.887   3.982 -24.285  1.00 20.45      D000 C  
ATOM   2129  CG2 THR B  37     -21.236   5.476 -24.116  1.00 19.32      D000 C  
ATOM   2130  OG1 THR B  37     -20.653   3.900 -25.713  1.00 21.66      D000 O  
ATOM   2131  H   THR B  37     -20.317   1.607 -23.890  1.00 17.31           H  
ATOM   2132  HA  THR B  37     -18.624   3.939 -24.194  1.00 16.45           H  
ATOM   2133  HB  THR B  37     -21.742   3.355 -24.034  1.00 20.45           H  
ATOM   2134 HG21 THR B  37     -22.197   5.795 -24.518  1.00 19.32           H  
ATOM   2135 HG22 THR B  37     -21.227   5.827 -23.084  1.00 19.32           H  
ATOM   2136 HG23 THR B  37     -20.515   6.147 -24.583  1.00 19.32           H  
ATOM   2137  HG1 THR B  37     -20.428   3.015 -26.009  1.00 21.66           H  
ATOM   2138  N   VAL B  38     -18.743   5.052 -21.794  1.00 13.85      D000 N  
ATOM   2139  CA  VAL B  38     -18.626   5.505 -20.421  1.00 13.85      D000 C  
ATOM   2140  C   VAL B  38     -19.686   6.630 -20.037  1.00 14.67      D000 C  
ATOM   2141  O   VAL B  38     -20.406   7.211 -20.903  1.00 13.73      D000 O  
ATOM   2142  CB  VAL B  38     -17.231   6.122 -20.040  1.00 11.12      D000 C  
ATOM   2143  CG1 VAL B  38     -16.038   5.186 -19.776  1.00 12.42      D000 C  
ATOM   2144  CG2 VAL B  38     -16.721   7.285 -20.945  1.00 16.55      D000 C  
ATOM   2145  H   VAL B  38     -18.238   5.605 -22.471  1.00 13.85           H  
ATOM   2146  HA  VAL B  38     -18.737   4.681 -19.715  1.00 13.85           H  
ATOM   2147  HB  VAL B  38     -17.407   6.607 -19.080  1.00 11.12           H  
ATOM   2148 HG11 VAL B  38     -15.171   5.823 -19.596  1.00 12.42           H  
ATOM   2149 HG12 VAL B  38     -16.054   4.571 -18.876  1.00 12.42           H  
ATOM   2150 HG13 VAL B  38     -15.886   4.641 -20.707  1.00 12.42           H  
ATOM   2151 HG21 VAL B  38     -17.507   8.037 -20.870  1.00 16.55           H  
ATOM   2152 HG22 VAL B  38     -15.766   7.696 -20.619  1.00 16.55           H  
ATOM   2153 HG23 VAL B  38     -16.633   6.939 -21.975  1.00 16.55           H  
ATOM   2154  N   THR B  39     -19.704   6.974 -18.758  1.00 13.45      D000 N  
ATOM   2155  CA  THR B  39     -20.541   8.038 -18.195  1.00 12.51      D000 C  
ATOM   2156  C   THR B  39     -20.050   8.643 -16.878  1.00 13.72      D000 C  
ATOM   2157  O   THR B  39     -20.176   7.982 -15.868  1.00 14.09      D000 O  
ATOM   2158  CB  THR B  39     -22.028   7.480 -18.120  1.00 18.92      D000 C  
ATOM   2159  CG2 THR B  39     -22.283   5.997 -17.652  1.00 18.67      D000 C  
ATOM   2160  OG1 THR B  39     -22.883   8.341 -17.363  1.00 21.92      D000 O  
ATOM   2161  H   THR B  39     -19.135   6.339 -18.215  1.00 13.45           H  
ATOM   2162  HA  THR B  39     -20.677   8.842 -18.919  1.00 12.51           H  
ATOM   2163  HB  THR B  39     -22.473   7.682 -19.095  1.00 18.92           H  
ATOM   2164 HG21 THR B  39     -21.731   5.259 -18.235  1.00 18.67           H  
ATOM   2165 HG22 THR B  39     -22.101   5.876 -16.584  1.00 18.67           H  
ATOM   2166 HG23 THR B  39     -23.357   5.811 -17.661  1.00 18.67           H  
ATOM   2167  HG1 THR B  39     -22.854   9.249 -17.675  1.00 21.92           H  
ATOM   2168  N   PRO B  40     -19.417   9.831 -16.825  1.00 12.31      D000 N  
ATOM   2169  CA  PRO B  40     -19.034  10.574 -15.595  1.00  9.83      D000 C  
ATOM   2170  C   PRO B  40     -20.157  11.150 -14.695  1.00 13.06      D000 C  
ATOM   2171  O   PRO B  40     -20.962  11.899 -15.197  1.00 14.54      D000 O  
ATOM   2172  CB  PRO B  40     -18.051  11.655 -16.083  1.00 11.75      D000 C  
ATOM   2173  CG  PRO B  40     -18.463  11.949 -17.547  1.00 10.47      D000 C  
ATOM   2174  CD  PRO B  40     -18.975  10.602 -17.982  1.00 12.39      D000 C  
ATOM   2175  HA  PRO B  40     -18.421   9.899 -14.999  1.00  9.83           H  
ATOM   2176  HB3 PRO B  40     -17.084  11.153 -16.085  1.00 11.75           H  
ATOM   2177  HB2 PRO B  40     -18.033  12.541 -15.448  1.00 11.75           H  
ATOM   2178  HG3 PRO B  40     -17.678  12.357 -18.184  1.00 10.47           H  
ATOM   2179  HG2 PRO B  40     -19.349  12.583 -17.516  1.00 10.47           H  
ATOM   2180  HD2 PRO B  40     -19.687  10.738 -18.796  1.00 12.39           H  
ATOM   2181  HD3 PRO B  40     -18.135  10.047 -18.401  1.00 12.39           H  
ATOM   2182  N   ASP B  41     -20.215  10.610 -13.455  1.00  9.89      D000 N  
ATOM   2183  CA  ASP B  41     -21.008  11.219 -12.378  1.00 10.36      D000 C  
ATOM   2184  C   ASP B  41     -20.695  12.711 -12.061  1.00 14.37      D000 C  
ATOM   2185  O   ASP B  41     -19.533  13.154 -11.925  1.00 12.38      D000 O  
ATOM   2186  CB  ASP B  41     -21.027  10.302 -11.138  1.00 14.77      D000 C  
ATOM   2187  CG  ASP B  41     -21.708  10.739  -9.801  1.00 17.53      D000 C  
ATOM   2188  OD1 ASP B  41     -22.826  11.366  -9.841  1.00 19.58      D000 O  
ATOM   2189  OD2 ASP B  41     -21.183  10.334  -8.771  1.00 20.06      D000 O1-
ATOM   2190  H   ASP B  41     -19.370  10.140 -13.160  1.00  9.89           H  
ATOM   2191  HA  ASP B  41     -21.978  11.312 -12.867  1.00 10.36           H  
ATOM   2192  HB3 ASP B  41     -19.992  10.015 -10.951  1.00 14.77           H  
ATOM   2193  HB2 ASP B  41     -21.625   9.401 -11.270  1.00 14.77           H  
ATOM   2194  N   LYS B  42     -21.693  13.533 -12.168  1.00 14.02      D000 N  
ATOM   2195  CA  LYS B  42     -21.655  14.954 -12.207  1.00 13.34      D000 C  
ATOM   2196  C   LYS B  42     -21.321  15.621 -10.838  1.00 16.98      D000 C  
ATOM   2197  O   LYS B  42     -20.824  16.746 -10.839  1.00 20.31      D000 O  
ATOM   2198  CB  LYS B  42     -23.021  15.577 -12.646  1.00 23.29      D000 C  
ATOM   2199  CG  LYS B  42     -23.580  15.103 -14.032  1.00 22.12      D000 C  
ATOM   2200  CD  LYS B  42     -22.619  15.431 -15.188  1.00 26.69      D000 C  
ATOM   2201  CE  LYS B  42     -23.184  14.870 -16.457  1.00 22.79      D000 C  
ATOM   2202  NZ  LYS B  42     -23.209  13.375 -16.363  1.00 22.77      D000 N1+
ATOM   2203  H   LYS B  42     -22.572  13.107 -12.425  1.00 14.02           H  
ATOM   2204  HA  LYS B  42     -20.841  15.358 -12.809  1.00 13.34           H  
ATOM   2205  HB3 LYS B  42     -22.877  16.650 -12.770  1.00 23.29           H  
ATOM   2206  HB2 LYS B  42     -23.776  15.431 -11.874  1.00 23.29           H  
ATOM   2207  HG3 LYS B  42     -24.534  15.625 -14.105  1.00 22.12           H  
ATOM   2208  HG2 LYS B  42     -23.965  14.091 -13.903  1.00 22.12           H  
ATOM   2209  HD3 LYS B  42     -21.625  15.058 -14.942  1.00 26.69           H  
ATOM   2210  HD2 LYS B  42     -22.700  16.508 -15.336  1.00 26.69           H  
ATOM   2211  HE3 LYS B  42     -22.531  15.184 -17.272  1.00 22.79           H  
ATOM   2212  HE2 LYS B  42     -24.195  15.214 -16.673  1.00 22.79           H  
ATOM   2213  HZ1 LYS B  42     -22.311  12.943 -16.201  1.00 22.77           H  
ATOM   2214  HZ2 LYS B  42     -23.879  13.076 -15.669  1.00 22.77           H  
ATOM   2215  HZ3 LYS B  42     -23.473  12.980 -17.254  1.00 22.77           H  
ATOM   2216  N   ARG B  43     -21.640  14.966  -9.727  1.00 15.14      D000 N  
ATOM   2217  CA  ARG B  43     -21.371  15.480  -8.374  1.00 14.04      D000 C  
ATOM   2218  C   ARG B  43     -19.910  15.849  -8.053  1.00 13.23      D000 C  
ATOM   2219  O   ARG B  43     -19.024  15.220  -8.563  1.00 10.99      D000 O  
ATOM   2220  CB  ARG B  43     -21.770  14.419  -7.360  1.00 13.09      D000 C  
ATOM   2221  CG  ARG B  43     -23.269  14.006  -7.359  1.00 13.89      D000 C  
ATOM   2222  CD  ARG B  43     -23.568  12.965  -6.309  1.00 16.51      D000 C  
ATOM   2223  NE  ARG B  43     -22.808  11.806  -6.464  1.00 14.72      D000 N  
ATOM   2224  CZ  ARG B  43     -22.440  10.886  -5.500  1.00 16.63      D000 C  
ATOM   2225  NH1 ARG B  43     -22.763  10.949  -4.233  1.00 23.98      D000 N  
ATOM   2226  NH2 ARG B  43     -21.699   9.854  -5.936  1.00 20.94      D000 N1+
ATOM   2227  H   ARG B  43     -22.085  14.060  -9.742  1.00 15.14           H  
ATOM   2228  HA  ARG B  43     -22.087  16.283  -8.200  1.00 14.04           H  
ATOM   2229  HB3 ARG B  43     -21.506  14.714  -6.345  1.00 13.09           H  
ATOM   2230  HB2 ARG B  43     -21.079  13.611  -7.601  1.00 13.09           H  
ATOM   2231  HG3 ARG B  43     -23.521  13.533  -8.307  1.00 13.89           H  
ATOM   2232  HG2 ARG B  43     -23.951  14.826  -7.132  1.00 13.89           H  
ATOM   2233  HD3 ARG B  43     -24.609  12.787  -6.039  1.00 16.51           H  
ATOM   2234  HD2 ARG B  43     -23.268  13.385  -5.350  1.00 16.51           H  
ATOM   2235  HE  ARG B  43     -22.626  11.622  -7.441  1.00 14.72           H  
ATOM   2236 HH12 ARG B  43     -22.698  10.170  -3.593  1.00 23.98           H  
ATOM   2237 HH11 ARG B  43     -23.141  11.813  -3.871  1.00 23.98           H  
ATOM   2238 HH22 ARG B  43     -21.474   9.094  -5.310  1.00 20.94           H  
ATOM   2239 HH21 ARG B  43     -21.300   9.876  -6.863  1.00 20.94           H  
ATOM   2240  N   LYS B  44     -19.692  16.848  -7.204  1.00 13.48      D000 N  
ATOM   2241  CA  LYS B  44     -18.427  17.418  -6.805  1.00 12.56      D000 C  
ATOM   2242  C   LYS B  44     -17.751  16.478  -5.806  1.00 14.32      D000 C  
ATOM   2243  O   LYS B  44     -18.170  16.473  -4.646  1.00 12.92      D000 O  
ATOM   2244  CB  LYS B  44     -18.749  18.846  -6.224  1.00 12.73      D000 C  
ATOM   2245  CG  LYS B  44     -19.344  19.762  -7.303  1.00 19.86      D000 C  
ATOM   2246  CD  LYS B  44     -19.721  21.230  -6.887  1.00 21.99      D000 C  
ATOM   2247  CE  LYS B  44     -20.061  22.285  -7.894  1.00 29.61      D000 C  
ATOM   2248  NZ  LYS B  44     -21.388  22.081  -8.539  1.00 29.82      D000 N1+
ATOM   2249  H   LYS B  44     -20.427  17.232  -6.627  1.00 13.48           H  
ATOM   2250  HA  LYS B  44     -17.831  17.631  -7.692  1.00 12.56           H  
ATOM   2251  HB3 LYS B  44     -17.863  19.309  -5.790  1.00 12.73           H  
ATOM   2252  HB2 LYS B  44     -19.423  18.697  -5.380  1.00 12.73           H  
ATOM   2253  HG3 LYS B  44     -20.234  19.207  -7.600  1.00 19.86           H  
ATOM   2254  HG2 LYS B  44     -18.571  19.761  -8.072  1.00 19.86           H  
ATOM   2255  HD3 LYS B  44     -18.768  21.589  -6.499  1.00 21.99           H  
ATOM   2256  HD2 LYS B  44     -20.414  21.276  -6.046  1.00 21.99           H  
ATOM   2257  HE3 LYS B  44     -19.259  22.590  -8.565  1.00 29.61           H  
ATOM   2258  HE2 LYS B  44     -20.179  23.210  -7.330  1.00 29.61           H  
ATOM   2259  HZ1 LYS B  44     -22.049  22.002  -7.780  1.00 29.82           H  
ATOM   2260  HZ2 LYS B  44     -21.686  22.932  -8.994  1.00 29.82           H  
ATOM   2261  HZ3 LYS B  44     -21.489  21.178  -8.981  1.00 29.82           H  
ATOM   2262  N   GLY B  45     -16.670  15.755  -6.143  1.00 11.40      D000 N  
ATOM   2263  CA  GLY B  45     -16.055  14.664  -5.318  1.00 12.63      D000 C  
ATOM   2264  C   GLY B  45     -14.583  14.858  -5.060  1.00  9.16      D000 C  
ATOM   2265  O   GLY B  45     -13.914  15.615  -5.723  1.00 11.41      D000 O  
ATOM   2266  H   GLY B  45     -16.295  15.957  -7.059  1.00 11.40           H  
ATOM   2267  HA3 GLY B  45     -16.210  13.716  -5.832  1.00 12.63           H  
ATOM   2268  HA2 GLY B  45     -16.649  14.423  -4.437  1.00 12.63           H  
ATOM   2269  N   LEU B  46     -14.098  14.166  -4.070  1.00 10.52      D000 N  
ATOM   2270  CA  LEU B  46     -12.775  14.312  -3.501  1.00  9.68      D000 C  
ATOM   2271  C   LEU B  46     -12.310  12.862  -3.285  1.00 12.12      D000 C  
ATOM   2272  O   LEU B  46     -12.886  12.187  -2.393  1.00 11.39      D000 O  
ATOM   2273  CB  LEU B  46     -12.934  15.006  -2.113  1.00 11.25      D000 C  
ATOM   2274  CG  LEU B  46     -11.825  14.893  -0.993  1.00 12.74      D000 C  
ATOM   2275  CD1 LEU B  46     -10.501  15.589  -1.421  1.00 12.09      D000 C  
ATOM   2276  CD2 LEU B  46     -12.240  15.606   0.293  1.00 14.69      D000 C  
ATOM   2277  H   LEU B  46     -14.707  13.573  -3.525  1.00 10.52           H  
ATOM   2278  HA  LEU B  46     -12.077  14.925  -4.072  1.00  9.68           H  
ATOM   2279  HB3 LEU B  46     -13.806  14.680  -1.547  1.00 11.25           H  
ATOM   2280  HB2 LEU B  46     -13.067  16.088  -2.138  1.00 11.25           H  
ATOM   2281  HG  LEU B  46     -11.598  13.862  -0.724  1.00 12.74           H  
ATOM   2282 HD11 LEU B  46     -10.513  15.714  -2.504  1.00 12.09           H  
ATOM   2283 HD12 LEU B  46     -10.375  16.613  -1.070  1.00 12.09           H  
ATOM   2284 HD13 LEU B  46      -9.652  14.938  -1.209  1.00 12.09           H  
ATOM   2285 HD21 LEU B  46     -11.344  15.680   0.910  1.00 14.69           H  
ATOM   2286 HD22 LEU B  46     -12.588  16.638   0.250  1.00 14.69           H  
ATOM   2287 HD23 LEU B  46     -12.928  14.885   0.736  1.00 14.69           H  
ATOM   2288  N   VAL B  47     -11.299  12.350  -4.013  1.00  8.56      D000 N  
ATOM   2289  CA  VAL B  47     -10.597  11.081  -3.714  1.00  8.10      D000 C  
ATOM   2290  C   VAL B  47      -9.603  11.357  -2.620  1.00  9.53      D000 C  
ATOM   2291  O   VAL B  47      -8.928  12.329  -2.648  1.00 11.23      D000 O  
ATOM   2292  CB  VAL B  47      -9.912  10.567  -5.022  1.00  7.88      D000 C  
ATOM   2293  CG1 VAL B  47      -8.786   9.586  -4.775  1.00  8.90      D000 C  
ATOM   2294  CG2 VAL B  47     -10.816   9.870  -6.025  1.00 10.10      D000 C  
ATOM   2295  H   VAL B  47     -10.717  13.042  -4.463  1.00  8.56           H  
ATOM   2296  HA  VAL B  47     -11.271  10.313  -3.334  1.00  8.10           H  
ATOM   2297  HB  VAL B  47      -9.481  11.449  -5.496  1.00  7.88           H  
ATOM   2298 HG11 VAL B  47      -7.921   9.980  -4.242  1.00  8.90           H  
ATOM   2299 HG12 VAL B  47      -9.117   8.742  -4.170  1.00  8.90           H  
ATOM   2300 HG13 VAL B  47      -8.316   9.248  -5.699  1.00  8.90           H  
ATOM   2301 HG21 VAL B  47     -11.722  10.442  -6.223  1.00 10.10           H  
ATOM   2302 HG22 VAL B  47     -10.256   9.802  -6.959  1.00 10.10           H  
ATOM   2303 HG23 VAL B  47     -11.133   8.869  -5.736  1.00 10.10           H  
ATOM   2304  N   TYR B  48      -9.476  10.439  -1.662  1.00  8.70      D000 N  
ATOM   2305  CA  TYR B  48      -8.404  10.542  -0.626  1.00 11.16      D000 C  
ATOM   2306  C   TYR B  48      -7.978   9.141  -0.240  1.00 11.93      D000 C  
ATOM   2307  O   TYR B  48      -8.696   8.137  -0.351  1.00 10.96      D000 O  
ATOM   2308  CB  TYR B  48      -8.797  11.523   0.566  1.00 11.13      D000 C  
ATOM   2309  CG  TYR B  48     -10.024  10.952   1.339  1.00 13.18      D000 C  
ATOM   2310  CD1 TYR B  48     -11.365  11.151   0.910  1.00 13.60      D000 C  
ATOM   2311  CD2 TYR B  48      -9.767  10.304   2.571  1.00 18.32      D000 C  
ATOM   2312  CE1 TYR B  48     -12.426  10.895   1.756  1.00 16.18      D000 C  
ATOM   2313  CE2 TYR B  48     -10.858  10.075   3.390  1.00 18.81      D000 C  
ATOM   2314  CZ  TYR B  48     -12.159  10.392   3.032  1.00 18.72      D000 C  
ATOM   2315  OH  TYR B  48     -13.122  10.124   3.966  1.00 20.30      D000 O  
ATOM   2316  H   TYR B  48     -10.019   9.595  -1.548  1.00  8.70           H  
ATOM   2317  HA  TYR B  48      -7.515  10.929  -1.125  1.00 11.16           H  
ATOM   2318  HB3 TYR B  48      -8.939  12.547   0.221  1.00 11.13           H  
ATOM   2319  HB2 TYR B  48      -7.910  11.605   1.193  1.00 11.13           H  
ATOM   2320  HD1 TYR B  48     -11.640  11.593  -0.036  1.00 13.60           H  
ATOM   2321  HD2 TYR B  48      -8.802  10.007   2.952  1.00 18.32           H  
ATOM   2322  HE1 TYR B  48     -13.427  11.019   1.370  1.00 16.18           H  
ATOM   2323  HE2 TYR B  48     -10.585   9.472   4.244  1.00 18.81           H  
ATOM   2324  HH  TYR B  48     -12.797   9.591   4.695  1.00 20.30           H  
ATOM   2325  N   ILE B  49      -6.874   9.034   0.514  1.00 11.69      D000 N  
ATOM   2326  CA  ILE B  49      -6.332   7.781   1.087  1.00 11.94      D000 C  
ATOM   2327  C   ILE B  49      -6.088   7.996   2.624  1.00 12.45      D000 C  
ATOM   2328  O   ILE B  49      -5.546   9.088   2.948  1.00 12.29      D000 O  
ATOM   2329  CB  ILE B  49      -5.064   7.298   0.245  1.00 11.74      D000 C  
ATOM   2330  CG1 ILE B  49      -5.460   6.829  -1.136  1.00 15.98      D000 C  
ATOM   2331  CG2 ILE B  49      -4.182   6.358   0.982  1.00 15.30      D000 C  
ATOM   2332  CD1 ILE B  49      -4.267   6.530  -2.040  1.00 18.56      D000 C  
ATOM   2333  H   ILE B  49      -6.387   9.907   0.661  1.00 11.69           H  
ATOM   2334  HA  ILE B  49      -7.101   7.008   1.101  1.00 11.94           H  
ATOM   2335  HB  ILE B  49      -4.446   8.189   0.134  1.00 11.74           H  
ATOM   2336 HG13 ILE B  49      -6.048   7.603  -1.629  1.00 15.98           H  
ATOM   2337 HG12 ILE B  49      -6.136   5.978  -1.049  1.00 15.98           H  
ATOM   2338 HG21 ILE B  49      -4.735   5.581   1.510  1.00 15.30           H  
ATOM   2339 HG22 ILE B  49      -3.354   5.865   0.473  1.00 15.30           H  
ATOM   2340 HG23 ILE B  49      -3.704   6.995   1.726  1.00 15.30           H  
ATOM   2341 HD11 ILE B  49      -3.304   6.643  -1.542  1.00 18.56           H  
ATOM   2342 HD12 ILE B  49      -4.270   5.525  -2.463  1.00 18.56           H  
ATOM   2343 HD13 ILE B  49      -4.230   7.167  -2.924  1.00 18.56           H  
ATOM   2344  N   GLN B  50      -6.467   7.012   3.445  1.00 12.16      D000 N  
ATOM   2345  CA  GLN B  50      -6.401   7.104   4.905  1.00 16.12      D000 C  
ATOM   2346  C   GLN B  50      -5.576   5.796   5.393  1.00 18.46      D000 C  
ATOM   2347  O   GLN B  50      -5.492   4.733   4.720  1.00 14.68      D000 O  
ATOM   2348  CB  GLN B  50      -7.813   7.169   5.447  1.00 14.89      D000 C  
ATOM   2349  CG  GLN B  50      -7.898   7.391   6.992  1.00 22.06      D000 C  
ATOM   2350  CD  GLN B  50      -9.330   7.218   7.429  1.00 29.49      D000 C  
ATOM   2351  NE2 GLN B  50      -9.570   7.209   8.738  1.00 33.76      D000 N  
ATOM   2352  OE1 GLN B  50     -10.256   7.085   6.633  1.00 31.22      D000 O  
ATOM   2353  H   GLN B  50      -6.646   6.098   3.054  1.00 12.16           H  
ATOM   2354  HA  GLN B  50      -5.832   7.952   5.285  1.00 16.12           H  
ATOM   2355  HB3 GLN B  50      -8.201   6.190   5.164  1.00 14.89           H  
ATOM   2356  HB2 GLN B  50      -8.381   7.893   4.863  1.00 14.89           H  
ATOM   2357  HG3 GLN B  50      -7.426   8.349   7.208  1.00 22.06           H  
ATOM   2358  HG2 GLN B  50      -7.414   6.571   7.523  1.00 22.06           H  
ATOM   2359 HE22 GLN B  50     -10.538   7.310   9.007  1.00 33.76           H  
ATOM   2360 HE21 GLN B  50      -8.843   6.971   9.398  1.00 33.76           H  
ATOM   2361  N   GLN B  51      -4.748   6.025   6.394  1.00 15.21      D000 N  
ATOM   2362  CA  GLN B  51      -4.032   5.002   7.123  1.00 14.75      D000 C  
ATOM   2363  C   GLN B  51      -4.757   4.985   8.504  1.00 17.02      D000 C  
ATOM   2364  O   GLN B  51      -4.875   6.013   9.098  1.00 17.17      D000 O  
ATOM   2365  CB  GLN B  51      -2.549   5.373   7.149  1.00 16.63      D000 C  
ATOM   2366  CG  GLN B  51      -1.655   4.127   7.701  1.00 17.03      D000 C  
ATOM   2367  CD  GLN B  51      -0.307   4.595   8.126  1.00 22.80      D000 C  
ATOM   2368  NE2 GLN B  51       0.698   3.794   7.822  1.00 20.70      D000 N  
ATOM   2369  OE1 GLN B  51      -0.076   5.607   8.828  1.00 22.52      D000 O  
ATOM   2370  H   GLN B  51      -4.657   6.987   6.687  1.00 15.21           H  
ATOM   2371  HA  GLN B  51      -4.204   4.119   6.508  1.00 14.75           H  
ATOM   2372  HB3 GLN B  51      -2.353   6.260   7.751  1.00 16.63           H  
ATOM   2373  HB2 GLN B  51      -2.327   5.542   6.095  1.00 16.63           H  
ATOM   2374  HG3 GLN B  51      -1.625   3.358   6.929  1.00 17.03           H  
ATOM   2375  HG2 GLN B  51      -2.176   3.703   8.559  1.00 17.03           H  
ATOM   2376 HE22 GLN B  51       1.658   3.907   8.113  1.00 20.70           H  
ATOM   2377 HE21 GLN B  51       0.338   3.018   7.285  1.00 20.70           H  
ATOM   2378  N   THR B  52      -5.140   3.764   8.995  1.00 17.32      D000 N  
ATOM   2379  CA  THR B  52      -5.848   3.823  10.246  1.00 14.39      D000 C  
ATOM   2380  C   THR B  52      -5.027   3.279  11.402  1.00 18.16      D000 C  
ATOM   2381  O   THR B  52      -3.829   3.028  11.130  1.00 18.43      D000 O  
ATOM   2382  CB  THR B  52      -7.054   2.896  10.078  1.00 20.30      D000 C  
ATOM   2383  CG2 THR B  52      -7.980   3.550   9.043  1.00 20.33      D000 C  
ATOM   2384  OG1 THR B  52      -6.748   1.581   9.638  1.00 17.29      D000 O  
ATOM   2385  H   THR B  52      -5.110   2.878   8.511  1.00 17.32           H  
ATOM   2386  HA  THR B  52      -6.134   4.843  10.504  1.00 14.39           H  
ATOM   2387  HB  THR B  52      -7.721   2.819  10.937  1.00 20.30           H  
ATOM   2388 HG21 THR B  52      -7.564   3.673   8.043  1.00 20.33           H  
ATOM   2389 HG22 THR B  52      -8.813   2.860   8.903  1.00 20.33           H  
ATOM   2390 HG23 THR B  52      -8.481   4.464   9.360  1.00 20.33           H  
ATOM   2391  HG1 THR B  52      -7.523   1.037   9.797  1.00 17.29           H  
ATOM   2392  N   ASP B  53      -5.605   2.997  12.619  1.00 19.51      D000 N  
ATOM   2393  CA  ASP B  53      -4.858   2.451  13.738  1.00 25.09      D000 C  
ATOM   2394  C   ASP B  53      -4.346   1.028  13.544  1.00 22.18      D000 C  
ATOM   2395  O   ASP B  53      -3.315   0.685  14.192  1.00 23.70      D000 O  
ATOM   2396  CB  ASP B  53      -5.586   2.613  15.142  1.00 28.29      D000 C  
ATOM   2397  CG  ASP B  53      -5.811   4.048  15.657  1.00 38.53      D000 C  
ATOM   2398  OD1 ASP B  53      -6.735   4.262  16.475  1.00 46.00      D000 O  
ATOM   2399  OD2 ASP B  53      -4.891   4.890  15.469  1.00 49.68      D000 O1-
ATOM   2400  H   ASP B  53      -6.568   3.236  12.809  1.00 19.51           H  
ATOM   2401  HA  ASP B  53      -3.872   2.916  13.738  1.00 25.09           H  
ATOM   2402  HB3 ASP B  53      -5.124   2.132  16.004  1.00 28.29           H  
ATOM   2403  HB2 ASP B  53      -6.580   2.165  15.159  1.00 28.29           H  
ATOM   2404  N   ASP B  54      -4.952   0.369  12.610  1.00 21.89      D000 N  
ATOM   2405  CA  ASP B  54      -4.487  -0.986  12.125  1.00 20.84      D000 C  
ATOM   2406  C   ASP B  54      -3.165  -0.915  11.356  1.00 20.96      D000 C  
ATOM   2407  O   ASP B  54      -2.504  -1.914  11.079  1.00 18.51      D000 O  
ATOM   2408  CB  ASP B  54      -5.546  -1.725  11.253  1.00 19.86      D000 C  
ATOM   2409  CG  ASP B  54      -6.975  -1.969  11.779  1.00 20.63      D000 C  
ATOM   2410  OD1 ASP B  54      -7.795  -2.296  10.945  1.00 17.95      D000 O  
ATOM   2411  OD2 ASP B  54      -7.268  -1.881  13.006  1.00 20.41      D000 O1-
ATOM   2412  H   ASP B  54      -5.737   0.800  12.143  1.00 21.89           H  
ATOM   2413  HA  ASP B  54      -4.191  -1.542  13.015  1.00 20.84           H  
ATOM   2414  HB3 ASP B  54      -5.154  -2.702  10.972  1.00 19.86           H  
ATOM   2415  HB2 ASP B  54      -5.687  -1.130  10.351  1.00 19.86           H  
ATOM   2416  N   SER B  55      -2.861   0.364  10.990  1.00 18.05      D000 N  
ATOM   2417  CA  SER B  55      -1.740   0.825  10.067  1.00 18.07      D000 C  
ATOM   2418  C   SER B  55      -2.062   0.484   8.566  1.00 14.71      D000 C  
ATOM   2419  O   SER B  55      -1.142   0.549   7.747  1.00 16.32      D000 O  
ATOM   2420  CB  SER B  55      -0.456   0.285  10.587  1.00 25.94      D000 C  
ATOM   2421  OG  SER B  55       0.791   0.726   9.886  1.00 27.70      D000 O  
ATOM   2422  H   SER B  55      -3.517   1.105  11.196  1.00 18.05           H  
ATOM   2423  HA  SER B  55      -1.803   1.906  10.186  1.00 18.07           H  
ATOM   2424  HB3 SER B  55      -0.498  -0.804  10.550  1.00 25.94           H  
ATOM   2425  HB2 SER B  55      -0.444   0.409  11.670  1.00 25.94           H  
ATOM   2426  HG  SER B  55       0.692   0.692   8.932  1.00 27.70           H  
ATOM   2427  N   LEU B  56      -3.263  -0.078   8.242  1.00 14.49      D000 N  
ATOM   2428  CA  LEU B  56      -3.758  -0.448   6.980  1.00 12.13      D000 C  
ATOM   2429  C   LEU B  56      -4.102   0.739   6.158  1.00 13.26      D000 C  
ATOM   2430  O   LEU B  56      -4.631   1.744   6.630  1.00 13.12      D000 O  
ATOM   2431  CB  LEU B  56      -5.037  -1.325   7.175  1.00 11.10      D000 C  
ATOM   2432  CG  LEU B  56      -4.870  -2.845   7.277  1.00 12.10      D000 C  
ATOM   2433  CD1 LEU B  56      -4.031  -3.487   8.478  1.00 16.66      D000 C  
ATOM   2434  CD2 LEU B  56      -6.242  -3.576   7.318  1.00 14.24      D000 C  
ATOM   2435  H   LEU B  56      -3.911  -0.185   9.009  1.00 14.49           H  
ATOM   2436  HA  LEU B  56      -2.949  -0.986   6.485  1.00 12.13           H  
ATOM   2437  HB3 LEU B  56      -5.579  -1.118   6.252  1.00 11.10           H  
ATOM   2438  HB2 LEU B  56      -5.670  -0.903   7.956  1.00 11.10           H  
ATOM   2439  HG  LEU B  56      -4.376  -3.183   6.367  1.00 12.10           H  
ATOM   2440 HD11 LEU B  56      -4.640  -3.734   9.347  1.00 16.66           H  
ATOM   2441 HD12 LEU B  56      -3.659  -4.457   8.149  1.00 16.66           H  
ATOM   2442 HD13 LEU B  56      -3.184  -2.883   8.804  1.00 16.66           H  
ATOM   2443 HD21 LEU B  56      -6.772  -3.379   8.250  1.00 14.24           H  
ATOM   2444 HD22 LEU B  56      -6.963  -3.259   6.564  1.00 14.24           H  
ATOM   2445 HD23 LEU B  56      -6.167  -4.650   7.146  1.00 14.24           H  
ATOM   2446  N   ILE B  57      -3.832   0.680   4.874  1.00 10.43      D000 N  
ATOM   2447  CA  ILE B  57      -4.355   1.676   3.935  1.00 11.74      D000 C  
ATOM   2448  C   ILE B  57      -5.825   1.419   3.489  1.00 13.82      D000 C  
ATOM   2449  O   ILE B  57      -6.225   0.268   3.196  1.00 11.76      D000 O  
ATOM   2450  CB  ILE B  57      -3.478   1.731   2.652  1.00 14.14      D000 C  
ATOM   2451  CG1 ILE B  57      -1.966   1.911   2.985  1.00 17.07      D000 C  
ATOM   2452  CG2 ILE B  57      -3.801   2.837   1.566  1.00 11.87      D000 C  
ATOM   2453  CD1 ILE B  57      -1.562   3.179   3.695  1.00 19.87      D000 C  
ATOM   2454  H   ILE B  57      -3.534  -0.166   4.409  1.00 10.43           H  
ATOM   2455  HA  ILE B  57      -4.368   2.685   4.348  1.00 11.74           H  
ATOM   2456  HB  ILE B  57      -3.438   0.750   2.179  1.00 14.14           H  
ATOM   2457 HG13 ILE B  57      -1.446   1.747   2.042  1.00 17.07           H  
ATOM   2458 HG12 ILE B  57      -1.671   1.094   3.643  1.00 17.07           H  
ATOM   2459 HG21 ILE B  57      -3.783   3.723   2.200  1.00 11.87           H  
ATOM   2460 HG22 ILE B  57      -3.081   2.960   0.757  1.00 11.87           H  
ATOM   2461 HG23 ILE B  57      -4.781   2.764   1.093  1.00 11.87           H  
ATOM   2462 HD11 ILE B  57      -1.362   3.937   2.938  1.00 19.87           H  
ATOM   2463 HD12 ILE B  57      -2.372   3.640   4.260  1.00 19.87           H  
ATOM   2464 HD13 ILE B  57      -0.661   3.147   4.308  1.00 19.87           H  
ATOM   2465  N   HIS B  58      -6.622   2.526   3.464  1.00 12.18      D000 N  
ATOM   2466  CA  HIS B  58      -7.981   2.574   2.969  1.00 11.97      D000 C  
ATOM   2467  C   HIS B  58      -7.894   3.546   1.812  1.00 12.40      D000 C  
ATOM   2468  O   HIS B  58      -7.162   4.538   1.963  1.00 12.52      D000 O  
ATOM   2469  CB  HIS B  58      -8.918   3.025   4.124  1.00 13.05      D000 C  
ATOM   2470  CG  HIS B  58      -9.204   2.022   5.252  1.00 16.15      D000 C  
ATOM   2471  CD2 HIS B  58      -8.455   1.255   6.076  1.00 15.02      D000 C  
ATOM   2472  ND1 HIS B  58     -10.524   1.901   5.666  1.00 13.97      D000 N  
ATOM   2473  CE1 HIS B  58     -10.490   0.934   6.593  1.00 17.27      D000 C  
ATOM   2474  NE2 HIS B  58      -9.255   0.508   6.965  1.00 16.85      D000 N  
ATOM   2475  H   HIS B  58      -6.165   3.400   3.681  1.00 12.18           H  
ATOM   2476  HA  HIS B  58      -8.266   1.566   2.670  1.00 11.97           H  
ATOM   2477  HB3 HIS B  58      -9.901   3.273   3.724  1.00 13.05           H  
ATOM   2478  HB2 HIS B  58      -8.545   3.941   4.582  1.00 13.05           H  
ATOM   2479  HD2 HIS B  58      -7.388   1.172   6.219  1.00 15.02           H  
ATOM   2480  HD1 HIS B  58     -11.349   2.312   5.251  1.00 13.97           H  
ATOM   2481  HE1 HIS B  58     -11.416   0.620   7.050  1.00 17.27           H  
ATOM   2482  N   PHE B  59      -8.591   3.275   0.701  1.00  9.73      D000 N  
ATOM   2483  CA  PHE B  59      -9.002   4.310  -0.276  1.00  8.99      D000 C  
ATOM   2484  C   PHE B  59     -10.395   4.788   0.185  1.00  8.80      D000 C  
ATOM   2485  O   PHE B  59     -11.069   4.081   0.912  1.00 10.33      D000 O  
ATOM   2486  CB  PHE B  59      -9.066   3.634  -1.665  1.00  9.15      D000 C  
ATOM   2487  CG  PHE B  59      -8.955   4.496  -2.899  1.00 11.90      D000 C  
ATOM   2488  CD1 PHE B  59     -10.012   5.204  -3.447  1.00 10.63      D000 C  
ATOM   2489  CD2 PHE B  59      -7.645   4.673  -3.433  1.00 13.46      D000 C  
ATOM   2490  CE1 PHE B  59      -9.820   5.968  -4.548  1.00  9.95      D000 C  
ATOM   2491  CE2 PHE B  59      -7.456   5.570  -4.454  1.00 13.75      D000 C  
ATOM   2492  CZ  PHE B  59      -8.568   6.146  -5.067  1.00 11.27      D000 C  
ATOM   2493  H   PHE B  59      -9.210   2.478   0.658  1.00  9.73           H  
ATOM   2494  HA  PHE B  59      -8.246   5.095  -0.288  1.00  8.99           H  
ATOM   2495  HB3 PHE B  59      -9.976   3.035  -1.643  1.00  9.15           H  
ATOM   2496  HB2 PHE B  59      -8.435   2.754  -1.798  1.00  9.15           H  
ATOM   2497  HD1 PHE B  59     -10.945   5.085  -2.915  1.00 10.63           H  
ATOM   2498  HD2 PHE B  59      -6.884   4.141  -2.880  1.00 13.46           H  
ATOM   2499  HE1 PHE B  59     -10.633   6.515  -5.002  1.00  9.95           H  
ATOM   2500  HE2 PHE B  59      -6.450   5.695  -4.825  1.00 13.75           H  
ATOM   2501  HZ  PHE B  59      -8.555   6.709  -5.989  1.00 11.27           H  
ATOM   2502  N   CYS B  60     -10.787   6.028  -0.157  1.00  8.75      D000 N  
ATOM   2503  CA  CYS B  60     -12.007   6.757   0.214  1.00  8.46      D000 C  
ATOM   2504  C   CYS B  60     -12.362   7.795  -0.819  1.00  9.71      D000 C  
ATOM   2505  O   CYS B  60     -11.443   8.320  -1.435  1.00  9.15      D000 O  
ATOM   2506  CB  CYS B  60     -11.973   7.344   1.687  1.00 10.80      D000 C  
ATOM   2507  SG  CYS B  60     -12.459   6.190   2.978  1.00 15.04      D000 S  
ATOM   2508  H   CYS B  60     -10.184   6.483  -0.827  1.00  8.75           H  
ATOM   2509  HA  CYS B  60     -12.779   5.988   0.261  1.00  8.46           H  
ATOM   2510  HB3 CYS B  60     -12.688   8.166   1.739  1.00 10.80           H  
ATOM   2511  HB2 CYS B  60     -10.986   7.768   1.871  1.00 10.80           H  
ATOM   2512  HG  CYS B  60     -11.696   5.208   2.491  1.00 15.04           H  
ATOM   2513  N   TRP B  61     -13.647   8.125  -0.871  1.00  7.46      D000 N  
ATOM   2514  CA  TRP B  61     -14.035   9.148  -1.793  1.00  7.00      D000 C  
ATOM   2515  C   TRP B  61     -15.185   9.910  -0.980  1.00 11.91      D000 C  
ATOM   2516  O   TRP B  61     -15.848   9.278  -0.158  1.00 11.33      D000 O  
ATOM   2517  CB  TRP B  61     -14.593   8.446  -3.037  1.00 11.03      D000 C  
ATOM   2518  CG  TRP B  61     -15.130   9.338  -4.122  1.00  9.39      D000 C  
ATOM   2519  CD1 TRP B  61     -14.444   9.915  -5.087  1.00 10.53      D000 C  
ATOM   2520  CD2 TRP B  61     -16.513   9.878  -4.213  1.00 13.45      D000 C  
ATOM   2521  CE2 TRP B  61     -16.564  10.782  -5.315  1.00 11.53      D000 C  
ATOM   2522  CE3 TRP B  61     -17.659   9.780  -3.416  1.00 12.69      D000 C  
ATOM   2523  NE1 TRP B  61     -15.242  10.696  -5.818  1.00  9.60      D000 N  
ATOM   2524  CZ2 TRP B  61     -17.750  11.558  -5.600  1.00 11.62      D000 C  
ATOM   2525  CZ3 TRP B  61     -18.849  10.502  -3.646  1.00 14.54      D000 C  
ATOM   2526  CH2 TRP B  61     -18.892  11.417  -4.773  1.00 12.71      D000 C  
ATOM   2527  H   TRP B  61     -14.306   7.469  -0.476  1.00  7.46           H  
ATOM   2528  HA  TRP B  61     -13.240   9.857  -2.022  1.00  7.00           H  
ATOM   2529  HB3 TRP B  61     -15.296   7.668  -2.739  1.00 11.03           H  
ATOM   2530  HB2 TRP B  61     -13.750   7.906  -3.466  1.00 11.03           H  
ATOM   2531  HD1 TRP B  61     -13.400   9.744  -5.306  1.00 10.53           H  
ATOM   2532  HE3 TRP B  61     -17.540   9.115  -2.573  1.00 12.69           H  
ATOM   2533  HE1 TRP B  61     -14.793  11.321  -6.472  1.00  9.60           H  
ATOM   2534  HZ2 TRP B  61     -17.715  12.230  -6.445  1.00 11.62           H  
ATOM   2535  HZ3 TRP B  61     -19.685  10.363  -2.977  1.00 14.54           H  
ATOM   2536  HH2 TRP B  61     -19.804  11.923  -5.053  1.00 12.71           H  
ATOM   2537  N   LYS B  62     -15.428  11.201  -1.131  1.00  9.20      D000 N  
ATOM   2538  CA  LYS B  62     -16.317  12.102  -0.384  1.00 13.70      D000 C  
ATOM   2539  C   LYS B  62     -17.075  13.044  -1.271  1.00 13.84      D000 C  
ATOM   2540  O   LYS B  62     -16.395  13.839  -1.941  1.00 12.09      D000 O  
ATOM   2541  CB  LYS B  62     -15.507  12.717   0.677  1.00 13.13      D000 C  
ATOM   2542  CG  LYS B  62     -16.225  13.801   1.407  1.00 15.05      D000 C  
ATOM   2543  CD  LYS B  62     -15.547  14.170   2.764  1.00 24.64      D000 C  
ATOM   2544  CE  LYS B  62     -16.502  14.720   3.845  1.00 32.77      D000 C  
ATOM   2545  NZ  LYS B  62     -15.866  14.757   5.134  1.00 36.42      D000 N1+
ATOM   2546  H   LYS B  62     -14.760  11.757  -1.645  1.00  9.20           H  
ATOM   2547  HA  LYS B  62     -17.045  11.442   0.088  1.00 13.70           H  
ATOM   2548  HB3 LYS B  62     -14.658  13.164   0.160  1.00 13.13           H  
ATOM   2549  HB2 LYS B  62     -15.115  11.969   1.367  1.00 13.13           H  
ATOM   2550  HG3 LYS B  62     -17.244  13.501   1.654  1.00 15.05           H  
ATOM   2551  HG2 LYS B  62     -16.198  14.735   0.846  1.00 15.05           H  
ATOM   2552  HD3 LYS B  62     -14.675  14.818   2.668  1.00 24.64           H  
ATOM   2553  HD2 LYS B  62     -15.120  13.323   3.299  1.00 24.64           H  
ATOM   2554  HE3 LYS B  62     -17.287  13.979   3.998  1.00 32.77           H  
ATOM   2555  HE2 LYS B  62     -16.931  15.683   3.572  1.00 32.77           H  
ATOM   2556  HZ1 LYS B  62     -15.590  13.800   5.305  1.00 36.42           H  
ATOM   2557  HZ2 LYS B  62     -14.980  15.231   5.237  1.00 36.42           H  
ATOM   2558  HZ3 LYS B  62     -16.494  15.111   5.841  1.00 36.42           H  
ATOM   2559  N   ASP B  63     -18.382  13.076  -1.114  1.00 11.89      D000 N  
ATOM   2560  CA  ASP B  63     -19.299  13.996  -1.809  1.00 15.04      D000 C  
ATOM   2561  C   ASP B  63     -19.169  15.369  -1.082  1.00 14.38      D000 C  
ATOM   2562  O   ASP B  63     -19.469  15.478   0.108  1.00 14.70      D000 O  
ATOM   2563  CB  ASP B  63     -20.745  13.383  -1.860  1.00 15.13      D000 C  
ATOM   2564  CG  ASP B  63     -21.752  14.220  -2.689  1.00 15.28      D000 C  
ATOM   2565  OD1 ASP B  63     -22.851  13.602  -2.862  1.00 16.52      D000 O  
ATOM   2566  OD2 ASP B  63     -21.770  15.469  -2.767  1.00 20.77      D000 O1-
ATOM   2567  H   ASP B  63     -18.893  12.421  -0.540  1.00 11.89           H  
ATOM   2568  HA  ASP B  63     -19.009  13.996  -2.860  1.00 15.04           H  
ATOM   2569  HB3 ASP B  63     -20.924  13.484  -0.789  1.00 15.13           H  
ATOM   2570  HB2 ASP B  63     -20.778  12.306  -2.023  1.00 15.13           H  
ATOM   2571  N   ARG B  64     -18.748  16.342  -1.851  1.00 10.24      D000 N  
ATOM   2572  CA  ARG B  64     -18.507  17.634  -1.279  1.00 11.81      D000 C  
ATOM   2573  C   ARG B  64     -19.704  18.563  -0.958  1.00 15.55      D000 C  
ATOM   2574  O   ARG B  64     -19.711  19.428  -0.071  1.00 18.60      D000 O  
ATOM   2575  CB  ARG B  64     -17.499  18.349  -2.169  1.00 12.16      D000 C  
ATOM   2576  CG  ARG B  64     -16.179  17.540  -2.365  1.00 14.84      D000 C  
ATOM   2577  CD  ARG B  64     -15.206  18.341  -3.161  1.00 16.19      D000 C  
ATOM   2578  NE  ARG B  64     -14.589  19.323  -2.264  1.00 19.23      D000 N  
ATOM   2579  CZ  ARG B  64     -14.013  20.537  -2.594  1.00 17.12      D000 C  
ATOM   2580  NH1 ARG B  64     -13.907  20.956  -3.853  1.00 15.11      D000 N  
ATOM   2581  NH2 ARG B  64     -13.532  21.332  -1.575  1.00 16.37      D000 N1+
ATOM   2582  H   ARG B  64     -18.508  16.112  -2.805  1.00 10.24           H  
ATOM   2583  HA  ARG B  64     -18.105  17.420  -0.288  1.00 11.81           H  
ATOM   2584  HB3 ARG B  64     -17.272  19.282  -1.652  1.00 12.16           H  
ATOM   2585  HB2 ARG B  64     -18.112  18.575  -3.041  1.00 12.16           H  
ATOM   2586  HG3 ARG B  64     -16.227  16.523  -2.755  1.00 14.84           H  
ATOM   2587  HG2 ARG B  64     -15.732  17.196  -1.432  1.00 14.84           H  
ATOM   2588  HD3 ARG B  64     -15.677  19.011  -3.881  1.00 16.19           H  
ATOM   2589  HD2 ARG B  64     -14.469  17.694  -3.637  1.00 16.19           H  
ATOM   2590  HE  ARG B  64     -14.891  19.188  -1.309  1.00 19.23           H  
ATOM   2591 HH12 ARG B  64     -13.940  20.229  -4.554  1.00 15.11           H  
ATOM   2592 HH11 ARG B  64     -13.614  21.913  -3.990  1.00 15.11           H  
ATOM   2593 HH22 ARG B  64     -13.023  22.203  -1.621  1.00 16.37           H  
ATOM   2594 HH21 ARG B  64     -13.749  20.903  -0.686  1.00 16.37           H  
ATOM   2595  N   THR B  65     -20.847  18.256  -1.585  1.00 14.37      D000 N  
ATOM   2596  CA  THR B  65     -22.101  18.953  -1.270  1.00 18.18      D000 C  
ATOM   2597  C   THR B  65     -22.920  18.310  -0.068  1.00 15.92      D000 C  
ATOM   2598  O   THR B  65     -23.485  19.077   0.716  1.00 17.30      D000 O  
ATOM   2599  CB  THR B  65     -22.951  18.953  -2.561  1.00 16.37      D000 C  
ATOM   2600  CG2 THR B  65     -24.254  19.628  -2.377  1.00 22.33      D000 C  
ATOM   2601  OG1 THR B  65     -22.206  19.524  -3.689  1.00 21.99      D000 O  
ATOM   2602  H   THR B  65     -20.929  17.376  -2.075  1.00 14.37           H  
ATOM   2603  HA  THR B  65     -22.102  19.990  -0.933  1.00 18.18           H  
ATOM   2604  HB  THR B  65     -23.239  17.938  -2.833  1.00 16.37           H  
ATOM   2605 HG21 THR B  65     -24.167  20.715  -2.393  1.00 22.33           H  
ATOM   2606 HG22 THR B  65     -24.989  19.357  -3.135  1.00 22.33           H  
ATOM   2607 HG23 THR B  65     -24.718  19.322  -1.439  1.00 22.33           H  
ATOM   2608  HG1 THR B  65     -21.719  20.280  -3.354  1.00 21.99           H  
ATOM   2609  N   SER B  66     -22.874  16.963  -0.023  1.00 13.41      D000 N  
ATOM   2610  CA  SER B  66     -23.694  16.260   1.097  1.00 15.77      D000 C  
ATOM   2611  C   SER B  66     -22.795  16.048   2.287  1.00 16.24      D000 C  
ATOM   2612  O   SER B  66     -23.258  16.205   3.442  1.00 14.67      D000 O  
ATOM   2613  CB  SER B  66     -24.266  14.988   0.392  1.00 16.93      D000 C  
ATOM   2614  OG  SER B  66     -23.340  14.003  -0.002  1.00 13.57      D000 O  
ATOM   2615  H   SER B  66     -22.461  16.331  -0.694  1.00 13.41           H  
ATOM   2616  HA  SER B  66     -24.552  16.891   1.330  1.00 15.77           H  
ATOM   2617  HB3 SER B  66     -24.803  15.135  -0.545  1.00 16.93           H  
ATOM   2618  HB2 SER B  66     -24.962  14.522   1.090  1.00 16.93           H  
ATOM   2619  HG  SER B  66     -23.166  13.940  -0.944  1.00 13.57           H  
ATOM   2620  N   GLY B  67     -21.473  15.867   2.094  1.00 13.07      D000 N  
ATOM   2621  CA  GLY B  67     -20.537  15.489   3.167  1.00 13.81      D000 C  
ATOM   2622  C   GLY B  67     -20.434  13.953   3.354  1.00 17.21      D000 C  
ATOM   2623  O   GLY B  67     -19.551  13.569   4.188  1.00 24.48      D000 O  
ATOM   2624  H   GLY B  67     -21.060  15.951   1.176  1.00 13.07           H  
ATOM   2625  HA3 GLY B  67     -20.707  15.918   4.154  1.00 13.81           H  
ATOM   2626  HA2 GLY B  67     -19.517  15.768   2.903  1.00 13.81           H  
ATOM   2627  N   ASN B  68     -21.096  13.085   2.490  1.00 14.44      D000 N  
ATOM   2628  CA  ASN B  68     -21.128  11.652   2.597  1.00 21.91      D000 C  
ATOM   2629  C   ASN B  68     -19.839  11.109   1.943  1.00 15.53      D000 C  
ATOM   2630  O   ASN B  68     -19.518  11.577   0.823  1.00 15.98      D000 O  
ATOM   2631  CB  ASN B  68     -22.320  11.057   1.747  1.00 21.41      D000 C  
ATOM   2632  CG  ASN B  68     -23.728  11.496   2.151  1.00 29.99      D000 C  
ATOM   2633  ND2 ASN B  68     -24.781  10.796   1.685  1.00 25.16      D000 N  
ATOM   2634  OD1 ASN B  68     -23.836  12.410   2.998  1.00 33.11      D000 O  
ATOM   2635  H   ASN B  68     -21.717  13.525   1.827  1.00 14.44           H  
ATOM   2636  HA  ASN B  68     -21.172  11.395   3.655  1.00 21.91           H  
ATOM   2637  HB3 ASN B  68     -22.214   9.975   1.826  1.00 21.41           H  
ATOM   2638  HB2 ASN B  68     -22.280  11.340   0.695  1.00 21.41           H  
ATOM   2639 HD22 ASN B  68     -25.678  11.110   2.027  1.00 25.16           H  
ATOM   2640 HD21 ASN B  68     -24.615   9.969   1.130  1.00 25.16           H  
ATOM   2641  N   VAL B  69     -19.272  10.063   2.558  1.00 21.24      D000 N  
ATOM   2642  CA  VAL B  69     -18.176   9.252   2.144  1.00 16.27      D000 C  
ATOM   2643  C   VAL B  69     -18.846   8.010   1.504  1.00 21.13      D000 C  
ATOM   2644  O   VAL B  69     -19.794   7.478   2.015  1.00 22.04      D000 O  
ATOM   2645  CB  VAL B  69     -17.248   8.824   3.295  1.00 14.72      D000 C  
ATOM   2646  CG1 VAL B  69     -17.936   8.308   4.607  1.00 15.49      D000 C  
ATOM   2647  CG2 VAL B  69     -16.108   7.858   2.893  1.00 17.97      D000 C  
ATOM   2648  H   VAL B  69     -19.717   9.542   3.300  1.00 21.24           H  
ATOM   2649  HA  VAL B  69     -17.603   9.766   1.371  1.00 16.27           H  
ATOM   2650  HB  VAL B  69     -16.746   9.773   3.485  1.00 14.72           H  
ATOM   2651 HG11 VAL B  69     -17.092   8.214   5.290  1.00 15.49           H  
ATOM   2652 HG12 VAL B  69     -18.535   9.052   5.133  1.00 15.49           H  
ATOM   2653 HG13 VAL B  69     -18.357   7.305   4.540  1.00 15.49           H  
ATOM   2654 HG21 VAL B  69     -16.507   6.851   2.773  1.00 17.97           H  
ATOM   2655 HG22 VAL B  69     -15.727   8.240   1.946  1.00 17.97           H  
ATOM   2656 HG23 VAL B  69     -15.306   7.719   3.619  1.00 17.97           H  
ATOM   2657  N   GLU B  70     -18.281   7.655   0.311  1.00 13.39      D000 N  
ATOM   2658  CA  GLU B  70     -18.465   6.480  -0.546  1.00 17.43      D000 C  
ATOM   2659  C   GLU B  70     -17.042   5.896  -0.857  1.00 23.70      D000 C  
ATOM   2660  O   GLU B  70     -16.014   6.517  -0.669  1.00 22.67      D000 O  
ATOM   2661  CB  GLU B  70     -19.220   6.783  -1.818  1.00 19.30      D000 C  
ATOM   2662  CG  GLU B  70     -20.524   7.655  -1.571  1.00 26.23      D000 C  
ATOM   2663  CD  GLU B  70     -21.405   7.806  -2.783  1.00 29.60      D000 C  
ATOM   2664  OE1 GLU B  70     -21.077   7.437  -3.941  1.00 35.14      D000 O  
ATOM   2665  OE2 GLU B  70     -22.431   8.397  -2.646  1.00 32.35      D000 O1-
ATOM   2666  H   GLU B  70     -17.386   8.096   0.154  1.00 13.39           H  
ATOM   2667  HA  GLU B  70     -19.045   5.675  -0.094  1.00 17.43           H  
ATOM   2668  HB3 GLU B  70     -19.482   5.762  -2.095  1.00 19.30           H  
ATOM   2669  HB2 GLU B  70     -18.514   7.238  -2.513  1.00 19.30           H  
ATOM   2670  HG3 GLU B  70     -20.214   8.635  -1.210  1.00 26.23           H  
ATOM   2671  HG2 GLU B  70     -21.070   7.189  -0.750  1.00 26.23           H  
ATOM   2672  N   ASP B  71     -17.138   4.631  -1.158  1.00 13.51      D000 N  
ATOM   2673  CA  ASP B  71     -16.039   3.714  -1.582  1.00 14.39      D000 C  
ATOM   2674  C   ASP B  71     -14.921   3.622  -0.503  1.00 14.44      D000 C  
ATOM   2675  O   ASP B  71     -13.734   3.732  -0.824  1.00 10.49      D000 O  
ATOM   2676  CB  ASP B  71     -15.336   3.956  -2.941  1.00 15.70      D000 C  
ATOM   2677  CG  ASP B  71     -16.374   4.023  -4.100  1.00 24.69      D000 C  
ATOM   2678  OD1 ASP B  71     -15.975   4.615  -5.149  1.00 28.18      D000 O  
ATOM   2679  OD2 ASP B  71     -17.532   3.470  -3.965  1.00 28.16      D000 O1-
ATOM   2680  H   ASP B  71     -18.026   4.152  -1.224  1.00 13.51           H  
ATOM   2681  HA  ASP B  71     -16.377   2.679  -1.542  1.00 14.39           H  
ATOM   2682  HB3 ASP B  71     -14.603   3.162  -3.086  1.00 15.70           H  
ATOM   2683  HB2 ASP B  71     -14.942   4.968  -2.851  1.00 15.70           H  
ATOM   2684  N   ASP B  72     -15.202   3.497   0.779  1.00 10.77      D000 N  
ATOM   2685  CA  ASP B  72     -14.170   3.115   1.858  1.00 13.51      D000 C  
ATOM   2686  C   ASP B  72     -13.802   1.608   1.646  1.00 14.54      D000 C  
ATOM   2687  O   ASP B  72     -14.607   0.731   1.835  1.00 14.02      D000 O  
ATOM   2688  CB  ASP B  72     -14.817   3.481   3.249  1.00 15.27      D000 C  
ATOM   2689  CG  ASP B  72     -14.101   3.035   4.522  1.00 21.76      D000 C  
ATOM   2690  OD1 ASP B  72     -14.846   2.954   5.558  1.00 18.13      D000 O  
ATOM   2691  OD2 ASP B  72     -12.838   3.076   4.556  1.00 21.52      D000 O1-
ATOM   2692  H   ASP B  72     -16.199   3.403   0.911  1.00 10.77           H  
ATOM   2693  HA  ASP B  72     -13.236   3.675   1.816  1.00 13.51           H  
ATOM   2694  HB3 ASP B  72     -15.802   3.013   3.268  1.00 15.27           H  
ATOM   2695  HB2 ASP B  72     -14.983   4.545   3.414  1.00 15.27           H  
ATOM   2696  N   LEU B  73     -12.632   1.422   1.061  1.00 11.90      D000 N  
ATOM   2697  CA  LEU B  73     -12.125   0.160   0.579  1.00 10.74      D000 C  
ATOM   2698  C   LEU B  73     -10.614  -0.090   0.903  1.00 10.41      D000 C  
ATOM   2699  O   LEU B  73      -9.794   0.806   0.662  1.00 12.02      D000 O  
ATOM   2700  CB  LEU B  73     -12.296  -0.038  -1.044  1.00 14.24      D000 C  
ATOM   2701  CG  LEU B  73     -13.652  -0.478  -1.482  1.00 17.47      D000 C  
ATOM   2702  CD1 LEU B  73     -13.805  -0.424  -3.016  1.00 25.78      D000 C  
ATOM   2703  CD2 LEU B  73     -14.060  -1.878  -0.973  1.00 21.06      D000 C  
ATOM   2704  H   LEU B  73     -11.974   2.189   1.046  1.00 11.90           H  
ATOM   2705  HA  LEU B  73     -12.689  -0.640   1.058  1.00 10.74           H  
ATOM   2706  HB3 LEU B  73     -11.560  -0.823  -1.218  1.00 14.24           H  
ATOM   2707  HB2 LEU B  73     -12.043   0.893  -1.551  1.00 14.24           H  
ATOM   2708  HG  LEU B  73     -14.432   0.227  -1.192  1.00 17.47           H  
ATOM   2709 HD11 LEU B  73     -14.865  -0.632  -3.165  1.00 25.78           H  
ATOM   2710 HD12 LEU B  73     -13.523   0.523  -3.476  1.00 25.78           H  
ATOM   2711 HD13 LEU B  73     -13.180  -1.208  -3.444  1.00 25.78           H  
ATOM   2712 HD21 LEU B  73     -14.426  -2.479  -1.805  1.00 21.06           H  
ATOM   2713 HD22 LEU B  73     -13.197  -2.360  -0.513  1.00 21.06           H  
ATOM   2714 HD23 LEU B  73     -14.760  -1.831  -0.138  1.00 21.06           H  
ATOM   2715  N   ILE B  74     -10.191  -1.152   1.615  1.00 10.13      D000 N  
ATOM   2716  CA  ILE B  74      -8.879  -1.483   2.079  1.00 10.13      D000 C  
ATOM   2717  C   ILE B  74      -7.939  -1.723   0.852  1.00 12.37      D000 C  
ATOM   2718  O   ILE B  74      -8.323  -2.402  -0.111  1.00 10.87      D000 O  
ATOM   2719  CB  ILE B  74      -8.722  -2.673   3.077  1.00 10.85      D000 C  
ATOM   2720  CG1 ILE B  74      -9.343  -2.291   4.459  1.00 15.63      D000 C  
ATOM   2721  CG2 ILE B  74      -7.288  -3.105   3.352  1.00 11.33      D000 C  
ATOM   2722  CD1 ILE B  74      -9.647  -3.533   5.339  1.00 17.93      D000 C  
ATOM   2723  H   ILE B  74     -10.991  -1.732   1.823  1.00 10.13           H  
ATOM   2724  HA  ILE B  74      -8.516  -0.568   2.547  1.00 10.13           H  
ATOM   2725  HB  ILE B  74      -9.410  -3.434   2.709  1.00 10.85           H  
ATOM   2726 HG13 ILE B  74     -10.259  -1.703   4.510  1.00 15.63           H  
ATOM   2727 HG12 ILE B  74      -8.629  -1.698   5.030  1.00 15.63           H  
ATOM   2728 HG21 ILE B  74      -6.783  -2.460   4.071  1.00 11.33           H  
ATOM   2729 HG22 ILE B  74      -7.275  -4.046   3.902  1.00 11.33           H  
ATOM   2730 HG23 ILE B  74      -6.697  -3.310   2.460  1.00 11.33           H  
ATOM   2731 HD11 ILE B  74     -10.485  -3.295   5.994  1.00 17.93           H  
ATOM   2732 HD12 ILE B  74      -9.979  -4.351   4.700  1.00 17.93           H  
ATOM   2733 HD13 ILE B  74      -8.782  -3.882   5.903  1.00 17.93           H  
ATOM   2734  N   ILE B  75      -6.710  -1.264   0.993  1.00  7.85      D000 N  
ATOM   2735  CA  ILE B  75      -5.701  -1.446  -0.038  1.00  7.57      D000 C  
ATOM   2736  C   ILE B  75      -4.742  -2.632   0.324  1.00 10.85      D000 C  
ATOM   2737  O   ILE B  75      -4.288  -2.672   1.446  1.00 11.40      D000 O  
ATOM   2738  CB  ILE B  75      -4.965  -0.065  -0.105  1.00 11.07      D000 C  
ATOM   2739  CG1 ILE B  75      -5.824   1.054  -0.903  1.00 13.15      D000 C  
ATOM   2740  CG2 ILE B  75      -3.495   0.037  -0.603  1.00 11.91      D000 C  
ATOM   2741  CD1 ILE B  75      -5.907   0.716  -2.408  1.00 20.36      D000 C  
ATOM   2742  H   ILE B  75      -6.367  -1.065   1.922  1.00  7.85           H  
ATOM   2743  HA  ILE B  75      -6.260  -1.632  -0.955  1.00  7.57           H  
ATOM   2744  HB  ILE B  75      -4.916   0.303   0.920  1.00 11.07           H  
ATOM   2745 HG13 ILE B  75      -5.378   2.044  -0.817  1.00 13.15           H  
ATOM   2746 HG12 ILE B  75      -6.802   1.232  -0.456  1.00 13.15           H  
ATOM   2747 HG21 ILE B  75      -2.816  -0.474   0.079  1.00 11.91           H  
ATOM   2748 HG22 ILE B  75      -3.454  -0.514  -1.542  1.00 11.91           H  
ATOM   2749 HG23 ILE B  75      -3.339   1.104  -0.768  1.00 11.91           H  
ATOM   2750 HD11 ILE B  75      -5.667   1.511  -3.113  1.00 20.36           H  
ATOM   2751 HD12 ILE B  75      -5.240  -0.085  -2.726  1.00 20.36           H  
ATOM   2752 HD13 ILE B  75      -6.870   0.290  -2.689  1.00 20.36           H  
ATOM   2753  N   PHE B  76      -4.346  -3.351  -0.764  1.00  9.46      D000 N  
ATOM   2754  CA  PHE B  76      -3.374  -4.465  -0.736  1.00 11.18      D000 C  
ATOM   2755  C   PHE B  76      -2.269  -4.186  -1.797  1.00 12.31      D000 C  
ATOM   2756  O   PHE B  76      -2.594  -4.020  -2.947  1.00 11.67      D000 O  
ATOM   2757  CB  PHE B  76      -4.206  -5.685  -1.187  1.00 12.52      D000 C  
ATOM   2758  CG  PHE B  76      -5.230  -6.184  -0.207  1.00 12.43      D000 C  
ATOM   2759  CD1 PHE B  76      -6.569  -5.818  -0.456  1.00 12.08      D000 C  
ATOM   2760  CD2 PHE B  76      -4.836  -7.011   0.919  1.00 13.76      D000 C  
ATOM   2761  CE1 PHE B  76      -7.569  -6.233   0.412  1.00 12.14      D000 C  
ATOM   2762  CE2 PHE B  76      -5.914  -7.507   1.669  1.00 11.16      D000 C  
ATOM   2763  CZ  PHE B  76      -7.212  -7.131   1.437  1.00 12.73      D000 C  
ATOM   2764  H   PHE B  76      -4.506  -3.110  -1.732  1.00  9.46           H  
ATOM   2765  HA  PHE B  76      -2.979  -4.464   0.280  1.00 11.18           H  
ATOM   2766  HB3 PHE B  76      -3.477  -6.430  -1.506  1.00 12.52           H  
ATOM   2767  HB2 PHE B  76      -4.798  -5.415  -2.061  1.00 12.52           H  
ATOM   2768  HD1 PHE B  76      -6.862  -5.154  -1.255  1.00 12.08           H  
ATOM   2769  HD2 PHE B  76      -3.832  -7.360   1.112  1.00 13.76           H  
ATOM   2770  HE1 PHE B  76      -8.600  -5.918   0.350  1.00 12.14           H  
ATOM   2771  HE2 PHE B  76      -5.748  -8.123   2.540  1.00 11.16           H  
ATOM   2772  HZ  PHE B  76      -7.966  -7.486   2.124  1.00 12.73           H  
ATOM   2773  N   PRO B  77      -1.025  -4.109  -1.472  1.00 11.07      D000 N  
ATOM   2774  CA  PRO B  77       0.124  -4.070  -2.405  1.00 13.98      D000 C  
ATOM   2775  C   PRO B  77       0.064  -4.947  -3.650  1.00 15.86      D000 C  
ATOM   2776  O   PRO B  77      -0.166  -6.177  -3.497  1.00 11.86      D000 O  
ATOM   2777  CB  PRO B  77       1.437  -4.444  -1.606  1.00 13.91      D000 C  
ATOM   2778  CG  PRO B  77       1.037  -4.000  -0.235  1.00 18.27      D000 C  
ATOM   2779  CD  PRO B  77      -0.440  -4.287  -0.153  1.00 13.89      D000 C  
ATOM   2780  HA  PRO B  77       0.314  -3.047  -2.729  1.00 13.98           H  
ATOM   2781  HB3 PRO B  77       2.359  -3.894  -1.796  1.00 13.91           H  
ATOM   2782  HB2 PRO B  77       1.558  -5.522  -1.705  1.00 13.91           H  
ATOM   2783  HG3 PRO B  77       1.177  -2.920  -0.195  1.00 18.27           H  
ATOM   2784  HG2 PRO B  77       1.594  -4.524   0.542  1.00 18.27           H  
ATOM   2785  HD2 PRO B  77      -0.468  -5.355   0.065  1.00 13.89           H  
ATOM   2786  HD3 PRO B  77      -0.978  -3.769   0.641  1.00 13.89           H  
ATOM   2787  N   ASP B  78       0.356  -4.336  -4.801  1.00 12.88      D000 N  
ATOM   2788  CA  ASP B  78       0.334  -4.814  -6.152  1.00 13.51      D000 C  
ATOM   2789  C   ASP B  78      -1.138  -5.115  -6.650  1.00 13.25      D000 C  
ATOM   2790  O   ASP B  78      -1.588  -4.776  -7.762  1.00 14.17      D000 O  
ATOM   2791  CB  ASP B  78       1.275  -5.927  -6.525  1.00 14.61      D000 C  
ATOM   2792  CG  ASP B  78       1.360  -6.330  -8.004  1.00 21.89      D000 C  
ATOM   2793  OD1 ASP B  78       1.248  -5.441  -8.900  1.00 21.73      D000 O  
ATOM   2794  OD2 ASP B  78       1.778  -7.438  -8.208  1.00 20.72      D000 O1-
ATOM   2795  H   ASP B  78       0.538  -3.347  -4.704  1.00 12.88           H  
ATOM   2796  HA  ASP B  78       0.559  -3.936  -6.756  1.00 13.51           H  
ATOM   2797  HB3 ASP B  78       1.031  -6.723  -5.821  1.00 14.61           H  
ATOM   2798  HB2 ASP B  78       2.262  -5.618  -6.180  1.00 14.61           H  
ATOM   2799  N   ASP B  79      -1.850  -5.898  -5.787  1.00 11.37      D000 N  
ATOM   2800  CA  ASP B  79      -3.309  -6.310  -6.025  1.00  8.98      D000 C  
ATOM   2801  C   ASP B  79      -4.169  -5.143  -6.378  1.00 12.03      D000 C  
ATOM   2802  O   ASP B  79      -4.883  -5.268  -7.397  1.00 10.54      D000 O  
ATOM   2803  CB  ASP B  79      -3.974  -7.112  -4.852  1.00 11.12      D000 C  
ATOM   2804  CG  ASP B  79      -3.410  -8.375  -4.429  1.00 14.80      D000 C  
ATOM   2805  OD1 ASP B  79      -2.543  -9.022  -5.117  1.00 13.73      D000 O  
ATOM   2806  OD2 ASP B  79      -3.892  -8.969  -3.392  1.00 13.09      D000 O1-
ATOM   2807  H   ASP B  79      -1.453  -6.150  -4.893  1.00 11.37           H  
ATOM   2808  HA  ASP B  79      -3.225  -6.862  -6.961  1.00  8.98           H  
ATOM   2809  HB3 ASP B  79      -4.969  -7.446  -5.146  1.00 11.12           H  
ATOM   2810  HB2 ASP B  79      -4.066  -6.438  -4.000  1.00 11.12           H  
ATOM   2811  N   CYS B  80      -4.017  -4.051  -5.645  1.00  9.14      D000 N  
ATOM   2812  CA  CYS B  80      -4.653  -2.819  -5.930  1.00 10.72      D000 C  
ATOM   2813  C   CYS B  80      -3.677  -1.868  -6.673  1.00  9.14      D000 C  
ATOM   2814  O   CYS B  80      -2.641  -1.622  -6.131  1.00  9.49      D000 O  
ATOM   2815  CB  CYS B  80      -5.140  -2.034  -4.688  1.00 13.36      D000 C  
ATOM   2816  SG  CYS B  80      -5.985  -3.206  -3.586  1.00 17.27      D000 S  
ATOM   2817  H   CYS B  80      -3.238  -4.045  -5.003  1.00  9.14           H  
ATOM   2818  HA  CYS B  80      -5.520  -3.044  -6.551  1.00 10.72           H  
ATOM   2819  HB3 CYS B  80      -5.848  -1.245  -4.942  1.00 13.36           H  
ATOM   2820  HB2 CYS B  80      -4.294  -1.691  -4.091  1.00 13.36           H  
ATOM   2821  HG  CYS B  80      -7.105  -3.139  -4.313  1.00 17.27           H  
ATOM   2822  N   GLU B  81      -4.056  -1.549  -7.923  1.00  9.68      D000 N  
ATOM   2823  CA  GLU B  81      -3.430  -0.639  -8.845  1.00  9.26      D000 C  
ATOM   2824  C   GLU B  81      -4.315   0.619  -9.144  1.00 11.23      D000 C  
ATOM   2825  O   GLU B  81      -5.528   0.528  -9.195  1.00 12.77      D000 O  
ATOM   2826  CB  GLU B  81      -2.796  -1.388 -10.079  1.00 12.92      D000 C  
ATOM   2827  CG  GLU B  81      -2.204  -0.440 -11.141  1.00 18.86      D000 C  
ATOM   2828  CD  GLU B  81      -1.815  -1.091 -12.429  1.00 28.81      D000 C  
ATOM   2829  OE1 GLU B  81      -0.862  -0.576 -13.000  1.00 24.94      D000 O  
ATOM   2830  OE2 GLU B  81      -2.445  -2.071 -12.830  1.00 27.85      D000 O1-
ATOM   2831  H   GLU B  81      -4.973  -1.813  -8.253  1.00  9.68           H  
ATOM   2832  HA  GLU B  81      -2.556  -0.224  -8.342  1.00  9.26           H  
ATOM   2833  HB3 GLU B  81      -3.630  -1.888 -10.572  1.00 12.92           H  
ATOM   2834  HB2 GLU B  81      -2.022  -2.116  -9.836  1.00 12.92           H  
ATOM   2835  HG3 GLU B  81      -1.419   0.197 -10.735  1.00 18.86           H  
ATOM   2836  HG2 GLU B  81      -3.028   0.176 -11.501  1.00 18.86           H  
ATOM   2837  N   PHE B  82      -3.708   1.771  -9.379  1.00  9.20      D000 N  
ATOM   2838  CA  PHE B  82      -4.285   3.008  -9.989  1.00  9.59      D000 C  
ATOM   2839  C   PHE B  82      -3.390   3.522 -11.102  1.00 11.50      D000 C  
ATOM   2840  O   PHE B  82      -2.191   3.356 -11.012  1.00 12.24      D000 O  
ATOM   2841  CB  PHE B  82      -4.624   4.032  -8.947  1.00 10.24      D000 C  
ATOM   2842  CG  PHE B  82      -5.110   5.412  -9.327  1.00  8.52      D000 C  
ATOM   2843  CD1 PHE B  82      -4.183   6.457  -9.600  1.00 10.19      D000 C  
ATOM   2844  CD2 PHE B  82      -6.453   5.715  -9.464  1.00  8.85      D000 C  
ATOM   2845  CE1 PHE B  82      -4.583   7.755  -9.873  1.00 10.91      D000 C  
ATOM   2846  CE2 PHE B  82      -6.902   7.028  -9.743  1.00 11.00      D000 C  
ATOM   2847  CZ  PHE B  82      -5.985   8.008  -9.940  1.00  9.58      D000 C  
ATOM   2848  H   PHE B  82      -2.741   1.975  -9.174  1.00  9.20           H  
ATOM   2849  HA  PHE B  82      -5.177   2.696 -10.531  1.00  9.59           H  
ATOM   2850  HB3 PHE B  82      -3.682   4.116  -8.405  1.00 10.24           H  
ATOM   2851  HB2 PHE B  82      -5.373   3.644  -8.256  1.00 10.24           H  
ATOM   2852  HD1 PHE B  82      -3.110   6.419  -9.485  1.00 10.19           H  
ATOM   2853  HD2 PHE B  82      -7.187   4.926  -9.397  1.00  8.85           H  
ATOM   2854  HE1 PHE B  82      -3.937   8.567 -10.175  1.00 10.91           H  
ATOM   2855  HE2 PHE B  82      -7.949   7.220  -9.921  1.00 11.00           H  
ATOM   2856  HZ  PHE B  82      -6.405   8.978 -10.160  1.00  9.58           H  
ATOM   2857  N   LYS B  83      -4.058   4.088 -12.173  1.00  9.89      D000 N  
ATOM   2858  CA  LYS B  83      -3.497   4.398 -13.509  1.00 11.65      D000 C  
ATOM   2859  C   LYS B  83      -4.433   5.258 -14.348  1.00 13.66      D000 C  
ATOM   2860  O   LYS B  83      -5.632   5.206 -14.104  1.00 10.33      D000 O  
ATOM   2861  CB  LYS B  83      -3.066   3.052 -14.356  1.00 12.64      D000 C  
ATOM   2862  CG  LYS B  83      -4.129   2.078 -14.760  1.00 16.65      D000 C  
ATOM   2863  CD  LYS B  83      -3.872   0.933 -15.748  1.00 22.39      D000 C  
ATOM   2864  CE  LYS B  83      -3.561   1.408 -17.168  1.00 18.90      D000 C  
ATOM   2865  NZ  LYS B  83      -3.359   0.429 -18.284  1.00 18.46      D000 N1+
ATOM   2866  H   LYS B  83      -5.049   4.217 -12.025  1.00  9.89           H  
ATOM   2867  HA  LYS B  83      -2.576   4.955 -13.340  1.00 11.65           H  
ATOM   2868  HB3 LYS B  83      -2.227   2.483 -13.954  1.00 12.64           H  
ATOM   2869  HB2 LYS B  83      -2.700   3.491 -15.284  1.00 12.64           H  
ATOM   2870  HG3 LYS B  83      -5.024   2.547 -15.169  1.00 16.65           H  
ATOM   2871  HG2 LYS B  83      -4.518   1.678 -13.824  1.00 16.65           H  
ATOM   2872  HD3 LYS B  83      -4.818   0.395 -15.820  1.00 22.39           H  
ATOM   2873  HD2 LYS B  83      -3.165   0.185 -15.390  1.00 22.39           H  
ATOM   2874  HE3 LYS B  83      -2.648   1.989 -17.040  1.00 18.90           H  
ATOM   2875  HE2 LYS B  83      -4.342   2.025 -17.613  1.00 18.90           H  
ATOM   2876  HZ1 LYS B  83      -4.070  -0.288 -18.273  1.00 18.46           H  
ATOM   2877  HZ2 LYS B  83      -3.294   0.861 -19.195  1.00 18.46           H  
ATOM   2878  HZ3 LYS B  83      -2.524  -0.111 -18.112  1.00 18.46           H  
ATOM   2879  N   ARG B  84      -3.955   6.068 -15.299  1.00 10.22      D000 N  
ATOM   2880  CA  ARG B  84      -4.669   6.786 -16.350  1.00 12.49      D000 C  
ATOM   2881  C   ARG B  84      -5.181   5.780 -17.426  1.00 12.19      D000 C  
ATOM   2882  O   ARG B  84      -4.470   4.850 -17.829  1.00 12.48      D000 O  
ATOM   2883  CB  ARG B  84      -3.650   7.900 -16.943  1.00 11.51      D000 C  
ATOM   2884  CG  ARG B  84      -4.428   8.849 -17.895  1.00 17.00      D000 C  
ATOM   2885  CD  ARG B  84      -3.576  10.043 -18.382  1.00 16.56      D000 C  
ATOM   2886  NE  ARG B  84      -2.517   9.684 -19.380  1.00 23.80      D000 N  
ATOM   2887  CZ  ARG B  84      -2.626   9.647 -20.707  1.00 26.31      D000 C  
ATOM   2888  NH1 ARG B  84      -3.656  10.123 -21.305  1.00 25.67      D000 N  
ATOM   2889  NH2 ARG B  84      -1.733   8.927 -21.397  1.00 22.22      D000 N1+
ATOM   2890  H   ARG B  84      -2.950   6.046 -15.406  1.00 10.22           H  
ATOM   2891  HA  ARG B  84      -5.498   7.365 -15.943  1.00 12.49           H  
ATOM   2892  HB3 ARG B  84      -2.762   7.496 -17.428  1.00 11.51           H  
ATOM   2893  HB2 ARG B  84      -3.302   8.613 -16.195  1.00 11.51           H  
ATOM   2894  HG3 ARG B  84      -5.384   9.217 -17.522  1.00 17.00           H  
ATOM   2895  HG2 ARG B  84      -4.857   8.249 -18.697  1.00 17.00           H  
ATOM   2896  HD3 ARG B  84      -3.002  10.352 -17.509  1.00 16.56           H  
ATOM   2897  HD2 ARG B  84      -4.104  10.970 -18.605  1.00 16.56           H  
ATOM   2898  HE  ARG B  84      -1.813   9.005 -19.128  1.00 23.80           H  
ATOM   2899 HH12 ARG B  84      -3.742   9.987 -22.303  1.00 25.67           H  
ATOM   2900 HH11 ARG B  84      -4.350  10.587 -20.736  1.00 25.67           H  
ATOM   2901 HH22 ARG B  84      -0.809   8.704 -21.056  1.00 22.22           H  
ATOM   2902 HH21 ARG B  84      -1.976   8.639 -22.334  1.00 22.22           H  
ATOM   2903  N   VAL B  85      -6.412   6.029 -17.895  1.00 12.42      D000 N  
ATOM   2904  CA  VAL B  85      -6.969   5.382 -19.076  1.00 12.97      D000 C  
ATOM   2905  C   VAL B  85      -6.862   6.373 -20.198  1.00 14.55      D000 C  
ATOM   2906  O   VAL B  85      -7.508   7.431 -20.180  1.00 17.00      D000 O  
ATOM   2907  CB  VAL B  85      -8.531   5.061 -18.719  1.00 14.21      D000 C  
ATOM   2908  CG1 VAL B  85      -9.199   4.212 -19.867  1.00 14.87      D000 C  
ATOM   2909  CG2 VAL B  85      -8.798   4.268 -17.413  1.00 12.07      D000 C  
ATOM   2910  H   VAL B  85      -6.980   6.740 -17.456  1.00 12.42           H  
ATOM   2911  HA  VAL B  85      -6.491   4.421 -19.263  1.00 12.97           H  
ATOM   2912  HB  VAL B  85      -9.166   5.946 -18.756  1.00 14.21           H  
ATOM   2913 HG11 VAL B  85      -8.967   4.521 -20.886  1.00 14.87           H  
ATOM   2914 HG12 VAL B  85      -8.763   3.218 -19.771  1.00 14.87           H  
ATOM   2915 HG13 VAL B  85     -10.276   4.107 -19.733  1.00 14.87           H  
ATOM   2916 HG21 VAL B  85      -8.157   3.387 -17.409  1.00 12.07           H  
ATOM   2917 HG22 VAL B  85      -8.614   4.975 -16.604  1.00 12.07           H  
ATOM   2918 HG23 VAL B  85      -9.819   3.906 -17.290  1.00 12.07           H  
ATOM   2919  N   PRO B  86      -6.021   5.986 -21.190  1.00 17.23      D000 N  
ATOM   2920  CA  PRO B  86      -5.849   6.827 -22.414  1.00 18.60      D000 C  
ATOM   2921  C   PRO B  86      -7.126   7.015 -23.269  1.00 18.27      D000 C  
ATOM   2922  O   PRO B  86      -7.461   8.137 -23.619  1.00 18.56      D000 O  
ATOM   2923  CB  PRO B  86      -4.698   6.228 -23.248  1.00 21.64      D000 C  
ATOM   2924  CG  PRO B  86      -3.893   5.516 -22.195  1.00 22.65      D000 C  
ATOM   2925  CD  PRO B  86      -4.937   4.966 -21.254  1.00 21.01      D000 C  
ATOM   2926  HA  PRO B  86      -5.532   7.793 -22.022  1.00 18.60           H  
ATOM   2927  HB3 PRO B  86      -4.199   6.879 -23.965  1.00 21.64           H  
ATOM   2928  HB2 PRO B  86      -4.964   5.347 -23.831  1.00 21.64           H  
ATOM   2929  HG3 PRO B  86      -3.385   6.235 -21.553  1.00 22.65           H  
ATOM   2930  HG2 PRO B  86      -3.272   4.675 -22.503  1.00 22.65           H  
ATOM   2931  HD2 PRO B  86      -5.433   4.145 -21.771  1.00 21.01           H  
ATOM   2932  HD3 PRO B  86      -4.424   4.687 -20.334  1.00 21.01           H  
ATOM   2933  N   GLN B  87      -7.744   5.886 -23.549  1.00 16.51      D000 N  
ATOM   2934  CA  GLN B  87      -9.094   5.715 -24.066  1.00 17.13      D000 C  
ATOM   2935  C   GLN B  87     -10.167   6.365 -23.156  1.00 15.86      D000 C  
ATOM   2936  O   GLN B  87      -9.882   6.715 -22.042  1.00 15.32      D000 O  
ATOM   2937  CB  GLN B  87      -9.170   4.212 -24.199  1.00 16.88      D000 C  
ATOM   2938  CG  GLN B  87      -8.338   3.611 -25.356  1.00 23.51      D000 C  
ATOM   2939  CD  GLN B  87      -7.369   2.639 -24.714  1.00 30.47      D000 C  
ATOM   2940  NE2 GLN B  87      -7.416   1.377 -25.104  1.00 35.63      D000 N  
ATOM   2941  OE1 GLN B  87      -6.565   2.935 -23.845  1.00 22.75      D000 O  
ATOM   2942  H   GLN B  87      -7.258   5.059 -23.233  1.00 16.51           H  
ATOM   2943  HA  GLN B  87      -9.102   6.038 -25.107  1.00 17.13           H  
ATOM   2944  HB3 GLN B  87     -10.205   3.932 -24.395  1.00 16.88           H  
ATOM   2945  HB2 GLN B  87      -8.933   3.738 -23.246  1.00 16.88           H  
ATOM   2946  HG3 GLN B  87      -7.758   4.370 -25.881  1.00 23.51           H  
ATOM   2947  HG2 GLN B  87      -9.080   3.098 -25.968  1.00 23.51           H  
ATOM   2948 HE22 GLN B  87      -6.801   0.727 -24.635  1.00 35.63           H  
ATOM   2949 HE21 GLN B  87      -7.967   0.999 -25.861  1.00 35.63           H  
ATOM   2950  N   CYS B  88     -11.469   6.452 -23.648  1.00 16.57      D000 N  
ATOM   2951  CA  CYS B  88     -12.558   7.013 -22.831  1.00 13.92      D000 C  
ATOM   2952  C   CYS B  88     -12.532   8.568 -22.751  1.00 15.03      D000 C  
ATOM   2953  O   CYS B  88     -12.477   9.038 -21.637  1.00 19.01      D000 O  
ATOM   2954  CB  CYS B  88     -12.800   6.277 -21.507  1.00 16.34      D000 C  
ATOM   2955  SG  CYS B  88     -12.879   4.571 -21.830  1.00 18.11      D000 S  
ATOM   2956  H   CYS B  88     -11.685   5.843 -24.424  1.00 16.57           H  
ATOM   2957  HA  CYS B  88     -13.410   6.816 -23.482  1.00 13.92           H  
ATOM   2958  HB3 CYS B  88     -13.686   6.743 -21.075  1.00 16.34           H  
ATOM   2959  HB2 CYS B  88     -11.986   6.587 -20.852  1.00 16.34           H  
ATOM   2960  HG  CYS B  88     -11.633   4.539 -22.311  1.00 18.11           H  
ATOM   2961  N   PRO B  89     -12.499   9.299 -23.876  1.00 13.00      D000 N  
ATOM   2962  CA  PRO B  89     -12.349  10.757 -23.898  1.00 16.36      D000 C  
ATOM   2963  C   PRO B  89     -13.413  11.574 -23.252  1.00 20.19      D000 C  
ATOM   2964  O   PRO B  89     -14.439  11.881 -23.881  1.00 23.01      D000 O  
ATOM   2965  CB  PRO B  89     -12.215  11.095 -25.472  1.00 18.78      D000 C  
ATOM   2966  CG  PRO B  89     -13.015   9.937 -26.060  1.00 18.97      D000 C  
ATOM   2967  CD  PRO B  89     -12.662   8.752 -25.206  1.00 16.37      D000 C  
ATOM   2968  HA  PRO B  89     -11.387  10.987 -23.438  1.00 16.36           H  
ATOM   2969  HB3 PRO B  89     -11.177  11.077 -25.806  1.00 18.78           H  
ATOM   2970  HB2 PRO B  89     -12.531  12.112 -25.705  1.00 18.78           H  
ATOM   2971  HG3 PRO B  89     -12.818   9.797 -27.123  1.00 18.97           H  
ATOM   2972  HG2 PRO B  89     -14.039  10.207 -25.805  1.00 18.97           H  
ATOM   2973  HD2 PRO B  89     -13.507   8.065 -25.216  1.00 16.37           H  
ATOM   2974  HD3 PRO B  89     -11.782   8.184 -25.508  1.00 16.37           H  
ATOM   2975  N   SER B  90     -13.270  11.899 -21.943  1.00 13.28      D000 N  
ATOM   2976  CA  SER B  90     -14.233  12.659 -21.152  1.00 13.55      D000 C  
ATOM   2977  C   SER B  90     -13.589  13.147 -19.888  1.00 16.63      D000 C  
ATOM   2978  O   SER B  90     -13.572  12.475 -18.826  1.00 18.26      D000 O  
ATOM   2979  CB  SER B  90     -15.612  11.915 -20.999  1.00 17.55      D000 C  
ATOM   2980  OG  SER B  90     -16.560  12.947 -20.541  1.00 21.65      D000 O  
ATOM   2981  H   SER B  90     -12.592  11.497 -21.311  1.00 13.28           H  
ATOM   2982  HA  SER B  90     -14.454  13.536 -21.761  1.00 13.55           H  
ATOM   2983  HB3 SER B  90     -15.479  11.047 -20.354  1.00 17.55           H  
ATOM   2984  HB2 SER B  90     -16.015  11.599 -21.962  1.00 17.55           H  
ATOM   2985  HG  SER B  90     -17.393  12.532 -20.307  1.00 21.65           H  
ATOM   2986  N   GLY B  91     -12.772  14.217 -20.061  1.00 14.96      D000 N  
ATOM   2987  CA  GLY B  91     -11.773  14.635 -19.101  1.00 15.85      D000 C  
ATOM   2988  C   GLY B  91     -10.503  13.792 -19.279  1.00 16.69      D000 C  
ATOM   2989  O   GLY B  91     -10.161  13.331 -20.380  1.00 15.66      D000 O  
ATOM   2990  H   GLY B  91     -12.844  14.634 -20.978  1.00 14.96           H  
ATOM   2991  HA3 GLY B  91     -12.223  14.590 -18.109  1.00 15.85           H  
ATOM   2992  HA2 GLY B  91     -11.388  15.607 -19.409  1.00 15.85           H  
ATOM   2993  N   ARG B  92      -9.746  13.631 -18.178  1.00 10.75      D000 N  
ATOM   2994  CA  ARG B  92      -8.714  12.617 -18.134  1.00 11.37      D000 C  
ATOM   2995  C   ARG B  92      -9.282  11.520 -17.204  1.00 13.88      D000 C  
ATOM   2996  O   ARG B  92      -9.664  11.881 -16.079  1.00 11.33      D000 O  
ATOM   2997  CB  ARG B  92      -7.406  13.193 -17.611  1.00 15.15      D000 C  
ATOM   2998  CG  ARG B  92      -6.911  14.346 -18.462  1.00 15.35      D000 C  
ATOM   2999  CD  ARG B  92      -7.346  15.769 -17.854  1.00 16.99      D000 C  
ATOM   3000  NE  ARG B  92      -6.703  16.153 -16.501  1.00 15.41      D000 N  
ATOM   3001  CZ  ARG B  92      -7.193  17.077 -15.647  1.00 13.33      D000 C  
ATOM   3002  NH1 ARG B  92      -8.291  17.819 -15.862  1.00 14.38      D000 N  
ATOM   3003  NH2 ARG B  92      -6.577  17.134 -14.476  1.00 14.76      D000 N1+
ATOM   3004  H   ARG B  92      -9.963  14.002 -17.264  1.00 10.75           H  
ATOM   3005  HA  ARG B  92      -8.536  12.121 -19.088  1.00 11.37           H  
ATOM   3006  HB3 ARG B  92      -6.626  12.437 -17.522  1.00 15.15           H  
ATOM   3007  HB2 ARG B  92      -7.508  13.534 -16.581  1.00 15.15           H  
ATOM   3008  HG3 ARG B  92      -7.201  14.300 -19.512  1.00 15.35           H  
ATOM   3009  HG2 ARG B  92      -5.822  14.303 -18.454  1.00 15.35           H  
ATOM   3010  HD3 ARG B  92      -8.387  15.880 -17.550  1.00 16.99           H  
ATOM   3011  HD2 ARG B  92      -7.191  16.483 -18.663  1.00 16.99           H  
ATOM   3012  HE  ARG B  92      -5.925  15.549 -16.277  1.00 15.41           H  
ATOM   3013 HH12 ARG B  92      -8.782  18.164 -15.050  1.00 14.38           H  
ATOM   3014 HH11 ARG B  92      -8.864  17.949 -16.684  1.00 14.38           H  
ATOM   3015 HH22 ARG B  92      -6.928  17.709 -13.723  1.00 14.76           H  
ATOM   3016 HH21 ARG B  92      -5.830  16.483 -14.282  1.00 14.76           H  
ATOM   3017  N   VAL B  93      -9.418  10.291 -17.698  1.00 10.38      D000 N  
ATOM   3018  CA  VAL B  93      -9.985   9.279 -16.857  1.00 10.69      D000 C  
ATOM   3019  C   VAL B  93      -8.860   8.512 -16.153  1.00 13.62      D000 C  
ATOM   3020  O   VAL B  93      -7.734   8.467 -16.710  1.00 13.67      D000 O  
ATOM   3021  CB  VAL B  93     -10.862   8.260 -17.627  1.00 11.98      D000 C  
ATOM   3022  CG1 VAL B  93     -11.338   7.027 -16.753  1.00  9.94      D000 C  
ATOM   3023  CG2 VAL B  93     -12.055   9.095 -18.284  1.00 10.00      D000 C  
ATOM   3024  H   VAL B  93      -9.236  10.061 -18.664  1.00 10.38           H  
ATOM   3025  HA  VAL B  93     -10.560   9.706 -16.035  1.00 10.69           H  
ATOM   3026  HB  VAL B  93     -10.324   7.712 -18.400  1.00 11.98           H  
ATOM   3027 HG11 VAL B  93     -11.804   7.231 -15.788  1.00  9.94           H  
ATOM   3028 HG12 VAL B  93     -11.952   6.430 -17.427  1.00  9.94           H  
ATOM   3029 HG13 VAL B  93     -10.513   6.403 -16.409  1.00  9.94           H  
ATOM   3030 HG21 VAL B  93     -11.649   9.526 -19.199  1.00 10.00           H  
ATOM   3031 HG22 VAL B  93     -12.874   8.496 -18.682  1.00 10.00           H  
ATOM   3032 HG23 VAL B  93     -12.284   9.928 -17.620  1.00 10.00           H  
ATOM   3033  N   TYR B  94      -9.125   8.138 -14.920  1.00 11.55      D000 N  
ATOM   3034  CA  TYR B  94      -8.224   7.220 -14.231  1.00 11.60      D000 C  
ATOM   3035  C   TYR B  94      -9.033   5.957 -13.849  1.00 13.01      D000 C  
ATOM   3036  O   TYR B  94     -10.278   6.028 -13.805  1.00 14.75      D000 O  
ATOM   3037  CB  TYR B  94      -7.739   7.921 -13.015  1.00 10.20      D000 C  
ATOM   3038  CG  TYR B  94      -6.708   9.010 -13.352  1.00 11.39      D000 C  
ATOM   3039  CD1 TYR B  94      -7.154  10.297 -13.805  1.00 10.18      D000 C  
ATOM   3040  CD2 TYR B  94      -5.335   8.664 -13.383  1.00  9.68      D000 C  
ATOM   3041  CE1 TYR B  94      -6.310  11.185 -14.402  1.00 12.62      D000 C  
ATOM   3042  CE2 TYR B  94      -4.455   9.579 -13.855  1.00 12.49      D000 C  
ATOM   3043  CZ  TYR B  94      -4.954  10.754 -14.424  1.00 14.71      D000 C  
ATOM   3044  OH  TYR B  94      -4.078  11.677 -14.921  1.00 14.15      D000 O  
ATOM   3045  H   TYR B  94     -10.084   8.018 -14.626  1.00 11.55           H  
ATOM   3046  HA  TYR B  94      -7.359   6.919 -14.822  1.00 11.60           H  
ATOM   3047  HB3 TYR B  94      -7.219   7.133 -12.471  1.00 10.20           H  
ATOM   3048  HB2 TYR B  94      -8.598   8.305 -12.465  1.00 10.20           H  
ATOM   3049  HD1 TYR B  94      -8.206  10.542 -13.771  1.00 10.18           H  
ATOM   3050  HD2 TYR B  94      -4.954   7.710 -13.050  1.00  9.68           H  
ATOM   3051  HE1 TYR B  94      -6.690  12.039 -14.945  1.00 12.62           H  
ATOM   3052  HE2 TYR B  94      -3.426   9.264 -13.942  1.00 12.49           H  
ATOM   3053  HH  TYR B  94      -4.492  12.539 -14.999  1.00 14.15           H  
ATOM   3054  N   VAL B  95      -8.321   4.851 -13.604  1.00 10.44      D000 N  
ATOM   3055  CA  VAL B  95      -8.963   3.705 -13.033  1.00  9.98      D000 C  
ATOM   3056  C   VAL B  95      -8.151   3.188 -11.839  1.00  8.99      D000 C  
ATOM   3057  O   VAL B  95      -6.970   3.120 -12.027  1.00  9.30      D000 O  
ATOM   3058  CB  VAL B  95      -9.096   2.630 -14.092  1.00 11.43      D000 C  
ATOM   3059  CG1 VAL B  95      -7.791   2.256 -14.752  1.00  9.37      D000 C  
ATOM   3060  CG2 VAL B  95      -9.772   1.383 -13.624  1.00 10.08      D000 C  
ATOM   3061  H   VAL B  95      -7.319   4.858 -13.729  1.00 10.44           H  
ATOM   3062  HA  VAL B  95      -9.944   3.958 -12.631  1.00  9.98           H  
ATOM   3063  HB  VAL B  95      -9.636   3.097 -14.916  1.00 11.43           H  
ATOM   3064 HG11 VAL B  95      -7.264   3.135 -15.121  1.00  9.37           H  
ATOM   3065 HG12 VAL B  95      -7.182   1.594 -14.136  1.00  9.37           H  
ATOM   3066 HG13 VAL B  95      -8.016   1.652 -15.631  1.00  9.37           H  
ATOM   3067 HG21 VAL B  95      -9.207   1.011 -12.769  1.00 10.08           H  
ATOM   3068 HG22 VAL B  95     -10.800   1.676 -13.414  1.00 10.08           H  
ATOM   3069 HG23 VAL B  95      -9.802   0.653 -14.433  1.00 10.08           H  
ATOM   3070  N   LEU B  96      -8.833   2.757 -10.785  1.00  9.05      D000 N  
ATOM   3071  CA  LEU B  96      -8.471   1.907  -9.649  1.00  8.82      D000 C  
ATOM   3072  C   LEU B  96      -8.926   0.501 -10.033  1.00 10.57      D000 C  
ATOM   3073  O   LEU B  96     -10.173   0.166 -10.072  1.00 11.60      D000 O  
ATOM   3074  CB  LEU B  96      -9.095   2.554  -8.426  1.00  8.13      D000 C  
ATOM   3075  CG  LEU B  96      -9.054   1.699  -7.124  1.00 11.51      D000 C  
ATOM   3076  CD1 LEU B  96      -7.590   1.544  -6.574  1.00 11.95      D000 C  
ATOM   3077  CD2 LEU B  96      -9.868   2.329  -5.973  1.00 16.82      D000 C  
ATOM   3078  H   LEU B  96      -9.840   2.753 -10.869  1.00  9.05           H  
ATOM   3079  HA  LEU B  96      -7.384   1.987  -9.658  1.00  8.82           H  
ATOM   3080  HB3 LEU B  96     -10.163   2.695  -8.591  1.00  8.13           H  
ATOM   3081  HB2 LEU B  96      -8.700   3.569  -8.385  1.00  8.13           H  
ATOM   3082  HG  LEU B  96      -9.413   0.671  -7.190  1.00 11.51           H  
ATOM   3083 HD11 LEU B  96      -7.372   2.084  -5.653  1.00 11.95           H  
ATOM   3084 HD12 LEU B  96      -7.345   0.504  -6.359  1.00 11.95           H  
ATOM   3085 HD13 LEU B  96      -6.963   1.867  -7.405  1.00 11.95           H  
ATOM   3086 HD21 LEU B  96     -10.941   2.150  -6.048  1.00 16.82           H  
ATOM   3087 HD22 LEU B  96      -9.721   1.802  -5.030  1.00 16.82           H  
ATOM   3088 HD23 LEU B  96      -9.626   3.391  -6.008  1.00 16.82           H  
ATOM   3089  N   LYS B  97      -7.973  -0.283 -10.480  1.00 10.73      D000 N  
ATOM   3090  CA  LYS B  97      -8.092  -1.762 -10.642  1.00 12.13      D000 C  
ATOM   3091  C   LYS B  97      -7.739  -2.519  -9.279  1.00 14.59      D000 C  
ATOM   3092  O   LYS B  97      -6.663  -2.354  -8.745  1.00 13.36      D000 O  
ATOM   3093  CB  LYS B  97      -7.151  -2.269 -11.767  1.00 19.50      D000 C  
ATOM   3094  CG  LYS B  97      -7.382  -1.547 -13.070  1.00 26.03      D000 C  
ATOM   3095  CD  LYS B  97      -6.485  -2.089 -14.200  1.00 32.51      D000 C  
ATOM   3096  CE  LYS B  97      -6.781  -3.550 -14.574  1.00 37.30      D000 C  
ATOM   3097  NZ  LYS B  97      -5.953  -3.995 -15.598  1.00 35.43      D000 N1+
ATOM   3098  H   LYS B  97      -7.038   0.048 -10.286  1.00 10.73           H  
ATOM   3099  HA  LYS B  97      -9.128  -2.048 -10.823  1.00 12.13           H  
ATOM   3100  HB3 LYS B  97      -7.203  -3.352 -11.875  1.00 19.50           H  
ATOM   3101  HB2 LYS B  97      -6.140  -1.996 -11.466  1.00 19.50           H  
ATOM   3102  HG3 LYS B  97      -7.091  -0.509 -12.911  1.00 26.03           H  
ATOM   3103  HG2 LYS B  97      -8.377  -1.604 -13.510  1.00 26.03           H  
ATOM   3104  HD3 LYS B  97      -5.430  -1.939 -13.975  1.00 32.51           H  
ATOM   3105  HD2 LYS B  97      -6.814  -1.521 -15.070  1.00 32.51           H  
ATOM   3106  HE3 LYS B  97      -7.821  -3.715 -14.855  1.00 37.30           H  
ATOM   3107  HE2 LYS B  97      -6.573  -4.127 -13.673  1.00 37.30           H  
ATOM   3108  HZ1 LYS B  97      -4.983  -3.861 -15.352  1.00 35.43           H  
ATOM   3109  HZ2 LYS B  97      -6.054  -4.986 -15.767  1.00 35.43           H  
ATOM   3110  HZ3 LYS B  97      -6.045  -3.377 -16.391  1.00 35.43           H  
ATOM   3111  N   PHE B  98      -8.809  -3.220  -8.787  1.00 17.59      D000 N  
ATOM   3112  CA  PHE B  98      -8.708  -4.313  -7.861  1.00 14.97      D000 C  
ATOM   3113  C   PHE B  98      -8.655  -5.637  -8.605  1.00 20.11      D000 C  
ATOM   3114  O   PHE B  98      -9.698  -6.134  -9.101  1.00 22.34      D000 O  
ATOM   3115  CB  PHE B  98      -9.848  -4.451  -6.812  1.00 18.11      D000 C  
ATOM   3116  CG  PHE B  98     -10.004  -3.221  -5.905  1.00 21.68      D000 C  
ATOM   3117  CD1 PHE B  98      -9.210  -3.127  -4.760  1.00 18.82      D000 C  
ATOM   3118  CD2 PHE B  98     -10.740  -2.082  -6.332  1.00 21.37      D000 C  
ATOM   3119  CE1 PHE B  98      -9.309  -1.963  -3.961  1.00 20.53      D000 C  
ATOM   3120  CE2 PHE B  98     -10.768  -0.947  -5.576  1.00 19.62      D000 C  
ATOM   3121  CZ  PHE B  98     -10.093  -0.874  -4.380  1.00 20.23      D000 C  
ATOM   3122  H   PHE B  98      -9.669  -3.211  -9.317  1.00 17.59           H  
ATOM   3123  HA  PHE B  98      -7.748  -4.209  -7.356  1.00 14.97           H  
ATOM   3124  HB3 PHE B  98      -9.660  -5.402  -6.313  1.00 18.11           H  
ATOM   3125  HB2 PHE B  98     -10.829  -4.672  -7.234  1.00 18.11           H  
ATOM   3126  HD1 PHE B  98      -8.589  -3.898  -4.327  1.00 18.82           H  
ATOM   3127  HD2 PHE B  98     -11.289  -2.058  -7.262  1.00 21.37           H  
ATOM   3128  HE1 PHE B  98      -8.675  -1.909  -3.088  1.00 20.53           H  
ATOM   3129  HE2 PHE B  98     -11.280  -0.036  -5.847  1.00 19.62           H  
ATOM   3130  HZ  PHE B  98     -10.151   0.006  -3.758  1.00 20.23           H  
ATOM   3131  N   LYS B  99      -7.461  -6.233  -8.745  1.00 17.88      D000 N  
ATOM   3132  CA  LYS B  99      -7.152  -7.320  -9.594  1.00 22.62      D000 C  
ATOM   3133  C   LYS B  99      -7.495  -8.669  -8.983  1.00 27.51      D000 C  
ATOM   3134  O   LYS B  99      -7.797  -9.618  -9.707  1.00 29.97      D000 O  
ATOM   3135  CB  LYS B  99      -5.693  -7.228 -10.115  1.00 24.14      D000 C  
ATOM   3136  CG  LYS B  99      -5.314  -6.083 -11.063  1.00 25.59      D000 C  
ATOM   3137  CD  LYS B  99      -3.853  -5.950 -11.536  1.00 28.04      D000 C  
ATOM   3138  CE  LYS B  99      -2.992  -5.293 -10.466  1.00 25.48      D000 C  
ATOM   3139  NZ  LYS B  99      -1.524  -5.395 -10.703  1.00 21.44      D000 N1+
ATOM   3140  H   LYS B  99      -6.589  -5.808  -8.463  1.00 17.88           H  
ATOM   3141  HA  LYS B  99      -7.735  -7.124 -10.493  1.00 22.62           H  
ATOM   3142  HB3 LYS B  99      -5.490  -8.125 -10.700  1.00 24.14           H  
ATOM   3143  HB2 LYS B  99      -5.078  -7.325  -9.221  1.00 24.14           H  
ATOM   3144  HG3 LYS B  99      -5.604  -5.088 -10.724  1.00 25.59           H  
ATOM   3145  HG2 LYS B  99      -5.909  -6.173 -11.971  1.00 25.59           H  
ATOM   3146  HD3 LYS B  99      -3.832  -5.315 -12.422  1.00 28.04           H  
ATOM   3147  HD2 LYS B  99      -3.579  -6.950 -11.872  1.00 28.04           H  
ATOM   3148  HE3 LYS B  99      -3.126  -5.788  -9.504  1.00 25.48           H  
ATOM   3149  HE2 LYS B  99      -3.213  -4.236 -10.320  1.00 25.48           H  
ATOM   3150  HZ1 LYS B  99      -1.163  -6.327 -10.852  1.00 21.44           H  
ATOM   3151  HZ2 LYS B  99      -1.324  -4.852 -11.531  1.00 21.44           H  
ATOM   3152  HZ3 LYS B  99      -1.016  -5.083  -9.889  1.00 21.44           H  
ATOM   3153  N   ALA B 100      -7.583  -8.764  -7.682  1.00 26.32      D000 N  
ATOM   3154  CA  ALA B 100      -8.064  -9.953  -7.002  1.00 27.37      D000 C  
ATOM   3155  C   ALA B 100      -9.650 -10.010  -6.937  1.00 28.92      D000 C  
ATOM   3156  O   ALA B 100     -10.272 -11.052  -7.289  1.00 30.87      D000 O  
ATOM   3157  CB  ALA B 100      -7.500  -9.947  -5.555  1.00 28.73      D000 C  
ATOM   3158  H   ALA B 100      -7.235  -7.985  -7.142  1.00 26.32           H  
ATOM   3159  HA  ALA B 100      -7.758 -10.874  -7.498  1.00 27.37           H  
ATOM   3160  HB1 ALA B 100      -7.824 -10.783  -4.935  1.00 28.73           H  
ATOM   3161  HB2 ALA B 100      -6.425 -10.126  -5.572  1.00 28.73           H  
ATOM   3162  HB3 ALA B 100      -7.813  -9.028  -5.060  1.00 28.73           H  
ATOM   3163  N   GLY B 101     -10.326  -8.854  -6.607  1.00 31.15      D000 N  
ATOM   3164  CA  GLY B 101     -11.729  -8.603  -6.750  1.00 30.08      D000 C  
ATOM   3165  C   GLY B 101     -12.267  -8.682  -8.168  1.00 29.61      D000 C  
ATOM   3166  O   GLY B 101     -13.428  -9.087  -8.375  1.00 35.20      D000 O  
ATOM   3167  H   GLY B 101      -9.760  -8.231  -6.050  1.00 31.15           H  
ATOM   3168  HA3 GLY B 101     -11.891  -7.560  -6.478  1.00 30.08           H  
ATOM   3169  HA2 GLY B 101     -12.318  -9.367  -6.242  1.00 30.08           H  
ATOM   3170  N   SER B 102     -11.557  -8.267  -9.201  1.00 24.99      D000 N  
ATOM   3171  CA  SER B 102     -11.981  -8.119 -10.580  1.00 31.30      D000 C  
ATOM   3172  C   SER B 102     -12.916  -6.946 -10.732  1.00 30.19      D000 C  
ATOM   3173  O   SER B 102     -14.008  -7.065 -11.289  1.00 35.47      D000 O  
ATOM   3174  CB  SER B 102     -12.377  -9.456 -11.297  1.00 32.69      D000 C  
ATOM   3175  OG  SER B 102     -12.362  -9.512 -12.735  1.00 37.64      D000 O  
ATOM   3176  H   SER B 102     -10.654  -7.831  -9.077  1.00 24.99           H  
ATOM   3177  HA  SER B 102     -11.034  -7.787 -11.006  1.00 31.30           H  
ATOM   3178  HB3 SER B 102     -13.383  -9.707 -10.961  1.00 32.69           H  
ATOM   3179  HB2 SER B 102     -11.703 -10.249 -10.972  1.00 32.69           H  
ATOM   3180  HG  SER B 102     -13.059 -10.062 -13.100  1.00 37.64           H  
ATOM   3181  N   LYS B 103     -12.560  -5.779 -10.232  1.00 22.42      D000 N  
ATOM   3182  CA  LYS B 103     -13.388  -4.628 -10.127  1.00 24.52      D000 C  
ATOM   3183  C   LYS B 103     -12.554  -3.432 -10.620  1.00 25.61      D000 C  
ATOM   3184  O   LYS B 103     -11.367  -3.319 -10.249  1.00 23.50      D000 O  
ATOM   3185  CB  LYS B 103     -13.758  -4.439  -8.629  1.00 28.24      D000 C  
ATOM   3186  CG  LYS B 103     -14.541  -5.555  -7.939  1.00 31.75      D000 C  
ATOM   3187  CD  LYS B 103     -15.838  -6.086  -8.623  1.00 36.84      D000 C  
ATOM   3188  CE  LYS B 103     -16.493  -7.200  -7.679  1.00 30.53      D000 C  
ATOM   3189  NZ  LYS B 103     -17.939  -7.345  -7.904  1.00 31.33      D000 N1+
ATOM   3190  H   LYS B 103     -11.651  -5.634  -9.817  1.00 22.42           H  
ATOM   3191  HA  LYS B 103     -14.292  -4.661 -10.735  1.00 24.52           H  
ATOM   3192  HB3 LYS B 103     -14.325  -3.515  -8.518  1.00 28.24           H  
ATOM   3193  HB2 LYS B 103     -12.856  -4.232  -8.052  1.00 28.24           H  
ATOM   3194  HG3 LYS B 103     -14.744  -5.277  -6.905  1.00 31.75           H  
ATOM   3195  HG2 LYS B 103     -13.860  -6.400  -7.830  1.00 31.75           H  
ATOM   3196  HD3 LYS B 103     -15.820  -6.314  -9.689  1.00 36.84           H  
ATOM   3197  HD2 LYS B 103     -16.544  -5.262  -8.727  1.00 36.84           H  
ATOM   3198  HE3 LYS B 103     -16.335  -6.942  -6.632  1.00 30.53           H  
ATOM   3199  HE2 LYS B 103     -15.849  -8.070  -7.811  1.00 30.53           H  
ATOM   3200  HZ1 LYS B 103     -18.309  -8.224  -7.571  1.00 31.33           H  
ATOM   3201  HZ2 LYS B 103     -18.448  -6.553  -7.537  1.00 31.33           H  
ATOM   3202  HZ3 LYS B 103     -18.004  -7.493  -8.901  1.00 31.33           H  
ATOM   3203  N   ARG B 104     -13.158  -2.732 -11.595  1.00 19.44      D000 N  
ATOM   3204  CA  ARG B 104     -12.602  -1.508 -12.121  1.00 18.39      D000 C  
ATOM   3205  C   ARG B 104     -13.510  -0.395 -11.770  1.00 18.33      D000 C  
ATOM   3206  O   ARG B 104     -14.472  -0.125 -12.479  1.00 19.38      D000 O  
ATOM   3207  CB  ARG B 104     -12.333  -1.669 -13.625  1.00 21.19      D000 C  
ATOM   3208  CG  ARG B 104     -11.422  -2.854 -13.961  1.00 26.18      D000 C  
ATOM   3209  CD  ARG B 104     -11.093  -2.948 -15.397  1.00 29.68      D000 C  
ATOM   3210  NE  ARG B 104     -12.287  -3.079 -16.271  1.00 28.45      D000 N  
ATOM   3211  CZ  ARG B 104     -12.345  -2.678 -17.550  1.00 28.75      D000 C  
ATOM   3212  NH1 ARG B 104     -11.305  -2.117 -18.165  1.00 33.56      D000 N  
ATOM   3213  NH2 ARG B 104     -13.524  -2.715 -18.125  1.00 37.09      D000 N1+
ATOM   3214  H   ARG B 104     -14.096  -3.023 -11.830  1.00 19.44           H  
ATOM   3215  HA  ARG B 104     -11.645  -1.264 -11.661  1.00 18.39           H  
ATOM   3216  HB3 ARG B 104     -11.938  -0.702 -13.933  1.00 21.19           H  
ATOM   3217  HB2 ARG B 104     -13.327  -1.765 -14.063  1.00 21.19           H  
ATOM   3218  HG3 ARG B 104     -11.683  -3.799 -13.484  1.00 26.18           H  
ATOM   3219  HG2 ARG B 104     -10.484  -2.787 -13.410  1.00 26.18           H  
ATOM   3220  HD3 ARG B 104     -10.386  -3.736 -15.653  1.00 29.68           H  
ATOM   3221  HD2 ARG B 104     -10.537  -2.038 -15.623  1.00 29.68           H  
ATOM   3222  HE  ARG B 104     -12.966  -3.656 -15.796  1.00 28.45           H  
ATOM   3223 HH12 ARG B 104     -11.296  -2.038 -19.172  1.00 33.56           H  
ATOM   3224 HH11 ARG B 104     -10.477  -1.920 -17.621  1.00 33.56           H  
ATOM   3225 HH22 ARG B 104     -13.687  -2.173 -18.961  1.00 37.09           H  
ATOM   3226 HH21 ARG B 104     -14.261  -3.306 -17.766  1.00 37.09           H  
ATOM   3227  N   LEU B 105     -13.015   0.311 -10.762  1.00 11.89      D000 N  
ATOM   3228  CA  LEU B 105     -13.499   1.620 -10.308  1.00 11.37      D000 C  
ATOM   3229  C   LEU B 105     -12.867   2.675 -11.200  1.00 12.78      D000 C  
ATOM   3230  O   LEU B 105     -11.721   3.090 -10.890  1.00 12.48      D000 O  
ATOM   3231  CB  LEU B 105     -13.098   1.818  -8.848  1.00 11.96      D000 C  
ATOM   3232  CG  LEU B 105     -14.014   1.088  -7.803  1.00 19.34      D000 C  
ATOM   3233  CD1 LEU B 105     -13.840  -0.436  -7.686  1.00 16.27      D000 C  
ATOM   3234  CD2 LEU B 105     -14.080   1.751  -6.424  1.00 19.40      D000 C  
ATOM   3235  H   LEU B 105     -12.133   0.045 -10.348  1.00 11.89           H  
ATOM   3236  HA  LEU B 105     -14.579   1.645 -10.450  1.00 11.37           H  
ATOM   3237  HB3 LEU B 105     -13.308   2.868  -8.644  1.00 11.96           H  
ATOM   3238  HB2 LEU B 105     -12.078   1.590  -8.537  1.00 11.96           H  
ATOM   3239  HG  LEU B 105     -14.958   1.156  -8.344  1.00 19.34           H  
ATOM   3240 HD11 LEU B 105     -12.821  -0.775  -7.873  1.00 16.27           H  
ATOM   3241 HD12 LEU B 105     -14.203  -0.633  -6.678  1.00 16.27           H  
ATOM   3242 HD13 LEU B 105     -14.541  -0.930  -8.359  1.00 16.27           H  
ATOM   3243 HD21 LEU B 105     -15.079   1.536  -6.046  1.00 19.40           H  
ATOM   3244 HD22 LEU B 105     -13.358   1.209  -5.813  1.00 19.40           H  
ATOM   3245 HD23 LEU B 105     -13.886   2.824  -6.440  1.00 19.40           H  
ATOM   3246  N   PHE B 106     -13.630   3.206 -12.178  1.00  9.04      D000 N  
ATOM   3247  CA  PHE B 106     -13.326   4.419 -12.997  1.00 10.84      D000 C  
ATOM   3248  C   PHE B 106     -13.592   5.757 -12.228  1.00  9.79      D000 C  
ATOM   3249  O   PHE B 106     -14.624   5.789 -11.566  1.00 11.94      D000 O  
ATOM   3250  CB  PHE B 106     -14.181   4.431 -14.310  1.00 10.23      D000 C  
ATOM   3251  CG  PHE B 106     -13.795   3.263 -15.290  1.00 14.64      D000 C  
ATOM   3252  CD1 PHE B 106     -14.741   2.331 -15.720  1.00 12.20      D000 C  
ATOM   3253  CD2 PHE B 106     -12.480   3.105 -15.710  1.00 13.58      D000 C  
ATOM   3254  CE1 PHE B 106     -14.330   1.272 -16.578  1.00 14.62      D000 C  
ATOM   3255  CE2 PHE B 106     -12.083   2.085 -16.570  1.00 16.59      D000 C  
ATOM   3256  CZ  PHE B 106     -13.007   1.191 -16.999  1.00 14.21      D000 C  
ATOM   3257  H   PHE B 106     -14.504   2.744 -12.388  1.00  9.04           H  
ATOM   3258  HA  PHE B 106     -12.266   4.426 -13.252  1.00 10.84           H  
ATOM   3259  HB3 PHE B 106     -14.014   5.464 -14.613  1.00 10.23           H  
ATOM   3260  HB2 PHE B 106     -15.257   4.351 -14.152  1.00 10.23           H  
ATOM   3261  HD1 PHE B 106     -15.769   2.346 -15.389  1.00 12.20           H  
ATOM   3262  HD2 PHE B 106     -11.751   3.876 -15.506  1.00 13.58           H  
ATOM   3263  HE1 PHE B 106     -14.920   0.398 -16.812  1.00 14.62           H  
ATOM   3264  HE2 PHE B 106     -11.064   2.096 -16.927  1.00 16.59           H  
ATOM   3265  HZ  PHE B 106     -12.751   0.424 -17.716  1.00 14.21           H  
ATOM   3266  N   PHE B 107     -12.716   6.724 -12.315  1.00 10.12      D000 N  
ATOM   3267  CA  PHE B 107     -12.843   8.084 -11.827  1.00 10.90      D000 C  
ATOM   3268  C   PHE B 107     -12.434   9.063 -12.972  1.00 12.08      D000 C  
ATOM   3269  O   PHE B 107     -11.791   8.568 -13.890  1.00 12.20      D000 O  
ATOM   3270  CB  PHE B 107     -11.844   8.197 -10.703  1.00 11.32      D000 C  
ATOM   3271  CG  PHE B 107     -12.169   7.533  -9.363  1.00 10.33      D000 C  
ATOM   3272  CD1 PHE B 107     -12.771   8.212  -8.309  1.00 10.25      D000 C  
ATOM   3273  CD2 PHE B 107     -11.897   6.163  -9.202  1.00 10.01      D000 C  
ATOM   3274  CE1 PHE B 107     -13.140   7.493  -7.166  1.00 12.02      D000 C  
ATOM   3275  CE2 PHE B 107     -12.079   5.445  -8.032  1.00 12.92      D000 C  
ATOM   3276  CZ  PHE B 107     -12.815   6.126  -6.995  1.00  9.86      D000 C  
ATOM   3277  H   PHE B 107     -11.877   6.649 -12.872  1.00 10.12           H  
ATOM   3278  HA  PHE B 107     -13.839   8.419 -11.539  1.00 10.90           H  
ATOM   3279  HB3 PHE B 107     -11.569   9.239 -10.539  1.00 11.32           H  
ATOM   3280  HB2 PHE B 107     -10.884   7.736 -10.935  1.00 11.32           H  
ATOM   3281  HD1 PHE B 107     -13.000   9.258  -8.450  1.00 10.25           H  
ATOM   3282  HD2 PHE B 107     -11.368   5.699 -10.021  1.00 10.01           H  
ATOM   3283  HE1 PHE B 107     -13.704   7.926  -6.354  1.00 12.02           H  
ATOM   3284  HE2 PHE B 107     -11.740   4.437  -7.843  1.00 12.92           H  
ATOM   3285  HZ  PHE B 107     -13.119   5.614  -6.094  1.00  9.86           H  
ATOM   3286  N   TRP B 108     -12.797  10.305 -12.897  1.00 10.68      D000 N  
ATOM   3287  CA  TRP B 108     -12.258  11.410 -13.716  1.00  9.37      D000 C  
ATOM   3288  C   TRP B 108     -11.641  12.475 -12.742  1.00 11.42      D000 C  
ATOM   3289  O   TRP B 108     -12.001  12.501 -11.573  1.00 12.03      D000 O  
ATOM   3290  CB  TRP B 108     -13.481  11.877 -14.582  1.00 12.08      D000 C  
ATOM   3291  CG  TRP B 108     -14.664  12.490 -13.940  1.00 12.67      D000 C  
ATOM   3292  CD1 TRP B 108     -15.743  11.808 -13.431  1.00 11.00      D000 C  
ATOM   3293  CD2 TRP B 108     -15.016  13.906 -13.812  1.00 11.55      D000 C  
ATOM   3294  CE2 TRP B 108     -16.283  14.036 -13.186  1.00 11.46      D000 C  
ATOM   3295  CE3 TRP B 108     -14.442  15.149 -14.276  1.00 14.89      D000 C  
ATOM   3296  NE1 TRP B 108     -16.679  12.660 -12.962  1.00 10.93      D000 N  
ATOM   3297  CZ2 TRP B 108     -16.902  15.239 -12.912  1.00 13.08      D000 C  
ATOM   3298  CZ3 TRP B 108     -15.064  16.345 -13.929  1.00 13.94      D000 C  
ATOM   3299  CH2 TRP B 108     -16.280  16.428 -13.177  1.00 14.17      D000 C  
ATOM   3300  H   TRP B 108     -13.331  10.515 -12.066  1.00 10.68           H  
ATOM   3301  HA  TRP B 108     -11.515  10.964 -14.377  1.00  9.37           H  
ATOM   3302  HB3 TRP B 108     -13.841  11.000 -15.120  1.00 12.08           H  
ATOM   3303  HB2 TRP B 108     -13.254  12.535 -15.421  1.00 12.08           H  
ATOM   3304  HD1 TRP B 108     -15.989  10.759 -13.513  1.00 11.00           H  
ATOM   3305  HE3 TRP B 108     -13.493  15.137 -14.791  1.00 14.89           H  
ATOM   3306  HE1 TRP B 108     -17.441  12.282 -12.418  1.00 10.93           H  
ATOM   3307  HZ2 TRP B 108     -17.908  15.188 -12.522  1.00 13.08           H  
ATOM   3308  HZ3 TRP B 108     -14.659  17.289 -14.263  1.00 13.94           H  
ATOM   3309  HH2 TRP B 108     -16.711  17.417 -13.127  1.00 14.17           H  
ATOM   3310  N   MET B 109     -10.738  13.310 -13.295  1.00 10.95      D000 N  
ATOM   3311  CA  MET B 109     -10.177  14.451 -12.457  1.00 12.21      D000 C  
ATOM   3312  C   MET B 109     -11.222  15.624 -12.474  1.00 12.56      D000 C  
ATOM   3313  O   MET B 109     -11.700  15.877 -13.573  1.00 13.75      D000 O  
ATOM   3314  CB  MET B 109      -8.797  14.884 -12.959  1.00 10.42      D000 C  
ATOM   3315  CG  MET B 109      -7.743  13.745 -12.856  1.00 12.79      D000 C  
ATOM   3316  SD  MET B 109      -7.217  13.636 -11.094  1.00 16.46      D000 S  
ATOM   3317  CE  MET B 109      -5.938  12.403 -11.235  1.00 15.29      D000 C  
ATOM   3318  H   MET B 109     -10.520  13.365 -14.279  1.00 10.95           H  
ATOM   3319  HA  MET B 109     -10.060  13.977 -11.482  1.00 12.21           H  
ATOM   3320  HB3 MET B 109      -8.581  15.874 -12.558  1.00 10.42           H  
ATOM   3321  HB2 MET B 109      -8.875  15.076 -14.029  1.00 10.42           H  
ATOM   3322  HG3 MET B 109      -6.782  13.952 -13.327  1.00 12.79           H  
ATOM   3323  HG2 MET B 109      -8.063  12.773 -13.232  1.00 12.79           H  
ATOM   3324  HE1 MET B 109      -6.387  11.430 -11.434  1.00 15.29           H  
ATOM   3325  HE2 MET B 109      -5.251  12.619 -12.052  1.00 15.29           H  
ATOM   3326  HE3 MET B 109      -5.356  12.288 -10.320  1.00 15.29           H  
ATOM   3327  N   GLN B 110     -11.360  16.285 -11.345  1.00 11.74      D000 N  
ATOM   3328  CA  GLN B 110     -12.044  17.587 -11.140  1.00 11.09      D000 C  
ATOM   3329  C   GLN B 110     -10.951  18.605 -10.739  1.00 15.02      D000 C  
ATOM   3330  O   GLN B 110     -11.344  19.716 -10.339  1.00 16.23      D000 O  
ATOM   3331  CB  GLN B 110     -13.099  17.402  -9.978  1.00 12.07      D000 C  
ATOM   3332  CG  GLN B 110     -14.250  16.608 -10.456  1.00 11.65      D000 C  
ATOM   3333  CD  GLN B 110     -15.274  16.315  -9.382  1.00 15.58      D000 C  
ATOM   3334  NE2 GLN B 110     -16.313  15.575  -9.650  1.00 13.65      D000 N  
ATOM   3335  OE1 GLN B 110     -15.244  16.899  -8.329  1.00 13.06      D000 O  
ATOM   3336  H   GLN B 110     -10.743  15.940 -10.623  1.00 11.74           H  
ATOM   3337  HA  GLN B 110     -12.421  17.895 -12.115  1.00 11.09           H  
ATOM   3338  HB3 GLN B 110     -13.424  18.323  -9.493  1.00 12.07           H  
ATOM   3339  HB2 GLN B 110     -12.680  16.817  -9.159  1.00 12.07           H  
ATOM   3340  HG3 GLN B 110     -13.807  15.677 -10.811  1.00 11.65           H  
ATOM   3341  HG2 GLN B 110     -14.849  17.163 -11.178  1.00 11.65           H  
ATOM   3342 HE22 GLN B 110     -17.024  15.388  -8.958  1.00 13.65           H  
ATOM   3343 HE21 GLN B 110     -16.344  15.288 -10.618  1.00 13.65           H  
ATOM   3344  N   GLU B 111      -9.671  18.273 -10.735  1.00 17.30      D000 N  
ATOM   3345  CA  GLU B 111      -8.589  19.212 -10.718  1.00 20.21      D000 C  
ATOM   3346  C   GLU B 111      -8.529  19.808 -12.150  1.00 17.29      D000 C  
ATOM   3347  O   GLU B 111      -8.224  19.054 -13.043  1.00 15.61      D000 O  
ATOM   3348  CB  GLU B 111      -7.210  18.490 -10.509  1.00 22.45      D000 C  
ATOM   3349  CG  GLU B 111      -6.877  17.918  -9.105  1.00 29.51      D000 C  
ATOM   3350  CD  GLU B 111      -6.822  18.931  -7.896  1.00 38.69      D000 C  
ATOM   3351  OE1 GLU B 111      -6.956  18.461  -6.766  1.00 29.96      D000 O  
ATOM   3352  OE2 GLU B 111      -6.804  20.114  -8.101  1.00 23.05      D000 O1-
ATOM   3353  H   GLU B 111      -9.437  17.339 -11.038  1.00 17.30           H  
ATOM   3354  HA  GLU B 111      -8.638  19.956  -9.923  1.00 20.21           H  
ATOM   3355  HB3 GLU B 111      -6.427  19.175 -10.835  1.00 22.45           H  
ATOM   3356  HB2 GLU B 111      -7.124  17.599 -11.131  1.00 22.45           H  
ATOM   3357  HG3 GLU B 111      -5.931  17.377  -9.088  1.00 29.51           H  
ATOM   3358  HG2 GLU B 111      -7.596  17.111  -8.966  1.00 29.51           H  
ATOM   3359  N   PRO B 112      -8.689  21.137 -12.373  1.00 19.48      D000 N  
ATOM   3360  CA  PRO B 112      -8.726  21.700 -13.719  1.00 18.01      D000 C  
ATOM   3361  C   PRO B 112      -7.477  21.821 -14.597  1.00 20.54      D000 C  
ATOM   3362  O   PRO B 112      -7.539  22.141 -15.773  1.00 26.50      D000 O  
ATOM   3363  CB  PRO B 112      -9.302  23.086 -13.529  1.00 22.32      D000 C  
ATOM   3364  CG  PRO B 112      -9.028  23.388 -12.081  1.00 25.91      D000 C  
ATOM   3365  CD  PRO B 112      -9.148  22.076 -11.362  1.00 25.50      D000 C  
ATOM   3366  HA  PRO B 112      -9.475  21.129 -14.267  1.00 18.01           H  
ATOM   3367  HB3 PRO B 112     -10.350  23.001 -13.814  1.00 22.32           H  
ATOM   3368  HB2 PRO B 112      -8.895  23.857 -14.184  1.00 22.32           H  
ATOM   3369  HG3 PRO B 112      -9.682  24.111 -11.595  1.00 25.91           H  
ATOM   3370  HG2 PRO B 112      -8.062  23.871 -11.936  1.00 25.91           H  
ATOM   3371  HD2 PRO B 112      -8.647  22.144 -10.396  1.00 25.50           H  
ATOM   3372  HD3 PRO B 112     -10.191  21.818 -11.181  1.00 25.50           H  
ATOM   3373  N   LYS B 113      -6.317  21.602 -13.907  1.00 21.40      D000 N  
ATOM   3374  CA  LYS B 113      -4.995  21.559 -14.506  1.00 20.27      D000 C  
ATOM   3375  C   LYS B 113      -4.445  20.112 -14.442  1.00 18.57      D000 C  
ATOM   3376  O   LYS B 113      -4.534  19.397 -13.430  1.00 17.84      D000 O  
ATOM   3377  CB  LYS B 113      -4.076  22.488 -13.736  1.00 24.98      D000 C  
ATOM   3378  CG  LYS B 113      -4.339  23.953 -13.775  1.00 24.24      D000 C  
ATOM   3379  CD  LYS B 113      -3.858  24.587 -15.091  1.00 33.75      D000 C  
ATOM   3380  CE  LYS B 113      -4.081  26.093 -15.021  1.00 32.14      D000 C  
ATOM   3381  NZ  LYS B 113      -4.041  26.696 -16.331  1.00 33.97      D000 N1+
ATOM   3382  H   LYS B 113      -6.395  21.321 -12.939  1.00 21.40           H  
ATOM   3383  HA  LYS B 113      -5.063  22.023 -15.490  1.00 20.27           H  
ATOM   3384  HB3 LYS B 113      -3.064  22.275 -14.082  1.00 24.98           H  
ATOM   3385  HB2 LYS B 113      -3.974  22.208 -12.688  1.00 24.98           H  
ATOM   3386  HG3 LYS B 113      -3.834  24.441 -12.942  1.00 24.24           H  
ATOM   3387  HG2 LYS B 113      -5.387  24.134 -13.538  1.00 24.24           H  
ATOM   3388  HD3 LYS B 113      -4.457  24.103 -15.863  1.00 33.75           H  
ATOM   3389  HD2 LYS B 113      -2.828  24.357 -15.365  1.00 33.75           H  
ATOM   3390  HE3 LYS B 113      -3.254  26.500 -14.440  1.00 32.14           H  
ATOM   3391  HE2 LYS B 113      -5.047  26.332 -14.576  1.00 32.14           H  
ATOM   3392  HZ1 LYS B 113      -3.153  26.495 -16.769  1.00 33.97           H  
ATOM   3393  HZ2 LYS B 113      -4.777  26.495 -16.994  1.00 33.97           H  
ATOM   3394  HZ3 LYS B 113      -4.015  27.677 -16.092  1.00 33.97           H  
ATOM   3395  N   THR B 114      -3.794  19.682 -15.562  1.00 18.00      D000 N  
ATOM   3396  CA  THR B 114      -3.141  18.387 -15.816  1.00 16.44      D000 C  
ATOM   3397  C   THR B 114      -1.777  18.339 -15.142  1.00 19.39      D000 C  
ATOM   3398  O   THR B 114      -1.191  17.310 -15.061  1.00 19.53      D000 O  
ATOM   3399  CB  THR B 114      -2.888  18.203 -17.356  1.00 20.94      D000 C  
ATOM   3400  CG2 THR B 114      -4.129  17.549 -17.977  1.00 20.83      D000 C  
ATOM   3401  OG1 THR B 114      -2.665  19.452 -17.938  1.00 18.46      D000 O  
ATOM   3402  H   THR B 114      -3.768  20.194 -16.432  1.00 18.00           H  
ATOM   3403  HA  THR B 114      -3.620  17.533 -15.338  1.00 16.44           H  
ATOM   3404  HB  THR B 114      -2.067  17.512 -17.548  1.00 20.94           H  
ATOM   3405 HG21 THR B 114      -4.232  16.472 -17.840  1.00 20.83           H  
ATOM   3406 HG22 THR B 114      -4.970  18.119 -17.582  1.00 20.83           H  
ATOM   3407 HG23 THR B 114      -4.122  17.664 -19.061  1.00 20.83           H  
ATOM   3408  HG1 THR B 114      -2.127  19.172 -18.681  1.00 18.46           H  
ATOM   3409  N   ASP B 115      -1.155  19.460 -14.750  1.00 17.44      D000 N  
ATOM   3410  CA  ASP B 115       0.209  19.693 -14.301  1.00 21.91      D000 C  
ATOM   3411  C   ASP B 115       0.680  18.764 -13.158  1.00 21.09      D000 C  
ATOM   3412  O   ASP B 115       1.862  18.529 -13.097  1.00 22.00      D000 O  
ATOM   3413  CB  ASP B 115       0.559  21.097 -13.858  1.00 25.31      D000 C  
ATOM   3414  CG  ASP B 115       0.144  22.222 -14.904  1.00 37.84      D000 C  
ATOM   3415  OD1 ASP B 115       0.523  23.387 -14.658  1.00 35.07      D000 O  
ATOM   3416  OD2 ASP B 115      -0.675  22.003 -15.809  1.00 48.08      D000 O1-
ATOM   3417  H   ASP B 115      -1.685  20.229 -15.134  1.00 17.44           H  
ATOM   3418  HA  ASP B 115       0.855  19.510 -15.159  1.00 21.91           H  
ATOM   3419  HB3 ASP B 115       1.628  20.994 -13.674  1.00 25.31           H  
ATOM   3420  HB2 ASP B 115      -0.000  21.305 -12.946  1.00 25.31           H  
ATOM   3421  N   GLN B 116      -0.250  18.429 -12.247  1.00 15.08      D000 N  
ATOM   3422  CA  GLN B 116       0.096  17.682 -11.001  1.00 14.91      D000 C  
ATOM   3423  C   GLN B 116      -0.303  16.167 -11.193  1.00 15.45      D000 C  
ATOM   3424  O   GLN B 116      -0.158  15.373 -10.255  1.00 13.61      D000 O  
ATOM   3425  CB  GLN B 116      -0.487  18.375  -9.761  1.00 19.23      D000 C  
ATOM   3426  CG  GLN B 116       0.188  19.760  -9.422  1.00 22.46      D000 C  
ATOM   3427  CD  GLN B 116       1.597  19.642  -8.995  1.00 32.49      D000 C  
ATOM   3428  NE2 GLN B 116       2.319  20.737  -8.937  1.00 39.08      D000 N  
ATOM   3429  OE1 GLN B 116       2.113  18.574  -8.788  1.00 33.37      D000 O  
ATOM   3430  H   GLN B 116      -1.226  18.611 -12.435  1.00 15.08           H  
ATOM   3431  HA  GLN B 116       1.179  17.579 -10.936  1.00 14.91           H  
ATOM   3432  HB3 GLN B 116      -0.415  17.719  -8.894  1.00 19.23           H  
ATOM   3433  HB2 GLN B 116      -1.570  18.494  -9.796  1.00 19.23           H  
ATOM   3434  HG3 GLN B 116      -0.386  20.315  -8.681  1.00 22.46           H  
ATOM   3435  HG2 GLN B 116       0.266  20.372 -10.321  1.00 22.46           H  
ATOM   3436 HE22 GLN B 116       3.112  20.799  -8.314  1.00 39.08           H  
ATOM   3437 HE21 GLN B 116       2.023  21.683  -9.132  1.00 39.08           H  
ATOM   3438  N   ASP B 117      -1.001  15.840 -12.290  1.00 13.43      D000 N  
ATOM   3439  CA  ASP B 117      -1.593  14.582 -12.535  1.00 16.40      D000 C  
ATOM   3440  C   ASP B 117      -0.622  13.386 -12.419  1.00 14.96      D000 C  
ATOM   3441  O   ASP B 117      -1.006  12.486 -11.667  1.00 13.82      D000 O  
ATOM   3442  CB  ASP B 117      -2.261  14.320 -13.913  1.00 14.79      D000 C  
ATOM   3443  CG  ASP B 117      -3.745  14.815 -14.140  1.00 17.56      D000 C  
ATOM   3444  OD1 ASP B 117      -4.144  15.690 -13.372  1.00 15.81      D000 O  
ATOM   3445  OD2 ASP B 117      -4.475  14.362 -15.047  1.00 15.95      D000 O1-
ATOM   3446  H   ASP B 117      -0.974  16.588 -12.969  1.00 13.43           H  
ATOM   3447  HA  ASP B 117      -2.403  14.369 -11.837  1.00 16.40           H  
ATOM   3448  HB3 ASP B 117      -2.272  13.250 -14.120  1.00 14.79           H  
ATOM   3449  HB2 ASP B 117      -1.692  14.727 -14.749  1.00 14.79           H  
ATOM   3450  N   GLU B 118       0.552  13.389 -13.050  1.00 14.70      D000 N  
ATOM   3451  CA  GLU B 118       1.518  12.362 -12.870  1.00 16.26      D000 C  
ATOM   3452  C   GLU B 118       1.975  12.177 -11.410  1.00 16.01      D000 C  
ATOM   3453  O   GLU B 118       1.734  11.135 -10.850  1.00 14.94      D000 O  
ATOM   3454  CB  GLU B 118       2.638  12.627 -13.836  1.00 24.44      D000 C  
ATOM   3455  CG  GLU B 118       2.265  12.296 -15.311  1.00 30.96      D000 C  
ATOM   3456  CD  GLU B 118       3.450  12.345 -16.293  1.00 37.52      D000 C  
ATOM   3457  OE1 GLU B 118       4.626  12.290 -15.812  1.00 44.89      D000 O  
ATOM   3458  OE2 GLU B 118       3.248  12.426 -17.479  1.00 25.87      D000 O1-
ATOM   3459  H   GLU B 118       0.724  14.151 -13.690  1.00 14.70           H  
ATOM   3460  HA  GLU B 118       1.011  11.464 -13.223  1.00 16.26           H  
ATOM   3461  HB3 GLU B 118       3.514  12.012 -13.632  1.00 24.44           H  
ATOM   3462  HB2 GLU B 118       2.956  13.661 -13.698  1.00 24.44           H  
ATOM   3463  HG3 GLU B 118       1.502  13.035 -15.554  1.00 30.96           H  
ATOM   3464  HG2 GLU B 118       1.689  11.371 -15.336  1.00 30.96           H  
ATOM   3465  N   GLU B 119       2.362  13.295 -10.763  1.00 13.70      D000 N  
ATOM   3466  CA  GLU B 119       2.745  13.367  -9.401  1.00 15.56      D000 C  
ATOM   3467  C   GLU B 119       1.731  12.737  -8.377  1.00 11.64      D000 C  
ATOM   3468  O   GLU B 119       2.182  11.914  -7.542  1.00 10.58      D000 O  
ATOM   3469  CB  GLU B 119       3.175  14.806  -9.074  1.00 18.50      D000 C  
ATOM   3470  CG  GLU B 119       3.693  15.755 -10.175  1.00 26.28      D000 C  
ATOM   3471  CD  GLU B 119       4.978  15.391 -10.840  1.00 34.25      D000 C  
ATOM   3472  OE1 GLU B 119       5.082  15.608 -12.055  1.00 35.05      D000 O  
ATOM   3473  OE2 GLU B 119       5.808  14.770 -10.172  1.00 38.72      D000 O1-
ATOM   3474  H   GLU B 119       2.468  14.196 -11.205  1.00 13.70           H  
ATOM   3475  HA  GLU B 119       3.682  12.839  -9.224  1.00 15.56           H  
ATOM   3476  HB3 GLU B 119       3.979  14.795  -8.337  1.00 18.50           H  
ATOM   3477  HB2 GLU B 119       2.444  15.433  -8.563  1.00 18.50           H  
ATOM   3478  HG3 GLU B 119       3.808  16.732  -9.706  1.00 26.28           H  
ATOM   3479  HG2 GLU B 119       2.971  15.832 -10.988  1.00 26.28           H  
ATOM   3480  N   HIS B 120       0.451  13.115  -8.583  1.00 12.17      D000 N  
ATOM   3481  CA  HIS B 120      -0.718  12.693  -7.930  1.00 11.83      D000 C  
ATOM   3482  C   HIS B 120      -0.900  11.156  -8.101  1.00  9.40      D000 C  
ATOM   3483  O   HIS B 120      -1.040  10.486  -7.088  1.00  9.48      D000 O  
ATOM   3484  CB  HIS B 120      -2.041  13.495  -8.199  1.00 10.87      D000 C  
ATOM   3485  CG  HIS B 120      -2.172  14.874  -7.673  1.00 13.19      D000 C  
ATOM   3486  CD2 HIS B 120      -1.648  15.477  -6.516  1.00 13.62      D000 C  
ATOM   3487  ND1 HIS B 120      -2.990  15.787  -8.208  1.00 18.76      D000 N  
ATOM   3488  CE1 HIS B 120      -2.879  16.954  -7.539  1.00 16.66      D000 C  
ATOM   3489  NE2 HIS B 120      -2.180  16.754  -6.423  1.00 16.62      D000 N  
ATOM   3490  H   HIS B 120       0.241  13.796  -9.299  1.00 12.17           H  
ATOM   3491  HA  HIS B 120      -0.522  12.889  -6.876  1.00 11.83           H  
ATOM   3492  HB3 HIS B 120      -2.926  12.984  -7.821  1.00 10.87           H  
ATOM   3493  HB2 HIS B 120      -2.248  13.559  -9.267  1.00 10.87           H  
ATOM   3494  HD2 HIS B 120      -0.850  15.049  -5.928  1.00 13.62           H  
ATOM   3495  HD1 HIS B 120      -3.588  15.816  -9.021  1.00 18.76           H  
ATOM   3496  HE1 HIS B 120      -3.546  17.769  -7.778  1.00 16.66           H  
ATOM   3497  N   CYS B 121      -0.916  10.711  -9.414  1.00  9.30      D000 N  
ATOM   3498  CA  CYS B 121      -1.030   9.356  -9.877  1.00  8.75      D000 C  
ATOM   3499  C   CYS B 121       0.173   8.500  -9.346  1.00 11.23      D000 C  
ATOM   3500  O   CYS B 121      -0.016   7.304  -9.259  1.00  8.59      D000 O  
ATOM   3501  CB  CYS B 121      -1.283   9.273 -11.384  1.00 14.08      D000 C  
ATOM   3502  SG  CYS B 121      -1.741   7.745 -12.155  1.00 16.10      D000 S  
ATOM   3503  H   CYS B 121      -0.890  11.409 -10.144  1.00  9.30           H  
ATOM   3504  HA  CYS B 121      -1.934   8.939  -9.433  1.00  8.75           H  
ATOM   3505  HB3 CYS B 121      -0.345   9.471 -11.903  1.00 14.08           H  
ATOM   3506  HB2 CYS B 121      -2.026   9.997 -11.720  1.00 14.08           H  
ATOM   3507  HG  CYS B 121      -1.352   8.097 -13.384  1.00 16.10           H  
ATOM   3508  N   ARG B 122       1.311   9.124  -9.028  1.00  9.91      D000 N  
ATOM   3509  CA  ARG B 122       2.471   8.496  -8.499  1.00 13.00      D000 C  
ATOM   3510  C   ARG B 122       2.441   8.476  -6.922  1.00 12.03      D000 C  
ATOM   3511  O   ARG B 122       2.900   7.492  -6.338  1.00  9.56      D000 O  
ATOM   3512  CB  ARG B 122       3.804   9.132  -9.026  1.00 14.97      D000 C  
ATOM   3513  CG  ARG B 122       4.125   8.900 -10.474  1.00 22.15      D000 C  
ATOM   3514  CD  ARG B 122       5.239   9.886 -11.062  1.00 29.00      D000 C  
ATOM   3515  NE  ARG B 122       5.258  10.054 -12.548  1.00 31.99      D000 N  
ATOM   3516  CZ  ARG B 122       5.609   9.189 -13.539  1.00 37.96      D000 C  
ATOM   3517  NH1 ARG B 122       5.934   7.953 -13.202  1.00 37.23      D000 N  
ATOM   3518  NH2 ARG B 122       5.636   9.511 -14.818  1.00 38.85      D000 N1+
ATOM   3519  H   ARG B 122       1.272  10.116  -9.217  1.00  9.91           H  
ATOM   3520  HA  ARG B 122       2.458   7.445  -8.788  1.00 13.00           H  
ATOM   3521  HB3 ARG B 122       4.653   8.655  -8.535  1.00 14.97           H  
ATOM   3522  HB2 ARG B 122       3.866  10.204  -8.839  1.00 14.97           H  
ATOM   3523  HG3 ARG B 122       3.288   8.924 -11.172  1.00 22.15           H  
ATOM   3524  HG2 ARG B 122       4.560   7.905 -10.564  1.00 22.15           H  
ATOM   3525  HD3 ARG B 122       6.233   9.526 -10.797  1.00 29.00           H  
ATOM   3526  HD2 ARG B 122       5.204  10.891 -10.641  1.00 29.00           H  
ATOM   3527  HE  ARG B 122       5.248  11.043 -12.756  1.00 31.99           H  
ATOM   3528 HH12 ARG B 122       6.107   7.197 -13.849  1.00 37.23           H  
ATOM   3529 HH11 ARG B 122       5.894   7.697 -12.225  1.00 37.23           H  
ATOM   3530 HH22 ARG B 122       5.900   8.851 -15.536  1.00 38.85           H  
ATOM   3531 HH21 ARG B 122       5.419  10.434 -15.166  1.00 38.85           H  
ATOM   3532  N   LYS B 123       1.864   9.473  -6.281  1.00  9.79      D000 N  
ATOM   3533  CA  LYS B 123       1.442   9.576  -4.934  1.00 11.76      D000 C  
ATOM   3534  C   LYS B 123       0.367   8.548  -4.586  1.00 10.03      D000 C  
ATOM   3535  O   LYS B 123       0.484   8.038  -3.473  1.00  9.08      D000 O  
ATOM   3536  CB  LYS B 123       1.068  11.045  -4.621  1.00 14.19      D000 C  
ATOM   3537  CG  LYS B 123       0.892  11.267  -3.098  1.00 18.33      D000 C  
ATOM   3538  CD  LYS B 123       2.011  11.008  -2.143  1.00 23.14      D000 C  
ATOM   3539  CE  LYS B 123       3.277  11.825  -2.449  1.00 32.30      D000 C  
ATOM   3540  NZ  LYS B 123       4.367  11.306  -1.622  1.00 21.12      D000 N1+
ATOM   3541  H   LYS B 123       1.719  10.360  -6.743  1.00  9.79           H  
ATOM   3542  HA  LYS B 123       2.338   9.341  -4.361  1.00 11.76           H  
ATOM   3543  HB3 LYS B 123       0.154  11.182  -5.199  1.00 14.19           H  
ATOM   3544  HB2 LYS B 123       1.814  11.663  -5.120  1.00 14.19           H  
ATOM   3545  HG3 LYS B 123       0.038  10.741  -2.671  1.00 18.33           H  
ATOM   3546  HG2 LYS B 123       0.545  12.291  -2.958  1.00 18.33           H  
ATOM   3547  HD3 LYS B 123       2.162   9.931  -2.078  1.00 23.14           H  
ATOM   3548  HD2 LYS B 123       1.754  11.228  -1.107  1.00 23.14           H  
ATOM   3549  HE3 LYS B 123       3.117  12.880  -2.227  1.00 32.30           H  
ATOM   3550  HE2 LYS B 123       3.744  11.758  -3.431  1.00 32.30           H  
ATOM   3551  HZ1 LYS B 123       4.435  10.309  -1.770  1.00 21.12           H  
ATOM   3552  HZ2 LYS B 123       5.255  11.742  -1.825  1.00 21.12           H  
ATOM   3553  HZ3 LYS B 123       4.112  11.422  -0.652  1.00 21.12           H  
ATOM   3554  N   VAL B 124      -0.557   8.227  -5.468  1.00  7.59      D000 N  
ATOM   3555  CA  VAL B 124      -1.557   7.187  -5.209  1.00  8.72      D000 C  
ATOM   3556  C   VAL B 124      -0.915   5.786  -5.242  1.00  9.49      D000 C  
ATOM   3557  O   VAL B 124      -1.025   4.993  -4.297  1.00  8.53      D000 O  
ATOM   3558  CB  VAL B 124      -2.721   7.110  -6.315  1.00  8.05      D000 C  
ATOM   3559  CG1 VAL B 124      -3.582   5.797  -6.232  1.00  8.66      D000 C  
ATOM   3560  CG2 VAL B 124      -3.690   8.283  -6.104  1.00  9.05      D000 C  
ATOM   3561  H   VAL B 124      -0.686   8.805  -6.286  1.00  7.59           H  
ATOM   3562  HA  VAL B 124      -1.949   7.408  -4.216  1.00  8.72           H  
ATOM   3563  HB  VAL B 124      -2.208   7.234  -7.269  1.00  8.05           H  
ATOM   3564 HG11 VAL B 124      -4.480   5.825  -6.850  1.00  8.66           H  
ATOM   3565 HG12 VAL B 124      -3.004   4.985  -6.673  1.00  8.66           H  
ATOM   3566 HG13 VAL B 124      -3.830   5.497  -5.214  1.00  8.66           H  
ATOM   3567 HG21 VAL B 124      -3.225   9.260  -5.975  1.00  9.05           H  
ATOM   3568 HG22 VAL B 124      -4.403   8.384  -6.923  1.00  9.05           H  
ATOM   3569 HG23 VAL B 124      -4.241   8.075  -5.187  1.00  9.05           H  
ATOM   3570  N   ASN B 125      -0.220   5.504  -6.384  1.00  9.23      D000 N  
ATOM   3571  CA  ASN B 125       0.561   4.281  -6.549  1.00 10.72      D000 C  
ATOM   3572  C   ASN B 125       1.710   4.049  -5.541  1.00  8.85      D000 C  
ATOM   3573  O   ASN B 125       1.960   2.876  -5.281  1.00 12.34      D000 O  
ATOM   3574  CB  ASN B 125       1.178   4.259  -7.934  1.00  9.96      D000 C  
ATOM   3575  CG  ASN B 125       0.207   3.735  -9.027  1.00 11.44      D000 C  
ATOM   3576  ND2 ASN B 125      -0.089   4.581  -9.936  1.00  7.45      D000 N  
ATOM   3577  OD1 ASN B 125      -0.373   2.627  -8.987  1.00 14.08      D000 O  
ATOM   3578  H   ASN B 125      -0.108   6.207  -7.100  1.00  9.23           H  
ATOM   3579  HA  ASN B 125      -0.193   3.493  -6.546  1.00 10.72           H  
ATOM   3580  HB3 ASN B 125       1.883   3.428  -7.922  1.00  9.96           H  
ATOM   3581  HB2 ASN B 125       1.778   5.147  -8.133  1.00  9.96           H  
ATOM   3582 HD22 ASN B 125      -0.708   4.269 -10.671  1.00  7.45           H  
ATOM   3583 HD21 ASN B 125       0.115   5.570  -9.917  1.00  7.45           H  
ATOM   3584  N   GLU B 126       2.300   5.120  -4.873  1.00  8.44      D000 N  
ATOM   3585  CA  GLU B 126       3.105   5.020  -3.687  1.00  8.40      D000 C  
ATOM   3586  C   GLU B 126       2.379   4.366  -2.483  1.00 10.18      D000 C  
ATOM   3587  O   GLU B 126       2.738   3.185  -2.115  1.00 11.29      D000 O  
ATOM   3588  CB  GLU B 126       3.909   6.299  -3.369  1.00  9.58      D000 C  
ATOM   3589  CG  GLU B 126       4.318   6.417  -1.848  1.00 16.15      D000 C  
ATOM   3590  CD  GLU B 126       4.987   7.699  -1.355  1.00 23.38      D000 C  
ATOM   3591  OE1 GLU B 126       5.597   7.546  -0.276  1.00 25.90      D000 O  
ATOM   3592  OE2 GLU B 126       5.184   8.634  -2.135  1.00 27.68      D000 O1-
ATOM   3593  H   GLU B 126       2.090   6.067  -5.154  1.00  8.44           H  
ATOM   3594  HA  GLU B 126       3.915   4.316  -3.876  1.00  8.40           H  
ATOM   3595  HB3 GLU B 126       3.457   7.188  -3.810  1.00  9.58           H  
ATOM   3596  HB2 GLU B 126       4.846   6.290  -3.926  1.00  9.58           H  
ATOM   3597  HG3 GLU B 126       4.839   5.588  -1.370  1.00 16.15           H  
ATOM   3598  HG2 GLU B 126       3.326   6.504  -1.406  1.00 16.15           H  
ATOM   3599  N   TYR B 127       1.274   4.955  -2.017  1.00  8.73      D000 N  
ATOM   3600  CA  TYR B 127       0.601   4.415  -0.759  1.00 10.64      D000 C  
ATOM   3601  C   TYR B 127      -0.096   3.079  -1.025  1.00 13.64      D000 C  
ATOM   3602  O   TYR B 127      -0.135   2.217  -0.094  1.00 13.33      D000 O  
ATOM   3603  CB  TYR B 127      -0.363   5.411  -0.268  1.00 10.38      D000 C  
ATOM   3604  CG  TYR B 127       0.257   6.717   0.189  1.00 12.71      D000 C  
ATOM   3605  CD1 TYR B 127      -0.127   7.990  -0.340  1.00 15.75      D000 C  
ATOM   3606  CD2 TYR B 127       1.405   6.714   0.998  1.00 14.82      D000 C  
ATOM   3607  CE1 TYR B 127       0.470   9.200   0.013  1.00 17.53      D000 C  
ATOM   3608  CE2 TYR B 127       2.079   7.949   1.349  1.00 20.56      D000 C  
ATOM   3609  CZ  TYR B 127       1.629   9.139   0.865  1.00 24.34      D000 C  
ATOM   3610  OH  TYR B 127       2.238  10.313   1.174  1.00 27.53      D000 O  
ATOM   3611  H   TYR B 127       0.910   5.844  -2.331  1.00  8.73           H  
ATOM   3612  HA  TYR B 127       1.346   4.110  -0.024  1.00 10.64           H  
ATOM   3613  HB3 TYR B 127      -1.007   5.107   0.558  1.00 10.38           H  
ATOM   3614  HB2 TYR B 127      -1.058   5.670  -1.066  1.00 10.38           H  
ATOM   3615  HD1 TYR B 127      -0.874   7.906  -1.115  1.00 15.75           H  
ATOM   3616  HD2 TYR B 127       1.741   5.782   1.428  1.00 14.82           H  
ATOM   3617  HE1 TYR B 127       0.126  10.142  -0.389  1.00 17.53           H  
ATOM   3618  HE2 TYR B 127       2.909   7.836   2.031  1.00 20.56           H  
ATOM   3619  HH  TYR B 127       2.788  10.280   1.960  1.00 27.53           H  
ATOM   3620  N   LEU B 128      -0.452   2.731  -2.281  1.00 10.23      D000 N  
ATOM   3621  CA  LEU B 128      -0.956   1.418  -2.724  1.00  9.24      D000 C  
ATOM   3622  C   LEU B 128      -0.030   0.229  -2.453  1.00 12.69      D000 C  
ATOM   3623  O   LEU B 128      -0.571  -0.826  -2.065  1.00 13.19      D000 O  
ATOM   3624  CB  LEU B 128      -1.406   1.455  -4.209  1.00  9.26      D000 C  
ATOM   3625  CG  LEU B 128      -2.928   1.560  -4.351  1.00 11.09      D000 C  
ATOM   3626  CD1 LEU B 128      -3.574   2.745  -3.549  1.00 14.49      D000 C  
ATOM   3627  CD2 LEU B 128      -3.264   1.752  -5.857  1.00 14.96      D000 C  
ATOM   3628  H   LEU B 128      -0.227   3.474  -2.927  1.00 10.23           H  
ATOM   3629  HA  LEU B 128      -1.830   1.267  -2.089  1.00  9.24           H  
ATOM   3630  HB3 LEU B 128      -1.064   0.560  -4.728  1.00  9.26           H  
ATOM   3631  HB2 LEU B 128      -0.919   2.305  -4.687  1.00  9.26           H  
ATOM   3632  HG  LEU B 128      -3.217   0.612  -3.898  1.00 11.09           H  
ATOM   3633 HD11 LEU B 128      -2.824   3.490  -3.282  1.00 14.49           H  
ATOM   3634 HD12 LEU B 128      -4.351   3.227  -4.142  1.00 14.49           H  
ATOM   3635 HD13 LEU B 128      -4.023   2.420  -2.610  1.00 14.49           H  
ATOM   3636 HD21 LEU B 128      -4.335   1.736  -6.057  1.00 14.96           H  
ATOM   3637 HD22 LEU B 128      -2.888   2.648  -6.351  1.00 14.96           H  
ATOM   3638 HD23 LEU B 128      -2.793   0.903  -6.353  1.00 14.96           H  
ATOM   3639  N   ASN B 129       1.272   0.444  -2.681  1.00 10.18      D000 N  
ATOM   3640  CA  ASN B 129       2.352  -0.490  -2.360  1.00 12.07      D000 C  
ATOM   3641  C   ASN B 129       3.105  -0.238  -1.014  1.00 18.62      D000 C  
ATOM   3642  O   ASN B 129       3.472  -1.261  -0.380  1.00 15.54      D000 O  
ATOM   3643  CB  ASN B 129       3.414  -0.441  -3.482  1.00 10.71      D000 C  
ATOM   3644  CG  ASN B 129       2.741  -0.619  -4.873  1.00 14.18      D000 C  
ATOM   3645  ND2 ASN B 129       2.809   0.284  -5.795  1.00 10.41      D000 N  
ATOM   3646  OD1 ASN B 129       2.174  -1.688  -5.076  1.00 14.86      D000 O  
ATOM   3647  H   ASN B 129       1.470   1.402  -2.932  1.00 10.18           H  
ATOM   3648  HA  ASN B 129       1.962  -1.480  -2.124  1.00 12.07           H  
ATOM   3649  HB3 ASN B 129       4.107  -1.254  -3.265  1.00 10.71           H  
ATOM   3650  HB2 ASN B 129       4.033   0.455  -3.534  1.00 10.71           H  
ATOM   3651 HD22 ASN B 129       2.396   0.175  -6.710  1.00 10.41           H  
ATOM   3652 HD21 ASN B 129       3.056   1.241  -5.585  1.00 10.41           H  
ATOM   3653  N   ASN B 130       3.310   0.953  -0.542  1.00 13.63      D000 N  
ATOM   3654  CA  ASN B 130       4.238   1.263   0.558  1.00 18.98      D000 C  
ATOM   3655  C   ASN B 130       3.641   2.233   1.549  1.00 17.91      D000 C  
ATOM   3656  O   ASN B 130       3.584   3.438   1.381  1.00 17.49      D000 O  
ATOM   3657  CB  ASN B 130       5.489   1.902  -0.035  1.00 18.02      D000 C  
ATOM   3658  CG  ASN B 130       6.392   0.799  -0.489  1.00 30.96      D000 C  
ATOM   3659  ND2 ASN B 130       6.333   0.473  -1.787  1.00 32.07      D000 N  
ATOM   3660  OD1 ASN B 130       7.140   0.143   0.238  1.00 34.23      D000 O  
ATOM   3661  H   ASN B 130       3.018   1.757  -1.079  1.00 13.63           H  
ATOM   3662  HA  ASN B 130       4.513   0.308   1.005  1.00 18.98           H  
ATOM   3663  HB3 ASN B 130       6.080   2.459   0.692  1.00 18.02           H  
ATOM   3664  HB2 ASN B 130       5.171   2.661  -0.751  1.00 18.02           H  
ATOM   3665 HD22 ASN B 130       6.962  -0.246  -2.114  1.00 32.07           H  
ATOM   3666 HD21 ASN B 130       5.786   1.066  -2.395  1.00 32.07           H  
ATOM   3667  N   PRO B 131       3.177   1.670   2.676  1.00 15.33      D000 N  
ATOM   3668  CA  PRO B 131       2.703   2.479   3.800  1.00 16.44      D000 C  
ATOM   3669  C   PRO B 131       3.781   3.317   4.558  1.00 20.17      D000 C  
ATOM   3670  O   PRO B 131       4.927   2.845   4.738  1.00 20.62      D000 O  
ATOM   3671  CB  PRO B 131       2.051   1.442   4.731  1.00 18.69      D000 C  
ATOM   3672  CG  PRO B 131       1.833   0.199   3.868  1.00 19.61      D000 C  
ATOM   3673  CD  PRO B 131       3.028   0.288   2.932  1.00 18.12      D000 C  
ATOM   3674  HA  PRO B 131       1.915   3.056   3.316  1.00 16.44           H  
ATOM   3675  HB3 PRO B 131       1.229   1.918   5.267  1.00 18.69           H  
ATOM   3676  HB2 PRO B 131       2.743   1.094   5.498  1.00 18.69           H  
ATOM   3677  HG3 PRO B 131       0.955   0.364   3.244  1.00 19.61           H  
ATOM   3678  HG2 PRO B 131       1.664  -0.728   4.415  1.00 19.61           H  
ATOM   3679  HD2 PRO B 131       3.987  -0.034   3.338  1.00 18.12           H  
ATOM   3680  HD3 PRO B 131       2.741  -0.271   2.041  1.00 18.12           H  
ATOM   3681  N   PRO B 132       3.381   4.526   5.069  1.00 24.56      D000 N  
ATOM   3682  CA  PRO B 132       4.216   5.421   5.881  1.00 26.91      D000 C  
ATOM   3683  C   PRO B 132       4.495   4.732   7.216  1.00 27.86      D000 C  
ATOM   3684  O   PRO B 132       3.602   4.356   7.905  1.00 28.62      D000 O  
ATOM   3685  CB  PRO B 132       3.436   6.747   6.020  1.00 24.45      D000 C  
ATOM   3686  CG  PRO B 132       2.104   6.599   5.245  1.00 24.09      D000 C  
ATOM   3687  CD  PRO B 132       2.090   5.195   4.687  1.00 22.11      D000 C  
ATOM   3688  HA  PRO B 132       5.082   5.492   5.224  1.00 26.91           H  
ATOM   3689  HB3 PRO B 132       4.016   7.481   5.461  1.00 24.45           H  
ATOM   3690  HB2 PRO B 132       3.191   7.130   7.011  1.00 24.45           H  
ATOM   3691  HG3 PRO B 132       1.877   7.401   4.543  1.00 24.09           H  
ATOM   3692  HG2 PRO B 132       1.234   6.561   5.902  1.00 24.09           H  
ATOM   3693  HD2 PRO B 132       1.233   4.579   4.960  1.00 22.11           H  
ATOM   3694  HD3 PRO B 132       2.153   5.268   3.601  1.00 22.11           H  
ATOM   3695  N   NMA B 132A      5.779   4.420   7.505  1.00  0.00           N  
ATOM   3696  CA  NMA B 132A      6.175   3.640   8.660  1.00  0.00           C  
ATOM   3697  H   NMA B 132A      6.491   4.636   6.822  1.00  0.00           H  
ATOM   3698 1HA  NMA B 132A      5.630   2.720   8.868  1.00  0.00           H  
ATOM   3699 2HA  NMA B 132A      7.235   3.385   8.676  1.00  0.00           H  
ATOM   3700 3HA  NMA B 132A      6.005   4.238   9.556  1.00  0.00           H  
TER    3701      NMA B 132A
ATOM   3702  CH3 ACE C  20      13.182  10.299   9.878  1.00  0.00           C  
ATOM   3703  C   ACE C  20      12.979  11.744   9.522  1.00  0.00           C  
ATOM   3704  O   ACE C  20      11.846  12.081   9.097  1.00  0.00           O  
ATOM   3705 1H   ACE C  20      13.742  10.046  10.778  1.00  0.00           H  
ATOM   3706 2H   ACE C  20      12.200   9.827   9.901  1.00  0.00           H  
ATOM   3707 3H   ACE C  20      13.658   9.882   8.991  1.00  0.00           H  
ATOM   3708  N   LYS C  21      13.890  12.689   9.812  1.00 50.58      DA00 N  
ATOM   3709  CA  LYS C  21      13.821  14.130   9.518  1.00 34.33      DA00 C  
ATOM   3710  C   LYS C  21      14.585  14.314   8.217  1.00 34.38      DA00 C  
ATOM   3711  O   LYS C  21      15.754  14.062   8.230  1.00 25.10      DA00 O  
ATOM   3712  CB  LYS C  21      14.382  14.987  10.675  1.00 32.74      DA00 C  
ATOM   3713  CG  LYS C  21      14.390  16.431  10.467  1.00 41.67      DA00 C  
ATOM   3714  CD  LYS C  21      13.128  17.156  10.160  1.00 46.26      DA00 C  
ATOM   3715  CE  LYS C  21      12.004  17.065  11.221  1.00 39.34      DA00 C  
ATOM   3716  NZ  LYS C  21      11.012  18.140  11.283  1.00 53.68      DA00 N1+
ATOM   3717  H2  LYS C  21      14.813  12.377  10.079  1.00 50.58           H  
ATOM   3718  HA  LYS C  21      12.772  14.359   9.327  1.00 34.33           H  
ATOM   3719  HB3 LYS C  21      15.417  14.678  10.823  1.00 32.74           H  
ATOM   3720  HB2 LYS C  21      13.916  14.723  11.624  1.00 32.74           H  
ATOM   3721  HG3 LYS C  21      15.007  16.669   9.601  1.00 41.67           H  
ATOM   3722  HG2 LYS C  21      14.984  16.869  11.269  1.00 41.67           H  
ATOM   3723  HD3 LYS C  21      12.727  16.805   9.209  1.00 46.26           H  
ATOM   3724  HD2 LYS C  21      13.344  18.220  10.060  1.00 46.26           H  
ATOM   3725  HE3 LYS C  21      12.402  16.997  12.233  1.00 39.34           H  
ATOM   3726  HE2 LYS C  21      11.562  16.083  11.053  1.00 39.34           H  
ATOM   3727  HZ1 LYS C  21      10.682  18.228  10.332  1.00 53.68           H  
ATOM   3728  HZ2 LYS C  21      10.231  17.863  11.862  1.00 53.68           H  
ATOM   3729  HZ3 LYS C  21      11.469  18.975  11.619  1.00 53.68           H  
ATOM   3730  N   TYR C  22      13.866  14.748   7.139  1.00 26.63      DA00 N  
ATOM   3731  CA  TYR C  22      14.655  15.028   5.934  1.00 22.80      DA00 C  
ATOM   3732  C   TYR C  22      15.387  16.344   6.085  1.00 21.58      DA00 C  
ATOM   3733  O   TYR C  22      14.673  17.356   6.298  1.00 23.57      DA00 O  
ATOM   3734  CB  TYR C  22      13.570  15.050   4.846  1.00 24.66      DA00 C  
ATOM   3735  CG  TYR C  22      12.873  13.723   4.445  1.00 36.06      DA00 C  
ATOM   3736  CD1 TYR C  22      12.632  13.595   3.016  1.00 30.08      DA00 C  
ATOM   3737  CD2 TYR C  22      12.408  12.652   5.307  1.00 36.98      DA00 C  
ATOM   3738  CE1 TYR C  22      11.897  12.558   2.500  1.00 33.68      DA00 C  
ATOM   3739  CE2 TYR C  22      11.537  11.721   4.732  1.00 35.55      DA00 C  
ATOM   3740  CZ  TYR C  22      11.330  11.601   3.374  1.00 35.99      DA00 C  
ATOM   3741  OH  TYR C  22      10.676  10.527   2.852  1.00 38.43      DA00 O  
ATOM   3742  H   TYR C  22      12.879  14.959   7.196  1.00 26.63           H  
ATOM   3743  HA  TYR C  22      15.306  14.182   5.713  1.00 22.80           H  
ATOM   3744  HB3 TYR C  22      14.020  15.347   3.898  1.00 24.66           H  
ATOM   3745  HB2 TYR C  22      12.846  15.814   5.132  1.00 24.66           H  
ATOM   3746  HD1 TYR C  22      12.911  14.427   2.387  1.00 30.08           H  
ATOM   3747  HD2 TYR C  22      12.604  12.595   6.368  1.00 36.98           H  
ATOM   3748  HE1 TYR C  22      11.665  12.491   1.447  1.00 33.68           H  
ATOM   3749  HE2 TYR C  22      10.896  11.061   5.298  1.00 35.55           H  
ATOM   3750  HH  TYR C  22      10.560   9.760   3.419  1.00 38.43           H  
ATOM   3751  N   LEU C  23      16.728  16.296   5.906  1.00 14.12      DA00 N  
ATOM   3752  CA  LEU C  23      17.667  17.391   6.037  1.00 13.37      DA00 C  
ATOM   3753  C   LEU C  23      17.579  18.201   4.727  1.00 15.60      DA00 C  
ATOM   3754  O   LEU C  23      17.313  19.405   4.748  1.00 15.56      DA00 O  
ATOM   3755  CB  LEU C  23      19.068  16.922   6.253  1.00 14.43      DA00 C  
ATOM   3756  CG  LEU C  23      19.282  16.236   7.563  1.00 17.96      DA00 C  
ATOM   3757  CD1 LEU C  23      20.648  15.627   7.751  1.00 18.01      DA00 C  
ATOM   3758  CD2 LEU C  23      18.887  17.104   8.813  1.00 21.49      DA00 C  
ATOM   3759  H   LEU C  23      17.095  15.377   5.704  1.00 14.12           H  
ATOM   3760  HA  LEU C  23      17.303  18.098   6.783  1.00 13.37           H  
ATOM   3761  HB3 LEU C  23      19.724  17.791   6.211  1.00 14.43           H  
ATOM   3762  HB2 LEU C  23      19.430  16.225   5.498  1.00 14.43           H  
ATOM   3763  HG  LEU C  23      18.555  15.425   7.519  1.00 17.96           H  
ATOM   3764 HD11 LEU C  23      21.262  15.713   6.854  1.00 18.01           H  
ATOM   3765 HD12 LEU C  23      21.271  16.094   8.513  1.00 18.01           H  
ATOM   3766 HD13 LEU C  23      20.656  14.572   8.028  1.00 18.01           H  
ATOM   3767 HD21 LEU C  23      18.031  16.592   9.255  1.00 21.49           H  
ATOM   3768 HD22 LEU C  23      19.563  17.094   9.668  1.00 21.49           H  
ATOM   3769 HD23 LEU C  23      18.677  18.124   8.492  1.00 21.49           H  
ATOM   3770  N   VAL C  24      17.483  17.436   3.632  1.00 11.33      DA00 N  
ATOM   3771  CA  VAL C  24      17.245  18.115   2.326  1.00 10.41      DA00 C  
ATOM   3772  C   VAL C  24      16.928  17.045   1.283  1.00 12.08      DA00 C  
ATOM   3773  O   VAL C  24      17.344  15.922   1.413  1.00 11.44      DA00 O  
ATOM   3774  CB  VAL C  24      18.557  18.880   1.890  1.00 12.37      DA00 C  
ATOM   3775  CG1 VAL C  24      19.781  17.983   1.656  1.00 14.96      DA00 C  
ATOM   3776  CG2 VAL C  24      18.366  19.792   0.659  1.00 16.44      DA00 C  
ATOM   3777  H   VAL C  24      17.530  16.427   3.621  1.00 11.33           H  
ATOM   3778  HA  VAL C  24      16.434  18.838   2.417  1.00 10.41           H  
ATOM   3779  HB  VAL C  24      18.872  19.607   2.638  1.00 12.37           H  
ATOM   3780 HG11 VAL C  24      19.959  17.339   2.517  1.00 14.96           H  
ATOM   3781 HG12 VAL C  24      19.596  17.345   0.791  1.00 14.96           H  
ATOM   3782 HG13 VAL C  24      20.603  18.685   1.522  1.00 14.96           H  
ATOM   3783 HG21 VAL C  24      17.479  20.422   0.593  1.00 16.44           H  
ATOM   3784 HG22 VAL C  24      19.156  20.534   0.540  1.00 16.44           H  
ATOM   3785 HG23 VAL C  24      18.443  19.132  -0.205  1.00 16.44           H  
ATOM   3786  N   GLU C  25      16.059  17.464   0.378  1.00 12.54      DA00 N  
ATOM   3787  CA  GLU C  25      15.244  16.520  -0.444  1.00 11.61      DA00 C  
ATOM   3788  C   GLU C  25      14.839  17.251  -1.769  1.00 12.81      DA00 C  
ATOM   3789  O   GLU C  25      14.373  18.408  -1.725  1.00 14.69      DA00 O  
ATOM   3790  CB  GLU C  25      14.011  16.063   0.325  1.00 15.94      DA00 C  
ATOM   3791  CG  GLU C  25      13.148  17.056   1.040  1.00 21.86      DA00 C  
ATOM   3792  CD  GLU C  25      11.763  16.653   1.584  1.00 34.88      DA00 C  
ATOM   3793  OE1 GLU C  25      10.975  15.985   0.851  1.00 35.13      DA00 O  
ATOM   3794  OE2 GLU C  25      11.411  16.934   2.776  1.00 36.26      DA00 O1-
ATOM   3795  H   GLU C  25      15.718  18.413   0.439  1.00 12.54           H  
ATOM   3796  HA  GLU C  25      15.878  15.671  -0.700  1.00 11.61           H  
ATOM   3797  HB3 GLU C  25      14.408  15.275   0.965  1.00 15.94           H  
ATOM   3798  HB2 GLU C  25      13.280  15.539  -0.291  1.00 15.94           H  
ATOM   3799  HG3 GLU C  25      12.933  17.746   0.225  1.00 21.86           H  
ATOM   3800  HG2 GLU C  25      13.637  17.658   1.806  1.00 21.86           H  
ATOM   3801  N   PHE C  26      15.035  16.563  -2.876  1.00  9.11      DA00 N  
ATOM   3802  CA  PHE C  26      14.678  17.049  -4.196  1.00 11.34      DA00 C  
ATOM   3803  C   PHE C  26      14.436  15.910  -5.197  1.00 11.64      DA00 C  
ATOM   3804  O   PHE C  26      14.910  14.812  -5.045  1.00 10.09      DA00 O  
ATOM   3805  CB  PHE C  26      15.701  18.098  -4.730  1.00 12.10      DA00 C  
ATOM   3806  CG  PHE C  26      17.143  17.889  -4.514  1.00  9.89      DA00 C  
ATOM   3807  CD1 PHE C  26      17.810  16.990  -5.361  1.00 10.89      DA00 C  
ATOM   3808  CD2 PHE C  26      17.769  18.428  -3.385  1.00 10.50      DA00 C  
ATOM   3809  CE1 PHE C  26      19.134  16.661  -5.174  1.00 10.68      DA00 C  
ATOM   3810  CE2 PHE C  26      19.165  18.094  -3.166  1.00 13.37      DA00 C  
ATOM   3811  CZ  PHE C  26      19.786  17.273  -4.078  1.00  9.51      DA00 C  
ATOM   3812  H   PHE C  26      15.278  15.583  -2.878  1.00  9.11           H  
ATOM   3813  HA  PHE C  26      13.656  17.422  -4.137  1.00 11.34           H  
ATOM   3814  HB3 PHE C  26      15.392  19.067  -4.336  1.00 12.10           H  
ATOM   3815  HB2 PHE C  26      15.566  18.119  -5.812  1.00 12.10           H  
ATOM   3816  HD1 PHE C  26      17.303  16.573  -6.219  1.00 10.89           H  
ATOM   3817  HD2 PHE C  26      17.187  19.061  -2.732  1.00 10.50           H  
ATOM   3818  HE1 PHE C  26      19.728  15.969  -5.752  1.00 10.68           H  
ATOM   3819  HE2 PHE C  26      19.675  18.458  -2.287  1.00 13.37           H  
ATOM   3820  HZ  PHE C  26      20.845  17.069  -4.020  1.00  9.51           H  
ATOM   3821  N   ARG C  27      13.711  16.167  -6.300  1.00 10.26      DA00 N  
ATOM   3822  CA  ARG C  27      13.484  15.182  -7.341  1.00 11.78      DA00 C  
ATOM   3823  C   ARG C  27      14.714  15.063  -8.264  1.00 10.64      DA00 C  
ATOM   3824  O   ARG C  27      14.991  15.953  -9.037  1.00 12.35      DA00 O  
ATOM   3825  CB  ARG C  27      12.263  15.710  -8.106  1.00 11.36      DA00 C  
ATOM   3826  CG  ARG C  27      10.982  15.553  -7.247  1.00 13.69      DA00 C  
ATOM   3827  CD  ARG C  27       9.698  16.023  -7.982  1.00 17.81      DA00 C  
ATOM   3828  NE  ARG C  27       9.554  17.498  -8.150  1.00 25.50      DA00 N  
ATOM   3829  CZ  ARG C  27       8.458  18.124  -8.571  1.00 32.61      DA00 C  
ATOM   3830  NH1 ARG C  27       7.322  17.498  -8.916  1.00 31.42      DA00 N  
ATOM   3831  NH2 ARG C  27       8.489  19.459  -8.646  1.00 28.44      DA00 N1+
ATOM   3832  H   ARG C  27      13.208  17.042  -6.351  1.00 10.26           H  
ATOM   3833  HA  ARG C  27      13.091  14.194  -7.101  1.00 11.78           H  
ATOM   3834  HB3 ARG C  27      12.441  15.159  -9.030  1.00 11.36           H  
ATOM   3835  HB2 ARG C  27      12.356  16.771  -8.337  1.00 11.36           H  
ATOM   3836  HG3 ARG C  27      11.053  16.301  -6.458  1.00 13.69           H  
ATOM   3837  HG2 ARG C  27      10.964  14.570  -6.778  1.00 13.69           H  
ATOM   3838  HD3 ARG C  27       8.806  15.585  -7.534  1.00 17.81           H  
ATOM   3839  HD2 ARG C  27       9.753  15.612  -8.990  1.00 17.81           H  
ATOM   3840  HE  ARG C  27      10.443  17.974  -8.087  1.00 25.50           H  
ATOM   3841 HH12 ARG C  27       6.448  17.943  -9.154  1.00 31.42           H  
ATOM   3842 HH11 ARG C  27       7.217  16.495  -8.852  1.00 31.42           H  
ATOM   3843 HH22 ARG C  27       7.697  20.009  -8.947  1.00 28.44           H  
ATOM   3844 HH21 ARG C  27       9.412  19.836  -8.488  1.00 28.44           H  
ATOM   3845  N   ALA C  28      15.391  13.891  -8.154  1.00 10.34      DA00 N  
ATOM   3846  CA  ALA C  28      16.569  13.554  -8.921  1.00  9.97      DA00 C  
ATOM   3847  C   ALA C  28      16.666  11.970  -8.955  1.00 11.41      DA00 C  
ATOM   3848  O   ALA C  28      16.452  11.269  -7.958  1.00 10.95      DA00 O  
ATOM   3849  CB  ALA C  28      17.848  14.239  -8.316  1.00 11.90      DA00 C  
ATOM   3850  H   ALA C  28      15.072  13.168  -7.524  1.00 10.34           H  
ATOM   3851  HA  ALA C  28      16.376  13.984  -9.904  1.00  9.97           H  
ATOM   3852  HB1 ALA C  28      18.706  14.190  -8.986  1.00 11.90           H  
ATOM   3853  HB2 ALA C  28      17.691  15.317  -8.280  1.00 11.90           H  
ATOM   3854  HB3 ALA C  28      18.110  13.789  -7.359  1.00 11.90           H  
ATOM   3855  N   GLY C  29      16.902  11.543 -10.118  1.00 10.88      DA00 N  
ATOM   3856  CA  GLY C  29      16.970  10.137 -10.550  1.00 10.42      DA00 C  
ATOM   3857  C   GLY C  29      18.401   9.908 -10.629  1.00 10.00      DA00 C  
ATOM   3858  O   GLY C  29      19.221  10.779 -10.957  1.00  8.79      DA00 O  
ATOM   3859  H   GLY C  29      17.198  12.290 -10.730  1.00 10.88           H  
ATOM   3860  HA3 GLY C  29      16.708   9.942 -11.590  1.00 10.42           H  
ATOM   3861  HA2 GLY C  29      16.628   9.447  -9.778  1.00 10.42           H  
ATOM   3862  N   LYS C  30      18.729   8.617 -10.592  1.00  9.77      DA00 N  
ATOM   3863  CA  LYS C  30      20.092   8.052 -10.586  1.00  9.79      DA00 C  
ATOM   3864  C   LYS C  30      20.723   8.002 -11.952  1.00 10.05      DA00 C  
ATOM   3865  O   LYS C  30      20.031   8.103 -12.951  1.00 10.40      DA00 O  
ATOM   3866  CB  LYS C  30      20.090   6.696  -9.820  1.00 10.49      DA00 C  
ATOM   3867  CG  LYS C  30      18.965   5.696 -10.001  1.00 14.81      DA00 C  
ATOM   3868  CD  LYS C  30      19.068   4.313  -9.221  1.00 18.43      DA00 C  
ATOM   3869  CE  LYS C  30      19.221   4.411  -7.766  1.00 22.27      DA00 C  
ATOM   3870  NZ  LYS C  30      19.664   3.207  -7.118  1.00 27.53      DA00 N1+
ATOM   3871  H   LYS C  30      18.066   7.869 -10.744  1.00  9.77           H  
ATOM   3872  HA  LYS C  30      20.570   8.808  -9.963  1.00  9.79           H  
ATOM   3873  HB3 LYS C  30      20.135   6.953  -8.762  1.00 10.49           H  
ATOM   3874  HB2 LYS C  30      21.023   6.201 -10.089  1.00 10.49           H  
ATOM   3875  HG3 LYS C  30      18.886   5.449 -11.060  1.00 14.81           H  
ATOM   3876  HG2 LYS C  30      18.017   6.145  -9.707  1.00 14.81           H  
ATOM   3877  HD3 LYS C  30      19.882   3.772  -9.704  1.00 18.43           H  
ATOM   3878  HD2 LYS C  30      18.145   3.782  -9.449  1.00 18.43           H  
ATOM   3879  HE3 LYS C  30      18.275   4.681  -7.296  1.00 22.27           H  
ATOM   3880  HE2 LYS C  30      19.995   5.114  -7.459  1.00 22.27           H  
ATOM   3881  HZ1 LYS C  30      20.299   2.661  -7.684  1.00 27.53           H  
ATOM   3882  HZ2 LYS C  30      20.071   3.554  -6.261  1.00 27.53           H  
ATOM   3883  HZ3 LYS C  30      19.025   2.431  -7.031  1.00 27.53           H  
ATOM   3884  N   MET C  31      22.032   7.776 -12.110  1.00 12.16      DA00 N  
ATOM   3885  CA  MET C  31      22.617   7.549 -13.378  1.00 10.64      DA00 C  
ATOM   3886  C   MET C  31      23.674   6.438 -13.068  1.00 15.72      DA00 C  
ATOM   3887  O   MET C  31      24.014   6.205 -11.909  1.00 15.15      DA00 O  
ATOM   3888  CB  MET C  31      23.380   8.710 -13.947  1.00 11.19      DA00 C  
ATOM   3889  CG  MET C  31      22.666  10.075 -13.953  1.00 10.97      DA00 C  
ATOM   3890  SD  MET C  31      23.566  11.427 -14.744  1.00 11.84      DA00 S  
ATOM   3891  CE  MET C  31      25.313  11.186 -14.261  1.00 12.02      DA00 C  
ATOM   3892  H   MET C  31      22.590   7.555 -11.298  1.00 12.16           H  
ATOM   3893  HA  MET C  31      21.975   7.137 -14.156  1.00 10.64           H  
ATOM   3894  HB3 MET C  31      23.621   8.510 -14.991  1.00 11.19           H  
ATOM   3895  HB2 MET C  31      24.302   8.830 -13.377  1.00 11.19           H  
ATOM   3896  HG3 MET C  31      22.422  10.225 -12.901  1.00 10.97           H  
ATOM   3897  HG2 MET C  31      21.706  10.019 -14.466  1.00 10.97           H  
ATOM   3898  HE1 MET C  31      25.534  10.148 -14.507  1.00 12.02           H  
ATOM   3899  HE2 MET C  31      26.012  11.720 -14.907  1.00 12.02           H  
ATOM   3900  HE3 MET C  31      25.617  11.452 -13.249  1.00 12.02           H  
ATOM   3901  N   SER C  32      24.251   5.956 -14.179  1.00 13.17      DA00 N  
ATOM   3902  CA  SER C  32      25.117   4.837 -14.144  1.00 17.80      DA00 C  
ATOM   3903  C   SER C  32      26.352   5.075 -15.036  1.00 18.73      DA00 C  
ATOM   3904  O   SER C  32      26.248   5.715 -16.068  1.00 18.00      DA00 O  
ATOM   3905  CB  SER C  32      24.357   3.540 -14.504  1.00 23.48      DA00 C  
ATOM   3906  OG  SER C  32      23.799   3.653 -15.817  1.00 33.01      DA00 O  
ATOM   3907  H   SER C  32      23.926   6.275 -15.080  1.00 13.17           H  
ATOM   3908  HA  SER C  32      25.604   4.653 -13.187  1.00 17.80           H  
ATOM   3909  HB3 SER C  32      23.598   3.327 -13.751  1.00 23.48           H  
ATOM   3910  HB2 SER C  32      25.006   2.680 -14.342  1.00 23.48           H  
ATOM   3911  HG  SER C  32      22.995   4.173 -15.752  1.00 33.01           H  
ATOM   3912  N   LEU C  33      27.552   4.613 -14.631  1.00 19.77      DA00 N  
ATOM   3913  CA  LEU C  33      28.734   4.520 -15.449  1.00 20.23      DA00 C  
ATOM   3914  C   LEU C  33      28.354   3.549 -16.619  1.00 29.58      DA00 C  
ATOM   3915  O   LEU C  33      27.945   2.423 -16.410  1.00 26.46      DA00 O  
ATOM   3916  CB  LEU C  33      29.944   4.073 -14.594  1.00 20.74      DA00 C  
ATOM   3917  CG  LEU C  33      30.313   4.933 -13.428  1.00 24.31      DA00 C  
ATOM   3918  CD1 LEU C  33      31.509   4.387 -12.712  1.00 22.21      DA00 C  
ATOM   3919  CD2 LEU C  33      30.406   6.461 -13.743  1.00 26.86      DA00 C  
ATOM   3920  H   LEU C  33      27.433   4.018 -13.824  1.00 19.77           H  
ATOM   3921  HA  LEU C  33      28.837   5.511 -15.891  1.00 20.23           H  
ATOM   3922  HB3 LEU C  33      30.803   4.240 -15.244  1.00 20.74           H  
ATOM   3923  HB2 LEU C  33      29.915   3.021 -14.311  1.00 20.74           H  
ATOM   3924  HG  LEU C  33      29.454   4.756 -12.782  1.00 24.31           H  
ATOM   3925 HD11 LEU C  33      32.117   5.148 -12.223  1.00 22.21           H  
ATOM   3926 HD12 LEU C  33      31.156   3.888 -11.810  1.00 22.21           H  
ATOM   3927 HD13 LEU C  33      32.147   3.697 -13.263  1.00 22.21           H  
ATOM   3928 HD21 LEU C  33      30.870   6.542 -14.726  1.00 26.86           H  
ATOM   3929 HD22 LEU C  33      29.439   6.956 -13.837  1.00 26.86           H  
ATOM   3930 HD23 LEU C  33      30.988   7.059 -13.041  1.00 26.86           H  
ATOM   3931  N   LYS C  34      28.745   3.978 -17.870  1.00 26.49      DA00 N  
ATOM   3932  CA  LYS C  34      28.636   3.154 -19.078  1.00 31.99      DA00 C  
ATOM   3933  C   LYS C  34      29.938   3.237 -19.880  1.00 30.53      DA00 C  
ATOM   3934  O   LYS C  34      30.053   3.691 -21.032  1.00 29.47      DA00 O  
ATOM   3935  CB  LYS C  34      27.437   3.749 -19.937  1.00 36.72      DA00 C  
ATOM   3936  CG  LYS C  34      27.198   3.185 -21.381  1.00 45.31      DA00 C  
ATOM   3937  CD  LYS C  34      26.002   3.903 -22.057  1.00 50.51      DA00 C  
ATOM   3938  CE  LYS C  34      25.969   3.417 -23.528  1.00 44.17      DA00 C  
ATOM   3939  NZ  LYS C  34      24.889   4.029 -24.338  1.00 42.45      DA00 N1+
ATOM   3940  H   LYS C  34      29.112   4.905 -18.033  1.00 26.49           H  
ATOM   3941  HA  LYS C  34      28.455   2.105 -18.844  1.00 31.99           H  
ATOM   3942  HB3 LYS C  34      27.661   4.799 -20.123  1.00 36.72           H  
ATOM   3943  HB2 LYS C  34      26.545   3.670 -19.315  1.00 36.72           H  
ATOM   3944  HG3 LYS C  34      27.083   2.101 -21.405  1.00 45.31           H  
ATOM   3945  HG2 LYS C  34      28.017   3.401 -22.067  1.00 45.31           H  
ATOM   3946  HD3 LYS C  34      26.161   4.972 -21.920  1.00 50.51           H  
ATOM   3947  HD2 LYS C  34      25.050   3.632 -21.599  1.00 50.51           H  
ATOM   3948  HE3 LYS C  34      25.862   2.334 -23.596  1.00 44.17           H  
ATOM   3949  HE2 LYS C  34      26.927   3.710 -23.957  1.00 44.17           H  
ATOM   3950  HZ1 LYS C  34      25.156   4.910 -24.752  1.00 42.45           H  
ATOM   3951  HZ2 LYS C  34      24.577   3.322 -24.988  1.00 42.45           H  
ATOM   3952  HZ3 LYS C  34      24.043   4.259 -23.837  1.00 42.45           H  
ATOM   3953  N   GLY C  35      31.003   2.750 -19.219  1.00 31.13      DA00 N  
ATOM   3954  CA  GLY C  35      32.354   2.908 -19.727  1.00 29.23      DA00 C  
ATOM   3955  C   GLY C  35      32.788   4.359 -19.491  1.00 28.66      DA00 C  
ATOM   3956  O   GLY C  35      32.608   4.894 -18.373  1.00 30.32      DA00 O  
ATOM   3957  H   GLY C  35      30.910   2.365 -18.289  1.00 31.13           H  
ATOM   3958  HA3 GLY C  35      32.534   2.582 -20.752  1.00 29.23           H  
ATOM   3959  HA2 GLY C  35      32.982   2.248 -19.129  1.00 29.23           H  
ATOM   3960  N   THR C  36      33.424   4.994 -20.521  1.00 21.69      DA00 N  
ATOM   3961  CA  THR C  36      33.853   6.420 -20.629  1.00 23.68      DA00 C  
ATOM   3962  C   THR C  36      32.696   7.321 -21.067  1.00 23.17      DA00 C  
ATOM   3963  O   THR C  36      32.800   8.235 -21.782  1.00 23.97      DA00 O  
ATOM   3964  CB  THR C  36      35.085   6.557 -21.607  1.00 29.66      DA00 C  
ATOM   3965  CG2 THR C  36      36.261   5.736 -21.135  1.00 36.25      DA00 C  
ATOM   3966  OG1 THR C  36      34.744   6.060 -22.941  1.00 29.94      DA00 O  
ATOM   3967  H   THR C  36      33.484   4.553 -21.427  1.00 21.69           H  
ATOM   3968  HA  THR C  36      34.110   6.729 -19.616  1.00 23.68           H  
ATOM   3969  HB  THR C  36      35.351   7.608 -21.719  1.00 29.66           H  
ATOM   3970 HG21 THR C  36      36.889   6.151 -20.346  1.00 36.25           H  
ATOM   3971 HG22 THR C  36      35.862   4.827 -20.683  1.00 36.25           H  
ATOM   3972 HG23 THR C  36      36.823   5.279 -21.950  1.00 36.25           H  
ATOM   3973  HG1 THR C  36      34.654   5.107 -22.871  1.00 29.94           H  
ATOM   3974  N   THR C  37      31.543   7.085 -20.429  1.00 17.31      DA00 N  
ATOM   3975  CA  THR C  37      30.265   7.838 -20.481  1.00 16.45      DA00 C  
ATOM   3976  C   THR C  37      29.401   7.560 -19.195  1.00 18.35      DA00 C  
ATOM   3977  O   THR C  37      29.773   6.607 -18.452  1.00 17.18      DA00 O  
ATOM   3978  CB  THR C  37      29.636   7.830 -21.887  1.00 20.45      DA00 C  
ATOM   3979  CG2 THR C  37      29.343   6.417 -22.496  1.00 19.32      DA00 C  
ATOM   3980  OG1 THR C  37      28.521   8.616 -22.001  1.00 21.66      DA00 O  
ATOM   3981  H   THR C  37      31.534   6.369 -19.716  1.00 17.31           H  
ATOM   3982  HA  THR C  37      30.541   8.890 -20.412  1.00 16.45           H  
ATOM   3983  HB  THR C  37      30.267   8.369 -22.593  1.00 20.45           H  
ATOM   3984 HG21 THR C  37      28.832   5.741 -21.810  1.00 19.32           H  
ATOM   3985 HG22 THR C  37      28.833   6.474 -23.457  1.00 19.32           H  
ATOM   3986 HG23 THR C  37      30.328   6.004 -22.715  1.00 19.32           H  
ATOM   3987  HG1 THR C  37      28.774   9.536 -22.105  1.00 21.66           H  
ATOM   3988  N   VAL C  38      28.288   8.286 -19.029  1.00 13.85      DA00 N  
ATOM   3989  CA  VAL C  38      27.247   8.045 -18.071  1.00 13.85      DA00 C  
ATOM   3990  C   VAL C  38      25.944   7.875 -18.902  1.00 14.67      DA00 C  
ATOM   3991  O   VAL C  38      25.946   8.199 -20.081  1.00 13.73      DA00 O  
ATOM   3992  CB  VAL C  38      27.014   9.354 -17.154  1.00 11.12      DA00 C  
ATOM   3993  CG1 VAL C  38      28.286   9.510 -16.374  1.00 12.42      DA00 C  
ATOM   3994  CG2 VAL C  38      26.660  10.674 -17.841  1.00 16.55      DA00 C  
ATOM   3995  H   VAL C  38      27.938   8.569 -19.933  1.00 13.85           H  
ATOM   3996  HA  VAL C  38      27.362   7.212 -17.377  1.00 13.85           H  
ATOM   3997  HB  VAL C  38      26.151   9.158 -16.517  1.00 11.12           H  
ATOM   3998 HG11 VAL C  38      28.130  10.050 -15.440  1.00 12.42           H  
ATOM   3999 HG12 VAL C  38      28.814   8.612 -16.053  1.00 12.42           H  
ATOM   4000 HG13 VAL C  38      29.052   9.995 -16.979  1.00 12.42           H  
ATOM   4001 HG21 VAL C  38      27.242  10.889 -18.737  1.00 16.55           H  
ATOM   4002 HG22 VAL C  38      25.611  10.601 -18.129  1.00 16.55           H  
ATOM   4003 HG23 VAL C  38      26.946  11.493 -17.181  1.00 16.55           H  
ATOM   4004  N   THR C  39      24.922   7.399 -18.242  1.00 13.45      DA00 N  
ATOM   4005  CA  THR C  39      23.579   7.332 -18.880  1.00 12.51      DA00 C  
ATOM   4006  C   THR C  39      22.612   7.684 -17.767  1.00 13.72      DA00 C  
ATOM   4007  O   THR C  39      22.745   7.093 -16.669  1.00 14.09      DA00 O  
ATOM   4008  CB  THR C  39      23.246   5.930 -19.518  1.00 18.92      DA00 C  
ATOM   4009  CG2 THR C  39      23.294   4.820 -18.566  1.00 18.67      DA00 C  
ATOM   4010  OG1 THR C  39      21.941   5.933 -20.093  1.00 21.92      DA00 O  
ATOM   4011  H   THR C  39      24.960   7.073 -17.287  1.00 13.45           H  
ATOM   4012  HA  THR C  39      23.591   8.083 -19.670  1.00 12.51           H  
ATOM   4013  HB  THR C  39      23.921   5.797 -20.363  1.00 18.92           H  
ATOM   4014 HG21 THR C  39      23.146   3.908 -19.145  1.00 18.67           H  
ATOM   4015 HG22 THR C  39      24.240   4.831 -18.025  1.00 18.67           H  
ATOM   4016 HG23 THR C  39      22.568   4.892 -17.756  1.00 18.67           H  
ATOM   4017  HG1 THR C  39      21.854   6.515 -20.851  1.00 21.92           H  
ATOM   4018  N   PRO C  40      21.628   8.527 -18.013  1.00 12.31      DA00 N  
ATOM   4019  CA  PRO C  40      20.434   8.709 -17.181  1.00  9.83      DA00 C  
ATOM   4020  C   PRO C  40      19.644   7.383 -16.926  1.00 13.06      DA00 C  
ATOM   4021  O   PRO C  40      19.397   6.666 -17.867  1.00 14.54      DA00 O  
ATOM   4022  CB  PRO C  40      19.416   9.641 -17.942  1.00 11.75      DA00 C  
ATOM   4023  CG  PRO C  40      20.243  10.329 -18.943  1.00 10.47      DA00 C  
ATOM   4024  CD  PRO C  40      21.448   9.314 -19.237  1.00 12.39      DA00 C  
ATOM   4025  HA  PRO C  40      20.798   9.118 -16.238  1.00  9.83           H  
ATOM   4026  HB3 PRO C  40      18.923  10.373 -17.303  1.00 11.75           H  
ATOM   4027  HB2 PRO C  40      18.617   9.118 -18.467  1.00 11.75           H  
ATOM   4028  HG3 PRO C  40      20.757  11.196 -18.529  1.00 10.47           H  
ATOM   4029  HG2 PRO C  40      19.571  10.580 -19.764  1.00 10.47           H  
ATOM   4030  HD2 PRO C  40      21.109   8.708 -20.077  1.00 12.39           H  
ATOM   4031  HD3 PRO C  40      22.238  10.013 -19.511  1.00 12.39           H  
ATOM   4032  N   ASP C  41      19.259   7.157 -15.683  1.00  9.89      DA00 N  
ATOM   4033  CA  ASP C  41      18.121   6.306 -15.358  1.00 10.36      DA00 C  
ATOM   4034  C   ASP C  41      16.840   7.203 -15.471  1.00 14.37      DA00 C  
ATOM   4035  O   ASP C  41      16.799   8.384 -14.997  1.00 12.38      DA00 O  
ATOM   4036  CB  ASP C  41      18.221   5.685 -13.908  1.00 14.77      DA00 C  
ATOM   4037  CG  ASP C  41      17.129   4.713 -13.488  1.00 17.53      DA00 C  
ATOM   4038  OD1 ASP C  41      16.960   4.522 -12.290  1.00 19.58      DA00 O  
ATOM   4039  OD2 ASP C  41      16.392   4.213 -14.368  1.00 20.06      DA00 O1-
ATOM   4040  H   ASP C  41      19.574   7.808 -14.978  1.00  9.89           H  
ATOM   4041  HA  ASP C  41      18.126   5.437 -16.016  1.00 10.36           H  
ATOM   4042  HB3 ASP C  41      18.072   6.507 -13.207  1.00 14.77           H  
ATOM   4043  HB2 ASP C  41      19.201   5.251 -13.715  1.00 14.77           H  
ATOM   4044  N   LYS C  42      15.918   6.668 -16.217  1.00 14.02      DA00 N  
ATOM   4045  CA  LYS C  42      14.752   7.397 -16.693  1.00 13.34      DA00 C  
ATOM   4046  C   LYS C  42      13.633   7.669 -15.619  1.00 16.98      DA00 C  
ATOM   4047  O   LYS C  42      12.994   8.713 -15.612  1.00 20.31      DA00 O  
ATOM   4048  CB  LYS C  42      14.224   6.879 -18.077  1.00 23.29      DA00 C  
ATOM   4049  CG  LYS C  42      13.823   5.413 -18.061  1.00 22.12      DA00 C  
ATOM   4050  CD  LYS C  42      13.425   4.842 -19.417  1.00 26.69      DA00 C  
ATOM   4051  CE  LYS C  42      12.010   5.374 -19.851  1.00 22.79      DA00 C  
ATOM   4052  NZ  LYS C  42      11.606   4.812 -21.197  1.00 22.77      DA00 N1+
ATOM   4053  H   LYS C  42      16.110   5.740 -16.566  1.00 14.02           H  
ATOM   4054  HA  LYS C  42      15.210   8.377 -16.826  1.00 13.34           H  
ATOM   4055  HB3 LYS C  42      15.123   6.930 -18.691  1.00 23.29           H  
ATOM   4056  HB2 LYS C  42      13.502   7.560 -18.527  1.00 23.29           H  
ATOM   4057  HG3 LYS C  42      13.074   5.080 -17.343  1.00 22.12           H  
ATOM   4058  HG2 LYS C  42      14.744   4.932 -17.734  1.00 22.12           H  
ATOM   4059  HD3 LYS C  42      13.398   3.752 -19.418  1.00 26.69           H  
ATOM   4060  HD2 LYS C  42      14.160   5.116 -20.174  1.00 26.69           H  
ATOM   4061  HE3 LYS C  42      11.951   6.461 -19.912  1.00 22.79           H  
ATOM   4062  HE2 LYS C  42      11.223   5.077 -19.158  1.00 22.79           H  
ATOM   4063  HZ1 LYS C  42      11.539   3.807 -21.123  1.00 22.77           H  
ATOM   4064  HZ2 LYS C  42      10.729   5.195 -21.522  1.00 22.77           H  
ATOM   4065  HZ3 LYS C  42      12.361   5.019 -21.836  1.00 22.77           H  
ATOM   4066  N   ARG C  43      13.510   6.763 -14.662  1.00 15.14      DA00 N  
ATOM   4067  CA  ARG C  43      12.720   6.757 -13.415  1.00 14.04      DA00 C  
ATOM   4068  C   ARG C  43      12.525   8.061 -12.650  1.00 13.23      DA00 C  
ATOM   4069  O   ARG C  43      13.562   8.646 -12.430  1.00 10.99      DA00 O  
ATOM   4070  CB  ARG C  43      13.004   5.554 -12.474  1.00 13.09      DA00 C  
ATOM   4071  CG  ARG C  43      13.078   4.209 -13.164  1.00 13.89      DA00 C  
ATOM   4072  CD  ARG C  43      13.209   3.061 -12.272  1.00 16.51      DA00 C  
ATOM   4073  NE  ARG C  43      14.503   2.945 -11.551  1.00 14.72      DA00 N  
ATOM   4074  CZ  ARG C  43      14.762   2.156 -10.494  1.00 16.63      DA00 C  
ATOM   4075  NH1 ARG C  43      13.878   1.321  -9.987  1.00 23.98      DA00 N  
ATOM   4076  NH2 ARG C  43      15.963   2.187  -9.997  1.00 20.94      DA00 N1+
ATOM   4077  H   ARG C  43      14.203   6.030 -14.727  1.00 15.14           H  
ATOM   4078  HA  ARG C  43      11.711   6.746 -13.827  1.00 14.04           H  
ATOM   4079  HB3 ARG C  43      12.255   5.761 -11.710  1.00 13.09           H  
ATOM   4080  HB2 ARG C  43      13.944   5.697 -11.939  1.00 13.09           H  
ATOM   4081  HG3 ARG C  43      13.874   4.223 -13.909  1.00 13.89           H  
ATOM   4082  HG2 ARG C  43      12.216   4.228 -13.830  1.00 13.89           H  
ATOM   4083  HD3 ARG C  43      12.874   2.123 -12.716  1.00 16.51           H  
ATOM   4084  HD2 ARG C  43      12.526   3.274 -11.450  1.00 16.51           H  
ATOM   4085  HE  ARG C  43      15.308   3.374 -11.985  1.00 14.72           H  
ATOM   4086 HH12 ARG C  43      14.175   0.687  -9.259  1.00 23.98           H  
ATOM   4087 HH11 ARG C  43      12.954   1.329 -10.392  1.00 23.98           H  
ATOM   4088 HH22 ARG C  43      16.216   1.708  -9.145  1.00 20.94           H  
ATOM   4089 HH21 ARG C  43      16.627   2.811 -10.433  1.00 20.94           H  
ATOM   4090  N   LYS C  44      11.323   8.426 -12.229  1.00 13.48      DA00 N  
ATOM   4091  CA  LYS C  44      11.040   9.605 -11.419  1.00 12.56      DA00 C  
ATOM   4092  C   LYS C  44      11.489   9.318  -9.967  1.00 14.32      DA00 C  
ATOM   4093  O   LYS C  44      10.963   8.458  -9.309  1.00 12.92      DA00 O  
ATOM   4094  CB  LYS C  44       9.493   9.981 -11.520  1.00 12.73      DA00 C  
ATOM   4095  CG  LYS C  44       9.041  10.523 -12.912  1.00 19.86      DA00 C  
ATOM   4096  CD  LYS C  44       9.784  11.791 -13.489  1.00 21.99      DA00 C  
ATOM   4097  CE  LYS C  44       9.019  12.411 -14.738  1.00 29.61      DA00 C  
ATOM   4098  NZ  LYS C  44       9.534  13.700 -15.310  1.00 29.82      DA00 N1+
ATOM   4099  H   LYS C  44      10.460   7.957 -12.464  1.00 13.48           H  
ATOM   4100  HA  LYS C  44      11.624  10.454 -11.775  1.00 12.56           H  
ATOM   4101  HB3 LYS C  44       9.276  10.779 -10.810  1.00 12.73           H  
ATOM   4102  HB2 LYS C  44       8.933   9.089 -11.239  1.00 12.73           H  
ATOM   4103  HG3 LYS C  44       7.969  10.650 -12.760  1.00 19.86           H  
ATOM   4104  HG2 LYS C  44       9.033   9.751 -13.681  1.00 19.86           H  
ATOM   4105  HD3 LYS C  44      10.796  11.459 -13.722  1.00 21.99           H  
ATOM   4106  HD2 LYS C  44       9.825  12.516 -12.676  1.00 21.99           H  
ATOM   4107  HE3 LYS C  44       7.952  12.425 -14.517  1.00 29.61           H  
ATOM   4108  HE2 LYS C  44       9.074  11.755 -15.607  1.00 29.61           H  
ATOM   4109  HZ1 LYS C  44      10.517  13.547 -15.486  1.00 29.82           H  
ATOM   4110  HZ2 LYS C  44       9.155  13.815 -16.239  1.00 29.82           H  
ATOM   4111  HZ3 LYS C  44       9.326  14.436 -14.652  1.00 29.82           H  
ATOM   4112  N   GLY C  45      12.573   9.923  -9.514  1.00 11.40      DA00 N  
ATOM   4113  CA  GLY C  45      13.237   9.636  -8.264  1.00 12.63      DA00 C  
ATOM   4114  C   GLY C  45      12.903  10.713  -7.190  1.00  9.16      DA00 C  
ATOM   4115  O   GLY C  45      12.355  11.779  -7.491  1.00 11.41      DA00 O  
ATOM   4116  H   GLY C  45      12.995  10.633 -10.096  1.00 11.40           H  
ATOM   4117  HA3 GLY C  45      14.304   9.741  -8.461  1.00 12.63           H  
ATOM   4118  HA2 GLY C  45      13.091   8.575  -8.064  1.00 12.63           H  
ATOM   4119  N   LEU C  46      13.503  10.533  -5.989  1.00 10.52      DA00 N  
ATOM   4120  CA  LEU C  46      13.585  11.464  -4.901  1.00  9.68      DA00 C  
ATOM   4121  C   LEU C  46      14.882  11.172  -4.167  1.00 12.12      DA00 C  
ATOM   4122  O   LEU C  46      14.955  10.168  -3.511  1.00 11.39      DA00 O  
ATOM   4123  CB  LEU C  46      12.337  11.474  -4.028  1.00 11.25      DA00 C  
ATOM   4124  CG  LEU C  46      11.950  12.813  -3.441  1.00 12.74      DA00 C  
ATOM   4125  CD1 LEU C  46      10.496  12.575  -2.719  1.00 12.09      DA00 C  
ATOM   4126  CD2 LEU C  46      12.895  13.397  -2.393  1.00 14.69      DA00 C  
ATOM   4127  H   LEU C  46      14.160   9.774  -5.878  1.00 10.52           H  
ATOM   4128  HA  LEU C  46      13.744  12.442  -5.355  1.00  9.68           H  
ATOM   4129  HB3 LEU C  46      12.379  10.778  -3.190  1.00 11.25           H  
ATOM   4130  HB2 LEU C  46      11.440  11.144  -4.551  1.00 11.25           H  
ATOM   4131  HG  LEU C  46      11.894  13.565  -4.229  1.00 12.74           H  
ATOM   4132 HD11 LEU C  46      10.674  11.861  -1.915  1.00 12.09           H  
ATOM   4133 HD12 LEU C  46      10.203  13.575  -2.400  1.00 12.09           H  
ATOM   4134 HD13 LEU C  46       9.600  12.344  -3.295  1.00 12.09           H  
ATOM   4135 HD21 LEU C  46      12.376  14.017  -1.662  1.00 14.69           H  
ATOM   4136 HD22 LEU C  46      13.532  12.737  -1.804  1.00 14.69           H  
ATOM   4137 HD23 LEU C  46      13.405  14.209  -2.912  1.00 14.69           H  
ATOM   4138  N   VAL C  47      15.840  12.076  -4.285  1.00  8.56      DA00 N  
ATOM   4139  CA  VAL C  47      17.007  12.065  -3.373  1.00  8.10      DA00 C  
ATOM   4140  C   VAL C  47      16.643  12.779  -2.087  1.00  9.53      DA00 C  
ATOM   4141  O   VAL C  47      16.176  13.929  -2.100  1.00 11.23      DA00 O  
ATOM   4142  CB  VAL C  47      18.238  12.764  -4.059  1.00  7.88      DA00 C  
ATOM   4143  CG1 VAL C  47      19.430  13.175  -3.181  1.00  8.90      DA00 C  
ATOM   4144  CG2 VAL C  47      18.756  11.777  -5.153  1.00 10.10      DA00 C  
ATOM   4145  H   VAL C  47      15.601  12.937  -4.754  1.00  8.56           H  
ATOM   4146  HA  VAL C  47      17.079  11.001  -3.148  1.00  8.10           H  
ATOM   4147  HB  VAL C  47      17.875  13.641  -4.597  1.00  7.88           H  
ATOM   4148 HG11 VAL C  47      19.101  13.826  -2.371  1.00  8.90           H  
ATOM   4149 HG12 VAL C  47      19.973  12.286  -2.858  1.00  8.90           H  
ATOM   4150 HG13 VAL C  47      20.151  13.697  -3.810  1.00  8.90           H  
ATOM   4151 HG21 VAL C  47      18.807  10.787  -4.700  1.00 10.10           H  
ATOM   4152 HG22 VAL C  47      18.009  11.663  -5.939  1.00 10.10           H  
ATOM   4153 HG23 VAL C  47      19.650  12.148  -5.653  1.00 10.10           H  
ATOM   4154  N   TYR C  48      16.949  12.046  -0.987  1.00  8.70      DA00 N  
ATOM   4155  CA  TYR C  48      16.826  12.764   0.316  1.00 11.16      DA00 C  
ATOM   4156  C   TYR C  48      17.988  12.336   1.257  1.00 11.93      DA00 C  
ATOM   4157  O   TYR C  48      18.374  11.155   1.223  1.00 10.96      DA00 O  
ATOM   4158  CB  TYR C  48      15.505  12.520   0.953  1.00 11.13      DA00 C  
ATOM   4159  CG  TYR C  48      15.063  11.045   1.135  1.00 13.18      DA00 C  
ATOM   4160  CD1 TYR C  48      14.738  10.169   0.090  1.00 13.60      DA00 C  
ATOM   4161  CD2 TYR C  48      14.905  10.560   2.508  1.00 18.32      DA00 C  
ATOM   4162  CE1 TYR C  48      14.267   8.881   0.322  1.00 16.18      DA00 C  
ATOM   4163  CE2 TYR C  48      14.390   9.328   2.729  1.00 18.81      DA00 C  
ATOM   4164  CZ  TYR C  48      14.079   8.459   1.647  1.00 18.72      DA00 C  
ATOM   4165  OH  TYR C  48      13.750   7.179   1.937  1.00 20.30      DA00 O  
ATOM   4166  H   TYR C  48      17.450  11.174  -1.082  1.00  8.70           H  
ATOM   4167  HA  TYR C  48      16.859  13.839   0.140  1.00 11.16           H  
ATOM   4168  HB3 TYR C  48      14.762  13.053   0.360  1.00 11.13           H  
ATOM   4169  HB2 TYR C  48      15.289  12.984   1.915  1.00 11.13           H  
ATOM   4170  HD1 TYR C  48      14.753  10.518  -0.932  1.00 13.60           H  
ATOM   4171  HD2 TYR C  48      15.129  11.236   3.320  1.00 18.32           H  
ATOM   4172  HE1 TYR C  48      14.054   8.189  -0.480  1.00 16.18           H  
ATOM   4173  HE2 TYR C  48      14.085   9.036   3.724  1.00 18.81           H  
ATOM   4174  HH  TYR C  48      13.947   7.139   2.876  1.00 20.30           H  
ATOM   4175  N   ILE C  49      18.438  13.361   1.982  1.00 11.69      DA00 N  
ATOM   4176  CA  ILE C  49      19.415  13.159   3.021  1.00 11.94      DA00 C  
ATOM   4177  C   ILE C  49      18.611  13.418   4.323  1.00 12.45      DA00 C  
ATOM   4178  O   ILE C  49      17.821  14.366   4.328  1.00 12.29      DA00 O  
ATOM   4179  CB  ILE C  49      20.626  14.143   3.027  1.00 11.74      DA00 C  
ATOM   4180  CG1 ILE C  49      21.462  13.965   1.698  1.00 15.98      DA00 C  
ATOM   4181  CG2 ILE C  49      21.553  14.020   4.253  1.00 15.30      DA00 C  
ATOM   4182  CD1 ILE C  49      22.678  14.916   1.575  1.00 18.56      DA00 C  
ATOM   4183  H   ILE C  49      18.039  14.287   2.035  1.00 11.69           H  
ATOM   4184  HA  ILE C  49      19.898  12.185   2.953  1.00 11.94           H  
ATOM   4185  HB  ILE C  49      20.165  15.130   3.072  1.00 11.74           H  
ATOM   4186 HG13 ILE C  49      20.829  13.983   0.812  1.00 15.98           H  
ATOM   4187 HG12 ILE C  49      21.827  12.951   1.531  1.00 15.98           H  
ATOM   4188 HG21 ILE C  49      22.138  14.939   4.223  1.00 15.30           H  
ATOM   4189 HG22 ILE C  49      21.120  13.989   5.252  1.00 15.30           H  
ATOM   4190 HG23 ILE C  49      22.174  13.124   4.230  1.00 15.30           H  
ATOM   4191 HD11 ILE C  49      22.985  15.010   0.533  1.00 18.56           H  
ATOM   4192 HD12 ILE C  49      22.348  15.877   1.970  1.00 18.56           H  
ATOM   4193 HD13 ILE C  49      23.611  14.521   1.978  1.00 18.56           H  
ATOM   4194  N   GLN C  50      18.699  12.493   5.285  1.00 12.16      DA00 N  
ATOM   4195  CA  GLN C  50      17.863  12.518   6.487  1.00 16.12      DA00 C  
ATOM   4196  C   GLN C  50      18.646  12.092   7.737  1.00 18.46      DA00 C  
ATOM   4197  O   GLN C  50      19.715  11.518   7.588  1.00 14.68      DA00 O  
ATOM   4198  CB  GLN C  50      16.667  11.619   6.192  1.00 14.89      DA00 C  
ATOM   4199  CG  GLN C  50      16.854  10.083   6.071  1.00 22.06      DA00 C  
ATOM   4200  CD  GLN C  50      15.598   9.332   6.193  1.00 29.49      DA00 C  
ATOM   4201  NE2 GLN C  50      15.715   7.987   5.974  1.00 33.76      DA00 N  
ATOM   4202  OE1 GLN C  50      14.522   9.870   6.361  1.00 31.22      DA00 O  
ATOM   4203  H   GLN C  50      19.297  11.684   5.195  1.00 12.16           H  
ATOM   4204  HA  GLN C  50      17.309  13.451   6.593  1.00 16.12           H  
ATOM   4205  HB3 GLN C  50      16.230  11.999   5.268  1.00 14.89           H  
ATOM   4206  HB2 GLN C  50      15.916  11.852   6.946  1.00 14.89           H  
ATOM   4207  HG3 GLN C  50      17.512   9.696   6.848  1.00 22.06           H  
ATOM   4208  HG2 GLN C  50      17.216   9.643   5.141  1.00 22.06           H  
ATOM   4209 HE22 GLN C  50      14.861   7.477   5.799  1.00 33.76           H  
ATOM   4210 HE21 GLN C  50      16.633   7.600   5.811  1.00 33.76           H  
ATOM   4211  N   GLN C  51      18.098  12.359   8.887  1.00 15.21      DA00 N  
ATOM   4212  CA  GLN C  51      18.406  11.746  10.155  1.00 14.75      DA00 C  
ATOM   4213  C   GLN C  51      17.422  10.674  10.547  1.00 17.02      DA00 C  
ATOM   4214  O   GLN C  51      16.248  10.922  10.554  1.00 17.17      DA00 O  
ATOM   4215  CB  GLN C  51      18.214  12.916  11.120  1.00 16.63      DA00 C  
ATOM   4216  CG  GLN C  51      19.265  14.061  10.878  1.00 17.03      DA00 C  
ATOM   4217  CD  GLN C  51      18.994  15.180  11.900  1.00 22.80      DA00 C  
ATOM   4218  NE2 GLN C  51      20.126  15.835  12.227  1.00 20.70      DA00 N  
ATOM   4219  OE1 GLN C  51      17.888  15.477  12.275  1.00 22.52      DA00 O  
ATOM   4220  H   GLN C  51      17.350  13.037   8.851  1.00 15.21           H  
ATOM   4221  HA  GLN C  51      19.469  11.508  10.209  1.00 14.75           H  
ATOM   4222  HB3 GLN C  51      18.223  12.634  12.173  1.00 16.63           H  
ATOM   4223  HB2 GLN C  51      17.221  13.308  10.900  1.00 16.63           H  
ATOM   4224  HG3 GLN C  51      19.182  14.549   9.907  1.00 17.03           H  
ATOM   4225  HG2 GLN C  51      20.277  13.669  10.980  1.00 17.03           H  
ATOM   4226 HE22 GLN C  51      20.358  16.443  13.000  1.00 20.70           H  
ATOM   4227 HE21 GLN C  51      20.993  15.514  11.821  1.00 20.70           H  
ATOM   4228  N   THR C  52      17.921   9.385  10.834  1.00 17.32      DA00 N  
ATOM   4229  CA  THR C  52      17.055   8.383  11.277  1.00 14.39      DA00 C  
ATOM   4230  C   THR C  52      17.046   8.373  12.832  1.00 18.16      DA00 C  
ATOM   4231  O   THR C  52      17.923   8.998  13.420  1.00 18.43      DA00 O  
ATOM   4232  CB  THR C  52      17.637   7.123  10.705  1.00 20.30      DA00 C  
ATOM   4233  CG2 THR C  52      17.529   6.939   9.171  1.00 20.33      DA00 C  
ATOM   4234  OG1 THR C  52      18.887   6.653  11.089  1.00 17.29      DA00 O  
ATOM   4235  H   THR C  52      18.883   9.168  10.615  1.00 17.32           H  
ATOM   4236  HA  THR C  52      16.027   8.528  10.945  1.00 14.39           H  
ATOM   4237  HB  THR C  52      16.991   6.322  11.065  1.00 20.30           H  
ATOM   4238 HG21 THR C  52      16.500   7.009   8.821  1.00 20.33           H  
ATOM   4239 HG22 THR C  52      18.062   7.706   8.609  1.00 20.33           H  
ATOM   4240 HG23 THR C  52      17.879   5.983   8.781  1.00 20.33           H  
ATOM   4241  HG1 THR C  52      18.809   5.698  11.027  1.00 17.29           H  
ATOM   4242  N   ASP C  53      16.028   7.716  13.479  1.00 19.51      DA00 N  
ATOM   4243  CA  ASP C  53      15.931   7.662  14.942  1.00 25.09      DA00 C  
ATOM   4244  C   ASP C  53      17.205   7.193  15.648  1.00 22.18      DA00 C  
ATOM   4245  O   ASP C  53      17.254   7.375  16.845  1.00 23.70      DA00 O  
ATOM   4246  CB  ASP C  53      14.681   6.774  15.525  1.00 28.29      DA00 C  
ATOM   4247  CG  ASP C  53      13.392   7.317  14.919  1.00 38.53      DA00 C  
ATOM   4248  OD1 ASP C  53      12.587   6.521  14.393  1.00 46.00      DA00 O  
ATOM   4249  OD2 ASP C  53      13.062   8.496  15.080  1.00 49.68      DA00 O1-
ATOM   4250  H   ASP C  53      15.514   7.026  12.949  1.00 19.51           H  
ATOM   4251  HA  ASP C  53      15.629   8.681  15.184  1.00 25.09           H  
ATOM   4252  HB3 ASP C  53      14.554   6.616  16.596  1.00 28.29           H  
ATOM   4253  HB2 ASP C  53      14.885   5.775  15.141  1.00 28.29           H  
ATOM   4254  N   ASP C  54      18.224   6.733  14.957  1.00 21.89      DA00 N  
ATOM   4255  CA  ASP C  54      19.611   6.483  15.444  1.00 20.84      DA00 C  
ATOM   4256  C   ASP C  54      20.379   7.822  15.726  1.00 20.96      DA00 C  
ATOM   4257  O   ASP C  54      21.514   7.712  16.121  1.00 18.51      DA00 O  
ATOM   4258  CB  ASP C  54      20.388   5.533  14.504  1.00 19.86      DA00 C  
ATOM   4259  CG  ASP C  54      19.901   4.073  14.484  1.00 20.63      DA00 C  
ATOM   4260  OD1 ASP C  54      20.698   3.180  14.039  1.00 17.95      DA00 O  
ATOM   4261  OD2 ASP C  54      18.691   3.779  14.699  1.00 20.41      DA00 O1-
ATOM   4262  H   ASP C  54      18.102   6.673  13.957  1.00 21.89           H  
ATOM   4263  HA  ASP C  54      19.463   5.917  16.364  1.00 20.84           H  
ATOM   4264  HB3 ASP C  54      21.427   5.595  14.827  1.00 19.86           H  
ATOM   4265  HB2 ASP C  54      20.310   5.996  13.520  1.00 19.86           H  
ATOM   4266  N   SER C  55      19.779   8.979  15.486  1.00 18.05      DA00 N  
ATOM   4267  CA  SER C  55      20.431  10.306  15.398  1.00 18.07      DA00 C  
ATOM   4268  C   SER C  55      21.490  10.473  14.262  1.00 14.71      DA00 C  
ATOM   4269  O   SER C  55      21.865  11.627  13.832  1.00 16.32      DA00 O  
ATOM   4270  CB  SER C  55      20.887  10.779  16.784  1.00 25.94      DA00 C  
ATOM   4271  OG  SER C  55      19.841  11.050  17.703  1.00 27.70      DA00 O  
ATOM   4272  H   SER C  55      18.884   8.817  15.048  1.00 18.05           H  
ATOM   4273  HA  SER C  55      19.689  11.006  15.016  1.00 18.07           H  
ATOM   4274  HB3 SER C  55      21.533  11.652  16.685  1.00 25.94           H  
ATOM   4275  HB2 SER C  55      21.496  10.067  17.341  1.00 25.94           H  
ATOM   4276  HG  SER C  55      19.573  10.244  18.151  1.00 27.70           H  
ATOM   4277  N   LEU C  56      21.953   9.415  13.644  1.00 14.49      DA00 N  
ATOM   4278  CA  LEU C  56      22.867   9.293  12.465  1.00 12.13      DA00 C  
ATOM   4279  C   LEU C  56      22.233  10.005  11.225  1.00 13.26      DA00 C  
ATOM   4280  O   LEU C  56      21.037   9.811  10.976  1.00 13.12      DA00 O  
ATOM   4281  CB  LEU C  56      23.120   7.816  12.185  1.00 11.10      DA00 C  
ATOM   4282  CG  LEU C  56      24.053   7.192  13.303  1.00 12.10      DA00 C  
ATOM   4283  CD1 LEU C  56      24.027   5.644  13.025  1.00 16.66      DA00 C  
ATOM   4284  CD2 LEU C  56      25.533   7.705  13.306  1.00 14.24      DA00 C  
ATOM   4285  H   LEU C  56      21.700   8.568  14.132  1.00 14.49           H  
ATOM   4286  HA  LEU C  56      23.818   9.796  12.636  1.00 12.13           H  
ATOM   4287  HB3 LEU C  56      23.458   7.598  11.172  1.00 11.10           H  
ATOM   4288  HB2 LEU C  56      22.159   7.303  12.221  1.00 11.10           H  
ATOM   4289  HG  LEU C  56      23.694   7.336  14.322  1.00 12.10           H  
ATOM   4290 HD11 LEU C  56      24.983   5.194  12.758  1.00 16.66           H  
ATOM   4291 HD12 LEU C  56      23.500   5.169  13.853  1.00 16.66           H  
ATOM   4292 HD13 LEU C  56      23.373   5.457  12.174  1.00 16.66           H  
ATOM   4293 HD21 LEU C  56      26.128   6.870  13.677  1.00 14.24           H  
ATOM   4294 HD22 LEU C  56      26.035   7.880  12.355  1.00 14.24           H  
ATOM   4295 HD23 LEU C  56      25.652   8.568  13.961  1.00 14.24           H  
ATOM   4296  N   ILE C  57      23.032  10.614  10.398  1.00 10.43      DA00 N  
ATOM   4297  CA  ILE C  57      22.742  11.220   9.117  1.00 11.74      DA00 C  
ATOM   4298  C   ILE C  57      22.862  10.087   8.063  1.00 13.82      DA00 C  
ATOM   4299  O   ILE C  57      23.897   9.411   8.019  1.00 11.76      DA00 O  
ATOM   4300  CB  ILE C  57      23.803  12.267   8.729  1.00 14.14      DA00 C  
ATOM   4301  CG1 ILE C  57      24.122  13.277   9.945  1.00 17.07      DA00 C  
ATOM   4302  CG2 ILE C  57      23.374  13.070   7.428  1.00 11.87      DA00 C  
ATOM   4303  CD1 ILE C  57      25.436  14.069   9.722  1.00 19.87      DA00 C  
ATOM   4304  H   ILE C  57      24.013  10.573  10.631  1.00 10.43           H  
ATOM   4305  HA  ILE C  57      21.754  11.680   9.099  1.00 11.74           H  
ATOM   4306  HB  ILE C  57      24.714  11.745   8.436  1.00 14.14           H  
ATOM   4307 HG13 ILE C  57      24.061  12.901  10.966  1.00 17.07           H  
ATOM   4308 HG12 ILE C  57      23.327  14.023   9.927  1.00 17.07           H  
ATOM   4309 HG21 ILE C  57      23.432  12.528   6.484  1.00 11.87           H  
ATOM   4310 HG22 ILE C  57      22.347  13.400   7.579  1.00 11.87           H  
ATOM   4311 HG23 ILE C  57      24.107  13.874   7.369  1.00 11.87           H  
ATOM   4312 HD11 ILE C  57      26.173  13.820  10.486  1.00 19.87           H  
ATOM   4313 HD12 ILE C  57      25.860  13.953   8.725  1.00 19.87           H  
ATOM   4314 HD13 ILE C  57      25.285  15.136   9.884  1.00 19.87           H  
ATOM   4315  N   HIS C  58      21.879   9.983   7.147  1.00 12.18      DA00 N  
ATOM   4316  CA  HIS C  58      21.727   8.939   6.099  1.00 11.97      DA00 C  
ATOM   4317  C   HIS C  58      21.397   9.583   4.793  1.00 12.40      DA00 C  
ATOM   4318  O   HIS C  58      20.523  10.462   4.837  1.00 12.52      DA00 O  
ATOM   4319  CB  HIS C  58      20.557   7.953   6.494  1.00 13.05      DA00 C  
ATOM   4320  CG  HIS C  58      20.941   6.952   7.454  1.00 16.15      DA00 C  
ATOM   4321  CD2 HIS C  58      21.152   6.916   8.819  1.00 15.02      DA00 C  
ATOM   4322  ND1 HIS C  58      20.824   5.667   7.054  1.00 13.97      DA00 N1+
ATOM   4323  CE1 HIS C  58      21.104   4.893   8.115  1.00 17.27      DA00 C  
ATOM   4324  NE2 HIS C  58      21.293   5.612   9.157  1.00 16.85      DA00 N  
ATOM   4325  H   HIS C  58      21.009  10.458   7.338  1.00 12.18           H  
ATOM   4326  HA  HIS C  58      22.640   8.357   5.980  1.00 11.97           H  
ATOM   4327  HB3 HIS C  58      20.090   7.528   5.605  1.00 13.05           H  
ATOM   4328  HB2 HIS C  58      19.769   8.561   6.938  1.00 13.05           H  
ATOM   4329  HD2 HIS C  58      21.070   7.676   9.582  1.00 15.02           H  
ATOM   4330  HD1 HIS C  58      20.517   5.242   6.190  1.00 13.97           H  
ATOM   4331  HE1 HIS C  58      20.883   3.836   8.132  1.00 17.27           H  
ATOM   4332  HE2 HIS C  58      21.369   5.192  10.072  1.00 16.85           H  
ATOM   4333  N   PHE C  59      22.130   9.188   3.765  1.00  9.73      DA00 N  
ATOM   4334  CA  PHE C  59      21.667   9.440   2.360  1.00  8.99      DA00 C  
ATOM   4335  C   PHE C  59      20.537   8.422   2.081  1.00  8.80      DA00 C  
ATOM   4336  O   PHE C  59      20.290   7.442   2.821  1.00 10.33      DA00 O  
ATOM   4337  CB  PHE C  59      22.902   9.181   1.410  1.00  9.15      DA00 C  
ATOM   4338  CG  PHE C  59      22.543   9.419  -0.081  1.00 11.90      DA00 C  
ATOM   4339  CD1 PHE C  59      22.662  10.755  -0.532  1.00 10.63      DA00 C  
ATOM   4340  CD2 PHE C  59      21.932   8.498  -0.860  1.00 13.46      DA00 C  
ATOM   4341  CE1 PHE C  59      22.312  11.060  -1.836  1.00  9.95      DA00 C  
ATOM   4342  CE2 PHE C  59      21.535   8.803  -2.224  1.00 13.75      DA00 C  
ATOM   4343  CZ  PHE C  59      21.777  10.064  -2.677  1.00 11.27      DA00 C  
ATOM   4344  H   PHE C  59      22.875   8.518   3.897  1.00  9.73           H  
ATOM   4345  HA  PHE C  59      21.131  10.383   2.257  1.00  8.99           H  
ATOM   4346  HB3 PHE C  59      23.198   8.136   1.501  1.00  9.15           H  
ATOM   4347  HB2 PHE C  59      23.724   9.780   1.801  1.00  9.15           H  
ATOM   4348  HD1 PHE C  59      22.976  11.512   0.171  1.00 10.63           H  
ATOM   4349  HD2 PHE C  59      21.606   7.521  -0.533  1.00 13.46           H  
ATOM   4350  HE1 PHE C  59      22.491  12.062  -2.195  1.00  9.95           H  
ATOM   4351  HE2 PHE C  59      21.057   8.061  -2.846  1.00 13.75           H  
ATOM   4352  HZ  PHE C  59      21.416  10.355  -3.653  1.00 11.27           H  
ATOM   4353  N   CYS C  60      19.692   8.629   1.038  1.00  8.75      DA00 N  
ATOM   4354  CA  CYS C  60      18.583   7.758   0.706  1.00  8.46      DA00 C  
ATOM   4355  C   CYS C  60      18.179   8.195  -0.726  1.00  9.71      DA00 C  
ATOM   4356  O   CYS C  60      18.280   9.354  -1.106  1.00  9.15      DA00 O  
ATOM   4357  CB  CYS C  60      17.387   7.862   1.629  1.00 10.80      DA00 C  
ATOM   4358  SG  CYS C  60      17.470   6.678   3.023  1.00 15.04      DA00 S  
ATOM   4359  H   CYS C  60      19.694   9.400   0.387  1.00  8.75           H  
ATOM   4360  HA  CYS C  60      19.008   6.763   0.571  1.00  8.46           H  
ATOM   4361  HB3 CYS C  60      16.466   7.684   1.073  1.00 10.80           H  
ATOM   4362  HB2 CYS C  60      17.294   8.895   1.965  1.00 10.80           H  
ATOM   4363  HG  CYS C  60      18.732   7.105   3.120  1.00 15.04           H  
ATOM   4364  N   TRP C  61      17.646   7.218  -1.447  1.00  7.46      DA00 N  
ATOM   4365  CA  TRP C  61      16.982   7.417  -2.729  1.00  7.00      DA00 C  
ATOM   4366  C   TRP C  61      15.669   6.637  -2.704  1.00 11.91      DA00 C  
ATOM   4367  O   TRP C  61      15.577   5.618  -1.999  1.00 11.33      DA00 O  
ATOM   4368  CB  TRP C  61      17.761   6.886  -3.929  1.00 11.03      DA00 C  
ATOM   4369  CG  TRP C  61      17.150   7.255  -5.259  1.00  9.39      DA00 C  
ATOM   4370  CD1 TRP C  61      17.040   8.566  -5.653  1.00 10.53      DA00 C  
ATOM   4371  CD2 TRP C  61      16.346   6.492  -6.203  1.00 13.45      DA00 C  
ATOM   4372  CE2 TRP C  61      15.994   7.363  -7.296  1.00 11.53      DA00 C  
ATOM   4373  CE3 TRP C  61      15.939   5.153  -6.309  1.00 12.69      DA00 C  
ATOM   4374  NE1 TRP C  61      16.462   8.597  -6.879  1.00  9.60      DA00 N  
ATOM   4375  CZ2 TRP C  61      15.348   6.970  -8.470  1.00 11.62      DA00 C  
ATOM   4376  CZ3 TRP C  61      15.307   4.747  -7.548  1.00 14.54      DA00 C  
ATOM   4377  CH2 TRP C  61      14.990   5.641  -8.594  1.00 12.71      DA00 C  
ATOM   4378  H   TRP C  61      17.532   6.314  -1.011  1.00  7.46           H  
ATOM   4379  HA  TRP C  61      16.799   8.476  -2.908  1.00  7.00           H  
ATOM   4380  HB3 TRP C  61      17.930   5.813  -3.841  1.00 11.03           H  
ATOM   4381  HB2 TRP C  61      18.750   7.345  -3.897  1.00 11.03           H  
ATOM   4382  HD1 TRP C  61      17.292   9.440  -5.070  1.00 10.53           H  
ATOM   4383  HE3 TRP C  61      16.028   4.471  -5.476  1.00 12.69           H  
ATOM   4384  HE1 TRP C  61      16.463   9.428  -7.454  1.00  9.60           H  
ATOM   4385  HZ2 TRP C  61      15.272   7.736  -9.228  1.00 11.62           H  
ATOM   4386  HZ3 TRP C  61      14.815   3.786  -7.587  1.00 14.54           H  
ATOM   4387  HH2 TRP C  61      14.454   5.216  -9.431  1.00 12.71           H  
ATOM   4388  N   LYS C  62      14.652   7.013  -3.478  1.00  9.20      DA00 N  
ATOM   4389  CA  LYS C  62      13.371   6.319  -3.596  1.00 13.70      DA00 C  
ATOM   4390  C   LYS C  62      12.671   6.551  -4.976  1.00 13.84      DA00 C  
ATOM   4391  O   LYS C  62      12.631   7.656  -5.459  1.00 12.09      DA00 O  
ATOM   4392  CB  LYS C  62      12.450   6.643  -2.350  1.00 13.13      DA00 C  
ATOM   4393  CG  LYS C  62      11.955   8.085  -2.263  1.00 15.05      DA00 C  
ATOM   4394  CD  LYS C  62      11.109   8.120  -0.993  1.00 24.64      DA00 C  
ATOM   4395  CE  LYS C  62       9.551   7.874  -1.304  1.00 32.77      DA00 C  
ATOM   4396  NZ  LYS C  62       8.678   7.546  -0.165  1.00 36.42      DA00 N1+
ATOM   4397  H   LYS C  62      14.618   7.939  -3.879  1.00  9.20           H  
ATOM   4398  HA  LYS C  62      13.595   5.252  -3.577  1.00 13.70           H  
ATOM   4399  HB3 LYS C  62      13.028   6.312  -1.487  1.00 13.13           H  
ATOM   4400  HB2 LYS C  62      11.656   5.901  -2.429  1.00 13.13           H  
ATOM   4401  HG3 LYS C  62      11.471   8.390  -3.190  1.00 15.05           H  
ATOM   4402  HG2 LYS C  62      12.762   8.804  -2.119  1.00 15.05           H  
ATOM   4403  HD3 LYS C  62      11.170   9.116  -0.556  1.00 24.64           H  
ATOM   4404  HD2 LYS C  62      11.520   7.343  -0.348  1.00 24.64           H  
ATOM   4405  HE3 LYS C  62       9.424   7.028  -1.980  1.00 32.77           H  
ATOM   4406  HE2 LYS C  62       9.088   8.651  -1.912  1.00 32.77           H  
ATOM   4407  HZ1 LYS C  62       7.724   7.323  -0.412  1.00 36.42           H  
ATOM   4408  HZ2 LYS C  62       9.113   6.797   0.354  1.00 36.42           H  
ATOM   4409  HZ3 LYS C  62       8.731   8.372   0.414  1.00 36.42           H  
ATOM   4410  N   ASP C  63      12.127   5.494  -5.522  1.00 11.89      DA00 N  
ATOM   4411  CA  ASP C  63      11.339   5.365  -6.745  1.00 15.04      DA00 C  
ATOM   4412  C   ASP C  63       9.963   5.965  -6.456  1.00 14.38      DA00 C  
ATOM   4413  O   ASP C  63       9.314   5.310  -5.618  1.00 14.70      DA00 O  
ATOM   4414  CB  ASP C  63      11.336   3.998  -7.465  1.00 15.13      DA00 C  
ATOM   4415  CG  ASP C  63      10.392   3.749  -8.580  1.00 15.28      DA00 C  
ATOM   4416  OD1 ASP C  63       9.345   3.007  -8.615  1.00 16.52      DA00 O  
ATOM   4417  OD2 ASP C  63      10.625   4.340  -9.645  1.00 20.77      DA00 O1-
ATOM   4418  H   ASP C  63      12.120   4.634  -4.994  1.00 11.89           H  
ATOM   4419  HA  ASP C  63      11.740   6.150  -7.387  1.00 15.04           H  
ATOM   4420  HB3 ASP C  63      11.256   3.103  -6.848  1.00 15.13           H  
ATOM   4421  HB2 ASP C  63      12.315   3.880  -7.929  1.00 15.13           H  
ATOM   4422  N   ARG C  64       9.513   7.022  -7.139  1.00 10.24      DA00 N  
ATOM   4423  CA  ARG C  64       8.258   7.773  -6.783  1.00 11.81      DA00 C  
ATOM   4424  C   ARG C  64       6.928   7.157  -7.154  1.00 15.55      DA00 C  
ATOM   4425  O   ARG C  64       5.892   7.542  -6.542  1.00 18.60      DA00 O  
ATOM   4426  CB  ARG C  64       8.264   9.248  -7.225  1.00 12.16      DA00 C  
ATOM   4427  CG  ARG C  64       9.286  10.146  -6.546  1.00 14.84      DA00 C  
ATOM   4428  CD  ARG C  64       9.102  11.695  -6.657  1.00 16.19      DA00 C  
ATOM   4429  NE  ARG C  64       9.070  12.117  -8.091  1.00 19.23      DA00 N  
ATOM   4430  CZ  ARG C  64       8.052  12.637  -8.765  1.00 17.12      DA00 C  
ATOM   4431  NH1 ARG C  64       6.782  12.595  -8.306  1.00 15.11      DA00 N  
ATOM   4432  NH2 ARG C  64       8.289  13.170  -9.925  1.00 16.37      DA00 N1+
ATOM   4433  H   ARG C  64      10.171   7.530  -7.713  1.00 10.24           H  
ATOM   4434  HA  ARG C  64       8.212   7.768  -5.694  1.00 11.81           H  
ATOM   4435  HB3 ARG C  64       7.319   9.778  -7.104  1.00 12.16           H  
ATOM   4436  HB2 ARG C  64       8.446   9.300  -8.298  1.00 12.16           H  
ATOM   4437  HG3 ARG C  64      10.285  10.000  -6.958  1.00 14.84           H  
ATOM   4438  HG2 ARG C  64       9.541   9.874  -5.522  1.00 14.84           H  
ATOM   4439  HD3 ARG C  64       9.887  12.237  -6.130  1.00 16.19           H  
ATOM   4440  HD2 ARG C  64       8.168  11.969  -6.167  1.00 16.19           H  
ATOM   4441  HE  ARG C  64       9.933  12.325  -8.571  1.00 19.23           H  
ATOM   4442 HH12 ARG C  64       6.174  13.226  -8.808  1.00 15.11           H  
ATOM   4443 HH11 ARG C  64       6.445  12.251  -7.418  1.00 15.11           H  
ATOM   4444 HH22 ARG C  64       7.497  13.547 -10.426  1.00 16.37           H  
ATOM   4445 HH21 ARG C  64       9.218  13.380 -10.260  1.00 16.37           H  
ATOM   4446  N   THR C  65       6.926   6.161  -8.095  1.00 14.37      DA00 N  
ATOM   4447  CA  THR C  65       5.773   5.469  -8.632  1.00 18.18      DA00 C  
ATOM   4448  C   THR C  65       5.411   4.188  -7.874  1.00 15.92      DA00 C  
ATOM   4449  O   THR C  65       4.257   3.806  -7.859  1.00 17.30      DA00 O  
ATOM   4450  CB  THR C  65       6.134   5.218 -10.080  1.00 16.37      DA00 C  
ATOM   4451  CG2 THR C  65       5.039   4.451 -10.823  1.00 22.33      DA00 C  
ATOM   4452  OG1 THR C  65       6.484   6.472 -10.775  1.00 21.99      DA00 O  
ATOM   4453  H   THR C  65       7.790   6.114  -8.617  1.00 14.37           H  
ATOM   4454  HA  THR C  65       5.007   6.233  -8.498  1.00 18.18           H  
ATOM   4455  HB  THR C  65       7.030   4.604 -10.166  1.00 16.37           H  
ATOM   4456 HG21 THR C  65       5.184   4.494 -11.902  1.00 22.33           H  
ATOM   4457 HG22 THR C  65       5.195   3.412 -10.534  1.00 22.33           H  
ATOM   4458 HG23 THR C  65       4.063   4.775 -10.462  1.00 22.33           H  
ATOM   4459  HG1 THR C  65       7.431   6.624 -10.758  1.00 21.99           H  
ATOM   4460  N   SER C  66       6.410   3.633  -7.184  1.00 13.41      DA00 N  
ATOM   4461  CA  SER C  66       6.195   2.535  -6.171  1.00 15.77      DA00 C  
ATOM   4462  C   SER C  66       6.378   2.915  -4.659  1.00 16.24      DA00 C  
ATOM   4463  O   SER C  66       5.813   2.221  -3.864  1.00 14.67      DA00 O  
ATOM   4464  CB  SER C  66       7.124   1.291  -6.577  1.00 16.93      DA00 C  
ATOM   4465  OG  SER C  66       8.554   1.618  -6.349  1.00 13.57      DA00 O  
ATOM   4466  H   SER C  66       7.321   4.061  -7.261  1.00 13.41           H  
ATOM   4467  HA  SER C  66       5.195   2.119  -6.297  1.00 15.77           H  
ATOM   4468  HB3 SER C  66       6.939   0.963  -7.599  1.00 16.93           H  
ATOM   4469  HB2 SER C  66       6.892   0.397  -5.998  1.00 16.93           H  
ATOM   4470  HG  SER C  66       8.817   2.085  -7.145  1.00 13.57           H  
ATOM   4471  N   GLY C  67       7.224   3.874  -4.429  1.00 13.07      DA00 N  
ATOM   4472  CA  GLY C  67       7.543   4.291  -3.103  1.00 13.81      DA00 C  
ATOM   4473  C   GLY C  67       8.833   3.546  -2.584  1.00 17.21      DA00 C  
ATOM   4474  O   GLY C  67       9.350   3.962  -1.492  1.00 24.48      DA00 O  
ATOM   4475  H   GLY C  67       7.600   4.375  -5.221  1.00 13.07           H  
ATOM   4476  HA3 GLY C  67       6.663   4.271  -2.460  1.00 13.81           H  
ATOM   4477  HA2 GLY C  67       7.695   5.364  -3.222  1.00 13.81           H  
ATOM   4478  N   ASN C  68       9.357   2.451  -3.286  1.00 14.44      DA00 N  
ATOM   4479  CA  ASN C  68      10.499   1.667  -2.801  1.00 21.91      DA00 C  
ATOM   4480  C   ASN C  68      11.789   2.501  -2.771  1.00 15.53      DA00 C  
ATOM   4481  O   ASN C  68      12.087   3.223  -3.729  1.00 15.98      DA00 O  
ATOM   4482  CB  ASN C  68      10.660   0.310  -3.574  1.00 21.41      DA00 C  
ATOM   4483  CG  ASN C  68       9.529  -0.601  -3.105  1.00 29.99      DA00 C  
ATOM   4484  ND2 ASN C  68       9.818  -1.329  -2.037  1.00 25.16      DA00 N  
ATOM   4485  OD1 ASN C  68       8.407  -0.606  -3.611  1.00 33.11      DA00 O  
ATOM   4486  H   ASN C  68       9.025   2.027  -4.141  1.00 14.44           H  
ATOM   4487  HA  ASN C  68      10.281   1.339  -1.785  1.00 21.91           H  
ATOM   4488  HB3 ASN C  68      11.497  -0.290  -3.215  1.00 21.41           H  
ATOM   4489  HB2 ASN C  68      10.579   0.551  -4.633  1.00 21.41           H  
ATOM   4490 HD22 ASN C  68       9.306  -2.095  -1.621  1.00 25.16           H  
ATOM   4491 HD21 ASN C  68      10.629  -1.236  -1.443  1.00 25.16           H  
ATOM   4492  N   VAL C  69      12.563   2.244  -1.700  1.00 21.24      DA00 N  
ATOM   4493  CA  VAL C  69      13.736   3.016  -1.213  1.00 16.27      DA00 C  
ATOM   4494  C   VAL C  69      15.025   2.203  -1.727  1.00 21.13      DA00 C  
ATOM   4495  O   VAL C  69      14.915   1.006  -1.847  1.00 22.04      DA00 O  
ATOM   4496  CB  VAL C  69      13.759   2.927   0.348  1.00 14.72      DA00 C  
ATOM   4497  CG1 VAL C  69      15.048   3.451   1.062  1.00 15.49      DA00 C  
ATOM   4498  CG2 VAL C  69      12.541   3.774   0.880  1.00 17.97      DA00 C  
ATOM   4499  H   VAL C  69      12.355   1.479  -1.075  1.00 21.24           H  
ATOM   4500  HA  VAL C  69      13.683   4.001  -1.678  1.00 16.27           H  
ATOM   4501  HB  VAL C  69      13.654   1.867   0.577  1.00 14.72           H  
ATOM   4502 HG11 VAL C  69      15.932   2.951   0.666  1.00 15.49           H  
ATOM   4503 HG12 VAL C  69      15.230   4.492   0.797  1.00 15.49           H  
ATOM   4504 HG13 VAL C  69      15.033   3.375   2.149  1.00 15.49           H  
ATOM   4505 HG21 VAL C  69      11.555   3.413   0.588  1.00 17.97           H  
ATOM   4506 HG22 VAL C  69      12.486   3.876   1.964  1.00 17.97           H  
ATOM   4507 HG23 VAL C  69      12.570   4.815   0.560  1.00 17.97           H  
ATOM   4508  N   GLU C  70      16.083   2.914  -2.134  1.00 13.39      DA00 N  
ATOM   4509  CA  GLU C  70      17.355   2.282  -2.484  1.00 17.43      DA00 C  
ATOM   4510  C   GLU C  70      18.380   3.185  -1.667  1.00 23.70      DA00 C  
ATOM   4511  O   GLU C  70      18.077   4.262  -1.171  1.00 22.67      DA00 O  
ATOM   4512  CB  GLU C  70      17.664   2.279  -3.921  1.00 19.30      DA00 C  
ATOM   4513  CG  GLU C  70      16.432   1.773  -4.763  1.00 26.23      DA00 C  
ATOM   4514  CD  GLU C  70      16.591   1.363  -6.234  1.00 29.60      DA00 C  
ATOM   4515  OE1 GLU C  70      17.696   1.099  -6.681  1.00 35.14      DA00 O  
ATOM   4516  OE2 GLU C  70      15.562   1.221  -6.970  1.00 32.35      DA00 O1-
ATOM   4517  H   GLU C  70      16.026   3.911  -1.983  1.00 13.39           H  
ATOM   4518  HA  GLU C  70      17.364   1.234  -2.183  1.00 17.43           H  
ATOM   4519  HB3 GLU C  70      18.501   1.616  -4.142  1.00 19.30           H  
ATOM   4520  HB2 GLU C  70      17.999   3.206  -4.387  1.00 19.30           H  
ATOM   4521  HG3 GLU C  70      15.526   2.358  -4.608  1.00 26.23           H  
ATOM   4522  HG2 GLU C  70      16.185   0.818  -4.301  1.00 26.23           H  
ATOM   4523  N   ASP C  71      19.601   2.656  -1.482  1.00 13.51      DA00 N  
ATOM   4524  CA  ASP C  71      20.802   3.508  -1.253  1.00 14.39      DA00 C  
ATOM   4525  C   ASP C  71      20.790   4.177   0.061  1.00 14.44      DA00 C  
ATOM   4526  O   ASP C  71      21.530   5.143   0.249  1.00 10.49      DA00 O  
ATOM   4527  CB  ASP C  71      20.929   4.501  -2.405  1.00 15.70      DA00 C  
ATOM   4528  CG  ASP C  71      21.148   3.923  -3.806  1.00 24.69      DA00 C  
ATOM   4529  OD1 ASP C  71      20.927   4.606  -4.800  1.00 28.18      DA00 O  
ATOM   4530  OD2 ASP C  71      21.688   2.815  -3.919  1.00 28.16      DA00 O1-
ATOM   4531  H   ASP C  71      19.607   1.660  -1.650  1.00 13.51           H  
ATOM   4532  HA  ASP C  71      21.647   2.823  -1.195  1.00 14.39           H  
ATOM   4533  HB3 ASP C  71      21.792   5.132  -2.193  1.00 15.70           H  
ATOM   4534  HB2 ASP C  71      20.053   5.150  -2.429  1.00 15.70           H  
ATOM   4535  N   ASP C  72      20.039   3.670   1.055  1.00 10.77      DA00 N  
ATOM   4536  CA  ASP C  72      20.215   3.898   2.468  1.00 13.51      DA00 C  
ATOM   4537  C   ASP C  72      21.693   3.601   2.953  1.00 14.54      DA00 C  
ATOM   4538  O   ASP C  72      22.129   2.421   3.046  1.00 14.02      DA00 O  
ATOM   4539  CB  ASP C  72      19.244   3.012   3.207  1.00 15.27      DA00 C  
ATOM   4540  CG  ASP C  72      19.048   3.067   4.698  1.00 21.76      DA00 C  
ATOM   4541  OD1 ASP C  72      19.596   3.906   5.352  1.00 18.13      DA00 O  
ATOM   4542  OD2 ASP C  72      18.318   2.163   5.206  1.00 21.52      DA00 O1-
ATOM   4543  H   ASP C  72      19.550   2.904   0.615  1.00 10.77           H  
ATOM   4544  HA  ASP C  72      20.057   4.953   2.689  1.00 13.51           H  
ATOM   4545  HB3 ASP C  72      19.476   2.013   2.837  1.00 15.27           H  
ATOM   4546  HB2 ASP C  72      18.263   3.262   2.804  1.00 15.27           H  
ATOM   4547  N   LEU C  73      22.475   4.627   3.145  1.00 11.90      DA00 N  
ATOM   4548  CA  LEU C  73      23.889   4.547   3.631  1.00 10.74      DA00 C  
ATOM   4549  C   LEU C  73      23.985   5.666   4.673  1.00 10.41      DA00 C  
ATOM   4550  O   LEU C  73      23.426   6.725   4.471  1.00 12.02      DA00 O  
ATOM   4551  CB  LEU C  73      24.780   4.874   2.296  1.00 14.24      DA00 C  
ATOM   4552  CG  LEU C  73      24.725   3.755   1.150  1.00 17.47      DA00 C  
ATOM   4553  CD1 LEU C  73      25.371   4.396  -0.040  1.00 25.78      DA00 C  
ATOM   4554  CD2 LEU C  73      25.511   2.495   1.545  1.00 21.06      DA00 C  
ATOM   4555  H   LEU C  73      22.146   5.557   2.929  1.00 11.90           H  
ATOM   4556  HA  LEU C  73      24.065   3.608   4.156  1.00 10.74           H  
ATOM   4557  HB3 LEU C  73      25.797   5.110   2.608  1.00 14.24           H  
ATOM   4558  HB2 LEU C  73      24.371   5.765   1.821  1.00 14.24           H  
ATOM   4559  HG  LEU C  73      23.709   3.427   0.929  1.00 17.47           H  
ATOM   4560 HD11 LEU C  73      25.378   5.484   0.029  1.00 25.78           H  
ATOM   4561 HD12 LEU C  73      26.421   4.130  -0.161  1.00 25.78           H  
ATOM   4562 HD13 LEU C  73      24.825   4.186  -0.960  1.00 25.78           H  
ATOM   4563 HD21 LEU C  73      24.933   1.572   1.510  1.00 21.06           H  
ATOM   4564 HD22 LEU C  73      26.361   2.314   0.887  1.00 21.06           H  
ATOM   4565 HD23 LEU C  73      25.791   2.660   2.586  1.00 21.06           H  
ATOM   4566  N   ILE C  74      24.815   5.431   5.656  1.00 10.13      DA00 N  
ATOM   4567  CA  ILE C  74      25.157   6.459   6.685  1.00 10.13      DA00 C  
ATOM   4568  C   ILE C  74      26.249   7.363   6.102  1.00 12.37      DA00 C  
ATOM   4569  O   ILE C  74      27.121   6.936   5.395  1.00 10.87      DA00 O  
ATOM   4570  CB  ILE C  74      25.776   5.844   7.964  1.00 10.85      DA00 C  
ATOM   4571  CG1 ILE C  74      24.923   4.744   8.620  1.00 15.63      DA00 C  
ATOM   4572  CG2 ILE C  74      26.117   6.889   9.104  1.00 11.33      DA00 C  
ATOM   4573  CD1 ILE C  74      25.756   3.629   9.144  1.00 17.93      DA00 C  
ATOM   4574  H   ILE C  74      25.519   4.707   5.661  1.00 10.13           H  
ATOM   4575  HA  ILE C  74      24.333   7.107   6.987  1.00 10.13           H  
ATOM   4576  HB  ILE C  74      26.729   5.396   7.686  1.00 10.85           H  
ATOM   4577 HG13 ILE C  74      24.094   4.355   8.030  1.00 15.63           H  
ATOM   4578 HG12 ILE C  74      24.450   5.228   9.475  1.00 15.63           H  
ATOM   4579 HG21 ILE C  74      25.253   7.501   9.363  1.00 11.33           H  
ATOM   4580 HG22 ILE C  74      26.682   6.482   9.943  1.00 11.33           H  
ATOM   4581 HG23 ILE C  74      26.773   7.607   8.612  1.00 11.33           H  
ATOM   4582 HD11 ILE C  74      25.277   2.970   9.867  1.00 17.93           H  
ATOM   4583 HD12 ILE C  74      25.914   2.969   8.291  1.00 17.93           H  
ATOM   4584 HD13 ILE C  74      26.753   3.899   9.491  1.00 17.93           H  
ATOM   4585  N   ILE C  75      26.023   8.658   6.320  1.00  7.85      DA00 N  
ATOM   4586  CA  ILE C  75      26.985   9.711   5.853  1.00  7.57      DA00 C  
ATOM   4587  C   ILE C  75      28.028   9.940   6.840  1.00 10.85      DA00 C  
ATOM   4588  O   ILE C  75      27.694   9.874   8.048  1.00 11.40      DA00 O  
ATOM   4589  CB  ILE C  75      26.172  10.978   5.585  1.00 11.07      DA00 C  
ATOM   4590  CG1 ILE C  75      25.277  10.874   4.355  1.00 13.15      DA00 C  
ATOM   4591  CG2 ILE C  75      26.952  12.322   5.480  1.00 11.91      DA00 C  
ATOM   4592  CD1 ILE C  75      25.879  10.540   2.965  1.00 20.36      DA00 C  
ATOM   4593  H   ILE C  75      25.353   9.040   6.972  1.00  7.85           H  
ATOM   4594  HA  ILE C  75      27.381   9.331   4.911  1.00  7.57           H  
ATOM   4595  HB  ILE C  75      25.484  11.064   6.426  1.00 11.07           H  
ATOM   4596 HG13 ILE C  75      24.782  11.839   4.248  1.00 13.15           H  
ATOM   4597 HG12 ILE C  75      24.403  10.237   4.493  1.00 13.15           H  
ATOM   4598 HG21 ILE C  75      27.442  12.679   6.386  1.00 11.91           H  
ATOM   4599 HG22 ILE C  75      27.742  12.260   4.732  1.00 11.91           H  
ATOM   4600 HG23 ILE C  75      26.253  13.070   5.106  1.00 11.91           H  
ATOM   4601 HD11 ILE C  75      26.950  10.741   2.998  1.00 20.36           H  
ATOM   4602 HD12 ILE C  75      25.670   9.510   2.677  1.00 20.36           H  
ATOM   4603 HD13 ILE C  75      25.352  11.175   2.252  1.00 20.36           H  
ATOM   4604  N   PHE C  76      29.260  10.213   6.370  1.00  9.46      DA00 N  
ATOM   4605  CA  PHE C  76      30.394  10.407   7.248  1.00 11.18      DA00 C  
ATOM   4606  C   PHE C  76      30.886  11.847   7.046  1.00 12.31      DA00 C  
ATOM   4607  O   PHE C  76      31.232  12.182   5.886  1.00 11.67      DA00 O  
ATOM   4608  CB  PHE C  76      31.567   9.441   6.980  1.00 12.52      DA00 C  
ATOM   4609  CG  PHE C  76      31.047   7.994   7.213  1.00 12.43      DA00 C  
ATOM   4610  CD1 PHE C  76      30.560   7.136   6.193  1.00 12.08      DA00 C  
ATOM   4611  CD2 PHE C  76      30.834   7.611   8.546  1.00 13.76      DA00 C  
ATOM   4612  CE1 PHE C  76      29.916   5.931   6.459  1.00 12.14      DA00 C  
ATOM   4613  CE2 PHE C  76      30.133   6.420   8.877  1.00 11.16      DA00 C  
ATOM   4614  CZ  PHE C  76      29.617   5.652   7.811  1.00 12.73      DA00 C  
ATOM   4615  H   PHE C  76      29.427  10.446   5.401  1.00  9.46           H  
ATOM   4616  HA  PHE C  76      30.140  10.224   8.292  1.00 11.18           H  
ATOM   4617  HB3 PHE C  76      32.396   9.638   7.660  1.00 12.52           H  
ATOM   4618  HB2 PHE C  76      31.886   9.531   5.942  1.00 12.52           H  
ATOM   4619  HD1 PHE C  76      30.695   7.458   5.171  1.00 12.08           H  
ATOM   4620  HD2 PHE C  76      31.211   8.276   9.309  1.00 13.76           H  
ATOM   4621  HE1 PHE C  76      29.559   5.317   5.646  1.00 12.14           H  
ATOM   4622  HE2 PHE C  76      30.026   5.994   9.864  1.00 11.16           H  
ATOM   4623  HZ  PHE C  76      28.989   4.815   8.079  1.00 12.73           H  
ATOM   4624  N   PRO C  77      30.812  12.721   8.133  1.00 11.07      DA00 N  
ATOM   4625  CA  PRO C  77      31.087  14.197   7.942  1.00 13.98      DA00 C  
ATOM   4626  C   PRO C  77      32.554  14.343   7.532  1.00 15.86      DA00 C  
ATOM   4627  O   PRO C  77      33.490  13.817   8.096  1.00 11.86      DA00 O  
ATOM   4628  CB  PRO C  77      30.974  14.807   9.371  1.00 13.91      DA00 C  
ATOM   4629  CG  PRO C  77      29.953  13.845  10.028  1.00 18.27      DA00 C  
ATOM   4630  CD  PRO C  77      30.390  12.440   9.517  1.00 13.89      DA00 C  
ATOM   4631  HA  PRO C  77      30.502  14.646   7.140  1.00 13.98           H  
ATOM   4632  HB3 PRO C  77      30.514  15.776   9.178  1.00 13.91           H  
ATOM   4633  HB2 PRO C  77      31.868  14.909   9.986  1.00 13.91           H  
ATOM   4634  HG3 PRO C  77      28.945  14.197   9.810  1.00 18.27           H  
ATOM   4635  HG2 PRO C  77      30.019  13.968  11.109  1.00 18.27           H  
ATOM   4636  HD2 PRO C  77      31.131  11.940  10.141  1.00 13.89           H  
ATOM   4637  HD3 PRO C  77      29.487  11.852   9.347  1.00 13.89           H  
ATOM   4638  N   ASP C  78      32.738  15.075   6.459  1.00 12.88      DA00 N  
ATOM   4639  CA  ASP C  78      33.997  15.436   5.794  1.00 13.51      DA00 C  
ATOM   4640  C   ASP C  78      34.500  14.393   4.779  1.00 13.25      DA00 C  
ATOM   4641  O   ASP C  78      35.296  14.704   3.900  1.00 14.17      DA00 O  
ATOM   4642  CB  ASP C  78      35.190  15.874   6.781  1.00 14.61      DA00 C  
ATOM   4643  CG  ASP C  78      34.970  17.142   7.629  1.00 21.89      DA00 C  
ATOM   4644  OD1 ASP C  78      33.935  17.867   7.368  1.00 21.73      DA00 O  
ATOM   4645  OD2 ASP C  78      35.862  17.516   8.447  1.00 20.72      DA00 O1-
ATOM   4646  H   ASP C  78      31.892  15.438   6.044  1.00 12.88           H  
ATOM   4647  HA  ASP C  78      33.801  16.353   5.238  1.00 13.51           H  
ATOM   4648  HB3 ASP C  78      36.021  16.061   6.101  1.00 14.61           H  
ATOM   4649  HB2 ASP C  78      35.503  15.037   7.405  1.00 14.61           H  
ATOM   4650  N   ASP C  79      34.056  13.174   4.885  1.00 11.37      DA00 N  
ATOM   4651  CA  ASP C  79      34.659  12.051   4.144  1.00  8.98      DA00 C  
ATOM   4652  C   ASP C  79      33.873  11.777   2.792  1.00 12.03      DA00 C  
ATOM   4653  O   ASP C  79      34.302  10.891   2.068  1.00 10.54      DA00 O  
ATOM   4654  CB  ASP C  79      34.759  10.779   5.074  1.00 11.12      DA00 C  
ATOM   4655  CG  ASP C  79      35.900  10.724   6.106  1.00 14.80      DA00 C  
ATOM   4656  OD1 ASP C  79      35.787   9.955   7.065  1.00 13.73      DA00 O  
ATOM   4657  OD2 ASP C  79      36.823  11.631   6.156  1.00 13.09      DA00 O1-
ATOM   4658  H   ASP C  79      33.337  12.938   5.554  1.00 11.37           H  
ATOM   4659  HA  ASP C  79      35.637  12.229   3.697  1.00  8.98           H  
ATOM   4660  HB3 ASP C  79      34.601   9.840   4.543  1.00 11.12           H  
ATOM   4661  HB2 ASP C  79      33.793  10.779   5.580  1.00 11.12           H  
ATOM   4662  N   CYS C  80      32.903  12.659   2.513  1.00  9.14      DA00 N  
ATOM   4663  CA  CYS C  80      32.150  12.537   1.258  1.00 10.72      DA00 C  
ATOM   4664  C   CYS C  80      31.949  13.881   0.533  1.00  9.14      DA00 C  
ATOM   4665  O   CYS C  80      31.911  14.920   1.176  1.00  9.49      DA00 O  
ATOM   4666  CB  CYS C  80      30.728  11.988   1.619  1.00 13.36      DA00 C  
ATOM   4667  SG  CYS C  80      30.574  10.325   2.447  1.00 17.27      DA00 S  
ATOM   4668  H   CYS C  80      32.615  13.317   3.223  1.00  9.14           H  
ATOM   4669  HA  CYS C  80      32.643  11.857   0.563  1.00 10.72           H  
ATOM   4670  HB3 CYS C  80      30.183  12.027   0.676  1.00 13.36           H  
ATOM   4671  HB2 CYS C  80      30.295  12.765   2.249  1.00 13.36           H  
ATOM   4672  HG  CYS C  80      31.173   9.641   1.469  1.00 17.27           H  
ATOM   4673  N   GLU C  81      31.883  13.823  -0.771  1.00  9.68      DA00 N  
ATOM   4674  CA  GLU C  81      31.647  15.077  -1.516  1.00  9.26      DA00 C  
ATOM   4675  C   GLU C  81      30.327  14.949  -2.319  1.00 11.23      DA00 C  
ATOM   4676  O   GLU C  81      29.985  13.855  -2.651  1.00 12.77      DA00 O  
ATOM   4677  CB  GLU C  81      32.884  15.270  -2.458  1.00 12.92      DA00 C  
ATOM   4678  CG  GLU C  81      34.254  15.665  -1.784  1.00 18.86      DA00 C  
ATOM   4679  CD  GLU C  81      35.457  15.636  -2.715  1.00 28.81      DA00 C  
ATOM   4680  OE1 GLU C  81      36.491  16.108  -2.110  1.00 24.94      DA00 O  
ATOM   4681  OE2 GLU C  81      35.359  15.302  -3.917  1.00 27.85      DA00 O1-
ATOM   4682  H   GLU C  81      31.908  12.919  -1.220  1.00  9.68           H  
ATOM   4683  HA  GLU C  81      31.607  15.924  -0.831  1.00  9.26           H  
ATOM   4684  HB3 GLU C  81      32.681  16.016  -3.226  1.00 12.92           H  
ATOM   4685  HB2 GLU C  81      33.005  14.402  -3.106  1.00 12.92           H  
ATOM   4686  HG3 GLU C  81      34.522  14.925  -1.029  1.00 18.86           H  
ATOM   4687  HG2 GLU C  81      34.162  16.596  -1.225  1.00 18.86           H  
ATOM   4688  N   PHE C  82      29.670  16.057  -2.602  1.00  9.20      DA00 N  
ATOM   4689  CA  PHE C  82      28.704  16.267  -3.715  1.00  9.59      DA00 C  
ATOM   4690  C   PHE C  82      29.488  16.877  -4.791  1.00 11.50      DA00 C  
ATOM   4691  O   PHE C  82      30.295  17.803  -4.473  1.00 12.24      DA00 O  
ATOM   4692  CB  PHE C  82      27.524  17.141  -3.161  1.00 10.24      DA00 C  
ATOM   4693  CG  PHE C  82      26.534  17.710  -4.143  1.00  8.52      DA00 C  
ATOM   4694  CD1 PHE C  82      26.734  18.991  -4.722  1.00 10.19      DA00 C  
ATOM   4695  CD2 PHE C  82      25.442  16.916  -4.457  1.00  8.85      DA00 C  
ATOM   4696  CE1 PHE C  82      25.718  19.460  -5.568  1.00 10.91      DA00 C  
ATOM   4697  CE2 PHE C  82      24.426  17.480  -5.254  1.00 11.00      DA00 C  
ATOM   4698  CZ  PHE C  82      24.564  18.750  -5.725  1.00  9.58      DA00 C  
ATOM   4699  H   PHE C  82      29.833  16.967  -2.197  1.00  9.20           H  
ATOM   4700  HA  PHE C  82      28.242  15.368  -4.121  1.00  9.59           H  
ATOM   4701  HB3 PHE C  82      28.005  17.966  -2.635  1.00 10.24           H  
ATOM   4702  HB2 PHE C  82      26.921  16.704  -2.365  1.00 10.24           H  
ATOM   4703  HD1 PHE C  82      27.607  19.569  -4.458  1.00 10.19           H  
ATOM   4704  HD2 PHE C  82      25.209  15.935  -4.070  1.00  8.85           H  
ATOM   4705  HE1 PHE C  82      25.877  20.347  -6.165  1.00 10.91           H  
ATOM   4706  HE2 PHE C  82      23.499  17.010  -5.550  1.00 11.00           H  
ATOM   4707  HZ  PHE C  82      23.825  19.061  -6.449  1.00  9.58           H  
ATOM   4708  N   LYS C  83      29.394  16.499  -6.069  1.00  9.89      DA00 N  
ATOM   4709  CA  LYS C  83      30.042  17.090  -7.180  1.00 11.65      DA00 C  
ATOM   4710  C   LYS C  83      29.079  17.058  -8.348  1.00 13.66      DA00 C  
ATOM   4711  O   LYS C  83      28.342  16.087  -8.402  1.00 10.33      DA00 O  
ATOM   4712  CB  LYS C  83      31.348  16.334  -7.570  1.00 12.64      DA00 C  
ATOM   4713  CG  LYS C  83      32.618  16.570  -6.774  1.00 16.65      DA00 C  
ATOM   4714  CD  LYS C  83      33.239  17.892  -7.089  1.00 22.39      DA00 C  
ATOM   4715  CE  LYS C  83      33.471  18.722  -5.869  1.00 18.90      DA00 C  
ATOM   4716  NZ  LYS C  83      34.635  18.267  -5.047  1.00 18.46      DA00 N1+
ATOM   4717  H   LYS C  83      28.816  15.715  -6.338  1.00  9.89           H  
ATOM   4718  HA  LYS C  83      30.323  18.133  -7.029  1.00 11.65           H  
ATOM   4719  HB3 LYS C  83      31.619  16.476  -8.616  1.00 12.64           H  
ATOM   4720  HB2 LYS C  83      31.245  15.250  -7.514  1.00 12.64           H  
ATOM   4721  HG3 LYS C  83      33.308  15.758  -7.004  1.00 16.65           H  
ATOM   4722  HG2 LYS C  83      32.272  16.442  -5.749  1.00 16.65           H  
ATOM   4723  HD3 LYS C  83      32.555  18.426  -7.748  1.00 22.39           H  
ATOM   4724  HD2 LYS C  83      34.218  17.746  -7.545  1.00 22.39           H  
ATOM   4725  HE3 LYS C  83      32.577  18.823  -5.254  1.00 18.90           H  
ATOM   4726  HE2 LYS C  83      33.791  19.680  -6.277  1.00 18.90           H  
ATOM   4727  HZ1 LYS C  83      34.626  17.261  -4.955  1.00 18.46           H  
ATOM   4728  HZ2 LYS C  83      35.492  18.476  -5.538  1.00 18.46           H  
ATOM   4729  HZ3 LYS C  83      34.631  18.744  -4.157  1.00 18.46           H  
ATOM   4730  N   ARG C  84      29.179  18.099  -9.286  1.00 10.22      DA00 N  
ATOM   4731  CA  ARG C  84      28.684  18.098 -10.672  1.00 12.49      DA00 C  
ATOM   4732  C   ARG C  84      29.529  17.170 -11.529  1.00 12.19      DA00 C  
ATOM   4733  O   ARG C  84      30.766  17.175 -11.501  1.00 12.48      DA00 O  
ATOM   4734  CB  ARG C  84      28.757  19.603 -11.199  1.00 11.51      DA00 C  
ATOM   4735  CG  ARG C  84      27.975  19.713 -12.550  1.00 17.00      DA00 C  
ATOM   4736  CD  ARG C  84      28.123  21.077 -13.223  1.00 16.56      DA00 C  
ATOM   4737  NE  ARG C  84      27.631  22.253 -12.314  1.00 23.80      DA00 N  
ATOM   4738  CZ  ARG C  84      26.644  23.102 -12.714  1.00 26.31      DA00 C  
ATOM   4739  NH1 ARG C  84      26.047  23.114 -13.850  1.00 25.67      DA00 N  
ATOM   4740  NH2 ARG C  84      26.467  24.182 -11.914  1.00 22.22      DA00 N1+
[truncated: 3,936,893 more chars]
