# Supplementary material for: An adaptive peptide-binding site in ubiquitin receptor hRpn13 revealed by structural studies
Source: Nat Commun. 2025 Jul 1;16:5669. doi: 10.1038/s41467-025-60843-w (PMC12218921; doi:10.1038/s41467-025-60843-w)
Supplement: Supplementary file 6 — Supplementary Data 4 [file 41467_2025_60843_MOESM6_ESM.zip › Trimer_Extension_3/Final_Coordinates/Pru_N_term_Trimer_-_prepared_-_Frame_1002.pdb]

TITLE     Pru_N_term_Trimer - prepared - Frame 1002
REMARK   4      COMPLIES WITH FORMAT V. 3.0, 1-DEC-2006
REMARK 888
REMARK 888 WRITTEN BY MAESTRO (A PRODUCT OF SCHRODINGER, LLC)
SEQRES   1 A  114  ACE LYS TYR LEU VAL GLU PHE ARG ALA GLY LYS MET SER
SEQRES   2 A  114  LEU LYS GLY THR THR VAL THR PRO ASP LYS ARG LYS GLY
SEQRES   3 A  114  LEU VAL TYR ILE GLN GLN THR ASP ASP SER LEU ILE HIS
SEQRES   4 A  114  PHE CYS TRP LYS ASP ARG THR SER GLY ASN VAL GLU ASP
SEQRES   5 A  114  ASP LEU ILE ILE PHE PRO ASP ASP CYS GLU PHE LYS ARG
SEQRES   6 A  114  VAL PRO GLN CYS PRO SER GLY ARG VAL TYR VAL LEU LYS
SEQRES   7 A  114  PHE LYS ALA GLY SER LYS ARG LEU PHE PHE TRP MET GLN
SEQRES   8 A  114  GLU PRO LYS THR ASP GLN ASP GLU GLU HIS CYS ARG LYS
SEQRES   9 A  114  VAL ASN GLU TYR LEU ASN ASN PRO PRO NMA
SEQRES   1 B  114  ACE LYS TYR LEU VAL GLU PHE ARG ALA GLY LYS MET SER
SEQRES   2 B  114  LEU LYS GLY THR THR VAL THR PRO ASP LYS ARG LYS GLY
SEQRES   3 B  114  LEU VAL TYR ILE GLN GLN THR ASP ASP SER LEU ILE HIS
SEQRES   4 B  114  PHE CYS TRP LYS ASP ARG THR SER GLY ASN VAL GLU ASP
SEQRES   5 B  114  ASP LEU ILE ILE PHE PRO ASP ASP CYS GLU PHE LYS ARG
SEQRES   6 B  114  VAL PRO GLN CYS PRO SER GLY ARG VAL TYR VAL LEU LYS
SEQRES   7 B  114  PHE LYS ALA GLY SER LYS ARG LEU PHE PHE TRP MET GLN
SEQRES   8 B  114  GLU PRO LYS THR ASP GLN ASP GLU GLU HIS CYS ARG LYS
SEQRES   9 B  114  VAL ASN GLU TYR LEU ASN ASN PRO PRO NMA
SEQRES   1 C  114  ACE LYS TYR LEU VAL GLU PHE ARG ALA GLY LYS MET SER
SEQRES   2 C  114  LEU LYS GLY THR THR VAL THR PRO ASP LYS ARG LYS GLY
SEQRES   3 C  114  LEU VAL TYR ILE GLN GLN THR ASP ASP SER LEU ILE HIS
SEQRES   4 C  114  PHE CYS TRP LYS ASP ARG THR SER GLY ASN VAL GLU ASP
SEQRES   5 C  114  ASP LEU ILE ILE PHE PRO ASP ASP CYS GLU PHE LYS ARG
SEQRES   6 C  114  VAL PRO GLN CYS PRO SER GLY ARG VAL TYR VAL LEU LYS
SEQRES   7 C  114  PHE LYS ALA GLY SER LYS ARG LEU PHE PHE TRP MET GLN
SEQRES   8 C  114  GLU PRO LYS THR ASP GLN ASP GLU GLU HIS CYS ARG LYS
SEQRES   9 C  114  VAL ASN GLU TYR LEU ASN ASN PRO PRO NMA
SEQRES   1 D    7  GLY PRO GLY SER MET THR THR
SEQRES   1 E    7  GLY PRO GLY SER MET THR THR
SEQRES   1 F    7  GLY PRO GLY SER MET THR THR
HELIX    1   1 ASP A  117  ASP A  117  1
HELIX    2   2 GLU A  118  GLU A  118  1
HELIX    3   3 GLU A  119  GLU A  119  1
HELIX    4   4 HIS A  120  HIS A  120  1
HELIX    5   5 CYS A  121  CYS A  121  1
HELIX    6   6 ARG A  122  ARG A  122  1
HELIX    7   7 LYS A  123  LYS A  123  1
HELIX    8   8 VAL A  124  VAL A  124  1
HELIX    9   9 ASN A  125  ASN A  125  1
HELIX   10  10 GLU A  126  GLU A  126  1
HELIX   11  11 TYR A  127  TYR A  127  1
HELIX   12  12 LEU A  128  LEU A  128  1
HELIX   13  13 ASN A  129  ASN A  129  1
HELIX   14  14 ASP B  117  ASP B  117  1
HELIX   15  15 GLU B  118  GLU B  118  1
HELIX   16  16 GLU B  119  GLU B  119  1
HELIX   17  17 HIS B  120  HIS B  120  1
HELIX   18  18 CYS B  121  CYS B  121  1
HELIX   19  19 ARG B  122  ARG B  122  1
HELIX   20  20 LYS B  123  LYS B  123  1
HELIX   21  21 VAL B  124  VAL B  124  1
HELIX   22  22 ASN B  125  ASN B  125  1
HELIX   23  23 GLU B  126  GLU B  126  1
HELIX   24  24 TYR B  127  TYR B  127  1
HELIX   25  25 LEU B  128  LEU B  128  1
HELIX   26  26 ASN B  129  ASN B  129  1
HELIX   27  27 ASP C  117  ASP C  117  1
HELIX   28  28 GLU C  118  GLU C  118  1
HELIX   29  29 GLU C  119  GLU C  119  1
HELIX   30  30 HIS C  120  HIS C  120  1
HELIX   31  31 CYS C  121  CYS C  121  1
HELIX   32  32 ARG C  122  ARG C  122  1
HELIX   33  33 LYS C  123  LYS C  123  1
HELIX   34  34 VAL C  124  VAL C  124  1
HELIX   35  35 ASN C  125  ASN C  125  1
HELIX   36  36 GLU C  126  GLU C  126  1
HELIX   37  37 TYR C  127  TYR C  127  1
HELIX   38  38 LEU C  128  LEU C  128  1
HELIX   39  39 ASN C  129  ASN C  129  1
TURN     1   1 LYS A  21  LYS A  21
TURN     2   2 TYR A  22  TYR A  22
TURN     3   3 GLY A  35  GLY A  35
TURN     4   4 THR A  36  THR A  36
TURN     5   5 PRO A  40  PRO A  40
TURN     6   6 ASP A  41  ASP A  41
TURN     7   7 LYS A  42  LYS A  42
TURN     8   8 ARG A  43  ARG A  43
TURN     9   9 LYS A  44  LYS A  44
TURN    10  10 THR A  52  THR A  52
TURN    11  11 ASP A  53  ASP A  53
TURN    12  12 ASP A  54  ASP A  54
TURN    13  13 SER A  55  SER A  55
TURN    14  14 LEU A  56  LEU A  56
TURN    15  15 ARG A  64  ARG A  64
TURN    16  16 THR A  65  THR A  65
TURN    17  17 SER A  66  SER A  66
TURN    18  18 GLY A  67  GLY A  67
TURN    19  19 ASN A  68  ASN A  68
TURN    20  20 ILE A  75  ILE A  75
TURN    21  21 PHE A  76  PHE A  76
TURN    22  22 PRO A  77  PRO A  77
TURN    23  23 ASP A  78  ASP A  78
TURN    24  24 ASP A  79  ASP A  79
TURN    25  25 VAL A  85  VAL A  85
TURN    26  26 PRO A  86  PRO A  86
TURN    27  27 GLN A  87  GLN A  87
TURN    28  28 CYS A  88  CYS A  88
TURN    29  29 PRO A  89  PRO A  89
TURN    30  30 SER A  90  SER A  90
TURN    31  31 GLY A  91  GLY A  91
TURN    32  32 ARG A  92  ARG A  92
TURN    33  33 LYS A  99  LYS A  99
TURN    34  34 ALA A 100  ALA A 100
TURN    35  35 GLY A 101  GLY A 101
TURN    36  36 SER A 102  SER A 102
TURN    37  37 LYS A 103  LYS A 103
TURN    38  38 GLN A 110  GLN A 110
TURN    39  39 GLU A 111  GLU A 111
TURN    40  40 PRO A 112  PRO A 112
TURN    41  41 LYS A 113  LYS A 113
TURN    42  42 THR A 114  THR A 114
TURN    43  43 ASP A 115  ASP A 115
TURN    44  44 GLN A 116  GLN A 116
TURN    45  45 ASN A 130  ASN A 130
TURN    46  46 PRO A 131  PRO A 131
TURN    47  47 PRO A 132  PRO A 132
TURN    48  48 LYS B  21  LYS B  21
TURN    49  49 GLY B  35  GLY B  35
TURN    50  50 THR B  36  THR B  36
TURN    51  51 PRO B  40  PRO B  40
TURN    52  52 ASP B  41  ASP B  41
TURN    53  53 LYS B  42  LYS B  42
TURN    54  54 ARG B  43  ARG B  43
TURN    55  55 LYS B  44  LYS B  44
TURN    56  56 THR B  52  THR B  52
TURN    57  57 ASP B  53  ASP B  53
TURN    58  58 ASP B  54  ASP B  54
TURN    59  59 SER B  55  SER B  55
TURN    60  60 LEU B  56  LEU B  56
TURN    61  61 ARG B  64  ARG B  64
TURN    62  62 THR B  65  THR B  65
TURN    63  63 SER B  66  SER B  66
TURN    64  64 GLY B  67  GLY B  67
TURN    65  65 ASN B  68  ASN B  68
TURN    66  66 ILE B  75  ILE B  75
TURN    67  67 PHE B  76  PHE B  76
TURN    68  68 PRO B  77  PRO B  77
TURN    69  69 ASP B  78  ASP B  78
TURN    70  70 ASP B  79  ASP B  79
TURN    71  71 VAL B  85  VAL B  85
TURN    72  72 PRO B  86  PRO B  86
TURN    73  73 GLN B  87  GLN B  87
TURN    74  74 CYS B  88  CYS B  88
TURN    75  75 PRO B  89  PRO B  89
TURN    76  76 SER B  90  SER B  90
TURN    77  77 GLY B  91  GLY B  91
TURN    78  78 ARG B  92  ARG B  92
TURN    79  79 LYS B  99  LYS B  99
TURN    80  80 ALA B 100  ALA B 100
TURN    81  81 GLY B 101  GLY B 101
TURN    82  82 SER B 102  SER B 102
TURN    83  83 LYS B 103  LYS B 103
TURN    84  84 GLN B 110  GLN B 110
TURN    85  85 GLU B 111  GLU B 111
TURN    86  86 PRO B 112  PRO B 112
TURN    87  87 LYS B 113  LYS B 113
TURN    88  88 THR B 114  THR B 114
TURN    89  89 ASP B 115  ASP B 115
TURN    90  90 GLN B 116  GLN B 116
TURN    91  91 ASN B 130  ASN B 130
TURN    92  92 PRO B 131  PRO B 131
TURN    93  93 PRO B 132  PRO B 132
TURN    94  94 LYS C  21  LYS C  21
TURN    95  95 GLY C  35  GLY C  35
TURN    96  96 THR C  36  THR C  36
TURN    97  97 PRO C  40  PRO C  40
TURN    98  98 ASP C  41  ASP C  41
TURN    99  99 LYS C  42  LYS C  42
TURN   100 100 ARG C  43  ARG C  43
TURN   101 101 LYS C  44  LYS C  44
TURN   102 102 THR C  52  THR C  52
TURN   103 103 ASP C  53  ASP C  53
TURN   104 104 ASP C  54  ASP C  54
TURN   105 105 SER C  55  SER C  55
TURN   106 106 LEU C  56  LEU C  56
TURN   107 107 ARG C  64  ARG C  64
TURN   108 108 THR C  65  THR C  65
TURN   109 109 SER C  66  SER C  66
TURN   110 110 GLY C  67  GLY C  67
TURN   111 111 ASN C  68  ASN C  68
TURN   112 112 ILE C  75  ILE C  75
TURN   113 113 PHE C  76  PHE C  76
TURN   114 114 PRO C  77  PRO C  77
TURN   115 115 ASP C  78  ASP C  78
TURN   116 116 ASP C  79  ASP C  79
TURN   117 117 VAL C  85  VAL C  85
TURN   118 118 PRO C  86  PRO C  86
TURN   119 119 GLN C  87  GLN C  87
TURN   120 120 CYS C  88  CYS C  88
TURN   121 121 PRO C  89  PRO C  89
TURN   122 122 SER C  90  SER C  90
TURN   123 123 GLY C  91  GLY C  91
TURN   124 124 ARG C  92  ARG C  92
TURN   125 125 LYS C  99  LYS C  99
TURN   126 126 ALA C 100  ALA C 100
TURN   127 127 GLY C 101  GLY C 101
TURN   128 128 SER C 102  SER C 102
TURN   129 129 LYS C 103  LYS C 103
TURN   130 130 GLN C 110  GLN C 110
TURN   131 131 GLU C 111  GLU C 111
TURN   132 132 PRO C 112  PRO C 112
TURN   133 133 LYS C 113  LYS C 113
TURN   134 134 THR C 114  THR C 114
TURN   135 135 ASP C 115  ASP C 115
TURN   136 136 GLN C 116  GLN C 116
TURN   137 137 ASN C 130  ASN C 130
TURN   138 138 PRO C 131  PRO C 131
TURN   139 139 PRO C 132  PRO C 132
TURN   140 140 GLY D   0  GLY D   0
TURN   141 141 PRO D   1  PRO D   1
TURN   142 142 GLY D   2  GLY D   2
TURN   143 143 SER D   3  SER D   3
TURN   144 144 MET D   4  MET D   4
TURN   145 145 THR D   5  THR D   5
TURN   146 146 THR D   6  THR D   6
TURN   147 147 GLY E   0  GLY E   0
TURN   148 148 PRO E   1  PRO E   1
TURN   149 149 GLY E   2  GLY E   2
TURN   150 150 SER E   3  SER E   3
TURN   151 151 MET E   4  MET E   4
TURN   152 152 THR E   5  THR E   5
TURN   153 153 THR E   6  THR E   6
TURN   154 154 GLY F   0  GLY F   0
TURN   155 155 PRO F   1  PRO F   1
TURN   156 156 GLY F   2  GLY F   2
TURN   157 157 SER F   3  SER F   3
TURN   158 158 MET F   4  MET F   4
TURN   159 159 THR F   5  THR F   5
TURN   160 160 THR F   6  THR F   6
SHEET    1   1 1 LEU A  23  LEU A  23  0
SHEET    1   2 1 VAL A  24  VAL A  24  0
SHEET    1   3 1 GLU A  25  GLU A  25  0
SHEET    1   4 1 PHE A  26  PHE A  26  0
SHEET    1   5 1 ARG A  27  ARG A  27  0
SHEET    1   6 1 ALA A  28  ALA A  28  0
SHEET    1   7 1 GLY A  29  GLY A  29  0
SHEET    1   8 1 LYS A  30  LYS A  30  0
SHEET    1   9 1 MET A  31  MET A  31  0
SHEET    1  10 1 SER A  32  SER A  32  0
SHEET    1  11 1 LEU A  33  LEU A  33  0
SHEET    1  12 1 LYS A  34  LYS A  34  0
SHEET    1  13 1 THR A  37  THR A  37  0
SHEET    1  14 1 VAL A  38  VAL A  38  0
SHEET    1  15 1 THR A  39  THR A  39  0
SHEET    1  16 1 GLY A  45  GLY A  45  0
SHEET    1  17 1 LEU A  46  LEU A  46  0
SHEET    1  18 1 VAL A  47  VAL A  47  0
SHEET    1  19 1 TYR A  48  TYR A  48  0
SHEET    1  20 1 ILE A  49  ILE A  49  0
SHEET    1  21 1 GLN A  50  GLN A  50  0
SHEET    1  22 1 GLN A  51  GLN A  51  0
SHEET    1  23 1 ILE A  57  ILE A  57  0
SHEET    1  24 1 HIS A  58  HIS A  58  0
SHEET    1  25 1 PHE A  59  PHE A  59  0
SHEET    1  26 1 CYS A  60  CYS A  60  0
SHEET    1  27 1 TRP A  61  TRP A  61  0
SHEET    1  28 1 LYS A  62  LYS A  62  0
SHEET    1  29 1 ASP A  63  ASP A  63  0
SHEET    1  30 1 VAL A  69  VAL A  69  0
SHEET    1  31 1 GLU A  70  GLU A  70  0
SHEET    1  32 1 ASP A  71  ASP A  71  0
SHEET    1  33 1 ASP A  72  ASP A  72  0
SHEET    1  34 1 LEU A  73  LEU A  73  0
SHEET    1  35 1 ILE A  74  ILE A  74  0
SHEET    1  36 1 CYS A  80  CYS A  80  0
SHEET    1  37 1 GLU A  81  GLU A  81  0
SHEET    1  38 1 PHE A  82  PHE A  82  0
SHEET    1  39 1 LYS A  83  LYS A  83  0
SHEET    1  40 1 ARG A  84  ARG A  84  0
SHEET    1  41 1 VAL A  93  VAL A  93  0
SHEET    1  42 1 TYR A  94  TYR A  94  0
SHEET    1  43 1 VAL A  95  VAL A  95  0
SHEET    1  44 1 LEU A  96  LEU A  96  0
SHEET    1  45 1 LYS A  97  LYS A  97  0
SHEET    1  46 1 PHE A  98  PHE A  98  0
SHEET    1  47 1 ARG A 104  ARG A 104  0
SHEET    1  48 1 LEU A 105  LEU A 105  0
SHEET    1  49 1 PHE A 106  PHE A 106  0
SHEET    1  50 1 PHE A 107  PHE A 107  0
SHEET    1  51 1 TRP A 108  TRP A 108  0
SHEET    1  52 1 MET A 109  MET A 109  0
SHEET    1  53 1 TYR B  22  TYR B  22  0
SHEET    1  54 1 LEU B  23  LEU B  23  0
SHEET    1  55 1 VAL B  24  VAL B  24  0
SHEET    1  56 1 GLU B  25  GLU B  25  0
SHEET    1  57 1 PHE B  26  PHE B  26  0
SHEET    1  58 1 ARG B  27  ARG B  27  0
SHEET    1  59 1 ALA B  28  ALA B  28  0
SHEET    1  60 1 GLY B  29  GLY B  29  0
SHEET    1  61 1 LYS B  30  LYS B  30  0
SHEET    1  62 1 MET B  31  MET B  31  0
SHEET    1  63 1 SER B  32  SER B  32  0
SHEET    1  64 1 LEU B  33  LEU B  33  0
SHEET    1  65 1 LYS B  34  LYS B  34  0
SHEET    1  66 1 THR B  37  THR B  37  0
SHEET    1  67 1 VAL B  38  VAL B  38  0
SHEET    1  68 1 THR B  39  THR B  39  0
SHEET    1  69 1 GLY B  45  GLY B  45  0
SHEET    1  70 1 LEU B  46  LEU B  46  0
SHEET    1  71 1 VAL B  47  VAL B  47  0
SHEET    1  72 1 TYR B  48  TYR B  48  0
SHEET    1  73 1 ILE B  49  ILE B  49  0
SHEET    1  74 1 GLN B  50  GLN B  50  0
SHEET    1  75 1 GLN B  51  GLN B  51  0
SHEET    1  76 1 ILE B  57  ILE B  57  0
SHEET    1  77 1 HIS B  58  HIS B  58  0
SHEET    1  78 1 PHE B  59  PHE B  59  0
SHEET    1  79 1 CYS B  60  CYS B  60  0
SHEET    1  80 1 TRP B  61  TRP B  61  0
SHEET    1  81 1 LYS B  62  LYS B  62  0
SHEET    1  82 1 ASP B  63  ASP B  63  0
SHEET    1  83 1 VAL B  69  VAL B  69  0
SHEET    1  84 1 GLU B  70  GLU B  70  0
SHEET    1  85 1 ASP B  71  ASP B  71  0
SHEET    1  86 1 ASP B  72  ASP B  72  0
SHEET    1  87 1 LEU B  73  LEU B  73  0
SHEET    1  88 1 ILE B  74  ILE B  74  0
SHEET    1  89 1 CYS B  80  CYS B  80  0
SHEET    1  90 1 GLU B  81  GLU B  81  0
SHEET    1  91 1 PHE B  82  PHE B  82  0
SHEET    1  92 1 LYS B  83  LYS B  83  0
SHEET    1  93 1 ARG B  84  ARG B  84  0
SHEET    1  94 1 VAL B  93  VAL B  93  0
SHEET    1  95 1 TYR B  94  TYR B  94  0
SHEET    1  96 1 VAL B  95  VAL B  95  0
SHEET    1  97 1 LEU B  96  LEU B  96  0
SHEET    1  98 1 LYS B  97  LYS B  97  0
SHEET    1  99 1 PHE B  98  PHE B  98  0
SHEET    1 100 1 ARG B 104  ARG B 104  0
SHEET    1 101 1 LEU B 105  LEU B 105  0
SHEET    1 102 1 PHE B 106  PHE B 106  0
SHEET    1 103 1 PHE B 107  PHE B 107  0
SHEET    1 104 1 TRP B 108  TRP B 108  0
SHEET    1 105 1 MET B 109  MET B 109  0
SHEET    1 106 1 TYR C  22  TYR C  22  0
SHEET    1 107 1 LEU C  23  LEU C  23  0
SHEET    1 108 1 VAL C  24  VAL C  24  0
SHEET    1 109 1 GLU C  25  GLU C  25  0
SHEET    1 110 1 PHE C  26  PHE C  26  0
SHEET    1 111 1 ARG C  27  ARG C  27  0
SHEET    1 112 1 ALA C  28  ALA C  28  0
SHEET    1 113 1 GLY C  29  GLY C  29  0
SHEET    1 114 1 LYS C  30  LYS C  30  0
SHEET    1 115 1 MET C  31  MET C  31  0
SHEET    1 116 1 SER C  32  SER C  32  0
SHEET    1 117 1 LEU C  33  LEU C  33  0
SHEET    1 118 1 LYS C  34  LYS C  34  0
SHEET    1 119 1 THR C  37  THR C  37  0
SHEET    1 120 1 VAL C  38  VAL C  38  0
SHEET    1 121 1 THR C  39  THR C  39  0
SHEET    1 122 1 GLY C  45  GLY C  45  0
SHEET    1 123 1 LEU C  46  LEU C  46  0
SHEET    1 124 1 VAL C  47  VAL C  47  0
SHEET    1 125 1 TYR C  48  TYR C  48  0
SHEET    1 126 1 ILE C  49  ILE C  49  0
SHEET    1 127 1 GLN C  50  GLN C  50  0
SHEET    1 128 1 GLN C  51  GLN C  51  0
SHEET    1 129 1 ILE C  57  ILE C  57  0
SHEET    1 130 1 HIS C  58  HIS C  58  0
SHEET    1 131 1 PHE C  59  PHE C  59  0
SHEET    1 132 1 CYS C  60  CYS C  60  0
SHEET    1 133 1 TRP C  61  TRP C  61  0
SHEET    1 134 1 LYS C  62  LYS C  62  0
SHEET    1 135 1 ASP C  63  ASP C  63  0
SHEET    1 136 1 VAL C  69  VAL C  69  0
SHEET    1 137 1 GLU C  70  GLU C  70  0
SHEET    1 138 1 ASP C  71  ASP C  71  0
SHEET    1 139 1 ASP C  72  ASP C  72  0
SHEET    1 140 1 LEU C  73  LEU C  73  0
SHEET    1 141 1 ILE C  74  ILE C  74  0
SHEET    1 142 1 CYS C  80  CYS C  80  0
SHEET    1 143 1 GLU C  81  GLU C  81  0
SHEET    1 144 1 PHE C  82  PHE C  82  0
SHEET    1 145 1 LYS C  83  LYS C  83  0
SHEET    1 146 1 ARG C  84  ARG C  84  0
SHEET    1 147 1 VAL C  93  VAL C  93  0
SHEET    1 148 1 TYR C  94  TYR C  94  0
SHEET    1 149 1 VAL C  95  VAL C  95  0
SHEET    1 150 1 LEU C  96  LEU C  96  0
SHEET    1 151 1 LYS C  97  LYS C  97  0
SHEET    1 152 1 PHE C  98  PHE C  98  0
SHEET    1 153 1 ARG C 104  ARG C 104  0
SHEET    1 154 1 LEU C 105  LEU C 105  0
SHEET    1 155 1 PHE C 106  PHE C 106  0
SHEET    1 156 1 PHE C 107  PHE C 107  0
SHEET    1 157 1 TRP C 108  TRP C 108  0
SHEET    1 158 1 MET C 109  MET C 109  0
CRYST1   85.902   85.902   85.902  60.00  60.00  60.00 P 1           1
ATOM      1  CH3 ACE A  20      -9.296 -33.791  17.140  1.00  0.00           C  
ATOM      2  C   ACE A  20     -10.560 -33.188  17.740  1.00  0.00           C  
ATOM      3  O   ACE A  20     -10.618 -32.246  18.588  1.00  0.00           O  
ATOM      4 1H   ACE A  20      -8.992 -33.301  16.215  1.00  0.00           H  
ATOM      5 2H   ACE A  20      -8.462 -33.603  17.817  1.00  0.00           H  
ATOM      6 3H   ACE A  20      -9.391 -34.870  17.015  1.00  0.00           H  
ATOM      7  N   LYS A  21     -11.666 -33.714  17.133  1.00 50.58           N  
ATOM      8  CA  LYS A  21     -13.117 -33.281  17.118  1.00 34.33           C  
ATOM      9  C   LYS A  21     -13.293 -31.863  16.490  1.00 34.38           C  
ATOM     10  O   LYS A  21     -14.153 -31.034  16.921  1.00 25.10           O  
ATOM     11  CB  LYS A  21     -13.707 -33.329  18.578  1.00 32.74           C  
ATOM     12  CG  LYS A  21     -13.761 -34.713  19.232  1.00 41.67           C  
ATOM     13  CD  LYS A  21     -14.882 -35.459  18.590  1.00 46.26           C  
ATOM     14  CE  LYS A  21     -15.565 -36.636  19.363  1.00 39.34           C  
ATOM     15  NZ  LYS A  21     -16.767 -37.180  18.695  1.00 53.68           N1+
ATOM     16  H2  LYS A  21     -11.453 -34.158  16.251  1.00 50.58           H  
ATOM     17  HA  LYS A  21     -13.463 -34.093  16.479  1.00 34.33           H  
ATOM     18  HB3 LYS A  21     -14.695 -32.888  18.708  1.00 32.74           H  
ATOM     19  HB2 LYS A  21     -13.192 -32.649  19.256  1.00 32.74           H  
ATOM     20  HG3 LYS A  21     -13.899 -34.529  20.297  1.00 41.67           H  
ATOM     21  HG2 LYS A  21     -12.814 -35.252  19.237  1.00 41.67           H  
ATOM     22  HD3 LYS A  21     -14.697 -35.799  17.571  1.00 46.26           H  
ATOM     23  HD2 LYS A  21     -15.726 -34.775  18.500  1.00 46.26           H  
ATOM     24  HE3 LYS A  21     -15.754 -36.215  20.351  1.00 39.34           H  
ATOM     25  HE2 LYS A  21     -14.962 -37.534  19.498  1.00 39.34           H  
ATOM     26  HZ1 LYS A  21     -16.496 -37.564  17.802  1.00 53.68           H  
ATOM     27  HZ2 LYS A  21     -17.217 -37.812  19.342  1.00 53.68           H  
ATOM     28  HZ3 LYS A  21     -17.450 -36.437  18.645  1.00 53.68           H  
ATOM     29  N   TYR A  22     -12.540 -31.715  15.407  1.00 26.63           N  
ATOM     30  CA  TYR A  22     -12.691 -30.657  14.348  1.00 22.80           C  
ATOM     31  C   TYR A  22     -14.075 -30.899  13.670  1.00 21.58           C  
ATOM     32  O   TYR A  22     -14.218 -31.897  13.000  1.00 23.57           O  
ATOM     33  CB  TYR A  22     -11.565 -30.805  13.296  1.00 24.66           C  
ATOM     34  CG  TYR A  22     -10.140 -30.672  13.698  1.00 36.06           C  
ATOM     35  CD1 TYR A  22      -9.168 -30.591  12.668  1.00 30.08           C  
ATOM     36  CD2 TYR A  22      -9.642 -30.624  15.040  1.00 36.98           C  
ATOM     37  CE1 TYR A  22      -7.795 -30.537  12.950  1.00 33.68           C  
ATOM     38  CE2 TYR A  22      -8.244 -30.693  15.299  1.00 35.55           C  
ATOM     39  CZ  TYR A  22      -7.382 -30.705  14.265  1.00 35.99           C  
ATOM     40  OH  TYR A  22      -6.076 -30.905  14.602  1.00 38.43           O  
ATOM     41  H   TYR A  22     -12.057 -32.585  15.234  1.00 26.63           H  
ATOM     42  HA  TYR A  22     -12.759 -29.664  14.792  1.00 22.80           H  
ATOM     43  HB3 TYR A  22     -11.696 -30.026  12.545  1.00 24.66           H  
ATOM     44  HB2 TYR A  22     -11.587 -31.700  12.675  1.00 24.66           H  
ATOM     45  HD1 TYR A  22      -9.425 -30.792  11.638  1.00 30.08           H  
ATOM     46  HD2 TYR A  22     -10.272 -30.430  15.896  1.00 36.98           H  
ATOM     47  HE1 TYR A  22      -7.047 -30.614  12.174  1.00 33.68           H  
ATOM     48  HE2 TYR A  22      -8.030 -30.755  16.356  1.00 35.55           H  
ATOM     49  HH  TYR A  22      -6.014 -30.799  15.554  1.00 38.43           H  
ATOM     50  N   LEU A  23     -14.964 -29.968  13.839  1.00 14.12           N  
ATOM     51  CA  LEU A  23     -16.383 -30.046  13.303  1.00 13.37           C  
ATOM     52  C   LEU A  23     -16.411 -29.477  11.860  1.00 15.60           C  
ATOM     53  O   LEU A  23     -17.380 -29.747  11.187  1.00 15.56           O  
ATOM     54  CB  LEU A  23     -17.237 -29.161  14.300  1.00 14.43           C  
ATOM     55  CG  LEU A  23     -17.281 -29.362  15.818  1.00 17.96           C  
ATOM     56  CD1 LEU A  23     -18.491 -28.579  16.363  1.00 18.01           C  
ATOM     57  CD2 LEU A  23     -17.386 -30.807  16.224  1.00 21.49           C  
ATOM     58  H   LEU A  23     -14.700 -29.094  14.270  1.00 14.12           H  
ATOM     59  HA  LEU A  23     -16.726 -31.080  13.280  1.00 13.37           H  
ATOM     60  HB3 LEU A  23     -18.265 -29.360  13.997  1.00 14.43           H  
ATOM     61  HB2 LEU A  23     -17.037 -28.128  14.015  1.00 14.43           H  
ATOM     62  HG  LEU A  23     -16.298 -29.106  16.215  1.00 17.96           H  
ATOM     63 HD11 LEU A  23     -18.266 -27.901  17.186  1.00 18.01           H  
ATOM     64 HD12 LEU A  23     -18.896 -27.854  15.657  1.00 18.01           H  
ATOM     65 HD13 LEU A  23     -19.251 -29.262  16.743  1.00 18.01           H  
ATOM     66 HD21 LEU A  23     -16.599 -31.312  15.664  1.00 21.49           H  
ATOM     67 HD22 LEU A  23     -17.127 -30.964  17.271  1.00 21.49           H  
ATOM     68 HD23 LEU A  23     -18.305 -31.266  15.860  1.00 21.49           H  
ATOM     69  N   VAL A  24     -15.398 -28.715  11.413  1.00 11.33           N  
ATOM     70  CA  VAL A  24     -15.256 -28.014  10.175  1.00 10.41           C  
ATOM     71  C   VAL A  24     -13.799 -27.500  10.094  1.00 12.08           C  
ATOM     72  O   VAL A  24     -13.244 -27.142  11.134  1.00 11.44           O  
ATOM     73  CB  VAL A  24     -16.263 -26.834  10.032  1.00 12.37           C  
ATOM     74  CG1 VAL A  24     -16.083 -25.731  11.066  1.00 14.96           C  
ATOM     75  CG2 VAL A  24     -16.227 -26.166   8.646  1.00 16.44           C  
ATOM     76  H   VAL A  24     -14.641 -28.489  12.042  1.00 11.33           H  
ATOM     77  HA  VAL A  24     -15.480 -28.670   9.334  1.00 10.41           H  
ATOM     78  HB  VAL A  24     -17.273 -27.214  10.187  1.00 12.37           H  
ATOM     79 HG11 VAL A  24     -15.100 -25.260  11.054  1.00 14.96           H  
ATOM     80 HG12 VAL A  24     -16.904 -25.014  11.079  1.00 14.96           H  
ATOM     81 HG13 VAL A  24     -16.130 -26.137  12.076  1.00 14.96           H  
ATOM     82 HG21 VAL A  24     -15.267 -26.094   8.135  1.00 16.44           H  
ATOM     83 HG22 VAL A  24     -16.701 -26.850   7.942  1.00 16.44           H  
ATOM     84 HG23 VAL A  24     -16.763 -25.221   8.553  1.00 16.44           H  
ATOM     85  N   GLU A  25     -13.193 -27.651   8.936  1.00 12.54           N  
ATOM     86  CA  GLU A  25     -11.835 -27.158   8.519  1.00 11.61           C  
ATOM     87  C   GLU A  25     -12.038 -26.520   7.137  1.00 12.81           C  
ATOM     88  O   GLU A  25     -12.726 -27.153   6.330  1.00 14.69           O  
ATOM     89  CB  GLU A  25     -10.789 -28.213   8.329  1.00 15.94           C  
ATOM     90  CG  GLU A  25     -10.669 -29.427   9.340  1.00 21.86           C  
ATOM     91  CD  GLU A  25      -9.959 -30.632   8.740  1.00 34.88           C  
ATOM     92  OE1 GLU A  25     -10.347 -31.801   9.020  1.00 35.13           O  
ATOM     93  OE2 GLU A  25      -9.030 -30.414   7.933  1.00 36.26           O1-
ATOM     94  H   GLU A  25     -13.704 -28.116   8.199  1.00 12.54           H  
ATOM     95  HA  GLU A  25     -11.359 -26.444   9.191  1.00 11.61           H  
ATOM     96  HB3 GLU A  25      -9.765 -27.837   8.323  1.00 15.94           H  
ATOM     97  HB2 GLU A  25     -10.977 -28.689   7.367  1.00 15.94           H  
ATOM     98  HG3 GLU A  25     -11.645 -29.782   9.672  1.00 21.86           H  
ATOM     99  HG2 GLU A  25     -10.115 -29.029  10.191  1.00 21.86           H  
ATOM    100  N   PHE A  26     -11.446 -25.302   6.910  1.00  9.11           N  
ATOM    101  CA  PHE A  26     -11.432 -24.665   5.537  1.00 11.34           C  
ATOM    102  C   PHE A  26     -10.054 -23.920   5.412  1.00 11.64           C  
ATOM    103  O   PHE A  26      -9.605 -23.427   6.433  1.00 10.09           O  
ATOM    104  CB  PHE A  26     -12.726 -23.888   5.204  1.00 12.10           C  
ATOM    105  CG  PHE A  26     -13.305 -22.941   6.311  1.00  9.89           C  
ATOM    106  CD1 PHE A  26     -12.675 -21.727   6.553  1.00 10.89           C  
ATOM    107  CD2 PHE A  26     -14.394 -23.308   7.093  1.00 10.50           C  
ATOM    108  CE1 PHE A  26     -13.128 -20.758   7.462  1.00 10.68           C  
ATOM    109  CE2 PHE A  26     -14.838 -22.339   8.032  1.00 13.37           C  
ATOM    110  CZ  PHE A  26     -14.207 -21.118   8.275  1.00  9.51           C  
ATOM    111  H   PHE A  26     -10.717 -24.942   7.509  1.00  9.11           H  
ATOM    112  HA  PHE A  26     -11.400 -25.421   4.753  1.00 11.34           H  
ATOM    113  HB3 PHE A  26     -13.414 -24.654   4.844  1.00 12.10           H  
ATOM    114  HB2 PHE A  26     -12.636 -23.321   4.278  1.00 12.10           H  
ATOM    115  HD1 PHE A  26     -11.818 -21.626   5.903  1.00 10.89           H  
ATOM    116  HD2 PHE A  26     -14.949 -24.217   6.913  1.00 10.50           H  
ATOM    117  HE1 PHE A  26     -12.634 -19.828   7.702  1.00 10.68           H  
ATOM    118  HE2 PHE A  26     -15.761 -22.549   8.554  1.00 13.37           H  
ATOM    119  HZ  PHE A  26     -14.550 -20.434   9.037  1.00  9.51           H  
ATOM    120  N   ARG A  27      -9.354 -24.028   4.253  1.00 10.26           N  
ATOM    121  CA  ARG A  27      -8.129 -23.369   3.893  1.00 11.78           C  
ATOM    122  C   ARG A  27      -8.418 -21.855   3.750  1.00 10.64           C  
ATOM    123  O   ARG A  27      -9.148 -21.372   2.884  1.00 12.35           O  
ATOM    124  CB  ARG A  27      -7.574 -24.091   2.640  1.00 11.36           C  
ATOM    125  CG  ARG A  27      -7.116 -25.533   2.865  1.00 13.69           C  
ATOM    126  CD  ARG A  27      -6.763 -26.274   1.525  1.00 17.81           C  
ATOM    127  NE  ARG A  27      -7.945 -26.422   0.790  1.00 25.50           N  
ATOM    128  CZ  ARG A  27      -8.286 -27.278  -0.183  1.00 32.61           C  
ATOM    129  NH1 ARG A  27      -7.307 -27.926  -0.765  1.00 31.42           N  
ATOM    130  NH2 ARG A  27      -9.538 -27.472  -0.598  1.00 28.44           N1+
ATOM    131  H   ARG A  27      -9.776 -24.591   3.528  1.00 10.26           H  
ATOM    132  HA  ARG A  27      -7.352 -23.360   4.657  1.00 11.78           H  
ATOM    133  HB3 ARG A  27      -6.792 -23.358   2.442  1.00 11.36           H  
ATOM    134  HB2 ARG A  27      -8.217 -24.006   1.764  1.00 11.36           H  
ATOM    135  HG3 ARG A  27      -8.008 -25.923   3.355  1.00 13.69           H  
ATOM    136  HG2 ARG A  27      -6.279 -25.636   3.556  1.00 13.69           H  
ATOM    137  HD3 ARG A  27      -6.188 -27.180   1.717  1.00 17.81           H  
ATOM    138  HD2 ARG A  27      -6.178 -25.635   0.862  1.00 17.81           H  
ATOM    139  HE  ARG A  27      -8.742 -25.987   1.233  1.00 25.50           H  
ATOM    140 HH12 ARG A  27      -7.393 -28.826  -1.216  1.00 31.42           H  
ATOM    141 HH11 ARG A  27      -6.341 -27.634  -0.726  1.00 31.42           H  
ATOM    142 HH22 ARG A  27      -9.828 -28.296  -1.105  1.00 28.44           H  
ATOM    143 HH21 ARG A  27     -10.298 -26.884  -0.286  1.00 28.44           H  
ATOM    144  N   ALA A  28      -8.026 -21.117   4.724  1.00 10.34           N  
ATOM    145  CA  ALA A  28      -8.033 -19.643   4.721  1.00  9.97           C  
ATOM    146  C   ALA A  28      -6.696 -19.192   5.280  1.00 11.41           C  
ATOM    147  O   ALA A  28      -6.166 -19.767   6.234  1.00 10.95           O  
ATOM    148  CB  ALA A  28      -9.179 -19.179   5.654  1.00 11.90           C  
ATOM    149  H   ALA A  28      -7.604 -21.486   5.563  1.00 10.34           H  
ATOM    150  HA  ALA A  28      -8.172 -19.223   3.725  1.00  9.97           H  
ATOM    151  HB1 ALA A  28      -8.833 -19.208   6.687  1.00 11.90           H  
ATOM    152  HB2 ALA A  28      -9.395 -18.141   5.403  1.00 11.90           H  
ATOM    153  HB3 ALA A  28     -10.084 -19.787   5.653  1.00 11.90           H  
ATOM    154  N   GLY A  29      -6.304 -17.999   4.845  1.00 10.88           N  
ATOM    155  CA  GLY A  29      -5.213 -17.202   5.417  1.00 10.42           C  
ATOM    156  C   GLY A  29      -5.690 -16.324   6.557  1.00 10.00           C  
ATOM    157  O   GLY A  29      -6.929 -16.204   6.698  1.00  8.79           O  
ATOM    158  H   GLY A  29      -6.894 -17.495   4.198  1.00 10.88           H  
ATOM    159  HA3 GLY A  29      -4.711 -16.573   4.683  1.00 10.42           H  
ATOM    160  HA2 GLY A  29      -4.469 -17.916   5.769  1.00 10.42           H  
ATOM    161  N   LYS A  30      -4.717 -15.858   7.380  1.00  9.77           N  
ATOM    162  CA  LYS A  30      -4.873 -14.953   8.449  1.00  9.79           C  
ATOM    163  C   LYS A  30      -4.320 -13.572   8.021  1.00 10.05           C  
ATOM    164  O   LYS A  30      -3.807 -13.411   6.893  1.00 10.40           O  
ATOM    165  CB  LYS A  30      -4.182 -15.584   9.734  1.00 10.49           C  
ATOM    166  CG  LYS A  30      -2.692 -15.620   9.692  1.00 14.81           C  
ATOM    167  CD  LYS A  30      -2.067 -16.130  10.976  1.00 18.43           C  
ATOM    168  CE  LYS A  30      -1.972 -14.996  12.062  1.00 22.27           C  
ATOM    169  NZ  LYS A  30      -1.692 -15.543  13.399  1.00 27.53           N1+
ATOM    170  H   LYS A  30      -3.772 -16.083   7.105  1.00  9.77           H  
ATOM    171  HA  LYS A  30      -5.926 -14.745   8.641  1.00  9.79           H  
ATOM    172  HB3 LYS A  30      -4.592 -16.530  10.087  1.00 10.49           H  
ATOM    173  HB2 LYS A  30      -4.427 -14.936  10.575  1.00 10.49           H  
ATOM    174  HG3 LYS A  30      -2.399 -14.633   9.333  1.00 14.81           H  
ATOM    175  HG2 LYS A  30      -2.586 -16.429   8.970  1.00 14.81           H  
ATOM    176  HD3 LYS A  30      -1.107 -16.631  10.850  1.00 18.43           H  
ATOM    177  HD2 LYS A  30      -2.776 -16.836  11.407  1.00 18.43           H  
ATOM    178  HE3 LYS A  30      -2.912 -14.463  12.208  1.00 22.27           H  
ATOM    179  HE2 LYS A  30      -1.188 -14.276  11.826  1.00 22.27           H  
ATOM    180  HZ1 LYS A  30      -0.842 -16.084  13.462  1.00 27.53           H  
ATOM    181  HZ2 LYS A  30      -1.665 -14.886  14.165  1.00 27.53           H  
ATOM    182  HZ3 LYS A  30      -2.397 -16.186  13.730  1.00 27.53           H  
ATOM    183  N   MET A  31      -4.378 -12.585   8.910  1.00 12.16           N  
ATOM    184  CA  MET A  31      -3.668 -11.301   8.761  1.00 10.64           C  
ATOM    185  C   MET A  31      -2.312 -11.468   9.477  1.00 15.72           C  
ATOM    186  O   MET A  31      -2.043 -12.313  10.356  1.00 15.15           O  
ATOM    187  CB  MET A  31      -4.496 -10.131   9.388  1.00 11.19           C  
ATOM    188  CG  MET A  31      -5.800  -9.844   8.635  1.00 10.97           C  
ATOM    189  SD  MET A  31      -5.649  -9.204   6.951  1.00 11.84           S  
ATOM    190  CE  MET A  31      -7.363  -8.911   6.347  1.00 12.02           C  
ATOM    191  H   MET A  31      -4.916 -12.827   9.730  1.00 12.16           H  
ATOM    192  HA  MET A  31      -3.597 -11.011   7.713  1.00 10.64           H  
ATOM    193  HB3 MET A  31      -3.845  -9.258   9.351  1.00 11.19           H  
ATOM    194  HB2 MET A  31      -4.738 -10.269  10.442  1.00 11.19           H  
ATOM    195  HG3 MET A  31      -6.307  -9.030   9.154  1.00 10.97           H  
ATOM    196  HG2 MET A  31      -6.427 -10.734   8.675  1.00 10.97           H  
ATOM    197  HE1 MET A  31      -7.911  -8.287   7.053  1.00 12.02           H  
ATOM    198  HE2 MET A  31      -7.172  -8.279   5.480  1.00 12.02           H  
ATOM    199  HE3 MET A  31      -7.930  -9.807   6.095  1.00 12.02           H  
ATOM    200  N   SER A  32      -1.428 -10.600   8.908  1.00 13.17           N  
ATOM    201  CA  SER A  32      -0.118 -10.208   9.362  1.00 17.80           C  
ATOM    202  C   SER A  32      -0.049  -8.719   9.505  1.00 18.73           C  
ATOM    203  O   SER A  32      -0.697  -7.997   8.752  1.00 18.00           O  
ATOM    204  CB  SER A  32       1.034 -10.776   8.482  1.00 23.48           C  
ATOM    205  OG  SER A  32       0.921 -10.318   7.124  1.00 33.01           O  
ATOM    206  H   SER A  32      -1.762 -10.112   8.090  1.00 13.17           H  
ATOM    207  HA  SER A  32      -0.022 -10.628  10.363  1.00 17.80           H  
ATOM    208  HB3 SER A  32       1.181 -11.856   8.515  1.00 23.48           H  
ATOM    209  HB2 SER A  32       1.937 -10.310   8.878  1.00 23.48           H  
ATOM    210  HG  SER A  32       0.018 -10.503   6.855  1.00 33.01           H  
ATOM    211  N   LEU A  33       0.856  -8.279  10.367  1.00 19.77           N  
ATOM    212  CA  LEU A  33       1.322  -6.884  10.300  1.00 20.23           C  
ATOM    213  C   LEU A  33       2.514  -6.909   9.362  1.00 29.58           C  
ATOM    214  O   LEU A  33       3.546  -7.565   9.663  1.00 26.46           O  
ATOM    215  CB  LEU A  33       1.564  -6.327  11.741  1.00 20.74           C  
ATOM    216  CG  LEU A  33       0.369  -5.930  12.500  1.00 24.31           C  
ATOM    217  CD1 LEU A  33      -0.373  -7.117  13.244  1.00 22.21           C  
ATOM    218  CD2 LEU A  33       0.703  -4.825  13.595  1.00 26.86           C  
ATOM    219  H   LEU A  33       1.370  -8.948  10.921  1.00 19.77           H  
ATOM    220  HA  LEU A  33       0.550  -6.249   9.866  1.00 20.23           H  
ATOM    221  HB3 LEU A  33       2.181  -5.434  11.645  1.00 20.74           H  
ATOM    222  HB2 LEU A  33       2.211  -7.006  12.295  1.00 20.74           H  
ATOM    223  HG  LEU A  33      -0.374  -5.505  11.826  1.00 24.31           H  
ATOM    224 HD11 LEU A  33       0.123  -8.077  13.103  1.00 22.21           H  
ATOM    225 HD12 LEU A  33      -0.456  -6.986  14.323  1.00 22.21           H  
ATOM    226 HD13 LEU A  33      -1.378  -7.162  12.823  1.00 22.21           H  
ATOM    227 HD21 LEU A  33       1.097  -5.350  14.465  1.00 26.86           H  
ATOM    228 HD22 LEU A  33       1.504  -4.172  13.246  1.00 26.86           H  
ATOM    229 HD23 LEU A  33      -0.225  -4.331  13.882  1.00 26.86           H  
ATOM    230  N   LYS A  34       2.370  -6.298   8.177  1.00 26.49           N  
ATOM    231  CA  LYS A  34       3.355  -6.179   7.123  1.00 31.99           C  
ATOM    232  C   LYS A  34       3.997  -4.764   7.327  1.00 30.53           C  
ATOM    233  O   LYS A  34       3.490  -3.779   6.789  1.00 29.47           O  
ATOM    234  CB  LYS A  34       2.641  -6.384   5.791  1.00 36.72           C  
ATOM    235  CG  LYS A  34       3.554  -6.375   4.522  1.00 45.31           C  
ATOM    236  CD  LYS A  34       3.120  -5.453   3.281  1.00 50.51           C  
ATOM    237  CE  LYS A  34       3.033  -6.199   1.970  1.00 44.17           C  
ATOM    238  NZ  LYS A  34       4.338  -6.474   1.398  1.00 42.45           N1+
ATOM    239  H   LYS A  34       1.462  -5.933   7.928  1.00 26.49           H  
ATOM    240  HA  LYS A  34       3.981  -7.070   7.165  1.00 31.99           H  
ATOM    241  HB3 LYS A  34       1.938  -5.565   5.635  1.00 36.72           H  
ATOM    242  HB2 LYS A  34       2.110  -7.334   5.744  1.00 36.72           H  
ATOM    243  HG3 LYS A  34       3.709  -7.410   4.218  1.00 45.31           H  
ATOM    244  HG2 LYS A  34       4.524  -6.007   4.855  1.00 45.31           H  
ATOM    245  HD3 LYS A  34       3.881  -4.678   3.367  1.00 50.51           H  
ATOM    246  HD2 LYS A  34       2.131  -5.043   3.484  1.00 50.51           H  
ATOM    247  HE3 LYS A  34       2.550  -5.573   1.220  1.00 44.17           H  
ATOM    248  HE2 LYS A  34       2.366  -7.054   2.080  1.00 44.17           H  
ATOM    249  HZ1 LYS A  34       4.758  -7.140   2.030  1.00 42.45           H  
ATOM    250  HZ2 LYS A  34       4.432  -6.828   0.457  1.00 42.45           H  
ATOM    251  HZ3 LYS A  34       4.871  -5.617   1.367  1.00 42.45           H  
ATOM    252  N   GLY A  35       5.002  -4.688   8.183  1.00 31.13           N  
ATOM    253  CA  GLY A  35       5.361  -3.422   8.741  1.00 29.23           C  
ATOM    254  C   GLY A  35       4.318  -3.155   9.905  1.00 28.66           C  
ATOM    255  O   GLY A  35       4.221  -4.006  10.870  1.00 30.32           O  
ATOM    256  H   GLY A  35       5.513  -5.513   8.464  1.00 31.13           H  
ATOM    257  HA3 GLY A  35       5.359  -2.589   8.038  1.00 29.23           H  
ATOM    258  HA2 GLY A  35       6.380  -3.396   9.128  1.00 29.23           H  
ATOM    259  N   THR A  36       3.578  -2.042   9.839  1.00 21.69           N  
ATOM    260  CA  THR A  36       2.571  -1.700  10.836  1.00 23.68           C  
ATOM    261  C   THR A  36       1.246  -2.183  10.265  1.00 23.17           C  
ATOM    262  O   THR A  36       0.377  -2.509  11.088  1.00 23.97           O  
ATOM    263  CB  THR A  36       2.608  -0.130  11.109  1.00 29.66           C  
ATOM    264  CG2 THR A  36       3.917   0.360  11.582  1.00 36.25           C  
ATOM    265  OG1 THR A  36       2.267   0.538   9.966  1.00 29.94           O  
ATOM    266  H   THR A  36       3.546  -1.512   8.980  1.00 21.69           H  
ATOM    267  HA  THR A  36       2.717  -2.213  11.786  1.00 23.68           H  
ATOM    268  HB  THR A  36       1.957   0.072  11.959  1.00 29.66           H  
ATOM    269 HG21 THR A  36       4.577   0.187  10.732  1.00 36.25           H  
ATOM    270 HG22 THR A  36       3.859   1.441  11.713  1.00 36.25           H  
ATOM    271 HG23 THR A  36       4.137  -0.086  12.552  1.00 36.25           H  
ATOM    272  HG1 THR A  36       3.020   0.913   9.503  1.00 29.94           H  
ATOM    273  N   THR A  37       1.078  -2.137   8.920  1.00 17.31           N  
ATOM    274  CA  THR A  37      -0.199  -2.250   8.220  1.00 16.45           C  
ATOM    275  C   THR A  37      -0.851  -3.641   8.261  1.00 18.35           C  
ATOM    276  O   THR A  37      -0.163  -4.632   7.897  1.00 17.18           O  
ATOM    277  CB  THR A  37      -0.132  -1.890   6.684  1.00 20.45           C  
ATOM    278  CG2 THR A  37      -1.496  -1.941   5.935  1.00 19.32           C  
ATOM    279  OG1 THR A  37       0.444  -0.630   6.505  1.00 21.66           O  
ATOM    280  H   THR A  37       1.794  -1.984   8.224  1.00 17.31           H  
ATOM    281  HA  THR A  37      -0.917  -1.668   8.798  1.00 16.45           H  
ATOM    282  HB  THR A  37       0.511  -2.613   6.183  1.00 20.45           H  
ATOM    283 HG21 THR A  37      -1.515  -1.353   5.017  1.00 19.32           H  
ATOM    284 HG22 THR A  37      -1.864  -2.895   5.558  1.00 19.32           H  
ATOM    285 HG23 THR A  37      -2.252  -1.515   6.594  1.00 19.32           H  
ATOM    286  HG1 THR A  37       1.363  -0.681   6.778  1.00 21.66           H  
ATOM    287  N   VAL A  38      -2.072  -3.803   8.857  1.00 13.85           N  
ATOM    288  CA  VAL A  38      -2.633  -5.129   8.895  1.00 13.85           C  
ATOM    289  C   VAL A  38      -3.056  -5.512   7.502  1.00 14.67           C  
ATOM    290  O   VAL A  38      -3.889  -4.751   6.934  1.00 13.73           O  
ATOM    291  CB  VAL A  38      -3.923  -5.146   9.824  1.00 11.12           C  
ATOM    292  CG1 VAL A  38      -4.849  -6.336   9.590  1.00 12.42           C  
ATOM    293  CG2 VAL A  38      -3.395  -5.234  11.248  1.00 16.55           C  
ATOM    294  H   VAL A  38      -2.596  -2.995   9.159  1.00 13.85           H  
ATOM    295  HA  VAL A  38      -1.981  -5.916   9.275  1.00 13.85           H  
ATOM    296  HB  VAL A  38      -4.456  -4.217   9.623  1.00 11.12           H  
ATOM    297 HG11 VAL A  38      -5.487  -6.320  10.473  1.00 12.42           H  
ATOM    298 HG12 VAL A  38      -5.492  -6.330   8.709  1.00 12.42           H  
ATOM    299 HG13 VAL A  38      -4.220  -7.226   9.599  1.00 12.42           H  
ATOM    300 HG21 VAL A  38      -4.269  -5.224  11.899  1.00 16.55           H  
ATOM    301 HG22 VAL A  38      -2.727  -6.068  11.459  1.00 16.55           H  
ATOM    302 HG23 VAL A  38      -2.845  -4.355  11.585  1.00 16.55           H  
ATOM    303  N   THR A  39      -2.337  -6.563   7.031  1.00 13.45           N  
ATOM    304  CA  THR A  39      -2.389  -6.955   5.617  1.00 12.51           C  
ATOM    305  C   THR A  39      -2.459  -8.507   5.616  1.00 13.72           C  
ATOM    306  O   THR A  39      -1.835  -9.169   6.448  1.00 14.09           O  
ATOM    307  CB  THR A  39      -1.066  -6.632   4.903  1.00 18.92           C  
ATOM    308  CG2 THR A  39      -0.964  -6.932   3.355  1.00 18.67           C  
ATOM    309  OG1 THR A  39      -0.868  -5.276   5.030  1.00 21.92           O  
ATOM    310  H   THR A  39      -1.665  -7.108   7.552  1.00 13.45           H  
ATOM    311  HA  THR A  39      -3.292  -6.627   5.102  1.00 12.51           H  
ATOM    312  HB  THR A  39      -0.304  -7.095   5.531  1.00 18.92           H  
ATOM    313 HG21 THR A  39      -1.096  -7.980   3.086  1.00 18.67           H  
ATOM    314 HG22 THR A  39      -1.736  -6.390   2.808  1.00 18.67           H  
ATOM    315 HG23 THR A  39      -0.025  -6.593   2.918  1.00 18.67           H  
ATOM    316  HG1 THR A  39      -0.826  -5.102   5.973  1.00 21.92           H  
ATOM    317  N   PRO A  40      -3.120  -9.123   4.608  1.00 12.31           N  
ATOM    318  CA  PRO A  40      -3.126 -10.549   4.233  1.00  9.83           C  
ATOM    319  C   PRO A  40      -1.781 -11.260   4.446  1.00 13.06           C  
ATOM    320  O   PRO A  40      -0.755 -10.840   3.794  1.00 14.54           O  
ATOM    321  CB  PRO A  40      -3.541 -10.531   2.856  1.00 11.75           C  
ATOM    322  CG  PRO A  40      -4.696  -9.507   2.924  1.00 10.47           C  
ATOM    323  CD  PRO A  40      -4.052  -8.428   3.756  1.00 12.39           C  
ATOM    324  HA  PRO A  40      -3.922 -10.943   4.866  1.00  9.83           H  
ATOM    325  HB3 PRO A  40      -3.712 -11.582   2.621  1.00 11.75           H  
ATOM    326  HB2 PRO A  40      -2.744 -10.212   2.184  1.00 11.75           H  
ATOM    327  HG3 PRO A  40      -5.534 -10.036   3.379  1.00 10.47           H  
ATOM    328  HG2 PRO A  40      -5.063  -9.143   1.964  1.00 10.47           H  
ATOM    329  HD2 PRO A  40      -3.574  -7.643   3.170  1.00 12.39           H  
ATOM    330  HD3 PRO A  40      -4.880  -8.035   4.346  1.00 12.39           H  
ATOM    331  N   ASP A  41      -1.769 -12.315   5.260  1.00  9.89           N  
ATOM    332  CA  ASP A  41      -0.641 -13.207   5.380  1.00 10.36           C  
ATOM    333  C   ASP A  41      -0.457 -14.256   4.321  1.00 14.37           C  
ATOM    334  O   ASP A  41      -1.436 -14.961   4.106  1.00 12.38           O  
ATOM    335  CB  ASP A  41      -0.488 -13.689   6.830  1.00 14.77           C  
ATOM    336  CG  ASP A  41       0.625 -14.654   7.220  1.00 17.53           C  
ATOM    337  OD1 ASP A  41       0.405 -15.424   8.172  1.00 19.58           O  
ATOM    338  OD2 ASP A  41       1.780 -14.601   6.727  1.00 20.06           O1-
ATOM    339  H   ASP A  41      -2.650 -12.453   5.734  1.00  9.89           H  
ATOM    340  HA  ASP A  41       0.231 -12.553   5.402  1.00 10.36           H  
ATOM    341  HB3 ASP A  41      -1.431 -14.204   7.012  1.00 14.77           H  
ATOM    342  HB2 ASP A  41      -0.557 -12.877   7.554  1.00 14.77           H  
ATOM    343  N   LYS A  42       0.656 -14.367   3.668  1.00 14.02           N  
ATOM    344  CA  LYS A  42       0.900 -15.251   2.514  1.00 13.34           C  
ATOM    345  C   LYS A  42       0.800 -16.787   2.848  1.00 16.98           C  
ATOM    346  O   LYS A  42       0.330 -17.561   2.053  1.00 20.31           O  
ATOM    347  CB  LYS A  42       2.286 -14.938   1.868  1.00 23.29           C  
ATOM    348  CG  LYS A  42       3.573 -15.156   2.727  1.00 22.12           C  
ATOM    349  CD  LYS A  42       4.841 -14.617   2.100  1.00 26.69           C  
ATOM    350  CE  LYS A  42       5.363 -15.284   0.830  1.00 22.79           C  
ATOM    351  NZ  LYS A  42       6.734 -14.844   0.618  1.00 22.77           N1+
ATOM    352  H   LYS A  42       1.441 -13.789   3.930  1.00 14.02           H  
ATOM    353  HA  LYS A  42       0.125 -15.106   1.761  1.00 13.34           H  
ATOM    354  HB3 LYS A  42       2.356 -13.885   1.594  1.00 23.29           H  
ATOM    355  HB2 LYS A  42       2.298 -15.519   0.946  1.00 23.29           H  
ATOM    356  HG3 LYS A  42       3.853 -16.191   2.922  1.00 22.12           H  
ATOM    357  HG2 LYS A  42       3.432 -14.719   3.715  1.00 22.12           H  
ATOM    358  HD3 LYS A  42       5.593 -14.655   2.889  1.00 26.69           H  
ATOM    359  HD2 LYS A  42       4.757 -13.542   1.942  1.00 26.69           H  
ATOM    360  HE3 LYS A  42       4.731 -15.258  -0.058  1.00 22.79           H  
ATOM    361  HE2 LYS A  42       5.407 -16.363   0.975  1.00 22.79           H  
ATOM    362  HZ1 LYS A  42       7.323 -14.900   1.436  1.00 22.77           H  
ATOM    363  HZ2 LYS A  42       7.329 -15.261  -0.084  1.00 22.77           H  
ATOM    364  HZ3 LYS A  42       6.746 -13.852   0.431  1.00 22.77           H  
ATOM    365  N   ARG A  43       1.025 -17.128   4.086  1.00 15.14           N  
ATOM    366  CA  ARG A  43       1.133 -18.504   4.577  1.00 14.04           C  
ATOM    367  C   ARG A  43      -0.197 -19.306   4.446  1.00 13.23           C  
ATOM    368  O   ARG A  43      -1.296 -18.781   4.612  1.00 10.99           O  
ATOM    369  CB  ARG A  43       1.598 -18.500   6.035  1.00 13.09           C  
ATOM    370  CG  ARG A  43       2.971 -17.857   6.115  1.00 13.89           C  
ATOM    371  CD  ARG A  43       3.650 -17.825   7.522  1.00 16.51           C  
ATOM    372  NE  ARG A  43       2.676 -17.399   8.504  1.00 14.72           N  
ATOM    373  CZ  ARG A  43       2.467 -17.796   9.754  1.00 16.63           C  
ATOM    374  NH1 ARG A  43       3.206 -18.747  10.393  1.00 23.98           N  
ATOM    375  NH2 ARG A  43       1.577 -17.195  10.428  1.00 20.94           N1+
ATOM    376  H   ARG A  43       1.105 -16.362   4.739  1.00 15.14           H  
ATOM    377  HA  ARG A  43       1.854 -18.917   3.872  1.00 14.04           H  
ATOM    378  HB3 ARG A  43       1.590 -19.488   6.496  1.00 13.09           H  
ATOM    379  HB2 ARG A  43       0.868 -18.010   6.680  1.00 13.09           H  
ATOM    380  HG3 ARG A  43       3.133 -16.953   5.528  1.00 13.89           H  
ATOM    381  HG2 ARG A  43       3.626 -18.550   5.587  1.00 13.89           H  
ATOM    382  HD3 ARG A  43       4.373 -17.017   7.414  1.00 16.51           H  
ATOM    383  HD2 ARG A  43       4.204 -18.732   7.761  1.00 16.51           H  
ATOM    384  HE  ARG A  43       2.306 -16.546   8.109  1.00 14.72           H  
ATOM    385 HH12 ARG A  43       3.127 -18.717  11.399  1.00 23.98           H  
ATOM    386 HH11 ARG A  43       3.866 -19.340   9.911  1.00 23.98           H  
ATOM    387 HH22 ARG A  43       1.501 -17.374  11.419  1.00 20.94           H  
ATOM    388 HH21 ARG A  43       1.025 -16.474   9.986  1.00 20.94           H  
ATOM    389  N   LYS A  44       0.017 -20.584   4.050  1.00 13.48           N  
ATOM    390  CA  LYS A  44      -0.943 -21.573   3.715  1.00 12.56           C  
ATOM    391  C   LYS A  44      -1.767 -22.111   4.847  1.00 14.32           C  
ATOM    392  O   LYS A  44      -1.547 -23.222   5.352  1.00 12.92           O  
ATOM    393  CB  LYS A  44      -0.171 -22.678   2.963  1.00 12.73           C  
ATOM    394  CG  LYS A  44       0.495 -22.172   1.764  1.00 19.86           C  
ATOM    395  CD  LYS A  44       0.750 -23.275   0.741  1.00 21.99           C  
ATOM    396  CE  LYS A  44       1.626 -24.445   1.191  1.00 29.61           C  
ATOM    397  NZ  LYS A  44       2.843 -24.002   1.774  1.00 29.82           N1+
ATOM    398  H   LYS A  44       0.995 -20.823   3.968  1.00 13.48           H  
ATOM    399  HA  LYS A  44      -1.596 -21.129   2.964  1.00 12.56           H  
ATOM    400  HB3 LYS A  44      -0.828 -23.535   2.816  1.00 12.73           H  
ATOM    401  HB2 LYS A  44       0.542 -23.190   3.610  1.00 12.73           H  
ATOM    402  HG3 LYS A  44       1.377 -21.613   2.077  1.00 19.86           H  
ATOM    403  HG2 LYS A  44      -0.180 -21.434   1.331  1.00 19.86           H  
ATOM    404  HD3 LYS A  44       1.126 -22.765  -0.146  1.00 21.99           H  
ATOM    405  HD2 LYS A  44      -0.222 -23.667   0.440  1.00 21.99           H  
ATOM    406  HE3 LYS A  44       1.704 -25.081   0.309  1.00 29.61           H  
ATOM    407  HE2 LYS A  44       0.999 -25.017   1.876  1.00 29.61           H  
ATOM    408  HZ1 LYS A  44       3.220 -23.204   1.282  1.00 29.82           H  
ATOM    409  HZ2 LYS A  44       2.591 -23.771   2.725  1.00 29.82           H  
ATOM    410  HZ3 LYS A  44       3.583 -24.686   1.706  1.00 29.82           H  
ATOM    411  N   GLY A  45      -2.682 -21.233   5.341  1.00 11.40           N  
ATOM    412  CA  GLY A  45      -3.343 -21.399   6.643  1.00 12.63           C  
ATOM    413  C   GLY A  45      -4.495 -22.410   6.523  1.00  9.16           C  
ATOM    414  O   GLY A  45      -5.049 -22.677   5.418  1.00 11.41           O  
ATOM    415  H   GLY A  45      -2.761 -20.319   4.918  1.00 11.40           H  
ATOM    416  HA3 GLY A  45      -3.778 -20.449   6.951  1.00 12.63           H  
ATOM    417  HA2 GLY A  45      -2.553 -21.649   7.352  1.00 12.63           H  
ATOM    418  N   LEU A  46      -4.837 -22.965   7.708  1.00 10.52           N  
ATOM    419  CA  LEU A  46      -6.074 -23.723   7.911  1.00  9.68           C  
ATOM    420  C   LEU A  46      -6.862 -23.202   9.145  1.00 12.12           C  
ATOM    421  O   LEU A  46      -6.307 -23.090  10.266  1.00 11.39           O  
ATOM    422  CB  LEU A  46      -5.663 -25.204   8.078  1.00 11.25           C  
ATOM    423  CG  LEU A  46      -6.827 -26.163   8.024  1.00 12.74           C  
ATOM    424  CD1 LEU A  46      -7.474 -26.274   6.596  1.00 12.09           C  
ATOM    425  CD2 LEU A  46      -6.235 -27.506   8.513  1.00 14.69           C  
ATOM    426  H   LEU A  46      -4.520 -22.460   8.523  1.00 10.52           H  
ATOM    427  HA  LEU A  46      -6.657 -23.714   6.990  1.00  9.68           H  
ATOM    428  HB3 LEU A  46      -5.227 -25.201   9.077  1.00 11.25           H  
ATOM    429  HB2 LEU A  46      -4.920 -25.433   7.313  1.00 11.25           H  
ATOM    430  HG  LEU A  46      -7.611 -25.919   8.742  1.00 12.74           H  
ATOM    431 HD11 LEU A  46      -8.530 -26.021   6.689  1.00 12.09           H  
ATOM    432 HD12 LEU A  46      -6.941 -25.732   5.815  1.00 12.09           H  
ATOM    433 HD13 LEU A  46      -7.504 -27.346   6.398  1.00 12.09           H  
ATOM    434 HD21 LEU A  46      -5.169 -27.489   8.739  1.00 14.69           H  
ATOM    435 HD22 LEU A  46      -6.661 -27.894   9.439  1.00 14.69           H  
ATOM    436 HD23 LEU A  46      -6.412 -28.325   7.816  1.00 14.69           H  
ATOM    437  N   VAL A  47      -8.095 -22.706   8.845  1.00  8.56           N  
ATOM    438  CA  VAL A  47      -9.115 -22.456   9.891  1.00  8.10           C  
ATOM    439  C   VAL A  47      -9.768 -23.829  10.259  1.00  9.53           C  
ATOM    440  O   VAL A  47     -10.013 -24.621   9.363  1.00 11.23           O  
ATOM    441  CB  VAL A  47     -10.187 -21.442   9.490  1.00  7.88           C  
ATOM    442  CG1 VAL A  47     -11.393 -21.472  10.539  1.00  8.90           C  
ATOM    443  CG2 VAL A  47      -9.671 -20.038   9.527  1.00 10.10           C  
ATOM    444  H   VAL A  47      -8.498 -22.751   7.921  1.00  8.56           H  
ATOM    445  HA  VAL A  47      -8.600 -22.014  10.744  1.00  8.10           H  
ATOM    446  HB  VAL A  47     -10.598 -21.642   8.500  1.00  7.88           H  
ATOM    447 HG11 VAL A  47     -11.027 -21.248  11.541  1.00  8.90           H  
ATOM    448 HG12 VAL A  47     -12.240 -20.835  10.282  1.00  8.90           H  
ATOM    449 HG13 VAL A  47     -11.985 -22.387  10.527  1.00  8.90           H  
ATOM    450 HG21 VAL A  47     -10.456 -19.290   9.410  1.00 10.10           H  
ATOM    451 HG22 VAL A  47      -9.089 -19.841  10.428  1.00 10.10           H  
ATOM    452 HG23 VAL A  47      -8.931 -19.945   8.732  1.00 10.10           H  
ATOM    453  N   TYR A  48      -9.953 -24.121  11.561  1.00  8.70           N  
ATOM    454  CA  TYR A  48     -10.817 -25.228  11.959  1.00 11.16           C  
ATOM    455  C   TYR A  48     -11.536 -24.828  13.246  1.00 11.93           C  
ATOM    456  O   TYR A  48     -11.003 -24.169  14.195  1.00 10.96           O  
ATOM    457  CB  TYR A  48     -10.001 -26.557  12.002  1.00 11.13           C  
ATOM    458  CG  TYR A  48      -8.888 -26.663  13.036  1.00 13.18           C  
ATOM    459  CD1 TYR A  48      -9.147 -27.014  14.380  1.00 13.60           C  
ATOM    460  CD2 TYR A  48      -7.631 -26.221  12.620  1.00 18.32           C  
ATOM    461  CE1 TYR A  48      -8.089 -27.005  15.302  1.00 16.18           C  
ATOM    462  CE2 TYR A  48      -6.598 -26.230  13.514  1.00 18.81           C  
ATOM    463  CZ  TYR A  48      -6.797 -26.621  14.836  1.00 18.72           C  
ATOM    464  OH  TYR A  48      -5.702 -26.652  15.613  1.00 20.30           O  
ATOM    465  H   TYR A  48      -9.785 -23.362  12.206  1.00  8.70           H  
ATOM    466  HA  TYR A  48     -11.645 -25.153  11.255  1.00 11.16           H  
ATOM    467  HB3 TYR A  48      -9.589 -26.754  11.012  1.00 11.13           H  
ATOM    468  HB2 TYR A  48     -10.651 -27.414  12.172  1.00 11.13           H  
ATOM    469  HD1 TYR A  48     -10.192 -27.153  14.617  1.00 13.60           H  
ATOM    470  HD2 TYR A  48      -7.533 -25.768  11.644  1.00 18.32           H  
ATOM    471  HE1 TYR A  48      -8.382 -27.159  16.330  1.00 16.18           H  
ATOM    472  HE2 TYR A  48      -5.625 -25.821  13.285  1.00 18.81           H  
ATOM    473  HH  TYR A  48      -6.029 -26.709  16.514  1.00 20.30           H  
ATOM    474  N   ILE A  49     -12.837 -25.207  13.308  1.00 11.69           N  
ATOM    475  CA  ILE A  49     -13.619 -25.123  14.628  1.00 11.94           C  
ATOM    476  C   ILE A  49     -13.505 -26.552  15.235  1.00 12.45           C  
ATOM    477  O   ILE A  49     -13.665 -27.555  14.513  1.00 12.29           O  
ATOM    478  CB  ILE A  49     -15.127 -24.680  14.504  1.00 11.74           C  
ATOM    479  CG1 ILE A  49     -15.219 -23.306  13.786  1.00 15.98           C  
ATOM    480  CG2 ILE A  49     -15.679 -24.541  15.909  1.00 15.30           C  
ATOM    481  CD1 ILE A  49     -16.497 -22.612  13.522  1.00 18.56           C  
ATOM    482  H   ILE A  49     -13.076 -25.859  12.574  1.00 11.69           H  
ATOM    483  HA  ILE A  49     -13.129 -24.501  15.378  1.00 11.94           H  
ATOM    484  HB  ILE A  49     -15.734 -25.464  14.049  1.00 11.74           H  
ATOM    485 HG13 ILE A  49     -14.716 -23.416  12.826  1.00 15.98           H  
ATOM    486 HG12 ILE A  49     -14.656 -22.579  14.372  1.00 15.98           H  
ATOM    487 HG21 ILE A  49     -15.896 -25.545  16.273  1.00 15.30           H  
ATOM    488 HG22 ILE A  49     -15.031 -23.957  16.563  1.00 15.30           H  
ATOM    489 HG23 ILE A  49     -16.651 -24.046  15.896  1.00 15.30           H  
ATOM    490 HD11 ILE A  49     -17.145 -23.249  12.920  1.00 18.56           H  
ATOM    491 HD12 ILE A  49     -17.074 -22.265  14.379  1.00 18.56           H  
ATOM    492 HD13 ILE A  49     -16.218 -21.784  12.871  1.00 18.56           H  
ATOM    493  N   GLN A  50     -13.192 -26.633  16.505  1.00 12.16           N  
ATOM    494  CA  GLN A  50     -13.043 -27.727  17.429  1.00 16.12           C  
ATOM    495  C   GLN A  50     -14.077 -27.728  18.615  1.00 18.46           C  
ATOM    496  O   GLN A  50     -14.508 -26.689  19.153  1.00 14.68           O  
ATOM    497  CB  GLN A  50     -11.512 -27.587  17.869  1.00 14.89           C  
ATOM    498  CG  GLN A  50     -11.107 -28.655  18.799  1.00 22.06           C  
ATOM    499  CD  GLN A  50      -9.563 -28.612  18.945  1.00 29.49           C  
ATOM    500  NE2 GLN A  50      -8.965 -29.758  19.044  1.00 33.76           N  
ATOM    501  OE1 GLN A  50      -8.947 -27.560  18.941  1.00 31.22           O  
ATOM    502  H   GLN A  50     -13.184 -25.712  16.920  1.00 12.16           H  
ATOM    503  HA  GLN A  50     -13.177 -28.677  16.911  1.00 16.12           H  
ATOM    504  HB3 GLN A  50     -11.321 -26.654  18.399  1.00 14.89           H  
ATOM    505  HB2 GLN A  50     -10.903 -27.649  16.968  1.00 14.89           H  
ATOM    506  HG3 GLN A  50     -11.403 -29.548  18.249  1.00 22.06           H  
ATOM    507  HG2 GLN A  50     -11.641 -28.585  19.747  1.00 22.06           H  
ATOM    508 HE22 GLN A  50      -7.982 -29.831  19.264  1.00 33.76           H  
ATOM    509 HE21 GLN A  50      -9.532 -30.594  19.037  1.00 33.76           H  
ATOM    510  N   GLN A  51     -14.312 -28.947  19.177  1.00 15.21           N  
ATOM    511  CA  GLN A  51     -15.110 -29.096  20.441  1.00 14.75           C  
ATOM    512  C   GLN A  51     -14.206 -29.797  21.468  1.00 17.02           C  
ATOM    513  O   GLN A  51     -13.521 -30.797  21.133  1.00 17.17           O  
ATOM    514  CB  GLN A  51     -16.478 -29.746  20.128  1.00 16.63           C  
ATOM    515  CG  GLN A  51     -17.493 -29.945  21.276  1.00 17.03           C  
ATOM    516  CD  GLN A  51     -18.980 -30.027  20.915  1.00 22.80           C  
ATOM    517  NE2 GLN A  51     -19.641 -29.036  21.425  1.00 20.70           N  
ATOM    518  OE1 GLN A  51     -19.496 -30.828  20.135  1.00 22.52           O  
ATOM    519  H   GLN A  51     -13.886 -29.762  18.758  1.00 15.21           H  
ATOM    520  HA  GLN A  51     -15.358 -28.131  20.883  1.00 14.75           H  
ATOM    521  HB3 GLN A  51     -16.351 -30.726  19.668  1.00 16.63           H  
ATOM    522  HB2 GLN A  51     -17.049 -29.127  19.435  1.00 16.63           H  
ATOM    523  HG3 GLN A  51     -17.399 -28.954  21.721  1.00 17.03           H  
ATOM    524  HG2 GLN A  51     -17.117 -30.589  22.071  1.00 17.03           H  
ATOM    525 HE22 GLN A  51     -20.644 -28.946  21.341  1.00 20.70           H  
ATOM    526 HE21 GLN A  51     -19.172 -28.251  21.856  1.00 20.70           H  
ATOM    527  N   THR A  52     -14.126 -29.170  22.624  1.00 17.32           N  
ATOM    528  CA  THR A  52     -13.252 -29.528  23.755  1.00 14.39           C  
ATOM    529  C   THR A  52     -14.126 -29.813  24.981  1.00 18.16           C  
ATOM    530  O   THR A  52     -15.317 -29.682  24.849  1.00 18.43           O  
ATOM    531  CB  THR A  52     -12.403 -28.263  24.086  1.00 20.30           C  
ATOM    532  CG2 THR A  52     -11.477 -27.572  22.998  1.00 20.33           C  
ATOM    533  OG1 THR A  52     -13.230 -27.221  24.638  1.00 17.29           O  
ATOM    534  H   THR A  52     -14.644 -28.317  22.783  1.00 17.32           H  
ATOM    535  HA  THR A  52     -12.660 -30.411  23.516  1.00 14.39           H  
ATOM    536  HB  THR A  52     -11.747 -28.625  24.878  1.00 20.30           H  
ATOM    537 HG21 THR A  52     -12.015 -27.167  22.141  1.00 20.33           H  
ATOM    538 HG22 THR A  52     -10.959 -26.735  23.466  1.00 20.33           H  
ATOM    539 HG23 THR A  52     -10.623 -28.209  22.769  1.00 20.33           H  
ATOM    540  HG1 THR A  52     -14.132 -27.366  24.342  1.00 17.29           H  
ATOM    541  N   ASP A  53     -13.630 -30.301  26.098  1.00 19.51           N  
ATOM    542  CA  ASP A  53     -14.370 -30.735  27.306  1.00 25.09           C  
ATOM    543  C   ASP A  53     -15.361 -29.734  27.843  1.00 22.18           C  
ATOM    544  O   ASP A  53     -15.230 -28.507  27.644  1.00 23.70           O  
ATOM    545  CB  ASP A  53     -13.427 -31.245  28.405  1.00 28.29           C  
ATOM    546  CG  ASP A  53     -12.834 -32.661  28.222  1.00 38.53           C  
ATOM    547  OD1 ASP A  53     -12.618 -33.050  27.011  1.00 46.00           O  
ATOM    548  OD2 ASP A  53     -12.375 -33.233  29.211  1.00 49.68           O1-
ATOM    549  H   ASP A  53     -12.658 -30.565  26.019  1.00 19.51           H  
ATOM    550  HA  ASP A  53     -15.021 -31.547  26.985  1.00 25.09           H  
ATOM    551  HB3 ASP A  53     -13.909 -31.286  29.381  1.00 28.29           H  
ATOM    552  HB2 ASP A  53     -12.618 -30.547  28.622  1.00 28.29           H  
ATOM    553  N   ASP A  54     -16.394 -30.275  28.535  1.00 21.89           N  
ATOM    554  CA  ASP A  54     -17.704 -29.736  28.854  1.00 20.84           C  
ATOM    555  C   ASP A  54     -18.556 -29.390  27.545  1.00 20.96           C  
ATOM    556  O   ASP A  54     -19.373 -28.510  27.560  1.00 18.51           O  
ATOM    557  CB  ASP A  54     -17.624 -28.624  29.932  1.00 19.86           C  
ATOM    558  CG  ASP A  54     -16.809 -28.918  31.189  1.00 20.63           C  
ATOM    559  OD1 ASP A  54     -16.790 -30.074  31.737  1.00 17.95           O  
ATOM    560  OD2 ASP A  54     -16.439 -27.970  31.874  1.00 20.41           O1-
ATOM    561  H   ASP A  54     -16.443 -31.265  28.731  1.00 21.89           H  
ATOM    562  HA  ASP A  54     -18.191 -30.630  29.244  1.00 20.84           H  
ATOM    563  HB3 ASP A  54     -18.667 -28.392  30.149  1.00 19.86           H  
ATOM    564  HB2 ASP A  54     -17.271 -27.679  29.519  1.00 19.86           H  
ATOM    565  N   SER A  55     -18.100 -29.981  26.435  1.00 18.05           N  
ATOM    566  CA  SER A  55     -18.526 -29.663  25.052  1.00 18.07           C  
ATOM    567  C   SER A  55     -18.162 -28.210  24.635  1.00 14.71           C  
ATOM    568  O   SER A  55     -18.805 -27.708  23.727  1.00 16.32           O  
ATOM    569  CB  SER A  55     -20.014 -30.117  24.775  1.00 25.94           C  
ATOM    570  OG  SER A  55     -19.958 -31.504  24.884  1.00 27.70           O  
ATOM    571  H   SER A  55     -17.184 -30.400  26.514  1.00 18.05           H  
ATOM    572  HA  SER A  55     -17.799 -30.247  24.488  1.00 18.07           H  
ATOM    573  HB3 SER A  55     -20.263 -29.774  23.771  1.00 25.94           H  
ATOM    574  HB2 SER A  55     -20.666 -29.710  25.547  1.00 25.94           H  
ATOM    575  HG  SER A  55     -20.880 -31.717  25.049  1.00 27.70           H  
ATOM    576  N   LEU A  56     -17.243 -27.540  25.326  1.00 14.49           N  
ATOM    577  CA  LEU A  56     -16.915 -26.109  24.988  1.00 12.13           C  
ATOM    578  C   LEU A  56     -16.184 -25.919  23.626  1.00 13.26           C  
ATOM    579  O   LEU A  56     -15.285 -26.638  23.270  1.00 13.12           O  
ATOM    580  CB  LEU A  56     -16.114 -25.489  26.052  1.00 11.10           C  
ATOM    581  CG  LEU A  56     -16.836 -25.470  27.349  1.00 12.10           C  
ATOM    582  CD1 LEU A  56     -15.947 -25.104  28.615  1.00 16.66           C  
ATOM    583  CD2 LEU A  56     -18.046 -24.446  27.270  1.00 14.24           C  
ATOM    584  H   LEU A  56     -16.776 -27.968  26.112  1.00 14.49           H  
ATOM    585  HA  LEU A  56     -17.846 -25.543  24.969  1.00 12.13           H  
ATOM    586  HB3 LEU A  56     -15.798 -24.490  25.751  1.00 11.10           H  
ATOM    587  HB2 LEU A  56     -15.257 -26.153  26.162  1.00 11.10           H  
ATOM    588  HG  LEU A  56     -17.352 -26.423  27.467  1.00 12.10           H  
ATOM    589 HD11 LEU A  56     -15.435 -25.989  28.992  1.00 16.66           H  
ATOM    590 HD12 LEU A  56     -15.275 -24.275  28.393  1.00 16.66           H  
ATOM    591 HD13 LEU A  56     -16.566 -24.705  29.418  1.00 16.66           H  
ATOM    592 HD21 LEU A  56     -18.974 -24.820  26.838  1.00 14.24           H  
ATOM    593 HD22 LEU A  56     -18.388 -24.062  28.232  1.00 14.24           H  
ATOM    594 HD23 LEU A  56     -17.742 -23.525  26.773  1.00 14.24           H  
ATOM    595  N   ILE A  57     -16.769 -25.111  22.751  1.00 10.43           N  
ATOM    596  CA  ILE A  57     -16.397 -24.826  21.320  1.00 11.74           C  
ATOM    597  C   ILE A  57     -15.112 -23.999  21.294  1.00 13.82           C  
ATOM    598  O   ILE A  57     -15.001 -23.073  22.068  1.00 11.76           O  
ATOM    599  CB  ILE A  57     -17.512 -24.135  20.539  1.00 14.14           C  
ATOM    600  CG1 ILE A  57     -18.869 -24.801  20.750  1.00 17.07           C  
ATOM    601  CG2 ILE A  57     -17.166 -24.116  19.015  1.00 11.87           C  
ATOM    602  CD1 ILE A  57     -20.098 -23.850  20.767  1.00 19.87           C  
ATOM    603  H   ILE A  57     -17.498 -24.544  23.159  1.00 10.43           H  
ATOM    604  HA  ILE A  57     -16.279 -25.813  20.873  1.00 11.74           H  
ATOM    605  HB  ILE A  57     -17.442 -23.143  20.985  1.00 14.14           H  
ATOM    606 HG13 ILE A  57     -18.950 -25.431  21.636  1.00 17.07           H  
ATOM    607 HG12 ILE A  57     -18.938 -25.400  19.842  1.00 17.07           H  
ATOM    608 HG21 ILE A  57     -16.181 -23.688  18.824  1.00 11.87           H  
ATOM    609 HG22 ILE A  57     -17.456 -24.990  18.432  1.00 11.87           H  
ATOM    610 HG23 ILE A  57     -17.711 -23.305  18.531  1.00 11.87           H  
ATOM    611 HD11 ILE A  57     -20.070 -23.004  21.455  1.00 19.87           H  
ATOM    612 HD12 ILE A  57     -20.273 -23.330  19.825  1.00 19.87           H  
ATOM    613 HD13 ILE A  57     -20.949 -24.491  20.994  1.00 19.87           H  
ATOM    614  N   HIS A  58     -14.136 -24.318  20.472  1.00 12.18           N  
ATOM    615  CA  HIS A  58     -13.021 -23.402  20.204  1.00 11.97           C  
ATOM    616  C   HIS A  58     -12.809 -23.363  18.665  1.00 12.40           C  
ATOM    617  O   HIS A  58     -12.928 -24.292  17.921  1.00 12.52           O  
ATOM    618  CB  HIS A  58     -11.737 -24.073  20.854  1.00 13.05           C  
ATOM    619  CG  HIS A  58     -11.567 -23.730  22.263  1.00 16.15           C  
ATOM    620  CD2 HIS A  58     -12.310 -24.110  23.399  1.00 15.02           C  
ATOM    621  ND1 HIS A  58     -10.430 -23.088  22.703  1.00 13.97           N1+
ATOM    622  CE1 HIS A  58     -10.499 -23.062  24.060  1.00 17.27           C  
ATOM    623  NE2 HIS A  58     -11.606 -23.721  24.537  1.00 16.85           N  
ATOM    624  H   HIS A  58     -14.153 -25.185  19.953  1.00 12.18           H  
ATOM    625  HA  HIS A  58     -13.187 -22.451  20.710  1.00 11.97           H  
ATOM    626  HB3 HIS A  58     -10.810 -23.854  20.324  1.00 13.05           H  
ATOM    627  HB2 HIS A  58     -11.688 -25.157  20.751  1.00 13.05           H  
ATOM    628  HD2 HIS A  58     -13.222 -24.671  23.533  1.00 15.02           H  
ATOM    629  HD1 HIS A  58      -9.617 -22.742  22.212  1.00 13.97           H  
ATOM    630  HE1 HIS A  58      -9.642 -22.821  24.672  1.00 17.27           H  
ATOM    631  HE2 HIS A  58     -11.843 -23.798  25.516  1.00 16.85           H  
ATOM    632  N   PHE A  59     -12.477 -22.150  18.259  1.00  9.73           N  
ATOM    633  CA  PHE A  59     -11.899 -21.782  17.016  1.00  8.99           C  
ATOM    634  C   PHE A  59     -10.368 -21.772  17.247  1.00  8.80           C  
ATOM    635  O   PHE A  59      -9.903 -21.370  18.306  1.00 10.33           O  
ATOM    636  CB  PHE A  59     -12.373 -20.330  16.795  1.00  9.15           C  
ATOM    637  CG  PHE A  59     -12.364 -19.854  15.355  1.00 11.90           C  
ATOM    638  CD1 PHE A  59     -11.110 -19.477  14.769  1.00 10.63           C  
ATOM    639  CD2 PHE A  59     -13.533 -19.635  14.556  1.00 13.46           C  
ATOM    640  CE1 PHE A  59     -11.024 -19.057  13.474  1.00  9.95           C  
ATOM    641  CE2 PHE A  59     -13.419 -19.301  13.189  1.00 13.75           C  
ATOM    642  CZ  PHE A  59     -12.152 -19.055  12.666  1.00 11.27           C  
ATOM    643  H   PHE A  59     -12.343 -21.495  19.016  1.00  9.73           H  
ATOM    644  HA  PHE A  59     -12.268 -22.464  16.250  1.00  8.99           H  
ATOM    645  HB3 PHE A  59     -11.701 -19.589  17.229  1.00  9.15           H  
ATOM    646  HB2 PHE A  59     -13.387 -20.239  17.183  1.00  9.15           H  
ATOM    647  HD1 PHE A  59     -10.209 -19.554  15.360  1.00 10.63           H  
ATOM    648  HD2 PHE A  59     -14.547 -19.684  14.923  1.00 13.46           H  
ATOM    649  HE1 PHE A  59     -10.084 -18.682  13.096  1.00  9.95           H  
ATOM    650  HE2 PHE A  59     -14.300 -19.318  12.564  1.00 13.75           H  
ATOM    651  HZ  PHE A  59     -11.929 -18.803  11.640  1.00 11.27           H  
ATOM    652  N   CYS A  60      -9.644 -22.210  16.197  1.00  8.75           N  
ATOM    653  CA  CYS A  60      -8.225 -22.237  16.101  1.00  8.46           C  
ATOM    654  C   CYS A  60      -7.837 -21.814  14.644  1.00  9.71           C  
ATOM    655  O   CYS A  60      -8.598 -21.961  13.694  1.00  9.15           O  
ATOM    656  CB  CYS A  60      -7.645 -23.677  16.287  1.00 10.80           C  
ATOM    657  SG  CYS A  60      -8.056 -24.263  17.997  1.00 15.04           S  
ATOM    658  H   CYS A  60     -10.177 -22.453  15.374  1.00  8.75           H  
ATOM    659  HA  CYS A  60      -7.847 -21.435  16.736  1.00  8.46           H  
ATOM    660  HB3 CYS A  60      -6.566 -23.540  16.357  1.00 10.80           H  
ATOM    661  HB2 CYS A  60      -7.779 -24.470  15.551  1.00 10.80           H  
ATOM    662  HG  CYS A  60      -7.747 -23.150  18.668  1.00 15.04           H  
ATOM    663  N   TRP A  61      -6.586 -21.505  14.447  1.00  7.46           N  
ATOM    664  CA  TRP A  61      -5.966 -21.480  13.111  1.00  7.00           C  
ATOM    665  C   TRP A  61      -4.573 -22.033  13.267  1.00 11.91           C  
ATOM    666  O   TRP A  61      -3.967 -21.943  14.357  1.00 11.33           O  
ATOM    667  CB  TRP A  61      -5.904 -19.971  12.701  1.00 11.03           C  
ATOM    668  CG  TRP A  61      -5.312 -19.581  11.410  1.00  9.39           C  
ATOM    669  CD1 TRP A  61      -5.865 -19.374  10.235  1.00 10.53           C  
ATOM    670  CD2 TRP A  61      -3.890 -19.389  11.121  1.00 13.45           C  
ATOM    671  CE2 TRP A  61      -3.637 -19.186   9.716  1.00 11.53           C  
ATOM    672  CE3 TRP A  61      -2.728 -19.426  11.941  1.00 12.69           C  
ATOM    673  NE1 TRP A  61      -4.946 -19.260   9.214  1.00  9.60           N  
ATOM    674  CZ2 TRP A  61      -2.344 -19.034   9.172  1.00 11.62           C  
ATOM    675  CZ3 TRP A  61      -1.384 -19.400  11.396  1.00 14.54           C  
ATOM    676  CH2 TRP A  61      -1.169 -19.118  10.027  1.00 12.71           C  
ATOM    677  H   TRP A  61      -6.015 -21.330  15.261  1.00  7.46           H  
ATOM    678  HA  TRP A  61      -6.529 -22.079  12.395  1.00  7.00           H  
ATOM    679  HB3 TRP A  61      -5.398 -19.428  13.498  1.00 11.03           H  
ATOM    680  HB2 TRP A  61      -6.939 -19.635  12.768  1.00 11.03           H  
ATOM    681  HD1 TRP A  61      -6.931 -19.327  10.064  1.00 10.53           H  
ATOM    682  HE3 TRP A  61      -2.869 -19.679  12.982  1.00 12.69           H  
ATOM    683  HE1 TRP A  61      -5.133 -19.186   8.224  1.00  9.60           H  
ATOM    684  HZ2 TRP A  61      -2.233 -18.834   8.116  1.00 11.62           H  
ATOM    685  HZ3 TRP A  61      -0.513 -19.495  12.029  1.00 14.54           H  
ATOM    686  HH2 TRP A  61      -0.178 -19.031   9.606  1.00 12.71           H  
ATOM    687  N   LYS A  62      -4.019 -22.512  12.150  1.00  9.20           N  
ATOM    688  CA  LYS A  62      -2.649 -23.127  12.108  1.00 13.70           C  
ATOM    689  C   LYS A  62      -1.981 -22.724  10.815  1.00 13.84           C  
ATOM    690  O   LYS A  62      -2.680 -22.365   9.883  1.00 12.09           O  
ATOM    691  CB  LYS A  62      -2.665 -24.688  12.314  1.00 13.13           C  
ATOM    692  CG  LYS A  62      -3.236 -25.531  11.137  1.00 15.05           C  
ATOM    693  CD  LYS A  62      -3.058 -27.048  11.451  1.00 24.64           C  
ATOM    694  CE  LYS A  62      -1.679 -27.580  11.491  1.00 32.77           C  
ATOM    695  NZ  LYS A  62      -1.577 -28.920  12.160  1.00 36.42           N1+
ATOM    696  H   LYS A  62      -4.476 -22.465  11.250  1.00  9.20           H  
ATOM    697  HA  LYS A  62      -2.012 -22.657  12.856  1.00 13.70           H  
ATOM    698  HB3 LYS A  62      -3.109 -24.820  13.301  1.00 13.13           H  
ATOM    699  HB2 LYS A  62      -1.651 -25.071  12.429  1.00 13.13           H  
ATOM    700  HG3 LYS A  62      -2.833 -25.231  10.170  1.00 15.05           H  
ATOM    701  HG2 LYS A  62      -4.309 -25.350  11.070  1.00 15.05           H  
ATOM    702  HD3 LYS A  62      -3.638 -27.764  10.868  1.00 24.64           H  
ATOM    703  HD2 LYS A  62      -3.494 -27.245  12.430  1.00 24.64           H  
ATOM    704  HE3 LYS A  62      -1.017 -26.941  12.076  1.00 32.77           H  
ATOM    705  HE2 LYS A  62      -1.301 -27.644  10.471  1.00 32.77           H  
ATOM    706  HZ1 LYS A  62      -2.303 -29.553  11.854  1.00 36.42           H  
ATOM    707  HZ2 LYS A  62      -0.724 -29.364  11.850  1.00 36.42           H  
ATOM    708  HZ3 LYS A  62      -1.521 -28.823  13.163  1.00 36.42           H  
ATOM    709  N   ASP A  63      -0.662 -22.938  10.708  1.00 11.89           N  
ATOM    710  CA  ASP A  63       0.023 -22.904   9.437  1.00 15.04           C  
ATOM    711  C   ASP A  63       0.166 -24.415   9.094  1.00 14.38           C  
ATOM    712  O   ASP A  63       0.673 -25.169   9.957  1.00 14.70           O  
ATOM    713  CB  ASP A  63       1.411 -22.299   9.579  1.00 15.13           C  
ATOM    714  CG  ASP A  63       2.337 -22.287   8.341  1.00 15.28           C  
ATOM    715  OD1 ASP A  63       1.818 -22.300   7.188  1.00 16.52           O  
ATOM    716  OD2 ASP A  63       3.574 -22.192   8.525  1.00 20.77           O1-
ATOM    717  H   ASP A  63      -0.110 -23.276  11.483  1.00 11.89           H  
ATOM    718  HA  ASP A  63      -0.542 -22.414   8.643  1.00 15.04           H  
ATOM    719  HB3 ASP A  63       1.905 -22.975  10.276  1.00 15.13           H  
ATOM    720  HB2 ASP A  63       1.425 -21.288   9.987  1.00 15.13           H  
ATOM    721  N   ARG A  64      -0.184 -24.773   7.896  1.00 10.24           N  
ATOM    722  CA  ARG A  64       0.085 -26.097   7.333  1.00 11.81           C  
ATOM    723  C   ARG A  64       1.621 -26.370   6.965  1.00 15.55           C  
ATOM    724  O   ARG A  64       1.950 -27.561   6.835  1.00 18.60           O  
ATOM    725  CB  ARG A  64      -0.828 -26.445   6.180  1.00 12.16           C  
ATOM    726  CG  ARG A  64      -2.295 -26.325   6.553  1.00 14.84           C  
ATOM    727  CD  ARG A  64      -3.209 -26.892   5.456  1.00 16.19           C  
ATOM    728  NE  ARG A  64      -3.167 -26.076   4.224  1.00 19.23           N  
ATOM    729  CZ  ARG A  64      -2.637 -26.297   3.021  1.00 17.12           C  
ATOM    730  NH1 ARG A  64      -1.850 -27.334   2.807  1.00 15.11           N  
ATOM    731  NH2 ARG A  64      -3.060 -25.475   2.047  1.00 16.37           N1+
ATOM    732  H   ARG A  64      -0.425 -24.038   7.247  1.00 10.24           H  
ATOM    733  HA  ARG A  64      -0.025 -26.838   8.125  1.00 11.81           H  
ATOM    734  HB3 ARG A  64      -0.685 -27.471   5.841  1.00 12.16           H  
ATOM    735  HB2 ARG A  64      -0.596 -25.860   5.290  1.00 12.16           H  
ATOM    736  HG3 ARG A  64      -2.611 -25.302   6.757  1.00 14.84           H  
ATOM    737  HG2 ARG A  64      -2.528 -26.780   7.515  1.00 14.84           H  
ATOM    738  HD3 ARG A  64      -4.241 -27.065   5.763  1.00 16.19           H  
ATOM    739  HD2 ARG A  64      -2.868 -27.906   5.246  1.00 16.19           H  
ATOM    740  HE  ARG A  64      -3.318 -25.090   4.384  1.00 19.23           H  
ATOM    741 HH12 ARG A  64      -1.448 -27.435   1.886  1.00 15.11           H  
ATOM    742 HH11 ARG A  64      -1.788 -28.049   3.518  1.00 15.11           H  
ATOM    743 HH22 ARG A  64      -2.887 -25.651   1.068  1.00 16.37           H  
ATOM    744 HH21 ARG A  64      -3.665 -24.674   2.163  1.00 16.37           H  
ATOM    745  N   THR A  65       2.497 -25.362   6.829  1.00 14.37           N  
ATOM    746  CA  THR A  65       3.903 -25.616   6.387  1.00 18.18           C  
ATOM    747  C   THR A  65       4.756 -25.805   7.630  1.00 15.92           C  
ATOM    748  O   THR A  65       5.621 -26.729   7.558  1.00 17.30           O  
ATOM    749  CB  THR A  65       4.471 -24.571   5.461  1.00 16.37           C  
ATOM    750  CG2 THR A  65       5.791 -24.807   4.803  1.00 22.33           C  
ATOM    751  OG1 THR A  65       3.431 -24.435   4.461  1.00 21.99           O  
ATOM    752  H   THR A  65       2.143 -24.434   7.011  1.00 14.37           H  
ATOM    753  HA  THR A  65       3.986 -26.610   5.948  1.00 18.18           H  
ATOM    754  HB  THR A  65       4.501 -23.593   5.942  1.00 16.37           H  
ATOM    755 HG21 THR A  65       5.683 -25.736   4.243  1.00 22.33           H  
ATOM    756 HG22 THR A  65       6.053 -24.040   4.074  1.00 22.33           H  
ATOM    757 HG23 THR A  65       6.704 -24.975   5.375  1.00 22.33           H  
ATOM    758  HG1 THR A  65       3.266 -25.304   4.087  1.00 21.99           H  
ATOM    759  N   SER A  66       4.581 -25.050   8.713  1.00 13.41           N  
ATOM    760  CA  SER A  66       5.284 -25.265   9.932  1.00 15.77           C  
ATOM    761  C   SER A  66       4.733 -26.483  10.637  1.00 16.24           C  
ATOM    762  O   SER A  66       5.443 -27.324  11.189  1.00 14.67           O  
ATOM    763  CB  SER A  66       5.187 -23.997  10.811  1.00 16.93           C  
ATOM    764  OG  SER A  66       4.000 -23.604  11.408  1.00 13.57           O  
ATOM    765  H   SER A  66       4.043 -24.197   8.666  1.00 13.41           H  
ATOM    766  HA  SER A  66       6.318 -25.552   9.744  1.00 15.77           H  
ATOM    767  HB3 SER A  66       5.645 -23.113  10.367  1.00 16.93           H  
ATOM    768  HB2 SER A  66       5.874 -24.103  11.650  1.00 16.93           H  
ATOM    769  HG  SER A  66       4.178 -22.825  11.941  1.00 13.57           H  
ATOM    770  N   GLY A  67       3.393 -26.524  10.684  1.00 13.07           N  
ATOM    771  CA  GLY A  67       2.598 -27.556  11.291  1.00 13.81           C  
ATOM    772  C   GLY A  67       2.039 -27.021  12.642  1.00 17.21           C  
ATOM    773  O   GLY A  67       1.155 -27.685  13.202  1.00 24.48           O  
ATOM    774  H   GLY A  67       2.908 -25.799  10.174  1.00 13.07           H  
ATOM    775  HA3 GLY A  67       3.146 -28.481  11.466  1.00 13.81           H  
ATOM    776  HA2 GLY A  67       1.713 -27.714  10.674  1.00 13.81           H  
ATOM    777  N   ASN A  68       2.603 -25.874  13.151  1.00 14.44           N  
ATOM    778  CA  ASN A  68       2.238 -25.350  14.495  1.00 21.91           C  
ATOM    779  C   ASN A  68       0.902 -24.598  14.352  1.00 15.53           C  
ATOM    780  O   ASN A  68       0.731 -23.859  13.424  1.00 15.98           O  
ATOM    781  CB  ASN A  68       3.323 -24.297  14.924  1.00 21.41           C  
ATOM    782  CG  ASN A  68       4.833 -24.726  15.021  1.00 29.99           C  
ATOM    783  ND2 ASN A  68       5.659 -23.737  15.232  1.00 25.16           N  
ATOM    784  OD1 ASN A  68       5.178 -25.898  14.840  1.00 33.11           O  
ATOM    785  H   ASN A  68       3.185 -25.354  12.510  1.00 14.44           H  
ATOM    786  HA  ASN A  68       2.124 -26.227  15.132  1.00 21.91           H  
ATOM    787  HB3 ASN A  68       2.877 -23.901  15.837  1.00 21.41           H  
ATOM    788  HB2 ASN A  68       3.270 -23.461  14.228  1.00 21.41           H  
ATOM    789 HD22 ASN A  68       6.665 -23.816  15.257  1.00 25.16           H  
ATOM    790 HD21 ASN A  68       5.179 -22.906  15.547  1.00 25.16           H  
ATOM    791  N   VAL A  69       0.050 -24.876  15.363  1.00 21.24           N  
ATOM    792  CA  VAL A  69      -1.146 -24.114  15.674  1.00 16.27           C  
ATOM    793  C   VAL A  69      -0.700 -22.890  16.326  1.00 21.13           C  
ATOM    794  O   VAL A  69       0.208 -22.895  17.170  1.00 22.04           O  
ATOM    795  CB  VAL A  69      -2.096 -24.949  16.636  1.00 14.72           C  
ATOM    796  CG1 VAL A  69      -3.288 -24.359  17.279  1.00 15.49           C  
ATOM    797  CG2 VAL A  69      -2.465 -26.331  15.970  1.00 17.97           C  
ATOM    798  H   VAL A  69       0.325 -25.395  16.185  1.00 21.24           H  
ATOM    799  HA  VAL A  69      -1.645 -23.770  14.768  1.00 16.27           H  
ATOM    800  HB  VAL A  69      -1.426 -25.215  17.453  1.00 14.72           H  
ATOM    801 HG11 VAL A  69      -3.114 -23.557  17.996  1.00 15.49           H  
ATOM    802 HG12 VAL A  69      -3.784 -23.809  16.480  1.00 15.49           H  
ATOM    803 HG13 VAL A  69      -4.014 -25.029  17.741  1.00 15.49           H  
ATOM    804 HG21 VAL A  69      -3.195 -26.246  15.165  1.00 17.97           H  
ATOM    805 HG22 VAL A  69      -1.615 -26.869  15.550  1.00 17.97           H  
ATOM    806 HG23 VAL A  69      -2.882 -27.101  16.619  1.00 17.97           H  
ATOM    807  N   GLU A  70      -1.233 -21.742  15.922  1.00 13.39           N  
ATOM    808  CA  GLU A  70      -0.913 -20.423  16.559  1.00 17.43           C  
ATOM    809  C   GLU A  70      -2.148 -19.969  17.405  1.00 23.70           C  
ATOM    810  O   GLU A  70      -2.058 -19.791  18.587  1.00 22.67           O  
ATOM    811  CB  GLU A  70      -0.504 -19.311  15.550  1.00 19.30           C  
ATOM    812  CG  GLU A  70       0.801 -19.624  14.803  1.00 26.23           C  
ATOM    813  CD  GLU A  70       1.375 -18.525  13.882  1.00 29.60           C  
ATOM    814  OE1 GLU A  70       2.494 -18.644  13.308  1.00 35.14           O  
ATOM    815  OE2 GLU A  70       0.665 -17.497  13.616  1.00 32.35           O1-
ATOM    816  H   GLU A  70      -1.964 -21.934  15.252  1.00 13.39           H  
ATOM    817  HA  GLU A  70      -0.075 -20.447  17.256  1.00 17.43           H  
ATOM    818  HB3 GLU A  70      -0.420 -18.368  16.092  1.00 19.30           H  
ATOM    819  HB2 GLU A  70      -1.316 -19.105  14.853  1.00 19.30           H  
ATOM    820  HG3 GLU A  70       0.763 -20.488  14.140  1.00 26.23           H  
ATOM    821  HG2 GLU A  70       1.443 -19.851  15.654  1.00 26.23           H  
ATOM    822  N   ASP A  71      -3.235 -19.561  16.719  1.00 13.51           N  
ATOM    823  CA  ASP A  71      -4.448 -18.943  17.322  1.00 14.39           C  
ATOM    824  C   ASP A  71      -5.341 -20.016  17.977  1.00 14.44           C  
ATOM    825  O   ASP A  71      -5.449 -21.080  17.383  1.00 10.49           O  
ATOM    826  CB  ASP A  71      -5.158 -18.065  16.251  1.00 15.70           C  
ATOM    827  CG  ASP A  71      -4.316 -16.939  15.666  1.00 24.69           C  
ATOM    828  OD1 ASP A  71      -4.056 -17.008  14.434  1.00 28.18           O  
ATOM    829  OD2 ASP A  71      -3.900 -15.989  16.392  1.00 28.16           O1-
ATOM    830  H   ASP A  71      -3.187 -19.645  15.714  1.00 13.51           H  
ATOM    831  HA  ASP A  71      -4.267 -18.141  18.037  1.00 14.39           H  
ATOM    832  HB3 ASP A  71      -6.005 -17.605  16.760  1.00 15.70           H  
ATOM    833  HB2 ASP A  71      -5.583 -18.652  15.436  1.00 15.70           H  
ATOM    834  N   ASP A  72      -5.943 -19.601  19.104  1.00 10.77           N  
ATOM    835  CA  ASP A  72      -6.871 -20.371  19.872  1.00 13.51           C  
ATOM    836  C   ASP A  72      -7.805 -19.497  20.757  1.00 14.54           C  
ATOM    837  O   ASP A  72      -7.209 -18.637  21.401  1.00 14.02           O  
ATOM    838  CB  ASP A  72      -6.063 -21.318  20.809  1.00 15.27           C  
ATOM    839  CG  ASP A  72      -6.942 -22.153  21.866  1.00 21.76           C  
ATOM    840  OD1 ASP A  72      -7.971 -22.751  21.443  1.00 18.13           O  
ATOM    841  OD2 ASP A  72      -6.458 -22.313  23.028  1.00 21.52           O1-
ATOM    842  H   ASP A  72      -5.808 -18.660  19.444  1.00 10.77           H  
ATOM    843  HA  ASP A  72      -7.476 -20.959  19.182  1.00 13.51           H  
ATOM    844  HB3 ASP A  72      -5.329 -20.789  21.417  1.00 15.27           H  
ATOM    845  HB2 ASP A  72      -5.564 -21.933  20.059  1.00 15.27           H  
ATOM    846  N   LEU A  73      -9.151 -19.601  20.592  1.00 11.90           N  
ATOM    847  CA  LEU A  73     -10.215 -18.694  21.100  1.00 10.74           C  
ATOM    848  C   LEU A  73     -11.476 -19.561  21.247  1.00 10.41           C  
ATOM    849  O   LEU A  73     -12.076 -20.020  20.300  1.00 12.02           O  
ATOM    850  CB  LEU A  73     -10.500 -17.565  20.053  1.00 14.24           C  
ATOM    851  CG  LEU A  73     -11.539 -16.507  20.606  1.00 17.47           C  
ATOM    852  CD1 LEU A  73     -10.890 -15.629  21.723  1.00 25.78           C  
ATOM    853  CD2 LEU A  73     -11.831 -15.636  19.415  1.00 21.06           C  
ATOM    854  H   LEU A  73      -9.551 -20.156  19.848  1.00 11.90           H  
ATOM    855  HA  LEU A  73      -9.961 -18.233  22.055  1.00 10.74           H  
ATOM    856  HB3 LEU A  73     -10.757 -17.958  19.069  1.00 14.24           H  
ATOM    857  HB2 LEU A  73      -9.543 -17.078  19.868  1.00 14.24           H  
ATOM    858  HG  LEU A  73     -12.467 -16.908  21.014  1.00 17.47           H  
ATOM    859 HD11 LEU A  73     -11.226 -14.592  21.729  1.00 25.78           H  
ATOM    860 HD12 LEU A  73     -11.001 -15.961  22.755  1.00 25.78           H  
ATOM    861 HD13 LEU A  73      -9.834 -15.577  21.458  1.00 25.78           H  
ATOM    862 HD21 LEU A  73     -12.274 -16.210  18.601  1.00 21.06           H  
ATOM    863 HD22 LEU A  73     -12.384 -14.725  19.644  1.00 21.06           H  
ATOM    864 HD23 LEU A  73     -10.924 -15.210  18.985  1.00 21.06           H  
ATOM    865  N   ILE A  74     -11.921 -19.621  22.502  1.00 10.13           N  
ATOM    866  CA  ILE A  74     -13.247 -20.138  22.868  1.00 10.13           C  
ATOM    867  C   ILE A  74     -14.366 -19.383  22.081  1.00 12.37           C  
ATOM    868  O   ILE A  74     -14.258 -18.163  21.836  1.00 10.87           O  
ATOM    869  CB  ILE A  74     -13.520 -20.048  24.390  1.00 10.85           C  
ATOM    870  CG1 ILE A  74     -14.518 -21.062  24.822  1.00 15.63           C  
ATOM    871  CG2 ILE A  74     -13.659 -18.696  24.945  1.00 11.33           C  
ATOM    872  CD1 ILE A  74     -14.664 -21.201  26.328  1.00 17.93           C  
ATOM    873  H   ILE A  74     -11.285 -19.400  23.254  1.00 10.13           H  
ATOM    874  HA  ILE A  74     -13.157 -21.173  22.537  1.00 10.13           H  
ATOM    875  HB  ILE A  74     -12.582 -20.356  24.851  1.00 10.85           H  
ATOM    876 HG13 ILE A  74     -14.281 -22.042  24.406  1.00 15.63           H  
ATOM    877 HG12 ILE A  74     -15.506 -20.832  24.423  1.00 15.63           H  
ATOM    878 HG21 ILE A  74     -13.878 -18.619  26.010  1.00 11.33           H  
ATOM    879 HG22 ILE A  74     -12.804 -18.044  24.762  1.00 11.33           H  
ATOM    880 HG23 ILE A  74     -14.442 -18.138  24.431  1.00 11.33           H  
ATOM    881 HD11 ILE A  74     -13.659 -21.490  26.634  1.00 17.93           H  
ATOM    882 HD12 ILE A  74     -14.912 -20.243  26.786  1.00 17.93           H  
ATOM    883 HD13 ILE A  74     -15.168 -22.093  26.699  1.00 17.93           H  
ATOM    884  N   ILE A  75     -15.416 -20.084  21.670  1.00  7.85           N  
ATOM    885  CA  ILE A  75     -16.518 -19.406  20.901  1.00  7.57           C  
ATOM    886  C   ILE A  75     -17.777 -19.596  21.750  1.00 10.85           C  
ATOM    887  O   ILE A  75     -18.220 -20.686  22.029  1.00 11.40           O  
ATOM    888  CB  ILE A  75     -16.866 -19.971  19.503  1.00 11.07           C  
ATOM    889  CG1 ILE A  75     -15.631 -19.999  18.658  1.00 13.15           C  
ATOM    890  CG2 ILE A  75     -18.036 -19.351  18.818  1.00 11.91           C  
ATOM    891  CD1 ILE A  75     -14.954 -18.583  18.338  1.00 20.36           C  
ATOM    892  H   ILE A  75     -15.588 -21.034  21.965  1.00  7.85           H  
ATOM    893  HA  ILE A  75     -16.261 -18.361  20.731  1.00  7.57           H  
ATOM    894  HB  ILE A  75     -17.163 -21.010  19.647  1.00 11.07           H  
ATOM    895 HG13 ILE A  75     -15.833 -20.543  17.735  1.00 13.15           H  
ATOM    896 HG12 ILE A  75     -14.809 -20.515  19.153  1.00 13.15           H  
ATOM    897 HG21 ILE A  75     -19.018 -19.303  19.288  1.00 11.91           H  
ATOM    898 HG22 ILE A  75     -17.834 -18.358  18.416  1.00 11.91           H  
ATOM    899 HG23 ILE A  75     -18.156 -19.904  17.886  1.00 11.91           H  
ATOM    900 HD11 ILE A  75     -13.994 -18.461  18.839  1.00 20.36           H  
ATOM    901 HD12 ILE A  75     -14.826 -18.333  17.284  1.00 20.36           H  
ATOM    902 HD13 ILE A  75     -15.554 -17.775  18.757  1.00 20.36           H  
ATOM    903  N   PHE A  76     -18.381 -18.460  22.013  1.00  9.46           N  
ATOM    904  CA  PHE A  76     -19.650 -18.237  22.670  1.00 11.18           C  
ATOM    905  C   PHE A  76     -20.681 -18.025  21.534  1.00 12.31           C  
ATOM    906  O   PHE A  76     -20.755 -16.953  20.982  1.00 11.67           O  
ATOM    907  CB  PHE A  76     -19.423 -16.894  23.452  1.00 12.52           C  
ATOM    908  CG  PHE A  76     -18.770 -17.124  24.793  1.00 12.43           C  
ATOM    909  CD1 PHE A  76     -19.477 -17.677  25.903  1.00 12.08           C  
ATOM    910  CD2 PHE A  76     -17.380 -16.884  24.927  1.00 13.76           C  
ATOM    911  CE1 PHE A  76     -18.832 -17.956  27.083  1.00 12.14           C  
ATOM    912  CE2 PHE A  76     -16.773 -17.325  26.117  1.00 11.16           C  
ATOM    913  CZ  PHE A  76     -17.457 -17.889  27.158  1.00 12.73           C  
ATOM    914  H   PHE A  76     -17.964 -17.560  21.825  1.00  9.46           H  
ATOM    915  HA  PHE A  76     -19.922 -19.088  23.294  1.00 11.18           H  
ATOM    916  HB3 PHE A  76     -20.434 -16.561  23.691  1.00 12.52           H  
ATOM    917  HB2 PHE A  76     -18.874 -16.141  22.887  1.00 12.52           H  
ATOM    918  HD1 PHE A  76     -20.557 -17.667  25.909  1.00 12.08           H  
ATOM    919  HD2 PHE A  76     -16.754 -16.533  24.120  1.00 13.76           H  
ATOM    920  HE1 PHE A  76     -19.480 -18.096  27.935  1.00 12.14           H  
ATOM    921  HE2 PHE A  76     -15.702 -17.215  26.031  1.00 11.16           H  
ATOM    922  HZ  PHE A  76     -17.019 -18.061  28.130  1.00 12.73           H  
ATOM    923  N   PRO A  77     -21.508 -19.060  21.335  1.00 11.07           N  
ATOM    924  CA  PRO A  77     -22.547 -19.053  20.303  1.00 13.98           C  
ATOM    925  C   PRO A  77     -23.466 -17.800  20.216  1.00 15.86           C  
ATOM    926  O   PRO A  77     -23.957 -17.545  19.089  1.00 11.86           O  
ATOM    927  CB  PRO A  77     -23.364 -20.354  20.537  1.00 13.91           C  
ATOM    928  CG  PRO A  77     -22.493 -21.301  21.294  1.00 18.27           C  
ATOM    929  CD  PRO A  77     -21.654 -20.339  22.077  1.00 13.89           C  
ATOM    930  HA  PRO A  77     -22.116 -19.036  19.302  1.00 13.98           H  
ATOM    931  HB3 PRO A  77     -23.619 -20.651  19.520  1.00 13.91           H  
ATOM    932  HB2 PRO A  77     -24.247 -20.144  21.140  1.00 13.91           H  
ATOM    933  HG3 PRO A  77     -21.928 -21.845  20.537  1.00 18.27           H  
ATOM    934  HG2 PRO A  77     -23.053 -21.960  21.958  1.00 18.27           H  
ATOM    935  HD2 PRO A  77     -22.158 -20.083  23.009  1.00 13.89           H  
ATOM    936  HD3 PRO A  77     -20.729 -20.818  22.398  1.00 13.89           H  
ATOM    937  N   ASP A  78     -23.680 -17.095  21.331  1.00 12.88           N  
ATOM    938  CA  ASP A  78     -24.655 -15.971  21.316  1.00 13.51           C  
ATOM    939  C   ASP A  78     -23.910 -14.670  21.257  1.00 13.25           C  
ATOM    940  O   ASP A  78     -24.563 -13.617  21.117  1.00 14.17           O  
ATOM    941  CB  ASP A  78     -25.758 -15.983  22.399  1.00 14.61           C  
ATOM    942  CG  ASP A  78     -27.061 -16.724  22.209  1.00 21.89           C  
ATOM    943  OD1 ASP A  78     -27.715 -17.137  23.240  1.00 21.73           O  
ATOM    944  OD2 ASP A  78     -27.485 -17.032  21.106  1.00 20.72           O1-
ATOM    945  H   ASP A  78     -23.234 -17.373  22.194  1.00 12.88           H  
ATOM    946  HA  ASP A  78     -25.247 -15.852  20.408  1.00 13.51           H  
ATOM    947  HB3 ASP A  78     -25.997 -15.002  22.810  1.00 14.61           H  
ATOM    948  HB2 ASP A  78     -25.355 -16.546  23.241  1.00 14.61           H  
ATOM    949  N   ASP A  79     -22.587 -14.681  21.448  1.00 11.37           N  
ATOM    950  CA  ASP A  79     -21.669 -13.476  21.232  1.00  8.98           C  
ATOM    951  C   ASP A  79     -21.184 -13.488  19.745  1.00 12.03           C  
ATOM    952  O   ASP A  79     -21.290 -12.424  19.131  1.00 10.54           O  
ATOM    953  CB  ASP A  79     -20.459 -13.423  22.104  1.00 11.12           C  
ATOM    954  CG  ASP A  79     -19.670 -12.077  22.083  1.00 14.80           C  
ATOM    955  OD1 ASP A  79     -20.282 -10.988  22.070  1.00 13.73           O  
ATOM    956  OD2 ASP A  79     -18.419 -12.226  22.256  1.00 13.09           O1-
ATOM    957  H   ASP A  79     -22.118 -15.570  21.347  1.00 11.37           H  
ATOM    958  HA  ASP A  79     -22.257 -12.565  21.350  1.00  8.98           H  
ATOM    959  HB3 ASP A  79     -19.795 -14.280  21.986  1.00 11.12           H  
ATOM    960  HB2 ASP A  79     -20.902 -13.496  23.098  1.00 11.12           H  
ATOM    961  N   CYS A  80     -20.481 -14.505  19.281  1.00  9.14           N  
ATOM    962  CA  CYS A  80     -19.686 -14.501  18.006  1.00 10.72           C  
ATOM    963  C   CYS A  80     -20.520 -14.619  16.749  1.00  9.14           C  
ATOM    964  O   CYS A  80     -21.575 -15.289  16.742  1.00  9.49           O  
ATOM    965  CB  CYS A  80     -18.513 -15.530  18.050  1.00 13.36           C  
ATOM    966  SG  CYS A  80     -17.774 -15.596  19.717  1.00 17.27           S  
ATOM    967  H   CYS A  80     -20.464 -15.375  19.795  1.00  9.14           H  
ATOM    968  HA  CYS A  80     -19.208 -13.523  17.960  1.00 10.72           H  
ATOM    969  HB3 CYS A  80     -17.723 -15.352  17.320  1.00 13.36           H  
ATOM    970  HB2 CYS A  80     -18.782 -16.552  17.783  1.00 13.36           H  
ATOM    971  HG  CYS A  80     -17.547 -14.280  19.700  1.00 17.27           H  
ATOM    972  N   GLU A  81     -19.990 -14.021  15.635  1.00  9.68           N  
ATOM    973  CA  GLU A  81     -20.661 -14.008  14.388  1.00  9.26           C  
ATOM    974  C   GLU A  81     -19.612 -14.318  13.283  1.00 11.23           C  
ATOM    975  O   GLU A  81     -18.408 -13.961  13.499  1.00 12.77           O  
ATOM    976  CB  GLU A  81     -21.222 -12.531  14.168  1.00 12.92           C  
ATOM    977  CG  GLU A  81     -22.191 -12.106  15.256  1.00 18.86           C  
ATOM    978  CD  GLU A  81     -22.892 -10.788  14.987  1.00 28.81           C  
ATOM    979  OE1 GLU A  81     -23.822 -10.497  15.826  1.00 24.94           O  
ATOM    980  OE2 GLU A  81     -22.710 -10.100  13.956  1.00 27.85           O1-
ATOM    981  H   GLU A  81     -19.110 -13.531  15.704  1.00  9.68           H  
ATOM    982  HA  GLU A  81     -21.501 -14.699  14.312  1.00  9.26           H  
ATOM    983  HB3 GLU A  81     -21.713 -12.460  13.197  1.00 12.92           H  
ATOM    984  HB2 GLU A  81     -20.414 -11.807  14.067  1.00 12.92           H  
ATOM    985  HG3 GLU A  81     -21.707 -11.832  16.193  1.00 18.86           H  
ATOM    986  HG2 GLU A  81     -22.887 -12.929  15.418  1.00 18.86           H  
ATOM    987  N   PHE A  82     -20.027 -14.889  12.156  1.00  9.20           N  
ATOM    988  CA  PHE A  82     -19.102 -15.134  11.053  1.00  9.59           C  
ATOM    989  C   PHE A  82     -19.833 -14.726   9.765  1.00 11.50           C  
ATOM    990  O   PHE A  82     -20.925 -15.246   9.439  1.00 12.24           O  
ATOM    991  CB  PHE A  82     -18.765 -16.628  11.090  1.00 10.24           C  
ATOM    992  CG  PHE A  82     -17.526 -16.861  10.223  1.00  8.52           C  
ATOM    993  CD1 PHE A  82     -16.287 -16.452  10.646  1.00 10.19           C  
ATOM    994  CD2 PHE A  82     -17.629 -17.453   8.907  1.00  8.85           C  
ATOM    995  CE1 PHE A  82     -15.193 -16.720   9.835  1.00 10.91           C  
ATOM    996  CE2 PHE A  82     -16.509 -17.763   8.175  1.00 11.00           C  
ATOM    997  CZ  PHE A  82     -15.285 -17.414   8.631  1.00  9.58           C  
ATOM    998  H   PHE A  82     -21.016 -15.012  11.989  1.00  9.20           H  
ATOM    999  HA  PHE A  82     -18.218 -14.511  11.184  1.00  9.59           H  
ATOM   1000  HB3 PHE A  82     -19.657 -17.116  10.696  1.00 10.24           H  
ATOM   1001  HB2 PHE A  82     -18.538 -17.053  12.068  1.00 10.24           H  
ATOM   1002  HD1 PHE A  82     -16.218 -15.816  11.516  1.00 10.19           H  
ATOM   1003  HD2 PHE A  82     -18.521 -17.894   8.487  1.00  8.85           H  
ATOM   1004  HE1 PHE A  82     -14.286 -16.373  10.308  1.00 10.91           H  
ATOM   1005  HE2 PHE A  82     -16.644 -18.272   7.232  1.00 11.00           H  
ATOM   1006  HZ  PHE A  82     -14.447 -17.546   7.962  1.00  9.58           H  
ATOM   1007  N   LYS A  83     -19.229 -13.781   9.040  1.00  9.89           N  
ATOM   1008  CA  LYS A  83     -19.876 -13.157   7.880  1.00 11.65           C  
ATOM   1009  C   LYS A  83     -18.802 -12.417   7.111  1.00 13.66           C  
ATOM   1010  O   LYS A  83     -17.704 -12.222   7.667  1.00 10.33           O  
ATOM   1011  CB  LYS A  83     -20.842 -12.155   8.428  1.00 12.64           C  
ATOM   1012  CG  LYS A  83     -20.303 -11.128   9.519  1.00 16.65           C  
ATOM   1013  CD  LYS A  83     -21.423 -10.879  10.523  1.00 22.39           C  
ATOM   1014  CE  LYS A  83     -22.685 -10.196  10.020  1.00 18.90           C  
ATOM   1015  NZ  LYS A  83     -23.676 -10.271  11.121  1.00 18.46           N1+
ATOM   1016  H   LYS A  83     -18.304 -13.433   9.249  1.00  9.89           H  
ATOM   1017  HA  LYS A  83     -20.289 -13.901   7.199  1.00 11.65           H  
ATOM   1018  HB3 LYS A  83     -21.812 -12.622   8.602  1.00 12.64           H  
ATOM   1019  HB2 LYS A  83     -21.096 -11.503   7.592  1.00 12.64           H  
ATOM   1020  HG3 LYS A  83     -20.020 -10.191   9.041  1.00 16.65           H  
ATOM   1021  HG2 LYS A  83     -19.384 -11.500   9.973  1.00 16.65           H  
ATOM   1022  HD3 LYS A  83     -20.999 -10.234  11.292  1.00 22.39           H  
ATOM   1023  HD2 LYS A  83     -21.604 -11.780  11.109  1.00 22.39           H  
ATOM   1024  HE3 LYS A  83     -23.081 -10.757   9.174  1.00 18.90           H  
ATOM   1025  HE2 LYS A  83     -22.469  -9.169   9.727  1.00 18.90           H  
ATOM   1026  HZ1 LYS A  83     -24.589  -9.903  10.896  1.00 18.46           H  
ATOM   1027  HZ2 LYS A  83     -23.921 -11.248  11.205  1.00 18.46           H  
ATOM   1028  HZ3 LYS A  83     -23.320  -9.929  12.003  1.00 18.46           H  
ATOM   1029  N   ARG A  84     -19.066 -12.006   5.855  1.00 10.22           N  
ATOM   1030  CA  ARG A  84     -18.208 -11.124   4.975  1.00 12.49           C  
ATOM   1031  C   ARG A  84     -18.204  -9.664   5.396  1.00 12.19           C  
ATOM   1032  O   ARG A  84     -19.189  -9.281   6.052  1.00 12.48           O  
ATOM   1033  CB  ARG A  84     -18.776 -11.214   3.530  1.00 11.51           C  
ATOM   1034  CG  ARG A  84     -18.688 -12.606   2.962  1.00 17.00           C  
ATOM   1035  CD  ARG A  84     -18.929 -12.662   1.529  1.00 16.56           C  
ATOM   1036  NE  ARG A  84     -20.332 -12.523   1.064  1.00 23.80           N  
ATOM   1037  CZ  ARG A  84     -20.735 -11.909  -0.062  1.00 26.31           C  
ATOM   1038  NH1 ARG A  84     -19.914 -11.608  -1.083  1.00 25.67           N  
ATOM   1039  NH2 ARG A  84     -21.991 -11.548  -0.189  1.00 22.22           N1+
ATOM   1040  H   ARG A  84     -20.058 -11.913   5.685  1.00 10.22           H  
ATOM   1041  HA  ARG A  84     -17.210 -11.563   4.974  1.00 12.49           H  
ATOM   1042  HB3 ARG A  84     -18.172 -10.596   2.866  1.00 11.51           H  
ATOM   1043  HB2 ARG A  84     -19.792 -10.818   3.553  1.00 11.51           H  
ATOM   1044  HG3 ARG A  84     -19.362 -13.302   3.461  1.00 17.00           H  
ATOM   1045  HG2 ARG A  84     -17.659 -12.896   3.174  1.00 17.00           H  
ATOM   1046  HD3 ARG A  84     -18.597 -13.572   1.029  1.00 16.56           H  
ATOM   1047  HD2 ARG A  84     -18.351 -11.892   1.019  1.00 16.56           H  
ATOM   1048  HE  ARG A  84     -21.030 -12.744   1.760  1.00 23.80           H  
ATOM   1049 HH12 ARG A  84     -20.121 -10.921  -1.795  1.00 25.67           H  
ATOM   1050 HH11 ARG A  84     -18.969 -11.959  -1.134  1.00 25.67           H  
ATOM   1051 HH22 ARG A  84     -22.621 -11.835   0.546  1.00 22.22           H  
ATOM   1052 HH21 ARG A  84     -22.260 -11.302  -1.131  1.00 22.22           H  
ATOM   1053  N   VAL A  85     -17.148  -8.962   5.066  1.00 12.42           N  
ATOM   1054  CA  VAL A  85     -16.924  -7.635   5.535  1.00 12.97           C  
ATOM   1055  C   VAL A  85     -17.202  -6.689   4.319  1.00 14.55           C  
ATOM   1056  O   VAL A  85     -16.432  -6.659   3.329  1.00 17.00           O  
ATOM   1057  CB  VAL A  85     -15.324  -7.624   5.786  1.00 14.21           C  
ATOM   1058  CG1 VAL A  85     -14.643  -6.232   5.854  1.00 14.87           C  
ATOM   1059  CG2 VAL A  85     -14.924  -8.514   6.949  1.00 12.07           C  
ATOM   1060  H   VAL A  85     -16.408  -9.320   4.480  1.00 12.42           H  
ATOM   1061  HA  VAL A  85     -17.444  -7.502   6.484  1.00 12.97           H  
ATOM   1062  HB  VAL A  85     -14.917  -8.102   4.894  1.00 14.21           H  
ATOM   1063 HG11 VAL A  85     -14.571  -5.849   4.836  1.00 14.87           H  
ATOM   1064 HG12 VAL A  85     -15.178  -5.538   6.503  1.00 14.87           H  
ATOM   1065 HG13 VAL A  85     -13.645  -6.425   6.246  1.00 14.87           H  
ATOM   1066 HG21 VAL A  85     -15.381  -8.119   7.856  1.00 12.07           H  
ATOM   1067 HG22 VAL A  85     -15.222  -9.562   6.982  1.00 12.07           H  
ATOM   1068 HG23 VAL A  85     -13.853  -8.578   7.140  1.00 12.07           H  
ATOM   1069  N   PRO A  86     -18.239  -5.818   4.486  1.00 17.23           N  
ATOM   1070  CA  PRO A  86     -18.514  -4.760   3.456  1.00 18.60           C  
ATOM   1071  C   PRO A  86     -17.494  -3.670   3.314  1.00 18.27           C  
ATOM   1072  O   PRO A  86     -17.563  -2.874   2.342  1.00 18.56           O  
ATOM   1073  CB  PRO A  86     -19.926  -4.315   3.852  1.00 21.64           C  
ATOM   1074  CG  PRO A  86     -20.052  -4.509   5.325  1.00 22.65           C  
ATOM   1075  CD  PRO A  86     -19.224  -5.763   5.559  1.00 21.01           C  
ATOM   1076  HA  PRO A  86     -18.518  -5.189   2.454  1.00 18.60           H  
ATOM   1077  HB3 PRO A  86     -20.636  -4.933   3.302  1.00 21.64           H  
ATOM   1078  HB2 PRO A  86     -20.251  -3.312   3.575  1.00 21.64           H  
ATOM   1079  HG3 PRO A  86     -21.094  -4.589   5.635  1.00 22.65           H  
ATOM   1080  HG2 PRO A  86     -19.641  -3.623   5.809  1.00 22.65           H  
ATOM   1081  HD2 PRO A  86     -18.866  -5.745   6.588  1.00 21.01           H  
ATOM   1082  HD3 PRO A  86     -19.831  -6.667   5.514  1.00 21.01           H  
ATOM   1083  N   GLN A  87     -16.417  -3.699   4.104  1.00 16.51           N  
ATOM   1084  CA  GLN A  87     -15.254  -2.776   4.122  1.00 17.13           C  
ATOM   1085  C   GLN A  87     -14.153  -3.285   3.252  1.00 15.86           C  
ATOM   1086  O   GLN A  87     -13.336  -2.452   2.899  1.00 15.32           O  
ATOM   1087  CB  GLN A  87     -14.829  -2.577   5.621  1.00 16.88           C  
ATOM   1088  CG  GLN A  87     -15.831  -1.946   6.712  1.00 23.51           C  
ATOM   1089  CD  GLN A  87     -15.094  -1.766   8.060  1.00 30.47           C  
ATOM   1090  NE2 GLN A  87     -15.196  -0.608   8.711  1.00 35.63           N  
ATOM   1091  OE1 GLN A  87     -14.498  -2.727   8.632  1.00 22.75           O  
ATOM   1092  H   GLN A  87     -16.385  -4.313   4.905  1.00 16.51           H  
ATOM   1093  HA  GLN A  87     -15.671  -1.793   3.901  1.00 17.13           H  
ATOM   1094  HB3 GLN A  87     -13.969  -1.909   5.580  1.00 16.88           H  
ATOM   1095  HB2 GLN A  87     -14.494  -3.459   6.167  1.00 16.88           H  
ATOM   1096  HG3 GLN A  87     -16.663  -2.636   6.853  1.00 23.51           H  
ATOM   1097  HG2 GLN A  87     -16.123  -0.981   6.297  1.00 23.51           H  
ATOM   1098 HE22 GLN A  87     -14.672  -0.394   9.548  1.00 35.63           H  
ATOM   1099 HE21 GLN A  87     -15.556   0.239   8.295  1.00 35.63           H  
ATOM   1100  N   CYS A  88     -14.164  -4.479   2.761  1.00 16.57           N  
ATOM   1101  CA  CYS A  88     -13.202  -5.052   1.801  1.00 13.92           C  
ATOM   1102  C   CYS A  88     -13.979  -5.189   0.396  1.00 15.03           C  
ATOM   1103  O   CYS A  88     -14.792  -6.174   0.272  1.00 19.01           O  
ATOM   1104  CB  CYS A  88     -12.692  -6.396   2.163  1.00 16.34           C  
ATOM   1105  SG  CYS A  88     -11.685  -6.336   3.730  1.00 18.11           S  
ATOM   1106  H   CYS A  88     -15.055  -4.926   2.925  1.00 16.57           H  
ATOM   1107  HA  CYS A  88     -12.361  -4.380   1.633  1.00 13.92           H  
ATOM   1108  HB3 CYS A  88     -12.102  -6.808   1.344  1.00 16.34           H  
ATOM   1109  HB2 CYS A  88     -13.485  -7.124   2.337  1.00 16.34           H  
ATOM   1110  HG  CYS A  88     -10.741  -5.529   3.239  1.00 18.11           H  
ATOM   1111  N   PRO A  89     -13.857  -4.337  -0.638  1.00 13.00           N  
ATOM   1112  CA  PRO A  89     -14.356  -4.431  -2.039  1.00 16.36           C  
ATOM   1113  C   PRO A  89     -13.535  -5.411  -2.913  1.00 20.19           C  
ATOM   1114  O   PRO A  89     -14.029  -5.771  -3.973  1.00 23.01           O  
ATOM   1115  CB  PRO A  89     -14.150  -3.042  -2.609  1.00 18.78           C  
ATOM   1116  CG  PRO A  89     -12.966  -2.402  -1.816  1.00 18.97           C  
ATOM   1117  CD  PRO A  89     -13.319  -3.011  -0.425  1.00 16.37           C  
ATOM   1118  HA  PRO A  89     -15.401  -4.738  -2.075  1.00 16.36           H  
ATOM   1119  HB3 PRO A  89     -15.107  -2.578  -2.369  1.00 18.78           H  
ATOM   1120  HB2 PRO A  89     -14.089  -3.086  -3.696  1.00 18.78           H  
ATOM   1121  HG3 PRO A  89     -12.919  -1.325  -1.971  1.00 18.97           H  
ATOM   1122  HG2 PRO A  89     -12.059  -2.808  -2.266  1.00 18.97           H  
ATOM   1123  HD2 PRO A  89     -12.424  -2.958   0.195  1.00 16.37           H  
ATOM   1124  HD3 PRO A  89     -14.025  -2.383   0.120  1.00 16.37           H  
ATOM   1125  N   SER A  90     -12.437  -5.997  -2.344  1.00 13.28           N  
ATOM   1126  CA  SER A  90     -11.675  -7.042  -2.993  1.00 13.55           C  
ATOM   1127  C   SER A  90     -11.574  -8.174  -1.946  1.00 16.63           C  
ATOM   1128  O   SER A  90     -11.768  -8.071  -0.741  1.00 18.26           O  
ATOM   1129  CB  SER A  90     -10.341  -6.299  -3.226  1.00 17.55           C  
ATOM   1130  OG  SER A  90      -9.443  -7.139  -3.866  1.00 21.65           O  
ATOM   1131  H   SER A  90     -12.245  -5.912  -1.356  1.00 13.28           H  
ATOM   1132  HA  SER A  90     -11.920  -7.456  -3.971  1.00 13.55           H  
ATOM   1133  HB3 SER A  90      -9.836  -5.975  -2.316  1.00 17.55           H  
ATOM   1134  HB2 SER A  90     -10.437  -5.433  -3.882  1.00 17.55           H  
ATOM   1135  HG  SER A  90      -8.644  -7.151  -3.333  1.00 21.65           H  
ATOM   1136  N   GLY A  91     -11.101  -9.313  -2.545  1.00 14.96           N  
ATOM   1137  CA  GLY A  91     -10.808 -10.585  -1.860  1.00 15.85           C  
ATOM   1138  C   GLY A  91     -12.125 -11.279  -1.432  1.00 16.69           C  
ATOM   1139  O   GLY A  91     -13.242 -10.788  -1.815  1.00 15.66           O  
ATOM   1140  H   GLY A  91     -10.907  -9.264  -3.535  1.00 14.96           H  
ATOM   1141  HA3 GLY A  91     -10.308 -10.342  -0.923  1.00 15.85           H  
ATOM   1142  HA2 GLY A  91     -10.082 -11.109  -2.482  1.00 15.85           H  
ATOM   1143  N   ARG A  92     -11.976 -12.371  -0.704  1.00 10.75           N  
ATOM   1144  CA  ARG A  92     -13.121 -13.192  -0.100  1.00 11.37           C  
ATOM   1145  C   ARG A  92     -12.824 -13.265   1.462  1.00 13.88           C  
ATOM   1146  O   ARG A  92     -12.426 -14.317   1.950  1.00 11.33           O  
ATOM   1147  CB  ARG A  92     -13.009 -14.605  -0.692  1.00 15.15           C  
ATOM   1148  CG  ARG A  92     -13.052 -14.661  -2.265  1.00 15.35           C  
ATOM   1149  CD  ARG A  92     -12.336 -15.840  -2.891  1.00 16.99           C  
ATOM   1150  NE  ARG A  92     -12.723 -17.156  -2.470  1.00 15.41           N  
ATOM   1151  CZ  ARG A  92     -12.165 -18.316  -2.911  1.00 13.33           C  
ATOM   1152  NH1 ARG A  92     -11.169 -18.148  -3.779  1.00 14.38           N  
ATOM   1153  NH2 ARG A  92     -12.570 -19.526  -2.473  1.00 14.76           N1+
ATOM   1154  H   ARG A  92     -11.031 -12.686  -0.538  1.00 10.75           H  
ATOM   1155  HA  ARG A  92     -14.112 -12.778  -0.290  1.00 11.37           H  
ATOM   1156  HB3 ARG A  92     -13.901 -15.091  -0.296  1.00 15.15           H  
ATOM   1157  HB2 ARG A  92     -12.216 -15.215  -0.260  1.00 15.15           H  
ATOM   1158  HG3 ARG A  92     -12.471 -13.796  -2.583  1.00 15.35           H  
ATOM   1159  HG2 ARG A  92     -14.057 -14.419  -2.611  1.00 15.35           H  
ATOM   1160  HD3 ARG A  92     -11.267 -15.638  -2.957  1.00 16.99           H  
ATOM   1161  HD2 ARG A  92     -12.640 -15.829  -3.937  1.00 16.99           H  
ATOM   1162  HE  ARG A  92     -13.461 -17.180  -1.780  1.00 15.41           H  
ATOM   1163 HH12 ARG A  92     -10.659 -18.928  -4.169  1.00 14.38           H  
ATOM   1164 HH11 ARG A  92     -10.754 -17.253  -3.997  1.00 14.38           H  
ATOM   1165 HH22 ARG A  92     -12.193 -20.373  -2.872  1.00 14.76           H  
ATOM   1166 HH21 ARG A  92     -13.400 -19.624  -1.905  1.00 14.76           H  
ATOM   1167  N   VAL A  93     -12.905 -12.122   2.153  1.00 10.38           N  
ATOM   1168  CA  VAL A  93     -12.525 -11.951   3.562  1.00 10.69           C  
ATOM   1169  C   VAL A  93     -13.723 -12.245   4.460  1.00 13.62           C  
ATOM   1170  O   VAL A  93     -14.837 -11.716   4.240  1.00 13.67           O  
ATOM   1171  CB  VAL A  93     -12.036 -10.519   3.881  1.00 11.98           C  
ATOM   1172  CG1 VAL A  93     -11.580 -10.262   5.287  1.00  9.94           C  
ATOM   1173  CG2 VAL A  93     -10.876 -10.135   2.960  1.00 10.00           C  
ATOM   1174  H   VAL A  93     -13.311 -11.315   1.700  1.00 10.38           H  
ATOM   1175  HA  VAL A  93     -11.666 -12.588   3.773  1.00 10.69           H  
ATOM   1176  HB  VAL A  93     -12.897  -9.853   3.827  1.00 11.98           H  
ATOM   1177 HG11 VAL A  93     -12.460 -10.449   5.903  1.00  9.94           H  
ATOM   1178 HG12 VAL A  93     -10.691 -10.866   5.469  1.00  9.94           H  
ATOM   1179 HG13 VAL A  93     -11.294  -9.224   5.454  1.00  9.94           H  
ATOM   1180 HG21 VAL A  93     -11.126  -9.954   1.915  1.00 10.00           H  
ATOM   1181 HG22 VAL A  93     -10.371  -9.208   3.232  1.00 10.00           H  
ATOM   1182 HG23 VAL A  93     -10.042 -10.835   2.904  1.00 10.00           H  
ATOM   1183  N   TYR A  94     -13.495 -13.054   5.542  1.00 11.55           N  
ATOM   1184  CA  TYR A  94     -14.613 -13.414   6.448  1.00 11.60           C  
ATOM   1185  C   TYR A  94     -14.120 -13.077   7.905  1.00 13.01           C  
ATOM   1186  O   TYR A  94     -13.000 -13.504   8.264  1.00 14.75           O  
ATOM   1187  CB  TYR A  94     -14.945 -14.873   6.332  1.00 10.20           C  
ATOM   1188  CG  TYR A  94     -15.727 -15.265   5.125  1.00 11.39           C  
ATOM   1189  CD1 TYR A  94     -15.220 -15.217   3.815  1.00 10.18           C  
ATOM   1190  CD2 TYR A  94     -17.050 -15.697   5.364  1.00  9.68           C  
ATOM   1191  CE1 TYR A  94     -16.098 -15.474   2.773  1.00 12.62           C  
ATOM   1192  CE2 TYR A  94     -17.878 -15.963   4.288  1.00 12.49           C  
ATOM   1193  CZ  TYR A  94     -17.429 -15.899   2.941  1.00 14.71           C  
ATOM   1194  OH  TYR A  94     -18.297 -16.238   1.894  1.00 14.15           O  
ATOM   1195  H   TYR A  94     -12.607 -13.374   5.901  1.00 11.55           H  
ATOM   1196  HA  TYR A  94     -15.497 -12.817   6.224  1.00 11.60           H  
ATOM   1197  HB3 TYR A  94     -15.568 -15.125   7.190  1.00 10.20           H  
ATOM   1198  HB2 TYR A  94     -14.058 -15.507   6.349  1.00 10.20           H  
ATOM   1199  HD1 TYR A  94     -14.177 -14.959   3.699  1.00 10.18           H  
ATOM   1200  HD2 TYR A  94     -17.427 -15.773   6.373  1.00  9.68           H  
ATOM   1201  HE1 TYR A  94     -15.705 -15.240   1.795  1.00 12.62           H  
ATOM   1202  HE2 TYR A  94     -18.900 -16.198   4.544  1.00 12.49           H  
ATOM   1203  HH  TYR A  94     -17.909 -15.988   1.052  1.00 14.15           H  
ATOM   1204  N   VAL A  95     -14.846 -12.145   8.574  1.00 10.44           N  
ATOM   1205  CA  VAL A  95     -14.517 -11.621   9.874  1.00  9.98           C  
ATOM   1206  C   VAL A  95     -15.106 -12.609  10.974  1.00  8.99           C  
ATOM   1207  O   VAL A  95     -16.253 -13.060  10.874  1.00  9.30           O  
ATOM   1208  CB  VAL A  95     -15.035 -10.168  10.128  1.00 11.43           C  
ATOM   1209  CG1 VAL A  95     -16.540  -9.916   9.799  1.00  9.37           C  
ATOM   1210  CG2 VAL A  95     -14.690  -9.595  11.583  1.00 10.08           C  
ATOM   1211  H   VAL A  95     -15.772 -11.973   8.210  1.00 10.44           H  
ATOM   1212  HA  VAL A  95     -13.438 -11.556  10.011  1.00  9.98           H  
ATOM   1213  HB  VAL A  95     -14.528  -9.458   9.475  1.00 11.43           H  
ATOM   1214 HG11 VAL A  95     -16.855  -8.915  10.093  1.00  9.37           H  
ATOM   1215 HG12 VAL A  95     -16.723  -9.968   8.726  1.00  9.37           H  
ATOM   1216 HG13 VAL A  95     -17.228 -10.645  10.227  1.00  9.37           H  
ATOM   1217 HG21 VAL A  95     -14.968  -8.546  11.692  1.00 10.08           H  
ATOM   1218 HG22 VAL A  95     -14.969 -10.202  12.444  1.00 10.08           H  
ATOM   1219 HG23 VAL A  95     -13.607  -9.686  11.664  1.00 10.08           H  
ATOM   1220  N   LEU A  96     -14.346 -12.761  12.045  1.00  9.05           N  
ATOM   1221  CA  LEU A  96     -14.746 -13.274  13.313  1.00  8.82           C  
ATOM   1222  C   LEU A  96     -14.958 -12.078  14.190  1.00 10.57           C  
ATOM   1223  O   LEU A  96     -14.023 -11.489  14.678  1.00 11.60           O  
ATOM   1224  CB  LEU A  96     -13.542 -14.033  13.880  1.00  8.13           C  
ATOM   1225  CG  LEU A  96     -13.875 -14.923  15.137  1.00 11.51           C  
ATOM   1226  CD1 LEU A  96     -14.972 -15.975  14.894  1.00 11.95           C  
ATOM   1227  CD2 LEU A  96     -12.566 -15.639  15.661  1.00 16.82           C  
ATOM   1228  H   LEU A  96     -13.400 -12.418  11.954  1.00  9.05           H  
ATOM   1229  HA  LEU A  96     -15.645 -13.882  13.212  1.00  8.82           H  
ATOM   1230  HB3 LEU A  96     -12.611 -13.470  13.948  1.00  8.13           H  
ATOM   1231  HB2 LEU A  96     -13.246 -14.711  13.080  1.00  8.13           H  
ATOM   1232  HG  LEU A  96     -14.221 -14.288  15.952  1.00 11.51           H  
ATOM   1233 HD11 LEU A  96     -14.966 -16.698  15.709  1.00 11.95           H  
ATOM   1234 HD12 LEU A  96     -15.993 -15.613  15.022  1.00 11.95           H  
ATOM   1235 HD13 LEU A  96     -14.906 -16.456  13.918  1.00 11.95           H  
ATOM   1236 HD21 LEU A  96     -12.973 -16.322  16.406  1.00 16.82           H  
ATOM   1237 HD22 LEU A  96     -12.044 -16.224  14.904  1.00 16.82           H  
ATOM   1238 HD23 LEU A  96     -11.798 -15.068  16.183  1.00 16.82           H  
ATOM   1239  N   LYS A  97     -16.246 -11.688  14.314  1.00 10.73           N  
ATOM   1240  CA  LYS A  97     -16.670 -10.740  15.369  1.00 12.13           C  
ATOM   1241  C   LYS A  97     -16.767 -11.343  16.810  1.00 14.59           C  
ATOM   1242  O   LYS A  97     -17.327 -12.459  16.896  1.00 13.36           O  
ATOM   1243  CB  LYS A  97     -18.035 -10.142  15.004  1.00 19.50           C  
ATOM   1244  CG  LYS A  97     -18.012  -9.351  13.696  1.00 26.03           C  
ATOM   1245  CD  LYS A  97     -19.321  -8.653  13.309  1.00 32.51           C  
ATOM   1246  CE  LYS A  97     -20.024  -7.752  14.405  1.00 37.30           C  
ATOM   1247  NZ  LYS A  97     -21.329  -7.282  13.910  1.00 35.43           N1+
ATOM   1248  H   LYS A  97     -16.964 -12.302  13.956  1.00 10.73           H  
ATOM   1249  HA  LYS A  97     -16.021  -9.864  15.348  1.00 12.13           H  
ATOM   1250  HB3 LYS A  97     -18.280  -9.481  15.835  1.00 19.50           H  
ATOM   1251  HB2 LYS A  97     -18.756 -10.959  15.003  1.00 19.50           H  
ATOM   1252  HG3 LYS A  97     -17.776 -10.180  13.029  1.00 26.03           H  
ATOM   1253  HG2 LYS A  97     -17.212  -8.611  13.739  1.00 26.03           H  
ATOM   1254  HD3 LYS A  97     -20.057  -9.353  12.912  1.00 32.51           H  
ATOM   1255  HD2 LYS A  97     -19.091  -8.002  12.466  1.00 32.51           H  
ATOM   1256  HE3 LYS A  97     -19.410  -6.946  14.805  1.00 37.30           H  
ATOM   1257  HE2 LYS A  97     -20.354  -8.390  15.224  1.00 37.30           H  
ATOM   1258  HZ1 LYS A  97     -21.916  -6.883  14.629  1.00 35.43           H  
ATOM   1259  HZ2 LYS A  97     -21.319  -6.599  13.165  1.00 35.43           H  
ATOM   1260  HZ3 LYS A  97     -21.803  -8.045  13.447  1.00 35.43           H  
ATOM   1261  N   PHE A  98     -16.265 -10.705  17.827  1.00 17.59           N  
ATOM   1262  CA  PHE A  98     -16.562 -11.047  19.183  1.00 14.97           C  
ATOM   1263  C   PHE A  98     -16.393  -9.769  20.045  1.00 20.11           C  
ATOM   1264  O   PHE A  98     -15.784  -8.775  19.519  1.00 22.34           O  
ATOM   1265  CB  PHE A  98     -15.770 -12.279  19.620  1.00 18.11           C  
ATOM   1266  CG  PHE A  98     -14.265 -12.240  19.399  1.00 21.68           C  
ATOM   1267  CD1 PHE A  98     -13.763 -12.215  18.069  1.00 18.82           C  
ATOM   1268  CD2 PHE A  98     -13.420 -12.085  20.527  1.00 21.37           C  
ATOM   1269  CE1 PHE A  98     -12.388 -12.166  17.887  1.00 20.53           C  
ATOM   1270  CE2 PHE A  98     -12.054 -11.905  20.283  1.00 19.62           C  
ATOM   1271  CZ  PHE A  98     -11.551 -11.881  18.963  1.00 20.23           C  
ATOM   1272  H   PHE A  98     -15.730  -9.849  17.796  1.00 17.59           H  
ATOM   1273  HA  PHE A  98     -17.567 -11.368  19.459  1.00 14.97           H  
ATOM   1274  HB3 PHE A  98     -16.130 -13.145  19.065  1.00 18.11           H  
ATOM   1275  HB2 PHE A  98     -16.013 -12.524  20.654  1.00 18.11           H  
ATOM   1276  HD1 PHE A  98     -14.389 -12.410  17.211  1.00 18.82           H  
ATOM   1277  HD2 PHE A  98     -13.921 -11.944  21.473  1.00 21.37           H  
ATOM   1278  HE1 PHE A  98     -12.014 -12.352  16.891  1.00 20.53           H  
ATOM   1279  HE2 PHE A  98     -11.398 -11.674  21.109  1.00 19.62           H  
ATOM   1280  HZ  PHE A  98     -10.505 -11.812  18.701  1.00 20.23           H  
ATOM   1281  N   LYS A  99     -16.971  -9.836  21.273  1.00 17.88           N  
ATOM   1282  CA  LYS A  99     -17.185  -8.731  22.248  1.00 22.62           C  
ATOM   1283  C   LYS A  99     -18.030  -7.616  21.575  1.00 27.51           C  
ATOM   1284  O   LYS A  99     -17.640  -6.478  21.543  1.00 29.97           O  
ATOM   1285  CB  LYS A  99     -15.866  -8.265  22.862  1.00 24.14           C  
ATOM   1286  CG  LYS A  99     -15.073  -9.176  23.854  1.00 25.59           C  
ATOM   1287  CD  LYS A  99     -15.930  -9.543  25.072  1.00 28.04           C  
ATOM   1288  CE  LYS A  99     -16.002  -8.420  26.179  1.00 25.48           C  
ATOM   1289  NZ  LYS A  99     -14.684  -8.330  26.840  1.00 21.44           N1+
ATOM   1290  H   LYS A  99     -17.302 -10.742  21.572  1.00 17.88           H  
ATOM   1291  HA  LYS A  99     -17.891  -9.101  22.992  1.00 22.62           H  
ATOM   1292  HB3 LYS A  99     -15.892  -7.284  23.336  1.00 24.14           H  
ATOM   1293  HB2 LYS A  99     -15.220  -8.121  21.996  1.00 24.14           H  
ATOM   1294  HG3 LYS A  99     -14.170  -8.643  24.153  1.00 25.59           H  
ATOM   1295  HG2 LYS A  99     -14.705 -10.032  23.288  1.00 25.59           H  
ATOM   1296  HD3 LYS A  99     -15.443 -10.416  25.508  1.00 28.04           H  
ATOM   1297  HD2 LYS A  99     -16.874 -10.000  24.774  1.00 28.04           H  
ATOM   1298  HE3 LYS A  99     -16.705  -8.699  26.964  1.00 25.48           H  
ATOM   1299  HE2 LYS A  99     -16.389  -7.476  25.797  1.00 25.48           H  
ATOM   1300  HZ1 LYS A  99     -14.817  -7.966  27.773  1.00 21.44           H  
ATOM   1301  HZ2 LYS A  99     -14.313  -9.253  27.011  1.00 21.44           H  
ATOM   1302  HZ3 LYS A  99     -13.990  -7.867  26.271  1.00 21.44           H  
ATOM   1303  N   ALA A 100     -19.105  -8.062  20.946  1.00 26.32           N  
ATOM   1304  CA  ALA A 100     -19.997  -7.221  20.165  1.00 27.37           C  
ATOM   1305  C   ALA A 100     -19.248  -6.529  19.020  1.00 28.92           C  
ATOM   1306  O   ALA A 100     -19.498  -5.354  18.706  1.00 30.87           O  
ATOM   1307  CB  ALA A 100     -20.748  -6.141  21.063  1.00 28.73           C  
ATOM   1308  H   ALA A 100     -19.310  -9.049  21.004  1.00 26.32           H  
ATOM   1309  HA  ALA A 100     -20.756  -7.935  19.846  1.00 27.37           H  
ATOM   1310  HB1 ALA A 100     -21.626  -5.840  20.492  1.00 28.73           H  
ATOM   1311  HB2 ALA A 100     -21.104  -6.708  21.924  1.00 28.73           H  
ATOM   1312  HB3 ALA A 100     -20.096  -5.326  21.379  1.00 28.73           H  
ATOM   1313  N   GLY A 101     -18.287  -7.178  18.411  1.00 31.15           N  
ATOM   1314  CA  GLY A 101     -17.376  -6.663  17.325  1.00 30.08           C  
ATOM   1315  C   GLY A 101     -16.333  -5.681  17.836  1.00 29.61           C  
ATOM   1316  O   GLY A 101     -15.748  -5.134  16.957  1.00 35.20           O  
ATOM   1317  H   GLY A 101     -18.076  -8.131  18.672  1.00 31.15           H  
ATOM   1318  HA3 GLY A 101     -18.013  -6.284  16.525  1.00 30.08           H  
ATOM   1319  HA2 GLY A 101     -16.819  -7.522  16.950  1.00 30.08           H  
ATOM   1320  N   SER A 102     -16.042  -5.633  19.156  1.00 24.99           N  
ATOM   1321  CA  SER A 102     -15.025  -4.859  19.863  1.00 31.30           C  
ATOM   1322  C   SER A 102     -13.644  -5.377  19.566  1.00 30.19           C  
ATOM   1323  O   SER A 102     -12.756  -4.623  19.357  1.00 35.47           O  
ATOM   1324  CB  SER A 102     -15.309  -4.593  21.385  1.00 32.69           C  
ATOM   1325  OG  SER A 102     -14.397  -3.818  22.090  1.00 37.64           O  
ATOM   1326  H   SER A 102     -16.711  -5.976  19.831  1.00 24.99           H  
ATOM   1327  HA  SER A 102     -15.029  -3.910  19.326  1.00 31.30           H  
ATOM   1328  HB3 SER A 102     -15.565  -5.515  21.906  1.00 32.69           H  
ATOM   1329  HB2 SER A 102     -16.255  -4.054  21.331  1.00 32.69           H  
ATOM   1330  HG  SER A 102     -14.531  -2.904  21.826  1.00 37.64           H  
ATOM   1331  N   LYS A 103     -13.482  -6.733  19.450  1.00 22.42           N  
ATOM   1332  CA  LYS A 103     -12.400  -7.300  18.716  1.00 24.52           C  
ATOM   1333  C   LYS A 103     -12.863  -7.897  17.413  1.00 25.61           C  
ATOM   1334  O   LYS A 103     -14.001  -8.362  17.306  1.00 23.50           O  
ATOM   1335  CB  LYS A 103     -11.857  -8.449  19.628  1.00 28.24           C  
ATOM   1336  CG  LYS A 103     -11.795  -8.335  21.197  1.00 31.75           C  
ATOM   1337  CD  LYS A 103     -11.121  -7.095  21.704  1.00 36.84           C  
ATOM   1338  CE  LYS A 103      -9.610  -7.126  21.551  1.00 30.53           C  
ATOM   1339  NZ  LYS A 103      -8.866  -5.858  21.785  1.00 31.33           N1+
ATOM   1340  H   LYS A 103     -14.288  -7.285  19.706  1.00 22.42           H  
ATOM   1341  HA  LYS A 103     -11.564  -6.622  18.541  1.00 24.52           H  
ATOM   1342  HB3 LYS A 103     -10.848  -8.739  19.334  1.00 28.24           H  
ATOM   1343  HB2 LYS A 103     -12.430  -9.354  19.423  1.00 28.24           H  
ATOM   1344  HG3 LYS A 103     -11.356  -9.169  21.745  1.00 31.75           H  
ATOM   1345  HG2 LYS A 103     -12.835  -8.199  21.494  1.00 31.75           H  
ATOM   1346  HD3 LYS A 103     -11.468  -7.048  22.737  1.00 36.84           H  
ATOM   1347  HD2 LYS A 103     -11.617  -6.199  21.331  1.00 36.84           H  
ATOM   1348  HE3 LYS A 103      -9.391  -7.446  20.532  1.00 30.53           H  
ATOM   1349  HE2 LYS A 103      -9.146  -7.856  22.214  1.00 30.53           H  
ATOM   1350  HZ1 LYS A 103      -9.166  -5.161  21.119  1.00 31.33           H  
ATOM   1351  HZ2 LYS A 103      -8.972  -5.643  22.766  1.00 31.33           H  
ATOM   1352  HZ3 LYS A 103      -7.879  -5.847  21.568  1.00 31.33           H  
ATOM   1353  N   ARG A 104     -11.898  -7.990  16.491  1.00 19.44           N  
ATOM   1354  CA  ARG A 104     -12.142  -8.597  15.197  1.00 18.39           C  
ATOM   1355  C   ARG A 104     -10.847  -9.345  14.898  1.00 18.33           C  
ATOM   1356  O   ARG A 104      -9.770  -8.767  15.051  1.00 19.38           O  
ATOM   1357  CB  ARG A 104     -12.536  -7.553  14.158  1.00 21.19           C  
ATOM   1358  CG  ARG A 104     -14.035  -7.156  14.317  1.00 26.18           C  
ATOM   1359  CD  ARG A 104     -14.416  -6.173  13.220  1.00 29.68           C  
ATOM   1360  NE  ARG A 104     -13.610  -4.918  13.094  1.00 28.45           N  
ATOM   1361  CZ  ARG A 104     -13.578  -4.040  12.110  1.00 28.75           C  
ATOM   1362  NH1 ARG A 104     -14.371  -4.182  11.013  1.00 33.56           N  
ATOM   1363  NH2 ARG A 104     -12.617  -3.107  12.175  1.00 37.09           N1+
ATOM   1364  H   ARG A 104     -10.936  -7.743  16.676  1.00 19.44           H  
ATOM   1365  HA  ARG A 104     -12.924  -9.352  15.279  1.00 18.39           H  
ATOM   1366  HB3 ARG A 104     -12.338  -8.042  13.204  1.00 21.19           H  
ATOM   1367  HB2 ARG A 104     -11.786  -6.764  14.107  1.00 21.19           H  
ATOM   1368  HG3 ARG A 104     -14.167  -6.624  15.259  1.00 26.18           H  
ATOM   1369  HG2 ARG A 104     -14.678  -8.028  14.442  1.00 26.18           H  
ATOM   1370  HD3 ARG A 104     -15.440  -5.800  13.214  1.00 29.68           H  
ATOM   1371  HD2 ARG A 104     -14.327  -6.672  12.255  1.00 29.68           H  
ATOM   1372  HE  ARG A 104     -13.052  -4.659  13.895  1.00 28.45           H  
ATOM   1373 HH12 ARG A 104     -14.206  -3.604  10.201  1.00 33.56           H  
ATOM   1374 HH11 ARG A 104     -14.934  -5.012  10.892  1.00 33.56           H  
ATOM   1375 HH22 ARG A 104     -12.433  -2.538  11.361  1.00 37.09           H  
ATOM   1376 HH21 ARG A 104     -12.126  -2.772  12.991  1.00 37.09           H  
ATOM   1377  N   LEU A 105     -11.039 -10.591  14.474  1.00 11.89           N  
ATOM   1378  CA  LEU A 105     -10.064 -11.166  13.618  1.00 11.37           C  
ATOM   1379  C   LEU A 105     -10.770 -11.448  12.278  1.00 12.78           C  
ATOM   1380  O   LEU A 105     -11.877 -11.891  12.166  1.00 12.48           O  
ATOM   1381  CB  LEU A 105      -9.637 -12.522  14.224  1.00 11.96           C  
ATOM   1382  CG  LEU A 105      -8.926 -12.586  15.653  1.00 19.34           C  
ATOM   1383  CD1 LEU A 105      -8.663 -14.026  16.114  1.00 16.27           C  
ATOM   1384  CD2 LEU A 105      -7.641 -11.690  15.795  1.00 19.40           C  
ATOM   1385  H   LEU A 105     -11.999 -10.874  14.339  1.00 11.89           H  
ATOM   1386  HA  LEU A 105      -9.110 -10.643  13.566  1.00 11.37           H  
ATOM   1387  HB3 LEU A 105      -9.045 -13.061  13.485  1.00 11.96           H  
ATOM   1388  HB2 LEU A 105     -10.542 -13.113  14.366  1.00 11.96           H  
ATOM   1389  HG  LEU A 105      -9.719 -12.266  16.328  1.00 19.34           H  
ATOM   1390 HD11 LEU A 105      -8.843 -14.655  15.242  1.00 16.27           H  
ATOM   1391 HD12 LEU A 105      -7.635 -14.234  16.410  1.00 16.27           H  
ATOM   1392 HD13 LEU A 105      -9.383 -14.259  16.898  1.00 16.27           H  
ATOM   1393 HD21 LEU A 105      -6.893 -11.953  15.047  1.00 19.40           H  
ATOM   1394 HD22 LEU A 105      -7.738 -10.653  15.473  1.00 19.40           H  
ATOM   1395 HD23 LEU A 105      -7.260 -11.728  16.816  1.00 19.40           H  
ATOM   1396  N   PHE A 106      -9.898 -11.091  11.319  1.00  9.04           N  
ATOM   1397  CA  PHE A 106     -10.105 -11.316   9.945  1.00 10.84           C  
ATOM   1398  C   PHE A 106      -9.458 -12.637   9.449  1.00  9.79           C  
ATOM   1399  O   PHE A 106      -8.317 -12.838   9.898  1.00 11.94           O  
ATOM   1400  CB  PHE A 106      -9.567 -10.078   9.159  1.00 10.23           C  
ATOM   1401  CG  PHE A 106     -10.243  -8.755   9.387  1.00 14.64           C  
ATOM   1402  CD1 PHE A 106     -11.231  -8.296   8.441  1.00 12.20           C  
ATOM   1403  CD2 PHE A 106      -9.935  -7.985  10.574  1.00 13.58           C  
ATOM   1404  CE1 PHE A 106     -11.826  -7.055   8.609  1.00 14.62           C  
ATOM   1405  CE2 PHE A 106     -10.704  -6.836  10.776  1.00 16.59           C  
ATOM   1406  CZ  PHE A 106     -11.523  -6.325   9.780  1.00 14.21           C  
ATOM   1407  H   PHE A 106      -8.972 -10.870  11.656  1.00  9.04           H  
ATOM   1408  HA  PHE A 106     -11.189 -11.427   9.921  1.00 10.84           H  
ATOM   1409  HB3 PHE A 106      -9.445 -10.371   8.116  1.00 10.23           H  
ATOM   1410  HB2 PHE A 106      -8.505  -9.897   9.323  1.00 10.23           H  
ATOM   1411  HD1 PHE A 106     -11.556  -8.840   7.566  1.00 12.20           H  
ATOM   1412  HD2 PHE A 106      -9.173  -8.309  11.267  1.00 13.58           H  
ATOM   1413  HE1 PHE A 106     -12.596  -6.834   7.885  1.00 14.62           H  
ATOM   1414  HE2 PHE A 106     -10.497  -6.163  11.596  1.00 16.59           H  
ATOM   1415  HZ  PHE A 106     -11.909  -5.337   9.982  1.00 14.21           H  
ATOM   1416  N   PHE A 107     -10.156 -13.436   8.619  1.00 10.12           N  
ATOM   1417  CA  PHE A 107      -9.608 -14.575   7.794  1.00 10.90           C  
ATOM   1418  C   PHE A 107     -10.017 -14.373   6.330  1.00 12.08           C  
ATOM   1419  O   PHE A 107     -11.035 -13.720   6.143  1.00 12.20           O  
ATOM   1420  CB  PHE A 107     -10.105 -15.930   8.310  1.00 11.32           C  
ATOM   1421  CG  PHE A 107      -9.593 -16.140   9.768  1.00 10.33           C  
ATOM   1422  CD1 PHE A 107      -8.313 -16.661   9.997  1.00 10.25           C  
ATOM   1423  CD2 PHE A 107     -10.372 -15.696  10.854  1.00 10.01           C  
ATOM   1424  CE1 PHE A 107      -7.710 -16.569  11.253  1.00 12.02           C  
ATOM   1425  CE2 PHE A 107      -9.787 -15.730  12.109  1.00 12.92           C  
ATOM   1426  CZ  PHE A 107      -8.442 -16.081  12.279  1.00  9.86           C  
ATOM   1427  H   PHE A 107     -11.071 -13.154   8.298  1.00 10.12           H  
ATOM   1428  HA  PHE A 107      -8.519 -14.576   7.820  1.00 10.90           H  
ATOM   1429  HB3 PHE A 107      -9.740 -16.686   7.615  1.00 11.32           H  
ATOM   1430  HB2 PHE A 107     -11.190 -16.027   8.322  1.00 11.32           H  
ATOM   1431  HD1 PHE A 107      -7.755 -17.051   9.158  1.00 10.25           H  
ATOM   1432  HD2 PHE A 107     -11.354 -15.309  10.622  1.00 10.01           H  
ATOM   1433  HE1 PHE A 107      -6.730 -16.975  11.454  1.00 12.02           H  
ATOM   1434  HE2 PHE A 107     -10.405 -15.575  12.981  1.00 12.92           H  
ATOM   1435  HZ  PHE A 107      -8.033 -15.936  13.268  1.00  9.86           H  
ATOM   1436  N   TRP A 108      -9.208 -14.851   5.406  1.00 10.68           N  
ATOM   1437  CA  TRP A 108      -9.550 -14.663   3.956  1.00  9.37           C  
ATOM   1438  C   TRP A 108      -9.392 -16.037   3.404  1.00 11.42           C  
ATOM   1439  O   TRP A 108      -8.458 -16.797   3.736  1.00 12.03           O  
ATOM   1440  CB  TRP A 108      -8.778 -13.566   3.229  1.00 12.08           C  
ATOM   1441  CG  TRP A 108      -7.286 -13.729   3.180  1.00 12.67           C  
ATOM   1442  CD1 TRP A 108      -6.379 -13.437   4.230  1.00 11.00           C  
ATOM   1443  CD2 TRP A 108      -6.485 -14.388   2.167  1.00 11.55           C  
ATOM   1444  CE2 TRP A 108      -5.139 -14.431   2.597  1.00 11.46           C  
ATOM   1445  CE3 TRP A 108      -6.776 -14.961   0.913  1.00 14.89           C  
ATOM   1446  NE1 TRP A 108      -5.112 -13.993   3.916  1.00 10.93           N  
ATOM   1447  CZ2 TRP A 108      -4.111 -15.054   1.749  1.00 13.08           C  
ATOM   1448  CZ3 TRP A 108      -5.754 -15.396   0.042  1.00 13.94           C  
ATOM   1449  CH2 TRP A 108      -4.445 -15.533   0.463  1.00 14.17           C  
ATOM   1450  H   TRP A 108      -8.389 -15.421   5.558  1.00 10.68           H  
ATOM   1451  HA  TRP A 108     -10.574 -14.312   3.829  1.00  9.37           H  
ATOM   1452  HB3 TRP A 108      -8.952 -12.592   3.685  1.00 12.08           H  
ATOM   1453  HB2 TRP A 108      -9.215 -13.408   2.243  1.00 12.08           H  
ATOM   1454  HD1 TRP A 108      -6.670 -12.995   5.171  1.00 11.00           H  
ATOM   1455  HE3 TRP A 108      -7.818 -14.928   0.633  1.00 14.89           H  
ATOM   1456  HE1 TRP A 108      -4.360 -14.108   4.580  1.00 10.93           H  
ATOM   1457  HZ2 TRP A 108      -3.076 -15.083   2.056  1.00 13.08           H  
ATOM   1458  HZ3 TRP A 108      -6.020 -15.683  -0.964  1.00 13.94           H  
ATOM   1459  HH2 TRP A 108      -3.666 -15.779  -0.243  1.00 14.17           H  
ATOM   1460  N   MET A 109     -10.357 -16.509   2.567  1.00 10.95           N  
ATOM   1461  CA  MET A 109     -10.441 -17.855   2.110  1.00 12.21           C  
ATOM   1462  C   MET A 109      -9.351 -18.126   1.056  1.00 12.56           C  
ATOM   1463  O   MET A 109      -9.298 -17.302   0.143  1.00 13.75           O  
ATOM   1464  CB  MET A 109     -11.851 -18.092   1.623  1.00 10.42           C  
ATOM   1465  CG  MET A 109     -13.058 -17.999   2.657  1.00 12.79           C  
ATOM   1466  SD  MET A 109     -13.141 -19.483   3.769  1.00 16.46           S  
ATOM   1467  CE  MET A 109     -14.498 -18.813   4.816  1.00 15.29           C  
ATOM   1468  H   MET A 109     -11.189 -15.966   2.386  1.00 10.95           H  
ATOM   1469  HA  MET A 109     -10.320 -18.555   2.937  1.00 12.21           H  
ATOM   1470  HB3 MET A 109     -11.873 -19.173   1.484  1.00 10.42           H  
ATOM   1471  HB2 MET A 109     -12.041 -17.574   0.683  1.00 10.42           H  
ATOM   1472  HG3 MET A 109     -13.941 -17.888   2.028  1.00 12.79           H  
ATOM   1473  HG2 MET A 109     -12.876 -17.110   3.261  1.00 12.79           H  
ATOM   1474  HE1 MET A 109     -14.872 -19.668   5.380  1.00 15.29           H  
ATOM   1475  HE2 MET A 109     -14.053 -18.022   5.420  1.00 15.29           H  
ATOM   1476  HE3 MET A 109     -15.282 -18.400   4.182  1.00 15.29           H  
ATOM   1477  N   GLN A 110      -8.577 -19.221   1.255  1.00 11.74           N  
ATOM   1478  CA  GLN A 110      -7.577 -19.782   0.372  1.00 11.09           C  
ATOM   1479  C   GLN A 110      -8.093 -20.947  -0.469  1.00 15.02           C  
ATOM   1480  O   GLN A 110      -7.373 -21.353  -1.357  1.00 16.23           O  
ATOM   1481  CB  GLN A 110      -6.302 -20.179   1.118  1.00 12.07           C  
ATOM   1482  CG  GLN A 110      -5.559 -18.887   1.644  1.00 11.65           C  
ATOM   1483  CD  GLN A 110      -4.342 -19.187   2.485  1.00 15.58           C  
ATOM   1484  NE2 GLN A 110      -3.408 -18.244   2.663  1.00 13.65           N  
ATOM   1485  OE1 GLN A 110      -4.210 -20.302   2.927  1.00 13.06           O  
ATOM   1486  H   GLN A 110      -8.749 -19.848   2.028  1.00 11.74           H  
ATOM   1487  HA  GLN A 110      -7.270 -19.048  -0.373  1.00 11.09           H  
ATOM   1488  HB3 GLN A 110      -5.624 -20.771   0.503  1.00 12.07           H  
ATOM   1489  HB2 GLN A 110      -6.508 -20.852   1.950  1.00 12.07           H  
ATOM   1490  HG3 GLN A 110      -6.213 -18.302   2.291  1.00 11.65           H  
ATOM   1491  HG2 GLN A 110      -5.220 -18.260   0.819  1.00 11.65           H  
ATOM   1492 HE22 GLN A 110      -2.520 -18.467   3.090  1.00 13.65           H  
ATOM   1493 HE21 GLN A 110      -3.454 -17.395   2.118  1.00 13.65           H  
ATOM   1494  N   GLU A 111      -9.286 -21.472  -0.176  1.00 17.30           N  
ATOM   1495  CA  GLU A 111      -9.936 -22.576  -0.927  1.00 20.21           C  
ATOM   1496  C   GLU A 111     -10.016 -22.389  -2.458  1.00 17.29           C  
ATOM   1497  O   GLU A 111     -10.292 -21.321  -2.958  1.00 15.61           O  
ATOM   1498  CB  GLU A 111     -11.360 -22.714  -0.354  1.00 22.45           C  
ATOM   1499  CG  GLU A 111     -11.677 -23.331   0.972  1.00 29.51           C  
ATOM   1500  CD  GLU A 111     -11.216 -24.760   1.025  1.00 38.69           C  
ATOM   1501  OE1 GLU A 111     -10.499 -25.219   1.907  1.00 29.96           O  
ATOM   1502  OE2 GLU A 111     -11.644 -25.476   0.102  1.00 23.05           O1-
ATOM   1503  H   GLU A 111      -9.662 -21.197   0.720  1.00 17.30           H  
ATOM   1504  HA  GLU A 111      -9.348 -23.456  -0.666  1.00 20.21           H  
ATOM   1505  HB3 GLU A 111     -12.067 -23.160  -1.053  1.00 22.45           H  
ATOM   1506  HB2 GLU A 111     -11.776 -21.709  -0.280  1.00 22.45           H  
ATOM   1507  HG3 GLU A 111     -12.710 -23.280   1.316  1.00 29.51           H  
ATOM   1508  HG2 GLU A 111     -11.177 -22.742   1.740  1.00 29.51           H  
ATOM   1509  N   PRO A 112      -9.527 -23.386  -3.249  1.00 19.48           N  
ATOM   1510  CA  PRO A 112      -9.454 -23.268  -4.712  1.00 18.01           C  
ATOM   1511  C   PRO A 112     -10.747 -22.991  -5.470  1.00 20.54           C  
ATOM   1512  O   PRO A 112     -10.725 -22.234  -6.453  1.00 26.50           O  
ATOM   1513  CB  PRO A 112      -8.814 -24.591  -5.081  1.00 22.32           C  
ATOM   1514  CG  PRO A 112      -9.100 -25.540  -3.975  1.00 25.91           C  
ATOM   1515  CD  PRO A 112      -8.962 -24.639  -2.796  1.00 25.50           C  
ATOM   1516  HA  PRO A 112      -8.738 -22.465  -4.886  1.00 18.01           H  
ATOM   1517  HB3 PRO A 112      -7.740 -24.523  -5.254  1.00 22.32           H  
ATOM   1518  HB2 PRO A 112      -9.137 -25.065  -6.007  1.00 22.32           H  
ATOM   1519  HG3 PRO A 112      -8.397 -26.369  -3.883  1.00 25.91           H  
ATOM   1520  HG2 PRO A 112     -10.064 -26.043  -4.042  1.00 25.91           H  
ATOM   1521  HD2 PRO A 112      -9.444 -25.101  -1.934  1.00 25.50           H  
ATOM   1522  HD3 PRO A 112      -7.911 -24.553  -2.518  1.00 25.50           H  
ATOM   1523  N   LYS A 113     -11.864 -23.628  -5.132  1.00 21.40           N  
ATOM   1524  CA  LYS A 113     -13.113 -23.336  -5.803  1.00 20.27           C  
ATOM   1525  C   LYS A 113     -13.822 -22.203  -5.078  1.00 18.57           C  
ATOM   1526  O   LYS A 113     -13.802 -22.204  -3.855  1.00 17.84           O  
ATOM   1527  CB  LYS A 113     -13.989 -24.618  -5.816  1.00 24.98           C  
ATOM   1528  CG  LYS A 113     -13.465 -25.627  -6.831  1.00 24.24           C  
ATOM   1529  CD  LYS A 113     -13.471 -25.228  -8.280  1.00 33.75           C  
ATOM   1530  CE  LYS A 113     -12.645 -26.206  -9.165  1.00 32.14           C  
ATOM   1531  NZ  LYS A 113     -12.809 -26.105 -10.623  1.00 33.97           N1+
ATOM   1532  H   LYS A 113     -11.946 -24.066  -4.225  1.00 21.40           H  
ATOM   1533  HA  LYS A 113     -12.875 -22.992  -6.810  1.00 20.27           H  
ATOM   1534  HB3 LYS A 113     -15.048 -24.506  -6.049  1.00 24.98           H  
ATOM   1535  HB2 LYS A 113     -13.964 -25.141  -4.860  1.00 24.98           H  
ATOM   1536  HG3 LYS A 113     -13.970 -26.574  -6.638  1.00 24.24           H  
ATOM   1537  HG2 LYS A 113     -12.473 -25.753  -6.398  1.00 24.24           H  
ATOM   1538  HD3 LYS A 113     -13.033 -24.240  -8.420  1.00 33.75           H  
ATOM   1539  HD2 LYS A 113     -14.469 -25.194  -8.718  1.00 33.75           H  
ATOM   1540  HE3 LYS A 113     -12.766 -27.240  -8.841  1.00 32.14           H  
ATOM   1541  HE2 LYS A 113     -11.589 -25.951  -9.076  1.00 32.14           H  
ATOM   1542  HZ1 LYS A 113     -13.721 -26.467 -10.861  1.00 33.97           H  
ATOM   1543  HZ2 LYS A 113     -12.924 -25.144 -10.912  1.00 33.97           H  
ATOM   1544  HZ3 LYS A 113     -12.043 -26.571 -11.088  1.00 33.97           H  
ATOM   1545  N   THR A 114     -14.597 -21.424  -5.825  1.00 18.00           N  
ATOM   1546  CA  THR A 114     -15.302 -20.238  -5.338  1.00 16.44           C  
ATOM   1547  C   THR A 114     -16.839 -20.598  -5.054  1.00 19.39           C  
ATOM   1548  O   THR A 114     -17.389 -21.624  -5.505  1.00 19.53           O  
ATOM   1549  CB  THR A 114     -15.335 -19.158  -6.499  1.00 20.94           C  
ATOM   1550  CG2 THR A 114     -13.896 -18.675  -6.739  1.00 20.83           C  
ATOM   1551  OG1 THR A 114     -15.617 -19.701  -7.776  1.00 18.46           O  
ATOM   1552  H   THR A 114     -14.702 -21.635  -6.807  1.00 18.00           H  
ATOM   1553  HA  THR A 114     -14.877 -19.835  -4.418  1.00 16.44           H  
ATOM   1554  HB  THR A 114     -15.981 -18.338  -6.184  1.00 20.94           H  
ATOM   1555 HG21 THR A 114     -13.977 -17.890  -7.491  1.00 20.83           H  
ATOM   1556 HG22 THR A 114     -13.529 -18.213  -5.822  1.00 20.83           H  
ATOM   1557 HG23 THR A 114     -13.193 -19.457  -7.026  1.00 20.83           H  
ATOM   1558  HG1 THR A 114     -16.573 -19.736  -7.844  1.00 18.46           H  
ATOM   1559  N   ASP A 115     -17.508 -19.785  -4.213  1.00 17.44           N  
ATOM   1560  CA  ASP A 115     -18.893 -19.774  -3.744  1.00 21.91           C  
ATOM   1561  C   ASP A 115     -19.341 -20.995  -2.901  1.00 21.09           C  
ATOM   1562  O   ASP A 115     -20.423 -21.230  -2.421  1.00 22.00           O  
ATOM   1563  CB  ASP A 115     -19.958 -19.547  -4.822  1.00 25.31           C  
ATOM   1564  CG  ASP A 115     -19.655 -18.456  -5.777  1.00 37.84           C  
ATOM   1565  OD1 ASP A 115     -19.336 -17.324  -5.289  1.00 35.07           O  
ATOM   1566  OD2 ASP A 115     -20.031 -18.688  -6.981  1.00 48.08           O1-
ATOM   1567  H   ASP A 115     -16.974 -19.015  -3.837  1.00 17.44           H  
ATOM   1568  HA  ASP A 115     -18.972 -19.014  -2.967  1.00 21.91           H  
ATOM   1569  HB3 ASP A 115     -20.970 -19.402  -4.443  1.00 25.31           H  
ATOM   1570  HB2 ASP A 115     -19.859 -20.494  -5.352  1.00 25.31           H  
ATOM   1571  N   GLN A 116     -18.372 -21.841  -2.566  1.00 15.08           N  
ATOM   1572  CA  GLN A 116     -18.453 -22.923  -1.574  1.00 14.91           C  
ATOM   1573  C   GLN A 116     -18.014 -22.383  -0.193  1.00 15.45           C  
ATOM   1574  O   GLN A 116     -18.263 -23.014   0.781  1.00 13.61           O  
ATOM   1575  CB  GLN A 116     -17.447 -24.128  -1.878  1.00 19.23           C  
ATOM   1576  CG  GLN A 116     -17.810 -24.944  -3.112  1.00 22.46           C  
ATOM   1577  CD  GLN A 116     -16.891 -26.149  -3.566  1.00 32.49           C  
ATOM   1578  NE2 GLN A 116     -15.807 -26.486  -2.913  1.00 39.08           N  
ATOM   1579  OE1 GLN A 116     -17.297 -26.734  -4.578  1.00 33.37           O  
ATOM   1580  H   GLN A 116     -17.436 -21.647  -2.893  1.00 15.08           H  
ATOM   1581  HA  GLN A 116     -19.439 -23.386  -1.534  1.00 14.91           H  
ATOM   1582  HB3 GLN A 116     -17.345 -24.882  -1.097  1.00 19.23           H  
ATOM   1583  HB2 GLN A 116     -16.428 -23.742  -1.900  1.00 19.23           H  
ATOM   1584  HG3 GLN A 116     -17.965 -24.209  -3.902  1.00 22.46           H  
ATOM   1585  HG2 GLN A 116     -18.735 -25.431  -2.802  1.00 22.46           H  
ATOM   1586 HE22 GLN A 116     -15.261 -27.256  -3.273  1.00 39.08           H  
ATOM   1587 HE21 GLN A 116     -15.491 -25.933  -2.129  1.00 39.08           H  
ATOM   1588  N   ASP A 117     -17.508 -21.123  -0.186  1.00 13.43           N  
ATOM   1589  CA  ASP A 117     -17.412 -20.159   0.936  1.00 16.40           C  
ATOM   1590  C   ASP A 117     -18.794 -19.949   1.601  1.00 14.96           C  
ATOM   1591  O   ASP A 117     -18.850 -19.842   2.797  1.00 13.82           O  
ATOM   1592  CB  ASP A 117     -16.823 -18.820   0.496  1.00 14.79           C  
ATOM   1593  CG  ASP A 117     -15.529 -18.741  -0.271  1.00 17.56           C  
ATOM   1594  OD1 ASP A 117     -15.130 -19.713  -0.921  1.00 15.81           O  
ATOM   1595  OD2 ASP A 117     -15.064 -17.582  -0.492  1.00 15.95           O1-
ATOM   1596  H   ASP A 117     -17.425 -20.659  -1.079  1.00 13.43           H  
ATOM   1597  HA  ASP A 117     -16.758 -20.600   1.687  1.00 16.40           H  
ATOM   1598  HB3 ASP A 117     -16.780 -18.264   1.432  1.00 14.79           H  
ATOM   1599  HB2 ASP A 117     -17.612 -18.296  -0.044  1.00 14.79           H  
ATOM   1600  N   GLU A 118     -19.801 -19.939   0.774  1.00 14.70           N  
ATOM   1601  CA  GLU A 118     -21.208 -19.921   1.260  1.00 16.26           C  
ATOM   1602  C   GLU A 118     -21.567 -21.030   2.212  1.00 16.01           C  
ATOM   1603  O   GLU A 118     -21.955 -20.704   3.335  1.00 14.94           O  
ATOM   1604  CB  GLU A 118     -22.115 -19.780   0.047  1.00 24.44           C  
ATOM   1605  CG  GLU A 118     -21.872 -18.460  -0.804  1.00 30.96           C  
ATOM   1606  CD  GLU A 118     -22.855 -18.297  -1.951  1.00 37.52           C  
ATOM   1607  OE1 GLU A 118     -23.004 -17.168  -2.419  1.00 44.89           O  
ATOM   1608  OE2 GLU A 118     -23.490 -19.303  -2.344  1.00 25.87           O1-
ATOM   1609  H   GLU A 118     -19.581 -20.058  -0.204  1.00 14.70           H  
ATOM   1610  HA  GLU A 118     -21.455 -18.970   1.731  1.00 16.26           H  
ATOM   1611  HB3 GLU A 118     -23.153 -19.752   0.378  1.00 24.44           H  
ATOM   1612  HB2 GLU A 118     -22.104 -20.691  -0.551  1.00 24.44           H  
ATOM   1613  HG3 GLU A 118     -20.885 -18.439  -1.266  1.00 30.96           H  
ATOM   1614  HG2 GLU A 118     -21.931 -17.581  -0.161  1.00 30.96           H  
ATOM   1615  N   GLU A 119     -21.346 -22.280   1.851  1.00 13.70           N  
ATOM   1616  CA  GLU A 119     -21.570 -23.524   2.595  1.00 15.56           C  
ATOM   1617  C   GLU A 119     -20.698 -23.603   3.883  1.00 11.64           C  
ATOM   1618  O   GLU A 119     -21.182 -23.858   4.985  1.00 10.58           O  
ATOM   1619  CB  GLU A 119     -21.297 -24.738   1.652  1.00 18.50           C  
ATOM   1620  CG  GLU A 119     -21.685 -24.607   0.127  1.00 26.28           C  
ATOM   1621  CD  GLU A 119     -21.413 -25.932  -0.504  1.00 34.25           C  
ATOM   1622  OE1 GLU A 119     -22.325 -26.635  -0.992  1.00 35.05           O  
ATOM   1623  OE2 GLU A 119     -20.249 -26.341  -0.453  1.00 38.72           O1-
ATOM   1624  H   GLU A 119     -20.913 -22.448   0.954  1.00 13.70           H  
ATOM   1625  HA  GLU A 119     -22.617 -23.592   2.892  1.00 15.56           H  
ATOM   1626  HB3 GLU A 119     -21.707 -25.675   2.028  1.00 18.50           H  
ATOM   1627  HB2 GLU A 119     -20.216 -24.880   1.653  1.00 18.50           H  
ATOM   1628  HG3 GLU A 119     -21.109 -23.813  -0.350  1.00 26.28           H  
ATOM   1629  HG2 GLU A 119     -22.712 -24.244   0.083  1.00 26.28           H  
ATOM   1630  N   HIS A 120     -19.382 -23.316   3.709  1.00 12.17           N  
ATOM   1631  CA  HIS A 120     -18.353 -23.104   4.711  1.00 11.83           C  
ATOM   1632  C   HIS A 120     -18.884 -22.122   5.813  1.00  9.40           C  
ATOM   1633  O   HIS A 120     -18.947 -22.472   6.975  1.00  9.48           O  
ATOM   1634  CB  HIS A 120     -16.999 -22.627   4.119  1.00 10.87           C  
ATOM   1635  CG  HIS A 120     -16.224 -23.743   3.402  1.00 13.19           C  
ATOM   1636  CD2 HIS A 120     -15.625 -23.751   2.146  1.00 13.62           C  
ATOM   1637  ND1 HIS A 120     -16.023 -24.994   3.919  1.00 18.76           N  
ATOM   1638  CE1 HIS A 120     -15.499 -25.706   3.003  1.00 16.66           C  
ATOM   1639  NE2 HIS A 120     -15.227 -25.051   1.898  1.00 16.62           N  
ATOM   1640  H   HIS A 120     -19.002 -23.227   2.778  1.00 12.17           H  
ATOM   1641  HA  HIS A 120     -18.182 -24.069   5.187  1.00 11.83           H  
ATOM   1642  HB3 HIS A 120     -16.372 -22.178   4.890  1.00 10.87           H  
ATOM   1643  HB2 HIS A 120     -17.025 -21.797   3.413  1.00 10.87           H  
ATOM   1644  HD2 HIS A 120     -15.416 -23.022   1.376  1.00 13.62           H  
ATOM   1645  HE1 HIS A 120     -15.448 -26.784   2.983  1.00 16.66           H  
ATOM   1646  HE2 HIS A 120     -14.744 -25.227   1.029  1.00 16.62           H  
ATOM   1647  N   CYS A 121     -19.133 -20.918   5.359  1.00  9.30           N  
ATOM   1648  CA  CYS A 121     -19.709 -19.857   6.262  1.00  8.75           C  
ATOM   1649  C   CYS A 121     -21.013 -20.364   6.961  1.00 11.23           C  
ATOM   1650  O   CYS A 121     -21.039 -20.201   8.164  1.00  8.59           O  
ATOM   1651  CB  CYS A 121     -20.081 -18.616   5.416  1.00 14.08           C  
ATOM   1652  SG  CYS A 121     -20.513 -17.170   6.343  1.00 16.10           S  
ATOM   1653  H   CYS A 121     -18.979 -20.597   4.414  1.00  9.30           H  
ATOM   1654  HA  CYS A 121     -18.906 -19.631   6.964  1.00  8.75           H  
ATOM   1655  HB3 CYS A 121     -20.886 -18.992   4.785  1.00 14.08           H  
ATOM   1656  HB2 CYS A 121     -19.316 -18.431   4.661  1.00 14.08           H  
ATOM   1657  HG  CYS A 121     -21.782 -17.132   5.930  1.00 16.10           H  
ATOM   1658  N   ARG A 122     -21.976 -20.887   6.182  1.00  9.91           N  
ATOM   1659  CA  ARG A 122     -23.218 -21.446   6.685  1.00 13.00           C  
ATOM   1660  C   ARG A 122     -23.081 -22.499   7.811  1.00 12.03           C  
ATOM   1661  O   ARG A 122     -23.892 -22.447   8.741  1.00  9.56           O  
ATOM   1662  CB  ARG A 122     -24.247 -21.902   5.584  1.00 14.97           C  
ATOM   1663  CG  ARG A 122     -24.938 -20.804   4.677  1.00 22.15           C  
ATOM   1664  CD  ARG A 122     -26.188 -21.265   3.927  1.00 29.00           C  
ATOM   1665  NE  ARG A 122     -25.872 -22.486   3.145  1.00 31.99           N  
ATOM   1666  CZ  ARG A 122     -25.494 -22.629   1.868  1.00 37.96           C  
ATOM   1667  NH1 ARG A 122     -25.334 -21.541   1.124  1.00 37.23           N  
ATOM   1668  NH2 ARG A 122     -25.386 -23.840   1.321  1.00 38.85           N1+
ATOM   1669  H   ARG A 122     -21.660 -20.881   5.223  1.00  9.91           H  
ATOM   1670  HA  ARG A 122     -23.748 -20.618   7.155  1.00 13.00           H  
ATOM   1671  HB3 ARG A 122     -25.130 -22.378   6.011  1.00 14.97           H  
ATOM   1672  HB2 ARG A 122     -23.840 -22.727   4.999  1.00 14.97           H  
ATOM   1673  HG3 ARG A 122     -24.242 -20.226   4.069  1.00 22.15           H  
ATOM   1674  HG2 ARG A 122     -25.212 -20.235   5.565  1.00 22.15           H  
ATOM   1675  HD3 ARG A 122     -26.390 -20.500   3.178  1.00 29.00           H  
ATOM   1676  HD2 ARG A 122     -27.125 -21.295   4.483  1.00 29.00           H  
ATOM   1677  HE  ARG A 122     -26.199 -23.318   3.615  1.00 31.99           H  
ATOM   1678 HH12 ARG A 122     -25.076 -21.526   0.148  1.00 37.23           H  
ATOM   1679 HH11 ARG A 122     -25.786 -20.705   1.465  1.00 37.23           H  
ATOM   1680 HH22 ARG A 122     -25.217 -23.918   0.328  1.00 38.85           H  
ATOM   1681 HH21 ARG A 122     -25.757 -24.620   1.844  1.00 38.85           H  
ATOM   1682  N   LYS A 123     -22.059 -23.403   7.696  1.00  9.79           N  
ATOM   1683  CA  LYS A 123     -21.732 -24.461   8.688  1.00 11.76           C  
ATOM   1684  C   LYS A 123     -21.361 -23.856  10.045  1.00 10.03           C  
ATOM   1685  O   LYS A 123     -21.708 -24.345  11.131  1.00  9.08           O  
ATOM   1686  CB  LYS A 123     -20.668 -25.364   8.085  1.00 14.19           C  
ATOM   1687  CG  LYS A 123     -20.532 -26.784   8.878  1.00 18.33           C  
ATOM   1688  CD  LYS A 123     -21.791 -27.582   9.156  1.00 23.14           C  
ATOM   1689  CE  LYS A 123     -22.649 -27.750   7.851  1.00 32.30           C  
ATOM   1690  NZ  LYS A 123     -23.918 -28.603   8.002  1.00 21.12           N1+
ATOM   1691  H   LYS A 123     -21.420 -23.363   6.915  1.00  9.79           H  
ATOM   1692  HA  LYS A 123     -22.695 -24.951   8.828  1.00 11.76           H  
ATOM   1693  HB3 LYS A 123     -19.699 -24.895   7.918  1.00 14.19           H  
ATOM   1694  HB2 LYS A 123     -20.915 -25.715   7.084  1.00 14.19           H  
ATOM   1695  HG3 LYS A 123     -20.228 -26.680   9.920  1.00 18.33           H  
ATOM   1696  HG2 LYS A 123     -19.735 -27.370   8.419  1.00 18.33           H  
ATOM   1697  HD3 LYS A 123     -22.348 -27.091   9.954  1.00 23.14           H  
ATOM   1698  HD2 LYS A 123     -21.555 -28.603   9.455  1.00 23.14           H  
ATOM   1699  HE3 LYS A 123     -22.048 -28.267   7.103  1.00 32.30           H  
ATOM   1700  HE2 LYS A 123     -22.981 -26.803   7.426  1.00 32.30           H  
ATOM   1701  HZ1 LYS A 123     -24.341 -28.790   7.104  1.00 21.12           H  
ATOM   1702  HZ2 LYS A 123     -23.695 -29.485   8.440  1.00 21.12           H  
ATOM   1703  HZ3 LYS A 123     -24.627 -28.134   8.548  1.00 21.12           H  
ATOM   1704  N   VAL A 124     -20.594 -22.732   9.953  1.00  7.59           N  
ATOM   1705  CA  VAL A 124     -20.232 -22.033  11.127  1.00  8.72           C  
ATOM   1706  C   VAL A 124     -21.353 -21.276  11.931  1.00  9.49           C  
ATOM   1707  O   VAL A 124     -21.380 -21.361  13.141  1.00  8.53           O  
ATOM   1708  CB  VAL A 124     -19.027 -21.013  10.858  1.00  8.05           C  
ATOM   1709  CG1 VAL A 124     -18.576 -20.072  12.029  1.00  8.66           C  
ATOM   1710  CG2 VAL A 124     -17.828 -21.589  10.110  1.00  9.05           C  
ATOM   1711  H   VAL A 124     -20.518 -22.335   9.028  1.00  7.59           H  
ATOM   1712  HA  VAL A 124     -19.756 -22.708  11.838  1.00  8.72           H  
ATOM   1713  HB  VAL A 124     -19.368 -20.207  10.209  1.00  8.05           H  
ATOM   1714 HG11 VAL A 124     -19.437 -19.618  12.520  1.00  8.66           H  
ATOM   1715 HG12 VAL A 124     -18.109 -20.727  12.765  1.00  8.66           H  
ATOM   1716 HG13 VAL A 124     -17.871 -19.309  11.698  1.00  8.66           H  
ATOM   1717 HG21 VAL A 124     -18.026 -21.606   9.038  1.00  9.05           H  
ATOM   1718 HG22 VAL A 124     -16.917 -21.013  10.276  1.00  9.05           H  
ATOM   1719 HG23 VAL A 124     -17.696 -22.639  10.370  1.00  9.05           H  
ATOM   1720  N   ASN A 125     -22.309 -20.678  11.183  1.00  9.23           N  
ATOM   1721  CA  ASN A 125     -23.556 -20.140  11.648  1.00 10.72           C  
ATOM   1722  C   ASN A 125     -24.498 -21.219  12.171  1.00  8.85           C  
ATOM   1723  O   ASN A 125     -25.221 -20.891  13.116  1.00 12.34           O  
ATOM   1724  CB  ASN A 125     -24.357 -19.374  10.575  1.00  9.96           C  
ATOM   1725  CG  ASN A 125     -23.793 -18.029  10.138  1.00 11.44           C  
ATOM   1726  ND2 ASN A 125     -22.858 -17.916   9.180  1.00  7.45           N  
ATOM   1727  OD1 ASN A 125     -24.157 -16.961  10.693  1.00 14.08           O  
ATOM   1728  H   ASN A 125     -22.273 -20.879  10.194  1.00  9.23           H  
ATOM   1729  HA  ASN A 125     -23.421 -19.554  12.557  1.00 10.72           H  
ATOM   1730  HB3 ASN A 125     -25.335 -19.102  10.971  1.00  9.96           H  
ATOM   1731  HB2 ASN A 125     -24.658 -20.007   9.740  1.00  9.96           H  
ATOM   1732 HD22 ASN A 125     -22.598 -17.009   8.820  1.00  7.45           H  
ATOM   1733 HD21 ASN A 125     -22.382 -18.720   8.796  1.00  7.45           H  
ATOM   1734  N   GLU A 126     -24.512 -22.478  11.705  1.00  8.44           N  
ATOM   1735  CA  GLU A 126     -25.160 -23.618  12.366  1.00  8.40           C  
ATOM   1736  C   GLU A 126     -24.653 -23.798  13.827  1.00 10.18           C  
ATOM   1737  O   GLU A 126     -25.516 -23.837  14.713  1.00 11.29           O  
ATOM   1738  CB  GLU A 126     -25.102 -24.886  11.523  1.00  9.58           C  
ATOM   1739  CG  GLU A 126     -25.912 -24.884  10.159  1.00 16.15           C  
ATOM   1740  CD  GLU A 126     -25.944 -26.209   9.389  1.00 23.38           C  
ATOM   1741  OE1 GLU A 126     -26.388 -26.224   8.237  1.00 25.90           O  
ATOM   1742  OE2 GLU A 126     -25.638 -27.284  10.041  1.00 27.68           O1-
ATOM   1743  H   GLU A 126     -23.954 -22.683  10.889  1.00  8.44           H  
ATOM   1744  HA  GLU A 126     -26.213 -23.350  12.452  1.00  8.40           H  
ATOM   1745  HB3 GLU A 126     -25.580 -25.645  12.142  1.00  9.58           H  
ATOM   1746  HB2 GLU A 126     -24.085 -25.215  11.308  1.00  9.58           H  
ATOM   1747  HG3 GLU A 126     -25.647 -24.118   9.430  1.00 16.15           H  
ATOM   1748  HG2 GLU A 126     -26.960 -24.722  10.412  1.00 16.15           H  
ATOM   1749  N   TYR A 127     -23.306 -23.848  14.076  1.00  8.73           N  
ATOM   1750  CA  TYR A 127     -22.769 -24.035  15.403  1.00 10.64           C  
ATOM   1751  C   TYR A 127     -22.995 -22.795  16.353  1.00 13.64           C  
ATOM   1752  O   TYR A 127     -23.252 -22.966  17.510  1.00 13.33           O  
ATOM   1753  CB  TYR A 127     -21.323 -24.452  15.292  1.00 10.38           C  
ATOM   1754  CG  TYR A 127     -21.020 -25.675  14.477  1.00 12.71           C  
ATOM   1755  CD1 TYR A 127     -19.883 -25.734  13.649  1.00 15.75           C  
ATOM   1756  CD2 TYR A 127     -22.001 -26.728  14.291  1.00 14.82           C  
ATOM   1757  CE1 TYR A 127     -19.593 -26.842  12.767  1.00 17.53           C  
ATOM   1758  CE2 TYR A 127     -21.693 -27.852  13.589  1.00 20.56           C  
ATOM   1759  CZ  TYR A 127     -20.447 -27.955  12.854  1.00 24.34           C  
ATOM   1760  OH  TYR A 127     -20.028 -29.052  12.139  1.00 27.53           O  
ATOM   1761  H   TYR A 127     -22.736 -23.864  13.242  1.00  8.73           H  
ATOM   1762  HA  TYR A 127     -23.351 -24.797  15.922  1.00 10.64           H  
ATOM   1763  HB3 TYR A 127     -21.059 -24.590  16.340  1.00 10.38           H  
ATOM   1764  HB2 TYR A 127     -20.816 -23.534  14.993  1.00 10.38           H  
ATOM   1765  HD1 TYR A 127     -19.224 -24.879  13.609  1.00 15.75           H  
ATOM   1766  HD2 TYR A 127     -22.858 -26.582  14.932  1.00 14.82           H  
ATOM   1767  HE1 TYR A 127     -18.749 -26.784  12.096  1.00 17.53           H  
ATOM   1768  HE2 TYR A 127     -22.425 -28.646  13.549  1.00 20.56           H  
ATOM   1769  HH  TYR A 127     -19.091 -28.995  11.939  1.00 27.53           H  
ATOM   1770  N   LEU A 128     -23.115 -21.546  15.814  1.00 10.23           N  
ATOM   1771  CA  LEU A 128     -23.637 -20.332  16.469  1.00  9.24           C  
ATOM   1772  C   LEU A 128     -25.100 -20.401  16.872  1.00 12.69           C  
ATOM   1773  O   LEU A 128     -25.452 -20.114  17.980  1.00 13.19           O  
ATOM   1774  CB  LEU A 128     -23.390 -19.067  15.587  1.00  9.26           C  
ATOM   1775  CG  LEU A 128     -21.894 -18.735  15.310  1.00 11.09           C  
ATOM   1776  CD1 LEU A 128     -21.737 -17.752  14.171  1.00 14.49           C  
ATOM   1777  CD2 LEU A 128     -21.173 -18.310  16.575  1.00 14.96           C  
ATOM   1778  H   LEU A 128     -23.059 -21.389  14.818  1.00 10.23           H  
ATOM   1779  HA  LEU A 128     -23.016 -20.174  17.350  1.00  9.24           H  
ATOM   1780  HB3 LEU A 128     -23.777 -18.225  16.160  1.00  9.26           H  
ATOM   1781  HB2 LEU A 128     -23.927 -19.225  14.652  1.00  9.26           H  
ATOM   1782  HG  LEU A 128     -21.317 -19.591  14.960  1.00 11.09           H  
ATOM   1783 HD11 LEU A 128     -21.121 -18.228  13.409  1.00 14.49           H  
ATOM   1784 HD12 LEU A 128     -22.647 -17.373  13.706  1.00 14.49           H  
ATOM   1785 HD13 LEU A 128     -21.174 -16.874  14.485  1.00 14.49           H  
ATOM   1786 HD21 LEU A 128     -21.889 -17.815  17.230  1.00 14.96           H  
ATOM   1787 HD22 LEU A 128     -20.816 -19.142  17.182  1.00 14.96           H  
ATOM   1788 HD23 LEU A 128     -20.357 -17.616  16.370  1.00 14.96           H  
ATOM   1789  N   ASN A 129     -25.958 -20.764  15.926  1.00 10.18           N  
ATOM   1790  CA  ASN A 129     -27.447 -20.803  16.075  1.00 12.07           C  
ATOM   1791  C   ASN A 129     -27.910 -21.914  16.997  1.00 18.62           C  
ATOM   1792  O   ASN A 129     -28.760 -21.724  17.811  1.00 15.54           O  
ATOM   1793  CB  ASN A 129     -28.246 -20.908  14.800  1.00 10.71           C  
ATOM   1794  CG  ASN A 129     -28.345 -19.745  13.856  1.00 14.18           C  
ATOM   1795  ND2 ASN A 129     -28.553 -20.014  12.577  1.00 10.41           N  
ATOM   1796  OD1 ASN A 129     -28.275 -18.594  14.205  1.00 14.86           O  
ATOM   1797  H   ASN A 129     -25.601 -20.978  15.005  1.00 10.18           H  
ATOM   1798  HA  ASN A 129     -27.673 -19.836  16.524  1.00 12.07           H  
ATOM   1799  HB3 ASN A 129     -29.260 -21.061  15.169  1.00 10.71           H  
ATOM   1800  HB2 ASN A 129     -27.959 -21.743  14.160  1.00 10.71           H  
ATOM   1801 HD22 ASN A 129     -28.441 -19.269  11.904  1.00 10.41           H  
ATOM   1802 HD21 ASN A 129     -28.579 -20.941  12.179  1.00 10.41           H  
ATOM   1803  N   ASN A 130     -27.345 -23.089  16.772  1.00 13.63           N  
ATOM   1804  CA  ASN A 130     -27.566 -24.241  17.672  1.00 18.98           C  
ATOM   1805  C   ASN A 130     -26.168 -24.680  18.237  1.00 17.91           C  
ATOM   1806  O   ASN A 130     -25.370 -25.173  17.443  1.00 17.49           O  
ATOM   1807  CB  ASN A 130     -28.173 -25.369  16.865  1.00 18.02           C  
ATOM   1808  CG  ASN A 130     -29.574 -25.138  16.288  1.00 30.96           C  
ATOM   1809  ND2 ASN A 130     -30.625 -25.864  16.667  1.00 32.07           N  
ATOM   1810  OD1 ASN A 130     -29.775 -24.252  15.407  1.00 34.23           O  
ATOM   1811  H   ASN A 130     -26.538 -23.092  16.163  1.00 13.63           H  
ATOM   1812  HA  ASN A 130     -28.239 -23.868  18.444  1.00 18.98           H  
ATOM   1813  HB3 ASN A 130     -28.210 -26.226  17.538  1.00 18.02           H  
ATOM   1814  HB2 ASN A 130     -27.522 -25.694  16.053  1.00 18.02           H  
ATOM   1815 HD22 ASN A 130     -31.503 -25.594  16.245  1.00 32.07           H  
ATOM   1816 HD21 ASN A 130     -30.616 -26.492  17.458  1.00 32.07           H  
ATOM   1817  N   PRO A 131     -25.865 -24.458  19.561  1.00 15.33           N  
ATOM   1818  CA  PRO A 131     -24.868 -25.091  20.381  1.00 16.44           C  
ATOM   1819  C   PRO A 131     -24.575 -26.593  20.008  1.00 20.17           C  
ATOM   1820  O   PRO A 131     -25.447 -27.435  20.303  1.00 20.62           O  
ATOM   1821  CB  PRO A 131     -25.198 -24.910  21.850  1.00 18.69           C  
ATOM   1822  CG  PRO A 131     -25.969 -23.677  21.737  1.00 19.61           C  
ATOM   1823  CD  PRO A 131     -26.748 -23.750  20.454  1.00 18.12           C  
ATOM   1824  HA  PRO A 131     -23.911 -24.590  20.240  1.00 16.44           H  
ATOM   1825  HB3 PRO A 131     -24.307 -24.832  22.474  1.00 18.69           H  
ATOM   1826  HB2 PRO A 131     -25.771 -25.695  22.343  1.00 18.69           H  
ATOM   1827  HG3 PRO A 131     -25.238 -22.869  21.766  1.00 19.61           H  
ATOM   1828  HG2 PRO A 131     -26.599 -23.607  22.624  1.00 19.61           H  
ATOM   1829  HD2 PRO A 131     -27.660 -24.346  20.466  1.00 18.12           H  
ATOM   1830  HD3 PRO A 131     -26.972 -22.777  20.018  1.00 18.12           H  
ATOM   1831  N   PRO A 132     -23.515 -26.968  19.277  1.00 24.56           N  
ATOM   1832  CA  PRO A 132     -23.283 -28.424  19.000  1.00 26.91           C  
ATOM   1833  C   PRO A 132     -22.838 -29.245  20.252  1.00 27.86           C  
ATOM   1834  O   PRO A 132     -22.271 -28.609  21.135  1.00 28.62           O  
ATOM   1835  CB  PRO A 132     -22.155 -28.430  17.921  1.00 24.45           C  
ATOM   1836  CG  PRO A 132     -21.433 -27.033  18.231  1.00 24.09           C  
ATOM   1837  CD  PRO A 132     -22.524 -26.054  18.732  1.00 22.11           C  
ATOM   1838  HA  PRO A 132     -24.162 -28.918  18.586  1.00 26.91           H  
ATOM   1839  HB3 PRO A 132     -22.561 -28.632  16.929  1.00 24.45           H  
ATOM   1840  HB2 PRO A 132     -21.530 -29.302  18.109  1.00 24.45           H  
ATOM   1841  HG3 PRO A 132     -20.865 -26.624  17.395  1.00 24.09           H  
ATOM   1842  HG2 PRO A 132     -20.718 -27.197  19.037  1.00 24.09           H  
ATOM   1843  HD2 PRO A 132     -22.044 -25.463  19.512  1.00 22.11           H  
ATOM   1844  HD3 PRO A 132     -22.989 -25.553  17.883  1.00 22.11           H  
ATOM   1845  N   NMA A 132A    -23.021 -30.586  20.304  1.00  0.00           N  
ATOM   1846  CA  NMA A 132A    -22.348 -31.458  21.271  1.00  0.00           C  
ATOM   1847  H   NMA A 132A    -23.389 -30.989  19.453  1.00  0.00           H  
ATOM   1848 1HA  NMA A 132A    -21.677 -32.139  20.746  1.00  0.00           H  
ATOM   1849 2HA  NMA A 132A    -21.717 -31.005  22.036  1.00  0.00           H  
ATOM   1850 3HA  NMA A 132A    -22.935 -32.233  21.764  1.00  0.00           H  
TER    1851      NMA A 132A
ATOM   1852  CH3 ACE B  20      -5.615   6.849  13.400  1.00  0.00           C  
ATOM   1853  C   ACE B  20      -4.664   8.039  13.111  1.00  0.00           C  
ATOM   1854  O   ACE B  20      -4.426   8.983  13.981  1.00  0.00           O  
ATOM   1855 1H   ACE B  20      -6.493   6.886  12.755  1.00  0.00           H  
ATOM   1856 2H   ACE B  20      -5.077   5.902  13.362  1.00  0.00           H  
ATOM   1857 3H   ACE B  20      -5.992   6.991  14.413  1.00  0.00           H  
ATOM   1858  N   LYS B  21      -4.279   8.059  11.799  1.00 50.58      D000 N  
ATOM   1859  CA  LYS B  21      -3.346   8.946  11.177  1.00 34.33      D000 C  
ATOM   1860  C   LYS B  21      -3.589   8.976   9.650  1.00 34.38      D000 C  
ATOM   1861  O   LYS B  21      -3.512   7.939   9.021  1.00 25.10      D000 O  
ATOM   1862  CB  LYS B  21      -1.894   8.529  11.552  1.00 32.74      D000 C  
ATOM   1863  CG  LYS B  21      -1.488   7.076  11.201  1.00 41.67      D000 C  
ATOM   1864  CD  LYS B  21      -0.001   7.059  11.521  1.00 46.26      D000 C  
ATOM   1865  CE  LYS B  21       0.702   5.712  11.318  1.00 39.34      D000 C  
ATOM   1866  NZ  LYS B  21       2.101   5.781  11.651  1.00 53.68      D000 N1+
ATOM   1867  H2  LYS B  21      -4.529   7.294  11.190  1.00 50.58           H  
ATOM   1868  HA  LYS B  21      -3.442   9.905  11.685  1.00 34.33           H  
ATOM   1869  HB3 LYS B  21      -1.822   8.578  12.638  1.00 32.74           H  
ATOM   1870  HB2 LYS B  21      -1.153   9.258  11.225  1.00 32.74           H  
ATOM   1871  HG3 LYS B  21      -1.771   6.937  10.158  1.00 41.67           H  
ATOM   1872  HG2 LYS B  21      -2.044   6.254  11.653  1.00 41.67           H  
ATOM   1873  HD3 LYS B  21       0.276   7.493  12.481  1.00 46.26           H  
ATOM   1874  HD2 LYS B  21       0.532   7.706  10.824  1.00 46.26           H  
ATOM   1875  HE3 LYS B  21       0.495   5.397  10.295  1.00 39.34           H  
ATOM   1876  HE2 LYS B  21       0.283   4.919  11.937  1.00 39.34           H  
ATOM   1877  HZ1 LYS B  21       2.624   4.918  11.686  1.00 53.68           H  
ATOM   1878  HZ2 LYS B  21       2.655   6.457  11.144  1.00 53.68           H  
ATOM   1879  HZ3 LYS B  21       2.193   6.021  12.628  1.00 53.68           H  
ATOM   1880  N   TYR B  22      -3.766  10.164   9.082  1.00 26.63      D000 N  
ATOM   1881  CA  TYR B  22      -3.957  10.527   7.646  1.00 22.80      D000 C  
ATOM   1882  C   TYR B  22      -2.547  10.470   6.997  1.00 21.58      D000 C  
ATOM   1883  O   TYR B  22      -1.573  10.942   7.536  1.00 23.57      D000 O  
ATOM   1884  CB  TYR B  22      -4.595  11.918   7.501  1.00 24.66      D000 C  
ATOM   1885  CG  TYR B  22      -6.024  12.199   8.006  1.00 36.06      D000 C  
ATOM   1886  CD1 TYR B  22      -6.769  11.255   8.729  1.00 30.08      D000 C  
ATOM   1887  CD2 TYR B  22      -6.495  13.491   7.736  1.00 36.98      D000 C  
ATOM   1888  CE1 TYR B  22      -8.049  11.625   9.214  1.00 33.68      D000 C  
ATOM   1889  CE2 TYR B  22      -7.780  13.820   8.131  1.00 35.55      D000 C  
ATOM   1890  CZ  TYR B  22      -8.527  12.929   8.897  1.00 35.99      D000 C  
ATOM   1891  OH  TYR B  22      -9.715  13.248   9.403  1.00 38.43      D000 O  
ATOM   1892  H   TYR B  22      -3.706  10.929   9.739  1.00 26.63           H  
ATOM   1893  HA  TYR B  22      -4.645   9.874   7.107  1.00 22.80           H  
ATOM   1894  HB3 TYR B  22      -4.679  12.206   6.453  1.00 24.66           H  
ATOM   1895  HB2 TYR B  22      -4.009  12.751   7.892  1.00 24.66           H  
ATOM   1896  HD1 TYR B  22      -6.303  10.326   9.023  1.00 30.08           H  
ATOM   1897  HD2 TYR B  22      -5.871  14.146   7.146  1.00 36.98           H  
ATOM   1898  HE1 TYR B  22      -8.605  10.863   9.741  1.00 33.68           H  
ATOM   1899  HE2 TYR B  22      -8.106  14.813   7.858  1.00 35.55           H  
ATOM   1900  HH  TYR B  22     -10.131  12.517   9.866  1.00 38.43           H  
ATOM   1901  N   LEU B  23      -2.566   9.785   5.865  1.00 14.12      D000 N  
ATOM   1902  CA  LEU B  23      -1.357   9.431   5.152  1.00 13.37      D000 C  
ATOM   1903  C   LEU B  23      -1.254  10.380   3.928  1.00 15.60      D000 C  
ATOM   1904  O   LEU B  23      -0.170  10.900   3.694  1.00 15.56      D000 O  
ATOM   1905  CB  LEU B  23      -1.561   7.973   4.634  1.00 14.43      D000 C  
ATOM   1906  CG  LEU B  23      -1.714   6.901   5.770  1.00 17.96      D000 C  
ATOM   1907  CD1 LEU B  23      -1.985   5.579   5.146  1.00 18.01      D000 C  
ATOM   1908  CD2 LEU B  23      -0.519   6.916   6.703  1.00 21.49      D000 C  
ATOM   1909  H   LEU B  23      -3.435   9.412   5.508  1.00 14.12           H  
ATOM   1910  HA  LEU B  23      -0.547   9.524   5.876  1.00 13.37           H  
ATOM   1911  HB3 LEU B  23      -0.746   7.748   3.946  1.00 14.43           H  
ATOM   1912  HB2 LEU B  23      -2.361   7.904   3.897  1.00 14.43           H  
ATOM   1913  HG  LEU B  23      -2.590   7.000   6.411  1.00 17.96           H  
ATOM   1914 HD11 LEU B  23      -3.046   5.668   4.916  1.00 18.01           H  
ATOM   1915 HD12 LEU B  23      -1.452   5.206   4.272  1.00 18.01           H  
ATOM   1916 HD13 LEU B  23      -1.989   4.782   5.889  1.00 18.01           H  
ATOM   1917 HD21 LEU B  23       0.453   6.944   6.212  1.00 21.49           H  
ATOM   1918 HD22 LEU B  23      -0.405   7.746   7.400  1.00 21.49           H  
ATOM   1919 HD23 LEU B  23      -0.582   6.025   7.328  1.00 21.49           H  
ATOM   1920  N   VAL B  24      -2.377  10.634   3.249  1.00 11.33      D000 N  
ATOM   1921  CA  VAL B  24      -2.528  11.633   2.221  1.00 10.41      D000 C  
ATOM   1922  C   VAL B  24      -3.980  12.112   2.347  1.00 12.08      D000 C  
ATOM   1923  O   VAL B  24      -4.814  11.372   2.907  1.00 11.44      D000 O  
ATOM   1924  CB  VAL B  24      -2.229  11.078   0.826  1.00 12.37      D000 C  
ATOM   1925  CG1 VAL B  24      -3.029   9.778   0.599  1.00 14.96      D000 C  
ATOM   1926  CG2 VAL B  24      -2.285  12.110  -0.259  1.00 16.44      D000 C  
ATOM   1927  H   VAL B  24      -3.248  10.349   3.674  1.00 11.33           H  
ATOM   1928  HA  VAL B  24      -1.871  12.461   2.488  1.00 10.41           H  
ATOM   1929  HB  VAL B  24      -1.165  10.842   0.830  1.00 12.37           H  
ATOM   1930 HG11 VAL B  24      -2.832   9.366  -0.391  1.00 14.96           H  
ATOM   1931 HG12 VAL B  24      -2.696   8.884   1.127  1.00 14.96           H  
ATOM   1932 HG13 VAL B  24      -4.099   9.863   0.785  1.00 14.96           H  
ATOM   1933 HG21 VAL B  24      -1.816  13.078  -0.083  1.00 16.44           H  
ATOM   1934 HG22 VAL B  24      -2.042  11.708  -1.242  1.00 16.44           H  
ATOM   1935 HG23 VAL B  24      -3.346  12.352  -0.331  1.00 16.44           H  
ATOM   1936  N   GLU B  25      -4.243  13.299   1.843  1.00 12.54      D000 N  
ATOM   1937  CA  GLU B  25      -5.518  13.774   1.355  1.00 11.61      D000 C  
ATOM   1938  C   GLU B  25      -5.341  14.507  -0.041  1.00 12.81      D000 C  
ATOM   1939  O   GLU B  25      -4.262  15.000  -0.298  1.00 14.69      D000 O  
ATOM   1940  CB  GLU B  25      -6.192  14.720   2.440  1.00 15.94      D000 C  
ATOM   1941  CG  GLU B  25      -5.943  14.393   3.918  1.00 21.86      D000 C  
ATOM   1942  CD  GLU B  25      -6.255  15.670   4.735  1.00 34.88      D000 C  
ATOM   1943  OE1 GLU B  25      -7.445  16.149   4.755  1.00 35.13      D000 O  
ATOM   1944  OE2 GLU B  25      -5.248  16.308   5.124  1.00 36.26      D000 O1-
ATOM   1945  H   GLU B  25      -3.436  13.828   1.545  1.00 12.54           H  
ATOM   1946  HA  GLU B  25      -6.145  12.908   1.145  1.00 11.61           H  
ATOM   1947  HB3 GLU B  25      -7.275  14.691   2.322  1.00 15.94           H  
ATOM   1948  HB2 GLU B  25      -6.051  15.757   2.135  1.00 15.94           H  
ATOM   1949  HG3 GLU B  25      -4.934  14.038   4.131  1.00 21.86           H  
ATOM   1950  HG2 GLU B  25      -6.551  13.537   4.213  1.00 21.86           H  
ATOM   1951  N   PHE B  26      -6.412  14.457  -0.817  1.00  9.11      D000 N  
ATOM   1952  CA  PHE B  26      -6.529  15.285  -2.035  1.00 11.34      D000 C  
ATOM   1953  C   PHE B  26      -7.968  15.584  -2.399  1.00 11.64      D000 C  
ATOM   1954  O   PHE B  26      -8.902  14.885  -1.987  1.00 10.09      D000 O  
ATOM   1955  CB  PHE B  26      -5.667  14.638  -3.164  1.00 12.10      D000 C  
ATOM   1956  CG  PHE B  26      -5.963  13.243  -3.665  1.00  9.89      D000 C  
ATOM   1957  CD1 PHE B  26      -6.975  12.940  -4.568  1.00 10.89      D000 C  
ATOM   1958  CD2 PHE B  26      -5.221  12.154  -3.036  1.00 10.50      D000 C  
ATOM   1959  CE1 PHE B  26      -7.233  11.605  -4.891  1.00 10.68      D000 C  
ATOM   1960  CE2 PHE B  26      -5.499  10.830  -3.389  1.00 13.37      D000 C  
ATOM   1961  CZ  PHE B  26      -6.588  10.585  -4.280  1.00  9.51      D000 C  
ATOM   1962  H   PHE B  26      -7.208  13.945  -0.464  1.00  9.11           H  
ATOM   1963  HA  PHE B  26      -5.990  16.219  -1.874  1.00 11.34           H  
ATOM   1964  HB3 PHE B  26      -4.596  14.746  -2.994  1.00 12.10           H  
ATOM   1965  HB2 PHE B  26      -6.001  15.291  -3.971  1.00 12.10           H  
ATOM   1966  HD1 PHE B  26      -7.541  13.721  -5.054  1.00 10.89           H  
ATOM   1967  HD2 PHE B  26      -4.474  12.443  -2.311  1.00 10.50           H  
ATOM   1968  HE1 PHE B  26      -8.114  11.364  -5.467  1.00 10.68           H  
ATOM   1969  HE2 PHE B  26      -4.944  10.045  -2.897  1.00 13.37           H  
ATOM   1970  HZ  PHE B  26      -6.885   9.562  -4.458  1.00  9.51           H  
ATOM   1971  N   ARG B  27      -8.282  16.694  -3.072  1.00 10.26      D000 N  
ATOM   1972  CA  ARG B  27      -9.684  17.019  -3.534  1.00 11.78      D000 C  
ATOM   1973  C   ARG B  27     -10.043  16.205  -4.811  1.00 10.64      D000 C  
ATOM   1974  O   ARG B  27      -9.330  16.385  -5.777  1.00 12.35      D000 O  
ATOM   1975  CB  ARG B  27      -9.793  18.517  -3.852  1.00 11.36      D000 C  
ATOM   1976  CG  ARG B  27      -9.522  19.413  -2.666  1.00 13.69      D000 C  
ATOM   1977  CD  ARG B  27      -9.551  20.832  -3.112  1.00 17.81      D000 C  
ATOM   1978  NE  ARG B  27      -8.346  21.241  -3.842  1.00 25.50      D000 N  
ATOM   1979  CZ  ARG B  27      -8.069  22.442  -4.449  1.00 32.61      D000 C  
ATOM   1980  NH1 ARG B  27      -8.920  23.422  -4.515  1.00 31.42      D000 N  
ATOM   1981  NH2 ARG B  27      -6.825  22.618  -4.927  1.00 28.44      D000 N1+
ATOM   1982  H   ARG B  27      -7.568  17.290  -3.465  1.00 10.26           H  
ATOM   1983  HA  ARG B  27     -10.381  16.848  -2.714  1.00 11.78           H  
ATOM   1984  HB3 ARG B  27     -10.755  18.653  -4.345  1.00 11.36           H  
ATOM   1985  HB2 ARG B  27      -9.097  18.821  -4.634  1.00 11.36           H  
ATOM   1986  HG3 ARG B  27      -8.531  19.213  -2.260  1.00 13.69           H  
ATOM   1987  HG2 ARG B  27     -10.161  19.200  -1.809  1.00 13.69           H  
ATOM   1988  HD3 ARG B  27      -9.945  21.523  -2.367  1.00 17.81           H  
ATOM   1989  HD2 ARG B  27     -10.294  20.814  -3.909  1.00 17.81           H  
ATOM   1990  HE  ARG B  27      -7.639  20.520  -3.874  1.00 25.50           H  
ATOM   1991 HH12 ARG B  27      -8.621  24.306  -4.903  1.00 31.42           H  
ATOM   1992 HH11 ARG B  27      -9.794  23.229  -4.049  1.00 31.42           H  
ATOM   1993 HH22 ARG B  27      -6.558  23.486  -5.370  1.00 28.44           H  
ATOM   1994 HH21 ARG B  27      -6.291  21.763  -4.981  1.00 28.44           H  
ATOM   1995  N   ALA B  28     -11.094  15.372  -4.792  1.00 10.34      D000 N  
ATOM   1996  CA  ALA B  28     -11.627  14.671  -5.932  1.00  9.97      D000 C  
ATOM   1997  C   ALA B  28     -13.137  14.369  -5.663  1.00 11.41      D000 C  
ATOM   1998  O   ALA B  28     -13.551  13.924  -4.638  1.00 10.95      D000 O  
ATOM   1999  CB  ALA B  28     -10.780  13.373  -6.209  1.00 11.90      D000 C  
ATOM   2000  H   ALA B  28     -11.599  15.177  -3.940  1.00 10.34           H  
ATOM   2001  HA  ALA B  28     -11.593  15.361  -6.775  1.00  9.97           H  
ATOM   2002  HB1 ALA B  28      -9.709  13.444  -6.017  1.00 11.90           H  
ATOM   2003  HB2 ALA B  28     -11.207  12.553  -5.631  1.00 11.90           H  
ATOM   2004  HB3 ALA B  28     -10.879  13.122  -7.265  1.00 11.90           H  
ATOM   2005  N   GLY B  29     -13.905  14.389  -6.766  1.00 10.88      D000 N  
ATOM   2006  CA  GLY B  29     -15.272  13.837  -6.863  1.00 10.42      D000 C  
ATOM   2007  C   GLY B  29     -15.243  12.352  -7.229  1.00 10.00      D000 C  
ATOM   2008  O   GLY B  29     -14.356  11.898  -7.881  1.00  8.79      D000 O  
ATOM   2009  H   GLY B  29     -13.518  14.685  -7.650  1.00 10.88           H  
ATOM   2010  HA3 GLY B  29     -15.810  14.224  -7.729  1.00 10.42           H  
ATOM   2011  HA2 GLY B  29     -15.801  13.943  -5.915  1.00 10.42           H  
ATOM   2012  N   LYS B  30     -16.198  11.571  -6.758  1.00  9.77      D000 N  
ATOM   2013  CA  LYS B  30     -16.532  10.230  -7.184  1.00  9.79      D000 C  
ATOM   2014  C   LYS B  30     -17.433  10.403  -8.406  1.00 10.05      D000 C  
ATOM   2015  O   LYS B  30     -17.822  11.467  -8.766  1.00 10.40      D000 O  
ATOM   2016  CB  LYS B  30     -17.120   9.413  -5.977  1.00 10.49      D000 C  
ATOM   2017  CG  LYS B  30     -18.409   9.968  -5.321  1.00 14.81      D000 C  
ATOM   2018  CD  LYS B  30     -19.174   8.864  -4.584  1.00 18.43      D000 C  
ATOM   2019  CE  LYS B  30     -18.477   8.132  -3.444  1.00 22.27      D000 C  
ATOM   2020  NZ  LYS B  30     -19.509   7.237  -2.933  1.00 27.53      D000 N1+
ATOM   2021  H   LYS B  30     -16.985  11.944  -6.247  1.00  9.77           H  
ATOM   2022  HA  LYS B  30     -15.563   9.786  -7.411  1.00  9.79           H  
ATOM   2023  HB3 LYS B  30     -16.309   9.191  -5.283  1.00 10.49           H  
ATOM   2024  HB2 LYS B  30     -17.275   8.417  -6.393  1.00 10.49           H  
ATOM   2025  HG3 LYS B  30     -18.975  10.400  -6.146  1.00 14.81           H  
ATOM   2026  HG2 LYS B  30     -18.294  10.813  -4.642  1.00 14.81           H  
ATOM   2027  HD3 LYS B  30     -19.344   8.128  -5.369  1.00 18.43           H  
ATOM   2028  HD2 LYS B  30     -20.129   9.351  -4.384  1.00 18.43           H  
ATOM   2029  HE3 LYS B  30     -18.354   8.868  -2.649  1.00 22.27           H  
ATOM   2030  HE2 LYS B  30     -17.583   7.557  -3.682  1.00 22.27           H  
ATOM   2031  HZ1 LYS B  30     -19.732   6.567  -3.655  1.00 27.53           H  
ATOM   2032  HZ2 LYS B  30     -19.254   6.700  -2.117  1.00 27.53           H  
ATOM   2033  HZ3 LYS B  30     -20.341   7.677  -2.565  1.00 27.53           H  
ATOM   2034  N   MET B  31     -17.590   9.299  -9.080  1.00 12.16      D000 N  
ATOM   2035  CA  MET B  31     -18.413   9.183 -10.363  1.00 10.64      D000 C  
ATOM   2036  C   MET B  31     -19.626   8.331 -10.026  1.00 15.72      D000 C  
ATOM   2037  O   MET B  31     -19.479   7.283  -9.394  1.00 15.15      D000 O  
ATOM   2038  CB  MET B  31     -17.496   8.503 -11.396  1.00 11.19      D000 C  
ATOM   2039  CG  MET B  31     -16.232   9.328 -11.761  1.00 10.97      D000 C  
ATOM   2040  SD  MET B  31     -16.588  10.640 -12.998  1.00 11.84      D000 S  
ATOM   2041  CE  MET B  31     -16.543   9.567 -14.495  1.00 12.02      D000 C  
ATOM   2042  H   MET B  31     -17.221   8.409  -8.776  1.00 12.16           H  
ATOM   2043  HA  MET B  31     -18.753  10.182 -10.637  1.00 10.64           H  
ATOM   2044  HB3 MET B  31     -17.998   8.565 -12.361  1.00 11.19           H  
ATOM   2045  HB2 MET B  31     -17.200   7.485 -11.143  1.00 11.19           H  
ATOM   2046  HG3 MET B  31     -15.382   8.702 -12.033  1.00 10.97           H  
ATOM   2047  HG2 MET B  31     -15.910   9.842 -10.855  1.00 10.97           H  
ATOM   2048  HE1 MET B  31     -16.281   8.537 -14.256  1.00 12.02           H  
ATOM   2049  HE2 MET B  31     -17.535   9.541 -14.947  1.00 12.02           H  
ATOM   2050  HE3 MET B  31     -15.943   9.996 -15.297  1.00 12.02           H  
ATOM   2051  N   SER B  32     -20.867   8.954 -10.174  1.00 13.17      D000 N  
ATOM   2052  CA  SER B  32     -22.147   8.267  -9.990  1.00 17.80      D000 C  
ATOM   2053  C   SER B  32     -22.510   7.533 -11.331  1.00 18.73      D000 C  
ATOM   2054  O   SER B  32     -22.268   7.935 -12.460  1.00 18.00      D000 O  
ATOM   2055  CB  SER B  32     -23.164   9.364  -9.517  1.00 23.48      D000 C  
ATOM   2056  OG  SER B  32     -24.582   9.141  -9.236  1.00 33.01      D000 O  
ATOM   2057  H   SER B  32     -20.784   9.870 -10.591  1.00 13.17           H  
ATOM   2058  HA  SER B  32     -22.083   7.508  -9.210  1.00 17.80           H  
ATOM   2059  HB3 SER B  32     -22.990  10.266 -10.104  1.00 23.48           H  
ATOM   2060  HB2 SER B  32     -22.770   9.632  -8.536  1.00 23.48           H  
ATOM   2061  HG  SER B  32     -24.635   8.749  -8.361  1.00 33.01           H  
ATOM   2062  N   LEU B  33     -23.159   6.382 -11.148  1.00 19.77      D000 N  
ATOM   2063  CA  LEU B  33     -23.602   5.493 -12.214  1.00 20.23      D000 C  
ATOM   2064  C   LEU B  33     -25.021   6.030 -12.624  1.00 29.58      D000 C  
ATOM   2065  O   LEU B  33     -25.880   6.290 -11.762  1.00 26.46      D000 O  
ATOM   2066  CB  LEU B  33     -23.698   4.112 -11.616  1.00 20.74      D000 C  
ATOM   2067  CG  LEU B  33     -23.910   3.004 -12.643  1.00 24.31      D000 C  
ATOM   2068  CD1 LEU B  33     -22.615   2.458 -13.201  1.00 22.21      D000 C  
ATOM   2069  CD2 LEU B  33     -24.805   1.946 -12.103  1.00 26.86      D000 C  
ATOM   2070  H   LEU B  33     -23.340   6.229 -10.166  1.00 19.77           H  
ATOM   2071  HA  LEU B  33     -22.952   5.498 -13.089  1.00 20.23           H  
ATOM   2072  HB3 LEU B  33     -24.395   4.133 -10.778  1.00 20.74           H  
ATOM   2073  HB2 LEU B  33     -22.717   3.800 -11.256  1.00 20.74           H  
ATOM   2074  HG  LEU B  33     -24.503   3.523 -13.397  1.00 24.31           H  
ATOM   2075 HD11 LEU B  33     -22.444   1.402 -12.995  1.00 22.21           H  
ATOM   2076 HD12 LEU B  33     -22.589   2.579 -14.284  1.00 22.21           H  
ATOM   2077 HD13 LEU B  33     -21.667   2.918 -12.919  1.00 22.21           H  
ATOM   2078 HD21 LEU B  33     -25.749   1.825 -12.635  1.00 26.86           H  
ATOM   2079 HD22 LEU B  33     -24.284   1.004 -11.933  1.00 26.86           H  
ATOM   2080 HD23 LEU B  33     -25.027   2.097 -11.046  1.00 26.86           H  
ATOM   2081  N   LYS B  34     -25.167   6.029 -13.928  1.00 26.49      D000 N  
ATOM   2082  CA  LYS B  34     -26.403   6.456 -14.576  1.00 31.99      D000 C  
ATOM   2083  C   LYS B  34     -26.384   5.593 -15.843  1.00 30.53      D000 C  
ATOM   2084  O   LYS B  34     -25.750   5.996 -16.834  1.00 29.47      D000 O  
ATOM   2085  CB  LYS B  34     -26.390   8.013 -14.875  1.00 36.72      D000 C  
ATOM   2086  CG  LYS B  34     -26.780   8.827 -13.626  1.00 45.31      D000 C  
ATOM   2087  CD  LYS B  34     -26.858  10.335 -13.776  1.00 50.51      D000 C  
ATOM   2088  CE  LYS B  34     -28.185  10.864 -14.468  1.00 44.17      D000 C  
ATOM   2089  NZ  LYS B  34     -28.030  12.354 -14.538  1.00 42.45      D000 N1+
ATOM   2090  H   LYS B  34     -24.443   5.822 -14.602  1.00 26.49           H  
ATOM   2091  HA  LYS B  34     -27.231   6.128 -13.947  1.00 31.99           H  
ATOM   2092  HB3 LYS B  34     -27.088   8.129 -15.704  1.00 36.72           H  
ATOM   2093  HB2 LYS B  34     -25.431   8.295 -15.308  1.00 36.72           H  
ATOM   2094  HG3 LYS B  34     -26.031   8.699 -12.846  1.00 45.31           H  
ATOM   2095  HG2 LYS B  34     -27.664   8.338 -13.215  1.00 45.31           H  
ATOM   2096  HD3 LYS B  34     -25.913  10.787 -14.080  1.00 50.51           H  
ATOM   2097  HD2 LYS B  34     -26.829  10.746 -12.766  1.00 50.51           H  
ATOM   2098  HE3 LYS B  34     -28.964  10.579 -13.760  1.00 44.17           H  
ATOM   2099  HE2 LYS B  34     -28.329  10.382 -15.435  1.00 44.17           H  
ATOM   2100  HZ1 LYS B  34     -28.067  12.714 -13.595  1.00 42.45           H  
ATOM   2101  HZ2 LYS B  34     -27.206  12.709 -15.002  1.00 42.45           H  
ATOM   2102  HZ3 LYS B  34     -28.757  12.850 -15.033  1.00 42.45           H  
ATOM   2103  N   GLY B  35     -26.787   4.349 -15.672  1.00 31.13      D000 N  
ATOM   2104  CA  GLY B  35     -26.772   3.294 -16.667  1.00 29.23      D000 C  
ATOM   2105  C   GLY B  35     -25.583   2.336 -16.526  1.00 28.66      D000 C  
ATOM   2106  O   GLY B  35     -25.233   1.969 -15.429  1.00 30.32      D000 O  
ATOM   2107  H   GLY B  35     -27.074   4.040 -14.755  1.00 31.13           H  
ATOM   2108  HA3 GLY B  35     -26.803   3.587 -17.716  1.00 29.23           H  
ATOM   2109  HA2 GLY B  35     -27.632   2.658 -16.458  1.00 29.23           H  
ATOM   2110  N   THR B  36     -24.921   1.963 -17.610  1.00 21.69      D000 N  
ATOM   2111  CA  THR B  36     -23.651   1.188 -17.631  1.00 23.68      D000 C  
ATOM   2112  C   THR B  36     -22.390   2.069 -17.343  1.00 23.17      D000 C  
ATOM   2113  O   THR B  36     -21.338   1.628 -16.937  1.00 23.97      D000 O  
ATOM   2114  CB  THR B  36     -23.521   0.395 -18.921  1.00 29.66      D000 C  
ATOM   2115  CG2 THR B  36     -22.241  -0.375 -19.247  1.00 36.25      D000 C  
ATOM   2116  OG1 THR B  36     -24.682  -0.369 -19.276  1.00 29.94      D000 O  
ATOM   2117  H   THR B  36     -25.171   2.214 -18.556  1.00 21.69           H  
ATOM   2118  HA  THR B  36     -23.599   0.524 -16.768  1.00 23.68           H  
ATOM   2119  HB  THR B  36     -23.661   1.098 -19.742  1.00 29.66           H  
ATOM   2120 HG21 THR B  36     -21.499   0.337 -19.609  1.00 36.25           H  
ATOM   2121 HG22 THR B  36     -21.801  -0.852 -18.372  1.00 36.25           H  
ATOM   2122 HG23 THR B  36     -22.327  -1.077 -20.077  1.00 36.25           H  
ATOM   2123  HG1 THR B  36     -25.347   0.313 -19.400  1.00 29.94           H  
ATOM   2124  N   THR B  37     -22.540   3.428 -17.529  1.00 17.31      D000 N  
ATOM   2125  CA  THR B  37     -21.491   4.460 -17.482  1.00 16.45      D000 C  
ATOM   2126  C   THR B  37     -21.394   5.151 -16.167  1.00 18.35      D000 C  
ATOM   2127  O   THR B  37     -22.430   5.309 -15.482  1.00 17.18      D000 O  
ATOM   2128  CB  THR B  37     -21.824   5.555 -18.529  1.00 20.45      D000 C  
ATOM   2129  CG2 THR B  37     -21.415   5.149 -19.938  1.00 19.32      D000 C  
ATOM   2130  OG1 THR B  37     -23.183   5.974 -18.517  1.00 21.66      D000 O  
ATOM   2131  H   THR B  37     -23.405   3.858 -17.823  1.00 17.31           H  
ATOM   2132  HA  THR B  37     -20.607   3.927 -17.831  1.00 16.45           H  
ATOM   2133  HB  THR B  37     -21.177   6.417 -18.368  1.00 20.45           H  
ATOM   2134 HG21 THR B  37     -20.328   5.121 -20.015  1.00 19.32           H  
ATOM   2135 HG22 THR B  37     -21.782   4.135 -20.100  1.00 19.32           H  
ATOM   2136 HG23 THR B  37     -21.848   5.800 -20.697  1.00 19.32           H  
ATOM   2137  HG1 THR B  37     -23.482   6.184 -17.629  1.00 21.66           H  
ATOM   2138  N   VAL B  38     -20.168   5.462 -15.746  1.00 13.85      D000 N  
ATOM   2139  CA  VAL B  38     -20.115   6.403 -14.617  1.00 13.85      D000 C  
ATOM   2140  C   VAL B  38     -19.929   7.881 -15.080  1.00 14.67      D000 C  
ATOM   2141  O   VAL B  38     -19.313   8.070 -16.140  1.00 13.73      D000 O  
ATOM   2142  CB  VAL B  38     -19.018   6.034 -13.579  1.00 11.12      D000 C  
ATOM   2143  CG1 VAL B  38     -19.542   4.798 -12.780  1.00 12.42      D000 C  
ATOM   2144  CG2 VAL B  38     -17.697   5.878 -14.335  1.00 16.55      D000 C  
ATOM   2145  H   VAL B  38     -19.382   5.379 -16.375  1.00 13.85           H  
ATOM   2146  HA  VAL B  38     -21.053   6.525 -14.075  1.00 13.85           H  
ATOM   2147  HB  VAL B  38     -19.053   6.835 -12.839  1.00 11.12           H  
ATOM   2148 HG11 VAL B  38     -18.789   4.422 -12.087  1.00 12.42           H  
ATOM   2149 HG12 VAL B  38     -20.512   5.046 -12.350  1.00 12.42           H  
ATOM   2150 HG13 VAL B  38     -19.678   3.925 -13.418  1.00 12.42           H  
ATOM   2151 HG21 VAL B  38     -16.908   6.045 -13.602  1.00 16.55           H  
ATOM   2152 HG22 VAL B  38     -17.713   4.946 -14.900  1.00 16.55           H  
ATOM   2153 HG23 VAL B  38     -17.628   6.647 -15.103  1.00 16.55           H  
ATOM   2154  N   THR B  39     -20.709   8.785 -14.524  1.00 13.45      D000 N  
ATOM   2155  CA  THR B  39     -20.548  10.158 -14.925  1.00 12.51      D000 C  
ATOM   2156  C   THR B  39     -20.220  11.040 -13.652  1.00 13.72      D000 C  
ATOM   2157  O   THR B  39     -20.602  10.685 -12.560  1.00 14.09      D000 O  
ATOM   2158  CB  THR B  39     -21.900  10.647 -15.595  1.00 18.92      D000 C  
ATOM   2159  CG2 THR B  39     -23.188  10.580 -14.879  1.00 18.67      D000 C  
ATOM   2160  OG1 THR B  39     -21.785  11.984 -15.995  1.00 21.92      D000 O  
ATOM   2161  H   THR B  39     -21.182   8.576 -13.656  1.00 13.45           H  
ATOM   2162  HA  THR B  39     -19.710  10.361 -15.592  1.00 12.51           H  
ATOM   2163  HB  THR B  39     -22.020  10.115 -16.538  1.00 18.92           H  
ATOM   2164 HG21 THR B  39     -24.050  10.794 -15.510  1.00 18.67           H  
ATOM   2165 HG22 THR B  39     -23.442   9.623 -14.425  1.00 18.67           H  
ATOM   2166 HG23 THR B  39     -23.161  11.281 -14.045  1.00 18.67           H  
ATOM   2167  HG1 THR B  39     -21.447  11.933 -16.892  1.00 21.92           H  
ATOM   2168  N   PRO B  40     -19.429  12.150 -13.737  1.00 12.31      D000 N  
ATOM   2169  CA  PRO B  40     -19.041  13.100 -12.649  1.00  9.83      D000 C  
ATOM   2170  C   PRO B  40     -20.191  13.595 -11.733  1.00 13.06      D000 C  
ATOM   2171  O   PRO B  40     -20.886  14.554 -12.083  1.00 14.54      D000 O  
ATOM   2172  CB  PRO B  40     -18.155  14.217 -13.326  1.00 11.75      D000 C  
ATOM   2173  CG  PRO B  40     -18.545  14.114 -14.772  1.00 10.47      D000 C  
ATOM   2174  CD  PRO B  40     -18.819  12.638 -14.973  1.00 12.39      D000 C  
ATOM   2175  HA  PRO B  40     -18.446  12.486 -11.973  1.00  9.83           H  
ATOM   2176  HB3 PRO B  40     -17.104  13.989 -13.147  1.00 11.75           H  
ATOM   2177  HB2 PRO B  40     -18.292  15.245 -12.992  1.00 11.75           H  
ATOM   2178  HG3 PRO B  40     -17.922  14.569 -15.543  1.00 10.47           H  
ATOM   2179  HG2 PRO B  40     -19.530  14.566 -14.889  1.00 10.47           H  
ATOM   2180  HD2 PRO B  40     -19.440  12.590 -15.868  1.00 12.39           H  
ATOM   2181  HD3 PRO B  40     -17.946  12.045 -15.245  1.00 12.39           H  
ATOM   2182  N   ASP B  41     -20.352  12.969 -10.454  1.00  9.89      D000 N  
ATOM   2183  CA  ASP B  41     -21.165  13.506  -9.435  1.00 10.36      D000 C  
ATOM   2184  C   ASP B  41     -20.674  14.942  -9.044  1.00 14.37      D000 C  
ATOM   2185  O   ASP B  41     -19.492  15.214  -9.066  1.00 12.38      D000 O  
ATOM   2186  CB  ASP B  41     -21.096  12.425  -8.321  1.00 14.77      D000 C  
ATOM   2187  CG  ASP B  41     -21.762  12.711  -6.967  1.00 17.53      D000 C  
ATOM   2188  OD1 ASP B  41     -22.564  13.638  -6.749  1.00 19.58      D000 O  
ATOM   2189  OD2 ASP B  41     -21.562  11.967  -6.076  1.00 20.06      D000 O1-
ATOM   2190  H   ASP B  41     -19.639  12.342 -10.108  1.00  9.89           H  
ATOM   2191  HA  ASP B  41     -22.207  13.596  -9.741  1.00 10.36           H  
ATOM   2192  HB3 ASP B  41     -20.101  12.025  -8.127  1.00 14.77           H  
ATOM   2193  HB2 ASP B  41     -21.699  11.581  -8.658  1.00 14.77           H  
ATOM   2194  N   LYS B  42     -21.620  15.832  -8.761  1.00 14.02      D000 N  
ATOM   2195  CA  LYS B  42     -21.388  17.309  -8.752  1.00 13.34      D000 C  
ATOM   2196  C   LYS B  42     -20.842  17.884  -7.454  1.00 16.98      D000 C  
ATOM   2197  O   LYS B  42     -20.824  19.101  -7.244  1.00 20.31      D000 O  
ATOM   2198  CB  LYS B  42     -22.558  18.044  -9.317  1.00 23.29      D000 C  
ATOM   2199  CG  LYS B  42     -23.903  17.848  -8.529  1.00 22.12      D000 C  
ATOM   2200  CD  LYS B  42     -24.858  19.026  -8.690  1.00 26.69      D000 C  
ATOM   2201  CE  LYS B  42     -26.217  18.693  -8.052  1.00 22.79      D000 C  
ATOM   2202  NZ  LYS B  42     -27.119  19.875  -7.955  1.00 22.77      D000 N1+
ATOM   2203  H   LYS B  42     -22.613  15.661  -8.830  1.00 14.02           H  
ATOM   2204  HA  LYS B  42     -20.600  17.651  -9.424  1.00 13.34           H  
ATOM   2205  HB3 LYS B  42     -22.681  17.847 -10.382  1.00 23.29           H  
ATOM   2206  HB2 LYS B  42     -22.385  19.120  -9.340  1.00 23.29           H  
ATOM   2207  HG3 LYS B  42     -23.724  17.709  -7.463  1.00 22.12           H  
ATOM   2208  HG2 LYS B  42     -24.428  16.959  -8.879  1.00 22.12           H  
ATOM   2209  HD3 LYS B  42     -24.920  19.363  -9.725  1.00 26.69           H  
ATOM   2210  HD2 LYS B  42     -24.404  19.883  -8.192  1.00 26.69           H  
ATOM   2211  HE3 LYS B  42     -26.050  18.465  -6.999  1.00 22.79           H  
ATOM   2212  HE2 LYS B  42     -26.578  17.782  -8.527  1.00 22.79           H  
ATOM   2213  HZ1 LYS B  42     -27.984  19.542  -7.553  1.00 22.77           H  
ATOM   2214  HZ2 LYS B  42     -26.681  20.691  -7.552  1.00 22.77           H  
ATOM   2215  HZ3 LYS B  42     -27.416  20.283  -8.830  1.00 22.77           H  
ATOM   2216  N   ARG B  43     -20.603  17.037  -6.481  1.00 15.14      D000 N  
ATOM   2217  CA  ARG B  43     -20.265  17.310  -5.060  1.00 14.04      D000 C  
ATOM   2218  C   ARG B  43     -18.776  17.750  -4.967  1.00 13.23      D000 C  
ATOM   2219  O   ARG B  43     -17.920  17.145  -5.558  1.00 10.99      D000 O  
ATOM   2220  CB  ARG B  43     -20.691  16.105  -4.160  1.00 13.09      D000 C  
ATOM   2221  CG  ARG B  43     -22.228  15.935  -3.991  1.00 13.89      D000 C  
ATOM   2222  CD  ARG B  43     -22.555  14.810  -2.943  1.00 16.51      D000 C  
ATOM   2223  NE  ARG B  43     -22.180  13.381  -3.355  1.00 14.72      D000 N  
ATOM   2224  CZ  ARG B  43     -22.221  12.287  -2.678  1.00 16.63      D000 C  
ATOM   2225  NH1 ARG B  43     -22.497  12.314  -1.366  1.00 23.98      D000 N  
ATOM   2226  NH2 ARG B  43     -21.877  11.156  -3.259  1.00 20.94      D000 N1+
ATOM   2227  H   ARG B  43     -20.759  16.075  -6.747  1.00 15.14           H  
ATOM   2228  HA  ARG B  43     -20.887  18.159  -4.779  1.00 14.04           H  
ATOM   2229  HB3 ARG B  43     -20.264  16.217  -3.163  1.00 13.09           H  
ATOM   2230  HB2 ARG B  43     -20.306  15.178  -4.585  1.00 13.09           H  
ATOM   2231  HG3 ARG B  43     -22.796  15.650  -4.877  1.00 13.89           H  
ATOM   2232  HG2 ARG B  43     -22.762  16.848  -3.728  1.00 13.89           H  
ATOM   2233  HD3 ARG B  43     -23.638  14.887  -2.839  1.00 16.51           H  
ATOM   2234  HD2 ARG B  43     -22.083  14.980  -1.975  1.00 16.51           H  
ATOM   2235  HE  ARG B  43     -21.979  13.294  -4.341  1.00 14.72           H  
ATOM   2236 HH12 ARG B  43     -22.710  11.394  -1.011  1.00 23.98           H  
ATOM   2237 HH11 ARG B  43     -22.636  13.104  -0.751  1.00 23.98           H  
ATOM   2238 HH22 ARG B  43     -21.740  10.284  -2.768  1.00 20.94           H  
ATOM   2239 HH21 ARG B  43     -21.680  11.239  -4.246  1.00 20.94           H  
ATOM   2240  N   LYS B  44     -18.533  18.708  -4.076  1.00 13.48      D000 N  
ATOM   2241  CA  LYS B  44     -17.156  19.120  -3.585  1.00 12.56      D000 C  
ATOM   2242  C   LYS B  44     -16.526  17.976  -2.691  1.00 14.32      D000 C  
ATOM   2243  O   LYS B  44     -16.247  18.289  -1.532  1.00 12.92      D000 O  
ATOM   2244  CB  LYS B  44     -17.191  20.468  -2.794  1.00 12.73      D000 C  
ATOM   2245  CG  LYS B  44     -17.758  21.674  -3.568  1.00 19.86      D000 C  
ATOM   2246  CD  LYS B  44     -16.840  22.300  -4.567  1.00 21.99      D000 C  
ATOM   2247  CE  LYS B  44     -15.698  23.243  -4.018  1.00 29.61      D000 C  
ATOM   2248  NZ  LYS B  44     -16.131  24.216  -3.008  1.00 29.82      D000 N1+
ATOM   2249  H   LYS B  44     -19.292  19.038  -3.496  1.00 13.48           H  
ATOM   2250  HA  LYS B  44     -16.487  19.307  -4.425  1.00 12.56           H  
ATOM   2251  HB3 LYS B  44     -16.212  20.782  -2.433  1.00 12.73           H  
ATOM   2252  HB2 LYS B  44     -17.826  20.486  -1.909  1.00 12.73           H  
ATOM   2253  HG3 LYS B  44     -18.070  22.467  -2.889  1.00 19.86           H  
ATOM   2254  HG2 LYS B  44     -18.694  21.489  -4.096  1.00 19.86           H  
ATOM   2255  HD3 LYS B  44     -17.428  22.888  -5.272  1.00 21.99           H  
ATOM   2256  HD2 LYS B  44     -16.363  21.441  -5.038  1.00 21.99           H  
ATOM   2257  HE3 LYS B  44     -15.286  23.646  -4.942  1.00 29.61           H  
ATOM   2258  HE2 LYS B  44     -15.022  22.531  -3.544  1.00 29.61           H  
ATOM   2259  HZ1 LYS B  44     -15.362  24.855  -2.865  1.00 29.82           H  
ATOM   2260  HZ2 LYS B  44     -16.950  24.656  -3.402  1.00 29.82           H  
ATOM   2261  HZ3 LYS B  44     -16.365  23.779  -2.128  1.00 29.82           H  
ATOM   2262  N   GLY B  45     -16.041  16.901  -3.197  1.00 11.40      D000 N  
ATOM   2263  CA  GLY B  45     -15.396  15.740  -2.548  1.00 12.63      D000 C  
ATOM   2264  C   GLY B  45     -14.020  16.084  -2.010  1.00  9.16      D000 C  
ATOM   2265  O   GLY B  45     -13.277  16.792  -2.670  1.00 11.41      D000 O  
ATOM   2266  H   GLY B  45     -16.332  16.682  -4.139  1.00 11.40           H  
ATOM   2267  HA3 GLY B  45     -15.378  14.954  -3.303  1.00 12.63           H  
ATOM   2268  HA2 GLY B  45     -16.052  15.371  -1.759  1.00 12.63           H  
ATOM   2269  N   LEU B  46     -13.682  15.473  -0.812  1.00 10.52      D000 N  
ATOM   2270  CA  LEU B  46     -12.322  15.242  -0.321  1.00  9.68      D000 C  
ATOM   2271  C   LEU B  46     -12.075  13.687  -0.320  1.00 12.12      D000 C  
ATOM   2272  O   LEU B  46     -12.925  13.025   0.303  1.00 11.39      D000 O  
ATOM   2273  CB  LEU B  46     -12.168  15.839   1.093  1.00 11.25      D000 C  
ATOM   2274  CG  LEU B  46     -10.774  15.448   1.727  1.00 12.74      D000 C  
ATOM   2275  CD1 LEU B  46      -9.547  15.994   0.952  1.00 12.09      D000 C  
ATOM   2276  CD2 LEU B  46     -10.783  15.771   3.213  1.00 14.69      D000 C  
ATOM   2277  H   LEU B  46     -14.509  15.214  -0.293  1.00 10.52           H  
ATOM   2278  HA  LEU B  46     -11.578  15.697  -0.976  1.00  9.68           H  
ATOM   2279  HB3 LEU B  46     -12.950  15.531   1.788  1.00 11.25           H  
ATOM   2280  HB2 LEU B  46     -12.228  16.916   0.938  1.00 11.25           H  
ATOM   2281  HG  LEU B  46     -10.770  14.359   1.674  1.00 12.74           H  
ATOM   2282 HD11 LEU B  46      -8.995  16.686   1.588  1.00 12.09           H  
ATOM   2283 HD12 LEU B  46      -8.940  15.138   0.658  1.00 12.09           H  
ATOM   2284 HD13 LEU B  46      -9.875  16.600   0.108  1.00 12.09           H  
ATOM   2285 HD21 LEU B  46      -9.788  15.707   3.652  1.00 14.69           H  
ATOM   2286 HD22 LEU B  46     -11.044  16.816   3.377  1.00 14.69           H  
ATOM   2287 HD23 LEU B  46     -11.463  15.181   3.827  1.00 14.69           H  
ATOM   2288  N   VAL B  47     -11.064  13.155  -1.075  1.00  8.56      D000 N  
ATOM   2289  CA  VAL B  47     -10.433  11.859  -0.868  1.00  8.10      D000 C  
ATOM   2290  C   VAL B  47      -9.411  11.982   0.293  1.00  9.53      D000 C  
ATOM   2291  O   VAL B  47      -8.702  12.951   0.300  1.00 11.23      D000 O  
ATOM   2292  CB  VAL B  47      -9.771  11.332  -2.168  1.00  7.88      D000 C  
ATOM   2293  CG1 VAL B  47      -8.946  10.028  -2.018  1.00  8.90      D000 C  
ATOM   2294  CG2 VAL B  47     -10.804  11.170  -3.258  1.00 10.10      D000 C  
ATOM   2295  H   VAL B  47     -10.494  13.804  -1.600  1.00  8.56           H  
ATOM   2296  HA  VAL B  47     -11.240  11.256  -0.452  1.00  8.10           H  
ATOM   2297  HB  VAL B  47      -9.014  12.081  -2.406  1.00  7.88           H  
ATOM   2298 HG11 VAL B  47      -9.652   9.394  -1.482  1.00  8.90           H  
ATOM   2299 HG12 VAL B  47      -8.858   9.520  -2.979  1.00  8.90           H  
ATOM   2300 HG13 VAL B  47      -7.999  10.107  -1.484  1.00  8.90           H  
ATOM   2301 HG21 VAL B  47     -10.220  11.053  -4.171  1.00 10.10           H  
ATOM   2302 HG22 VAL B  47     -11.459  10.304  -3.164  1.00 10.10           H  
ATOM   2303 HG23 VAL B  47     -11.598  11.916  -3.296  1.00 10.10           H  
ATOM   2304  N   TYR B  48      -9.406  10.977   1.169  1.00  8.70      D000 N  
ATOM   2305  CA  TYR B  48      -8.376  11.003   2.201  1.00 11.16      D000 C  
ATOM   2306  C   TYR B  48      -8.067   9.502   2.655  1.00 11.93      D000 C  
ATOM   2307  O   TYR B  48      -8.986   8.704   2.647  1.00 10.96      D000 O  
ATOM   2308  CB  TYR B  48      -8.714  11.919   3.474  1.00 11.13      D000 C  
ATOM   2309  CG  TYR B  48      -9.876  11.479   4.411  1.00 13.18      D000 C  
ATOM   2310  CD1 TYR B  48     -11.187  11.753   4.043  1.00 13.60      D000 C  
ATOM   2311  CD2 TYR B  48      -9.618  11.042   5.710  1.00 18.32      D000 C  
ATOM   2312  CE1 TYR B  48     -12.266  11.439   4.909  1.00 16.18      D000 C  
ATOM   2313  CE2 TYR B  48     -10.687  10.774   6.594  1.00 18.81      D000 C  
ATOM   2314  CZ  TYR B  48     -11.980  10.879   6.204  1.00 18.72      D000 C  
ATOM   2315  OH  TYR B  48     -12.974  10.442   7.020  1.00 20.30      D000 O  
ATOM   2316  H   TYR B  48     -10.020  10.179   1.254  1.00  8.70           H  
ATOM   2317  HA  TYR B  48      -7.431  11.345   1.780  1.00 11.16           H  
ATOM   2318  HB3 TYR B  48      -8.889  12.922   3.084  1.00 11.13           H  
ATOM   2319  HB2 TYR B  48      -7.791  11.897   4.053  1.00 11.13           H  
ATOM   2320  HD1 TYR B  48     -11.401  12.177   3.073  1.00 13.60           H  
ATOM   2321  HD2 TYR B  48      -8.650  10.769   6.104  1.00 18.32           H  
ATOM   2322  HE1 TYR B  48     -13.296  11.490   4.586  1.00 16.18           H  
ATOM   2323  HE2 TYR B  48     -10.526  10.319   7.560  1.00 18.81           H  
ATOM   2324  HH  TYR B  48     -12.622   9.887   7.720  1.00 20.30           H  
ATOM   2325  N   ILE B  49      -6.810   9.171   2.903  1.00 11.69      D000 N  
ATOM   2326  CA  ILE B  49      -6.420   7.805   3.185  1.00 11.94      D000 C  
ATOM   2327  C   ILE B  49      -5.808   7.784   4.608  1.00 12.45      D000 C  
ATOM   2328  O   ILE B  49      -4.693   8.297   4.808  1.00 12.29      D000 O  
ATOM   2329  CB  ILE B  49      -5.368   7.104   2.253  1.00 11.74      D000 C  
ATOM   2330  CG1 ILE B  49      -5.721   7.257   0.715  1.00 15.98      D000 C  
ATOM   2331  CG2 ILE B  49      -5.250   5.584   2.677  1.00 15.30      D000 C  
ATOM   2332  CD1 ILE B  49      -5.005   6.460  -0.319  1.00 18.56      D000 C  
ATOM   2333  H   ILE B  49      -6.133   9.889   2.690  1.00 11.69           H  
ATOM   2334  HA  ILE B  49      -7.284   7.142   3.209  1.00 11.94           H  
ATOM   2335  HB  ILE B  49      -4.434   7.649   2.389  1.00 11.74           H  
ATOM   2336 HG13 ILE B  49      -5.824   8.278   0.347  1.00 15.98           H  
ATOM   2337 HG12 ILE B  49      -6.757   6.921   0.739  1.00 15.98           H  
ATOM   2338 HG21 ILE B  49      -4.389   5.146   2.173  1.00 15.30           H  
ATOM   2339 HG22 ILE B  49      -4.982   5.457   3.725  1.00 15.30           H  
ATOM   2340 HG23 ILE B  49      -6.071   5.004   2.255  1.00 15.30           H  
ATOM   2341 HD11 ILE B  49      -5.123   6.941  -1.290  1.00 18.56           H  
ATOM   2342 HD12 ILE B  49      -3.965   6.430   0.008  1.00 18.56           H  
ATOM   2343 HD13 ILE B  49      -5.556   5.542  -0.521  1.00 18.56           H  
ATOM   2344  N   GLN B  50      -6.451   7.082   5.525  1.00 12.16      D000 N  
ATOM   2345  CA  GLN B  50      -5.903   7.036   6.930  1.00 16.12      D000 C  
ATOM   2346  C   GLN B  50      -5.459   5.617   7.275  1.00 18.46      D000 C  
ATOM   2347  O   GLN B  50      -6.064   4.636   6.825  1.00 14.68      D000 O  
ATOM   2348  CB  GLN B  50      -6.995   7.645   7.896  1.00 14.89      D000 C  
ATOM   2349  CG  GLN B  50      -8.269   6.819   8.107  1.00 22.06      D000 C  
ATOM   2350  CD  GLN B  50      -9.262   7.543   8.966  1.00 29.49      D000 C  
ATOM   2351  NE2 GLN B  50     -10.593   7.435   8.779  1.00 33.76      D000 N  
ATOM   2352  OE1 GLN B  50      -8.815   8.110   9.982  1.00 31.22      D000 O  
ATOM   2353  H   GLN B  50      -7.129   6.436   5.147  1.00 12.16           H  
ATOM   2354  HA  GLN B  50      -5.006   7.653   6.977  1.00 16.12           H  
ATOM   2355  HB3 GLN B  50      -7.175   8.635   7.478  1.00 14.89           H  
ATOM   2356  HB2 GLN B  50      -6.476   7.902   8.820  1.00 14.89           H  
ATOM   2357  HG3 GLN B  50      -8.087   5.796   8.436  1.00 22.06           H  
ATOM   2358  HG2 GLN B  50      -8.693   6.738   7.106  1.00 22.06           H  
ATOM   2359 HE22 GLN B  50     -11.139   7.956   9.450  1.00 33.76           H  
ATOM   2360 HE21 GLN B  50     -10.965   7.056   7.920  1.00 33.76           H  
ATOM   2361  N   GLN B  51      -4.490   5.463   8.217  1.00 15.21      D000 N  
ATOM   2362  CA  GLN B  51      -4.300   4.177   8.871  1.00 14.75      D000 C  
ATOM   2363  C   GLN B  51      -5.005   4.381  10.176  1.00 17.02      D000 C  
ATOM   2364  O   GLN B  51      -5.121   5.454  10.736  1.00 17.17      D000 O  
ATOM   2365  CB  GLN B  51      -2.758   3.994   9.228  1.00 16.63      D000 C  
ATOM   2366  CG  GLN B  51      -2.366   2.495   9.346  1.00 17.03      D000 C  
ATOM   2367  CD  GLN B  51      -0.926   2.320   9.674  1.00 22.80      D000 C  
ATOM   2368  NE2 GLN B  51      -0.314   1.379   8.951  1.00 20.70      D000 N  
ATOM   2369  OE1 GLN B  51      -0.332   2.948  10.511  1.00 22.52      D000 O  
ATOM   2370  H   GLN B  51      -4.251   6.322   8.693  1.00 15.21           H  
ATOM   2371  HA  GLN B  51      -4.727   3.350   8.305  1.00 14.75           H  
ATOM   2372  HB3 GLN B  51      -2.470   4.559  10.114  1.00 16.63           H  
ATOM   2373  HB2 GLN B  51      -2.132   4.409   8.438  1.00 16.63           H  
ATOM   2374  HG3 GLN B  51      -2.588   2.006   8.398  1.00 17.03           H  
ATOM   2375  HG2 GLN B  51      -3.028   1.968  10.033  1.00 17.03           H  
ATOM   2376 HE22 GLN B  51       0.628   1.101   9.185  1.00 20.70           H  
ATOM   2377 HE21 GLN B  51      -0.878   0.805   8.341  1.00 20.70           H  
ATOM   2378  N   THR B  52      -5.589   3.207  10.565  1.00 17.32      D000 N  
ATOM   2379  CA  THR B  52      -6.520   3.276  11.676  1.00 14.39      D000 C  
ATOM   2380  C   THR B  52      -5.782   2.730  12.916  1.00 18.16      D000 C  
ATOM   2381  O   THR B  52      -4.688   2.230  12.829  1.00 18.43      D000 O  
ATOM   2382  CB  THR B  52      -7.752   2.484  11.298  1.00 20.30      D000 C  
ATOM   2383  CG2 THR B  52      -8.512   3.045  10.056  1.00 20.33      D000 C  
ATOM   2384  OG1 THR B  52      -7.477   1.076  11.266  1.00 17.29      D000 O  
ATOM   2385  H   THR B  52      -5.563   2.425   9.927  1.00 17.32           H  
ATOM   2386  HA  THR B  52      -6.771   4.298  11.960  1.00 14.39           H  
ATOM   2387  HB  THR B  52      -8.464   2.575  12.118  1.00 20.30           H  
ATOM   2388 HG21 THR B  52      -8.764   4.089  10.244  1.00 20.33           H  
ATOM   2389 HG22 THR B  52      -7.791   3.130   9.243  1.00 20.33           H  
ATOM   2390 HG23 THR B  52      -9.417   2.500   9.789  1.00 20.33           H  
ATOM   2391  HG1 THR B  52      -8.310   0.636  11.085  1.00 17.29           H  
ATOM   2392  N   ASP B  53      -6.375   2.931  14.138  1.00 19.51      D000 N  
ATOM   2393  CA  ASP B  53      -5.958   2.379  15.440  1.00 25.09      D000 C  
ATOM   2394  C   ASP B  53      -6.039   0.853  15.494  1.00 22.18      D000 C  
ATOM   2395  O   ASP B  53      -5.220   0.218  16.152  1.00 23.70      D000 O  
ATOM   2396  CB  ASP B  53      -6.800   3.147  16.576  1.00 28.29      D000 C  
ATOM   2397  CG  ASP B  53      -6.489   2.777  18.050  1.00 38.53      D000 C  
ATOM   2398  OD1 ASP B  53      -7.438   2.493  18.769  1.00 46.00      D000 O  
ATOM   2399  OD2 ASP B  53      -5.281   2.779  18.455  1.00 49.68      D000 O1-
ATOM   2400  H   ASP B  53      -7.205   3.507  14.120  1.00 19.51           H  
ATOM   2401  HA  ASP B  53      -4.906   2.623  15.588  1.00 25.09           H  
ATOM   2402  HB3 ASP B  53      -7.866   2.997  16.410  1.00 28.29           H  
ATOM   2403  HB2 ASP B  53      -6.588   4.211  16.474  1.00 28.29           H  
ATOM   2404  N   ASP B  54      -7.025   0.304  14.793  1.00 21.89      D000 N  
ATOM   2405  CA  ASP B  54      -7.056  -1.150  14.539  1.00 20.84      D000 C  
ATOM   2406  C   ASP B  54      -5.929  -1.563  13.652  1.00 20.96      D000 C  
ATOM   2407  O   ASP B  54      -5.664  -2.731  13.414  1.00 18.51      D000 O  
ATOM   2408  CB  ASP B  54      -8.367  -1.780  13.909  1.00 19.86      D000 C  
ATOM   2409  CG  ASP B  54      -9.680  -1.070  14.252  1.00 20.63      D000 C  
ATOM   2410  OD1 ASP B  54      -9.737   0.190  14.108  1.00 17.95      D000 O  
ATOM   2411  OD2 ASP B  54     -10.743  -1.728  14.128  1.00 20.41      D000 O1-
ATOM   2412  H   ASP B  54      -7.798   0.766  14.337  1.00 21.89           H  
ATOM   2413  HA  ASP B  54      -6.922  -1.635  15.506  1.00 20.84           H  
ATOM   2414  HB3 ASP B  54      -8.528  -2.834  14.135  1.00 19.86           H  
ATOM   2415  HB2 ASP B  54      -8.286  -1.665  12.828  1.00 19.86           H  
ATOM   2416  N   SER B  55      -5.242  -0.574  13.051  1.00 18.05      D000 N  
ATOM   2417  CA  SER B  55      -4.112  -0.690  12.117  1.00 18.07      D000 C  
ATOM   2418  C   SER B  55      -4.348  -1.242  10.735  1.00 14.71      D000 C  
ATOM   2419  O   SER B  55      -3.467  -1.821  10.162  1.00 16.32      D000 O  
ATOM   2420  CB  SER B  55      -2.962  -1.300  12.914  1.00 25.94      D000 C  
ATOM   2421  OG  SER B  55      -1.661  -0.976  12.411  1.00 27.70      D000 O  
ATOM   2422  H   SER B  55      -5.601   0.357  13.205  1.00 18.05           H  
ATOM   2423  HA  SER B  55      -3.772   0.322  11.897  1.00 18.07           H  
ATOM   2424  HB3 SER B  55      -3.025  -2.379  13.053  1.00 25.94           H  
ATOM   2425  HB2 SER B  55      -3.047  -0.999  13.958  1.00 25.94           H  
ATOM   2426  HG  SER B  55      -1.550  -1.611  11.700  1.00 27.70           H  
ATOM   2427  N   LEU B  56      -5.435  -0.913  10.083  1.00 14.49      D000 N  
ATOM   2428  CA  LEU B  56      -5.673  -1.106   8.684  1.00 12.13      D000 C  
ATOM   2429  C   LEU B  56      -5.510   0.208   7.890  1.00 13.26      D000 C  
ATOM   2430  O   LEU B  56      -5.781   1.229   8.486  1.00 13.12      D000 O  
ATOM   2431  CB  LEU B  56      -7.073  -1.673   8.386  1.00 11.10      D000 C  
ATOM   2432  CG  LEU B  56      -7.367  -3.195   8.709  1.00 12.10      D000 C  
ATOM   2433  CD1 LEU B  56      -7.671  -3.375  10.211  1.00 16.66      D000 C  
ATOM   2434  CD2 LEU B  56      -8.538  -3.735   7.933  1.00 14.24      D000 C  
ATOM   2435  H   LEU B  56      -6.122  -0.290  10.483  1.00 14.49           H  
ATOM   2436  HA  LEU B  56      -4.954  -1.845   8.333  1.00 12.13           H  
ATOM   2437  HB3 LEU B  56      -7.344  -1.449   7.354  1.00 11.10           H  
ATOM   2438  HB2 LEU B  56      -7.744  -1.124   9.046  1.00 11.10           H  
ATOM   2439  HG  LEU B  56      -6.511  -3.815   8.444  1.00 12.10           H  
ATOM   2440 HD11 LEU B  56      -8.254  -4.288  10.332  1.00 16.66           H  
ATOM   2441 HD12 LEU B  56      -6.806  -3.406  10.873  1.00 16.66           H  
ATOM   2442 HD13 LEU B  56      -8.309  -2.539  10.499  1.00 16.66           H  
ATOM   2443 HD21 LEU B  56      -8.978  -4.699   8.189  1.00 14.24           H  
ATOM   2444 HD22 LEU B  56      -9.380  -3.047   7.860  1.00 14.24           H  
ATOM   2445 HD23 LEU B  56      -8.204  -3.992   6.928  1.00 14.24           H  
ATOM   2446  N   ILE B  57      -5.240   0.167   6.543  1.00 10.43      D000 N  
ATOM   2447  CA  ILE B  57      -5.307   1.376   5.729  1.00 11.74      D000 C  
ATOM   2448  C   ILE B  57      -6.768   1.426   5.199  1.00 13.82      D000 C  
ATOM   2449  O   ILE B  57      -7.322   0.517   4.641  1.00 11.76      D000 O  
ATOM   2450  CB  ILE B  57      -4.262   1.508   4.687  1.00 14.14      D000 C  
ATOM   2451  CG1 ILE B  57      -2.777   1.393   5.231  1.00 17.07      D000 C  
ATOM   2452  CG2 ILE B  57      -4.520   2.757   3.761  1.00 11.87      D000 C  
ATOM   2453  CD1 ILE B  57      -1.714   1.222   4.186  1.00 19.87      D000 C  
ATOM   2454  H   ILE B  57      -5.111  -0.764   6.172  1.00 10.43           H  
ATOM   2455  HA  ILE B  57      -5.089   2.211   6.394  1.00 11.74           H  
ATOM   2456  HB  ILE B  57      -4.326   0.665   3.999  1.00 14.14           H  
ATOM   2457 HG13 ILE B  57      -2.767   0.504   5.862  1.00 17.07           H  
ATOM   2458 HG12 ILE B  57      -2.638   2.199   5.953  1.00 17.07           H  
ATOM   2459 HG21 ILE B  57      -4.134   3.612   4.316  1.00 11.87           H  
ATOM   2460 HG22 ILE B  57      -3.833   2.696   2.918  1.00 11.87           H  
ATOM   2461 HG23 ILE B  57      -5.571   2.861   3.491  1.00 11.87           H  
ATOM   2462 HD11 ILE B  57      -0.726   0.985   4.581  1.00 19.87           H  
ATOM   2463 HD12 ILE B  57      -1.933   0.420   3.481  1.00 19.87           H  
ATOM   2464 HD13 ILE B  57      -1.589   2.178   3.678  1.00 19.87           H  
ATOM   2465  N   HIS B  58      -7.472   2.568   5.515  1.00 12.18      D000 N  
ATOM   2466  CA  HIS B  58      -8.770   2.889   4.949  1.00 11.97      D000 C  
ATOM   2467  C   HIS B  58      -8.556   3.983   3.915  1.00 12.40      D000 C  
ATOM   2468  O   HIS B  58      -7.888   4.962   4.304  1.00 12.52      D000 O  
ATOM   2469  CB  HIS B  58      -9.742   3.336   6.132  1.00 13.05      D000 C  
ATOM   2470  CG  HIS B  58     -10.224   2.254   7.054  1.00 16.15      D000 C  
ATOM   2471  CD2 HIS B  58      -9.876   0.966   7.260  1.00 15.02      D000 C  
ATOM   2472  ND1 HIS B  58     -11.439   2.418   7.671  1.00 13.97      D000 N  
ATOM   2473  CE1 HIS B  58     -11.782   1.237   8.171  1.00 17.27      D000 C  
ATOM   2474  NE2 HIS B  58     -10.845   0.324   7.931  1.00 16.85      D000 N  
ATOM   2475  H   HIS B  58      -6.979   3.389   5.836  1.00 12.18           H  
ATOM   2476  HA  HIS B  58      -9.248   2.060   4.427  1.00 11.97           H  
ATOM   2477  HB3 HIS B  58     -10.711   3.663   5.756  1.00 13.05           H  
ATOM   2478  HB2 HIS B  58      -9.251   4.080   6.760  1.00 13.05           H  
ATOM   2479  HD2 HIS B  58      -8.971   0.503   6.896  1.00 15.02           H  
ATOM   2480  HD1 HIS B  58     -11.929   3.300   7.708  1.00 13.97           H  
ATOM   2481  HE1 HIS B  58     -12.775   1.021   8.537  1.00 17.27           H  
ATOM   2482  N   PHE B  59      -9.157   3.739   2.794  1.00  9.73      D000 N  
ATOM   2483  CA  PHE B  59      -9.597   4.769   1.842  1.00  8.99      D000 C  
ATOM   2484  C   PHE B  59     -10.909   5.371   2.371  1.00  8.80      D000 C  
ATOM   2485  O   PHE B  59     -11.872   4.608   2.550  1.00 10.33      D000 O  
ATOM   2486  CB  PHE B  59      -9.778   4.028   0.479  1.00  9.15      D000 C  
ATOM   2487  CG  PHE B  59      -9.920   4.965  -0.708  1.00 11.90      D000 C  
ATOM   2488  CD1 PHE B  59     -11.072   5.721  -0.976  1.00 10.63      D000 C  
ATOM   2489  CD2 PHE B  59      -8.802   5.176  -1.539  1.00 13.46      D000 C  
ATOM   2490  CE1 PHE B  59     -11.076   6.633  -2.017  1.00  9.95      D000 C  
ATOM   2491  CE2 PHE B  59      -8.859   6.079  -2.580  1.00 13.75      D000 C  
ATOM   2492  CZ  PHE B  59     -10.010   6.777  -2.866  1.00 11.27      D000 C  
ATOM   2493  H   PHE B  59      -9.579   2.843   2.592  1.00  9.73           H  
ATOM   2494  HA  PHE B  59      -8.875   5.576   1.719  1.00  8.99           H  
ATOM   2495  HB3 PHE B  59     -10.588   3.311   0.615  1.00  9.15           H  
ATOM   2496  HB2 PHE B  59      -8.926   3.362   0.340  1.00  9.15           H  
ATOM   2497  HD1 PHE B  59     -11.950   5.594  -0.360  1.00 10.63           H  
ATOM   2498  HD2 PHE B  59      -7.980   4.495  -1.376  1.00 13.46           H  
ATOM   2499  HE1 PHE B  59     -11.973   7.200  -2.215  1.00  9.95           H  
ATOM   2500  HE2 PHE B  59      -7.955   6.022  -3.169  1.00 13.75           H  
ATOM   2501  HZ  PHE B  59     -10.146   7.392  -3.744  1.00 11.27           H  
ATOM   2502  N   CYS B  60     -10.878   6.668   2.508  1.00  8.75      D000 N  
ATOM   2503  CA  CYS B  60     -12.020   7.500   2.990  1.00  8.46      D000 C  
ATOM   2504  C   CYS B  60     -12.386   8.587   1.916  1.00  9.71      D000 C  
ATOM   2505  O   CYS B  60     -11.496   8.963   1.101  1.00  9.15      D000 O  
ATOM   2506  CB  CYS B  60     -11.644   8.161   4.364  1.00 10.80      D000 C  
ATOM   2507  SG  CYS B  60     -11.307   6.817   5.561  1.00 15.04      D000 S  
ATOM   2508  H   CYS B  60     -10.066   7.224   2.279  1.00  8.75           H  
ATOM   2509  HA  CYS B  60     -12.901   6.874   3.128  1.00  8.46           H  
ATOM   2510  HB3 CYS B  60     -12.498   8.752   4.694  1.00 10.80           H  
ATOM   2511  HB2 CYS B  60     -10.732   8.758   4.331  1.00 10.80           H  
ATOM   2512  HG  CYS B  60     -12.612   6.799   5.846  1.00 15.04           H  
ATOM   2513  N   TRP B  61     -13.682   9.005   1.954  1.00  7.46      D000 N  
ATOM   2514  CA  TRP B  61     -14.246  10.091   1.161  1.00  7.00      D000 C  
ATOM   2515  C   TRP B  61     -15.391  10.809   1.883  1.00 11.91      D000 C  
ATOM   2516  O   TRP B  61     -16.166  10.112   2.549  1.00 11.33      D000 O  
ATOM   2517  CB  TRP B  61     -14.758   9.568  -0.166  1.00 11.03      D000 C  
ATOM   2518  CG  TRP B  61     -15.189  10.583  -1.222  1.00  9.39      D000 C  
ATOM   2519  CD1 TRP B  61     -14.412  11.047  -2.192  1.00 10.53      D000 C  
ATOM   2520  CD2 TRP B  61     -16.434  11.227  -1.385  1.00 13.45      D000 C  
ATOM   2521  CE2 TRP B  61     -16.311  12.122  -2.499  1.00 11.53      D000 C  
ATOM   2522  CE3 TRP B  61     -17.740  11.217  -0.832  1.00 12.69      D000 C  
ATOM   2523  NE1 TRP B  61     -15.016  11.990  -2.923  1.00  9.60      D000 N  
ATOM   2524  CZ2 TRP B  61     -17.358  12.924  -3.035  1.00 11.62      D000 C  
ATOM   2525  CZ3 TRP B  61     -18.836  12.016  -1.327  1.00 14.54      D000 C  
ATOM   2526  CH2 TRP B  61     -18.568  12.912  -2.343  1.00 12.71      D000 C  
ATOM   2527  H   TRP B  61     -14.295   8.618   2.657  1.00  7.46           H  
ATOM   2528  HA  TRP B  61     -13.432  10.803   1.025  1.00  7.00           H  
ATOM   2529  HB3 TRP B  61     -15.631   8.937   0.006  1.00 11.03           H  
ATOM   2530  HB2 TRP B  61     -13.932   8.936  -0.491  1.00 11.03           H  
ATOM   2531  HD1 TRP B  61     -13.372  10.765  -2.266  1.00 10.53           H  
ATOM   2532  HE3 TRP B  61     -18.029  10.699   0.070  1.00 12.69           H  
ATOM   2533  HE1 TRP B  61     -14.402  12.517  -3.526  1.00  9.60           H  
ATOM   2534  HZ2 TRP B  61     -17.356  13.494  -3.952  1.00 11.62           H  
ATOM   2535  HZ3 TRP B  61     -19.784  12.027  -0.810  1.00 14.54           H  
ATOM   2536  HH2 TRP B  61     -19.410  13.546  -2.576  1.00 12.71           H  
ATOM   2537  N   LYS B  62     -15.561  12.111   1.810  1.00  9.20      D000 N  
ATOM   2538  CA  LYS B  62     -16.725  12.863   2.334  1.00 13.70      D000 C  
ATOM   2539  C   LYS B  62     -16.980  14.107   1.447  1.00 13.84      D000 C  
ATOM   2540  O   LYS B  62     -16.068  14.530   0.749  1.00 12.09      D000 O  
ATOM   2541  CB  LYS B  62     -16.374  13.445   3.762  1.00 13.13      D000 C  
ATOM   2542  CG  LYS B  62     -15.176  14.441   3.874  1.00 15.05      D000 C  
ATOM   2543  CD  LYS B  62     -14.817  14.697   5.350  1.00 24.64      D000 C  
ATOM   2544  CE  LYS B  62     -14.188  16.020   5.753  1.00 32.77      D000 C  
ATOM   2545  NZ  LYS B  62     -13.627  15.841   7.101  1.00 36.42      D000 N1+
ATOM   2546  H   LYS B  62     -15.035  12.564   1.077  1.00  9.20           H  
ATOM   2547  HA  LYS B  62     -17.637  12.275   2.439  1.00 13.70           H  
ATOM   2548  HB3 LYS B  62     -16.065  12.618   4.402  1.00 13.13           H  
ATOM   2549  HB2 LYS B  62     -17.286  13.885   4.165  1.00 13.13           H  
ATOM   2550  HG3 LYS B  62     -15.420  15.395   3.407  1.00 15.05           H  
ATOM   2551  HG2 LYS B  62     -14.334  14.080   3.283  1.00 15.05           H  
ATOM   2552  HD3 LYS B  62     -13.961  14.045   5.529  1.00 24.64           H  
ATOM   2553  HD2 LYS B  62     -15.612  14.408   6.037  1.00 24.64           H  
ATOM   2554  HE3 LYS B  62     -14.880  16.851   5.890  1.00 32.77           H  
ATOM   2555  HE2 LYS B  62     -13.445  16.275   4.996  1.00 32.77           H  
ATOM   2556  HZ1 LYS B  62     -13.168  16.655   7.484  1.00 36.42           H  
ATOM   2557  HZ2 LYS B  62     -14.308  15.644   7.820  1.00 36.42           H  
ATOM   2558  HZ3 LYS B  62     -12.884  15.162   7.009  1.00 36.42           H  
ATOM   2559  N   ASP B  63     -18.204  14.627   1.448  1.00 11.89      D000 N  
ATOM   2560  CA  ASP B  63     -18.500  15.907   0.738  1.00 15.04      D000 C  
ATOM   2561  C   ASP B  63     -18.279  17.108   1.637  1.00 14.38      D000 C  
ATOM   2562  O   ASP B  63     -18.857  17.207   2.699  1.00 14.70      D000 O  
ATOM   2563  CB  ASP B  63     -20.009  15.853   0.336  1.00 15.13      D000 C  
ATOM   2564  CG  ASP B  63     -20.523  17.151  -0.273  1.00 15.28      D000 C  
ATOM   2565  OD1 ASP B  63     -21.651  17.600   0.021  1.00 16.52      D000 O  
ATOM   2566  OD2 ASP B  63     -19.841  17.794  -1.106  1.00 20.77      D000 O1-
ATOM   2567  H   ASP B  63     -19.010  14.253   1.930  1.00 11.89           H  
ATOM   2568  HA  ASP B  63     -17.974  16.001  -0.212  1.00 15.04           H  
ATOM   2569  HB3 ASP B  63     -20.642  15.607   1.189  1.00 15.13           H  
ATOM   2570  HB2 ASP B  63     -20.199  14.976  -0.284  1.00 15.13           H  
ATOM   2571  N   ARG B  64     -17.519  18.115   1.195  1.00 10.24      D000 N  
ATOM   2572  CA  ARG B  64     -17.048  19.213   1.996  1.00 11.81      D000 C  
ATOM   2573  C   ARG B  64     -18.132  20.296   2.215  1.00 15.55      D000 C  
ATOM   2574  O   ARG B  64     -17.955  21.125   3.051  1.00 18.60      D000 O  
ATOM   2575  CB  ARG B  64     -15.838  19.727   1.329  1.00 12.16      D000 C  
ATOM   2576  CG  ARG B  64     -14.508  18.845   1.442  1.00 14.84      D000 C  
ATOM   2577  CD  ARG B  64     -13.316  19.537   0.718  1.00 16.19      D000 C  
ATOM   2578  NE  ARG B  64     -13.269  19.430  -0.710  1.00 19.23      D000 N  
ATOM   2579  CZ  ARG B  64     -13.020  20.303  -1.667  1.00 17.12      D000 C  
ATOM   2580  NH1 ARG B  64     -12.758  21.597  -1.512  1.00 15.11      D000 N  
ATOM   2581  NH2 ARG B  64     -13.044  19.769  -2.857  1.00 16.37      D000 N1+
ATOM   2582  H   ARG B  64     -17.242  18.144   0.224  1.00 10.24           H  
ATOM   2583  HA  ARG B  64     -17.035  18.914   3.044  1.00 11.81           H  
ATOM   2584  HB3 ARG B  64     -15.524  20.630   1.853  1.00 12.16           H  
ATOM   2585  HB2 ARG B  64     -16.029  19.942   0.278  1.00 12.16           H  
ATOM   2586  HG3 ARG B  64     -14.524  17.821   1.067  1.00 14.84           H  
ATOM   2587  HG2 ARG B  64     -14.315  18.737   2.509  1.00 14.84           H  
ATOM   2588  HD3 ARG B  64     -12.413  19.046   1.081  1.00 16.19           H  
ATOM   2589  HD2 ARG B  64     -13.310  20.605   0.938  1.00 16.19           H  
ATOM   2590  HE  ARG B  64     -13.541  18.525  -1.067  1.00 19.23           H  
ATOM   2591 HH12 ARG B  64     -12.667  21.956  -0.572  1.00 15.11           H  
ATOM   2592 HH11 ARG B  64     -12.581  22.190  -2.311  1.00 15.11           H  
ATOM   2593 HH22 ARG B  64     -12.944  20.328  -3.692  1.00 16.37           H  
ATOM   2594 HH21 ARG B  64     -13.195  18.788  -3.045  1.00 16.37           H  
ATOM   2595  N   THR B  65     -19.216  20.245   1.486  1.00 14.37      D000 N  
ATOM   2596  CA  THR B  65     -20.300  21.229   1.494  1.00 18.18      D000 C  
ATOM   2597  C   THR B  65     -21.344  20.712   2.553  1.00 15.92      D000 C  
ATOM   2598  O   THR B  65     -21.434  21.292   3.612  1.00 17.30      D000 O  
ATOM   2599  CB  THR B  65     -20.933  21.435   0.137  1.00 16.37      D000 C  
ATOM   2600  CG2 THR B  65     -21.937  22.647   0.132  1.00 22.33      D000 C  
ATOM   2601  OG1 THR B  65     -19.969  21.631  -0.843  1.00 21.99      D000 O  
ATOM   2602  H   THR B  65     -19.283  19.536   0.770  1.00 14.37           H  
ATOM   2603  HA  THR B  65     -19.920  22.159   1.916  1.00 18.18           H  
ATOM   2604  HB  THR B  65     -21.303  20.487  -0.252  1.00 16.37           H  
ATOM   2605 HG21 THR B  65     -22.686  22.496   0.910  1.00 22.33           H  
ATOM   2606 HG22 THR B  65     -21.331  23.536   0.308  1.00 22.33           H  
ATOM   2607 HG23 THR B  65     -22.424  22.757  -0.837  1.00 22.33           H  
ATOM   2608  HG1 THR B  65     -20.204  21.075  -1.590  1.00 21.99           H  
ATOM   2609  N   SER B  66     -21.906  19.561   2.394  1.00 13.41      D000 N  
ATOM   2610  CA  SER B  66     -22.760  18.991   3.518  1.00 15.77      D000 C  
ATOM   2611  C   SER B  66     -21.982  18.479   4.761  1.00 16.24      D000 C  
ATOM   2612  O   SER B  66     -22.519  18.538   5.902  1.00 14.67      D000 O  
ATOM   2613  CB  SER B  66     -23.511  17.677   2.957  1.00 16.93      D000 C  
ATOM   2614  OG  SER B  66     -22.623  16.662   2.462  1.00 13.57      D000 O  
ATOM   2615  H   SER B  66     -21.795  19.043   1.534  1.00 13.41           H  
ATOM   2616  HA  SER B  66     -23.527  19.730   3.748  1.00 15.77           H  
ATOM   2617  HB3 SER B  66     -24.034  18.030   2.069  1.00 16.93           H  
ATOM   2618  HB2 SER B  66     -24.251  17.243   3.629  1.00 16.93           H  
ATOM   2619  HG  SER B  66     -22.159  17.017   1.700  1.00 13.57           H  
ATOM   2620  N   GLY B  67     -20.797  17.895   4.623  1.00 13.07      D000 N  
ATOM   2621  CA  GLY B  67     -19.965  17.414   5.781  1.00 13.81      D000 C  
ATOM   2622  C   GLY B  67     -20.181  15.911   5.992  1.00 17.21      D000 C  
ATOM   2623  O   GLY B  67     -19.571  15.418   6.911  1.00 24.48      D000 O  
ATOM   2624  H   GLY B  67     -20.440  17.807   3.682  1.00 13.07           H  
ATOM   2625  HA3 GLY B  67     -20.386  17.768   6.722  1.00 13.81           H  
ATOM   2626  HA2 GLY B  67     -18.912  17.667   5.663  1.00 13.81           H  
ATOM   2627  N   ASN B  68     -21.019  15.265   5.116  1.00 14.44      D000 N  
ATOM   2628  CA  ASN B  68     -21.493  13.902   5.126  1.00 21.91      D000 C  
ATOM   2629  C   ASN B  68     -20.386  13.008   4.668  1.00 15.53      D000 C  
ATOM   2630  O   ASN B  68     -20.106  13.066   3.490  1.00 15.98      D000 O  
ATOM   2631  CB  ASN B  68     -22.836  13.761   4.370  1.00 21.41      D000 C  
ATOM   2632  CG  ASN B  68     -23.408  12.353   4.377  1.00 29.99      D000 C  
ATOM   2633  ND2 ASN B  68     -24.662  12.099   4.835  1.00 25.16      D000 N  
ATOM   2634  OD1 ASN B  68     -22.766  11.346   4.050  1.00 33.11      D000 O  
ATOM   2635  H   ASN B  68     -21.387  15.841   4.372  1.00 14.44           H  
ATOM   2636  HA  ASN B  68     -21.613  13.708   6.191  1.00 21.91           H  
ATOM   2637  HB3 ASN B  68     -22.796  14.203   3.374  1.00 21.41           H  
ATOM   2638  HB2 ASN B  68     -23.474  14.484   4.878  1.00 21.41           H  
ATOM   2639 HD22 ASN B  68     -25.048  11.166   4.803  1.00 25.16           H  
ATOM   2640 HD21 ASN B  68     -25.208  12.907   5.096  1.00 25.16           H  
ATOM   2641  N   VAL B  69     -19.731  12.351   5.616  1.00 21.24      D000 N  
ATOM   2642  CA  VAL B  69     -18.692  11.340   5.355  1.00 16.27      D000 C  
ATOM   2643  C   VAL B  69     -19.358   9.981   5.099  1.00 21.13      D000 C  
ATOM   2644  O   VAL B  69     -20.249   9.522   5.854  1.00 22.04      D000 O  
ATOM   2645  CB  VAL B  69     -17.663  11.204   6.552  1.00 14.72      D000 C  
ATOM   2646  CG1 VAL B  69     -18.264  10.728   7.909  1.00 15.49      D000 C  
ATOM   2647  CG2 VAL B  69     -16.457  10.273   6.231  1.00 17.97      D000 C  
ATOM   2648  H   VAL B  69     -20.191  12.277   6.512  1.00 21.24           H  
ATOM   2649  HA  VAL B  69     -18.111  11.708   4.510  1.00 16.27           H  
ATOM   2650  HB  VAL B  69     -17.278  12.224   6.566  1.00 14.72           H  
ATOM   2651 HG11 VAL B  69     -18.706   9.736   8.005  1.00 15.49           H  
ATOM   2652 HG12 VAL B  69     -17.495  10.740   8.682  1.00 15.49           H  
ATOM   2653 HG13 VAL B  69     -18.967  11.480   8.266  1.00 15.49           H  
ATOM   2654 HG21 VAL B  69     -16.663   9.203   6.222  1.00 17.97           H  
ATOM   2655 HG22 VAL B  69     -15.854  10.476   5.345  1.00 17.97           H  
ATOM   2656 HG23 VAL B  69     -15.821  10.379   7.110  1.00 17.97           H  
ATOM   2657  N   GLU B  70     -19.006   9.371   4.006  1.00 13.39      D000 N  
ATOM   2658  CA  GLU B  70     -19.409   8.001   3.435  1.00 17.43      D000 C  
ATOM   2659  C   GLU B  70     -18.850   6.762   4.128  1.00 23.70      D000 C  
ATOM   2660  O   GLU B  70     -17.909   6.935   4.897  1.00 22.67      D000 O  
ATOM   2661  CB  GLU B  70     -19.211   8.021   1.902  1.00 19.30      D000 C  
ATOM   2662  CG  GLU B  70     -20.273   8.913   1.213  1.00 26.23      D000 C  
ATOM   2663  CD  GLU B  70     -20.921   8.356  -0.087  1.00 29.60      D000 C  
ATOM   2664  OE1 GLU B  70     -21.203   9.082  -1.091  1.00 35.14      D000 O  
ATOM   2665  OE2 GLU B  70     -21.281   7.174  -0.048  1.00 32.35      D000 O1-
ATOM   2666  H   GLU B  70     -18.241   9.671   3.420  1.00 13.39           H  
ATOM   2667  HA  GLU B  70     -20.466   7.820   3.631  1.00 17.43           H  
ATOM   2668  HB3 GLU B  70     -19.174   7.016   1.482  1.00 19.30           H  
ATOM   2669  HB2 GLU B  70     -18.256   8.436   1.581  1.00 19.30           H  
ATOM   2670  HG3 GLU B  70     -19.888   9.910   0.996  1.00 26.23           H  
ATOM   2671  HG2 GLU B  70     -21.059   9.117   1.940  1.00 26.23           H  
ATOM   2672  N   ASP B  71     -19.370   5.551   3.856  1.00 13.51      D000 N  
ATOM   2673  CA  ASP B  71     -18.897   4.332   4.475  1.00 14.39      D000 C  
ATOM   2674  C   ASP B  71     -17.430   3.928   3.984  1.00 14.44      D000 C  
ATOM   2675  O   ASP B  71     -17.273   3.849   2.733  1.00 10.49      D000 O  
ATOM   2676  CB  ASP B  71     -19.810   3.148   4.142  1.00 15.70      D000 C  
ATOM   2677  CG  ASP B  71     -21.215   3.204   4.739  1.00 24.69      D000 C  
ATOM   2678  OD1 ASP B  71     -21.531   4.114   5.534  1.00 28.18      D000 O  
ATOM   2679  OD2 ASP B  71     -21.986   2.256   4.508  1.00 28.16      D000 O1-
ATOM   2680  H   ASP B  71     -20.278   5.438   3.429  1.00 13.51           H  
ATOM   2681  HA  ASP B  71     -18.946   4.556   5.540  1.00 14.39           H  
ATOM   2682  HB3 ASP B  71     -19.376   2.184   4.409  1.00 15.70           H  
ATOM   2683  HB2 ASP B  71     -20.067   3.123   3.083  1.00 15.70           H  
ATOM   2684  N   ASP B  72     -16.506   3.811   4.932  1.00 10.77      D000 N  
ATOM   2685  CA  ASP B  72     -15.059   3.481   4.670  1.00 13.51      D000 C  
ATOM   2686  C   ASP B  72     -14.935   2.128   3.948  1.00 14.54      D000 C  
ATOM   2687  O   ASP B  72     -15.571   1.052   4.219  1.00 14.02      D000 O  
ATOM   2688  CB  ASP B  72     -14.219   3.353   5.996  1.00 15.27      D000 C  
ATOM   2689  CG  ASP B  72     -14.203   4.627   6.786  1.00 21.76      D000 C  
ATOM   2690  OD1 ASP B  72     -13.738   4.589   7.941  1.00 18.13      D000 O  
ATOM   2691  OD2 ASP B  72     -14.614   5.684   6.244  1.00 21.52      D000 O1-
ATOM   2692  H   ASP B  72     -16.758   3.976   5.896  1.00 10.77           H  
ATOM   2693  HA  ASP B  72     -14.658   4.222   3.979  1.00 13.51           H  
ATOM   2694  HB3 ASP B  72     -13.192   3.121   5.712  1.00 15.27           H  
ATOM   2695  HB2 ASP B  72     -14.541   2.508   6.605  1.00 15.27           H  
ATOM   2696  N   LEU B  73     -13.953   2.095   3.103  1.00 11.90      D000 N  
ATOM   2697  CA  LEU B  73     -13.399   0.946   2.426  1.00 10.74      D000 C  
ATOM   2698  C   LEU B  73     -11.827   0.756   2.734  1.00 10.41      D000 C  
ATOM   2699  O   LEU B  73     -11.182   1.836   2.790  1.00 12.02      D000 O  
ATOM   2700  CB  LEU B  73     -13.661   1.045   0.977  1.00 14.24      D000 C  
ATOM   2701  CG  LEU B  73     -15.150   0.876   0.496  1.00 17.47      D000 C  
ATOM   2702  CD1 LEU B  73     -15.062   0.832  -1.021  1.00 25.78      D000 C  
ATOM   2703  CD2 LEU B  73     -15.839  -0.344   1.179  1.00 21.06      D000 C  
ATOM   2704  H   LEU B  73     -13.314   2.872   3.197  1.00 11.90           H  
ATOM   2705  HA  LEU B  73     -13.928   0.077   2.818  1.00 10.74           H  
ATOM   2706  HB3 LEU B  73     -13.000   0.399   0.400  1.00 14.24           H  
ATOM   2707  HB2 LEU B  73     -13.282   2.013   0.648  1.00 14.24           H  
ATOM   2708  HG  LEU B  73     -15.773   1.710   0.820  1.00 17.47           H  
ATOM   2709 HD11 LEU B  73     -15.376   1.762  -1.494  1.00 25.78           H  
ATOM   2710 HD12 LEU B  73     -14.144   0.524  -1.522  1.00 25.78           H  
ATOM   2711 HD13 LEU B  73     -15.814   0.171  -1.452  1.00 25.78           H  
ATOM   2712 HD21 LEU B  73     -15.054  -1.020   1.520  1.00 21.06           H  
ATOM   2713 HD22 LEU B  73     -16.443  -0.043   2.035  1.00 21.06           H  
ATOM   2714 HD23 LEU B  73     -16.488  -0.882   0.489  1.00 21.06           H  
ATOM   2715  N   ILE B  74     -11.482  -0.496   2.971  1.00 10.13      D000 N  
ATOM   2716  CA  ILE B  74     -10.145  -1.013   3.434  1.00 10.13      D000 C  
ATOM   2717  C   ILE B  74      -9.301  -1.205   2.100  1.00 12.37      D000 C  
ATOM   2718  O   ILE B  74      -9.861  -1.674   1.085  1.00 10.87      D000 O  
ATOM   2719  CB  ILE B  74     -10.305  -2.379   4.128  1.00 10.85      D000 C  
ATOM   2720  CG1 ILE B  74     -11.061  -2.382   5.511  1.00 15.63      D000 C  
ATOM   2721  CG2 ILE B  74      -8.966  -3.168   4.281  1.00 11.33      D000 C  
ATOM   2722  CD1 ILE B  74     -11.635  -3.641   6.048  1.00 17.93      D000 C  
ATOM   2723  H   ILE B  74     -12.197  -1.205   2.891  1.00 10.13           H  
ATOM   2724  HA  ILE B  74      -9.665  -0.292   4.096  1.00 10.13           H  
ATOM   2725  HB  ILE B  74     -10.774  -3.063   3.420  1.00 10.85           H  
ATOM   2726 HG13 ILE B  74     -11.923  -1.753   5.291  1.00 15.63           H  
ATOM   2727 HG12 ILE B  74     -10.490  -1.815   6.246  1.00 15.63           H  
ATOM   2728 HG21 ILE B  74      -8.567  -3.383   3.290  1.00 11.33           H  
ATOM   2729 HG22 ILE B  74      -8.215  -2.648   4.877  1.00 11.33           H  
ATOM   2730 HG23 ILE B  74      -8.981  -4.086   4.867  1.00 11.33           H  
ATOM   2731 HD11 ILE B  74     -12.129  -3.405   6.991  1.00 17.93           H  
ATOM   2732 HD12 ILE B  74     -12.390  -4.067   5.387  1.00 17.93           H  
ATOM   2733 HD13 ILE B  74     -10.879  -4.377   6.320  1.00 17.93           H  
ATOM   2734  N   ILE B  75      -8.032  -0.795   2.121  1.00  7.85      D000 N  
ATOM   2735  CA  ILE B  75      -7.032  -1.002   1.119  1.00  7.57      D000 C  
ATOM   2736  C   ILE B  75      -5.749  -1.665   1.607  1.00 10.85      D000 C  
ATOM   2737  O   ILE B  75      -5.368  -1.323   2.705  1.00 11.40      D000 O  
ATOM   2738  CB  ILE B  75      -6.739   0.266   0.356  1.00 11.07      D000 C  
ATOM   2739  CG1 ILE B  75      -6.180   1.414   1.184  1.00 13.15      D000 C  
ATOM   2740  CG2 ILE B  75      -7.900   0.654  -0.599  1.00 11.91      D000 C  
ATOM   2741  CD1 ILE B  75      -5.987   2.694   0.387  1.00 20.36      D000 C  
ATOM   2742  H   ILE B  75      -7.744  -0.295   2.950  1.00  7.85           H  
ATOM   2743  HA  ILE B  75      -7.357  -1.616   0.280  1.00  7.57           H  
ATOM   2744  HB  ILE B  75      -5.809   0.055  -0.172  1.00 11.07           H  
ATOM   2745 HG13 ILE B  75      -5.191   1.121   1.537  1.00 13.15           H  
ATOM   2746 HG12 ILE B  75      -6.795   1.624   2.059  1.00 13.15           H  
ATOM   2747 HG21 ILE B  75      -8.735   0.987   0.018  1.00 11.91           H  
ATOM   2748 HG22 ILE B  75      -7.617   1.423  -1.318  1.00 11.91           H  
ATOM   2749 HG23 ILE B  75      -8.315  -0.174  -1.173  1.00 11.91           H  
ATOM   2750 HD11 ILE B  75      -6.866   3.338   0.411  1.00 20.36           H  
ATOM   2751 HD12 ILE B  75      -5.109   3.165   0.830  1.00 20.36           H  
ATOM   2752 HD13 ILE B  75      -5.912   2.485  -0.680  1.00 20.36           H  
ATOM   2753  N   PHE B  76      -5.118  -2.568   0.761  1.00  9.46      D000 N  
ATOM   2754  CA  PHE B  76      -4.094  -3.486   1.274  1.00 11.18      D000 C  
ATOM   2755  C   PHE B  76      -2.900  -3.293   0.385  1.00 12.31      D000 C  
ATOM   2756  O   PHE B  76      -3.068  -3.518  -0.813  1.00 11.67      D000 O  
ATOM   2757  CB  PHE B  76      -4.721  -4.848   1.149  1.00 12.52      D000 C  
ATOM   2758  CG  PHE B  76      -5.772  -5.397   2.108  1.00 12.43      D000 C  
ATOM   2759  CD1 PHE B  76      -6.950  -5.920   1.547  1.00 12.08      D000 C  
ATOM   2760  CD2 PHE B  76      -5.761  -5.153   3.495  1.00 13.76      D000 C  
ATOM   2761  CE1 PHE B  76      -7.920  -6.462   2.358  1.00 12.14      D000 C  
ATOM   2762  CE2 PHE B  76      -6.800  -5.643   4.275  1.00 11.16      D000 C  
ATOM   2763  CZ  PHE B  76      -7.832  -6.294   3.706  1.00 12.73      D000 C  
ATOM   2764  H   PHE B  76      -5.504  -2.821  -0.137  1.00  9.46           H  
ATOM   2765  HA  PHE B  76      -3.834  -3.334   2.321  1.00 11.18           H  
ATOM   2766  HB3 PHE B  76      -3.914  -5.504   1.477  1.00 12.52           H  
ATOM   2767  HB2 PHE B  76      -4.861  -5.131   0.106  1.00 12.52           H  
ATOM   2768  HD1 PHE B  76      -7.258  -5.857   0.513  1.00 12.08           H  
ATOM   2769  HD2 PHE B  76      -4.968  -4.640   4.018  1.00 13.76           H  
ATOM   2770  HE1 PHE B  76      -8.779  -6.953   1.926  1.00 12.14           H  
ATOM   2771  HE2 PHE B  76      -6.717  -5.653   5.352  1.00 11.16           H  
ATOM   2772  HZ  PHE B  76      -8.694  -6.639   4.257  1.00 12.73           H  
ATOM   2773  N   PRO B  77      -1.716  -2.959   0.924  1.00 11.07      D000 N  
ATOM   2774  CA  PRO B  77      -0.446  -3.031   0.215  1.00 13.98      D000 C  
ATOM   2775  C   PRO B  77      -0.263  -4.347  -0.592  1.00 15.86      D000 C  
ATOM   2776  O   PRO B  77      -0.577  -5.425  -0.069  1.00 11.86      D000 O  
ATOM   2777  CB  PRO B  77       0.561  -2.881   1.348  1.00 13.91      D000 C  
ATOM   2778  CG  PRO B  77      -0.087  -2.031   2.372  1.00 18.27      D000 C  
ATOM   2779  CD  PRO B  77      -1.579  -2.536   2.322  1.00 13.89      D000 C  
ATOM   2780  HA  PRO B  77      -0.558  -2.114  -0.363  1.00 13.98           H  
ATOM   2781  HB3 PRO B  77       1.515  -2.443   1.057  1.00 13.91           H  
ATOM   2782  HB2 PRO B  77       0.794  -3.754   1.958  1.00 13.91           H  
ATOM   2783  HG3 PRO B  77      -0.184  -1.028   1.956  1.00 18.27           H  
ATOM   2784  HG2 PRO B  77       0.343  -2.026   3.373  1.00 18.27           H  
ATOM   2785  HD2 PRO B  77      -1.809  -3.355   3.004  1.00 13.89           H  
ATOM   2786  HD3 PRO B  77      -2.339  -1.800   2.585  1.00 13.89           H  
ATOM   2787  N   ASP B  78       0.194  -4.179  -1.850  1.00 12.88      D000 N  
ATOM   2788  CA  ASP B  78       0.372  -5.236  -2.879  1.00 13.51      D000 C  
ATOM   2789  C   ASP B  78      -0.904  -5.630  -3.647  1.00 13.25      D000 C  
ATOM   2790  O   ASP B  78      -0.816  -6.479  -4.507  1.00 14.17      D000 O  
ATOM   2791  CB  ASP B  78       1.202  -6.407  -2.382  1.00 14.61      D000 C  
ATOM   2792  CG  ASP B  78       2.564  -6.203  -1.851  1.00 21.89      D000 C  
ATOM   2793  OD1 ASP B  78       3.237  -5.251  -2.283  1.00 21.73      D000 O  
ATOM   2794  OD2 ASP B  78       3.019  -7.147  -1.085  1.00 20.72      D000 O1-
ATOM   2795  H   ASP B  78       0.406  -3.229  -2.120  1.00 12.88           H  
ATOM   2796  HA  ASP B  78       1.008  -4.765  -3.628  1.00 13.51           H  
ATOM   2797  HB3 ASP B  78       1.258  -7.087  -3.232  1.00 14.61           H  
ATOM   2798  HB2 ASP B  78       0.628  -6.978  -1.652  1.00 14.61           H  
ATOM   2799  N   ASP B  79      -2.087  -5.050  -3.359  1.00 11.37      D000 N  
ATOM   2800  CA  ASP B  79      -3.392  -5.449  -4.048  1.00  8.98      D000 C  
ATOM   2801  C   ASP B  79      -3.988  -4.182  -4.708  1.00 12.03      D000 C  
ATOM   2802  O   ASP B  79      -3.997  -4.085  -5.937  1.00 10.54      D000 O  
ATOM   2803  CB  ASP B  79      -4.434  -5.976  -3.026  1.00 11.12      D000 C  
ATOM   2804  CG  ASP B  79      -5.710  -6.571  -3.526  1.00 14.80      D000 C  
ATOM   2805  OD1 ASP B  79      -5.742  -6.957  -4.721  1.00 13.73      D000 O  
ATOM   2806  OD2 ASP B  79      -6.682  -6.599  -2.733  1.00 13.09      D000 O1-
ATOM   2807  H   ASP B  79      -2.156  -4.369  -2.616  1.00 11.37           H  
ATOM   2808  HA  ASP B  79      -3.111  -6.121  -4.859  1.00  8.98           H  
ATOM   2809  HB3 ASP B  79      -4.670  -5.302  -2.202  1.00 11.12           H  
ATOM   2810  HB2 ASP B  79      -3.965  -6.842  -2.560  1.00 11.12           H  
ATOM   2811  N   CYS B  80      -4.494  -3.242  -3.875  1.00  9.14      D000 N  
ATOM   2812  CA  CYS B  80      -5.013  -1.960  -4.386  1.00 10.72      D000 C  
ATOM   2813  C   CYS B  80      -3.988  -1.158  -5.187  1.00  9.14      D000 C  
ATOM   2814  O   CYS B  80      -2.786  -1.148  -4.872  1.00  9.49      D000 O  
ATOM   2815  CB  CYS B  80      -5.623  -1.193  -3.152  1.00 13.36      D000 C  
ATOM   2816  SG  CYS B  80      -6.113   0.430  -3.660  1.00 17.27      D000 S  
ATOM   2817  H   CYS B  80      -4.376  -3.375  -2.881  1.00  9.14           H  
ATOM   2818  HA  CYS B  80      -5.815  -2.155  -5.098  1.00 10.72           H  
ATOM   2819  HB3 CYS B  80      -4.852  -1.192  -2.382  1.00 13.36           H  
ATOM   2820  HB2 CYS B  80      -6.552  -1.671  -2.841  1.00 13.36           H  
ATOM   2821  HG  CYS B  80      -4.913   0.919  -3.986  1.00 17.27           H  
ATOM   2822  N   GLU B  81      -4.467  -0.524  -6.259  1.00  9.68      D000 N  
ATOM   2823  CA  GLU B  81      -3.682   0.454  -7.050  1.00  9.26      D000 C  
ATOM   2824  C   GLU B  81      -4.605   1.619  -7.426  1.00 11.23      D000 C  
ATOM   2825  O   GLU B  81      -5.796   1.415  -7.577  1.00 12.77      D000 O  
ATOM   2826  CB  GLU B  81      -3.048  -0.091  -8.411  1.00 12.92      D000 C  
ATOM   2827  CG  GLU B  81      -2.103  -1.192  -8.187  1.00 18.86      D000 C  
ATOM   2828  CD  GLU B  81      -1.275  -1.567  -9.419  1.00 28.81      D000 C  
ATOM   2829  OE1 GLU B  81      -0.105  -1.952  -9.194  1.00 24.94      D000 O  
ATOM   2830  OE2 GLU B  81      -1.751  -1.471 -10.552  1.00 27.85      D000 O1-
ATOM   2831  H   GLU B  81      -5.373  -0.762  -6.638  1.00  9.68           H  
ATOM   2832  HA  GLU B  81      -2.838   0.814  -6.462  1.00  9.26           H  
ATOM   2833  HB3 GLU B  81      -2.629   0.737  -8.982  1.00 12.92           H  
ATOM   2834  HB2 GLU B  81      -3.887  -0.307  -9.073  1.00 12.92           H  
ATOM   2835  HG3 GLU B  81      -2.625  -2.095  -7.873  1.00 18.86           H  
ATOM   2836  HG2 GLU B  81      -1.468  -0.771  -7.408  1.00 18.86           H  
ATOM   2837  N   PHE B  82      -4.074   2.813  -7.540  1.00  9.20      D000 N  
ATOM   2838  CA  PHE B  82      -4.700   4.002  -8.082  1.00  9.59      D000 C  
ATOM   2839  C   PHE B  82      -3.985   4.455  -9.353  1.00 11.50      D000 C  
ATOM   2840  O   PHE B  82      -2.783   4.827  -9.259  1.00 12.24      D000 O  
ATOM   2841  CB  PHE B  82      -4.705   5.040  -6.982  1.00 10.24      D000 C  
ATOM   2842  CG  PHE B  82      -5.529   6.309  -7.255  1.00  8.52      D000 C  
ATOM   2843  CD1 PHE B  82      -6.955   6.174  -7.553  1.00 10.19      D000 C  
ATOM   2844  CD2 PHE B  82      -4.976   7.608  -7.077  1.00  8.85      D000 C  
ATOM   2845  CE1 PHE B  82      -7.694   7.344  -7.561  1.00 10.91      D000 C  
ATOM   2846  CE2 PHE B  82      -5.788   8.723  -7.189  1.00 11.00      D000 C  
ATOM   2847  CZ  PHE B  82      -7.162   8.619  -7.388  1.00  9.58      D000 C  
ATOM   2848  H   PHE B  82      -3.077   2.827  -7.378  1.00  9.20           H  
ATOM   2849  HA  PHE B  82      -5.706   3.621  -8.257  1.00  9.59           H  
ATOM   2850  HB3 PHE B  82      -3.709   5.483  -6.976  1.00 10.24           H  
ATOM   2851  HB2 PHE B  82      -4.840   4.551  -6.017  1.00 10.24           H  
ATOM   2852  HD1 PHE B  82      -7.464   5.245  -7.765  1.00 10.19           H  
ATOM   2853  HD2 PHE B  82      -3.919   7.567  -6.856  1.00  8.85           H  
ATOM   2854  HE1 PHE B  82      -8.735   7.182  -7.800  1.00 10.91           H  
ATOM   2855  HE2 PHE B  82      -5.530   9.751  -6.985  1.00 11.00           H  
ATOM   2856  HZ  PHE B  82      -7.713   9.546  -7.440  1.00  9.58           H  
ATOM   2857  N   LYS B  83      -4.697   4.483 -10.473  1.00  9.89      D000 N  
ATOM   2858  CA  LYS B  83      -4.180   4.793 -11.765  1.00 11.65      D000 C  
ATOM   2859  C   LYS B  83      -4.960   5.892 -12.419  1.00 13.66      D000 C  
ATOM   2860  O   LYS B  83      -6.176   6.010 -12.286  1.00 10.33      D000 O  
ATOM   2861  CB  LYS B  83      -4.242   3.477 -12.520  1.00 12.64      D000 C  
ATOM   2862  CG  LYS B  83      -3.273   2.286 -12.064  1.00 16.65      D000 C  
ATOM   2863  CD  LYS B  83      -3.565   0.957 -12.856  1.00 22.39      D000 C  
ATOM   2864  CE  LYS B  83      -3.555   0.957 -14.391  1.00 18.90      D000 C  
ATOM   2865  NZ  LYS B  83      -3.921  -0.226 -15.064  1.00 18.46      D000 N1+
ATOM   2866  H   LYS B  83      -5.695   4.374 -10.361  1.00  9.89           H  
ATOM   2867  HA  LYS B  83      -3.118   5.020 -11.676  1.00 11.65           H  
ATOM   2868  HB3 LYS B  83      -4.000   3.615 -13.574  1.00 12.64           H  
ATOM   2869  HB2 LYS B  83      -5.267   3.105 -12.531  1.00 12.64           H  
ATOM   2870  HG3 LYS B  83      -3.254   2.059 -10.998  1.00 16.65           H  
ATOM   2871  HG2 LYS B  83      -2.235   2.522 -12.301  1.00 16.65           H  
ATOM   2872  HD3 LYS B  83      -4.573   0.783 -12.479  1.00 22.39           H  
ATOM   2873  HD2 LYS B  83      -2.964   0.123 -12.492  1.00 22.39           H  
ATOM   2874  HE3 LYS B  83      -2.506   1.187 -14.578  1.00 18.90           H  
ATOM   2875  HE2 LYS B  83      -4.224   1.694 -14.835  1.00 18.90           H  
ATOM   2876  HZ1 LYS B  83      -3.472  -1.101 -14.831  1.00 18.46           H  
ATOM   2877  HZ2 LYS B  83      -4.906  -0.390 -14.914  1.00 18.46           H  
ATOM   2878  HZ3 LYS B  83      -3.794  -0.153 -16.063  1.00 18.46           H  
ATOM   2879  N   ARG B  84      -4.203   6.723 -13.135  1.00 10.22      D000 N  
ATOM   2880  CA  ARG B  84      -4.674   7.475 -14.307  1.00 12.49      D000 C  
ATOM   2881  C   ARG B  84      -5.194   6.558 -15.453  1.00 12.19      D000 C  
ATOM   2882  O   ARG B  84      -4.598   5.469 -15.598  1.00 12.48      D000 O  
ATOM   2883  CB  ARG B  84      -3.543   8.491 -14.645  1.00 11.51      D000 C  
ATOM   2884  CG  ARG B  84      -3.678   9.456 -15.837  1.00 17.00      D000 C  
ATOM   2885  CD  ARG B  84      -2.449  10.293 -16.023  1.00 16.56      D000 C  
ATOM   2886  NE  ARG B  84      -2.241  11.181 -14.820  1.00 23.80      D000 N  
ATOM   2887  CZ  ARG B  84      -1.065  11.801 -14.696  1.00 26.31      D000 C  
ATOM   2888  NH1 ARG B  84       0.013  11.632 -15.447  1.00 25.67      D000 N  
ATOM   2889  NH2 ARG B  84      -0.997  12.804 -13.783  1.00 22.22      D000 N1+
ATOM   2890  H   ARG B  84      -3.211   6.540 -13.079  1.00 10.22           H  
ATOM   2891  HA  ARG B  84      -5.501   8.095 -13.959  1.00 12.49           H  
ATOM   2892  HB3 ARG B  84      -2.758   7.811 -14.977  1.00 11.51           H  
ATOM   2893  HB2 ARG B  84      -3.112   9.016 -13.793  1.00 11.51           H  
ATOM   2894  HG3 ARG B  84      -4.571  10.065 -15.696  1.00 17.00           H  
ATOM   2895  HG2 ARG B  84      -3.834   8.947 -16.788  1.00 17.00           H  
ATOM   2896  HD3 ARG B  84      -2.696  10.869 -16.915  1.00 16.56           H  
ATOM   2897  HD2 ARG B  84      -1.603   9.661 -16.292  1.00 16.56           H  
ATOM   2898  HE  ARG B  84      -2.901  11.166 -14.055  1.00 23.80           H  
ATOM   2899 HH12 ARG B  84       0.922  11.986 -15.185  1.00 25.67           H  
ATOM   2900 HH11 ARG B  84      -0.053  11.174 -16.345  1.00 25.67           H  
ATOM   2901 HH22 ARG B  84      -0.114  13.242 -13.563  1.00 22.22           H  
ATOM   2902 HH21 ARG B  84      -1.802  13.195 -13.315  1.00 22.22           H  
ATOM   2903  N   VAL B  85      -6.235   7.015 -16.157  1.00 12.42      D000 N  
ATOM   2904  CA  VAL B  85      -6.937   6.145 -17.163  1.00 12.97      D000 C  
ATOM   2905  C   VAL B  85      -6.365   6.599 -18.570  1.00 14.55      D000 C  
ATOM   2906  O   VAL B  85      -6.319   7.843 -18.690  1.00 17.00      D000 O  
ATOM   2907  CB  VAL B  85      -8.502   6.368 -17.066  1.00 14.21      D000 C  
ATOM   2908  CG1 VAL B  85      -9.226   5.746 -18.318  1.00 14.87      D000 C  
ATOM   2909  CG2 VAL B  85      -9.104   5.870 -15.806  1.00 12.07      D000 C  
ATOM   2910  H   VAL B  85      -6.545   7.974 -16.224  1.00 12.42           H  
ATOM   2911  HA  VAL B  85      -6.771   5.075 -17.043  1.00 12.97           H  
ATOM   2912  HB  VAL B  85      -8.567   7.456 -17.090  1.00 14.21           H  
ATOM   2913 HG11 VAL B  85      -9.145   4.663 -18.223  1.00 14.87           H  
ATOM   2914 HG12 VAL B  85     -10.312   5.836 -18.306  1.00 14.87           H  
ATOM   2915 HG13 VAL B  85      -8.991   6.177 -19.291  1.00 14.87           H  
ATOM   2916 HG21 VAL B  85      -8.576   6.175 -14.902  1.00 12.07           H  
ATOM   2917 HG22 VAL B  85     -10.123   6.227 -15.657  1.00 12.07           H  
ATOM   2918 HG23 VAL B  85      -9.086   4.781 -15.759  1.00 12.07           H  
ATOM   2919  N   PRO B  86      -5.899   5.666 -19.460  1.00 17.23      D000 N  
ATOM   2920  CA  PRO B  86      -5.260   6.037 -20.796  1.00 18.60      D000 C  
ATOM   2921  C   PRO B  86      -6.054   7.098 -21.540  1.00 18.27      D000 C  
ATOM   2922  O   PRO B  86      -7.191   6.866 -21.821  1.00 18.56      D000 O  
ATOM   2923  CB  PRO B  86      -5.272   4.753 -21.624  1.00 21.64      D000 C  
ATOM   2924  CG  PRO B  86      -5.124   3.703 -20.490  1.00 22.65      D000 C  
ATOM   2925  CD  PRO B  86      -5.845   4.179 -19.349  1.00 21.01      D000 C  
ATOM   2926  HA  PRO B  86      -4.222   6.288 -20.577  1.00 18.60           H  
ATOM   2927  HB3 PRO B  86      -4.505   4.615 -22.387  1.00 21.64           H  
ATOM   2928  HB2 PRO B  86      -6.236   4.530 -22.082  1.00 21.64           H  
ATOM   2929  HG3 PRO B  86      -4.090   3.527 -20.195  1.00 22.65           H  
ATOM   2930  HG2 PRO B  86      -5.448   2.729 -20.857  1.00 22.65           H  
ATOM   2931  HD2 PRO B  86      -6.868   3.850 -19.531  1.00 21.01           H  
ATOM   2932  HD3 PRO B  86      -5.400   3.757 -18.448  1.00 21.01           H  
ATOM   2933  N   GLN B  87      -5.321   8.193 -21.851  1.00 16.51      D000 N  
ATOM   2934  CA  GLN B  87      -5.811   9.378 -22.612  1.00 17.13      D000 C  
ATOM   2935  C   GLN B  87      -6.759  10.336 -21.919  1.00 15.86      D000 C  
ATOM   2936  O   GLN B  87      -7.233  11.288 -22.512  1.00 15.32      D000 O  
ATOM   2937  CB  GLN B  87      -6.345   9.046 -24.030  1.00 16.88      D000 C  
ATOM   2938  CG  GLN B  87      -5.446   8.187 -25.084  1.00 23.51      D000 C  
ATOM   2939  CD  GLN B  87      -3.997   8.593 -25.014  1.00 30.47      D000 C  
ATOM   2940  NE2 GLN B  87      -3.201   7.622 -24.479  1.00 35.63      D000 N  
ATOM   2941  OE1 GLN B  87      -3.634   9.710 -25.384  1.00 22.75      D000 O  
ATOM   2942  H   GLN B  87      -4.499   8.383 -21.297  1.00 16.51           H  
ATOM   2943  HA  GLN B  87      -4.954  10.042 -22.731  1.00 17.13           H  
ATOM   2944  HB3 GLN B  87      -6.828   9.885 -24.531  1.00 16.88           H  
ATOM   2945  HB2 GLN B  87      -7.200   8.388 -23.873  1.00 16.88           H  
ATOM   2946  HG3 GLN B  87      -5.850   8.462 -26.058  1.00 23.51           H  
ATOM   2947  HG2 GLN B  87      -5.531   7.100 -25.087  1.00 23.51           H  
ATOM   2948 HE22 GLN B  87      -2.203   7.756 -24.412  1.00 35.63           H  
ATOM   2949 HE21 GLN B  87      -3.517   6.737 -24.107  1.00 35.63           H  
ATOM   2950  N   CYS B  88      -7.054  10.004 -20.668  1.00 16.57      D000 N  
ATOM   2951  CA  CYS B  88      -7.814  10.870 -19.747  1.00 13.92      D000 C  
ATOM   2952  C   CYS B  88      -9.204  11.271 -20.239  1.00 15.03      D000 C  
ATOM   2953  O   CYS B  88      -9.291  12.307 -20.955  1.00 19.01      D000 O  
ATOM   2954  CB  CYS B  88      -7.004  12.071 -19.324  1.00 16.34      D000 C  
ATOM   2955  SG  CYS B  88      -5.794  11.609 -18.023  1.00 18.11      D000 S  
ATOM   2956  H   CYS B  88      -6.612   9.174 -20.301  1.00 16.57           H  
ATOM   2957  HA  CYS B  88      -7.940  10.231 -18.873  1.00 13.92           H  
ATOM   2958  HB3 CYS B  88      -7.668  12.827 -18.905  1.00 16.34           H  
ATOM   2959  HB2 CYS B  88      -6.574  12.500 -20.229  1.00 16.34           H  
ATOM   2960  HG  CYS B  88      -5.101  10.863 -18.888  1.00 18.11           H  
ATOM   2961  N   PRO B  89     -10.114  10.256 -20.218  1.00 13.00      D000 N  
ATOM   2962  CA  PRO B  89     -11.339  10.351 -20.977  1.00 16.36      D000 C  
ATOM   2963  C   PRO B  89     -12.265  11.455 -20.423  1.00 20.19      D000 C  
ATOM   2964  O   PRO B  89     -12.836  11.376 -19.362  1.00 23.01      D000 O  
ATOM   2965  CB  PRO B  89     -11.939   8.971 -21.005  1.00 18.78      D000 C  
ATOM   2966  CG  PRO B  89     -11.238   8.221 -19.878  1.00 18.97      D000 C  
ATOM   2967  CD  PRO B  89      -9.883   8.901 -19.764  1.00 16.37      D000 C  
ATOM   2968  HA  PRO B  89     -11.180  10.582 -22.030  1.00 16.36           H  
ATOM   2969  HB3 PRO B  89     -11.701   8.516 -21.967  1.00 18.78           H  
ATOM   2970  HB2 PRO B  89     -13.027   8.920 -20.979  1.00 18.78           H  
ATOM   2971  HG3 PRO B  89     -11.174   7.154 -20.088  1.00 18.97           H  
ATOM   2972  HG2 PRO B  89     -11.782   8.365 -18.944  1.00 18.97           H  
ATOM   2973  HD2 PRO B  89      -9.381   8.678 -18.822  1.00 16.37           H  
ATOM   2974  HD3 PRO B  89      -9.347   8.413 -20.577  1.00 16.37           H  
ATOM   2975  N   SER B  90     -12.314  12.549 -21.218  1.00 13.28      D000 N  
ATOM   2976  CA  SER B  90     -12.942  13.846 -20.981  1.00 13.55      D000 C  
ATOM   2977  C   SER B  90     -12.485  14.595 -19.736  1.00 16.63      D000 C  
ATOM   2978  O   SER B  90     -13.309  15.176 -18.991  1.00 18.26      D000 O  
ATOM   2979  CB  SER B  90     -14.480  13.546 -21.068  1.00 17.55      D000 C  
ATOM   2980  OG  SER B  90     -15.317  14.544 -21.667  1.00 21.65      D000 O  
ATOM   2981  H   SER B  90     -11.787  12.442 -22.073  1.00 13.28           H  
ATOM   2982  HA  SER B  90     -12.663  14.535 -21.778  1.00 13.55           H  
ATOM   2983  HB3 SER B  90     -14.974  13.311 -20.125  1.00 17.55           H  
ATOM   2984  HB2 SER B  90     -14.601  12.636 -21.655  1.00 17.55           H  
ATOM   2985  HG  SER B  90     -15.247  14.531 -22.624  1.00 21.65           H  
ATOM   2986  N   GLY B  91     -11.170  14.520 -19.462  1.00 14.96      D000 N  
ATOM   2987  CA  GLY B  91     -10.464  15.054 -18.276  1.00 15.85      D000 C  
ATOM   2988  C   GLY B  91     -10.031  13.822 -17.409  1.00 16.69      D000 C  
ATOM   2989  O   GLY B  91     -10.227  12.626 -17.691  1.00 15.66      D000 O  
ATOM   2990  H   GLY B  91     -10.595  14.065 -20.157  1.00 14.96           H  
ATOM   2991  HA3 GLY B  91     -10.969  15.807 -17.672  1.00 15.85           H  
ATOM   2992  HA2 GLY B  91      -9.543  15.585 -18.516  1.00 15.85           H  
ATOM   2993  N   ARG B  92      -9.252  14.191 -16.364  1.00 10.75      D000 N  
ATOM   2994  CA  ARG B  92      -8.635  13.323 -15.453  1.00 11.37      D000 C  
ATOM   2995  C   ARG B  92      -9.609  12.652 -14.442  1.00 13.88      D000 C  
ATOM   2996  O   ARG B  92      -9.484  12.805 -13.226  1.00 11.33      D000 O  
ATOM   2997  CB  ARG B  92      -7.457  14.011 -14.727  1.00 15.15      D000 C  
ATOM   2998  CG  ARG B  92      -6.539  14.904 -15.608  1.00 15.35      D000 C  
ATOM   2999  CD  ARG B  92      -5.192  15.295 -15.184  1.00 16.99      D000 C  
ATOM   3000  NE  ARG B  92      -5.195  15.927 -13.854  1.00 15.41      D000 N  
ATOM   3001  CZ  ARG B  92      -5.726  17.068 -13.333  1.00 13.33      D000 C  
ATOM   3002  NH1 ARG B  92      -6.529  17.855 -14.078  1.00 14.38      D000 N  
ATOM   3003  NH2 ARG B  92      -5.444  17.450 -12.056  1.00 14.76      D000 N1+
ATOM   3004  H   ARG B  92      -9.155  15.171 -16.140  1.00 10.75           H  
ATOM   3005  HA  ARG B  92      -8.182  12.567 -16.093  1.00 11.37           H  
ATOM   3006  HB3 ARG B  92      -6.899  13.305 -14.110  1.00 15.15           H  
ATOM   3007  HB2 ARG B  92      -7.785  14.731 -13.977  1.00 15.15           H  
ATOM   3008  HG3 ARG B  92      -7.020  15.783 -16.039  1.00 15.35           H  
ATOM   3009  HG2 ARG B  92      -6.376  14.286 -16.491  1.00 15.35           H  
ATOM   3010  HD3 ARG B  92      -4.937  16.112 -15.859  1.00 16.99           H  
ATOM   3011  HD2 ARG B  92      -4.479  14.473 -15.253  1.00 16.99           H  
ATOM   3012  HE  ARG B  92      -4.630  15.451 -13.165  1.00 15.41           H  
ATOM   3013 HH12 ARG B  92      -6.910  18.737 -13.766  1.00 14.38           H  
ATOM   3014 HH11 ARG B  92      -6.774  17.605 -15.025  1.00 14.38           H  
ATOM   3015 HH22 ARG B  92      -5.848  18.312 -11.717  1.00 14.76           H  
ATOM   3016 HH21 ARG B  92      -4.697  17.017 -11.532  1.00 14.76           H  
ATOM   3017  N   VAL B  93     -10.428  11.674 -14.918  1.00 10.38      D000 N  
ATOM   3018  CA  VAL B  93     -10.968  10.510 -14.134  1.00 10.69      D000 C  
ATOM   3019  C   VAL B  93      -9.870   9.368 -13.963  1.00 13.62      D000 C  
ATOM   3020  O   VAL B  93      -9.257   8.861 -14.919  1.00 13.67      D000 O  
ATOM   3021  CB  VAL B  93     -12.304   9.925 -14.741  1.00 11.98      D000 C  
ATOM   3022  CG1 VAL B  93     -12.338   9.793 -16.286  1.00  9.94      D000 C  
ATOM   3023  CG2 VAL B  93     -12.736   8.530 -14.080  1.00 10.00      D000 C  
ATOM   3024  H   VAL B  93     -10.459  11.664 -15.927  1.00 10.38           H  
ATOM   3025  HA  VAL B  93     -11.114  10.976 -13.160  1.00 10.69           H  
ATOM   3026  HB  VAL B  93     -13.103  10.595 -14.425  1.00 11.98           H  
ATOM   3027 HG11 VAL B  93     -11.485   9.188 -16.594  1.00  9.94           H  
ATOM   3028 HG12 VAL B  93     -13.211   9.335 -16.750  1.00  9.94           H  
ATOM   3029 HG13 VAL B  93     -12.177  10.793 -16.688  1.00  9.94           H  
ATOM   3030 HG21 VAL B  93     -12.779   8.550 -12.991  1.00 10.00           H  
ATOM   3031 HG22 VAL B  93     -13.649   8.045 -14.425  1.00 10.00           H  
ATOM   3032 HG23 VAL B  93     -11.947   7.810 -14.298  1.00 10.00           H  
ATOM   3033  N   TYR B  94      -9.643   9.106 -12.690  1.00 11.55      D000 N  
ATOM   3034  CA  TYR B  94      -8.720   8.064 -12.120  1.00 11.60      D000 C  
ATOM   3035  C   TYR B  94      -9.639   6.803 -11.813  1.00 13.01      D000 C  
ATOM   3036  O   TYR B  94     -10.859   6.895 -11.724  1.00 14.75      D000 O  
ATOM   3037  CB  TYR B  94      -8.103   8.624 -10.826  1.00 10.20      D000 C  
ATOM   3038  CG  TYR B  94      -6.849   9.452 -11.158  1.00 11.39      D000 C  
ATOM   3039  CD1 TYR B  94      -7.026  10.790 -11.634  1.00 10.18      D000 C  
ATOM   3040  CD2 TYR B  94      -5.580   8.889 -11.038  1.00  9.68      D000 C  
ATOM   3041  CE1 TYR B  94      -5.841  11.508 -11.998  1.00 12.62      D000 C  
ATOM   3042  CE2 TYR B  94      -4.430   9.635 -11.471  1.00 12.49      D000 C  
ATOM   3043  CZ  TYR B  94      -4.598  10.931 -11.876  1.00 14.71      D000 C  
ATOM   3044  OH  TYR B  94      -3.494  11.715 -12.098  1.00 14.15      D000 O  
ATOM   3045  H   TYR B  94     -10.164   9.667 -12.031  1.00 11.55           H  
ATOM   3046  HA  TYR B  94      -7.981   7.782 -12.869  1.00 11.60           H  
ATOM   3047  HB3 TYR B  94      -7.722   7.842 -10.170  1.00 10.20           H  
ATOM   3048  HB2 TYR B  94      -8.837   9.222 -10.285  1.00 10.20           H  
ATOM   3049  HD1 TYR B  94      -8.020  11.206 -11.704  1.00 10.18           H  
ATOM   3050  HD2 TYR B  94      -5.416   7.993 -10.457  1.00  9.68           H  
ATOM   3051  HE1 TYR B  94      -5.933  12.522 -12.358  1.00 12.62           H  
ATOM   3052  HE2 TYR B  94      -3.456   9.205 -11.290  1.00 12.49           H  
ATOM   3053  HH  TYR B  94      -3.724  12.646 -12.150  1.00 14.15           H  
ATOM   3054  N   VAL B  95      -9.017   5.652 -11.637  1.00 10.44      D000 N  
ATOM   3055  CA  VAL B  95      -9.623   4.473 -11.111  1.00  9.98      D000 C  
ATOM   3056  C   VAL B  95      -8.780   3.983  -9.914  1.00  8.99      D000 C  
ATOM   3057  O   VAL B  95      -7.559   4.010 -10.083  1.00  9.30      D000 O  
ATOM   3058  CB  VAL B  95      -9.748   3.390 -12.249  1.00 11.43      D000 C  
ATOM   3059  CG1 VAL B  95      -8.419   2.883 -12.846  1.00  9.37      D000 C  
ATOM   3060  CG2 VAL B  95     -10.680   2.236 -11.916  1.00 10.08      D000 C  
ATOM   3061  H   VAL B  95      -8.020   5.671 -11.799  1.00 10.44           H  
ATOM   3062  HA  VAL B  95     -10.560   4.785 -10.651  1.00  9.98           H  
ATOM   3063  HB  VAL B  95     -10.165   4.041 -13.016  1.00 11.43           H  
ATOM   3064 HG11 VAL B  95      -8.559   2.122 -13.613  1.00  9.37           H  
ATOM   3065 HG12 VAL B  95      -7.969   3.767 -13.298  1.00  9.37           H  
ATOM   3066 HG13 VAL B  95      -7.706   2.557 -12.089  1.00  9.37           H  
ATOM   3067 HG21 VAL B  95     -11.670   2.685 -11.839  1.00 10.08           H  
ATOM   3068 HG22 VAL B  95     -10.558   1.513 -12.723  1.00 10.08           H  
ATOM   3069 HG23 VAL B  95     -10.384   1.904 -10.921  1.00 10.08           H  
ATOM   3070  N   LEU B  96      -9.455   3.543  -8.846  1.00  9.05      D000 N  
ATOM   3071  CA  LEU B  96      -8.878   2.793  -7.795  1.00  8.82      D000 C  
ATOM   3072  C   LEU B  96      -9.447   1.349  -8.166  1.00 10.57      D000 C  
ATOM   3073  O   LEU B  96     -10.647   1.143  -8.440  1.00 11.60      D000 O  
ATOM   3074  CB  LEU B  96      -9.355   3.384  -6.470  1.00  8.13      D000 C  
ATOM   3075  CG  LEU B  96      -8.616   2.746  -5.277  1.00 11.51      D000 C  
ATOM   3076  CD1 LEU B  96      -7.356   3.642  -4.966  1.00 11.95      D000 C  
ATOM   3077  CD2 LEU B  96      -9.567   2.676  -4.116  1.00 16.82      D000 C  
ATOM   3078  H   LEU B  96     -10.451   3.710  -8.835  1.00  9.05           H  
ATOM   3079  HA  LEU B  96      -7.794   2.847  -7.901  1.00  8.82           H  
ATOM   3080  HB3 LEU B  96     -10.397   3.079  -6.367  1.00  8.13           H  
ATOM   3081  HB2 LEU B  96      -9.311   4.470  -6.391  1.00  8.13           H  
ATOM   3082  HG  LEU B  96      -8.155   1.783  -5.495  1.00 11.51           H  
ATOM   3083 HD11 LEU B  96      -7.580   4.709  -4.959  1.00 11.95           H  
ATOM   3084 HD12 LEU B  96      -6.850   3.408  -4.030  1.00 11.95           H  
ATOM   3085 HD13 LEU B  96      -6.567   3.506  -5.706  1.00 11.95           H  
ATOM   3086 HD21 LEU B  96     -10.505   3.210  -4.265  1.00 16.82           H  
ATOM   3087 HD22 LEU B  96      -9.854   1.659  -3.850  1.00 16.82           H  
ATOM   3088 HD23 LEU B  96      -9.104   3.082  -3.217  1.00 16.82           H  
ATOM   3089  N   LYS B  97      -8.464   0.391  -8.127  1.00 10.73      D000 N  
ATOM   3090  CA  LYS B  97      -8.803  -0.935  -8.560  1.00 12.13      D000 C  
ATOM   3091  C   LYS B  97      -7.985  -1.912  -7.742  1.00 14.59      D000 C  
ATOM   3092  O   LYS B  97      -6.916  -1.562  -7.221  1.00 13.36      D000 O  
ATOM   3093  CB  LYS B  97      -8.762  -1.116 -10.126  1.00 19.50      D000 C  
ATOM   3094  CG  LYS B  97      -7.497  -0.524 -10.879  1.00 26.03      D000 C  
ATOM   3095  CD  LYS B  97      -6.149  -1.348 -10.716  1.00 32.51      D000 C  
ATOM   3096  CE  LYS B  97      -6.152  -2.692 -11.498  1.00 37.30      D000 C  
ATOM   3097  NZ  LYS B  97      -4.883  -3.518 -11.411  1.00 35.43      D000 N1+
ATOM   3098  H   LYS B  97      -7.512   0.595  -7.855  1.00 10.73           H  
ATOM   3099  HA  LYS B  97      -9.819  -1.143  -8.224  1.00 12.13           H  
ATOM   3100  HB3 LYS B  97      -9.624  -0.629 -10.581  1.00 19.50           H  
ATOM   3101  HB2 LYS B  97      -8.945  -2.161 -10.374  1.00 19.50           H  
ATOM   3102  HG3 LYS B  97      -7.221   0.432 -10.434  1.00 26.03           H  
ATOM   3103  HG2 LYS B  97      -7.759  -0.303 -11.914  1.00 26.03           H  
ATOM   3104  HD3 LYS B  97      -6.139  -1.520  -9.640  1.00 32.51           H  
ATOM   3105  HD2 LYS B  97      -5.259  -0.796 -11.018  1.00 32.51           H  
ATOM   3106  HE3 LYS B  97      -6.325  -2.637 -12.573  1.00 37.30           H  
ATOM   3107  HE2 LYS B  97      -6.974  -3.305 -11.131  1.00 37.30           H  
ATOM   3108  HZ1 LYS B  97      -4.692  -3.669 -10.431  1.00 35.43           H  
ATOM   3109  HZ2 LYS B  97      -4.921  -4.460 -11.773  1.00 35.43           H  
ATOM   3110  HZ3 LYS B  97      -4.024  -3.055 -11.670  1.00 35.43           H  
ATOM   3111  N   PHE B  98      -8.369  -3.216  -7.780  1.00 17.59      D000 N  
ATOM   3112  CA  PHE B  98      -7.751  -4.279  -6.919  1.00 14.97      D000 C  
ATOM   3113  C   PHE B  98      -7.385  -5.505  -7.820  1.00 20.11      D000 C  
ATOM   3114  O   PHE B  98      -7.870  -5.516  -8.928  1.00 22.34      D000 O  
ATOM   3115  CB  PHE B  98      -8.801  -4.689  -5.911  1.00 18.11      D000 C  
ATOM   3116  CG  PHE B  98      -9.480  -3.497  -5.245  1.00 21.68      D000 C  
ATOM   3117  CD1 PHE B  98      -8.825  -2.530  -4.450  1.00 18.82      D000 C  
ATOM   3118  CD2 PHE B  98     -10.765  -3.110  -5.679  1.00 21.37      D000 C  
ATOM   3119  CE1 PHE B  98      -9.485  -1.378  -4.035  1.00 20.53      D000 C  
ATOM   3120  CE2 PHE B  98     -11.423  -1.993  -5.219  1.00 19.62      D000 C  
ATOM   3121  CZ  PHE B  98     -10.718  -1.071  -4.475  1.00 20.23      D000 C  
ATOM   3122  H   PHE B  98      -9.133  -3.583  -8.330  1.00 17.59           H  
ATOM   3123  HA  PHE B  98      -6.870  -3.937  -6.377  1.00 14.97           H  
ATOM   3124  HB3 PHE B  98      -8.326  -5.280  -5.129  1.00 18.11           H  
ATOM   3125  HB2 PHE B  98      -9.561  -5.359  -6.313  1.00 18.11           H  
ATOM   3126  HD1 PHE B  98      -7.843  -2.710  -4.037  1.00 18.82           H  
ATOM   3127  HD2 PHE B  98     -11.332  -3.695  -6.388  1.00 21.37           H  
ATOM   3128  HE1 PHE B  98      -8.949  -0.729  -3.357  1.00 20.53           H  
ATOM   3129  HE2 PHE B  98     -12.446  -1.808  -5.513  1.00 19.62           H  
ATOM   3130  HZ  PHE B  98     -11.233  -0.179  -4.148  1.00 20.23           H  
ATOM   3131  N   LYS B  99      -6.484  -6.364  -7.299  1.00 17.88      D000 N  
ATOM   3132  CA  LYS B  99      -6.074  -7.591  -8.019  1.00 22.62      D000 C  
ATOM   3133  C   LYS B  99      -7.072  -8.701  -7.648  1.00 27.51      D000 C  
ATOM   3134  O   LYS B  99      -7.410  -9.440  -8.537  1.00 29.97      D000 O  
ATOM   3135  CB  LYS B  99      -4.585  -7.989  -7.705  1.00 24.14      D000 C  
ATOM   3136  CG  LYS B  99      -3.565  -6.896  -8.220  1.00 25.59      D000 C  
ATOM   3137  CD  LYS B  99      -2.114  -7.156  -7.730  1.00 28.04      D000 C  
ATOM   3138  CE  LYS B  99      -1.217  -5.963  -7.663  1.00 25.48      D000 C  
ATOM   3139  NZ  LYS B  99       0.203  -6.303  -7.396  1.00 21.44      D000 N1+
ATOM   3140  H   LYS B  99      -6.128  -6.298  -6.356  1.00 17.88           H  
ATOM   3141  HA  LYS B  99      -6.072  -7.491  -9.105  1.00 22.62           H  
ATOM   3142  HB3 LYS B  99      -4.232  -8.927  -8.133  1.00 24.14           H  
ATOM   3143  HB2 LYS B  99      -4.462  -8.047  -6.624  1.00 24.14           H  
ATOM   3144  HG3 LYS B  99      -3.843  -5.933  -7.791  1.00 25.59           H  
ATOM   3145  HG2 LYS B  99      -3.685  -6.843  -9.302  1.00 25.59           H  
ATOM   3146  HD3 LYS B  99      -1.828  -8.021  -8.329  1.00 28.04           H  
ATOM   3147  HD2 LYS B  99      -2.299  -7.536  -6.725  1.00 28.04           H  
ATOM   3148  HE3 LYS B  99      -1.680  -5.344  -6.894  1.00 25.48           H  
ATOM   3149  HE2 LYS B  99      -1.369  -5.441  -8.608  1.00 25.48           H  
ATOM   3150  HZ1 LYS B  99       0.563  -6.938  -8.094  1.00 21.44           H  
ATOM   3151  HZ2 LYS B  99       0.706  -5.428  -7.359  1.00 21.44           H  
ATOM   3152  HZ3 LYS B  99       0.356  -6.636  -6.456  1.00 21.44           H  
ATOM   3153  N   ALA B 100      -7.440  -8.742  -6.370  1.00 26.32      D000 N  
ATOM   3154  CA  ALA B 100      -8.379  -9.714  -5.877  1.00 27.37      D000 C  
ATOM   3155  C   ALA B 100      -9.891  -9.271  -5.937  1.00 28.92      D000 C  
ATOM   3156  O   ALA B 100     -10.753  -9.770  -5.266  1.00 30.87      D000 O  
ATOM   3157  CB  ALA B 100      -7.881 -10.039  -4.450  1.00 28.73      D000 C  
ATOM   3158  H   ALA B 100      -6.943  -8.090  -5.780  1.00 26.32           H  
ATOM   3159  HA  ALA B 100      -8.164 -10.626  -6.434  1.00 27.37           H  
ATOM   3160  HB1 ALA B 100      -8.202 -10.907  -3.873  1.00 28.73           H  
ATOM   3161  HB2 ALA B 100      -6.804 -10.154  -4.570  1.00 28.73           H  
ATOM   3162  HB3 ALA B 100      -7.995  -9.179  -3.789  1.00 28.73           H  
ATOM   3163  N   GLY B 101     -10.169  -8.169  -6.625  1.00 31.15      D000 N  
ATOM   3164  CA  GLY B 101     -11.452  -7.427  -6.597  1.00 30.08      D000 C  
ATOM   3165  C   GLY B 101     -11.796  -7.149  -8.030  1.00 29.61      D000 C  
ATOM   3166  O   GLY B 101     -10.894  -6.742  -8.774  1.00 35.20      D000 O  
ATOM   3167  H   GLY B 101      -9.473  -7.961  -7.327  1.00 31.15           H  
ATOM   3168  HA3 GLY B 101     -11.238  -6.503  -6.060  1.00 30.08           H  
ATOM   3169  HA2 GLY B 101     -12.282  -7.969  -6.143  1.00 30.08           H  
ATOM   3170  N   SER B 102     -13.079  -7.231  -8.376  1.00 24.99      D000 N  
ATOM   3171  CA  SER B 102     -13.568  -6.824  -9.706  1.00 31.30      D000 C  
ATOM   3172  C   SER B 102     -14.279  -5.464  -9.655  1.00 30.19      D000 C  
ATOM   3173  O   SER B 102     -14.603  -4.959 -10.714  1.00 35.47      D000 O  
ATOM   3174  CB  SER B 102     -14.513  -7.987 -10.076  1.00 32.69      D000 C  
ATOM   3175  OG  SER B 102     -15.564  -8.222  -9.118  1.00 37.64      D000 O  
ATOM   3176  H   SER B 102     -13.785  -7.528  -7.717  1.00 24.99           H  
ATOM   3177  HA  SER B 102     -12.714  -6.943 -10.373  1.00 31.30           H  
ATOM   3178  HB3 SER B 102     -14.001  -8.919 -10.316  1.00 32.69           H  
ATOM   3179  HB2 SER B 102     -14.998  -7.732 -11.019  1.00 32.69           H  
ATOM   3180  HG  SER B 102     -15.586  -9.172  -8.980  1.00 37.64           H  
ATOM   3181  N   LYS B 103     -14.569  -4.945  -8.421  1.00 22.42      D000 N  
ATOM   3182  CA  LYS B 103     -15.152  -3.627  -8.211  1.00 24.52      D000 C  
ATOM   3183  C   LYS B 103     -14.075  -2.529  -8.491  1.00 25.61      D000 C  
ATOM   3184  O   LYS B 103     -13.002  -2.730  -8.018  1.00 23.50      D000 O  
ATOM   3185  CB  LYS B 103     -15.843  -3.510  -6.851  1.00 28.24      D000 C  
ATOM   3186  CG  LYS B 103     -16.592  -2.186  -6.659  1.00 31.75      D000 C  
ATOM   3187  CD  LYS B 103     -17.602  -2.081  -5.493  1.00 36.84      D000 C  
ATOM   3188  CE  LYS B 103     -18.600  -0.935  -5.612  1.00 30.53      D000 C  
ATOM   3189  NZ  LYS B 103     -19.747  -1.138  -4.754  1.00 31.33      D000 N1+
ATOM   3190  H   LYS B 103     -14.153  -5.387  -7.614  1.00 22.42           H  
ATOM   3191  HA  LYS B 103     -15.976  -3.652  -8.923  1.00 24.52           H  
ATOM   3192  HB3 LYS B 103     -15.089  -3.546  -6.065  1.00 28.24           H  
ATOM   3193  HB2 LYS B 103     -16.557  -4.315  -6.679  1.00 28.24           H  
ATOM   3194  HG3 LYS B 103     -17.094  -1.887  -7.579  1.00 31.75           H  
ATOM   3195  HG2 LYS B 103     -15.919  -1.340  -6.520  1.00 31.75           H  
ATOM   3196  HD3 LYS B 103     -16.982  -1.937  -4.608  1.00 36.84           H  
ATOM   3197  HD2 LYS B 103     -17.933  -3.119  -5.464  1.00 36.84           H  
ATOM   3198  HE3 LYS B 103     -19.048  -0.760  -6.590  1.00 30.53           H  
ATOM   3199  HE2 LYS B 103     -18.118  -0.032  -5.236  1.00 30.53           H  
ATOM   3200  HZ1 LYS B 103     -20.408  -1.681  -5.291  1.00 31.33           H  
ATOM   3201  HZ2 LYS B 103     -19.484  -1.588  -3.888  1.00 31.33           H  
ATOM   3202  HZ3 LYS B 103     -20.146  -0.235  -4.541  1.00 31.33           H  
ATOM   3203  N   ARG B 104     -14.401  -1.443  -9.215  1.00 19.44      D000 N  
ATOM   3204  CA  ARG B 104     -13.466  -0.415  -9.527  1.00 18.39      D000 C  
ATOM   3205  C   ARG B 104     -14.109   0.963  -9.279  1.00 18.33      D000 C  
ATOM   3206  O   ARG B 104     -15.233   1.121  -9.765  1.00 19.38      D000 O  
ATOM   3207  CB  ARG B 104     -13.107  -0.502 -11.003  1.00 21.19      D000 C  
ATOM   3208  CG  ARG B 104     -12.541  -1.927 -11.374  1.00 26.18      D000 C  
ATOM   3209  CD  ARG B 104     -11.870  -2.188 -12.750  1.00 29.68      D000 C  
ATOM   3210  NE  ARG B 104     -12.723  -1.703 -13.897  1.00 28.45      D000 N  
ATOM   3211  CZ  ARG B 104     -12.413  -1.537 -15.164  1.00 28.75      D000 C  
ATOM   3212  NH1 ARG B 104     -11.233  -1.833 -15.730  1.00 33.56      D000 N  
ATOM   3213  NH2 ARG B 104     -13.386  -1.002 -15.852  1.00 37.09      D000 N1+
ATOM   3214  H   ARG B 104     -15.284  -1.437  -9.704  1.00 19.44           H  
ATOM   3215  HA  ARG B 104     -12.571  -0.389  -8.905  1.00 18.39           H  
ATOM   3216  HB3 ARG B 104     -12.300   0.221 -11.130  1.00 21.19           H  
ATOM   3217  HB2 ARG B 104     -13.971  -0.387 -11.657  1.00 21.19           H  
ATOM   3218  HG3 ARG B 104     -13.392  -2.606 -11.320  1.00 26.18           H  
ATOM   3219  HG2 ARG B 104     -11.862  -2.253 -10.587  1.00 26.18           H  
ATOM   3220  HD3 ARG B 104     -11.765  -3.273 -12.737  1.00 29.68           H  
ATOM   3221  HD2 ARG B 104     -10.912  -1.682 -12.631  1.00 29.68           H  
ATOM   3222  HE  ARG B 104     -13.676  -1.820 -13.584  1.00 28.45           H  
ATOM   3223 HH12 ARG B 104     -10.623  -2.455 -15.218  1.00 33.56           H  
ATOM   3224 HH11 ARG B 104     -11.007  -1.525 -16.664  1.00 33.56           H  
ATOM   3225 HH22 ARG B 104     -13.251  -0.769 -16.826  1.00 37.09           H  
ATOM   3226 HH21 ARG B 104     -14.212  -0.688 -15.363  1.00 37.09           H  
ATOM   3227  N   LEU B 105     -13.511   1.868  -8.497  1.00 11.89      D000 N  
ATOM   3228  CA  LEU B 105     -14.086   3.095  -8.030  1.00 11.37      D000 C  
ATOM   3229  C   LEU B 105     -13.361   4.212  -8.858  1.00 12.78      D000 C  
ATOM   3230  O   LEU B 105     -12.128   4.331  -8.797  1.00 12.48      D000 O  
ATOM   3231  CB  LEU B 105     -13.738   3.291  -6.642  1.00 11.96      D000 C  
ATOM   3232  CG  LEU B 105     -14.220   2.243  -5.621  1.00 19.34      D000 C  
ATOM   3233  CD1 LEU B 105     -13.760   2.690  -4.237  1.00 16.27      D000 C  
ATOM   3234  CD2 LEU B 105     -15.760   2.187  -5.626  1.00 19.40      D000 C  
ATOM   3235  H   LEU B 105     -12.634   1.642  -8.050  1.00 11.89           H  
ATOM   3236  HA  LEU B 105     -15.159   3.052  -8.215  1.00 11.37           H  
ATOM   3237  HB3 LEU B 105     -13.989   4.306  -6.332  1.00 11.96           H  
ATOM   3238  HB2 LEU B 105     -12.674   3.186  -6.429  1.00 11.96           H  
ATOM   3239  HG  LEU B 105     -13.889   1.223  -5.818  1.00 19.34           H  
ATOM   3240 HD11 LEU B 105     -14.435   2.441  -3.417  1.00 16.27           H  
ATOM   3241 HD12 LEU B 105     -12.808   2.207  -4.016  1.00 16.27           H  
ATOM   3242 HD13 LEU B 105     -13.595   3.764  -4.162  1.00 16.27           H  
ATOM   3243 HD21 LEU B 105     -16.280   2.290  -4.674  1.00 19.40           H  
ATOM   3244 HD22 LEU B 105     -16.239   2.954  -6.234  1.00 19.40           H  
ATOM   3245 HD23 LEU B 105     -16.150   1.256  -6.037  1.00 19.40           H  
ATOM   3246  N   PHE B 106     -14.152   4.963  -9.626  1.00  9.04      D000 N  
ATOM   3247  CA  PHE B 106     -13.723   6.020 -10.532  1.00 10.84      D000 C  
ATOM   3248  C   PHE B 106     -13.768   7.340  -9.777  1.00  9.79      D000 C  
ATOM   3249  O   PHE B 106     -14.784   7.742  -9.250  1.00 11.94      D000 O  
ATOM   3250  CB  PHE B 106     -14.537   5.989 -11.796  1.00 10.23      D000 C  
ATOM   3251  CG  PHE B 106     -14.341   4.672 -12.573  1.00 14.64      D000 C  
ATOM   3252  CD1 PHE B 106     -13.260   4.567 -13.470  1.00 12.20      D000 C  
ATOM   3253  CD2 PHE B 106     -14.999   3.459 -12.218  1.00 13.58      D000 C  
ATOM   3254  CE1 PHE B 106     -12.925   3.292 -14.017  1.00 14.62      D000 C  
ATOM   3255  CE2 PHE B 106     -14.702   2.298 -12.829  1.00 16.59      D000 C  
ATOM   3256  CZ  PHE B 106     -13.673   2.172 -13.764  1.00 14.21      D000 C  
ATOM   3257  H   PHE B 106     -15.160   4.913  -9.620  1.00  9.04           H  
ATOM   3258  HA  PHE B 106     -12.700   5.774 -10.819  1.00 10.84           H  
ATOM   3259  HB3 PHE B 106     -14.191   6.889 -12.303  1.00 10.23           H  
ATOM   3260  HB2 PHE B 106     -15.589   6.173 -11.576  1.00 10.23           H  
ATOM   3261  HD1 PHE B 106     -12.579   5.390 -13.629  1.00 12.20           H  
ATOM   3262  HD2 PHE B 106     -15.591   3.439 -11.314  1.00 13.58           H  
ATOM   3263  HE1 PHE B 106     -12.085   3.252 -14.696  1.00 14.62           H  
ATOM   3264  HE2 PHE B 106     -15.212   1.418 -12.466  1.00 16.59           H  
ATOM   3265  HZ  PHE B 106     -13.394   1.197 -14.137  1.00 14.21           H  
ATOM   3266  N   PHE B 107     -12.688   8.120  -9.645  1.00 10.12      D000 N  
ATOM   3267  CA  PHE B 107     -12.613   9.467  -9.008  1.00 10.90      D000 C  
ATOM   3268  C   PHE B 107     -12.116  10.472 -10.089  1.00 12.08      D000 C  
ATOM   3269  O   PHE B 107     -11.092  10.219 -10.639  1.00 12.20      D000 O  
ATOM   3270  CB  PHE B 107     -11.709   9.538  -7.780  1.00 11.32      D000 C  
ATOM   3271  CG  PHE B 107     -12.163   8.643  -6.715  1.00 10.33      D000 C  
ATOM   3272  CD1 PHE B 107     -13.034   9.123  -5.686  1.00 10.25      D000 C  
ATOM   3273  CD2 PHE B 107     -11.734   7.295  -6.592  1.00 10.01      D000 C  
ATOM   3274  CE1 PHE B 107     -13.409   8.340  -4.648  1.00 12.02      D000 C  
ATOM   3275  CE2 PHE B 107     -12.231   6.455  -5.636  1.00 12.92      D000 C  
ATOM   3276  CZ  PHE B 107     -13.052   6.995  -4.624  1.00  9.86      D000 C  
ATOM   3277  H   PHE B 107     -11.948   7.786 -10.245  1.00 10.12           H  
ATOM   3278  HA  PHE B 107     -13.596   9.811  -8.688  1.00 10.90           H  
ATOM   3279  HB3 PHE B 107     -11.646  10.565  -7.419  1.00 11.32           H  
ATOM   3280  HB2 PHE B 107     -10.678   9.241  -7.971  1.00 11.32           H  
ATOM   3281  HD1 PHE B 107     -13.403  10.138  -5.680  1.00 10.25           H  
ATOM   3282  HD2 PHE B 107     -11.048   6.877  -7.315  1.00 10.01           H  
ATOM   3283  HE1 PHE B 107     -14.070   8.588  -3.830  1.00 12.02           H  
ATOM   3284  HE2 PHE B 107     -12.018   5.399  -5.703  1.00 12.92           H  
ATOM   3285  HZ  PHE B 107     -13.583   6.410  -3.887  1.00  9.86           H  
ATOM   3286  N   TRP B 108     -12.780  11.679 -10.187  1.00 10.68      D000 N  
ATOM   3287  CA  TRP B 108     -12.298  12.723 -11.066  1.00  9.37      D000 C  
ATOM   3288  C   TRP B 108     -11.545  13.745 -10.214  1.00 11.42      D000 C  
ATOM   3289  O   TRP B 108     -12.077  14.126  -9.214  1.00 12.03      D000 O  
ATOM   3290  CB  TRP B 108     -13.518  13.268 -11.878  1.00 12.08      D000 C  
ATOM   3291  CG  TRP B 108     -14.658  13.998 -11.145  1.00 12.67      D000 C  
ATOM   3292  CD1 TRP B 108     -15.821  13.425 -10.706  1.00 11.00      D000 C  
ATOM   3293  CD2 TRP B 108     -14.818  15.431 -10.975  1.00 11.55      D000 C  
ATOM   3294  CE2 TRP B 108     -16.105  15.686 -10.345  1.00 11.46      D000 C  
ATOM   3295  CE3 TRP B 108     -14.085  16.550 -11.300  1.00 14.89      D000 C  
ATOM   3296  NE1 TRP B 108     -16.683  14.475 -10.224  1.00 10.93      D000 N  
ATOM   3297  CZ2 TRP B 108     -16.497  17.000 -10.076  1.00 13.08      D000 C  
ATOM   3298  CZ3 TRP B 108     -14.395  17.856 -10.907  1.00 13.94      D000 C  
ATOM   3299  CH2 TRP B 108     -15.651  18.075 -10.294  1.00 14.17      D000 C  
ATOM   3300  H   TRP B 108     -13.593  11.892  -9.627  1.00 10.68           H  
ATOM   3301  HA  TRP B 108     -11.609  12.408 -11.850  1.00  9.37           H  
ATOM   3302  HB3 TRP B 108     -13.959  12.437 -12.429  1.00 12.08           H  
ATOM   3303  HB2 TRP B 108     -13.205  13.964 -12.657  1.00 12.08           H  
ATOM   3304  HD1 TRP B 108     -16.039  12.386 -10.507  1.00 11.00           H  
ATOM   3305  HE3 TRP B 108     -13.074  16.435 -11.661  1.00 14.89           H  
ATOM   3306  HE1 TRP B 108     -17.644  14.273  -9.988  1.00 10.93           H  
ATOM   3307  HZ2 TRP B 108     -17.495  17.195  -9.711  1.00 13.08           H  
ATOM   3308  HZ3 TRP B 108     -13.745  18.695 -11.111  1.00 13.94           H  
ATOM   3309  HH2 TRP B 108     -15.955  19.059  -9.971  1.00 14.17           H  
ATOM   3310  N   MET B 109     -10.409  14.127 -10.765  1.00 10.95      D000 N  
ATOM   3311  CA  MET B 109      -9.474  14.938  -9.976  1.00 12.21      D000 C  
ATOM   3312  C   MET B 109      -9.965  16.427  -9.901  1.00 12.56      D000 C  
ATOM   3313  O   MET B 109     -10.040  17.081 -10.932  1.00 13.75      D000 O  
ATOM   3314  CB  MET B 109      -8.059  14.702 -10.452  1.00 10.42      D000 C  
ATOM   3315  CG  MET B 109      -6.956  15.059  -9.484  1.00 12.79      D000 C  
ATOM   3316  SD  MET B 109      -7.012  14.348  -7.750  1.00 16.46      D000 S  
ATOM   3317  CE  MET B 109      -6.804  12.618  -8.291  1.00 15.29      D000 C  
ATOM   3318  H   MET B 109     -10.039  13.745 -11.624  1.00 10.95           H  
ATOM   3319  HA  MET B 109      -9.465  14.478  -8.987  1.00 12.21           H  
ATOM   3320  HB3 MET B 109      -7.962  15.275 -11.375  1.00 10.42           H  
ATOM   3321  HB2 MET B 109      -7.893  13.701 -10.849  1.00 10.42           H  
ATOM   3322  HG3 MET B 109      -7.121  16.101  -9.210  1.00 12.79           H  
ATOM   3323  HG2 MET B 109      -5.948  14.985  -9.892  1.00 12.79           H  
ATOM   3324  HE1 MET B 109      -6.002  12.502  -9.019  1.00 15.29           H  
ATOM   3325  HE2 MET B 109      -6.725  11.904  -7.471  1.00 15.29           H  
ATOM   3326  HE3 MET B 109      -7.739  12.363  -8.790  1.00 15.29           H  
ATOM   3327  N   GLN B 110     -10.415  16.821  -8.675  1.00 11.74      D000 N  
ATOM   3328  CA  GLN B 110     -10.866  18.250  -8.504  1.00 11.09      D000 C  
ATOM   3329  C   GLN B 110      -9.710  19.223  -8.476  1.00 15.02      D000 C  
ATOM   3330  O   GLN B 110      -9.880  20.379  -8.818  1.00 16.23      D000 O  
ATOM   3331  CB  GLN B 110     -12.005  18.454  -7.414  1.00 12.07      D000 C  
ATOM   3332  CG  GLN B 110     -13.382  17.774  -7.753  1.00 11.65      D000 C  
ATOM   3333  CD  GLN B 110     -14.448  17.623  -6.644  1.00 15.58      D000 C  
ATOM   3334  NE2 GLN B 110     -15.662  17.374  -7.064  1.00 13.65      D000 N  
ATOM   3335  OE1 GLN B 110     -14.178  17.901  -5.458  1.00 13.06      D000 O  
ATOM   3336  H   GLN B 110     -10.227  16.226  -7.881  1.00 11.74           H  
ATOM   3337  HA  GLN B 110     -11.426  18.481  -9.410  1.00 11.09           H  
ATOM   3338  HB3 GLN B 110     -12.142  19.529  -7.303  1.00 12.07           H  
ATOM   3339  HB2 GLN B 110     -11.572  18.046  -6.500  1.00 12.07           H  
ATOM   3340  HG3 GLN B 110     -13.120  16.769  -8.084  1.00 11.65           H  
ATOM   3341  HG2 GLN B 110     -13.771  18.265  -8.644  1.00 11.65           H  
ATOM   3342 HE22 GLN B 110     -16.455  17.267  -6.447  1.00 13.65           H  
ATOM   3343 HE21 GLN B 110     -15.836  17.114  -8.024  1.00 13.65           H  
ATOM   3344  N   GLU B 111      -8.495  18.841  -8.125  1.00 17.30      D000 N  
ATOM   3345  CA  GLU B 111      -7.345  19.672  -8.173  1.00 20.21      D000 C  
ATOM   3346  C   GLU B 111      -7.002  20.163  -9.599  1.00 17.29      D000 C  
ATOM   3347  O   GLU B 111      -6.904  19.350 -10.505  1.00 15.61      D000 O  
ATOM   3348  CB  GLU B 111      -6.147  18.843  -7.679  1.00 22.45      D000 C  
ATOM   3349  CG  GLU B 111      -6.368  18.144  -6.349  1.00 29.51      D000 C  
ATOM   3350  CD  GLU B 111      -5.996  18.993  -5.177  1.00 38.69      D000 C  
ATOM   3351  OE1 GLU B 111      -5.472  20.118  -5.287  1.00 29.96      D000 O  
ATOM   3352  OE2 GLU B 111      -6.236  18.496  -4.055  1.00 23.05      D000 O1-
ATOM   3353  H   GLU B 111      -8.443  18.020  -7.539  1.00 17.30           H  
ATOM   3354  HA  GLU B 111      -7.612  20.500  -7.515  1.00 20.21           H  
ATOM   3355  HB3 GLU B 111      -5.170  19.280  -7.885  1.00 22.45           H  
ATOM   3356  HB2 GLU B 111      -6.138  18.015  -8.387  1.00 22.45           H  
ATOM   3357  HG3 GLU B 111      -5.796  17.220  -6.260  1.00 29.51           H  
ATOM   3358  HG2 GLU B 111      -7.353  17.682  -6.282  1.00 29.51           H  
ATOM   3359  N   PRO B 112      -7.037  21.507  -9.893  1.00 19.48      D000 N  
ATOM   3360  CA  PRO B 112      -6.937  22.093 -11.222  1.00 18.01      D000 C  
ATOM   3361  C   PRO B 112      -5.613  21.770 -11.970  1.00 20.54      D000 C  
ATOM   3362  O   PRO B 112      -5.652  21.311 -13.079  1.00 26.50      D000 O  
ATOM   3363  CB  PRO B 112      -7.319  23.517 -11.126  1.00 22.32      D000 C  
ATOM   3364  CG  PRO B 112      -6.742  23.870  -9.770  1.00 25.91      D000 C  
ATOM   3365  CD  PRO B 112      -7.048  22.602  -8.936  1.00 25.50      D000 C  
ATOM   3366  HA  PRO B 112      -7.750  21.649 -11.795  1.00 18.01           H  
ATOM   3367  HB3 PRO B 112      -8.396  23.639 -11.004  1.00 22.32           H  
ATOM   3368  HB2 PRO B 112      -6.879  24.228 -11.825  1.00 22.32           H  
ATOM   3369  HG3 PRO B 112      -7.133  24.764  -9.284  1.00 25.91           H  
ATOM   3370  HG2 PRO B 112      -5.658  23.939  -9.854  1.00 25.91           H  
ATOM   3371  HD2 PRO B 112      -6.342  22.506  -8.110  1.00 25.50           H  
ATOM   3372  HD3 PRO B 112      -8.054  22.716  -8.534  1.00 25.50           H  
ATOM   3373  N   LYS B 113      -4.467  22.059 -11.395  1.00 21.40      D000 N  
ATOM   3374  CA  LYS B 113      -3.204  21.913 -12.107  1.00 20.27      D000 C  
ATOM   3375  C   LYS B 113      -2.757  20.453 -11.972  1.00 18.57      D000 C  
ATOM   3376  O   LYS B 113      -2.971  19.835 -10.946  1.00 17.84      D000 O  
ATOM   3377  CB  LYS B 113      -2.132  22.958 -11.600  1.00 24.98      D000 C  
ATOM   3378  CG  LYS B 113      -2.451  24.508 -11.886  1.00 24.24      D000 C  
ATOM   3379  CD  LYS B 113      -1.141  25.453 -11.909  1.00 33.75      D000 C  
ATOM   3380  CE  LYS B 113      -0.192  25.185 -13.078  1.00 32.14      D000 C  
ATOM   3381  NZ  LYS B 113       1.061  26.012 -12.993  1.00 33.97      D000 N1+
ATOM   3382  H   LYS B 113      -4.483  22.485 -10.479  1.00 21.40           H  
ATOM   3383  HA  LYS B 113      -3.307  22.120 -13.172  1.00 20.27           H  
ATOM   3384  HB3 LYS B 113      -1.192  22.752 -12.111  1.00 24.98           H  
ATOM   3385  HB2 LYS B 113      -1.983  22.840 -10.527  1.00 24.98           H  
ATOM   3386  HG3 LYS B 113      -3.099  24.904 -11.104  1.00 24.24           H  
ATOM   3387  HG2 LYS B 113      -3.126  24.628 -12.733  1.00 24.24           H  
ATOM   3388  HD3 LYS B 113      -0.578  25.093 -11.048  1.00 33.75           H  
ATOM   3389  HD2 LYS B 113      -1.368  26.510 -11.766  1.00 33.75           H  
ATOM   3390  HE3 LYS B 113      -0.669  25.269 -14.055  1.00 32.14           H  
ATOM   3391  HE2 LYS B 113       0.112  24.141 -13.151  1.00 32.14           H  
ATOM   3392  HZ1 LYS B 113       0.942  27.004 -12.846  1.00 33.97           H  
ATOM   3393  HZ2 LYS B 113       1.601  25.552 -12.274  1.00 33.97           H  
ATOM   3394  HZ3 LYS B 113       1.552  25.864 -13.863  1.00 33.97           H  
ATOM   3395  N   THR B 114      -2.153  19.907 -12.998  1.00 18.00      D000 N  
ATOM   3396  CA  THR B 114      -1.552  18.627 -12.974  1.00 16.44      D000 C  
ATOM   3397  C   THR B 114      -0.262  18.589 -12.098  1.00 19.39      D000 C  
ATOM   3398  O   THR B 114       0.242  17.512 -11.825  1.00 19.53      D000 O  
ATOM   3399  CB  THR B 114      -1.340  18.055 -14.363  1.00 20.94      D000 C  
ATOM   3400  CG2 THR B 114      -2.476  18.241 -15.365  1.00 20.83      D000 C  
ATOM   3401  OG1 THR B 114      -0.269  18.644 -15.050  1.00 18.46      D000 O  
ATOM   3402  H   THR B 114      -1.847  20.441 -13.798  1.00 18.00           H  
ATOM   3403  HA  THR B 114      -2.247  17.975 -12.446  1.00 16.44           H  
ATOM   3404  HB  THR B 114      -1.083  16.996 -14.352  1.00 20.94           H  
ATOM   3405 HG21 THR B 114      -3.409  17.886 -14.927  1.00 20.83           H  
ATOM   3406 HG22 THR B 114      -2.634  19.302 -15.557  1.00 20.83           H  
ATOM   3407 HG23 THR B 114      -2.375  17.700 -16.305  1.00 20.83           H  
ATOM   3408  HG1 THR B 114       0.536  18.333 -14.630  1.00 18.46           H  
ATOM   3409  N   ASP B 115       0.207  19.790 -11.720  1.00 17.44      D000 N  
ATOM   3410  CA  ASP B 115       1.278  20.049 -10.817  1.00 21.91      D000 C  
ATOM   3411  C   ASP B 115       0.971  19.458  -9.392  1.00 21.09      D000 C  
ATOM   3412  O   ASP B 115       1.958  19.224  -8.694  1.00 22.00      D000 O  
ATOM   3413  CB  ASP B 115       1.553  21.556 -10.542  1.00 25.31      D000 C  
ATOM   3414  CG  ASP B 115       1.888  22.489 -11.705  1.00 37.84      D000 C  
ATOM   3415  OD1 ASP B 115       2.197  23.658 -11.376  1.00 35.07      D000 O  
ATOM   3416  OD2 ASP B 115       1.799  22.184 -12.945  1.00 48.08      D000 O1-
ATOM   3417  H   ASP B 115       0.017  20.531 -12.379  1.00 17.44           H  
ATOM   3418  HA  ASP B 115       2.227  19.577 -11.073  1.00 21.91           H  
ATOM   3419  HB3 ASP B 115       2.385  21.610  -9.839  1.00 25.31           H  
ATOM   3420  HB2 ASP B 115       0.690  21.936  -9.995  1.00 25.31           H  
ATOM   3421  N   GLN B 116      -0.307  19.183  -9.062  1.00 15.08      D000 N  
ATOM   3422  CA  GLN B 116      -0.767  18.674  -7.796  1.00 14.91      D000 C  
ATOM   3423  C   GLN B 116      -0.750  17.151  -7.833  1.00 15.45      D000 C  
ATOM   3424  O   GLN B 116      -0.546  16.484  -6.819  1.00 13.61      D000 O  
ATOM   3425  CB  GLN B 116      -2.207  19.186  -7.591  1.00 19.23      D000 C  
ATOM   3426  CG  GLN B 116      -2.462  20.667  -7.677  1.00 22.46      D000 C  
ATOM   3427  CD  GLN B 116      -1.841  21.140  -6.352  1.00 32.49      D000 C  
ATOM   3428  NE2 GLN B 116      -2.636  21.066  -5.307  1.00 39.08      D000 N  
ATOM   3429  OE1 GLN B 116      -0.658  21.551  -6.167  1.00 33.37      D000 O  
ATOM   3430  H   GLN B 116      -0.975  19.520  -9.741  1.00 15.08           H  
ATOM   3431  HA  GLN B 116      -0.235  19.026  -6.912  1.00 14.91           H  
ATOM   3432  HB3 GLN B 116      -2.456  18.829  -6.591  1.00 19.23           H  
ATOM   3433  HB2 GLN B 116      -2.869  18.552  -8.180  1.00 19.23           H  
ATOM   3434  HG3 GLN B 116      -3.531  20.791  -7.500  1.00 22.46           H  
ATOM   3435  HG2 GLN B 116      -2.076  21.118  -8.591  1.00 22.46           H  
ATOM   3436 HE22 GLN B 116      -2.159  21.097  -4.417  1.00 39.08           H  
ATOM   3437 HE21 GLN B 116      -3.624  20.857  -5.345  1.00 39.08           H  
ATOM   3438  N   ASP B 117      -0.988  16.584  -9.064  1.00 13.43      D000 N  
ATOM   3439  CA  ASP B 117      -0.975  15.152  -9.416  1.00 16.40      D000 C  
ATOM   3440  C   ASP B 117       0.413  14.554  -9.129  1.00 14.96      D000 C  
ATOM   3441  O   ASP B 117       0.516  13.395  -8.652  1.00 13.82      D000 O  
ATOM   3442  CB  ASP B 117      -1.345  14.754 -10.858  1.00 14.79      D000 C  
ATOM   3443  CG  ASP B 117      -2.753  14.988 -11.406  1.00 17.56      D000 C  
ATOM   3444  OD1 ASP B 117      -3.476  15.780 -10.714  1.00 15.81      D000 O  
ATOM   3445  OD2 ASP B 117      -3.088  14.410 -12.437  1.00 15.95      D000 O1-
ATOM   3446  H   ASP B 117      -1.158  17.262  -9.793  1.00 13.43           H  
ATOM   3447  HA  ASP B 117      -1.673  14.603  -8.783  1.00 16.40           H  
ATOM   3448  HB3 ASP B 117      -1.205  13.674 -10.917  1.00 14.79           H  
ATOM   3449  HB2 ASP B 117      -0.726  15.298 -11.571  1.00 14.79           H  
ATOM   3450  N   GLU B 118       1.515  15.284  -9.487  1.00 14.70      D000 N  
ATOM   3451  CA  GLU B 118       2.893  14.976  -9.163  1.00 16.26      D000 C  
ATOM   3452  C   GLU B 118       3.213  14.823  -7.662  1.00 16.01      D000 C  
ATOM   3453  O   GLU B 118       4.056  13.990  -7.339  1.00 14.94      D000 O  
ATOM   3454  CB  GLU B 118       3.779  16.036  -9.676  1.00 24.44      D000 C  
ATOM   3455  CG  GLU B 118       3.624  16.509 -11.117  1.00 30.96      D000 C  
ATOM   3456  CD  GLU B 118       4.673  17.571 -11.566  1.00 37.52      D000 C  
ATOM   3457  OE1 GLU B 118       5.595  17.899 -10.834  1.00 44.89      D000 O  
ATOM   3458  OE2 GLU B 118       4.496  18.249 -12.591  1.00 25.87      D000 O1-
ATOM   3459  H   GLU B 118       1.360  15.972 -10.210  1.00 14.70           H  
ATOM   3460  HA  GLU B 118       3.122  14.051  -9.691  1.00 16.26           H  
ATOM   3461  HB3 GLU B 118       4.803  15.665  -9.625  1.00 24.44           H  
ATOM   3462  HB2 GLU B 118       3.671  16.883  -8.999  1.00 24.44           H  
ATOM   3463  HG3 GLU B 118       2.617  16.839 -11.372  1.00 30.96           H  
ATOM   3464  HG2 GLU B 118       3.797  15.647 -11.761  1.00 30.96           H  
ATOM   3465  N   GLU B 119       2.481  15.526  -6.818  1.00 13.70      D000 N  
ATOM   3466  CA  GLU B 119       2.466  15.198  -5.390  1.00 15.56      D000 C  
ATOM   3467  C   GLU B 119       1.594  13.941  -5.132  1.00 11.64      D000 C  
ATOM   3468  O   GLU B 119       2.212  12.958  -4.644  1.00 10.58      D000 O  
ATOM   3469  CB  GLU B 119       2.034  16.396  -4.590  1.00 18.50      D000 C  
ATOM   3470  CG  GLU B 119       2.683  17.734  -4.988  1.00 26.28      D000 C  
ATOM   3471  CD  GLU B 119       2.658  18.915  -4.006  1.00 34.25      D000 C  
ATOM   3472  OE1 GLU B 119       3.255  19.936  -4.438  1.00 35.05      D000 O  
ATOM   3473  OE2 GLU B 119       2.177  18.888  -2.849  1.00 38.72      D000 O1-
ATOM   3474  H   GLU B 119       1.836  16.284  -6.995  1.00 13.70           H  
ATOM   3475  HA  GLU B 119       3.490  14.905  -5.159  1.00 15.56           H  
ATOM   3476  HB3 GLU B 119       2.316  16.113  -3.576  1.00 18.50           H  
ATOM   3477  HB2 GLU B 119       0.955  16.402  -4.746  1.00 18.50           H  
ATOM   3478  HG3 GLU B 119       2.301  17.990  -5.976  1.00 26.28           H  
ATOM   3479  HG2 GLU B 119       3.751  17.561  -5.121  1.00 26.28           H  
ATOM   3480  N   HIS B 120       0.263  14.112  -5.335  1.00 12.17      D000 N  
ATOM   3481  CA  HIS B 120      -0.714  13.190  -4.689  1.00 11.83      D000 C  
ATOM   3482  C   HIS B 120      -0.730  11.762  -5.070  1.00  9.40      D000 C  
ATOM   3483  O   HIS B 120      -0.767  10.854  -4.252  1.00  9.48      D000 O  
ATOM   3484  CB  HIS B 120      -2.107  13.894  -5.012  1.00 10.87      D000 C  
ATOM   3485  CG  HIS B 120      -2.313  15.234  -4.407  1.00 13.19      D000 C  
ATOM   3486  CD2 HIS B 120      -1.979  15.744  -3.200  1.00 13.62      D000 C  
ATOM   3487  ND1 HIS B 120      -2.970  16.250  -5.058  1.00 18.76      D000 N  
ATOM   3488  CE1 HIS B 120      -2.950  17.320  -4.208  1.00 16.66      D000 C  
ATOM   3489  NE2 HIS B 120      -2.334  17.089  -3.085  1.00 16.62      D000 N  
ATOM   3490  H   HIS B 120      -0.038  15.000  -5.709  1.00 12.17           H  
ATOM   3491  HA  HIS B 120      -0.472  13.081  -3.632  1.00 11.83           H  
ATOM   3492  HB3 HIS B 120      -2.989  13.326  -4.718  1.00 10.87           H  
ATOM   3493  HB2 HIS B 120      -2.246  13.977  -6.090  1.00 10.87           H  
ATOM   3494  HD2 HIS B 120      -1.324  15.353  -2.436  1.00 13.62           H  
ATOM   3495  HD1 HIS B 120      -3.429  16.286  -5.957  1.00 18.76           H  
ATOM   3496  HE1 HIS B 120      -3.304  18.272  -4.573  1.00 16.66           H  
ATOM   3497  N   CYS B 121      -0.880  11.583  -6.378  1.00  9.30      D000 N  
ATOM   3498  CA  CYS B 121      -0.926  10.314  -7.042  1.00  8.75      D000 C  
ATOM   3499  C   CYS B 121       0.300   9.472  -6.842  1.00 11.23      D000 C  
ATOM   3500  O   CYS B 121       0.212   8.277  -6.571  1.00  8.59      D000 O  
ATOM   3501  CB  CYS B 121      -1.251  10.587  -8.532  1.00 14.08      D000 C  
ATOM   3502  SG  CYS B 121      -2.650  11.717  -8.784  1.00 16.10      D000 S  
ATOM   3503  H   CYS B 121      -1.125  12.357  -6.979  1.00  9.30           H  
ATOM   3504  HA  CYS B 121      -1.808   9.818  -6.635  1.00  8.75           H  
ATOM   3505  HB3 CYS B 121      -1.522   9.607  -8.924  1.00 14.08           H  
ATOM   3506  HB2 CYS B 121      -0.354  11.016  -8.980  1.00 14.08           H  
ATOM   3507  HG  CYS B 121      -2.646  11.838 -10.115  1.00 16.10           H  
ATOM   3508  N   ARG B 122       1.487  10.119  -6.783  1.00  9.91      D000 N  
ATOM   3509  CA  ARG B 122       2.794   9.515  -6.459  1.00 13.00      D000 C  
ATOM   3510  C   ARG B 122       2.831   9.032  -5.014  1.00 12.03      D000 C  
ATOM   3511  O   ARG B 122       3.343   7.928  -4.797  1.00  9.56      D000 O  
ATOM   3512  CB  ARG B 122       4.006  10.445  -6.822  1.00 14.97      D000 C  
ATOM   3513  CG  ARG B 122       3.842  10.863  -8.320  1.00 22.15      D000 C  
ATOM   3514  CD  ARG B 122       5.188  11.209  -9.042  1.00 29.00      D000 C  
ATOM   3515  NE  ARG B 122       6.217  10.069  -9.124  1.00 31.99      D000 N  
ATOM   3516  CZ  ARG B 122       7.427  10.233  -9.548  1.00 37.96      D000 C  
ATOM   3517  NH1 ARG B 122       7.989  11.407  -9.849  1.00 37.23      D000 N  
ATOM   3518  NH2 ARG B 122       8.123   9.152  -9.654  1.00 38.85      D000 N1+
ATOM   3519  H   ARG B 122       1.577  11.112  -6.943  1.00  9.91           H  
ATOM   3520  HA  ARG B 122       2.892   8.587  -7.023  1.00 13.00           H  
ATOM   3521  HB3 ARG B 122       4.963   9.971  -6.605  1.00 14.97           H  
ATOM   3522  HB2 ARG B 122       4.044  11.325  -6.180  1.00 14.97           H  
ATOM   3523  HG3 ARG B 122       3.083  11.623  -8.507  1.00 22.15           H  
ATOM   3524  HG2 ARG B 122       3.522  10.020  -8.933  1.00 22.15           H  
ATOM   3525  HD3 ARG B 122       5.748  11.849  -8.361  1.00 29.00           H  
ATOM   3526  HD2 ARG B 122       4.963  11.749  -9.962  1.00 29.00           H  
ATOM   3527  HE  ARG B 122       5.889   9.115  -9.179  1.00 31.99           H  
ATOM   3528 HH12 ARG B 122       8.951  11.580 -10.103  1.00 37.23           H  
ATOM   3529 HH11 ARG B 122       7.460  12.256  -9.704  1.00 37.23           H  
ATOM   3530 HH22 ARG B 122       9.067   9.245 -10.000  1.00 38.85           H  
ATOM   3531 HH21 ARG B 122       7.763   8.238  -9.419  1.00 38.85           H  
ATOM   3532  N   LYS B 123       2.137   9.773  -4.123  1.00  9.79      D000 N  
ATOM   3533  CA  LYS B 123       1.979   9.372  -2.699  1.00 11.76      D000 C  
ATOM   3534  C   LYS B 123       1.059   8.177  -2.479  1.00 10.03      D000 C  
ATOM   3535  O   LYS B 123       1.365   7.251  -1.720  1.00  9.08      D000 O  
ATOM   3536  CB  LYS B 123       1.530  10.478  -1.747  1.00 14.19      D000 C  
ATOM   3537  CG  LYS B 123       2.687  11.422  -1.521  1.00 18.33      D000 C  
ATOM   3538  CD  LYS B 123       2.327  12.579  -0.625  1.00 23.14      D000 C  
ATOM   3539  CE  LYS B 123       3.405  13.663  -0.253  1.00 32.30      D000 C  
ATOM   3540  NZ  LYS B 123       4.499  13.207   0.496  1.00 21.12      D000 N1+
ATOM   3541  H   LYS B 123       1.570  10.535  -4.466  1.00  9.79           H  
ATOM   3542  HA  LYS B 123       2.999   9.082  -2.446  1.00 11.76           H  
ATOM   3543  HB3 LYS B 123       1.270  10.100  -0.759  1.00 14.19           H  
ATOM   3544  HB2 LYS B 123       0.684  10.997  -2.198  1.00 14.19           H  
ATOM   3545  HG3 LYS B 123       3.012  11.780  -2.498  1.00 18.33           H  
ATOM   3546  HG2 LYS B 123       3.594  10.953  -1.138  1.00 18.33           H  
ATOM   3547  HD3 LYS B 123       2.027  12.278   0.379  1.00 23.14           H  
ATOM   3548  HD2 LYS B 123       1.405  13.069  -0.941  1.00 23.14           H  
ATOM   3549  HE3 LYS B 123       2.913  14.488   0.264  1.00 32.30           H  
ATOM   3550  HE2 LYS B 123       3.857  14.196  -1.089  1.00 32.30           H  
ATOM   3551  HZ1 LYS B 123       5.035  12.485   0.038  1.00 21.12           H  
ATOM   3552  HZ2 LYS B 123       5.152  13.937   0.743  1.00 21.12           H  
ATOM   3553  HZ3 LYS B 123       4.067  12.765   1.294  1.00 21.12           H  
ATOM   3554  N   VAL B 124      -0.022   8.124  -3.315  1.00  7.59      D000 N  
ATOM   3555  CA  VAL B 124      -0.923   6.927  -3.343  1.00  8.72      D000 C  
ATOM   3556  C   VAL B 124      -0.212   5.697  -3.843  1.00  9.49      D000 C  
ATOM   3557  O   VAL B 124      -0.369   4.606  -3.269  1.00  8.53      D000 O  
ATOM   3558  CB  VAL B 124      -2.248   7.121  -4.228  1.00  8.05      D000 C  
ATOM   3559  CG1 VAL B 124      -3.237   5.967  -4.138  1.00  8.66      D000 C  
ATOM   3560  CG2 VAL B 124      -2.967   8.474  -3.943  1.00  9.05      D000 C  
ATOM   3561  H   VAL B 124      -0.179   8.910  -3.930  1.00  7.59           H  
ATOM   3562  HA  VAL B 124      -1.256   6.759  -2.319  1.00  8.72           H  
ATOM   3563  HB  VAL B 124      -1.953   7.106  -5.278  1.00  8.05           H  
ATOM   3564 HG11 VAL B 124      -2.772   5.040  -4.474  1.00  8.66           H  
ATOM   3565 HG12 VAL B 124      -3.612   5.858  -3.121  1.00  8.66           H  
ATOM   3566 HG13 VAL B 124      -4.062   6.147  -4.827  1.00  8.66           H  
ATOM   3567 HG21 VAL B 124      -4.037   8.392  -4.131  1.00  9.05           H  
ATOM   3568 HG22 VAL B 124      -2.813   8.994  -2.998  1.00  9.05           H  
ATOM   3569 HG23 VAL B 124      -2.699   9.256  -4.654  1.00  9.05           H  
ATOM   3570  N   ASN B 125       0.665   5.856  -4.817  1.00  9.23      D000 N  
ATOM   3571  CA  ASN B 125       1.556   4.827  -5.330  1.00 10.72      D000 C  
ATOM   3572  C   ASN B 125       2.521   4.483  -4.246  1.00  8.85      D000 C  
ATOM   3573  O   ASN B 125       2.868   3.325  -4.003  1.00 12.34      D000 O  
ATOM   3574  CB  ASN B 125       2.369   5.183  -6.610  1.00  9.96      D000 C  
ATOM   3575  CG  ASN B 125       1.460   5.483  -7.802  1.00 11.44      D000 C  
ATOM   3576  ND2 ASN B 125       1.861   6.430  -8.665  1.00  7.45      D000 N  
ATOM   3577  OD1 ASN B 125       0.401   4.917  -8.035  1.00 14.08      D000 O  
ATOM   3578  H   ASN B 125       0.747   6.770  -5.239  1.00  9.23           H  
ATOM   3579  HA  ASN B 125       0.975   3.918  -5.492  1.00 10.72           H  
ATOM   3580  HB3 ASN B 125       3.056   4.374  -6.860  1.00  9.96           H  
ATOM   3581  HB2 ASN B 125       3.019   6.014  -6.338  1.00  9.96           H  
ATOM   3582 HD22 ASN B 125       1.357   6.547  -9.531  1.00  7.45           H  
ATOM   3583 HD21 ASN B 125       2.738   6.921  -8.566  1.00  7.45           H  
ATOM   3584  N   GLU B 126       3.128   5.575  -3.600  1.00  8.44      D000 N  
ATOM   3585  CA  GLU B 126       4.165   5.457  -2.532  1.00  8.40      D000 C  
ATOM   3586  C   GLU B 126       3.736   4.610  -1.315  1.00 10.18      D000 C  
ATOM   3587  O   GLU B 126       4.402   3.674  -0.864  1.00 11.29      D000 O  
ATOM   3588  CB  GLU B 126       4.843   6.826  -2.157  1.00  9.58      D000 C  
ATOM   3589  CG  GLU B 126       6.225   6.847  -1.466  1.00 16.15      D000 C  
ATOM   3590  CD  GLU B 126       7.290   6.333  -2.460  1.00 23.38      D000 C  
ATOM   3591  OE1 GLU B 126       7.602   7.010  -3.459  1.00 25.90      D000 O  
ATOM   3592  OE2 GLU B 126       7.774   5.195  -2.224  1.00 27.68      D000 O1-
ATOM   3593  H   GLU B 126       2.914   6.460  -4.037  1.00  8.44           H  
ATOM   3594  HA  GLU B 126       4.953   4.933  -3.072  1.00  8.40           H  
ATOM   3595  HB3 GLU B 126       4.173   7.332  -1.461  1.00  9.58           H  
ATOM   3596  HB2 GLU B 126       4.877   7.537  -2.982  1.00  9.58           H  
ATOM   3597  HG3 GLU B 126       6.126   6.205  -0.591  1.00 16.15           H  
ATOM   3598  HG2 GLU B 126       6.509   7.826  -1.082  1.00 16.15           H  
ATOM   3599  N   TYR B 127       2.584   4.998  -0.749  1.00  8.73      D000 N  
ATOM   3600  CA  TYR B 127       2.090   4.244   0.403  1.00 10.64      D000 C  
ATOM   3601  C   TYR B 127       1.487   2.824   0.082  1.00 13.64      D000 C  
ATOM   3602  O   TYR B 127       1.247   2.030   0.979  1.00 13.33      D000 O  
ATOM   3603  CB  TYR B 127       1.104   5.080   1.138  1.00 10.38      D000 C  
ATOM   3604  CG  TYR B 127       1.593   6.263   1.900  1.00 12.71      D000 C  
ATOM   3605  CD1 TYR B 127       1.227   7.560   1.504  1.00 15.75      D000 C  
ATOM   3606  CD2 TYR B 127       2.305   6.059   3.073  1.00 14.82      D000 C  
ATOM   3607  CE1 TYR B 127       1.660   8.682   2.292  1.00 17.53      D000 C  
ATOM   3608  CE2 TYR B 127       2.627   7.110   3.908  1.00 20.56      D000 C  
ATOM   3609  CZ  TYR B 127       2.354   8.422   3.477  1.00 24.34      D000 C  
ATOM   3610  OH  TYR B 127       2.716   9.498   4.273  1.00 27.53      D000 O  
ATOM   3611  H   TYR B 127       2.104   5.795  -1.141  1.00  8.73           H  
ATOM   3612  HA  TYR B 127       2.902   3.931   1.060  1.00 10.64           H  
ATOM   3613  HB3 TYR B 127       0.658   4.443   1.902  1.00 10.38           H  
ATOM   3614  HB2 TYR B 127       0.278   5.318   0.468  1.00 10.38           H  
ATOM   3615  HD1 TYR B 127       0.634   7.816   0.638  1.00 15.75           H  
ATOM   3616  HD2 TYR B 127       2.437   5.051   3.438  1.00 14.82           H  
ATOM   3617  HE1 TYR B 127       1.352   9.636   1.890  1.00 17.53           H  
ATOM   3618  HE2 TYR B 127       3.040   7.035   4.903  1.00 20.56           H  
ATOM   3619  HH  TYR B 127       2.382  10.277   3.821  1.00 27.53           H  
ATOM   3620  N   LEU B 128       1.240   2.424  -1.143  1.00 10.23      D000 N  
ATOM   3621  CA  LEU B 128       0.887   1.041  -1.544  1.00  9.24      D000 C  
ATOM   3622  C   LEU B 128       2.192   0.285  -1.773  1.00 12.69      D000 C  
ATOM   3623  O   LEU B 128       2.257  -0.835  -1.400  1.00 13.19      D000 O  
ATOM   3624  CB  LEU B 128      -0.029   1.164  -2.794  1.00  9.26      D000 C  
ATOM   3625  CG  LEU B 128      -1.500   1.422  -2.390  1.00 11.09      D000 C  
ATOM   3626  CD1 LEU B 128      -2.368   2.014  -3.527  1.00 14.49      D000 C  
ATOM   3627  CD2 LEU B 128      -2.176   0.330  -1.559  1.00 14.96      D000 C  
ATOM   3628  H   LEU B 128       1.194   3.073  -1.915  1.00 10.23           H  
ATOM   3629  HA  LEU B 128       0.338   0.601  -0.711  1.00  9.24           H  
ATOM   3630  HB3 LEU B 128      -0.027   0.243  -3.376  1.00  9.26           H  
ATOM   3631  HB2 LEU B 128       0.443   1.975  -3.349  1.00  9.26           H  
ATOM   3632  HG  LEU B 128      -1.302   2.216  -1.670  1.00 11.09           H  
ATOM   3633 HD11 LEU B 128      -1.917   2.548  -4.363  1.00 14.49           H  
ATOM   3634 HD12 LEU B 128      -3.024   1.218  -3.879  1.00 14.49           H  
ATOM   3635 HD13 LEU B 128      -3.037   2.733  -3.053  1.00 14.49           H  
ATOM   3636 HD21 LEU B 128      -3.148   0.611  -1.154  1.00 14.96           H  
ATOM   3637 HD22 LEU B 128      -2.284  -0.559  -2.181  1.00 14.96           H  
ATOM   3638 HD23 LEU B 128      -1.527   0.024  -0.739  1.00 14.96           H  
ATOM   3639  N   ASN B 129       3.230   0.880  -2.339  1.00 10.18      D000 N  
ATOM   3640  CA  ASN B 129       4.500   0.238  -2.472  1.00 12.07      D000 C  
ATOM   3641  C   ASN B 129       5.121   0.082  -1.079  1.00 18.62      D000 C  
ATOM   3642  O   ASN B 129       5.586  -1.057  -0.758  1.00 15.54      D000 O  
ATOM   3643  CB  ASN B 129       5.449   1.010  -3.432  1.00 10.71      D000 C  
ATOM   3644  CG  ASN B 129       5.142   0.602  -4.858  1.00 14.18      D000 C  
ATOM   3645  ND2 ASN B 129       6.131   0.044  -5.493  1.00 10.41      D000 N  
ATOM   3646  OD1 ASN B 129       4.037   0.713  -5.364  1.00 14.86      D000 O  
ATOM   3647  H   ASN B 129       3.247   1.844  -2.638  1.00 10.18           H  
ATOM   3648  HA  ASN B 129       4.482  -0.792  -2.828  1.00 12.07           H  
ATOM   3649  HB3 ASN B 129       6.493   0.824  -3.180  1.00 10.71           H  
ATOM   3650  HB2 ASN B 129       5.272   2.063  -3.212  1.00 10.71           H  
ATOM   3651 HD22 ASN B 129       6.147  -0.134  -6.487  1.00 10.41           H  
ATOM   3652 HD21 ASN B 129       6.917  -0.263  -4.940  1.00 10.41           H  
ATOM   3653  N   ASN B 130       5.362   1.175  -0.314  1.00 13.63      D000 N  
ATOM   3654  CA  ASN B 130       6.162   1.230   0.865  1.00 18.98      D000 C  
ATOM   3655  C   ASN B 130       5.292   1.728   2.031  1.00 17.91      D000 C  
ATOM   3656  O   ASN B 130       5.184   2.951   2.188  1.00 17.49      D000 O  
ATOM   3657  CB  ASN B 130       7.392   2.131   0.651  1.00 18.02      D000 C  
ATOM   3658  CG  ASN B 130       8.356   1.724  -0.458  1.00 30.96      D000 C  
ATOM   3659  ND2 ASN B 130       8.524   2.480  -1.527  1.00 32.07      D000 N  
ATOM   3660  OD1 ASN B 130       9.014   0.702  -0.363  1.00 34.23      D000 O  
ATOM   3661  H   ASN B 130       5.109   2.074  -0.699  1.00 13.63           H  
ATOM   3662  HA  ASN B 130       6.601   0.240   0.991  1.00 18.98           H  
ATOM   3663  HB3 ASN B 130       7.885   2.112   1.623  1.00 18.02           H  
ATOM   3664  HB2 ASN B 130       7.123   3.159   0.410  1.00 18.02           H  
ATOM   3665 HD22 ASN B 130       9.264   2.289  -2.188  1.00 32.07           H  
ATOM   3666 HD21 ASN B 130       7.953   3.298  -1.680  1.00 32.07           H  
ATOM   3667  N   PRO B 131       4.474   0.822   2.675  1.00 15.33      D000 N  
ATOM   3668  CA  PRO B 131       3.559   1.290   3.685  1.00 16.44      D000 C  
ATOM   3669  C   PRO B 131       4.213   1.826   4.994  1.00 20.17      D000 C  
ATOM   3670  O   PRO B 131       5.323   1.434   5.213  1.00 20.62      D000 O  
ATOM   3671  CB  PRO B 131       2.705  -0.002   4.042  1.00 18.69      D000 C  
ATOM   3672  CG  PRO B 131       3.623  -1.175   3.595  1.00 19.61      D000 C  
ATOM   3673  CD  PRO B 131       4.234  -0.632   2.305  1.00 18.12      D000 C  
ATOM   3674  HA  PRO B 131       2.911   2.046   3.241  1.00 16.44           H  
ATOM   3675  HB3 PRO B 131       1.817   0.079   3.416  1.00 18.69           H  
ATOM   3676  HB2 PRO B 131       2.407  -0.023   5.090  1.00 18.69           H  
ATOM   3677  HG3 PRO B 131       3.024  -2.085   3.623  1.00 19.61           H  
ATOM   3678  HG2 PRO B 131       4.422  -1.291   4.328  1.00 19.61           H  
ATOM   3679  HD2 PRO B 131       5.090  -1.210   1.958  1.00 18.12           H  
ATOM   3680  HD3 PRO B 131       3.485  -0.743   1.521  1.00 18.12           H  
ATOM   3681  N   PRO B 132       3.529   2.602   5.814  1.00 24.56      D000 N  
ATOM   3682  CA  PRO B 132       4.083   3.235   7.029  1.00 26.91      D000 C  
ATOM   3683  C   PRO B 132       4.870   2.260   8.012  1.00 27.86      D000 C  
ATOM   3684  O   PRO B 132       4.365   1.151   8.304  1.00 28.62      D000 O  
ATOM   3685  CB  PRO B 132       2.894   3.700   7.927  1.00 24.45      D000 C  
ATOM   3686  CG  PRO B 132       1.905   4.075   6.849  1.00 24.09      D000 C  
ATOM   3687  CD  PRO B 132       2.101   3.073   5.692  1.00 22.11      D000 C  
ATOM   3688  HA  PRO B 132       4.653   4.095   6.679  1.00 26.91           H  
ATOM   3689  HB3 PRO B 132       3.066   4.586   8.539  1.00 24.45           H  
ATOM   3690  HB2 PRO B 132       2.566   2.951   8.648  1.00 24.45           H  
ATOM   3691  HG3 PRO B 132       2.139   5.025   6.368  1.00 24.09           H  
ATOM   3692  HG2 PRO B 132       0.852   4.072   7.130  1.00 24.09           H  
ATOM   3693  HD2 PRO B 132       1.418   2.228   5.784  1.00 22.11           H  
ATOM   3694  HD3 PRO B 132       1.847   3.527   4.734  1.00 22.11           H  
ATOM   3695  N   NMA B 132A      6.102   2.592   8.248  1.00  0.00           N  
ATOM   3696  CA  NMA B 132A      7.156   1.778   8.851  1.00  0.00           C  
ATOM   3697  H   NMA B 132A      6.399   3.502   7.928  1.00  0.00           H  
ATOM   3698 1HA  NMA B 132A      6.776   1.222   9.708  1.00  0.00           H  
ATOM   3699 2HA  NMA B 132A      7.564   0.965   8.250  1.00  0.00           H  
ATOM   3700 3HA  NMA B 132A      7.971   2.449   9.124  1.00  0.00           H  
TER    3701      NMA B 132A
ATOM   3702  CH3 ACE C  20       5.562  14.142  -3.529  1.00  0.00           C  
ATOM   3703  C   ACE C  20       6.512  15.252  -3.043  1.00  0.00           C  
ATOM   3704  O   ACE C  20       7.113  15.235  -2.003  1.00  0.00           O  
ATOM   3705 1H   ACE C  20       5.560  14.017  -4.612  1.00  0.00           H  
ATOM   3706 2H   ACE C  20       5.915  13.170  -3.183  1.00  0.00           H  
ATOM   3707 3H   ACE C  20       4.533  14.339  -3.230  1.00  0.00           H  
ATOM   3708  N   LYS C  21       6.642  16.243  -3.924  1.00 50.58      DA00 N  
ATOM   3709  CA  LYS C  21       7.666  17.303  -3.939  1.00 34.33      DA00 C  
ATOM   3710  C   LYS C  21       9.038  16.641  -4.193  1.00 34.38      DA00 C  
ATOM   3711  O   LYS C  21      10.006  16.937  -3.606  1.00 25.10      DA00 O  
ATOM   3712  CB  LYS C  21       7.720  18.232  -2.692  1.00 32.74      DA00 C  
ATOM   3713  CG  LYS C  21       6.387  19.024  -2.414  1.00 41.67      DA00 C  
ATOM   3714  CD  LYS C  21       6.421  19.768  -1.117  1.00 46.26      DA00 C  
ATOM   3715  CE  LYS C  21       5.050  20.473  -0.913  1.00 39.34      DA00 C  
ATOM   3716  NZ  LYS C  21       4.955  21.053   0.449  1.00 53.68      DA00 N1+
ATOM   3717  H2  LYS C  21       6.207  16.091  -4.823  1.00 50.58           H  
ATOM   3718  HA  LYS C  21       7.480  17.912  -4.824  1.00 34.33           H  
ATOM   3719  HB3 LYS C  21       8.511  18.976  -2.786  1.00 32.74           H  
ATOM   3720  HB2 LYS C  21       8.114  17.687  -1.834  1.00 32.74           H  
ATOM   3721  HG3 LYS C  21       5.575  18.302  -2.500  1.00 41.67           H  
ATOM   3722  HG2 LYS C  21       6.315  19.817  -3.159  1.00 41.67           H  
ATOM   3723  HD3 LYS C  21       7.199  20.526  -1.027  1.00 46.26           H  
ATOM   3724  HD2 LYS C  21       6.766  19.101  -0.326  1.00 46.26           H  
ATOM   3725  HE3 LYS C  21       4.285  19.769  -1.241  1.00 39.34           H  
ATOM   3726  HE2 LYS C  21       5.106  21.210  -1.714  1.00 39.34           H  
ATOM   3727  HZ1 LYS C  21       4.097  21.582   0.510  1.00 53.68           H  
ATOM   3728  HZ2 LYS C  21       4.749  20.341   1.135  1.00 53.68           H  
ATOM   3729  HZ3 LYS C  21       5.725  21.620   0.774  1.00 53.68           H  
ATOM   3730  N   TYR C  22       9.138  15.705  -5.153  1.00 26.63      DA00 N  
ATOM   3731  CA  TYR C  22      10.364  15.087  -5.612  1.00 22.80      DA00 C  
ATOM   3732  C   TYR C  22      11.012  16.002  -6.647  1.00 21.58      DA00 C  
ATOM   3733  O   TYR C  22      10.566  16.161  -7.765  1.00 23.57      DA00 O  
ATOM   3734  CB  TYR C  22      10.148  13.681  -6.175  1.00 24.66      DA00 C  
ATOM   3735  CG  TYR C  22       9.527  12.629  -5.267  1.00 36.06      DA00 C  
ATOM   3736  CD1 TYR C  22       9.301  11.302  -5.699  1.00 30.08      DA00 C  
ATOM   3737  CD2 TYR C  22       9.370  12.926  -3.905  1.00 36.98      DA00 C  
ATOM   3738  CE1 TYR C  22       8.986  10.241  -4.851  1.00 33.68      DA00 C  
ATOM   3739  CE2 TYR C  22       9.022  11.884  -3.022  1.00 35.55      DA00 C  
ATOM   3740  CZ  TYR C  22       8.882  10.558  -3.479  1.00 35.99      DA00 C  
ATOM   3741  OH  TYR C  22       8.445   9.493  -2.712  1.00 38.43      DA00 O  
ATOM   3742  H   TYR C  22       8.307  15.475  -5.680  1.00 26.63           H  
ATOM   3743  HA  TYR C  22      11.087  14.931  -4.811  1.00 22.80           H  
ATOM   3744  HB3 TYR C  22      11.100  13.341  -6.582  1.00 24.66           H  
ATOM   3745  HB2 TYR C  22       9.435  13.822  -6.987  1.00 24.66           H  
ATOM   3746  HD1 TYR C  22       9.562  11.153  -6.736  1.00 30.08           H  
ATOM   3747  HD2 TYR C  22       9.488  13.913  -3.482  1.00 36.98           H  
ATOM   3748  HE1 TYR C  22       8.800   9.207  -5.104  1.00 33.68           H  
ATOM   3749  HE2 TYR C  22       8.883  12.021  -1.960  1.00 35.55           H  
ATOM   3750  HH  TYR C  22       8.211   8.690  -3.184  1.00 38.43           H  
ATOM   3751  N   LEU C  23      12.142  16.668  -6.273  1.00 14.12      DA00 N  
ATOM   3752  CA  LEU C  23      12.621  17.853  -7.031  1.00 13.37      DA00 C  
ATOM   3753  C   LEU C  23      13.243  17.443  -8.338  1.00 15.60      DA00 C  
ATOM   3754  O   LEU C  23      12.948  18.112  -9.343  1.00 15.56      DA00 O  
ATOM   3755  CB  LEU C  23      13.609  18.680  -6.159  1.00 14.43      DA00 C  
ATOM   3756  CG  LEU C  23      13.081  19.158  -4.764  1.00 17.96      DA00 C  
ATOM   3757  CD1 LEU C  23      13.991  20.206  -4.075  1.00 18.01      DA00 C  
ATOM   3758  CD2 LEU C  23      11.797  19.928  -4.899  1.00 21.49      DA00 C  
ATOM   3759  H   LEU C  23      12.599  16.492  -5.390  1.00 14.12           H  
ATOM   3760  HA  LEU C  23      11.774  18.499  -7.259  1.00 13.37           H  
ATOM   3761  HB3 LEU C  23      13.911  19.557  -6.732  1.00 14.43           H  
ATOM   3762  HB2 LEU C  23      14.541  18.136  -6.007  1.00 14.43           H  
ATOM   3763  HG  LEU C  23      12.956  18.392  -3.999  1.00 17.96           H  
ATOM   3764 HD11 LEU C  23      15.020  20.062  -4.404  1.00 18.01           H  
ATOM   3765 HD12 LEU C  23      13.852  21.231  -4.416  1.00 18.01           H  
ATOM   3766 HD13 LEU C  23      14.137  20.169  -2.995  1.00 18.01           H  
ATOM   3767 HD21 LEU C  23      11.345  19.967  -5.890  1.00 21.49           H  
ATOM   3768 HD22 LEU C  23      11.018  19.462  -4.295  1.00 21.49           H  
ATOM   3769 HD23 LEU C  23      11.791  20.921  -4.450  1.00 21.49           H  
ATOM   3770  N   VAL C  24      14.060  16.369  -8.354  1.00 11.33      DA00 N  
ATOM   3771  CA  VAL C  24      14.686  15.917  -9.533  1.00 10.41      DA00 C  
ATOM   3772  C   VAL C  24      15.108  14.463  -9.374  1.00 12.08      DA00 C  
ATOM   3773  O   VAL C  24      15.618  14.173  -8.310  1.00 11.44      DA00 O  
ATOM   3774  CB  VAL C  24      15.966  16.763  -9.760  1.00 12.37      DA00 C  
ATOM   3775  CG1 VAL C  24      16.887  16.860  -8.496  1.00 14.96      DA00 C  
ATOM   3776  CG2 VAL C  24      16.881  16.332 -10.971  1.00 16.44      DA00 C  
ATOM   3777  H   VAL C  24      14.243  15.943  -7.457  1.00 11.33           H  
ATOM   3778  HA  VAL C  24      13.923  15.970 -10.310  1.00 10.41           H  
ATOM   3779  HB  VAL C  24      15.721  17.782 -10.060  1.00 12.37           H  
ATOM   3780 HG11 VAL C  24      16.370  17.426  -7.722  1.00 14.96           H  
ATOM   3781 HG12 VAL C  24      17.262  15.927  -8.075  1.00 14.96           H  
ATOM   3782 HG13 VAL C  24      17.848  17.294  -8.772  1.00 14.96           H  
ATOM   3783 HG21 VAL C  24      17.321  15.335 -10.939  1.00 16.44           H  
ATOM   3784 HG22 VAL C  24      16.195  16.387 -11.816  1.00 16.44           H  
ATOM   3785 HG23 VAL C  24      17.726  16.991 -11.168  1.00 16.44           H  
ATOM   3786  N   GLU C  25      15.101  13.679 -10.492  1.00 12.54      DA00 N  
ATOM   3787  CA  GLU C  25      15.360  12.260 -10.537  1.00 11.61      DA00 C  
ATOM   3788  C   GLU C  25      16.426  11.911 -11.572  1.00 12.81      DA00 C  
ATOM   3789  O   GLU C  25      16.422  12.522 -12.647  1.00 14.69      DA00 O  
ATOM   3790  CB  GLU C  25      14.044  11.519 -10.759  1.00 15.94      DA00 C  
ATOM   3791  CG  GLU C  25      12.997  11.657  -9.657  1.00 21.86      DA00 C  
ATOM   3792  CD  GLU C  25      11.604  11.211 -10.237  1.00 34.88      DA00 C  
ATOM   3793  OE1 GLU C  25      10.842  12.100 -10.576  1.00 35.13      DA00 O  
ATOM   3794  OE2 GLU C  25      11.256   9.981 -10.322  1.00 36.26      DA00 O1-
ATOM   3795  H   GLU C  25      14.662  14.109 -11.294  1.00 12.54           H  
ATOM   3796  HA  GLU C  25      15.854  12.029  -9.593  1.00 11.61           H  
ATOM   3797  HB3 GLU C  25      14.139  10.491 -11.110  1.00 15.94           H  
ATOM   3798  HB2 GLU C  25      13.749  11.960 -11.712  1.00 15.94           H  
ATOM   3799  HG3 GLU C  25      12.911  12.694  -9.333  1.00 21.86           H  
ATOM   3800  HG2 GLU C  25      13.228  10.937  -8.873  1.00 21.86           H  
ATOM   3801  N   PHE C  26      17.295  10.952 -11.283  1.00  9.11      DA00 N  
ATOM   3802  CA  PHE C  26      18.199  10.346 -12.227  1.00 11.34      DA00 C  
ATOM   3803  C   PHE C  26      18.486   8.902 -11.894  1.00 11.64      DA00 C  
ATOM   3804  O   PHE C  26      18.478   8.544 -10.743  1.00 10.09      DA00 O  
ATOM   3805  CB  PHE C  26      19.461  11.280 -12.381  1.00 12.10      DA00 C  
ATOM   3806  CG  PHE C  26      20.328  11.511 -11.235  1.00  9.89      DA00 C  
ATOM   3807  CD1 PHE C  26      21.434  10.665 -11.141  1.00 10.89      DA00 C  
ATOM   3808  CD2 PHE C  26      20.201  12.681 -10.427  1.00 10.50      DA00 C  
ATOM   3809  CE1 PHE C  26      22.437  10.971 -10.244  1.00 10.68      DA00 C  
ATOM   3810  CE2 PHE C  26      21.330  12.986  -9.634  1.00 13.37      DA00 C  
ATOM   3811  CZ  PHE C  26      22.424  12.169  -9.538  1.00  9.51      DA00 C  
ATOM   3812  H   PHE C  26      17.299  10.717 -10.300  1.00  9.11           H  
ATOM   3813  HA  PHE C  26      17.764  10.314 -13.227  1.00 11.34           H  
ATOM   3814  HB3 PHE C  26      19.108  12.244 -12.747  1.00 12.10           H  
ATOM   3815  HB2 PHE C  26      20.160  10.917 -13.134  1.00 12.10           H  
ATOM   3816  HD1 PHE C  26      21.528   9.801 -11.782  1.00 10.89           H  
ATOM   3817  HD2 PHE C  26      19.356  13.354 -10.423  1.00 10.50           H  
ATOM   3818  HE1 PHE C  26      23.219  10.237 -10.116  1.00 10.68           H  
ATOM   3819  HE2 PHE C  26      21.200  13.933  -9.132  1.00 13.37           H  
ATOM   3820  HZ  PHE C  26      23.193  12.464  -8.839  1.00  9.51           H  
ATOM   3821  N   ARG C  27      18.779   8.026 -12.852  1.00 10.26      DA00 N  
ATOM   3822  CA  ARG C  27      19.146   6.600 -12.616  1.00 11.78      DA00 C  
ATOM   3823  C   ARG C  27      20.625   6.505 -12.448  1.00 10.64      DA00 C  
ATOM   3824  O   ARG C  27      21.319   6.962 -13.418  1.00 12.35      DA00 O  
ATOM   3825  CB  ARG C  27      18.750   5.765 -13.874  1.00 11.36      DA00 C  
ATOM   3826  CG  ARG C  27      17.255   5.686 -13.907  1.00 13.69      DA00 C  
ATOM   3827  CD  ARG C  27      16.542   5.198 -15.245  1.00 17.81      DA00 C  
ATOM   3828  NE  ARG C  27      16.627   5.956 -16.454  1.00 25.50      DA00 N  
ATOM   3829  CZ  ARG C  27      15.894   5.722 -17.550  1.00 32.61      DA00 C  
ATOM   3830  NH1 ARG C  27      15.046   4.732 -17.714  1.00 31.42      DA00 N  
ATOM   3831  NH2 ARG C  27      16.064   6.527 -18.617  1.00 28.44      DA00 N1+
ATOM   3832  H   ARG C  27      18.881   8.395 -13.787  1.00 10.26           H  
ATOM   3833  HA  ARG C  27      18.595   6.162 -11.784  1.00 11.78           H  
ATOM   3834  HB3 ARG C  27      19.200   4.776 -13.785  1.00 11.36           H  
ATOM   3835  HB2 ARG C  27      19.140   6.068 -14.845  1.00 11.36           H  
ATOM   3836  HG3 ARG C  27      16.888   6.712 -13.923  1.00 13.69           H  
ATOM   3837  HG2 ARG C  27      16.817   5.463 -12.934  1.00 13.69           H  
ATOM   3838  HD3 ARG C  27      15.485   5.092 -15.005  1.00 17.81           H  
ATOM   3839  HD2 ARG C  27      16.944   4.186 -15.285  1.00 17.81           H  
ATOM   3840  HE  ARG C  27      17.332   6.679 -16.434  1.00 25.50           H  
ATOM   3841 HH12 ARG C  27      14.593   4.709 -18.616  1.00 31.42           H  
ATOM   3842 HH11 ARG C  27      14.884   3.966 -17.075  1.00 31.42           H  
ATOM   3843 HH22 ARG C  27      15.746   6.149 -19.498  1.00 28.44           H  
ATOM   3844 HH21 ARG C  27      16.759   7.260 -18.612  1.00 28.44           H  
ATOM   3845  N   ALA C  28      20.993   6.026 -11.257  1.00 10.34      DA00 N  
ATOM   3846  CA  ALA C  28      22.328   5.852 -10.862  1.00  9.97      DA00 C  
ATOM   3847  C   ALA C  28      22.409   4.893  -9.717  1.00 11.41      DA00 C  
ATOM   3848  O   ALA C  28      21.427   4.878  -8.874  1.00 10.95      DA00 O  
ATOM   3849  CB  ALA C  28      22.980   7.108 -10.431  1.00 11.90      DA00 C  
ATOM   3850  H   ALA C  28      20.298   5.489 -10.758  1.00 10.34           H  
ATOM   3851  HA  ALA C  28      22.870   5.332 -11.652  1.00  9.97           H  
ATOM   3852  HB1 ALA C  28      22.615   7.550  -9.503  1.00 11.90           H  
ATOM   3853  HB2 ALA C  28      24.017   6.831 -10.241  1.00 11.90           H  
ATOM   3854  HB3 ALA C  28      22.981   7.882 -11.198  1.00 11.90           H  
ATOM   3855  N   GLY C  29      23.224   3.869  -9.729  1.00 10.88      DA00 N  
ATOM   3856  CA  GLY C  29      23.400   2.988  -8.602  1.00 10.42      DA00 C  
ATOM   3857  C   GLY C  29      24.573   3.531  -7.712  1.00 10.00      DA00 C  
ATOM   3858  O   GLY C  29      25.406   4.302  -8.154  1.00  8.79      DA00 O  
ATOM   3859  H   GLY C  29      23.833   3.694 -10.515  1.00 10.88           H  
ATOM   3860  HA3 GLY C  29      23.637   1.963  -8.885  1.00 10.42           H  
ATOM   3861  HA2 GLY C  29      22.494   2.974  -7.996  1.00 10.42           H  
ATOM   3862  N   LYS C  30      24.574   3.030  -6.401  1.00  9.77      DA00 N  
ATOM   3863  CA  LYS C  30      25.497   3.377  -5.314  1.00  9.79      DA00 C  
ATOM   3864  C   LYS C  30      26.905   2.724  -5.651  1.00 10.05      DA00 C  
ATOM   3865  O   LYS C  30      27.002   1.812  -6.427  1.00 10.40      DA00 O  
ATOM   3866  CB  LYS C  30      25.029   2.877  -3.945  1.00 10.49      DA00 C  
ATOM   3867  CG  LYS C  30      23.683   3.436  -3.390  1.00 14.81      DA00 C  
ATOM   3868  CD  LYS C  30      23.275   2.629  -2.113  1.00 18.43      DA00 C  
ATOM   3869  CE  LYS C  30      22.163   3.343  -1.329  1.00 22.27      DA00 C  
ATOM   3870  NZ  LYS C  30      21.978   2.806   0.055  1.00 27.53      DA00 N1+
ATOM   3871  H   LYS C  30      23.863   2.391  -6.075  1.00  9.77           H  
ATOM   3872  HA  LYS C  30      25.706   4.445  -5.253  1.00  9.79           H  
ATOM   3873  HB3 LYS C  30      25.791   2.866  -3.166  1.00 10.49           H  
ATOM   3874  HB2 LYS C  30      24.900   1.810  -4.130  1.00 10.49           H  
ATOM   3875  HG3 LYS C  30      22.918   3.175  -4.121  1.00 14.81           H  
ATOM   3876  HG2 LYS C  30      23.683   4.515  -3.231  1.00 14.81           H  
ATOM   3877  HD3 LYS C  30      24.153   2.524  -1.475  1.00 18.43           H  
ATOM   3878  HD2 LYS C  30      22.911   1.635  -2.374  1.00 18.43           H  
ATOM   3879  HE3 LYS C  30      21.181   3.330  -1.802  1.00 22.27           H  
ATOM   3880  HE2 LYS C  30      22.476   4.384  -1.411  1.00 22.27           H  
ATOM   3881  HZ1 LYS C  30      21.321   2.039   0.043  1.00 27.53           H  
ATOM   3882  HZ2 LYS C  30      22.851   2.566   0.502  1.00 27.53           H  
ATOM   3883  HZ3 LYS C  30      21.573   3.614   0.506  1.00 27.53           H  
ATOM   3884  N   MET C  31      27.958   3.159  -4.912  1.00 12.16      DA00 N  
ATOM   3885  CA  MET C  31      29.225   2.479  -4.681  1.00 10.64      DA00 C  
ATOM   3886  C   MET C  31      29.721   2.705  -3.253  1.00 15.72      DA00 C  
ATOM   3887  O   MET C  31      29.392   3.740  -2.690  1.00 15.15      DA00 O  
ATOM   3888  CB  MET C  31      30.308   3.197  -5.643  1.00 11.19      DA00 C  
ATOM   3889  CG  MET C  31      29.986   3.369  -7.115  1.00 10.97      DA00 C  
ATOM   3890  SD  MET C  31      31.285   3.928  -8.259  1.00 11.84      DA00 S  
ATOM   3891  CE  MET C  31      31.911   2.353  -8.901  1.00 12.02      DA00 C  
ATOM   3892  H   MET C  31      27.847   3.972  -4.324  1.00 12.16           H  
ATOM   3893  HA  MET C  31      29.194   1.422  -4.948  1.00 10.64           H  
ATOM   3894  HB3 MET C  31      31.216   2.593  -5.648  1.00 11.19           H  
ATOM   3895  HB2 MET C  31      30.626   4.145  -5.210  1.00 11.19           H  
ATOM   3896  HG3 MET C  31      29.171   4.093  -7.105  1.00 10.97           H  
ATOM   3897  HG2 MET C  31      29.394   2.492  -7.373  1.00 10.97           H  
ATOM   3898  HE1 MET C  31      31.095   1.833  -9.403  1.00 12.02           H  
ATOM   3899  HE2 MET C  31      32.634   2.597  -9.679  1.00 12.02           H  
ATOM   3900  HE3 MET C  31      32.231   1.716  -8.077  1.00 12.02           H  
ATOM   3901  N   SER C  32      30.518   1.739  -2.799  1.00 13.17      DA00 N  
ATOM   3902  CA  SER C  32      31.381   1.853  -1.650  1.00 17.80      DA00 C  
ATOM   3903  C   SER C  32      32.811   2.101  -2.070  1.00 18.73      DA00 C  
ATOM   3904  O   SER C  32      33.261   1.706  -3.135  1.00 18.00      DA00 O  
ATOM   3905  CB  SER C  32      31.201   0.650  -0.732  1.00 23.48      DA00 C  
ATOM   3906  OG  SER C  32      31.457  -0.650  -1.271  1.00 33.01      DA00 O  
ATOM   3907  H   SER C  32      30.495   0.856  -3.288  1.00 13.17           H  
ATOM   3908  HA  SER C  32      31.145   2.679  -0.978  1.00 17.80           H  
ATOM   3909  HB3 SER C  32      30.299   0.784  -0.135  1.00 23.48           H  
ATOM   3910  HB2 SER C  32      32.018   0.616  -0.011  1.00 23.48           H  
ATOM   3911  HG  SER C  32      30.723  -0.898  -1.837  1.00 33.01           H  
ATOM   3912  N   LEU C  33      33.612   2.772  -1.254  1.00 19.77      DA00 N  
ATOM   3913  CA  LEU C  33      35.047   2.965  -1.347  1.00 20.23      DA00 C  
ATOM   3914  C   LEU C  33      35.810   1.843  -0.609  1.00 29.58      DA00 C  
ATOM   3915  O   LEU C  33      35.455   1.502   0.553  1.00 26.46      DA00 O  
ATOM   3916  CB  LEU C  33      35.367   4.310  -0.706  1.00 20.74      DA00 C  
ATOM   3917  CG  LEU C  33      36.614   5.070  -1.074  1.00 24.31      DA00 C  
ATOM   3918  CD1 LEU C  33      36.699   5.453  -2.475  1.00 22.21      DA00 C  
ATOM   3919  CD2 LEU C  33      36.733   6.324  -0.168  1.00 26.86      DA00 C  
ATOM   3920  H   LEU C  33      33.284   2.982  -0.322  1.00 19.77           H  
ATOM   3921  HA  LEU C  33      35.470   3.057  -2.347  1.00 20.23           H  
ATOM   3922  HB3 LEU C  33      35.380   4.144   0.372  1.00 20.74           H  
ATOM   3923  HB2 LEU C  33      34.497   4.931  -0.921  1.00 20.74           H  
ATOM   3924  HG  LEU C  33      37.417   4.377  -0.822  1.00 24.31           H  
ATOM   3925 HD11 LEU C  33      35.741   5.218  -2.939  1.00 22.21           H  
ATOM   3926 HD12 LEU C  33      36.825   6.500  -2.753  1.00 22.21           H  
ATOM   3927 HD13 LEU C  33      37.565   4.977  -2.935  1.00 22.21           H  
ATOM   3928 HD21 LEU C  33      36.921   6.055   0.872  1.00 26.86           H  
ATOM   3929 HD22 LEU C  33      37.565   6.987  -0.409  1.00 26.86           H  
ATOM   3930 HD23 LEU C  33      35.786   6.862  -0.128  1.00 26.86           H  
ATOM   3931  N   LYS C  34      36.791   1.294  -1.310  1.00 26.49      DA00 N  
ATOM   3932  CA  LYS C  34      37.770   0.295  -0.801  1.00 31.99      DA00 C  
ATOM   3933  C   LYS C  34      39.194   0.711  -0.958  1.00 30.53      DA00 C  
ATOM   3934  O   LYS C  34      39.998   0.177  -1.718  1.00 29.47      DA00 O  
ATOM   3935  CB  LYS C  34      37.384  -0.991  -1.577  1.00 36.72      DA00 C  
ATOM   3936  CG  LYS C  34      38.216  -2.253  -1.246  1.00 45.31      DA00 C  
ATOM   3937  CD  LYS C  34      37.680  -3.563  -2.008  1.00 50.51      DA00 C  
ATOM   3938  CE  LYS C  34      38.521  -4.889  -1.728  1.00 44.17      DA00 C  
ATOM   3939  NZ  LYS C  34      37.938  -6.088  -2.433  1.00 42.45      DA00 N1+
ATOM   3940  H   LYS C  34      36.913   1.662  -2.243  1.00 26.49           H  
ATOM   3941  HA  LYS C  34      37.627   0.164   0.271  1.00 31.99           H  
ATOM   3942  HB3 LYS C  34      37.390  -0.734  -2.637  1.00 36.72           H  
ATOM   3943  HB2 LYS C  34      36.320  -1.223  -1.521  1.00 36.72           H  
ATOM   3944  HG3 LYS C  34      38.149  -2.366  -0.164  1.00 45.31           H  
ATOM   3945  HG2 LYS C  34      39.277  -2.127  -1.462  1.00 45.31           H  
ATOM   3946  HD3 LYS C  34      37.565  -3.287  -3.056  1.00 50.51           H  
ATOM   3947  HD2 LYS C  34      36.656  -3.759  -1.690  1.00 50.51           H  
ATOM   3948  HE3 LYS C  34      38.366  -5.059  -0.663  1.00 44.17           H  
ATOM   3949  HE2 LYS C  34      39.576  -4.784  -1.977  1.00 44.17           H  
ATOM   3950  HZ1 LYS C  34      36.975  -6.309  -2.222  1.00 42.45           H  
ATOM   3951  HZ2 LYS C  34      37.772  -5.885  -3.408  1.00 42.45           H  
ATOM   3952  HZ3 LYS C  34      38.601  -6.840  -2.313  1.00 42.45           H  
ATOM   3953  N   GLY C  35      39.532   1.777  -0.243  1.00 31.13      DA00 N  
ATOM   3954  CA  GLY C  35      40.769   2.545  -0.550  1.00 29.23      DA00 C  
ATOM   3955  C   GLY C  35      40.722   3.241  -1.894  1.00 28.66      DA00 C  
ATOM   3956  O   GLY C  35      39.973   4.177  -2.128  1.00 30.32      DA00 O  
ATOM   3957  H   GLY C  35      38.834   2.202   0.350  1.00 31.13           H  
ATOM   3958  HA3 GLY C  35      41.559   1.821  -0.352  1.00 29.23           H  
ATOM   3959  HA2 GLY C  35      41.033   3.375   0.105  1.00 29.23           H  
ATOM   3960  N   THR C  36      41.651   2.818  -2.749  1.00 21.69      DA00 N  
ATOM   3961  CA  THR C  36      41.828   3.255  -4.172  1.00 23.68      DA00 C  
ATOM   3962  C   THR C  36      40.709   2.824  -5.092  1.00 23.17      DA00 C  
ATOM   3963  O   THR C  36      40.232   3.599  -5.919  1.00 23.97      DA00 O  
ATOM   3964  CB  THR C  36      43.190   2.691  -4.676  1.00 29.66      DA00 C  
ATOM   3965  CG2 THR C  36      43.534   3.113  -6.169  1.00 36.25      DA00 C  
ATOM   3966  OG1 THR C  36      44.233   2.947  -3.779  1.00 29.94      DA00 O  
ATOM   3967  H   THR C  36      42.278   2.110  -2.396  1.00 21.69           H  
ATOM   3968  HA  THR C  36      41.849   4.345  -4.144  1.00 23.68           H  
ATOM   3969  HB  THR C  36      43.125   1.605  -4.742  1.00 29.66           H  
ATOM   3970 HG21 THR C  36      42.814   2.575  -6.785  1.00 36.25           H  
ATOM   3971 HG22 THR C  36      43.566   4.185  -6.363  1.00 36.25           H  
ATOM   3972 HG23 THR C  36      44.545   2.775  -6.398  1.00 36.25           H  
ATOM   3973  HG1 THR C  36      44.124   2.323  -3.059  1.00 29.94           H  
ATOM   3974  N   THR C  37      40.340   1.519  -5.081  1.00 17.31      DA00 N  
ATOM   3975  CA  THR C  37      39.121   1.008  -5.723  1.00 16.45      DA00 C  
ATOM   3976  C   THR C  37      37.818   1.699  -5.181  1.00 18.35      DA00 C  
ATOM   3977  O   THR C  37      37.631   1.971  -3.984  1.00 17.18      DA00 O  
ATOM   3978  CB  THR C  37      38.983  -0.541  -5.634  1.00 20.45      DA00 C  
ATOM   3979  CG2 THR C  37      37.939  -1.127  -6.577  1.00 19.32      DA00 C  
ATOM   3980  OG1 THR C  37      40.193  -1.247  -5.836  1.00 21.66      DA00 O  
ATOM   3981  H   THR C  37      40.779   0.848  -4.467  1.00 17.31           H  
ATOM   3982  HA  THR C  37      39.212   1.284  -6.773  1.00 16.45           H  
ATOM   3983  HB  THR C  37      38.668  -0.773  -4.617  1.00 20.45           H  
ATOM   3984 HG21 THR C  37      38.134  -0.926  -7.631  1.00 19.32           H  
ATOM   3985 HG22 THR C  37      37.887  -2.209  -6.455  1.00 19.32           H  
ATOM   3986 HG23 THR C  37      36.994  -0.695  -6.247  1.00 19.32           H  
ATOM   3987  HG1 THR C  37      40.859  -0.883  -5.249  1.00 21.66           H  
ATOM   3988  N   VAL C  38      36.826   1.932  -6.055  1.00 13.85      DA00 N  
ATOM   3989  CA  VAL C  38      35.348   2.087  -5.787  1.00 13.85      DA00 C  
ATOM   3990  C   VAL C  38      34.650   0.813  -6.302  1.00 14.67      DA00 C  
ATOM   3991  O   VAL C  38      34.407   0.696  -7.486  1.00 13.73      DA00 O  
ATOM   3992  CB  VAL C  38      34.764   3.387  -6.330  1.00 11.12      DA00 C  
ATOM   3993  CG1 VAL C  38      34.979   4.565  -5.477  1.00 12.42      DA00 C  
ATOM   3994  CG2 VAL C  38      35.153   3.681  -7.772  1.00 16.55      DA00 C  
ATOM   3995  H   VAL C  38      36.969   1.605  -7.000  1.00 13.85           H  
ATOM   3996  HA  VAL C  38      35.269   2.212  -4.707  1.00 13.85           H  
ATOM   3997  HB  VAL C  38      33.677   3.368  -6.246  1.00 11.12           H  
ATOM   3998 HG11 VAL C  38      36.041   4.744  -5.304  1.00 12.42           H  
ATOM   3999 HG12 VAL C  38      34.499   5.398  -5.990  1.00 12.42           H  
ATOM   4000 HG13 VAL C  38      34.484   4.412  -4.518  1.00 12.42           H  
ATOM   4001 HG21 VAL C  38      34.882   4.666  -8.153  1.00 16.55           H  
ATOM   4002 HG22 VAL C  38      36.234   3.708  -7.907  1.00 16.55           H  
ATOM   4003 HG23 VAL C  38      34.744   2.953  -8.472  1.00 16.55           H  
ATOM   4004  N   THR C  39      34.227  -0.057  -5.445  1.00 13.45      DA00 N  
ATOM   4005  CA  THR C  39      33.416  -1.292  -5.593  1.00 12.51      DA00 C  
ATOM   4006  C   THR C  39      31.935  -0.849  -5.729  1.00 13.72      DA00 C  
ATOM   4007  O   THR C  39      31.413  -0.292  -4.752  1.00 14.09      DA00 O  
ATOM   4008  CB  THR C  39      33.554  -2.171  -4.286  1.00 18.92      DA00 C  
ATOM   4009  CG2 THR C  39      34.740  -3.132  -4.346  1.00 18.67      DA00 C  
ATOM   4010  OG1 THR C  39      33.790  -1.342  -3.139  1.00 21.92      DA00 O  
ATOM   4011  H   THR C  39      34.449   0.049  -4.466  1.00 13.45           H  
ATOM   4012  HA  THR C  39      33.734  -1.845  -6.477  1.00 12.51           H  
ATOM   4013  HB  THR C  39      32.676  -2.774  -4.056  1.00 18.92           H  
ATOM   4014 HG21 THR C  39      34.628  -4.013  -3.713  1.00 18.67           H  
ATOM   4015 HG22 THR C  39      34.809  -3.545  -5.352  1.00 18.67           H  
ATOM   4016 HG23 THR C  39      35.632  -2.527  -4.188  1.00 18.67           H  
ATOM   4017  HG1 THR C  39      33.008  -0.797  -3.018  1.00 21.92           H  
ATOM   4018  N   PRO C  40      31.313  -1.137  -6.938  1.00 12.31      DA00 N  
ATOM   4019  CA  PRO C  40      29.893  -0.840  -7.187  1.00  9.83      DA00 C  
ATOM   4020  C   PRO C  40      28.908  -1.601  -6.317  1.00 13.06      DA00 C  
ATOM   4021  O   PRO C  40      29.209  -2.649  -5.742  1.00 14.54      DA00 O  
ATOM   4022  CB  PRO C  40      29.645  -1.135  -8.654  1.00 11.75      DA00 C  
ATOM   4023  CG  PRO C  40      30.643  -2.225  -8.922  1.00 10.47      DA00 C  
ATOM   4024  CD  PRO C  40      31.867  -1.692  -8.165  1.00 12.39      DA00 C  
ATOM   4025  HA  PRO C  40      29.635   0.201  -6.991  1.00  9.83           H  
ATOM   4026  HB3 PRO C  40      29.889  -0.227  -9.206  1.00 11.75           H  
ATOM   4027  HB2 PRO C  40      28.658  -1.468  -8.975  1.00 11.75           H  
ATOM   4028  HG3 PRO C  40      30.919  -2.387  -9.964  1.00 10.47           H  
ATOM   4029  HG2 PRO C  40      30.252  -3.190  -8.597  1.00 10.47           H  
ATOM   4030  HD2 PRO C  40      32.633  -2.467  -8.142  1.00 12.39           H  
ATOM   4031  HD3 PRO C  40      32.276  -0.860  -8.738  1.00 12.39           H  
ATOM   4032  N   ASP C  41      27.739  -0.953  -6.151  1.00  9.89      DA00 N  
ATOM   4033  CA  ASP C  41      26.470  -1.714  -5.902  1.00 10.36      DA00 C  
ATOM   4034  C   ASP C  41      25.788  -2.009  -7.245  1.00 14.37      DA00 C  
ATOM   4035  O   ASP C  41      25.528  -1.137  -8.098  1.00 12.38      DA00 O  
ATOM   4036  CB  ASP C  41      25.542  -0.839  -5.051  1.00 14.77      DA00 C  
ATOM   4037  CG  ASP C  41      24.455  -1.646  -4.233  1.00 17.53      DA00 C  
ATOM   4038  OD1 ASP C  41      24.000  -1.053  -3.246  1.00 19.58      DA00 O  
ATOM   4039  OD2 ASP C  41      23.976  -2.688  -4.647  1.00 20.06      DA00 O1-
ATOM   4040  H   ASP C  41      27.544   0.009  -6.390  1.00  9.89           H  
ATOM   4041  HA  ASP C  41      26.739  -2.696  -5.514  1.00 10.36           H  
ATOM   4042  HB3 ASP C  41      24.960  -0.117  -5.624  1.00 14.77           H  
ATOM   4043  HB2 ASP C  41      26.237  -0.388  -4.343  1.00 14.77           H  
ATOM   4044  N   LYS C  42      25.625  -3.327  -7.516  1.00 14.02      DA00 N  
ATOM   4045  CA  LYS C  42      25.335  -3.928  -8.791  1.00 13.34      DA00 C  
ATOM   4046  C   LYS C  42      23.898  -3.781  -9.172  1.00 16.98      DA00 C  
ATOM   4047  O   LYS C  42      23.573  -4.047 -10.318  1.00 20.31      DA00 O  
ATOM   4048  CB  LYS C  42      25.734  -5.415  -8.713  1.00 23.29      DA00 C  
ATOM   4049  CG  LYS C  42      27.237  -5.554  -8.207  1.00 22.12      DA00 C  
ATOM   4050  CD  LYS C  42      27.875  -6.945  -8.265  1.00 26.69      DA00 C  
ATOM   4051  CE  LYS C  42      29.114  -7.181  -7.357  1.00 22.79      DA00 C  
ATOM   4052  NZ  LYS C  42      29.818  -8.333  -7.950  1.00 22.77      DA00 N1+
ATOM   4053  H   LYS C  42      25.671  -3.946  -6.719  1.00 14.02           H  
ATOM   4054  HA  LYS C  42      25.949  -3.434  -9.544  1.00 13.34           H  
ATOM   4055  HB3 LYS C  42      25.555  -5.842  -9.700  1.00 23.29           H  
ATOM   4056  HB2 LYS C  42      25.061  -5.883  -7.995  1.00 23.29           H  
ATOM   4057  HG3 LYS C  42      27.279  -5.428  -7.126  1.00 22.12           H  
ATOM   4058  HG2 LYS C  42      27.906  -4.779  -8.581  1.00 22.12           H  
ATOM   4059  HD3 LYS C  42      28.151  -7.203  -9.288  1.00 26.69           H  
ATOM   4060  HD2 LYS C  42      27.137  -7.682  -7.948  1.00 26.69           H  
ATOM   4061  HE3 LYS C  42      28.771  -7.370  -6.340  1.00 22.79           H  
ATOM   4062  HE2 LYS C  42      29.816  -6.350  -7.425  1.00 22.79           H  
ATOM   4063  HZ1 LYS C  42      30.210  -7.949  -8.798  1.00 22.77           H  
ATOM   4064  HZ2 LYS C  42      30.523  -8.632  -7.292  1.00 22.77           H  
ATOM   4065  HZ3 LYS C  42      29.223  -9.132  -8.119  1.00 22.77           H  
ATOM   4066  N   ARG C  43      23.058  -3.300  -8.304  1.00 15.14      DA00 N  
ATOM   4067  CA  ARG C  43      21.672  -3.005  -8.508  1.00 14.04      DA00 C  
ATOM   4068  C   ARG C  43      21.415  -1.779  -9.420  1.00 13.23      DA00 C  
ATOM   4069  O   ARG C  43      22.067  -0.754  -9.482  1.00 10.99      DA00 O  
ATOM   4070  CB  ARG C  43      20.973  -2.803  -7.144  1.00 13.09      DA00 C  
ATOM   4071  CG  ARG C  43      21.068  -4.133  -6.328  1.00 13.89      DA00 C  
ATOM   4072  CD  ARG C  43      20.351  -3.985  -4.991  1.00 16.51      DA00 C  
ATOM   4073  NE  ARG C  43      20.993  -3.001  -4.099  1.00 14.72      DA00 N  
ATOM   4074  CZ  ARG C  43      20.475  -2.253  -3.118  1.00 16.63      DA00 C  
ATOM   4075  NH1 ARG C  43      19.258  -2.544  -2.721  1.00 23.98      DA00 N  
ATOM   4076  NH2 ARG C  43      21.167  -1.269  -2.551  1.00 20.94      DA00 N1+
ATOM   4077  H   ARG C  43      23.462  -3.217  -7.382  1.00 15.14           H  
ATOM   4078  HA  ARG C  43      21.227  -3.848  -9.038  1.00 14.04           H  
ATOM   4079  HB3 ARG C  43      19.928  -2.530  -7.293  1.00 13.09           H  
ATOM   4080  HB2 ARG C  43      21.482  -2.017  -6.585  1.00 13.09           H  
ATOM   4081  HG3 ARG C  43      22.104  -4.366  -6.083  1.00 13.89           H  
ATOM   4082  HG2 ARG C  43      20.853  -5.074  -6.834  1.00 13.89           H  
ATOM   4083  HD3 ARG C  43      20.058  -4.917  -4.508  1.00 16.51           H  
ATOM   4084  HD2 ARG C  43      19.403  -3.475  -5.163  1.00 16.51           H  
ATOM   4085  HE  ARG C  43      21.936  -2.704  -4.307  1.00 14.72           H  
ATOM   4086 HH12 ARG C  43      18.816  -2.015  -1.982  1.00 23.98           H  
ATOM   4087 HH11 ARG C  43      18.826  -3.405  -3.025  1.00 23.98           H  
ATOM   4088 HH22 ARG C  43      20.837  -0.748  -1.750  1.00 20.94           H  
ATOM   4089 HH21 ARG C  43      21.983  -0.967  -3.064  1.00 20.94           H  
ATOM   4090  N   LYS C  44      20.326  -1.994 -10.166  1.00 13.48      DA00 N  
ATOM   4091  CA  LYS C  44      19.562  -0.907 -10.889  1.00 12.56      DA00 C  
ATOM   4092  C   LYS C  44      19.066   0.048  -9.822  1.00 14.32      DA00 C  
ATOM   4093  O   LYS C  44      18.190  -0.374  -9.036  1.00 12.92      DA00 O  
ATOM   4094  CB  LYS C  44      18.393  -1.547 -11.685  1.00 12.73      DA00 C  
ATOM   4095  CG  LYS C  44      18.805  -2.272 -13.032  1.00 19.86      DA00 C  
ATOM   4096  CD  LYS C  44      17.464  -2.887 -13.581  1.00 21.99      DA00 C  
ATOM   4097  CE  LYS C  44      17.159  -4.234 -13.128  1.00 29.61      DA00 C  
ATOM   4098  NZ  LYS C  44      15.850  -4.715 -13.558  1.00 29.82      DA00 N1+
ATOM   4099  H   LYS C  44      19.756  -2.824 -10.076  1.00 13.48           H  
ATOM   4100  HA  LYS C  44      20.255  -0.443 -11.591  1.00 12.56           H  
ATOM   4101  HB3 LYS C  44      17.689  -0.765 -11.970  1.00 12.73           H  
ATOM   4102  HB2 LYS C  44      17.698  -2.106 -11.059  1.00 12.73           H  
ATOM   4103  HG3 LYS C  44      19.574  -3.022 -12.843  1.00 19.86           H  
ATOM   4104  HG2 LYS C  44      19.238  -1.486 -13.650  1.00 19.86           H  
ATOM   4105  HD3 LYS C  44      17.418  -2.847 -14.669  1.00 21.99           H  
ATOM   4106  HD2 LYS C  44      16.676  -2.163 -13.370  1.00 21.99           H  
ATOM   4107  HE3 LYS C  44      17.227  -4.331 -12.045  1.00 29.61           H  
ATOM   4108  HE2 LYS C  44      17.856  -4.959 -13.548  1.00 29.61           H  
ATOM   4109  HZ1 LYS C  44      15.637  -5.651 -13.245  1.00 29.82           H  
ATOM   4110  HZ2 LYS C  44      15.115  -4.203 -13.091  1.00 29.82           H  
ATOM   4111  HZ3 LYS C  44      15.684  -4.674 -14.554  1.00 29.82           H  
ATOM   4112  N   GLY C  45      19.695   1.257  -9.673  1.00 11.40      DA00 N  
ATOM   4113  CA  GLY C  45      19.421   2.375  -8.743  1.00 12.63      DA00 C  
ATOM   4114  C   GLY C  45      18.796   3.570  -9.455  1.00  9.16      DA00 C  
ATOM   4115  O   GLY C  45      18.845   3.712 -10.669  1.00 11.41      DA00 O  
ATOM   4116  H   GLY C  45      20.508   1.298 -10.272  1.00 11.40           H  
ATOM   4117  HA3 GLY C  45      20.279   2.784  -8.210  1.00 12.63           H  
ATOM   4118  HA2 GLY C  45      18.669   1.946  -8.081  1.00 12.63           H  
ATOM   4119  N   LEU C  46      18.153   4.451  -8.618  1.00 10.52      DA00 N  
ATOM   4120  CA  LEU C  46      17.591   5.757  -8.946  1.00  9.68      DA00 C  
ATOM   4121  C   LEU C  46      18.067   6.557  -7.750  1.00 12.12      DA00 C  
ATOM   4122  O   LEU C  46      17.980   6.140  -6.583  1.00 11.39      DA00 O  
ATOM   4123  CB  LEU C  46      16.032   5.557  -9.062  1.00 11.25      DA00 C  
ATOM   4124  CG  LEU C  46      15.148   6.682  -9.422  1.00 12.74      DA00 C  
ATOM   4125  CD1 LEU C  46      14.579   7.528  -8.343  1.00 12.09      DA00 C  
ATOM   4126  CD2 LEU C  46      15.585   7.408 -10.687  1.00 14.69      DA00 C  
ATOM   4127  H   LEU C  46      18.229   4.249  -7.631  1.00 10.52           H  
ATOM   4128  HA  LEU C  46      18.042   6.125  -9.867  1.00  9.68           H  
ATOM   4129  HB3 LEU C  46      15.480   5.165  -8.207  1.00 11.25           H  
ATOM   4130  HB2 LEU C  46      15.861   4.766  -9.792  1.00 11.25           H  
ATOM   4131  HG  LEU C  46      14.199   6.190  -9.637  1.00 12.74           H  
ATOM   4132 HD11 LEU C  46      15.120   7.332  -7.417  1.00 12.09           H  
ATOM   4133 HD12 LEU C  46      14.602   8.585  -8.609  1.00 12.09           H  
ATOM   4134 HD13 LEU C  46      13.498   7.389  -8.323  1.00 12.09           H  
ATOM   4135 HD21 LEU C  46      14.821   7.469 -11.462  1.00 14.69           H  
ATOM   4136 HD22 LEU C  46      15.760   8.457 -10.447  1.00 14.69           H  
ATOM   4137 HD23 LEU C  46      16.502   6.991 -11.102  1.00 14.69           H  
ATOM   4138  N   VAL C  47      18.464   7.780  -8.089  1.00  8.56      DA00 N  
ATOM   4139  CA  VAL C  47      18.911   8.855  -7.271  1.00  8.10      DA00 C  
ATOM   4140  C   VAL C  47      17.876   9.969  -7.447  1.00  9.53      DA00 C  
ATOM   4141  O   VAL C  47      17.482  10.316  -8.531  1.00 11.23      DA00 O  
ATOM   4142  CB  VAL C  47      20.351   9.343  -7.681  1.00  7.88      DA00 C  
ATOM   4143  CG1 VAL C  47      20.654  10.818  -7.213  1.00  8.90      DA00 C  
ATOM   4144  CG2 VAL C  47      21.423   8.401  -7.284  1.00 10.10      DA00 C  
ATOM   4145  H   VAL C  47      18.405   8.007  -9.071  1.00  8.56           H  
ATOM   4146  HA  VAL C  47      18.900   8.433  -6.267  1.00  8.10           H  
ATOM   4147  HB  VAL C  47      20.441   9.445  -8.762  1.00  7.88           H  
ATOM   4148 HG11 VAL C  47      21.703  11.112  -7.234  1.00  8.90           H  
ATOM   4149 HG12 VAL C  47      20.157  11.559  -7.840  1.00  8.90           H  
ATOM   4150 HG13 VAL C  47      20.379  11.107  -6.199  1.00  8.90           H  
ATOM   4151 HG21 VAL C  47      21.629   8.608  -6.234  1.00 10.10           H  
ATOM   4152 HG22 VAL C  47      21.171   7.347  -7.404  1.00 10.10           H  
ATOM   4153 HG23 VAL C  47      22.364   8.575  -7.805  1.00 10.10           H  
ATOM   4154  N   TYR C  48      17.416  10.486  -6.316  1.00  8.70      DA00 N  
ATOM   4155  CA  TYR C  48      16.510  11.699  -6.362  1.00 11.16      DA00 C  
ATOM   4156  C   TYR C  48      16.599  12.552  -5.061  1.00 11.93      DA00 C  
ATOM   4157  O   TYR C  48      16.798  12.071  -3.964  1.00 10.96      DA00 O  
ATOM   4158  CB  TYR C  48      15.026  11.283  -6.626  1.00 11.13      DA00 C  
ATOM   4159  CG  TYR C  48      14.285  10.771  -5.416  1.00 13.18      DA00 C  
ATOM   4160  CD1 TYR C  48      14.503   9.406  -5.050  1.00 13.60      DA00 C  
ATOM   4161  CD2 TYR C  48      13.341  11.495  -4.667  1.00 18.32      DA00 C  
ATOM   4162  CE1 TYR C  48      13.660   8.686  -4.177  1.00 16.18      DA00 C  
ATOM   4163  CE2 TYR C  48      12.559  10.803  -3.723  1.00 18.81      DA00 C  
ATOM   4164  CZ  TYR C  48      12.700   9.408  -3.525  1.00 18.72      DA00 C  
ATOM   4165  OH  TYR C  48      11.953   8.774  -2.565  1.00 20.30      DA00 O  
ATOM   4166  H   TYR C  48      17.705  10.216  -5.386  1.00  8.70           H  
ATOM   4167  HA  TYR C  48      16.810  12.381  -7.158  1.00 11.16           H  
ATOM   4168  HB3 TYR C  48      14.961  10.635  -7.500  1.00 11.13           H  
ATOM   4169  HB2 TYR C  48      14.463  12.177  -6.897  1.00 11.13           H  
ATOM   4170  HD1 TYR C  48      15.151   8.779  -5.644  1.00 13.60           H  
ATOM   4171  HD2 TYR C  48      13.317  12.562  -4.829  1.00 18.32           H  
ATOM   4172  HE1 TYR C  48      13.767   7.626  -4.001  1.00 16.18           H  
ATOM   4173  HE2 TYR C  48      11.826  11.363  -3.161  1.00 18.81           H  
ATOM   4174  HH  TYR C  48      11.242   9.251  -2.130  1.00 20.30           H  
ATOM   4175  N   ILE C  49      16.318  13.865  -5.255  1.00 11.69      DA00 N  
ATOM   4176  CA  ILE C  49      16.310  14.847  -4.143  1.00 11.94      DA00 C  
ATOM   4177  C   ILE C  49      14.821  15.269  -3.964  1.00 12.45      DA00 C  
ATOM   4178  O   ILE C  49      14.169  15.272  -5.006  1.00 12.29      DA00 O  
ATOM   4179  CB  ILE C  49      17.124  16.154  -4.582  1.00 11.74      DA00 C  
ATOM   4180  CG1 ILE C  49      18.567  15.843  -5.183  1.00 15.98      DA00 C  
ATOM   4181  CG2 ILE C  49      17.276  17.188  -3.523  1.00 15.30      DA00 C  
ATOM   4182  CD1 ILE C  49      19.613  15.319  -4.171  1.00 18.56      DA00 C  
ATOM   4183  H   ILE C  49      16.092  14.199  -6.181  1.00 11.69           H  
ATOM   4184  HA  ILE C  49      16.656  14.357  -3.233  1.00 11.94           H  
ATOM   4185  HB  ILE C  49      16.646  16.709  -5.389  1.00 11.74           H  
ATOM   4186 HG13 ILE C  49      18.919  16.751  -5.673  1.00 15.98           H  
ATOM   4187 HG12 ILE C  49      18.552  15.123  -6.001  1.00 15.98           H  
ATOM   4188 HG21 ILE C  49      16.336  17.447  -3.037  1.00 15.30           H  
ATOM   4189 HG22 ILE C  49      17.949  16.818  -2.751  1.00 15.30           H  
ATOM   4190 HG23 ILE C  49      17.787  18.086  -3.869  1.00 15.30           H  
ATOM   4191 HD11 ILE C  49      19.251  15.209  -3.149  1.00 18.56           H  
ATOM   4192 HD12 ILE C  49      19.902  14.304  -4.443  1.00 18.56           H  
ATOM   4193 HD13 ILE C  49      20.561  15.832  -4.332  1.00 18.56           H  
ATOM   4194  N   GLN C  50      14.411  15.642  -2.748  1.00 12.16      DA00 N  
ATOM   4195  CA  GLN C  50      13.048  15.744  -2.236  1.00 16.12      DA00 C  
ATOM   4196  C   GLN C  50      12.999  16.977  -1.327  1.00 18.46      DA00 C  
ATOM   4197  O   GLN C  50      13.938  17.099  -0.544  1.00 14.68      DA00 O  
ATOM   4198  CB  GLN C  50      12.609  14.419  -1.511  1.00 14.89      DA00 C  
ATOM   4199  CG  GLN C  50      11.316  14.588  -0.730  1.00 22.06      DA00 C  
ATOM   4200  CD  GLN C  50      10.835  13.205  -0.151  1.00 29.49      DA00 C  
ATOM   4201  NE2 GLN C  50       9.602  13.127   0.316  1.00 33.76      DA00 N  
ATOM   4202  OE1 GLN C  50      11.623  12.236  -0.166  1.00 31.22      DA00 O  
ATOM   4203  H   GLN C  50      15.124  15.683  -2.034  1.00 12.16           H  
ATOM   4204  HA  GLN C  50      12.530  16.033  -3.150  1.00 16.12           H  
ATOM   4205  HB3 GLN C  50      13.382  14.090  -0.817  1.00 14.89           H  
ATOM   4206  HB2 GLN C  50      12.509  13.491  -2.073  1.00 14.89           H  
ATOM   4207  HG3 GLN C  50      10.557  15.037  -1.370  1.00 22.06           H  
ATOM   4208  HG2 GLN C  50      11.666  15.188   0.110  1.00 22.06           H  
ATOM   4209 HE22 GLN C  50       9.176  12.282   0.668  1.00 33.76           H  
ATOM   4210 HE21 GLN C  50       9.116  14.005   0.429  1.00 33.76           H  
ATOM   4211  N   GLN C  51      12.071  17.913  -1.581  1.00 15.21      DA00 N  
ATOM   4212  CA  GLN C  51      11.638  19.014  -0.629  1.00 14.75      DA00 C  
ATOM   4213  C   GLN C  51      10.592  18.392   0.342  1.00 17.02      DA00 C  
ATOM   4214  O   GLN C  51      10.013  17.351   0.104  1.00 17.17      DA00 O  
ATOM   4215  CB  GLN C  51      11.163  20.235  -1.444  1.00 16.63      DA00 C  
ATOM   4216  CG  GLN C  51      10.480  21.361  -0.681  1.00 17.03      DA00 C  
ATOM   4217  CD  GLN C  51      11.398  22.086   0.443  1.00 22.80      DA00 C  
ATOM   4218  NE2 GLN C  51      11.667  23.406   0.320  1.00 20.70      DA00 N  
ATOM   4219  OE1 GLN C  51      11.771  21.403   1.377  1.00 22.52      DA00 O  
ATOM   4220  H   GLN C  51      11.334  17.681  -2.231  1.00 15.21           H  
ATOM   4221  HA  GLN C  51      12.491  19.361  -0.046  1.00 14.75           H  
ATOM   4222  HB3 GLN C  51      10.430  19.969  -2.205  1.00 16.63           H  
ATOM   4223  HB2 GLN C  51      12.037  20.688  -1.913  1.00 16.63           H  
ATOM   4224  HG3 GLN C  51       9.561  21.081  -0.165  1.00 17.03           H  
ATOM   4225  HG2 GLN C  51      10.234  22.155  -1.385  1.00 17.03           H  
ATOM   4226 HE22 GLN C  51      12.190  23.790   1.094  1.00 20.70           H  
ATOM   4227 HE21 GLN C  51      11.486  24.004  -0.474  1.00 20.70           H  
ATOM   4228  N   THR C  52      10.524  18.945   1.551  1.00 17.32      DA00 N  
ATOM   4229  CA  THR C  52       9.583  18.522   2.523  1.00 14.39      DA00 C  
ATOM   4230  C   THR C  52       8.659  19.628   3.072  1.00 18.16      DA00 C  
ATOM   4231  O   THR C  52       8.872  20.820   2.729  1.00 18.43      DA00 O  
ATOM   4232  CB  THR C  52      10.360  17.798   3.662  1.00 20.30      DA00 C  
ATOM   4233  CG2 THR C  52      11.299  16.624   3.243  1.00 20.33      DA00 C  
ATOM   4234  OG1 THR C  52      11.115  18.699   4.488  1.00 17.29      DA00 O  
ATOM   4235  H   THR C  52      11.141  19.721   1.742  1.00 17.32           H  
ATOM   4236  HA  THR C  52       8.849  17.855   2.071  1.00 14.39           H  
ATOM   4237  HB  THR C  52       9.697  17.257   4.336  1.00 20.30           H  
ATOM   4238 HG21 THR C  52      10.769  15.812   2.746  1.00 20.33           H  
ATOM   4239 HG22 THR C  52      12.016  16.876   2.461  1.00 20.33           H  
ATOM   4240 HG23 THR C  52      11.789  16.133   4.083  1.00 20.33           H  
ATOM   4241  HG1 THR C  52      11.997  18.851   4.140  1.00 17.29           H  
ATOM   4242  N   ASP C  53       7.586  19.209   3.822  1.00 19.51      DA00 N  
ATOM   4243  CA  ASP C  53       6.637  20.110   4.360  1.00 25.09      DA00 C  
ATOM   4244  C   ASP C  53       7.110  20.771   5.689  1.00 22.18      DA00 C  
ATOM   4245  O   ASP C  53       6.399  21.686   6.159  1.00 23.70      DA00 O  
ATOM   4246  CB  ASP C  53       5.231  19.485   4.682  1.00 28.29      DA00 C  
ATOM   4247  CG  ASP C  53       4.436  18.744   3.578  1.00 38.53      DA00 C  
ATOM   4248  OD1 ASP C  53       4.655  18.997   2.359  1.00 46.00      DA00 O  
ATOM   4249  OD2 ASP C  53       3.468  17.990   3.899  1.00 49.68      DA00 O1-
ATOM   4250  H   ASP C  53       7.408  18.278   4.170  1.00 19.51           H  
ATOM   4251  HA  ASP C  53       6.349  20.903   3.669  1.00 25.09           H  
ATOM   4252  HB3 ASP C  53       4.600  20.339   4.928  1.00 28.29           H  
ATOM   4253  HB2 ASP C  53       5.303  18.749   5.482  1.00 28.29           H  
ATOM   4254  N   ASP C  54       8.326  20.433   6.187  1.00 21.89      DA00 N  
ATOM   4255  CA  ASP C  54       9.106  21.187   7.134  1.00 20.84      DA00 C  
ATOM   4256  C   ASP C  54       9.992  22.167   6.293  1.00 20.96      DA00 C  
ATOM   4257  O   ASP C  54      10.633  22.981   6.945  1.00 18.51      DA00 O  
ATOM   4258  CB  ASP C  54       9.992  20.240   8.058  1.00 19.86      DA00 C  
ATOM   4259  CG  ASP C  54       9.271  19.267   8.844  1.00 20.63      DA00 C  
ATOM   4260  OD1 ASP C  54       8.214  19.564   9.443  1.00 17.95      DA00 O  
ATOM   4261  OD2 ASP C  54       9.791  18.126   9.066  1.00 20.41      DA00 O1-
ATOM   4262  H   ASP C  54       8.990  19.793   5.774  1.00 21.89           H  
ATOM   4263  HA  ASP C  54       8.469  21.808   7.763  1.00 20.84           H  
ATOM   4264  HB3 ASP C  54      10.620  20.903   8.654  1.00 19.86           H  
ATOM   4265  HB2 ASP C  54      10.688  19.701   7.416  1.00 19.86           H  
ATOM   4266  N   SER C  55       9.940  22.172   4.897  1.00 18.05      DA00 N  
ATOM   4267  CA  SER C  55      10.663  23.173   4.153  1.00 18.07      DA00 C  
ATOM   4268  C   SER C  55      12.186  22.989   4.345  1.00 14.71      DA00 C  
ATOM   4269  O   SER C  55      12.904  23.969   4.320  1.00 16.32      DA00 O  
ATOM   4270  CB  SER C  55      10.071  24.591   4.329  1.00 25.94      DA00 C  
ATOM   4271  OG  SER C  55      10.392  25.409   3.176  1.00 27.70      DA00 O  
ATOM   4272  H   SER C  55       9.472  21.502   4.303  1.00 18.05           H  
ATOM   4273  HA  SER C  55      10.495  22.891   3.113  1.00 18.07           H  
ATOM   4274  HB3 SER C  55      10.519  25.039   5.217  1.00 25.94           H  
ATOM   4275  HB2 SER C  55       8.993  24.494   4.456  1.00 25.94           H  
ATOM   4276  HG  SER C  55      10.965  26.124   3.463  1.00 27.70           H  
ATOM   4277  N   LEU C  56      12.699  21.736   4.474  1.00 14.49      DA00 N  
ATOM   4278  CA  LEU C  56      14.161  21.320   4.448  1.00 12.13      DA00 C  
ATOM   4279  C   LEU C  56      14.309  20.331   3.290  1.00 13.26      DA00 C  
ATOM   4280  O   LEU C  56      13.494  19.422   3.182  1.00 13.12      DA00 O  
ATOM   4281  CB  LEU C  56      14.635  20.507   5.656  1.00 11.10      DA00 C  
ATOM   4282  CG  LEU C  56      14.686  21.398   6.908  1.00 12.10      DA00 C  
ATOM   4283  CD1 LEU C  56      14.723  20.680   8.255  1.00 16.66      DA00 C  
ATOM   4284  CD2 LEU C  56      15.888  22.379   6.788  1.00 14.24      DA00 C  
ATOM   4285  H   LEU C  56      11.997  21.040   4.268  1.00 14.49           H  
ATOM   4286  HA  LEU C  56      14.786  22.198   4.286  1.00 12.13           H  
ATOM   4287  HB3 LEU C  56      15.637  20.169   5.396  1.00 11.10           H  
ATOM   4288  HB2 LEU C  56      13.978  19.681   5.929  1.00 11.10           H  
ATOM   4289  HG  LEU C  56      13.790  22.004   6.774  1.00 12.10           H  
ATOM   4290 HD11 LEU C  56      15.485  21.077   8.925  1.00 16.66           H  
ATOM   4291 HD12 LEU C  56      13.764  20.825   8.752  1.00 16.66           H  
ATOM   4292 HD13 LEU C  56      14.832  19.598   8.180  1.00 16.66           H  
ATOM   4293 HD21 LEU C  56      15.525  23.343   6.431  1.00 14.24           H  
ATOM   4294 HD22 LEU C  56      16.285  22.653   7.765  1.00 14.24           H  
ATOM   4295 HD23 LEU C  56      16.773  22.127   6.204  1.00 14.24           H  
ATOM   4296  N   ILE C  57      15.373  20.395   2.522  1.00 10.43      DA00 N  
ATOM   4297  CA  ILE C  57      15.487  19.479   1.366  1.00 11.74      DA00 C  
ATOM   4298  C   ILE C  57      16.188  18.199   1.807  1.00 13.82      DA00 C  
ATOM   4299  O   ILE C  57      16.978  18.294   2.730  1.00 11.76      DA00 O  
ATOM   4300  CB  ILE C  57      16.395  20.128   0.258  1.00 14.14      DA00 C  
ATOM   4301  CG1 ILE C  57      15.635  21.343  -0.260  1.00 17.07      DA00 C  
ATOM   4302  CG2 ILE C  57      16.823  19.230  -0.910  1.00 11.87      DA00 C  
ATOM   4303  CD1 ILE C  57      16.395  22.237  -1.254  1.00 19.87      DA00 C  
ATOM   4304  H   ILE C  57      16.130  21.056   2.620  1.00 10.43           H  
ATOM   4305  HA  ILE C  57      14.547  19.134   0.935  1.00 11.74           H  
ATOM   4306  HB  ILE C  57      17.302  20.604   0.630  1.00 14.14           H  
ATOM   4307 HG13 ILE C  57      15.155  21.948   0.509  1.00 17.07           H  
ATOM   4308 HG12 ILE C  57      14.787  20.860  -0.747  1.00 17.07           H  
ATOM   4309 HG21 ILE C  57      17.303  19.833  -1.680  1.00 11.87           H  
ATOM   4310 HG22 ILE C  57      17.687  18.673  -0.548  1.00 11.87           H  
ATOM   4311 HG23 ILE C  57      16.038  18.704  -1.454  1.00 11.87           H  
ATOM   4312 HD11 ILE C  57      17.409  22.414  -0.895  1.00 19.87           H  
ATOM   4313 HD12 ILE C  57      16.557  21.726  -2.203  1.00 19.87           H  
ATOM   4314 HD13 ILE C  57      16.056  23.266  -1.372  1.00 19.87           H  
ATOM   4315  N   HIS C  58      15.796  17.032   1.197  1.00 12.18      DA00 N  
ATOM   4316  CA  HIS C  58      16.214  15.732   1.621  1.00 11.97      DA00 C  
ATOM   4317  C   HIS C  58      16.579  15.090   0.304  1.00 12.40      DA00 C  
ATOM   4318  O   HIS C  58      16.118  15.450  -0.746  1.00 12.52      DA00 O  
ATOM   4319  CB  HIS C  58      15.083  14.965   2.292  1.00 13.05      DA00 C  
ATOM   4320  CG  HIS C  58      14.893  15.190   3.742  1.00 16.15      DA00 C  
ATOM   4321  CD2 HIS C  58      14.719  16.323   4.451  1.00 15.02      DA00 C  
ATOM   4322  ND1 HIS C  58      14.516  14.112   4.566  1.00 13.97      DA00 N1+
ATOM   4323  CE1 HIS C  58      14.260  14.656   5.731  1.00 17.27      DA00 C  
ATOM   4324  NE2 HIS C  58      14.318  15.960   5.721  1.00 16.85      DA00 N  
ATOM   4325  H   HIS C  58      15.122  16.964   0.448  1.00 12.18           H  
ATOM   4326  HA  HIS C  58      17.110  15.755   2.242  1.00 11.97           H  
ATOM   4327  HB3 HIS C  58      15.354  13.913   2.203  1.00 13.05           H  
ATOM   4328  HB2 HIS C  58      14.248  15.234   1.646  1.00 13.05           H  
ATOM   4329  HD2 HIS C  58      14.852  17.349   4.143  1.00 15.02           H  
ATOM   4330  HD1 HIS C  58      14.470  13.125   4.357  1.00 13.97           H  
ATOM   4331  HE1 HIS C  58      14.004  14.108   6.626  1.00 17.27           H  
ATOM   4332  HE2 HIS C  58      14.087  16.668   6.403  1.00 16.85           H  
ATOM   4333  N   PHE C  59      17.504  14.144   0.352  1.00  9.73      DA00 N  
ATOM   4334  CA  PHE C  59      18.010  13.200  -0.648  1.00  8.99      DA00 C  
ATOM   4335  C   PHE C  59      17.616  11.789  -0.307  1.00  8.80      DA00 C  
ATOM   4336  O   PHE C  59      17.699  11.430   0.864  1.00 10.33      DA00 O  
ATOM   4337  CB  PHE C  59      19.540  13.391  -0.637  1.00  9.15      DA00 C  
ATOM   4338  CG  PHE C  59      20.287  12.196  -1.155  1.00 11.90      DA00 C  
ATOM   4339  CD1 PHE C  59      20.281  11.915  -2.548  1.00 10.63      DA00 C  
ATOM   4340  CD2 PHE C  59      20.934  11.274  -0.292  1.00 13.46      DA00 C  
ATOM   4341  CE1 PHE C  59      20.892  10.755  -2.969  1.00  9.95      DA00 C  
ATOM   4342  CE2 PHE C  59      21.668  10.195  -0.771  1.00 13.75      DA00 C  
ATOM   4343  CZ  PHE C  59      21.561   9.894  -2.106  1.00 11.27      DA00 C  
ATOM   4344  H   PHE C  59      17.729  13.788   1.270  1.00  9.73           H  
ATOM   4345  HA  PHE C  59      17.726  13.405  -1.681  1.00  8.99           H  
ATOM   4346  HB3 PHE C  59      19.783  13.658   0.391  1.00  9.15           H  
ATOM   4347  HB2 PHE C  59      19.860  14.189  -1.307  1.00  9.15           H  
ATOM   4348  HD1 PHE C  59      19.781  12.545  -3.268  1.00 10.63           H  
ATOM   4349  HD2 PHE C  59      20.939  11.369   0.784  1.00 13.46           H  
ATOM   4350  HE1 PHE C  59      20.874  10.530  -4.025  1.00  9.95           H  
ATOM   4351  HE2 PHE C  59      22.129   9.533  -0.053  1.00 13.75           H  
ATOM   4352  HZ  PHE C  59      21.801   8.908  -2.475  1.00 11.27           H  
ATOM   4353  N   CYS C  60      17.361  10.997  -1.342  1.00  8.75      DA00 N  
ATOM   4354  CA  CYS C  60      16.923   9.622  -1.202  1.00  8.46      DA00 C  
ATOM   4355  C   CYS C  60      17.469   8.777  -2.393  1.00  9.71      DA00 C  
ATOM   4356  O   CYS C  60      17.656   9.336  -3.492  1.00  9.15      DA00 O  
ATOM   4357  CB  CYS C  60      15.319   9.579  -1.420  1.00 10.80      DA00 C  
ATOM   4358  SG  CYS C  60      14.481   9.655   0.157  1.00 15.04      DA00 S  
ATOM   4359  H   CYS C  60      17.142  11.384  -2.248  1.00  8.75           H  
ATOM   4360  HA  CYS C  60      17.197   9.162  -0.253  1.00  8.46           H  
ATOM   4361  HB3 CYS C  60      15.105   8.568  -1.769  1.00 10.80           H  
ATOM   4362  HB2 CYS C  60      14.892  10.274  -2.142  1.00 10.80           H  
ATOM   4363  HG  CYS C  60      13.255   9.844  -0.340  1.00 15.04           H  
ATOM   4364  N   TRP C  61      17.799   7.563  -2.063  1.00  7.46      DA00 N  
ATOM   4365  CA  TRP C  61      18.121   6.626  -3.132  1.00  7.00      DA00 C  
ATOM   4366  C   TRP C  61      17.004   5.631  -3.133  1.00 11.91      DA00 C  
ATOM   4367  O   TRP C  61      16.270   5.504  -2.106  1.00 11.33      DA00 O  
ATOM   4368  CB  TRP C  61      19.560   5.984  -2.928  1.00 11.03      DA00 C  
ATOM   4369  CG  TRP C  61      19.955   5.034  -3.987  1.00  9.39      DA00 C  
ATOM   4370  CD1 TRP C  61      20.664   5.349  -5.063  1.00 10.53      DA00 C  
ATOM   4371  CD2 TRP C  61      19.772   3.614  -4.115  1.00 13.45      DA00 C  
ATOM   4372  CE2 TRP C  61      20.373   3.155  -5.290  1.00 11.53      DA00 C  
ATOM   4373  CE3 TRP C  61      19.031   2.730  -3.311  1.00 12.69      DA00 C  
ATOM   4374  NE1 TRP C  61      20.826   4.263  -5.855  1.00  9.60      DA00 N  
ATOM   4375  CZ2 TRP C  61      20.367   1.765  -5.633  1.00 11.62      DA00 C  
ATOM   4376  CZ3 TRP C  61      19.020   1.370  -3.646  1.00 14.54      DA00 C  
ATOM   4377  CH2 TRP C  61      19.707   0.880  -4.737  1.00 12.71      DA00 C  
ATOM   4378  H   TRP C  61      17.616   7.133  -1.167  1.00  7.46           H  
ATOM   4379  HA  TRP C  61      18.076   7.160  -4.081  1.00  7.00           H  
ATOM   4380  HB3 TRP C  61      19.608   5.608  -1.906  1.00 11.03           H  
ATOM   4381  HB2 TRP C  61      20.271   6.810  -2.961  1.00 11.03           H  
ATOM   4382  HD1 TRP C  61      20.973   6.340  -5.362  1.00 10.53           H  
ATOM   4383  HE3 TRP C  61      18.420   3.048  -2.480  1.00 12.69           H  
ATOM   4384  HE1 TRP C  61      21.220   4.348  -6.781  1.00  9.60           H  
ATOM   4385  HZ2 TRP C  61      20.729   1.353  -6.564  1.00 11.62           H  
ATOM   4386  HZ3 TRP C  61      18.351   0.740  -3.079  1.00 14.54           H  
ATOM   4387  HH2 TRP C  61      19.565  -0.148  -5.036  1.00 12.71           H  
ATOM   4388  N   LYS C  62      16.755   4.980  -4.257  1.00  9.20      DA00 N  
ATOM   4389  CA  LYS C  62      15.677   4.013  -4.489  1.00 13.70      DA00 C  
ATOM   4390  C   LYS C  62      16.292   2.794  -5.293  1.00 13.84      DA00 C  
ATOM   4391  O   LYS C  62      17.060   3.006  -6.254  1.00 12.09      DA00 O  
ATOM   4392  CB  LYS C  62      14.506   4.701  -5.226  1.00 13.13      DA00 C  
ATOM   4393  CG  LYS C  62      13.687   3.860  -6.190  1.00 15.05      DA00 C  
ATOM   4394  CD  LYS C  62      12.467   4.703  -6.713  1.00 24.64      DA00 C  
ATOM   4395  CE  LYS C  62      11.595   3.941  -7.700  1.00 32.77      DA00 C  
ATOM   4396  NZ  LYS C  62      10.307   4.660  -8.054  1.00 36.42      DA00 N1+
ATOM   4397  H   LYS C  62      17.402   5.153  -5.013  1.00  9.20           H  
ATOM   4398  HA  LYS C  62      15.251   3.626  -3.564  1.00 13.70           H  
ATOM   4399  HB3 LYS C  62      14.864   5.512  -5.860  1.00 13.13           H  
ATOM   4400  HB2 LYS C  62      13.917   5.113  -4.407  1.00 13.13           H  
ATOM   4401  HG3 LYS C  62      13.324   2.955  -5.703  1.00 15.05           H  
ATOM   4402  HG2 LYS C  62      14.269   3.650  -7.087  1.00 15.05           H  
ATOM   4403  HD3 LYS C  62      12.866   5.647  -7.084  1.00 24.64           H  
ATOM   4404  HD2 LYS C  62      11.875   4.977  -5.839  1.00 24.64           H  
ATOM   4405  HE3 LYS C  62      11.343   2.909  -7.457  1.00 32.77           H  
ATOM   4406  HE2 LYS C  62      12.271   3.908  -8.554  1.00 32.77           H  
ATOM   4407  HZ1 LYS C  62       9.733   4.087  -8.655  1.00 36.42           H  
ATOM   4408  HZ2 LYS C  62       9.768   4.948  -7.250  1.00 36.42           H  
ATOM   4409  HZ3 LYS C  62      10.557   5.465  -8.610  1.00 36.42           H  
ATOM   4410  N   ASP C  63      15.864   1.575  -4.984  1.00 11.89      DA00 N  
ATOM   4411  CA  ASP C  63      16.280   0.408  -5.811  1.00 15.04      DA00 C  
ATOM   4412  C   ASP C  63      15.186   0.202  -6.907  1.00 14.38      DA00 C  
ATOM   4413  O   ASP C  63      14.010   0.149  -6.547  1.00 14.70      DA00 O  
ATOM   4414  CB  ASP C  63      16.390  -0.783  -4.830  1.00 15.13      DA00 C  
ATOM   4415  CG  ASP C  63      16.640  -2.128  -5.386  1.00 15.28      DA00 C  
ATOM   4416  OD1 ASP C  63      17.330  -2.245  -6.417  1.00 16.52      DA00 O  
ATOM   4417  OD2 ASP C  63      16.518  -3.062  -4.556  1.00 20.77      DA00 O1-
ATOM   4418  H   ASP C  63      15.171   1.441  -4.261  1.00 11.89           H  
ATOM   4419  HA  ASP C  63      17.260   0.474  -6.284  1.00 15.04           H  
ATOM   4420  HB3 ASP C  63      15.580  -0.774  -4.101  1.00 15.13           H  
ATOM   4421  HB2 ASP C  63      17.339  -0.733  -4.296  1.00 15.13           H  
ATOM   4422  N   ARG C  64      15.493   0.195  -8.172  1.00 10.24      DA00 N  
ATOM   4423  CA  ARG C  64      14.619  -0.075  -9.334  1.00 11.81      DA00 C  
ATOM   4424  C   ARG C  64      14.241  -1.563  -9.547  1.00 15.55      DA00 C  
ATOM   4425  O   ARG C  64      13.332  -1.890 -10.317  1.00 18.60      DA00 O  
ATOM   4426  CB  ARG C  64      15.273   0.535 -10.601  1.00 12.16      DA00 C  
ATOM   4427  CG  ARG C  64      15.540   2.065 -10.531  1.00 14.84      DA00 C  
ATOM   4428  CD  ARG C  64      15.832   2.719 -11.853  1.00 16.19      DA00 C  
ATOM   4429  NE  ARG C  64      17.164   2.346 -12.415  1.00 19.23      DA00 N  
ATOM   4430  CZ  ARG C  64      17.412   1.769 -13.595  1.00 17.12      DA00 C  
ATOM   4431  NH1 ARG C  64      16.490   1.350 -14.391  1.00 15.11      DA00 N  
ATOM   4432  NH2 ARG C  64      18.729   1.503 -13.900  1.00 16.37      DA00 N1+
ATOM   4433  H   ARG C  64      16.487   0.110  -8.329  1.00 10.24           H  
ATOM   4434  HA  ARG C  64      13.668   0.430  -9.165  1.00 11.81           H  
ATOM   4435  HB3 ARG C  64      14.711   0.210 -11.477  1.00 12.16           H  
ATOM   4436  HB2 ARG C  64      16.260   0.088 -10.720  1.00 12.16           H  
ATOM   4437  HG3 ARG C  64      16.387   2.191  -9.857  1.00 14.84           H  
ATOM   4438  HG2 ARG C  64      14.778   2.657 -10.025  1.00 14.84           H  
ATOM   4439  HD3 ARG C  64      15.675   3.796 -11.794  1.00 16.19           H  
ATOM   4440  HD2 ARG C  64      15.112   2.303 -12.558  1.00 16.19           H  
ATOM   4441  HE  ARG C  64      17.989   2.553 -11.870  1.00 19.23           H  
ATOM   4442 HH12 ARG C  64      16.567   0.553 -15.006  1.00 15.11           H  
ATOM   4443 HH11 ARG C  64      15.596   1.753 -14.151  1.00 15.11           H  
ATOM   4444 HH22 ARG C  64      19.118   1.130 -14.755  1.00 16.37           H  
ATOM   4445 HH21 ARG C  64      19.438   1.986 -13.368  1.00 16.37           H  
ATOM   4446  N   THR C  65      14.867  -2.484  -8.747  1.00 14.37      DA00 N  
ATOM   4447  CA  THR C  65      14.613  -3.939  -8.663  1.00 18.18      DA00 C  
ATOM   4448  C   THR C  65      13.271  -4.184  -7.948  1.00 15.92      DA00 C  
ATOM   4449  O   THR C  65      12.498  -5.117  -8.325  1.00 17.30      DA00 O  
ATOM   4450  CB  THR C  65      15.704  -4.799  -7.942  1.00 16.37      DA00 C  
ATOM   4451  CG2 THR C  65      15.472  -6.317  -8.081  1.00 22.33      DA00 C  
ATOM   4452  OG1 THR C  65      17.015  -4.457  -8.445  1.00 21.99      DA00 O  
ATOM   4453  H   THR C  65      15.630  -2.223  -8.139  1.00 14.37           H  
ATOM   4454  HA  THR C  65      14.527  -4.329  -9.677  1.00 18.18           H  
ATOM   4455  HB  THR C  65      15.848  -4.495  -6.905  1.00 16.37           H  
ATOM   4456 HG21 THR C  65      15.423  -6.606  -9.131  1.00 22.33           H  
ATOM   4457 HG22 THR C  65      16.314  -6.807  -7.592  1.00 22.33           H  
ATOM   4458 HG23 THR C  65      14.581  -6.782  -7.658  1.00 22.33           H  
ATOM   4459  HG1 THR C  65      17.341  -3.762  -7.868  1.00 21.99           H  
ATOM   4460  N   SER C  66      13.090  -3.358  -6.907  1.00 13.41      DA00 N  
ATOM   4461  CA  SER C  66      12.122  -3.443  -5.837  1.00 15.77      DA00 C  
ATOM   4462  C   SER C  66      11.122  -2.294  -5.857  1.00 16.24      DA00 C  
ATOM   4463  O   SER C  66       9.902  -2.520  -5.792  1.00 14.67      DA00 O  
ATOM   4464  CB  SER C  66      12.926  -3.650  -4.481  1.00 16.93      DA00 C  
ATOM   4465  OG  SER C  66      13.689  -2.461  -4.288  1.00 13.57      DA00 O  
ATOM   4466  H   SER C  66      13.682  -2.550  -6.773  1.00 13.41           H  
ATOM   4467  HA  SER C  66      11.528  -4.337  -6.030  1.00 15.77           H  
ATOM   4468  HB3 SER C  66      13.608  -4.492  -4.599  1.00 16.93           H  
ATOM   4469  HB2 SER C  66      12.261  -3.807  -3.632  1.00 16.93           H  
ATOM   4470  HG  SER C  66      14.581  -2.786  -4.145  1.00 13.57           H  
ATOM   4471  N   GLY C  67      11.610  -1.055  -6.096  1.00 13.07      DA00 N  
ATOM   4472  CA  GLY C  67      10.949   0.115  -5.670  1.00 13.81      DA00 C  
ATOM   4473  C   GLY C  67      11.224   0.616  -4.233  1.00 17.21      DA00 C  
ATOM   4474  O   GLY C  67      10.617   1.643  -3.836  1.00 24.48      DA00 O  
ATOM   4475  H   GLY C  67      12.607  -0.973  -6.232  1.00 13.07           H  
ATOM   4476  HA3 GLY C  67       9.885  -0.051  -5.840  1.00 13.81           H  
ATOM   4477  HA2 GLY C  67      11.320   0.911  -6.315  1.00 13.81           H  
ATOM   4478  N   ASN C  68      11.987  -0.108  -3.421  1.00 14.44      DA00 N  
ATOM   4479  CA  ASN C  68      12.341   0.319  -2.086  1.00 21.91      DA00 C  
ATOM   4480  C   ASN C  68      13.225   1.564  -1.991  1.00 15.53      DA00 C  
ATOM   4481  O   ASN C  68      14.235   1.583  -2.665  1.00 15.98      DA00 O  
ATOM   4482  CB  ASN C  68      13.070  -0.845  -1.356  1.00 21.41      DA00 C  
ATOM   4483  CG  ASN C  68      12.137  -2.152  -1.271  1.00 29.99      DA00 C  
ATOM   4484  ND2 ASN C  68      12.759  -3.332  -1.116  1.00 25.16      DA00 N  
ATOM   4485  OD1 ASN C  68      10.938  -2.022  -0.993  1.00 33.11      DA00 O  
ATOM   4486  H   ASN C  68      12.672  -0.789  -3.718  1.00 14.44           H  
ATOM   4487  HA  ASN C  68      11.435   0.508  -1.510  1.00 21.91           H  
ATOM   4488  HB3 ASN C  68      13.180  -0.495  -0.329  1.00 21.41           H  
ATOM   4489  HB2 ASN C  68      14.019  -1.041  -1.854  1.00 21.41           H  
ATOM   4490 HD22 ASN C  68      12.142  -4.088  -0.854  1.00 25.16           H  
ATOM   4491 HD21 ASN C  68      13.741  -3.456  -1.316  1.00 25.16           H  
ATOM   4492  N   VAL C  69      12.873   2.532  -1.116  1.00 21.24      DA00 N  
ATOM   4493  CA  VAL C  69      13.709   3.665  -0.848  1.00 16.27      DA00 C  
ATOM   4494  C   VAL C  69      14.739   3.277   0.203  1.00 21.13      DA00 C  
ATOM   4495  O   VAL C  69      14.429   2.425   1.083  1.00 22.04      DA00 O  
ATOM   4496  CB  VAL C  69      12.801   4.776  -0.285  1.00 14.72      DA00 C  
ATOM   4497  CG1 VAL C  69      13.589   6.070   0.090  1.00 15.49      DA00 C  
ATOM   4498  CG2 VAL C  69      11.699   5.153  -1.206  1.00 17.97      DA00 C  
ATOM   4499  H   VAL C  69      12.026   2.453  -0.572  1.00 21.24           H  
ATOM   4500  HA  VAL C  69      14.226   4.159  -1.670  1.00 16.27           H  
ATOM   4501  HB  VAL C  69      12.371   4.319   0.607  1.00 14.72           H  
ATOM   4502 HG11 VAL C  69      14.041   6.568  -0.768  1.00 15.49           H  
ATOM   4503 HG12 VAL C  69      12.896   6.866   0.363  1.00 15.49           H  
ATOM   4504 HG13 VAL C  69      14.231   6.047   0.970  1.00 15.49           H  
ATOM   4505 HG21 VAL C  69      12.045   5.499  -2.180  1.00 17.97           H  
ATOM   4506 HG22 VAL C  69      10.999   4.324  -1.303  1.00 17.97           H  
ATOM   4507 HG23 VAL C  69      11.144   6.016  -0.838  1.00 17.97           H  
ATOM   4508  N   GLU C  70      15.900   3.888   0.132  1.00 13.39      DA00 N  
ATOM   4509  CA  GLU C  70      17.024   3.678   1.078  1.00 17.43      DA00 C  
ATOM   4510  C   GLU C  70      17.565   5.040   1.405  1.00 23.70      DA00 C  
ATOM   4511  O   GLU C  70      17.295   5.992   0.636  1.00 22.67      DA00 O  
ATOM   4512  CB  GLU C  70      18.102   2.687   0.433  1.00 19.30      DA00 C  
ATOM   4513  CG  GLU C  70      17.618   1.273   0.066  1.00 26.23      DA00 C  
ATOM   4514  CD  GLU C  70      18.682   0.206  -0.269  1.00 29.60      DA00 C  
ATOM   4515  OE1 GLU C  70      19.876   0.549  -0.273  1.00 35.14      DA00 O  
ATOM   4516  OE2 GLU C  70      18.221  -0.986  -0.475  1.00 32.35      DA00 O1-
ATOM   4517  H   GLU C  70      15.971   4.603  -0.578  1.00 13.39           H  
ATOM   4518  HA  GLU C  70      16.677   3.213   2.001  1.00 17.43           H  
ATOM   4519  HB3 GLU C  70      18.953   2.573   1.104  1.00 19.30           H  
ATOM   4520  HB2 GLU C  70      18.475   3.210  -0.448  1.00 19.30           H  
ATOM   4521  HG3 GLU C  70      16.943   1.324  -0.788  1.00 26.23           H  
ATOM   4522  HG2 GLU C  70      16.947   0.919   0.848  1.00 26.23           H  
ATOM   4523  N   ASP C  71      18.280   5.184   2.595  1.00 13.51      DA00 N  
ATOM   4524  CA  ASP C  71      19.075   6.394   2.940  1.00 14.39      DA00 C  
ATOM   4525  C   ASP C  71      18.217   7.500   3.585  1.00 14.44      DA00 C  
ATOM   4526  O   ASP C  71      18.190   7.508   4.773  1.00 10.49      DA00 O  
ATOM   4527  CB  ASP C  71      20.117   6.889   1.890  1.00 15.70      DA00 C  
ATOM   4528  CG  ASP C  71      21.269   5.965   1.701  1.00 24.69      DA00 C  
ATOM   4529  OD1 ASP C  71      21.832   5.967   0.615  1.00 28.18      DA00 O  
ATOM   4530  OD2 ASP C  71      21.772   5.387   2.678  1.00 28.16      DA00 O1-
ATOM   4531  H   ASP C  71      18.438   4.338   3.124  1.00 13.51           H  
ATOM   4532  HA  ASP C  71      19.593   5.899   3.761  1.00 14.39           H  
ATOM   4533  HB3 ASP C  71      20.582   7.824   2.202  1.00 15.70           H  
ATOM   4534  HB2 ASP C  71      19.721   7.111   0.899  1.00 15.70           H  
ATOM   4535  N   ASP C  72      17.495   8.347   2.878  1.00 10.77      DA00 N  
ATOM   4536  CA  ASP C  72      16.753   9.573   3.417  1.00 13.51      DA00 C  
ATOM   4537  C   ASP C  72      17.722  10.462   4.193  1.00 14.54      DA00 C  
ATOM   4538  O   ASP C  72      17.564  10.643   5.387  1.00 14.02      DA00 O  
ATOM   4539  CB  ASP C  72      15.400   9.244   4.099  1.00 15.27      DA00 C  
ATOM   4540  CG  ASP C  72      14.577  10.397   4.693  1.00 21.76      DA00 C  
ATOM   4541  OD1 ASP C  72      14.397  10.352   5.962  1.00 18.13      DA00 O  
ATOM   4542  OD2 ASP C  72      14.169  11.329   3.986  1.00 21.52      DA00 O1-
ATOM   4543  H   ASP C  72      17.571   8.356   1.871  1.00 10.77           H  
ATOM   4544  HA  ASP C  72      16.463  10.001   2.458  1.00 13.51           H  
ATOM   4545  HB3 ASP C  72      15.481   8.418   4.805  1.00 15.27           H  
ATOM   4546  HB2 ASP C  72      14.688   8.801   3.402  1.00 15.27           H  
ATOM   4547  N   LEU C  73      18.769  10.997   3.564  1.00 11.90      DA00 N  
ATOM   4548  CA  LEU C  73      19.651  12.024   4.052  1.00 10.74      DA00 C  
ATOM   4549  C   LEU C  73      19.086  13.427   3.717  1.00 10.41      DA00 C  
ATOM   4550  O   LEU C  73      18.523  13.610   2.670  1.00 12.02      DA00 O  
ATOM   4551  CB  LEU C  73      21.136  11.889   3.621  1.00 14.24      DA00 C  
ATOM   4552  CG  LEU C  73      21.757  10.491   3.616  1.00 17.47      DA00 C  
ATOM   4553  CD1 LEU C  73      23.174  10.403   2.852  1.00 25.78      DA00 C  
ATOM   4554  CD2 LEU C  73      21.755   9.770   4.972  1.00 21.06      DA00 C  
ATOM   4555  H   LEU C  73      18.729  10.802   2.574  1.00 11.90           H  
ATOM   4556  HA  LEU C  73      19.746  11.917   5.132  1.00 10.74           H  
ATOM   4557  HB3 LEU C  73      21.802  12.545   4.182  1.00 14.24           H  
ATOM   4558  HB2 LEU C  73      21.206  12.283   2.608  1.00 14.24           H  
ATOM   4559  HG  LEU C  73      21.152   9.877   2.949  1.00 17.47           H  
ATOM   4560 HD11 LEU C  73      23.303   9.388   2.474  1.00 25.78           H  
ATOM   4561 HD12 LEU C  73      23.031  11.186   2.108  1.00 25.78           H  
ATOM   4562 HD13 LEU C  73      23.938  10.753   3.545  1.00 25.78           H  
ATOM   4563 HD21 LEU C  73      22.775   9.545   5.283  1.00 21.06           H  
ATOM   4564 HD22 LEU C  73      21.403  10.259   5.880  1.00 21.06           H  
ATOM   4565 HD23 LEU C  73      21.158   8.861   4.903  1.00 21.06           H  
ATOM   4566  N   ILE C  74      19.353  14.303   4.762  1.00 10.13      DA00 N  
ATOM   4567  CA  ILE C  74      19.158  15.732   4.675  1.00 10.13      DA00 C  
ATOM   4568  C   ILE C  74      20.268  16.418   3.863  1.00 12.37      DA00 C  
ATOM   4569  O   ILE C  74      21.372  15.923   3.896  1.00 10.87      DA00 O  
ATOM   4570  CB  ILE C  74      18.959  16.557   5.973  1.00 10.85      DA00 C  
ATOM   4571  CG1 ILE C  74      17.741  15.949   6.742  1.00 15.63      DA00 C  
ATOM   4572  CG2 ILE C  74      18.834  18.070   5.761  1.00 11.33      DA00 C  
ATOM   4573  CD1 ILE C  74      17.989  16.075   8.242  1.00 17.93      DA00 C  
ATOM   4574  H   ILE C  74      19.974  13.958   5.480  1.00 10.13           H  
ATOM   4575  HA  ILE C  74      18.245  15.856   4.092  1.00 10.13           H  
ATOM   4576  HB  ILE C  74      19.856  16.395   6.571  1.00 10.85           H  
ATOM   4577 HG13 ILE C  74      17.541  14.912   6.473  1.00 15.63           H  
ATOM   4578 HG12 ILE C  74      16.834  16.455   6.408  1.00 15.63           H  
ATOM   4579 HG21 ILE C  74      17.951  18.305   5.166  1.00 11.33           H  
ATOM   4580 HG22 ILE C  74      18.625  18.490   6.744  1.00 11.33           H  
ATOM   4581 HG23 ILE C  74      19.661  18.650   5.350  1.00 11.33           H  
ATOM   4582 HD11 ILE C  74      17.178  15.619   8.811  1.00 17.93           H  
ATOM   4583 HD12 ILE C  74      18.911  15.605   8.584  1.00 17.93           H  
ATOM   4584 HD13 ILE C  74      18.090  17.096   8.611  1.00 17.93           H  
ATOM   4585  N   ILE C  75      19.995  17.380   2.983  1.00  7.85      DA00 N  
ATOM   4586  CA  ILE C  75      20.800  18.036   1.986  1.00  7.57      DA00 C  
ATOM   4587  C   ILE C  75      20.896  19.534   2.403  1.00 10.85      DA00 C  
ATOM   4588  O   ILE C  75      19.923  20.141   2.863  1.00 11.40      DA00 O  
ATOM   4589  CB  ILE C  75      20.190  18.024   0.621  1.00 11.07      DA00 C  
ATOM   4590  CG1 ILE C  75      20.276  16.614  -0.015  1.00 13.15      DA00 C  
ATOM   4591  CG2 ILE C  75      20.437  19.058  -0.490  1.00 11.91      DA00 C  
ATOM   4592  CD1 ILE C  75      21.553  16.425  -0.751  1.00 20.36      DA00 C  
ATOM   4593  H   ILE C  75      19.078  17.802   3.032  1.00  7.85           H  
ATOM   4594  HA  ILE C  75      21.822  17.659   1.937  1.00  7.57           H  
ATOM   4595  HB  ILE C  75      19.111  17.950   0.755  1.00 11.07           H  
ATOM   4596 HG13 ILE C  75      19.463  16.386  -0.704  1.00 13.15           H  
ATOM   4597 HG12 ILE C  75      20.141  15.802   0.700  1.00 13.15           H  
ATOM   4598 HG21 ILE C  75      19.779  18.847  -1.334  1.00 11.91           H  
ATOM   4599 HG22 ILE C  75      20.336  20.061  -0.077  1.00 11.91           H  
ATOM   4600 HG23 ILE C  75      21.500  18.971  -0.713  1.00 11.91           H  
ATOM   4601 HD11 ILE C  75      21.700  15.367  -0.965  1.00 20.36           H  
ATOM   4602 HD12 ILE C  75      21.517  16.930  -1.717  1.00 20.36           H  
ATOM   4603 HD13 ILE C  75      22.345  16.943  -0.210  1.00 20.36           H  
ATOM   4604  N   PHE C  76      22.057  20.162   2.146  1.00  9.46      DA00 N  
ATOM   4605  CA  PHE C  76      22.447  21.416   2.776  1.00 11.18      DA00 C  
ATOM   4606  C   PHE C  76      22.982  22.439   1.772  1.00 12.31      DA00 C  
ATOM   4607  O   PHE C  76      24.173  22.408   1.406  1.00 11.67      DA00 O  
ATOM   4608  CB  PHE C  76      23.527  21.067   3.810  1.00 12.52      DA00 C  
ATOM   4609  CG  PHE C  76      23.141  20.401   5.124  1.00 12.43      DA00 C  
ATOM   4610  CD1 PHE C  76      23.164  21.134   6.374  1.00 12.08      DA00 C  
ATOM   4611  CD2 PHE C  76      22.933  18.989   5.102  1.00 13.76      DA00 C  
ATOM   4612  CE1 PHE C  76      22.853  20.424   7.527  1.00 12.14      DA00 C  
ATOM   4613  CE2 PHE C  76      22.451  18.400   6.245  1.00 11.16      DA00 C  
ATOM   4614  CZ  PHE C  76      22.445  19.076   7.457  1.00 12.73      DA00 C  
ATOM   4615  H   PHE C  76      22.804  19.775   1.588  1.00  9.46           H  
ATOM   4616  HA  PHE C  76      21.592  21.920   3.227  1.00 11.18           H  
ATOM   4617  HB3 PHE C  76      23.958  22.030   4.080  1.00 12.52           H  
ATOM   4618  HB2 PHE C  76      24.339  20.557   3.291  1.00 12.52           H  
ATOM   4619  HD1 PHE C  76      23.282  22.204   6.462  1.00 12.08           H  
ATOM   4620  HD2 PHE C  76      22.967  18.371   4.217  1.00 13.76           H  
ATOM   4621  HE1 PHE C  76      22.911  20.939   8.475  1.00 12.14           H  
ATOM   4622  HE2 PHE C  76      22.141  17.368   6.166  1.00 11.16           H  
ATOM   4623  HZ  PHE C  76      22.262  18.624   8.420  1.00 12.73           H  
ATOM   4624  N   PRO C  77      22.109  23.228   1.148  1.00 11.07      DA00 N  
ATOM   4625  CA  PRO C  77      22.440  24.231   0.126  1.00 13.98      DA00 C  
ATOM   4626  C   PRO C  77      23.748  25.098   0.188  1.00 15.86      DA00 C  
ATOM   4627  O   PRO C  77      24.002  25.820   1.199  1.00 11.86      DA00 O  
ATOM   4628  CB  PRO C  77      21.245  25.196   0.375  1.00 13.91      DA00 C  
ATOM   4629  CG  PRO C  77      20.091  24.170   0.544  1.00 18.27      DA00 C  
ATOM   4630  CD  PRO C  77      20.654  23.092   1.322  1.00 13.89      DA00 C  
ATOM   4631  HA  PRO C  77      22.414  23.785  -0.868  1.00 13.98           H  
ATOM   4632  HB3 PRO C  77      21.110  25.841  -0.493  1.00 13.91           H  
ATOM   4633  HB2 PRO C  77      21.452  25.817   1.246  1.00 13.91           H  
ATOM   4634  HG3 PRO C  77      19.768  23.806  -0.432  1.00 18.27           H  
ATOM   4635  HG2 PRO C  77      19.225  24.631   1.019  1.00 18.27           H  
ATOM   4636  HD2 PRO C  77      20.249  23.264   2.319  1.00 13.89           H  
ATOM   4637  HD3 PRO C  77      20.221  22.121   1.083  1.00 13.89           H  
ATOM   4638  N   ASP C  78      24.533  25.159  -0.908  1.00 12.88      DA00 N  
ATOM   4639  CA  ASP C  78      25.824  25.689  -1.183  1.00 13.51      DA00 C  
ATOM   4640  C   ASP C  78      26.943  24.872  -0.628  1.00 13.25      DA00 C  
ATOM   4641  O   ASP C  78      27.890  24.576  -1.288  1.00 14.17      DA00 O  
ATOM   4642  CB  ASP C  78      26.109  27.094  -0.779  1.00 14.61      DA00 C  
ATOM   4643  CG  ASP C  78      25.311  28.252  -1.249  1.00 21.89      DA00 C  
ATOM   4644  OD1 ASP C  78      25.214  29.256  -0.543  1.00 21.73      DA00 O  
ATOM   4645  OD2 ASP C  78      24.847  28.178  -2.379  1.00 20.72      DA00 O1-
ATOM   4646  H   ASP C  78      24.361  24.458  -1.615  1.00 12.88           H  
ATOM   4647  HA  ASP C  78      25.987  25.570  -2.254  1.00 13.51           H  
ATOM   4648  HB3 ASP C  78      27.145  27.262  -1.072  1.00 14.61           H  
ATOM   4649  HB2 ASP C  78      26.285  27.143   0.296  1.00 14.61           H  
ATOM   4650  N   ASP C  79      26.845  24.467   0.671  1.00 11.37      DA00 N  
ATOM   4651  CA  ASP C  79      27.785  23.521   1.313  1.00  8.98      DA00 C  
ATOM   4652  C   ASP C  79      27.836  22.138   0.488  1.00 12.03      DA00 C  
ATOM   4653  O   ASP C  79      28.894  21.658   0.123  1.00 10.54      DA00 O  
ATOM   4654  CB  ASP C  79      27.420  23.097   2.792  1.00 11.12      DA00 C  
ATOM   4655  CG  ASP C  79      27.484  24.265   3.767  1.00 14.80      DA00 C  
ATOM   4656  OD1 ASP C  79      26.790  24.168   4.794  1.00 13.73      DA00 O  
ATOM   4657  OD2 ASP C  79      28.251  25.222   3.537  1.00 13.09      DA00 O1-
ATOM   4658  H   ASP C  79      26.076  24.907   1.155  1.00 11.37           H  
ATOM   4659  HA  ASP C  79      28.788  23.920   1.159  1.00  8.98           H  
ATOM   4660  HB3 ASP C  79      27.974  22.244   3.184  1.00 11.12           H  
ATOM   4661  HB2 ASP C  79      26.401  22.719   2.874  1.00 11.12           H  
ATOM   4662  N   CYS C  80      26.707  21.628   0.072  1.00  9.14      DA00 N  
ATOM   4663  CA  CYS C  80      26.570  20.571  -0.953  1.00 10.72      DA00 C  
ATOM   4664  C   CYS C  80      27.187  20.813  -2.409  1.00  9.14      DA00 C  
ATOM   4665  O   CYS C  80      26.925  21.917  -3.004  1.00  9.49      DA00 O  
ATOM   4666  CB  CYS C  80      25.052  20.129  -1.044  1.00 13.36      DA00 C  
ATOM   4667  SG  CYS C  80      24.534  19.179   0.450  1.00 17.27      DA00 S  
ATOM   4668  H   CYS C  80      25.858  22.070   0.393  1.00  9.14           H  
ATOM   4669  HA  CYS C  80      27.076  19.690  -0.560  1.00 10.72           H  
ATOM   4670  HB3 CYS C  80      24.941  19.484  -1.916  1.00 13.36           H  
ATOM   4671  HB2 CYS C  80      24.429  21.021  -1.101  1.00 13.36           H  
ATOM   4672  HG  CYS C  80      25.205  18.072   0.118  1.00 17.27           H  
ATOM   4673  N   GLU C  81      27.735  19.777  -3.011  1.00  9.68      DA00 N  
ATOM   4674  CA  GLU C  81      28.000  19.707  -4.451  1.00  9.26      DA00 C  
ATOM   4675  C   GLU C  81      27.934  18.260  -4.970  1.00 11.23      DA00 C  
ATOM   4676  O   GLU C  81      28.135  17.385  -4.176  1.00 12.77      DA00 O  
ATOM   4677  CB  GLU C  81      29.256  20.501  -4.846  1.00 12.92      DA00 C  
ATOM   4678  CG  GLU C  81      30.469  20.104  -4.056  1.00 18.86      DA00 C  
ATOM   4679  CD  GLU C  81      31.815  20.763  -4.380  1.00 28.81      DA00 C  
ATOM   4680  OE1 GLU C  81      31.859  21.777  -5.116  1.00 24.94      DA00 O  
ATOM   4681  OE2 GLU C  81      32.759  20.318  -3.735  1.00 27.85      DA00 O1-
ATOM   4682  H   GLU C  81      28.003  18.890  -2.609  1.00  9.68           H  
ATOM   4683  HA  GLU C  81      27.157  20.248  -4.882  1.00  9.26           H  
ATOM   4684  HB3 GLU C  81      29.089  21.534  -4.540  1.00 12.92           H  
ATOM   4685  HB2 GLU C  81      29.495  20.374  -5.902  1.00 12.92           H  
ATOM   4686  HG3 GLU C  81      30.599  19.033  -4.214  1.00 18.86           H  
ATOM   4687  HG2 GLU C  81      30.293  20.187  -2.983  1.00 18.86           H  
ATOM   4688  N   PHE C  82      27.672  18.120  -6.242  1.00  9.20      DA00 N  
ATOM   4689  CA  PHE C  82      27.633  16.861  -7.022  1.00  9.59      DA00 C  
ATOM   4690  C   PHE C  82      28.614  16.995  -8.190  1.00 11.50      DA00 C  
ATOM   4691  O   PHE C  82      28.348  17.824  -9.101  1.00 12.24      DA00 O  
ATOM   4692  CB  PHE C  82      26.218  16.594  -7.466  1.00 10.24      DA00 C  
ATOM   4693  CG  PHE C  82      25.917  15.295  -8.093  1.00  8.52      DA00 C  
ATOM   4694  CD1 PHE C  82      25.874  14.112  -7.316  1.00 10.19      DA00 C  
ATOM   4695  CD2 PHE C  82      25.778  15.170  -9.469  1.00  8.85      DA00 C  
ATOM   4696  CE1 PHE C  82      25.770  12.850  -7.853  1.00 10.91      DA00 C  
ATOM   4697  CE2 PHE C  82      25.674  13.907 -10.043  1.00 11.00      DA00 C  
ATOM   4698  CZ  PHE C  82      25.647  12.775  -9.280  1.00  9.58      DA00 C  
ATOM   4699  H   PHE C  82      27.424  18.938  -6.779  1.00  9.20           H  
ATOM   4700  HA  PHE C  82      27.985  15.985  -6.477  1.00  9.59           H  
ATOM   4701  HB3 PHE C  82      25.851  17.416  -8.080  1.00 10.24           H  
ATOM   4702  HB2 PHE C  82      25.613  16.630  -6.560  1.00 10.24           H  
ATOM   4703  HD1 PHE C  82      26.115  14.300  -6.280  1.00 10.19           H  
ATOM   4704  HD2 PHE C  82      25.707  16.045 -10.098  1.00  8.85           H  
ATOM   4705  HE1 PHE C  82      25.881  12.003  -7.193  1.00 10.91           H  
ATOM   4706  HE2 PHE C  82      25.437  13.857 -11.095  1.00 11.00           H  
ATOM   4707  HZ  PHE C  82      25.506  11.793  -9.706  1.00  9.58           H  
ATOM   4708  N   LYS C  83      29.776  16.387  -8.097  1.00  9.89      DA00 N  
ATOM   4709  CA  LYS C  83      30.890  16.607  -8.979  1.00 11.65      DA00 C  
ATOM   4710  C   LYS C  83      31.285  15.279  -9.722  1.00 13.66      DA00 C  
ATOM   4711  O   LYS C  83      31.096  14.170  -9.233  1.00 10.33      DA00 O  
ATOM   4712  CB  LYS C  83      32.172  17.048  -8.145  1.00 12.64      DA00 C  
ATOM   4713  CG  LYS C  83      32.110  18.313  -7.320  1.00 16.65      DA00 C  
ATOM   4714  CD  LYS C  83      31.633  19.602  -7.990  1.00 22.39      DA00 C  
ATOM   4715  CE  LYS C  83      32.574  19.951  -9.174  1.00 18.90      DA00 C  
ATOM   4716  NZ  LYS C  83      32.276  21.271  -9.674  1.00 18.46      DA00 N1+
ATOM   4717  H   LYS C  83      29.884  15.705  -7.360  1.00  9.89           H  
ATOM   4718  HA  LYS C  83      30.623  17.311  -9.767  1.00 11.65           H  
ATOM   4719  HB3 LYS C  83      33.103  17.050  -8.714  1.00 12.64           H  
ATOM   4720  HB2 LYS C  83      32.151  16.300  -7.352  1.00 12.64           H  
ATOM   4721  HG3 LYS C  83      33.115  18.509  -6.948  1.00 16.65           H  
ATOM   4722  HG2 LYS C  83      31.473  18.099  -6.461  1.00 16.65           H  
ATOM   4723  HD3 LYS C  83      31.568  20.487  -7.357  1.00 22.39           H  
ATOM   4724  HD2 LYS C  83      30.615  19.437  -8.344  1.00 22.39           H  
ATOM   4725  HE3 LYS C  83      32.396  19.318 -10.044  1.00 18.90           H  
ATOM   4726  HE2 LYS C  83      33.622  19.991  -8.876  1.00 18.90           H  
ATOM   4727  HZ1 LYS C  83      32.857  21.576 -10.441  1.00 18.46           H  
ATOM   4728  HZ2 LYS C  83      31.290  21.208  -9.881  1.00 18.46           H  
ATOM   4729  HZ3 LYS C  83      32.385  22.008  -8.991  1.00 18.46           H  
ATOM   4730  N   ARG C  84      32.023  15.477 -10.857  1.00 10.22      DA00 N  
ATOM   4731  CA  ARG C  84      32.739  14.476 -11.602  1.00 12.49      DA00 C  
ATOM   4732  C   ARG C  84      34.062  13.848 -10.937  1.00 12.19      DA00 C  
ATOM   4733  O   ARG C  84      34.502  14.360  -9.920  1.00 12.48      DA00 O  
ATOM   4734  CB  ARG C  84      33.250  15.150 -12.922  1.00 11.51      DA00 C  
ATOM   4735  CG  ARG C  84      32.109  15.585 -13.909  1.00 17.00      DA00 C  
ATOM   4736  CD  ARG C  84      32.614  16.398 -15.060  1.00 16.56      DA00 C  
ATOM   4737  NE  ARG C  84      33.526  15.546 -15.885  1.00 23.80      DA00 N  
ATOM   4738  CZ  ARG C  84      34.785  15.786 -16.213  1.00 26.31      DA00 C  
ATOM   4739  NH1 ARG C  84      35.587  16.688 -15.564  1.00 25.67      DA00 N  
ATOM   4740  NH2 ARG C  84      35.337  15.057 -17.194  1.00 22.22      DA00 N1+
[truncated: 3,936,893 more chars]
