# Supplementary material for: An adaptive peptide-binding site in ubiquitin receptor hRpn13 revealed by structural studies
Source: Nat Commun. 2025 Jul 1;16:5669. doi: 10.1038/s41467-025-60843-w (PMC12218921; doi:10.1038/s41467-025-60843-w)
Supplement: Supplementary file 7 — Supplementary Data 5 [file 41467_2025_60843_MOESM7_ESM.zip]

Archive with 9 entries (6 files):
- Pru-A/
- Pru-A/.DS_Store
- __MACOSX/Pru-A/._.DS_Store
- Pru-A/Input_Files/
- Pru-A/Final_Coordinates/
- Pru-A/Input_Files/desmond_md_job_Pru_backbone_restraint_monomer_nowater_1.cfg
- Pru-A/Input_Files/desmond_md_job_Pru_backbone_restraint_monomer_nowater_1.cms
- Pru-A/Input_Files/desmond_md_job_Pru_backbone_restraint_monomer_nowater_1.msj
- Pru-A/Final_Coordinates/Pru_N_term_monomer_-_prepared_-_Frame_1001.pdb
