# Supplementary material for: An adaptive peptide-binding site in ubiquitin receptor hRpn13 revealed by structural studies
Source: Nat Commun. 2025 Jul 1;16:5669. doi: 10.1038/s41467-025-60843-w (PMC12218921; doi:10.1038/s41467-025-60843-w)
Supplement: Supplementary file 7 — Supplementary Data 5 [file 41467_2025_60843_MOESM7_ESM.zip › Pru-A/Input_Files/desmond_md_job_Pru_backbone_restraint_monomer_nowater_1.cms]

{ 
 s_m_m2io_version
 :::
 2.0.0 
} 

f_m_ct { 
 s_m_title
 s_m_entry_id
 s_m_entry_name
 s_pdb_PDB_format_version
 s_m_Source_Path
 s_m_Source_File
 i_m_Source_File_Index
 r_pdb_PDB_CRYST1_a
 r_pdb_PDB_CRYST1_b
 r_pdb_PDB_CRYST1_c
 r_pdb_PDB_CRYST1_alpha
 r_pdb_PDB_CRYST1_beta
 r_pdb_PDB_CRYST1_gamma
 s_pdb_PDB_CRYST1_Space_Group
 i_pdb_PDB_CRYST1_z
 r_pdb_PDB_R
 r_pdb_PDB_Rfree
 b_ppw_prepared
 s_ppw_prepared_with_version
 b_ppw_created_disulfur
 b_ppw_converted_selenomethionines
 b_ppw_added_terminal_oxygens
 r_ppw_preprocess_pH
 s_ff_OPLSVersion
 r_i_target_temperature
 s_m_job_name
 r_i_Potential_Energy-S-OPLS
 r_i_RMS_Derivative-S-OPLS
 r_i_Max_Derivative-S-OPLS
 r_i_Stretch_Energy-S-OPLS
 r_i_Bend_Energy-S-OPLS
 r_i_LJ-14_Energy-S-OPLS
 r_i_El-14_Energy-S-OPLS
 r_i_Van_der_Waals_Energy-S-OPLS
 r_i_Electrostatic_Energy-S-OPLS
 r_i_Dihedral_Energy-S-OPLS
 b_ffio_use_custom_oplsdir
 r_chorus_box_ax
 r_chorus_box_ay
 r_chorus_box_az
 r_chorus_box_bx
 r_chorus_box_by
 r_chorus_box_bz
 r_chorus_box_cx
 r_chorus_box_cy
 r_chorus_box_cz
 s_ffio_ct_type
 s_m_subgroup_title
 s_m_subgroupid
 b_m_subgroup_collapsed
 i_m_ct_format
 :::
 "Pru_N_term_monomer - prepared" 
  58 
  Pru_N_term_monomer.1 
  3.0 
  /vf/users/hassanba/Cyclic_Peptide/cyclic_peptide.prj/jobs/proteinprep_Rpn13_pru_ENT_Monomer_updated_w_water_1 
  proteinprep_Rpn13_pru_ENT_Monomer_updated_w_water_1-out.maegz 
  1
  31.262
  56.974
  77.793
  90
  90
  90
  "P 21 21 21" 
  0
  0.1952
  0.216
  1
  2022-4 
  1
  1
  1
  7.4
  OPLS4 
  298
  proteinprep_Rpn13_pru_ENT_Monomer_updated_w_water_1 
  -5023.52770004374
  0.0661614428294184
  0.982252617868135
  4.98854160257446
  94.9742620610948
  200.138629344903
  -141.600206975256
  -207.197077698819
  -5047.4356062052
  72.6037578269658
  0
  60.127022
  0
  0
  30.063511
  52.0715285059058
  0
  30.063511
  17.3571761686353
  49.0935078843662
  full_system 
  "MD: desmond_setup_Rpn13_Pru_Monomer_nowater_1" 
  "MD: desmond_setup_Rpn13_Pru_Monomer_nowater_1" 
  0
  2
 m_atom[14643] { 
  # First column is atom index #
  i_m_mmod_type
  r_m_x_coord
  r_m_y_coord
  r_m_z_coord
  i_m_residue_number
  s_m_insertion_code
  s_m_mmod_res
  s_m_chain_name
  i_m_color
  r_m_charge1
  r_m_charge2
  s_m_pdb_residue_name
  s_m_pdb_atom_name
  s_m_grow_name
  i_m_atomic_number
  i_m_formal_charge
  i_m_visibility
  s_m_color_rgb
  s_m_atom_name
  i_m_secondary_structure
  i_m_ribbon_style
  i_m_ribbon_color
  s_m_label_format
  i_m_label_color
  s_m_label_user_text
  s_m_ribbon_color_rgb
  i_i_constraint
  i_i_internal_atom_index
  i_m_Hcount
  i_pa_atomindex
  r_m_pdb_occupancy
  r_m_pdb_tfactor
  i_abo_original_index
  i_m_ribbon_transparency
  i_pdb_PDB_serial
  i_ppw_original_index
  s_ppw_CCD_assignment_status
  r_pa_state_gap
  s_pa_state
  :::
  1 3 -17.452130 5.093583 5.594532 20 " " X "A" 2 -0.18000 -0.18000 "ACE " " CH3" "  n1" 6 0 1 A0A0A0  ""  -1 0 1 ""  1 ""  <> 0 1 3 1 <> <> <> <> <> <> <> <> <>
  2 2 -16.162346 4.810478 6.364488 20 " " X "A" 2 0.50000 0.50000 "ACE " " C  " "  c1" 6 0 1 A0A0A0  ""  -1 0 1 ""  1 ""  <> 0 2 0 2 <> <> <> <> <> <> <> <> <>
  3 15 -15.709007 3.668528 6.395529 20 " " X "A" 70 -0.50000 -0.50000 "ACE " " O  " "    " 8 0 1 FF2F2F  ""  -1 0 1 ""  1 ""  <> 0 3 0 3 <> <> <> <> <> <> <> <> <>
  4 41 -18.039129 4.181928 5.477436 20 " " X "A" 21 0.06000 0.06000 "ACE " "1H  " "  n2" 1 0 0 FFFFFF  ""  -1 0 1 ""  1 ""  <> 0 4 0 4 <> <> <> <> <> <> <> <> <>
  5 41 -18.061312 5.827888 6.122303 20 " " X "A" 21 0.06000 0.06000 "ACE " "2H  " "    " 1 0 0 FFFFFF  ""  -1 0 1 ""  1 ""  <> 0 5 0 5 <> <> <> <> <> <> <> <> <>
  6 41 -17.219222 5.483401 4.603322 20 " " X "A" 21 0.06000 0.06000 "ACE " "3H  " "    " 1 0 0 FFFFFF  ""  -1 0 1 ""  1 ""  <> 0 6 0 6 <> <> <> <> <> <> <> <> <>
  7 25 -15.507318 5.831039 7.023118 21 " " K "A" 38 -0.50000 -0.50000 "LYS " " N  " "    " 7 0 0 2E2EFF  ""  0 1 9 ""  1 ""  <> 0 7 1 7 1 50.58 1 0 1 1 "CCD mismatch"  <> <>
  8 3 -14.272608 5.553501 7.758697 21 " " K "A" 24 0.14000 0.14000 "LYS " " CA " "    " 6 0 0 808080  ""  0 1 -70 ""  1 ""  FF2E2E  0 8 1 8 1 34.33 2 0 2 2 "CCD mismatch"  <> <>
  9 2 -13.139648 4.991762 6.900778 21 " " K "A" 24 0.50000 0.50000 "LYS " " C  " "    " 6 0 0 808080  ""  0 1 9 ""  1 ""  <> 0 9 0 9 1 34.38 3 0 3 3 "CCD mismatch"  <> <>
  10 15 -12.017007 4.919801 7.390496 21 " " K "A" 70 -0.50000 -0.50000 "LYS " " O  " "    " 8 0 0 FF2E2E  ""  0 1 9 ""  1 ""  <> 0 10 0 10 1 25.1 4 0 4 4 "CCD mismatch"  <> <>
  11 3 -14.531691 4.544918 8.879864 21 " " K "A" 24 -0.12000 -0.12000 "LYS " " CB " "    " 6 0 0 808080  ""  0 1 9 ""  1 ""  <> 0 11 2 11 1 32.74 5 0 5 5 "CCD mismatch"  <> <>
  12 3 -15.516180 4.981677 9.920842 21 " " K "A" 24 -0.12000 -0.12000 "LYS " " CG " "    " 6 0 0 808080  ""  0 1 9 ""  1 ""  <> 0 12 2 12 1 41.67 6 0 6 6 "CCD mismatch"  <> <>
  13 3 -15.611427 3.943166 11.026335 21 " " K "A" 24 -0.12000 -0.12000 "LYS " " CD " "    " 6 0 0 808080  ""  0 1 9 ""  1 ""  <> 0 13 2 13 1 46.26 7 0 7 7 "CCD mismatch"  <> <>
  14 3 -16.370250 4.432080 12.223981 21 " " K "A" 24 0.19000 0.19000 "LYS " " CE " "    " 6 0 0 808080  ""  0 1 9 ""  1 ""  <> 0 14 2 14 1 39.34 8 0 8 8 "CCD mismatch"  <> <>
  15 32 -17.748401 4.869799 11.884283 21 " " K "A" 38 -0.30000 -0.30000 "LYS " " NZ " "    " 7 1 0 2E2EFF  ""  0 1 9 "%UT"  13 ""  <> 0 15 3 15 1 53.68 9 0 9 9 "CCD mismatch"  <> <>
  16 43 -15.851503 6.780261 7.012200 21 " " K "A" 21 0.30000 0.30000 "LYS " " H2 " "    " 1 0 0 FFFFFF  ""  -1 0 1 ""  1 ""  <> 0 16 0 16 <> 50.58 <> <> <> 1031 <> <> <>
  17 41 -13.927322 6.494695 8.188682 21 " " K "A" 21 0.06000 0.06000 "LYS " " HA " "    " 1 0 0 FFFFFF  ""  -1 0 1 ""  1 ""  <> 0 17 0 17 <> 34.33 <> <> <> 1033 <> <> <>
  18 41 -13.586953 4.361966 9.379675 21 " " K "A" 21 0.06000 0.06000 "LYS " " HB3" "    " 1 0 0 FFFFFF  ""  -1 0 1 ""  1 ""  <> 0 18 0 18 <> 32.74 <> <> <> 1034 <> <> <>
  19 41 -14.804814 3.550849 8.533301 21 " " K "A" 21 0.06000 0.06000 "LYS " " HB2" "    " 1 0 0 FFFFFF  ""  -1 0 1 ""  1 ""  <> 0 19 0 19 <> 32.74 <> <> <> 1035 <> <> <>
  20 41 -16.490275 5.142242 9.458621 21 " " K "A" 21 0.06000 0.06000 "LYS " " HG3" "    " 1 0 0 FFFFFF  ""  -1 0 1 ""  1 ""  <> 0 20 0 20 <> 41.67 <> <> <> 1036 <> <> <>
  21 41 -15.197746 5.939136 10.336127 21 " " K "A" 21 0.06000 0.06000 "LYS " " HG2" "    " 1 0 0 FFFFFF  ""  -1 0 1 ""  1 ""  <> 0 21 0 21 <> 41.67 <> <> <> 1037 <> <> <>
  22 41 -14.603398 3.696885 11.353132 21 " " K "A" 21 0.06000 0.06000 "LYS " " HD3" "    " 1 0 0 FFFFFF  ""  -1 0 1 ""  1 ""  <> 0 22 0 22 <> 46.26 <> <> <> 1038 <> <> <>
  23 41 -16.049677 3.020391 10.641636 21 " " K "A" 21 0.06000 0.06000 "LYS " " HD2" "    " 1 0 0 FFFFFF  ""  -1 0 1 ""  1 ""  <> 0 23 0 23 <> 46.26 <> <> <> 1039 <> <> <>
  24 41 -15.826196 5.214741 12.753280 21 " " K "A" 21 0.06000 0.06000 "LYS " " HE3" "    " 1 0 0 FFFFFF  ""  -1 0 1 ""  1 ""  <> 0 24 0 24 <> 39.34 <> <> <> 1040 <> <> <>
  25 41 -16.499324 3.528091 12.807583 21 " " K "A" 21 0.06000 0.06000 "LYS " " HE2" "    " 1 0 0 FFFFFF  ""  -1 0 1 ""  1 ""  <> 0 25 0 25 <> 39.34 <> <> <> 1041 <> <> <>
  26 44 -18.230110 4.122727 11.405471 21 " " K "A" 21 0.33000 0.33000 "LYS " " HZ1" "    " 1 0 0 FFFFFF  ""  -1 0 1 ""  1 ""  <> 0 26 0 26 <> 53.68 <> <> <> 1042 <> <> <>
  27 44 -18.238598 5.094812 12.738558 21 " " K "A" 21 0.33000 0.33000 "LYS " " HZ2" "    " 1 0 0 FFFFFF  ""  -1 0 1 ""  1 ""  <> 0 27 0 27 <> 53.68 <> <> <> 1043 <> <> <>
  28 44 -17.707269 5.685790 11.291336 21 " " K "A" 21 0.33000 0.33000 "LYS " " HZ3" "    " 1 0 0 FFFFFF  ""  -1 0 1 ""  1 ""  <> 0 28 0 28 <> 53.68 <> <> <> 1044 <> <> <>
  29 25 -13.460547 4.543103 5.673575 22 " " Y "A" 38 -0.50000 -0.50000 "TYR " " N  " "    " 7 0 0 2E2EFF  ""  0 1 9 ""  1 ""  <> 0 29 1 29 1 26.63 10 0 10 10 "CCD mismatch"  <> <>
  30 3 -12.493579 4.133780 4.658640 22 " " Y "A" 24 0.14000 0.14000 "TYR " " CA " "    " 6 0 0 808080  ""  0 1 -70 ""  1 ""  FF2E2E  0 30 1 30 1 22.8 11 0 11 11 "CCD mismatch"  <> <>
  31 2 -12.072593 5.332945 3.811668 22 " " Y "A" 24 0.50000 0.50000 "TYR " " C  " "    " 6 0 0 808080  ""  0 1 9 ""  1 ""  <> 0 31 0 31 1 21.58 12 0 12 12 "CCD mismatch"  <> <>
  32 15 -12.807186 5.768609 2.924853 22 " " Y "A" 70 -0.50000 -0.50000 "TYR " " O  " "    " 8 0 0 FF2E2E  ""  0 1 9 ""  1 ""  <> 0 32 0 32 1 23.57 13 0 13 13 "CCD mismatch"  <> <>
  33 3 -13.100313 3.092664 3.695107 22 " " Y "A" 24 -0.00500 -0.00500 "TYR " " CB " "    " 6 0 0 808080  ""  0 1 9 ""  1 ""  <> 0 33 2 33 1 24.66 14 0 14 14 "CCD mismatch"  <> <>
  34 2 -12.748294 1.622719 3.882070 22 " " Y "A" 24 -0.11500 -0.11500 "TYR " " CG " "    " 6 0 0 808080  ""  0 1 9 ""  1 ""  <> 0 34 0 34 1 36.06 15 0 15 15 "CCD mismatch"  <> <>
  35 2 -12.806803 1.020259 5.134088 22 " " Y "A" 24 -0.11500 -0.11500 "TYR " " CD1" "    " 6 0 0 808080  ""  0 1 9 ""  1 ""  <> 0 35 1 35 1 30.08 16 0 16 16 "CCD mismatch"  <> <>
  36 2 -12.432989 0.818294 2.790459 22 " " Y "A" 24 -0.11500 -0.11500 "TYR " " CD2" "    " 6 0 0 808080  ""  0 1 9 ""  1 ""  <> 0 36 1 36 1 36.98 17 0 17 17 "CCD mismatch"  <> <>
  37 2 -12.533788 -0.339409 5.297058 22 " " Y "A" 24 -0.11500 -0.11500 "TYR " " CE1" "    " 6 0 0 808080  ""  0 1 9 ""  1 ""  <> 0 37 1 37 1 33.68 18 0 18 18 "CCD mismatch"  <> <>
  38 2 -12.159778 -0.542643 2.940037 22 " " Y "A" 24 -0.11500 -0.11500 "TYR " " CE2" "    " 6 0 0 808080  ""  0 1 9 ""  1 ""  <> 0 38 1 38 1 35.55 19 0 19 19 "CCD mismatch"  <> <>
  39 2 -12.209202 -1.119171 4.194885 22 " " Y "A" 24 0.15000 0.15000 "TYR " " CZ " "    " 6 0 0 808080  ""  0 1 9 ""  1 ""  <> 0 39 0 39 1 35.99 20 0 20 20 "CCD mismatch"  <> <>
  40 16 -11.938746 -2.466970 4.321972 22 " " Y "A" 70 -0.58500 -0.58500 "TYR " " OH " "    " 8 0 0 FF2E2E  ""  0 1 9 "%UT"  13 ""  <> 0 40 1 40 1 38.43 21 0 21 21 "CCD mismatch"  <> <>
  41 43 -14.430993 4.539474 5.392433 22 " " Y "A" 21 0.30000 0.30000 "TYR " " H  " "    " 1 0 0 FFFFFF  ""  -1 0 1 ""  1 ""  <> 0 41 0 41 <> 26.63 <> <> <> 1045 <> <> <>
  42 41 -11.615223 3.696191 5.136088 22 " " Y "A" 21 0.06000 0.06000 "TYR " " HA " "    " 1 0 0 FFFFFF  ""  -1 0 1 ""  1 ""  <> 0 42 0 42 <> 22.8 <> <> <> 1046 <> <> <>
  43 41 -12.799094 3.299208 2.665853 22 " " Y "A" 21 0.06000 0.06000 "TYR " " HB3" "    " 1 0 0 FFFFFF  ""  -1 0 1 ""  1 ""  <> 0 43 0 43 <> 24.66 <> <> <> 1047 <> <> <>
  44 41 -14.187284 3.186048 3.675297 22 " " Y "A" 21 0.06000 0.06000 "TYR " " HB2" "    " 1 0 0 FFFFFF  ""  -1 0 1 ""  1 ""  <> 0 44 0 44 <> 24.66 <> <> <> 1048 <> <> <>
  45 41 -13.071682 1.610303 5.999607 22 " " Y "A" 21 0.11500 0.11500 "TYR " " HD1" "    " 1 0 0 FFFFFF  ""  -1 0 1 ""  1 ""  <> 0 45 0 45 <> 30.08 <> <> <> 1049 <> <> <>
  46 41 -12.268204 1.318555 1.875368 22 " " Y "A" 21 0.11500 0.11500 "TYR " " HD2" "    " 1 0 0 FFFFFF  ""  -1 0 1 ""  1 ""  <> 0 46 0 46 <> 36.98 <> <> <> 1050 <> <> <>
  47 41 -12.580482 -0.779899 6.282259 22 " " Y "A" 21 0.11500 0.11500 "TYR " " HE1" "    " 1 0 0 FFFFFF  ""  -1 0 1 ""  1 ""  <> 0 47 0 47 <> 33.68 <> <> <> 1051 <> <> <>
  48 41 -11.874893 -1.129640 2.079004 22 " " Y "A" 21 0.11500 0.11500 "TYR " " HE2" "    " 1 0 0 FFFFFF  ""  -1 0 1 ""  1 ""  <> 0 48 0 48 <> 35.55 <> <> <> 1052 <> <> <>
  49 42 -11.989610 -2.786146 5.228362 22 " " Y "A" 21 0.43500 0.43500 "TYR " " HH " "    " 1 0 0 FFFFFF  ""  -1 0 1 ""  1 ""  <> 0 49 0 49 <> 38.43 <> <> <> 1053 <> <> <>
  50 25 -10.874231 5.844268 4.066944 23 " " L "A" 38 -0.50000 -0.50000 "LEU " " N  " "    " 7 0 0 2E2EFF  ""  2 1 9 ""  1 ""  <> 0 50 1 50 1 14.12 22 0 22 22 "CCD mismatch"  <> <>
  51 3 -10.457373 7.122026 3.516227 23 " " L "A" 24 0.14000 0.14000 "LEU " " CA " "    " 6 0 0 808080  ""  2 1 -70 ""  1 ""  FF2E2E  0 51 1 51 1 13.37 23 0 23 23 "CCD mismatch"  <> <>
  52 2 -9.833555 6.997423 2.128591 23 " " L "A" 24 0.50000 0.50000 "LEU " " C  " "    " 6 0 0 808080  ""  2 1 9 ""  1 ""  <> 0 52 0 52 1 15.6 24 0 24 24 "CCD mismatch"  <> <>
  53 15 -9.976163 7.888049 1.289808 23 " " L "A" 70 -0.50000 -0.50000 "LEU " " O  " "    " 8 0 0 FF2E2E  ""  2 1 9 ""  1 ""  <> 0 53 0 53 1 15.56 25 0 25 25 "CCD mismatch"  <> <>
  54 3 -9.468097 7.735590 4.467675 23 " " L "A" 24 -0.12000 -0.12000 "LEU " " CB " "    " 6 0 0 808080  ""  2 1 9 ""  1 ""  <> 0 54 2 54 1 14.43 26 0 26 26 "CCD mismatch"  <> <>
  55 3 -10.037111 8.046790 5.842704 23 " " L "A" 24 -0.06000 -0.06000 "LEU " " CG " "    " 6 0 0 808080  ""  2 1 9 ""  1 ""  <> 0 55 1 55 1 17.96 27 0 27 27 "CCD mismatch"  <> <>
  56 3 -8.977503 8.623212 6.716487 23 " " L "A" 24 -0.18000 -0.18000 "LEU " " CD1" "    " 6 0 0 808080  ""  2 1 9 ""  1 ""  <> 0 56 3 56 1 18.01 28 0 28 28 "CCD mismatch"  <> <>
  57 3 -11.253717 8.983602 5.724914 23 " " L "A" 24 -0.18000 -0.18000 "LEU " " CD2" "    " 6 0 0 808080  ""  2 1 9 ""  1 ""  <> 0 57 3 57 1 21.49 29 0 29 29 "CCD mismatch"  <> <>
  58 43 -10.260750 5.407610 4.743711 23 " " L "A" 21 0.30000 0.30000 "LEU " " H  " "    " 1 0 0 FFFFFF  ""  -1 0 1 ""  1 ""  <> 0 58 0 58 <> 14.12 <> <> <> 1054 <> <> <>
  59 41 -11.318353 7.783304 3.406589 23 " " L "A" 21 0.06000 0.06000 "LEU " " HA " "    " 1 0 0 FFFFFF  ""  -1 0 1 ""  1 ""  <> 0 59 0 59 <> 13.37 <> <> <> 1055 <> <> <>
  60 41 -9.078101 8.658768 4.033933 23 " " L "A" 21 0.06000 0.06000 "LEU " " HB3" "    " 1 0 0 FFFFFF  ""  -1 0 1 ""  1 ""  <> 0 60 0 60 <> 14.43 <> <> <> 1056 <> <> <>
  61 41 -8.607068 7.071930 4.574336 23 " " L "A" 21 0.06000 0.06000 "LEU " " HB2" "    " 1 0 0 FFFFFF  ""  -1 0 1 ""  1 ""  <> 0 61 0 61 <> 14.43 <> <> <> 1057 <> <> <>
  62 41 -10.367893 7.119020 6.312488 23 " " L "A" 21 0.06000 0.06000 "LEU " " HG " "    " 1 0 0 FFFFFF  ""  -1 0 1 ""  1 ""  <> 0 62 0 62 <> 17.96 <> <> <> 1058 <> <> <>
  63 41 -8.909521 8.069017 7.651759 23 " " L "A" 21 0.06000 0.06000 "LEU " "HD11" "    " 1 0 0 FFFFFF  ""  -1 0 1 ""  1 ""  <> 0 63 0 63 <> 18.01 <> <> <> 1059 <> <> <>
  64 41 -7.986805 8.581030 6.261962 23 " " L "A" 21 0.06000 0.06000 "LEU " "HD12" "    " 1 0 0 FFFFFF  ""  -1 0 1 ""  1 ""  <> 0 64 0 64 <> 18.01 <> <> <> 1060 <> <> <>
  65 41 -9.156891 9.667555 6.973229 23 " " L "A" 21 0.06000 0.06000 "LEU " "HD13" "    " 1 0 0 FFFFFF  ""  -1 0 1 ""  1 ""  <> 0 65 0 65 <> 18.01 <> <> <> 1061 <> <> <>
  66 41 -11.346506 9.651217 6.582015 23 " " L "A" 21 0.06000 0.06000 "LEU " "HD21" "    " 1 0 0 FFFFFF  ""  -1 0 1 ""  1 ""  <> 0 66 0 66 <> 21.49 <> <> <> 1062 <> <> <>
  67 41 -11.208653 9.612735 4.834939 23 " " L "A" 21 0.06000 0.06000 "LEU " "HD22" "    " 1 0 0 FFFFFF  ""  -1 0 1 ""  1 ""  <> 0 67 0 67 <> 21.49 <> <> <> 1063 <> <> <>
  68 41 -12.178136 8.406618 5.679632 23 " " L "A" 21 0.06000 0.06000 "LEU " "HD23" "    " 1 0 0 FFFFFF  ""  -1 0 1 ""  1 ""  <> 0 68 0 68 <> 21.49 <> <> <> 1064 <> <> <>
  69 25 -9.102251 5.897396 1.924983 24 " " V "A" 38 -0.50000 -0.50000 "VAL " " N  " "    " 7 0 0 2E2EFF  ""  2 1 9 ""  1 ""  <> 0 69 1 69 1 11.33 30 0 30 30 "CCD mismatch"  <> <>
  70 3 -8.396182 5.624846 0.685845 24 " " V "A" 24 0.14000 0.14000 "VAL " " CA " "    " 6 0 0 808080  ""  2 1 -70 ""  1 ""  FF2E2E  0 70 1 70 1 10.41 31 0 31 31 "CCD mismatch"  <> <>
  71 2 -8.511043 4.125387 0.421567 24 " " V "A" 24 0.50000 0.50000 "VAL " " C  " "    " 6 0 0 808080  ""  2 1 9 ""  1 ""  <> 0 71 0 71 1 12.08 32 0 32 32 "CCD mismatch"  <> <>
  72 15 -8.375352 3.336905 1.345184 24 " " V "A" 70 -0.50000 -0.50000 "VAL " " O  " "    " 8 0 0 FF2E2E  ""  2 1 9 ""  1 ""  <> 0 72 0 72 1 11.44 33 0 33 33 "CCD mismatch"  <> <>
  73 3 -6.900867 6.002829 0.778215 24 " " V "A" 24 -0.06000 -0.06000 "VAL " " CB " "    " 6 0 0 808080  ""  2 1 9 ""  1 ""  <> 0 73 1 73 1 12.37 34 0 34 34 "CCD mismatch"  <> <>
  74 3 -6.194205 5.759960 -0.558108 24 " " V "A" 24 -0.18000 -0.18000 "VAL " " CG1" "    " 6 0 0 808080  ""  2 1 9 ""  1 ""  <> 0 74 3 74 1 14.96 35 0 35 35 "CCD mismatch"  <> <>
  75 3 -6.711962 7.439909 1.253406 24 " " V "A" 24 -0.18000 -0.18000 "VAL " " CG2" "    " 6 0 0 808080  ""  2 1 9 ""  1 ""  <> 0 75 3 75 1 16.44 36 0 36 36 "CCD mismatch"  <> <>
  76 43 -9.032680 5.194149 2.646882 24 " " V "A" 21 0.30000 0.30000 "VAL " " H  " "    " 1 0 0 FFFFFF  ""  -1 0 1 ""  1 ""  <> 0 76 0 76 <> 11.33 <> <> <> 1065 <> <> <>
  77 41 -8.862687 6.160035 -0.141256 24 " " V "A" 21 0.06000 0.06000 "VAL " " HA " "    " 1 0 0 FFFFFF  ""  -1 0 1 ""  1 ""  <> 0 77 0 77 <> 10.41 <> <> <> 1066 <> <> <>
  78 41 -6.412322 5.364593 1.516926 24 " " V "A" 21 0.06000 0.06000 "VAL " " HB " "    " 1 0 0 FFFFFF  ""  -1 0 1 ""  1 ""  <> 0 78 0 78 <> 12.37 <> <> <> 1067 <> <> <>
  79 41 -5.172076 6.139016 -0.530657 24 " " V "A" 21 0.06000 0.06000 "VAL " "HG11" "    " 1 0 0 FFFFFF  ""  -1 0 1 ""  1 ""  <> 0 79 0 79 <> 14.96 <> <> <> 1068 <> <> <>
  80 41 -6.120533 4.700683 -0.800583 24 " " V "A" 21 0.06000 0.06000 "VAL " "HG12" "    " 1 0 0 FFFFFF  ""  -1 0 1 ""  1 ""  <> 0 80 0 80 <> 14.96 <> <> <> 1069 <> <> <>
  81 41 -6.702889 6.264374 -1.380069 24 " " V "A" 21 0.06000 0.06000 "VAL " "HG13" "    " 1 0 0 FFFFFF  ""  -1 0 1 ""  1 ""  <> 0 81 0 81 <> 14.96 <> <> <> 1070 <> <> <>
  82 41 -5.661417 7.725618 1.211210 24 " " V "A" 21 0.06000 0.06000 "VAL " "HG21" "    " 1 0 0 FFFFFF  ""  -1 0 1 ""  1 ""  <> 0 82 0 82 <> 16.44 <> <> <> 1071 <> <> <>
  83 41 -7.273050 8.141162 0.635907 24 " " V "A" 21 0.06000 0.06000 "VAL " "HG22" "    " 1 0 0 FFFFFF  ""  -1 0 1 ""  1 ""  <> 0 83 0 83 <> 16.44 <> <> <> 1072 <> <> <>
  84 41 -7.024367 7.571125 2.289346 24 " " V "A" 21 0.06000 0.06000 "VAL " "HG23" "    " 1 0 0 FFFFFF  ""  -1 0 1 ""  1 ""  <> 0 84 0 84 <> 16.44 <> <> <> 1073 <> <> <>
  85 25 -8.724345 3.723149 -0.836829 25 " " E "A" 38 -0.50000 -0.50000 "GLU " " N  " "    " 7 0 0 2E2EFF  ""  2 1 9 ""  1 ""  <> 0 85 1 85 1 12.54 37 0 37 37 "CCD mismatch"  <> <>
  86 3 -8.697373 2.306925 -1.177772 25 " " E "A" 24 0.14000 0.14000 "GLU " " CA " "    " 6 0 0 808080  ""  2 1 -70 ""  1 ""  FF2E2E  0 86 1 86 1 11.61 38 0 38 38 "CCD mismatch"  <> <>
  87 2 -8.289599 2.129232 -2.637320 25 " " E "A" 24 0.50000 0.50000 "GLU " " C  " "    " 6 0 0 808080  ""  2 1 9 ""  1 ""  <> 0 87 0 87 1 12.81 39 0 39 39 "CCD mismatch"  <> <>
  88 15 -8.688975 2.905984 -3.511570 25 " " E "A" 70 -0.50000 -0.50000 "GLU " " O  " "    " 8 0 0 FF2E2E  ""  2 1 9 ""  1 ""  <> 0 88 0 88 1 14.69 40 0 40 40 "CCD mismatch"  <> <>
  89 3 -10.053497 1.645353 -0.908525 25 " " E "A" 24 -0.12000 -0.12000 "GLU " " CB " "    " 6 0 0 808080  ""  2 1 9 ""  1 ""  <> 0 89 2 89 1 15.94 41 0 41 41 "CCD mismatch"  <> <>
  90 3 -11.136350 2.113499 -1.836819 25 " " E "A" 24 -0.22000 -0.22000 "GLU " " CG " "    " 6 0 0 808080  ""  2 1 9 ""  1 ""  <> 0 90 2 90 1 21.86 42 0 42 42 "CCD mismatch"  <> <>
  91 2 -12.527613 1.646575 -1.484293 25 " " E "A" 24 0.70000 0.70000 "GLU " " CD " "    " 6 0 0 808080  ""  2 1 9 "%UT"  13 ""  <> 0 91 0 91 1 34.88 43 0 43 43 "CCD mismatch"  10 <>
  92 15 -12.752652 1.277670 -0.310215 25 " " E "A" 70 -0.80000 -0.80000 "GLU " " OE1" "    " 8 0 0 FF2E2E  ""  2 1 9 ""  1 ""  <> 0 92 0 92 1 35.13 44 0 44 44 "CCD mismatch"  <> <>
  93 18 -13.387797 1.636288 -2.392925 25 " " E "A" 70 -0.80000 -0.80000 "GLU " " OE2" "    " 8 -1 0 FF2E2E  ""  2 1 9 ""  1 ""  <> 0 93 0 93 1 36.26 45 0 45 45 "CCD mismatch"  <> <>
  94 43 -8.838433 4.389759 -1.590720 25 " " E "A" 21 0.30000 0.30000 "GLU " " H  " "    " 1 0 0 FFFFFF  ""  -1 0 1 ""  1 ""  <> 0 94 0 94 <> 12.54 <> <> <> 1074 <> <> <>
  95 41 -7.957015 1.831485 -0.552349 25 " " E "A" 21 0.06000 0.06000 "GLU " " HA " "    " 1 0 0 FFFFFF  ""  -1 0 1 ""  1 ""  <> 0 95 0 95 <> 11.61 <> <> <> 1075 <> <> <>
  96 41 -10.313672 1.837547 0.133411 25 " " E "A" 21 0.06000 0.06000 "GLU " " HB3" "    " 1 0 0 FFFFFF  ""  -1 0 1 ""  1 ""  <> 0 96 0 96 <> 15.94 <> <> <> 1076 <> <> <>
  97 41 -9.947265 0.561729 -0.986772 25 " " E "A" 21 0.06000 0.06000 "GLU " " HB2" "    " 1 0 0 FFFFFF  ""  -1 0 1 ""  1 ""  <> 0 97 0 97 <> 15.94 <> <> <> 1077 <> <> <>
  98 41 -10.937910 1.771120 -2.853348 25 " " E "A" 21 0.06000 0.06000 "GLU " " HG3" "    " 1 0 0 FFFFFF  ""  -1 0 1 ""  1 ""  <> 0 98 0 98 <> 21.86 <> <> <> 1078 <> <> <>
  99 41 -11.162546 3.203279 -1.871938 25 " " E "A" 21 0.06000 0.06000 "GLU " " HG2" "    " 1 0 0 FFFFFF  ""  -1 0 1 ""  1 ""  <> 0 99 0 99 <> 21.86 <> <> <> 1079 <> <> <>
  100 25 -7.456681 1.116029 -2.882157 26 " " F "A" 38 -0.50000 -0.50000 "PHE " " N  " "    " 7 0 0 2E2EFF  ""  2 1 9 ""  1 ""  <> 0 100 1 100 1 9.11 46 0 46 46 "CCD mismatch"  <> <>
  101 3 -7.075138 0.777965 -4.239243 26 " " F "A" 24 0.14000 0.14000 "PHE " " CA " "    " 6 0 0 808080  ""  2 1 -70 ""  1 ""  FF2E2E  0 101 1 101 1 11.34 47 0 47 47 "CCD mismatch"  <> <>
  102 2 -6.511649 -0.631629 -4.309222 26 " " F "A" 24 0.50000 0.50000 "PHE " " C  " "    " 6 0 0 808080  ""  2 1 9 ""  1 ""  <> 0 102 0 102 1 11.64 48 0 48 48 "CCD mismatch"  <> <>
  103 15 -5.944950 -1.143564 -3.344618 26 " " F "A" 70 -0.50000 -0.50000 "PHE " " O  " "    " 8 0 0 FF2E2E  ""  2 1 9 ""  1 ""  <> 0 103 0 103 1 10.09 49 0 49 49 "CCD mismatch"  <> <>
  104 3 -6.087381 1.825419 -4.801758 26 " " F "A" 24 -0.00500 -0.00500 "PHE " " CB " "    " 6 0 0 808080  ""  2 1 9 ""  1 ""  <> 0 104 2 104 1 12.1 50 0 50 50 "CCD mismatch"  <> <>
  105 2 -4.822336 1.995712 -3.997847 26 " " F "A" 24 -0.11500 -0.11500 "PHE " " CG " "    " 6 0 0 808080  ""  2 1 9 ""  1 ""  <> 0 105 0 105 1 9.89 51 0 51 51 "CCD mismatch"  <> <>
  106 2 -3.714870 1.191193 -4.233779 26 " " F "A" 24 -0.11500 -0.11500 "PHE " " CD1" "    " 6 0 0 808080  ""  2 1 9 ""  1 ""  <> 0 106 1 106 1 10.89 52 0 52 52 "CCD mismatch"  <> <>
  107 2 -4.741959 2.955050 -2.995601 26 " " F "A" 24 -0.11500 -0.11500 "PHE " " CD2" "    " 6 0 0 808080  ""  2 1 9 ""  1 ""  <> 0 107 1 107 1 10.5 53 0 53 53 "CCD mismatch"  <> <>
  108 2 -2.534995 1.356388 -3.482529 26 " " F "A" 24 -0.11500 -0.11500 "PHE " " CE1" "    " 6 0 0 808080  ""  2 1 9 ""  1 ""  <> 0 108 1 108 1 10.68 54 0 54 54 "CCD mismatch"  <> <>
  109 2 -3.562803 3.124124 -2.253913 26 " " F "A" 24 -0.11500 -0.11500 "PHE " " CE2" "    " 6 0 0 808080  ""  2 1 9 ""  1 ""  <> 0 109 1 109 1 13.37 55 0 55 55 "CCD mismatch"  <> <>
  110 2 -2.466640 2.326132 -2.511238 26 " " F "A" 24 -0.11500 -0.11500 "PHE " " CZ " "    " 6 0 0 808080  ""  2 1 9 ""  1 ""  <> 0 110 1 110 1 9.51 56 0 56 56 "CCD mismatch"  <> <>
  111 43 -7.103767 0.529352 -2.136266 26 " " F "A" 21 0.30000 0.30000 "PHE " " H  " "    " 1 0 0 FFFFFF  ""  -1 0 1 ""  1 ""  <> 0 111 0 111 <> 9.11 <> <> <> 1080 <> <> <>
  112 41 -7.975061 0.786731 -4.859191 26 " " F "A" 21 0.06000 0.06000 "PHE " " HA " "    " 1 0 0 FFFFFF  ""  -1 0 1 ""  1 ""  <> 0 112 0 112 <> 11.34 <> <> <> 1081 <> <> <>
  113 41 -6.574609 2.792327 -4.896580 26 " " F "A" 21 0.06000 0.06000 "PHE " " HB3" "    " 1 0 0 FFFFFF  ""  -1 0 1 ""  1 ""  <> 0 113 0 113 <> 12.1 <> <> <> 1082 <> <> <>
  114 41 -5.808245 1.549658 -5.820226 26 " " F "A" 21 0.06000 0.06000 "PHE " " HB2" "    " 1 0 0 FFFFFF  ""  -1 0 1 ""  1 ""  <> 0 114 0 114 <> 12.1 <> <> <> 1083 <> <> <>
  115 41 -3.751202 0.432166 -5.000941 26 " " F "A" 21 0.11500 0.11500 "PHE " " HD1" "    " 1 0 0 FFFFFF  ""  -1 0 1 ""  1 ""  <> 0 115 0 115 <> 10.89 <> <> <> 1084 <> <> <>
  116 41 -5.593223 3.586933 -2.790971 26 " " F "A" 21 0.11500 0.11500 "PHE " " HD2" "    " 1 0 0 FFFFFF  ""  -1 0 1 ""  1 ""  <> 0 116 0 116 <> 10.5 <> <> <> 1085 <> <> <>
  117 41 -1.679494 0.726498 -3.676859 26 " " F "A" 21 0.11500 0.11500 "PHE " " HE1" "    " 1 0 0 FFFFFF  ""  -1 0 1 ""  1 ""  <> 0 117 0 117 <> 10.68 <> <> <> 1086 <> <> <>
  118 41 -3.529461 3.868746 -1.477584 26 " " F "A" 21 0.11500 0.11500 "PHE " " HE2" "    " 1 0 0 FFFFFF  ""  -1 0 1 ""  1 ""  <> 0 118 0 118 <> 13.37 <> <> <> 1087 <> <> <>
  119 41 -1.561621 2.453162 -1.936324 26 " " F "A" 21 0.11500 0.11500 "PHE " " HZ " "    " 1 0 0 FFFFFF  ""  -1 0 1 ""  1 ""  <> 0 119 0 119 <> 9.51 <> <> <> 1088 <> <> <>
  120 25 -6.696982 -1.252088 -5.482555 27 " " R "A" 38 -0.50000 -0.50000 "ARG " " N  " "    " 7 0 0 2E2EFF  ""  2 1 9 ""  1 ""  <> 0 120 1 120 1 10.26 57 0 57 57 "CCD mismatch"  <> <>
  121 3 -6.204196 -2.587376 -5.742127 27 " " R "A" 24 0.14000 0.14000 "ARG " " CA " "    " 6 0 0 808080  ""  2 1 -70 ""  1 ""  FF2E2E  0 121 1 121 1 11.78 58 0 58 58 "CCD mismatch"  <> <>
  122 2 -4.683521 -2.566981 -5.859476 27 " " R "A" 24 0.50000 0.50000 "ARG " " C  " "    " 6 0 0 808080  ""  2 1 9 ""  1 ""  <> 0 122 0 122 1 10.64 59 0 59 59 "CCD mismatch"  <> <>
  123 15 -4.111377 -1.765702 -6.603766 27 " " R "A" 70 -0.50000 -0.50000 "ARG " " O  " "    " 8 0 0 FF2E2E  ""  2 1 9 ""  1 ""  <> 0 123 0 123 1 12.35 60 0 60 60 "CCD mismatch"  <> <>
  124 3 -6.826156 -3.115097 -7.016207 27 " " R "A" 24 -0.12000 -0.12000 "ARG " " CB " "    " 6 0 0 808080  ""  2 1 9 ""  1 ""  <> 0 124 2 124 1 11.36 61 0 61 61 "CCD mismatch"  <> <>
  125 3 -8.344885 -3.290190 -6.931748 27 " " R "A" 24 -0.05000 -0.05000 "ARG " " CG " "    " 6 0 0 808080  ""  2 1 9 ""  1 ""  <> 0 125 2 125 1 13.69 62 0 62 62 "CCD mismatch"  <> <>
  126 3 -8.866302 -3.717766 -8.269914 27 " " R "A" 24 0.19000 0.19000 "ARG " " CD " "    " 6 0 0 808080  ""  2 1 9 ""  1 ""  <> 0 126 2 126 1 17.81 63 0 63 63 "CCD mismatch"  <> <>
  127 25 -10.281954 -4.049366 -8.229610 27 " " R "A" 38 -0.69997 -0.69997 "ARG " " NE " "    " 7 0 0 2E2EFF  ""  2 1 9 ""  1 ""  <> 0 127 1 127 1 25.5 64 0 64 64 "CCD mismatch"  <> <>
  128 2 -11.008158 -4.370255 -9.292204 27 " " R "A" 24 0.63990 0.63990 "ARG " " CZ " "    " 6 0 0 808080  ""  2 1 9 ""  1 ""  <> 0 128 0 128 1 32.61 65 0 65 65 "CCD mismatch"  <> <>
  129 25 -10.450764 -4.590453 -10.472991 27 " " R "A" 38 -0.79997 -0.79997 "ARG " " NH1" "    " 7 0 0 2E2EFF  ""  2 1 9 ""  1 ""  <> 0 129 2 129 1 31.42 66 0 66 66 "CCD mismatch"  <> <>
  130 31 -12.326348 -4.489080 -9.161823 27 " " R "A" 38 -0.79997 -0.79997 "ARG " " NH2" "    " 7 1 0 2E2EFF  ""  2 1 9 ""  1 ""  <> 0 130 2 130 1 28.44 67 0 67 67 "CCD mismatch"  <> <>
  131 43 -7.169144 -0.778133 -6.245742 27 " " R "A" 21 0.30000 0.30000 "ARG " " H  " "    " 1 0 0 FFFFFF  ""  -1 0 1 ""  1 ""  <> 0 131 0 131 <> 10.26 <> <> <> 1089 <> <> <>
  132 41 -6.510117 -3.225883 -4.916194 27 " " R "A" 21 0.06000 0.06000 "ARG " " HA " "    " 1 0 0 FFFFFF  ""  -1 0 1 ""  1 ""  <> 0 132 0 132 <> 11.78 <> <> <> 1090 <> <> <>
  133 41 -6.393734 -4.089843 -7.237089 27 " " R "A" 21 0.06000 0.06000 "ARG " " HB3" "    " 1 0 0 FFFFFF  ""  -1 0 1 ""  1 ""  <> 0 133 0 133 <> 11.36 <> <> <> 1091 <> <> <>
  134 41 -6.563032 -2.478512 -7.859203 27 " " R "A" 21 0.06000 0.06000 "ARG " " HB2" "    " 1 0 0 FFFFFF  ""  -1 0 1 ""  1 ""  <> 0 134 0 134 <> 11.36 <> <> <> 1092 <> <> <>
  135 41 -8.786798 -2.323787 -6.687371 27 " " R "A" 21 0.06000 0.06000 "ARG " " HG3" "    " 1 0 0 FFFFFF  ""  -1 0 1 ""  1 ""  <> 0 135 0 135 <> 13.69 <> <> <> 1093 <> <> <>
  136 41 -8.641254 -3.968492 -6.133163 27 " " R "A" 21 0.06000 0.06000 "ARG " " HG2" "    " 1 0 0 FFFFFF  ""  -1 0 1 ""  1 ""  <> 0 136 0 136 <> 13.69 <> <> <> 1094 <> <> <>
  137 41 -8.269518 -4.530248 -8.685899 27 " " R "A" 21 0.06000 0.06000 "ARG " " HD3" "    " 1 0 0 FFFFFF  ""  -1 0 1 ""  1 ""  <> 0 137 0 137 <> 17.81 <> <> <> 1095 <> <> <>
  138 41 -8.773471 -2.890850 -8.965613 27 " " R "A" 21 0.06000 0.06000 "ARG " " HD2" "    " 1 0 0 FFFFFF  ""  -1 0 1 ""  1 ""  <> 0 138 0 138 <> 17.81 <> <> <> 1096 <> <> <>
  139 43 -10.748067 -3.903163 -7.345600 27 " " R "A" 21 0.44000 0.44000 "ARG " " HE " "    " 1 0 0 FFFFFF  ""  -1 0 1 ""  1 ""  <> 0 139 0 139 <> 25.5 <> <> <> 1097 <> <> <>
  140 43 -11.016770 -4.841320 -11.272147 27 " " R "A" 21 0.46000 0.46000 "ARG " "HH12" "    " 1 0 0 FFFFFF  ""  -1 0 1 ""  1 ""  <> 0 140 0 140 <> 31.42 <> <> <> 1098 <> <> <>
  141 43 -9.455816 -4.454893 -10.591178 27 " " R "A" 21 0.46000 0.46000 "ARG " "HH11" "    " 1 0 0 FFFFFF  ""  -1 0 1 ""  1 ""  <> 0 141 0 141 <> 31.42 <> <> <> 1099 <> <> <>
  142 44 -12.901244 -4.738548 -9.953740 27 " " R "A" 21 0.46000 0.46000 "ARG " "HH22" "    " 1 0 0 FFFFFF  ""  -1 0 1 ""  1 ""  <> 0 142 0 142 <> 28.44 <> <> <> 1100 <> <> <>
  143 44 -12.771344 -4.291604 -8.276704 27 " " R "A" 21 0.46000 0.46000 "ARG " "HH21" "    " 1 0 0 FFFFFF  ""  -1 0 1 ""  1 ""  <> 0 143 0 143 <> 28.44 <> <> <> 1101 <> <> <>
  144 25 -4.040700 -3.446182 -5.089118 28 " " A "A" 38 -0.50000 -0.50000 "ALA " " N  " "    " 7 0 0 2E2EFF  ""  2 1 9 ""  1 ""  <> 0 144 1 144 1 10.34 68 0 68 68 "CCD mismatch"  <> <>
  145 3 -2.599095 -3.563733 -5.095329 28 " " A "A" 24 0.14000 0.14000 "ALA " " CA " "    " 6 0 0 808080  ""  2 1 -70 ""  1 ""  FF2E2E  0 145 1 145 1 9.97 69 0 69 69 "CCD mismatch"  <> <>
  146 2 -2.199427 -4.856806 -4.398664 28 " " A "A" 24 0.50000 0.50000 "ALA " " C  " "    " 6 0 0 808080  ""  2 1 9 ""  1 ""  <> 0 146 0 146 1 11.41 70 0 70 70 "CCD mismatch"  <> <>
  147 15 -2.783998 -5.238683 -3.392524 28 " " A "A" 70 -0.50000 -0.50000 "ALA " " O  " "    " 8 0 0 FF2E2E  ""  2 1 9 ""  1 ""  <> 0 147 0 147 1 10.95 71 0 71 71 "CCD mismatch"  <> <>
  148 3 -1.950728 -2.366521 -4.395063 28 " " A "A" 24 -0.18000 -0.18000 "ALA " " CB " "    " 6 0 0 808080  ""  2 1 9 ""  1 ""  <> 0 148 3 148 1 11.9 72 0 72 72 "CCD mismatch"  <> <>
  149 43 -4.548761 -4.081740 -4.487329 28 " " A "A" 21 0.30000 0.30000 "ALA " " H  " "    " 1 0 0 FFFFFF  ""  -1 0 1 ""  1 ""  <> 0 149 0 149 <> 10.34 <> <> <> 1102 <> <> <>
  150 41 -2.302979 -3.613138 -6.138644 28 " " A "A" 21 0.06000 0.06000 "ALA " " HA " "    " 1 0 0 FFFFFF  ""  -1 0 1 ""  1 ""  <> 0 150 0 150 <> 9.97 <> <> <> 1103 <> <> <>
  151 41 -0.891872 -2.539811 -4.199283 28 " " A "A" 21 0.06000 0.06000 "ALA " " HB1" "    " 1 0 0 FFFFFF  ""  -1 0 1 ""  1 ""  <> 0 151 0 151 <> 11.9 <> <> <> 1104 <> <> <>
  152 41 -2.012878 -1.467252 -5.007138 28 " " A "A" 21 0.06000 0.06000 "ALA " " HB2" "    " 1 0 0 FFFFFF  ""  -1 0 1 ""  1 ""  <> 0 152 0 152 <> 11.9 <> <> <> 1105 <> <> <>
  153 41 -2.437514 -2.147547 -3.446591 28 " " A "A" 21 0.06000 0.06000 "ALA " " HB3" "    " 1 0 0 FFFFFF  ""  -1 0 1 ""  1 ""  <> 0 153 0 153 <> 11.9 <> <> <> 1106 <> <> <>
  154 25 -1.180122 -5.514584 -4.939275 29 " " G "A" 38 -0.50000 -0.50000 "GLY " " N  " "    " 7 0 0 2E2EFF  ""  2 1 9 ""  1 ""  <> 0 154 1 154 1 10.88 73 0 73 73 "CCD mismatch"  <> <>
  155 3 -0.605179 -6.672139 -4.284160 29 " " G "A" 24 0.08000 0.08000 "GLY " " CA " "    " 6 0 0 808080  ""  2 1 -70 ""  1 ""  FF2E2E  0 155 2 155 1 10.42 74 0 74 74 "CCD mismatch"  <> <>
  156 2 0.466216 -6.264180 -3.281952 29 " " G "A" 24 0.50000 0.50000 "GLY " " C  " "    " 6 0 0 808080  ""  2 1 9 ""  1 ""  <> 0 156 0 156 1 10 75 0 75 75 "CCD mismatch"  <> <>
  157 15 0.916469 -5.107316 -3.261457 29 " " G "A" 70 -0.50000 -0.50000 "GLY " " O  " "    " 8 0 0 FF2E2E  ""  2 1 9 ""  1 ""  <> 0 157 0 157 1 8.79 76 0 76 76 "CCD mismatch"  <> <>
  158 43 -0.708197 -5.141192 -5.753812 29 " " G "A" 21 0.30000 0.30000 "GLY " " H  " "    " 1 0 0 FFFFFF  ""  -1 0 1 ""  1 ""  <> 0 158 0 158 <> 10.88 <> <> <> 1107 <> <> <>
  159 41 -0.165670 -7.315196 -5.041476 29 " " G "A" 21 0.06000 0.06000 "GLY " " HA3" "    " 1 0 0 FFFFFF  ""  -1 0 1 ""  1 ""  <> 0 159 0 159 <> 10.42 <> <> <> 1108 <> <> <>
  160 41 -1.373596 -7.272219 -3.792997 29 " " G "A" 21 0.06000 0.06000 "GLY " " HA2" "    " 1 0 0 FFFFFF  ""  -1 0 1 ""  1 ""  <> 0 160 0 160 <> 10.42 <> <> <> 1109 <> <> <>
  161 25 0.870728 -7.234424 -2.458974 30 " " K "A" 38 -0.50000 -0.50000 "LYS " " N  " "    " 7 0 0 2E2EFF  ""  2 1 9 ""  1 ""  <> 0 161 1 161 1 9.77 77 0 77 77 "CCD mismatch"  <> <>
  162 3 1.944942 -7.033630 -1.506404 30 " " K "A" 24 0.14000 0.14000 "LYS " " CA " "    " 6 0 0 808080  ""  2 1 -70 ""  1 ""  FF2E2E  0 162 1 162 1 9.79 78 0 78 78 "CCD mismatch"  <> <>
  163 2 3.162439 -7.846249 -1.934398 30 " " K "A" 24 0.50000 0.50000 "LYS " " C  " "    " 6 0 0 808080  ""  2 1 9 ""  1 ""  <> 0 163 0 163 1 10.05 79 0 79 79 "CCD mismatch"  <> <>
  164 15 3.181740 -8.425505 -3.014999 30 " " K "A" 70 -0.50000 -0.50000 "LYS " " O  " "    " 8 0 0 FF2E2E  ""  2 1 9 ""  1 ""  <> 0 164 0 164 1 10.4 80 0 80 80 "CCD mismatch"  <> <>
  165 3 1.477380 -7.372210 -0.066279 30 " " K "A" 24 -0.12000 -0.12000 "LYS " " CB " "    " 6 0 0 808080  ""  2 1 9 ""  1 ""  <> 0 165 2 165 1 10.49 81 0 81 81 "CCD mismatch"  <> <>
  166 3 1.079202 -8.840886 0.177077 30 " " K "A" 24 -0.12000 -0.12000 "LYS " " CG " "    " 6 0 0 808080  ""  2 1 9 ""  1 ""  <> 0 166 2 166 1 14.81 82 0 82 82 "CCD mismatch"  <> <>
  167 3 0.717010 -9.084417 1.657460 30 " " K "A" 24 -0.12000 -0.12000 "LYS " " CD " "    " 6 0 0 808080  ""  2 1 9 ""  1 ""  <> 0 167 2 167 1 18.43 83 0 83 83 "CCD mismatch"  <> <>
  168 3 1.942279 -9.174062 2.541924 30 " " K "A" 24 0.19000 0.19000 "LYS " " CE " "    " 6 0 0 808080  ""  2 1 9 ""  1 ""  <> 0 168 2 168 1 22.27 84 0 84 84 "CCD mismatch"  <> <>
  169 32 1.580298 -9.172918 3.989886 30 " " K "A" 38 -0.30000 -0.30000 "LYS " " NZ " "    " 7 1 0 2E2EFF  ""  2 1 9 "%UT"  13 ""  <> 0 169 3 169 1 27.53 85 0 85 85 "CCD mismatch"  <> <>
  170 43 0.473462 -8.165435 -2.524533 30 " " K "A" 21 0.30000 0.30000 "LYS " " H  " "    " 1 0 0 FFFFFF  ""  -1 0 1 ""  1 ""  <> 0 170 0 170 <> 9.77 <> <> <> 1110 <> <> <>
  171 41 2.278178 -5.995291 -1.484756 30 " " K "A" 21 0.06000 0.06000 "LYS " " HA " "    " 1 0 0 FFFFFF  ""  -1 0 1 ""  1 ""  <> 0 171 0 171 <> 9.79 <> <> <> 1111 <> <> <>
  172 41 0.628899 -6.732159 0.179461 30 " " K "A" 21 0.06000 0.06000 "LYS " " HB3" "    " 1 0 0 FFFFFF  ""  -1 0 1 ""  1 ""  <> 0 172 0 172 <> 10.49 <> <> <> 1112 <> <> <>
  173 41 2.252863 -7.084481 0.633949 30 " " K "A" 21 0.06000 0.06000 "LYS " " HB2" "    " 1 0 0 FFFFFF  ""  -1 0 1 ""  1 ""  <> 0 173 0 173 <> 10.49 <> <> <> 1113 <> <> <>
  174 41 1.877096 -9.523261 -0.116359 30 " " K "A" 21 0.06000 0.06000 "LYS " " HG3" "    " 1 0 0 FFFFFF  ""  -1 0 1 ""  1 ""  <> 0 174 0 174 <> 14.81 <> <> <> 1114 <> <> <>
  175 41 0.219809 -9.092519 -0.443740 30 " " K "A" 21 0.06000 0.06000 "LYS " " HG2" "    " 1 0 0 FFFFFF  ""  -1 0 1 ""  1 ""  <> 0 175 0 175 <> 14.81 <> <> <> 1115 <> <> <>
  176 41 0.108649 -9.981599 1.743562 30 " " K "A" 21 0.06000 0.06000 "LYS " " HD3" "    " 1 0 0 FFFFFF  ""  -1 0 1 ""  1 ""  <> 0 176 0 176 <> 18.43 <> <> <> 1116 <> <> <>
  177 41 0.079245 -8.267789 2.000066 30 " " K "A" 21 0.06000 0.06000 "LYS " " HD2" "    " 1 0 0 FFFFFF  ""  -1 0 1 ""  1 ""  <> 0 177 0 177 <> 18.43 <> <> <> 1117 <> <> <>
  178 41 2.620882 -8.342899 2.369745 30 " " K "A" 21 0.06000 0.06000 "LYS " " HE3" "    " 1 0 0 FFFFFF  ""  -1 0 1 ""  1 ""  <> 0 178 0 178 <> 22.27 <> <> <> 1118 <> <> <>
  179 41 2.502112 -10.082356 2.316662 30 " " K "A" 21 0.06000 0.06000 "LYS " " HE2" "    " 1 0 0 FFFFFF  ""  -1 0 1 ""  1 ""  <> 0 179 0 179 <> 22.27 <> <> <> 1119 <> <> <>
  180 44 1.068748 -8.332345 4.241010 30 " " K "A" 21 0.33000 0.33000 "LYS " " HZ1" "    " 1 0 0 FFFFFF  ""  -1 0 1 ""  1 ""  <> 0 180 0 180 <> 27.53 <> <> <> 1120 <> <> <>
  181 44 1.013472 -9.993545 4.182403 30 " " K "A" 21 0.33000 0.33000 "LYS " " HZ2" "    " 1 0 0 FFFFFF  ""  -1 0 1 ""  1 ""  <> 0 181 0 181 <> 27.53 <> <> <> 1121 <> <> <>
  182 44 2.420675 -9.213791 4.546732 30 " " K "A" 21 0.33000 0.33000 "LYS " " HZ3" "    " 1 0 0 FFFFFF  ""  -1 0 1 ""  1 ""  <> 0 182 0 182 <> 27.53 <> <> <> 1122 <> <> <>
  183 25 4.202379 -7.835822 -1.095277 31 " " M "A" 38 -0.50000 -0.50000 "MET " " N  " "    " 7 0 0 2E2EFF  ""  2 1 9 ""  1 ""  <> 0 183 1 183 1 12.16 86 0 86 86 "CCD mismatch"  <> <>
  184 3 5.401777 -8.605659 -1.361072 31 " " M "A" 24 0.14000 0.14000 "MET " " CA " "    " 6 0 0 808080  ""  2 1 -70 ""  1 ""  FF2E2E  0 184 1 184 1 10.64 87 0 87 87 "CCD mismatch"  <> <>
  185 2 5.821298 -9.323607 -0.086116 31 " " M "A" 24 0.50000 0.50000 "MET " " C  " "    " 6 0 0 808080  ""  2 1 9 ""  1 ""  <> 0 185 0 185 1 15.72 88 0 88 88 "CCD mismatch"  <> <>
  186 15 5.402657 -8.944495 1.006167 31 " " M "A" 70 -0.50000 -0.50000 "MET " " O  " "    " 8 0 0 FF2E2E  ""  2 1 9 ""  1 ""  <> 0 186 0 186 1 15.15 89 0 89 89 "CCD mismatch"  <> <>
  187 3 6.513511 -7.682900 -1.847542 31 " " M "A" 24 -0.12000 -0.12000 "MET " " CB " "    " 6 0 0 808080  ""  2 1 9 ""  1 ""  <> 0 187 2 187 1 11.19 90 0 90 90 "CCD mismatch"  <> <>
  188 3 6.120330 -6.947828 -3.091178 31 " " M "A" 24 0.00020 0.00020 "MET " " CG " "    " 6 0 0 808080  ""  2 1 9 ""  1 ""  <> 0 188 2 188 1 10.97 91 0 91 91 "CCD mismatch"  <> <>
  189 49 7.527705 -6.411687 -4.069930 31 " " M "A" 143 -0.24040 -0.24040 "MET " " SD " "    " 16 0 0 FFFF6B  ""  2 1 9 ""  1 ""  <> 0 189 0 189 1 11.84 92 0 92 92 "CCD mismatch"  <> <>
  190 3 6.678359 -5.480221 -5.351236 31 " " M "A" 24 -0.05980 -0.05980 "MET " " CE " "    " 6 0 0 808080  ""  2 1 9 ""  1 ""  <> 0 190 3 190 1 12.02 93 0 93 93 "CCD mismatch"  <> <>
  191 43 4.153527 -7.346074 -0.211815 31 " " M "A" 21 0.30000 0.30000 "MET " " H  " "    " 1 0 0 FFFFFF  ""  -1 0 1 ""  1 ""  <> 0 191 0 191 <> 12.16 <> <> <> 1123 <> <> <>
  192 41 5.227825 -9.382370 -2.106309 31 " " M "A" 21 0.06000 0.06000 "MET " " HA " "    " 1 0 0 FFFFFF  ""  -1 0 1 ""  1 ""  <> 0 192 0 192 <> 10.64 <> <> <> 1124 <> <> <>
  193 41 7.416267 -8.264787 -2.039606 31 " " M "A" 21 0.06000 0.06000 "MET " " HB3" "    " 1 0 0 FFFFFF  ""  -1 0 1 ""  1 ""  <> 0 193 0 193 <> 11.19 <> <> <> 1125 <> <> <>
  194 41 6.772917 -6.965442 -1.067394 31 " " M "A" 21 0.06000 0.06000 "MET " " HB2" "    " 1 0 0 FFFFFF  ""  -1 0 1 ""  1 ""  <> 0 194 0 194 <> 11.19 <> <> <> 1126 <> <> <>
  195 41 5.580840 -6.046696 -2.800172 31 " " M "A" 21 0.06000 0.06000 "MET " " HG3" "    " 1 0 0 FFFFFF  ""  -1 0 1 ""  1 ""  <> 0 195 0 195 <> 10.97 <> <> <> 1127 <> <> <>
  196 41 5.422016 -7.475930 -3.726985 31 " " M "A" 21 0.06000 0.06000 "MET " " HG2" "    " 1 0 0 FFFFFF  ""  -1 0 1 ""  1 ""  <> 0 196 0 196 <> 10.97 <> <> <> 1128 <> <> <>
  197 41 7.398490 -5.055436 -6.050419 31 " " M "A" 21 0.06000 0.06000 "MET " " HE1" "    " 1 0 0 FFFFFF  ""  -1 0 1 ""  1 ""  <> 0 197 0 197 <> 12.02 <> <> <> 1129 <> <> <>
  198 41 5.999094 -6.127006 -5.907089 31 " " M "A" 21 0.06000 0.06000 "MET " " HE2" "    " 1 0 0 FFFFFF  ""  -1 0 1 ""  1 ""  <> 0 198 0 198 <> 12.02 <> <> <> 1130 <> <> <>
  199 41 6.099381 -4.666144 -4.914175 31 " " M "A" 21 0.06000 0.06000 "MET " " HE3" "    " 1 0 0 FFFFFF  ""  -1 0 1 ""  1 ""  <> 0 199 0 199 <> 12.02 <> <> <> 1131 <> <> <>
  200 25 6.688285 -10.319528 -0.253089 32 " " S "A" 38 -0.50000 -0.50000 "SER " " N  " "    " 7 0 0 2E2EFF  ""  2 1 9 ""  1 ""  <> 0 200 1 200 1 13.17 94 0 94 94 "CCD mismatch"  <> <>
  201 3 7.176396 -11.116336 0.860689 32 " " S "A" 24 0.14000 0.14000 "SER " " CA " "    " 6 0 0 808080  ""  2 1 -70 ""  1 ""  FF2E2E  0 201 1 201 1 17.8 95 0 95 95 "CCD mismatch"  <> <>
  202 2 8.698694 -11.073784 0.882093 32 " " S "A" 24 0.50000 0.50000 "SER " " C  " "    " 6 0 0 808080  ""  2 1 9 ""  1 ""  <> 0 202 0 202 1 18.73 96 0 96 96 "CCD mismatch"  <> <>
  203 15 9.330075 -10.822856 -0.143669 32 " " S "A" 70 -0.50000 -0.50000 "SER " " O  " "    " 8 0 0 FF2E2E  ""  2 1 9 ""  1 ""  <> 0 203 0 203 1 18 97 0 97 97 "CCD mismatch"  <> <>
  204 3 6.690064 -12.554901 0.738352 32 " " S "A" 24 0.14500 0.14500 "SER " " CB " "    " 6 0 0 808080  ""  2 1 9 ""  1 ""  <> 0 204 2 204 1 23.48 98 0 98 98 "CCD mismatch"  <> <>
  205 16 7.087086 -13.085498 -0.512691 32 " " S "A" 70 -0.68300 -0.68300 "SER " " OG " "    " 8 0 0 FF2E2E  ""  2 1 9 "%UT"  13 ""  <> 0 205 1 205 1 33.01 99 0 99 99 "CCD mismatch"  <> <>
  206 43 7.032068 -10.560480 -1.174396 32 " " S "A" 21 0.30000 0.30000 "SER " " H  " "    " 1 0 0 FFFFFF  ""  -1 0 1 ""  1 ""  <> 0 206 0 206 <> 13.17 <> <> <> 1132 <> <> <>
  207 41 6.826638 -10.724335 1.815775 32 " " S "A" 21 0.06000 0.06000 "SER " " HA " "    " 1 0 0 FFFFFF  ""  -1 0 1 ""  1 ""  <> 0 207 0 207 <> 17.8 <> <> <> 1133 <> <> <>
  208 41 5.602459 -12.596048 0.809732 32 " " S "A" 21 0.06000 0.06000 "SER " " HB3" "    " 1 0 0 FFFFFF  ""  -1 0 1 ""  1 ""  <> 0 208 0 208 <> 23.48 <> <> <> 1134 <> <> <>
  209 41 7.085818 -13.179287 1.540760 32 " " S "A" 21 0.06000 0.06000 "SER " " HB2" "    " 1 0 0 FFFFFF  ""  -1 0 1 ""  1 ""  <> 0 209 0 209 <> 23.48 <> <> <> 1135 <> <> <>
  210 42 6.595800 -12.636936 -1.205909 32 " " S "A" 21 0.41800 0.41800 "SER " " HG " "    " 1 0 0 FFFFFF  ""  -1 0 1 ""  1 ""  <> 0 210 0 210 <> 33.01 <> <> <> 1136 <> <> <>
  211 25 9.264912 -11.289839 2.071658 33 " " L "A" 38 -0.50000 -0.50000 "LEU " " N  " "    " 7 0 0 2E2EFF  ""  2 1 9 ""  1 ""  <> 0 211 1 211 1 19.77 100 0 100 100 "CCD mismatch"  <> <>
  212 3 10.701521 -11.357163 2.242439 33 " " L "A" 24 0.14000 0.14000 "LEU " " CA " "    " 6 0 0 808080  ""  2 1 -70 ""  1 ""  FF2E2E  0 212 1 212 1 20.23 101 0 101 101 "CCD mismatch"  <> <>
  213 2 11.028175 -12.775513 2.710131 33 " " L "A" 24 0.50000 0.50000 "LEU " " C  " "    " 6 0 0 808080  ""  2 1 9 ""  1 ""  <> 0 213 0 213 1 29.58 102 0 102 102 "CCD mismatch"  <> <>
  214 15 10.447653 -13.257876 3.679175 33 " " L "A" 70 -0.50000 -0.50000 "LEU " " O  " "    " 8 0 0 FF2E2E  ""  2 1 9 ""  1 ""  <> 0 214 0 214 1 26.46 103 0 103 103 "CCD mismatch"  <> <>
  215 3 11.151154 -10.291163 3.239173 33 " " L "A" 24 -0.12000 -0.12000 "LEU " " CB " "    " 6 0 0 808080  ""  2 1 9 ""  1 ""  <> 0 215 2 215 1 20.74 104 0 104 104 "CCD mismatch"  <> <>
  216 3 12.643155 -10.249594 3.555172 33 " " L "A" 24 -0.06000 -0.06000 "LEU " " CG " "    " 6 0 0 808080  ""  2 1 9 ""  1 ""  <> 0 216 1 216 1 24.31 105 0 105 105 "CCD mismatch"  <> <>
  217 3 13.418781 -9.568104 2.459919 33 " " L "A" 24 -0.18000 -0.18000 "LEU " " CD1" "    " 6 0 0 808080  ""  2 1 9 ""  1 ""  <> 0 217 3 217 1 22.21 106 0 106 106 "CCD mismatch"  <> <>
  218 3 12.891424 -9.575404 4.872634 33 " " L "A" 24 -0.18000 -0.18000 "LEU " " CD2" "    " 6 0 0 808080  ""  2 1 9 ""  1 ""  <> 0 218 3 218 1 26.86 107 0 107 107 "CCD mismatch"  <> <>
  219 43 8.696162 -11.464161 2.891202 33 " " L "A" 21 0.30000 0.30000 "LEU " " H  " "    " 1 0 0 FFFFFF  ""  -1 0 1 ""  1 ""  <> 0 219 0 219 <> 19.77 <> <> <> 1137 <> <> <>
  220 41 11.218707 -11.158346 1.311414 33 " " L "A" 21 0.06000 0.06000 "LEU " " HA " "    " 1 0 0 FFFFFF  ""  -1 0 1 ""  1 ""  <> 0 220 0 220 <> 20.23 <> <> <> 1138 <> <> <>
  221 41 10.603396 -10.476176 4.165640 33 " " L "A" 21 0.06000 0.06000 "LEU " " HB3" "    " 1 0 0 FFFFFF  ""  -1 0 1 ""  1 ""  <> 0 221 0 221 <> 20.74 <> <> <> 1139 <> <> <>
  222 41 10.821370 -9.305994 2.904511 33 " " L "A" 21 0.06000 0.06000 "LEU " " HB2" "    " 1 0 0 FFFFFF  ""  -1 0 1 ""  1 ""  <> 0 222 0 222 <> 20.74 <> <> <> 1140 <> <> <>
  223 41 13.029133 -11.265089 3.649260 33 " " L "A" 21 0.06000 0.06000 "LEU " " HG " "    " 1 0 0 FFFFFF  ""  -1 0 1 ""  1 ""  <> 0 223 0 223 <> 24.31 <> <> <> 1141 <> <> <>
  224 41 14.332925 -10.119108 2.254699 33 " " L "A" 21 0.06000 0.06000 "LEU " "HD11" "    " 1 0 0 FFFFFF  ""  -1 0 1 ""  1 ""  <> 0 224 0 224 <> 22.21 <> <> <> 1142 <> <> <>
  225 41 12.861256 -9.528052 1.524211 33 " " L "A" 21 0.06000 0.06000 "LEU " "HD12" "    " 1 0 0 FFFFFF  ""  -1 0 1 ""  1 ""  <> 0 225 0 225 <> 22.21 <> <> <> 1143 <> <> <>
  226 41 13.700818 -8.540850 2.693550 33 " " L "A" 21 0.06000 0.06000 "LEU " "HD13" "    " 1 0 0 FFFFFF  ""  -1 0 1 ""  1 ""  <> 0 226 0 226 <> 22.21 <> <> <> 1144 <> <> <>
  227 41 13.675262 -8.817787 4.836172 33 " " L "A" 21 0.06000 0.06000 "LEU " "HD21" "    " 1 0 0 FFFFFF  ""  -1 0 1 ""  1 ""  <> 0 227 0 227 <> 26.86 <> <> <> 1145 <> <> <>
  228 41 12.002016 -9.085361 5.271939 33 " " L "A" 21 0.06000 0.06000 "LEU " "HD22" "    " 1 0 0 FFFFFF  ""  -1 0 1 ""  1 ""  <> 0 228 0 228 <> 26.86 <> <> <> 1146 <> <> <>
  229 41 13.211793 -10.306658 5.616605 33 " " L "A" 21 0.06000 0.06000 "LEU " "HD23" "    " 1 0 0 FFFFFF  ""  -1 0 1 ""  1 ""  <> 0 229 0 229 <> 26.86 <> <> <> 1147 <> <> <>
  230 25 11.912192 -13.453332 1.969096 34 " " K "A" 38 -0.50000 -0.50000 "LYS " " N  " "    " 7 0 0 2E2EFF  ""  2 1 9 ""  1 ""  <> 0 230 1 230 1 26.49 108 0 108 108 "CCD mismatch"  <> <>
  231 3 12.458960 -14.737802 2.376561 34 " " K "A" 24 0.14000 0.14000 "LYS " " CA " "    " 6 0 0 808080  ""  2 1 -70 ""  1 ""  FF2E2E  0 231 1 231 1 31.99 109 0 109 109 "CCD mismatch"  <> <>
  232 2 13.971848 -14.561646 2.377786 34 " " K "A" 24 0.50000 0.50000 "LYS " " C  " "    " 6 0 0 808080  ""  2 1 9 ""  1 ""  <> 0 232 0 232 1 30.53 110 0 110 110 "CCD mismatch"  <> <>
  233 15 14.551029 -14.204370 1.356423 34 " " K "A" 70 -0.50000 -0.50000 "LYS " " O  " "    " 8 0 0 FF2E2E  ""  2 1 9 ""  1 ""  <> 0 233 0 233 1 29.47 111 0 111 111 "CCD mismatch"  <> <>
  234 3 11.999073 -15.881021 1.444334 34 " " K "A" 24 -0.12000 -0.12000 "LYS " " CB " "    " 6 0 0 808080  ""  2 1 9 ""  1 ""  <> 0 234 2 234 1 36.72 112 0 112 112 "CCD mismatch"  <> <>
  235 3 12.588146 -15.886259 0.022189 34 " " K "A" 24 -0.12000 -0.12000 "LYS " " CG " "    " 6 0 0 808080  ""  2 1 9 ""  1 ""  <> 0 235 2 235 1 45.31 113 0 113 113 "CCD mismatch"  <> <>
  236 3 13.910331 -16.687728 -0.099182 34 " " K "A" 24 -0.12000 -0.12000 "LYS " " CD " "    " 6 0 0 808080  ""  2 1 9 ""  1 ""  <> 0 236 2 236 1 50.51 114 0 114 114 "CCD mismatch"  <> <>
  237 3 14.441677 -16.756633 -1.509873 34 " " K "A" 24 0.19000 0.19000 "LYS " " CE " "    " 6 0 0 808080  ""  2 1 9 ""  1 ""  <> 0 237 2 237 1 44.17 115 0 115 115 "CCD mismatch"  <> <>
  238 32 15.875410 -17.145613 -1.521339 34 " " K "A" 38 -0.30000 -0.30000 "LYS " " NZ " "    " 7 1 0 2E2EFF  ""  2 1 9 "%UT"  13 ""  <> 0 238 3 238 1 42.45 116 0 116 116 "CCD mismatch"  <> <>
  239 43 12.324278 -13.022415 1.150867 34 " " K "A" 21 0.30000 0.30000 "LYS " " H  " "    " 1 0 0 FFFFFF  ""  -1 0 1 ""  1 ""  <> 0 239 0 239 <> 26.49 <> <> <> 1148 <> <> <>
  240 41 12.152124 -14.997605 3.391947 34 " " K "A" 21 0.06000 0.06000 "LYS " " HA " "    " 1 0 0 FFFFFF  ""  -1 0 1 ""  1 ""  <> 0 240 0 240 <> 31.99 <> <> <> 1149 <> <> <>
  241 41 10.911484 -15.833077 1.372829 34 " " K "A" 21 0.06000 0.06000 "LYS " " HB3" "    " 1 0 0 FFFFFF  ""  -1 0 1 ""  1 ""  <> 0 241 0 241 <> 36.72 <> <> <> 1150 <> <> <>
  242 41 12.209188 -16.841124 1.917401 34 " " K "A" 21 0.06000 0.06000 "LYS " " HB2" "    " 1 0 0 FFFFFF  ""  -1 0 1 ""  1 ""  <> 0 242 0 242 <> 36.72 <> <> <> 1151 <> <> <>
  243 41 12.710508 -14.869575 -0.352460 34 " " K "A" 21 0.06000 0.06000 "LYS " " HG3" "    " 1 0 0 FFFFFF  ""  -1 0 1 ""  1 ""  <> 0 243 0 243 <> 45.31 <> <> <> 1152 <> <> <>
  244 41 11.854459 -16.344280 -0.642318 34 " " K "A" 21 0.06000 0.06000 "LYS " " HG2" "    " 1 0 0 FFFFFF  ""  -1 0 1 ""  1 ""  <> 0 244 0 244 <> 45.31 <> <> <> 1153 <> <> <>
  245 41 13.686536 -17.711318 0.205567 34 " " K "A" 21 0.06000 0.06000 "LYS " " HD3" "    " 1 0 0 FFFFFF  ""  -1 0 1 ""  1 ""  <> 0 245 0 245 <> 50.51 <> <> <> 1154 <> <> <>
  246 41 14.689859 -16.393970 0.594502 34 " " K "A" 21 0.06000 0.06000 "LYS " " HD2" "    " 1 0 0 FFFFFF  ""  -1 0 1 ""  1 ""  <> 0 246 0 246 <> 50.51 <> <> <> 1155 <> <> <>
  247 41 14.349237 -15.798735 -2.015733 34 " " K "A" 21 0.06000 0.06000 "LYS " " HE3" "    " 1 0 0 FFFFFF  ""  -1 0 1 ""  1 ""  <> 0 247 0 247 <> 44.17 <> <> <> 1156 <> <> <>
  248 41 13.863944 -17.471178 -2.097285 34 " " K "A" 21 0.06000 0.06000 "LYS " " HE2" "    " 1 0 0 FFFFFF  ""  -1 0 1 ""  1 ""  <> 0 248 0 248 <> 44.17 <> <> <> 1157 <> <> <>
  249 44 16.413714 -16.452851 -1.019765 34 " " K "A" 21 0.33000 0.33000 "LYS " " HZ1" "    " 1 0 0 FFFFFF  ""  -1 0 1 ""  1 ""  <> 0 249 0 249 <> 42.45 <> <> <> 1158 <> <> <>
  250 44 15.986997 -18.046573 -1.078791 34 " " K "A" 21 0.33000 0.33000 "LYS " " HZ2" "    " 1 0 0 FFFFFF  ""  -1 0 1 ""  1 ""  <> 0 250 0 250 <> 42.45 <> <> <> 1159 <> <> <>
  251 44 16.203664 -17.196009 -2.475351 34 " " K "A" 21 0.33000 0.33000 "LYS " " HZ3" "    " 1 0 0 FFFFFF  ""  -1 0 1 ""  1 ""  <> 0 251 0 251 <> 42.45 <> <> <> 1160 <> <> <>
  252 25 14.603881 -14.774130 3.535719 35 " " G "A" 38 -0.50000 -0.50000 "GLY " " N  " "    " 7 0 0 2E2EFF  ""  0 1 9 ""  1 ""  <> 0 252 1 252 1 31.13 117 0 117 117 "CCD mismatch"  <> <>
  253 3 16.018180 -14.484472 3.673122 35 " " G "A" 24 0.08000 0.08000 "GLY " " CA " "    " 6 0 0 808080  ""  0 1 -70 ""  1 ""  FF2E2E  0 253 2 253 1 29.23 118 0 118 118 "CCD mismatch"  <> <>
  254 2 16.273798 -12.991224 3.496885 35 " " G "A" 24 0.50000 0.50000 "GLY " " C  " "    " 6 0 0 808080  ""  0 1 9 ""  1 ""  <> 0 254 0 254 1 28.66 119 0 119 119 "CCD mismatch"  <> <>
  255 15 15.846118 -12.186583 4.323245 35 " " G "A" 70 -0.50000 -0.50000 "GLY " " O  " "    " 8 0 0 FF2E2E  ""  0 1 9 ""  1 ""  <> 0 255 0 255 1 30.32 120 0 120 120 "CCD mismatch"  <> <>
  256 43 14.092684 -15.053653 4.360526 35 " " G "A" 21 0.30000 0.30000 "GLY " " H  " "    " 1 0 0 FFFFFF  ""  -1 0 1 ""  1 ""  <> 0 256 0 256 <> 31.13 <> <> <> 1161 <> <> <>
  257 41 16.599935 -15.072440 2.960614 35 " " G "A" 21 0.06000 0.06000 "GLY " " HA3" "    " 1 0 0 FFFFFF  ""  -1 0 1 ""  1 ""  <> 0 257 0 257 <> 29.23 <> <> <> 1162 <> <> <>
  258 41 16.343390 -14.783294 4.669830 35 " " G "A" 21 0.06000 0.06000 "GLY " " HA2" "    " 1 0 0 FFFFFF  ""  -1 0 1 ""  1 ""  <> 0 258 0 258 <> 29.23 <> <> <> 1163 <> <> <>
  259 25 16.964513 -12.624442 2.408456 36 " " T "A" 38 -0.50000 -0.50000 "THR " " N  " "    " 7 0 0 2E2EFF  ""  0 1 9 ""  1 ""  <> 0 259 1 259 1 21.69 121 0 121 121 "CCD mismatch"  <> <>
  260 3 17.126405 -11.224883 2.057671 36 " " T "A" 24 0.14000 0.14000 "THR " " CA " "    " 6 0 0 808080  ""  0 1 -70 ""  1 ""  FF2E2E  0 260 1 260 1 23.68 122 0 122 122 "CCD mismatch"  <> <>
  261 2 16.487141 -10.936632 0.702200 36 " " T "A" 24 0.50000 0.50000 "THR " " C  " "    " 6 0 0 808080  ""  0 1 9 ""  1 ""  <> 0 261 0 261 1 23.17 123 0 123 123 "CCD mismatch"  <> <>
  262 15 16.770355 -9.894639 0.115771 36 " " T "A" 70 -0.50000 -0.50000 "THR " " O  " "    " 8 0 0 FF2E2E  ""  0 1 9 ""  1 ""  <> 0 262 0 262 1 23.97 124 0 124 124 "CCD mismatch"  <> <>
  263 3 18.603088 -10.829215 2.021305 36 " " T "A" 24 0.20500 0.20500 "THR " " CB " "    " 6 0 0 808080  ""  0 1 9 ""  1 ""  <> 0 263 1 263 1 29.66 125 0 125 125 "CCD mismatch"  <> <>
  264 16 19.287007 -11.847614 1.285466 36 " " T "A" 70 -0.68300 -0.68300 "THR " " OG1" "    " 8 0 0 FF2E2E  ""  0 1 9 "%UT"  13 ""  <> 0 264 1 264 1 29.94 126 0 126 126 "CCD mismatch"  <> <>
  265 3 19.200308 -10.648631 3.417866 36 " " T "A" 24 -0.18000 -0.18000 "THR " " CG2" "    " 6 0 0 808080  ""  0 1 9 ""  1 ""  <> 0 265 3 265 1 36.25 127 0 127 127 "CCD mismatch"  <> <>
  266 43 17.302358 -13.309165 1.745111 36 " " T "A" 21 0.30000 0.30000 "THR " " H  " "    " 1 0 0 FFFFFF  ""  -1 0 1 ""  1 ""  <> 0 266 0 266 <> 21.69 <> <> <> 1164 <> <> <>
  267 41 16.624257 -10.554079 2.756370 36 " " T "A" 21 0.06000 0.06000 "THR " " HA " "    " 1 0 0 FFFFFF  ""  -1 0 1 ""  1 ""  <> 0 267 0 267 <> 23.68 <> <> <> 1165 <> <> <>
  268 41 18.761838 -9.884936 1.498990 36 " " T "A" 21 0.06000 0.06000 "THR " " HB " "    " 1 0 0 FFFFFF  ""  -1 0 1 ""  1 ""  <> 0 268 0 268 <> 29.66 <> <> <> 1166 <> <> <>
  269 42 20.227512 -11.652654 1.303875 36 " " T "A" 21 0.41800 0.41800 "THR " " HG1" "    " 1 0 0 FFFFFF  ""  -1 0 1 ""  1 ""  <> 0 269 0 269 <> 29.94 <> <> <> 1167 <> <> <>
  270 41 20.253073 -10.370803 3.361782 36 " " T "A" 21 0.06000 0.06000 "THR " "HG21" "    " 1 0 0 FFFFFF  ""  -1 0 1 ""  1 ""  <> 0 270 0 270 <> 36.25 <> <> <> 1168 <> <> <>
  271 41 18.681314 -9.862728 3.967303 36 " " T "A" 21 0.06000 0.06000 "THR " "HG22" "    " 1 0 0 FFFFFF  ""  -1 0 1 ""  1 ""  <> 0 271 0 271 <> 36.25 <> <> <> 1169 <> <> <>
  272 41 19.129724 -11.565329 4.004210 36 " " T "A" 21 0.06000 0.06000 "THR " "HG23" "    " 1 0 0 FFFFFF  ""  -1 0 1 ""  1 ""  <> 0 272 0 272 <> 36.25 <> <> <> 1170 <> <> <>
  273 25 15.618389 -11.843793 0.223703 37 " " T "A" 38 -0.50000 -0.50000 "THR " " N  " "    " 7 0 0 2E2EFF  ""  2 1 9 ""  1 ""  <> 0 273 1 273 1 17.31 128 0 128 128 "CCD mismatch"  <> <>
  274 3 15.026535 -11.678755 -1.095588 37 " " T "A" 24 0.14000 0.14000 "THR " " CA " "    " 6 0 0 808080  ""  2 1 -70 ""  1 ""  FF2E2E  0 274 1 274 1 16.45 129 0 129 129 "CCD mismatch"  <> <>
  275 2 13.580995 -11.200975 -1.017509 37 " " T "A" 24 0.50000 0.50000 "THR " " C  " "    " 6 0 0 808080  ""  2 1 9 ""  1 ""  <> 0 275 0 275 1 18.35 130 0 130 130 "CCD mismatch"  <> <>
  276 15 12.733571 -11.837547 -0.385660 37 " " T "A" 70 -0.50000 -0.50000 "THR " " O  " "    " 8 0 0 FF2E2E  ""  2 1 9 ""  1 ""  <> 0 276 0 276 1 17.18 131 0 131 131 "CCD mismatch"  <> <>
  277 3 15.141809 -12.966982 -1.898137 37 " " T "A" 24 0.20500 0.20500 "THR " " CB " "    " 6 0 0 808080  ""  2 1 9 ""  1 ""  <> 0 277 1 277 1 20.45 132 0 132 132 "CCD mismatch"  <> <>
  278 16 16.554010 -13.291569 -1.995539 37 " " T "A" 70 -0.68300 -0.68300 "THR " " OG1" "    " 8 0 0 FF2E2E  ""  2 1 9 "%UT"  13 ""  <> 0 278 1 278 1 21.66 133 0 133 133 "CCD mismatch"  <> <>
  279 3 14.520391 -12.834527 -3.271302 37 " " T "A" 24 -0.18000 -0.18000 "THR " " CG2" "    " 6 0 0 808080  ""  2 1 9 ""  1 ""  <> 0 279 3 279 1 19.32 134 0 134 134 "CCD mismatch"  <> <>
  280 43 15.374506 -12.675355 0.748088 37 " " T "A" 21 0.30000 0.30000 "THR " " H  " "    " 1 0 0 FFFFFF  ""  -1 0 1 ""  1 ""  <> 0 280 0 280 <> 17.31 <> <> <> 1171 <> <> <>
  281 41 15.600392 -10.957848 -1.654669 37 " " T "A" 21 0.06000 0.06000 "THR " " HA " "    " 1 0 0 FFFFFF  ""  -1 0 1 ""  1 ""  <> 0 281 0 281 <> 16.45 <> <> <> 1172 <> <> <>
  282 41 14.652483 -13.768843 -1.350402 37 " " T "A" 21 0.06000 0.06000 "THR " " HB " "    " 1 0 0 FFFFFF  ""  -1 0 1 ""  1 ""  <> 0 282 0 282 <> 20.45 <> <> <> 1173 <> <> <>
  283 42 16.874072 -13.534535 -1.118333 37 " " T "A" 21 0.41800 0.41800 "THR " " HG1" "    " 1 0 0 FFFFFF  ""  -1 0 1 ""  1 ""  <> 0 283 0 283 <> 21.66 <> <> <> 1174 <> <> <>
  284 41 14.755233 -13.706399 -3.882198 37 " " T "A" 21 0.06000 0.06000 "THR " "HG21" "    " 1 0 0 FFFFFF  ""  -1 0 1 ""  1 ""  <> 0 284 0 284 <> 19.32 <> <> <> 1175 <> <> <>
  285 41 13.433313 -12.769237 -3.230965 37 " " T "A" 21 0.06000 0.06000 "THR " "HG22" "    " 1 0 0 FFFFFF  ""  -1 0 1 ""  1 ""  <> 0 285 0 285 <> 19.32 <> <> <> 1176 <> <> <>
  286 41 14.889152 -11.956554 -3.802453 37 " " T "A" 21 0.06000 0.06000 "THR " "HG23" "    " 1 0 0 FFFFFF  ""  -1 0 1 ""  1 ""  <> 0 286 0 286 <> 19.32 <> <> <> 1177 <> <> <>
  287 25 13.311621 -10.076657 -1.685760 38 " " V "A" 38 -0.50000 -0.50000 "VAL " " N  " "    " 7 0 0 2E2EFF  ""  2 1 9 ""  1 ""  <> 0 287 1 287 1 13.85 135 0 135 135 "CCD mismatch"  <> <>
  288 3 11.948638 -9.589961 -1.843795 38 " " V "A" 24 0.14000 0.14000 "VAL " " CA " "    " 6 0 0 808080  ""  2 1 -70 ""  1 ""  FF2E2E  0 288 1 288 1 13.85 136 0 136 136 "CCD mismatch"  <> <>
  289 2 11.317964 -10.216575 -3.084448 38 " " V "A" 24 0.50000 0.50000 "VAL " " C  " "    " 6 0 0 808080  ""  2 1 9 ""  1 ""  <> 0 289 0 289 1 14.67 137 0 137 137 "CCD mismatch"  <> <>
  290 15 11.874674 -10.121144 -4.178867 38 " " V "A" 70 -0.50000 -0.50000 "VAL " " O  " "    " 8 0 0 FF2E2E  ""  2 1 9 ""  1 ""  <> 0 290 0 290 1 13.73 138 0 138 138 "CCD mismatch"  <> <>
  291 3 11.888958 -8.063632 -1.942435 38 " " V "A" 24 -0.06000 -0.06000 "VAL " " CB " "    " 6 0 0 808080  ""  2 1 9 ""  1 ""  <> 0 291 1 291 1 11.12 139 0 139 139 "CCD mismatch"  <> <>
  292 3 10.438383 -7.589872 -2.116284 38 " " V "A" 24 -0.18000 -0.18000 "VAL " " CG1" "    " 6 0 0 808080  ""  2 1 9 ""  1 ""  <> 0 292 3 292 1 12.42 140 0 140 140 "CCD mismatch"  <> <>
  293 3 12.551966 -7.399106 -0.755450 38 " " V "A" 24 -0.18000 -0.18000 "VAL " " CG2" "    " 6 0 0 808080  ""  2 1 9 ""  1 ""  <> 0 293 3 293 1 16.55 141 0 141 141 "CCD mismatch"  <> <>
  294 43 14.041308 -9.595697 -2.199932 38 " " V "A" 21 0.30000 0.30000 "VAL " " H  " "    " 1 0 0 FFFFFF  ""  -1 0 1 ""  1 ""  <> 0 294 0 294 <> 13.85 <> <> <> 1178 <> <> <>
  295 41 11.375666 -9.858114 -0.960089 38 " " V "A" 21 0.06000 0.06000 "VAL " " HA " "    " 1 0 0 FFFFFF  ""  -1 0 1 ""  1 ""  <> 0 295 0 295 <> 13.85 <> <> <> 1179 <> <> <>
  296 41 12.442715 -7.745741 -2.827864 38 " " V "A" 21 0.06000 0.06000 "VAL " " HB " "    " 1 0 0 FFFFFF  ""  -1 0 1 ""  1 ""  <> 0 296 0 296 <> 11.12 <> <> <> 1180 <> <> <>
  297 41 10.379044 -6.502121 -2.075212 38 " " V "A" 21 0.06000 0.06000 "VAL " "HG11" "    " 1 0 0 FFFFFF  ""  -1 0 1 ""  1 ""  <> 0 297 0 297 <> 12.42 <> <> <> 1181 <> <> <>
  298 41 10.010903 -7.880489 -3.075772 38 " " V "A" 21 0.06000 0.06000 "VAL " "HG12" "    " 1 0 0 FFFFFF  ""  -1 0 1 ""  1 ""  <> 0 298 0 298 <> 12.42 <> <> <> 1182 <> <> <>
  299 41 9.794215 -7.979478 -1.327010 38 " " V "A" 21 0.06000 0.06000 "VAL " "HG13" "    " 1 0 0 FFFFFF  ""  -1 0 1 ""  1 ""  <> 0 299 0 299 <> 12.42 <> <> <> 1183 <> <> <>
  300 41 12.488584 -6.313241 -0.831466 38 " " V "A" 21 0.06000 0.06000 "VAL " "HG21" "    " 1 0 0 FFFFFF  ""  -1 0 1 ""  1 ""  <> 0 300 0 300 <> 16.55 <> <> <> 1184 <> <> <>
  301 41 12.070501 -7.689266 0.178740 38 " " V "A" 21 0.06000 0.06000 "VAL " "HG22" "    " 1 0 0 FFFFFF  ""  -1 0 1 ""  1 ""  <> 0 301 0 301 <> 16.55 <> <> <> 1185 <> <> <>
  302 41 13.610056 -7.650930 -0.680012 38 " " V "A" 21 0.06000 0.06000 "VAL " "HG23" "    " 1 0 0 FFFFFF  ""  -1 0 1 ""  1 ""  <> 0 302 0 302 <> 16.55 <> <> <> 1186 <> <> <>
  303 25 10.154293 -10.854159 -2.899105 39 " " T "A" 38 -0.50000 -0.50000 "THR " " N  " "    " 7 0 0 2E2EFF  ""  2 1 9 ""  1 ""  <> 0 303 1 303 1 13.45 142 0 142 142 "CCD mismatch"  <> <>
  304 3 9.419030 -11.512764 -3.964578 39 " " T "A" 24 0.14000 0.14000 "THR " " CA " "    " 6 0 0 808080  ""  2 1 -70 ""  1 ""  FF2E2E  0 304 1 304 1 12.51 143 0 143 143 "CCD mismatch"  <> <>
  305 2 7.986783 -10.990697 -3.978086 39 " " T "A" 24 0.50000 0.50000 "THR " " C  " "    " 6 0 0 808080  ""  2 1 9 ""  1 ""  <> 0 305 0 305 1 13.72 144 0 144 144 "CCD mismatch"  <> <>
  306 15 7.288105 -11.058432 -2.970728 39 " " T "A" 70 -0.50000 -0.50000 "THR " " O  " "    " 8 0 0 FF2E2E  ""  2 1 9 ""  1 ""  <> 0 306 0 306 1 14.09 145 0 145 145 "CCD mismatch"  <> <>
  307 3 9.403195 -13.039373 -3.778908 39 " " T "A" 24 0.20500 0.20500 "THR " " CB " "    " 6 0 0 808080  ""  2 1 9 ""  1 ""  <> 0 307 1 307 1 18.92 146 0 146 146 "CCD mismatch"  <> <>
  308 16 10.746261 -13.537665 -3.863042 39 " " T "A" 70 -0.68300 -0.68300 "THR " " OG1" "    " 8 0 0 FF2E2E  ""  2 1 9 "%UT"  13 ""  <> 0 308 1 308 1 21.92 147 0 147 147 "CCD mismatch"  <> <>
  309 3 8.535669 -13.740551 -4.820858 39 " " T "A" 24 -0.18000 -0.18000 "THR " " CG2" "    " 6 0 0 808080  ""  2 1 9 ""  1 ""  <> 0 309 3 309 1 18.67 148 0 148 148 "CCD mismatch"  <> <>
  310 43 9.744015 -10.895322 -1.973375 39 " " T "A" 21 0.30000 0.30000 "THR " " H  " "    " 1 0 0 FFFFFF  ""  -1 0 1 ""  1 ""  <> 0 310 0 310 <> 13.45 <> <> <> 1187 <> <> <>
  311 41 9.909084 -11.345929 -4.919986 39 " " T "A" 21 0.06000 0.06000 "THR " " HA " "    " 1 0 0 FFFFFF  ""  -1 0 1 ""  1 ""  <> 0 311 0 311 <> 12.51 <> <> <> 1188 <> <> <>
  312 41 9.031803 -13.290130 -2.783512 39 " " T "A" 21 0.06000 0.06000 "THR " " HB " "    " 1 0 0 FFFFFF  ""  -1 0 1 ""  1 ""  <> 0 312 0 312 <> 18.92 <> <> <> 1189 <> <> <>
  313 42 11.259803 -13.121436 -3.165387 39 " " T "A" 21 0.41800 0.41800 "THR " " HG1" "    " 1 0 0 FFFFFF  ""  -1 0 1 ""  1 ""  <> 0 313 0 313 <> 21.92 <> <> <> 1190 <> <> <>
  314 41 8.658163 -14.821565 -4.759954 39 " " T "A" 21 0.06000 0.06000 "THR " "HG21" "    " 1 0 0 FFFFFF  ""  -1 0 1 ""  1 ""  <> 0 314 0 314 <> 18.67 <> <> <> 1191 <> <> <>
  315 41 7.474333 -13.555079 -4.667974 39 " " T "A" 21 0.06000 0.06000 "THR " "HG22" "    " 1 0 0 FFFFFF  ""  -1 0 1 ""  1 ""  <> 0 315 0 315 <> 18.67 <> <> <> 1192 <> <> <>
  316 41 8.794551 -13.435623 -5.835552 39 " " T "A" 21 0.06000 0.06000 "THR " "HG23" "    " 1 0 0 FFFFFF  ""  -1 0 1 ""  1 ""  <> 0 316 0 316 <> 18.67 <> <> <> 1193 <> <> <>
  317 25 7.490331 -10.455810 -5.108182 40 " " P "A" 38 -0.14000 -0.14000 "PRO " " N  " "    " 7 0 0 2E2EFF  ""  0 1 9 ""  1 ""  <> 0 317 0 317 1 12.31 149 0 149 149 "CCD mismatch"  <> <>
  318 3 6.089203 -10.046394 -5.187925 40 " " P "A" 24 0.01000 0.01000 "PRO " " CA " "    " 6 0 0 808080  ""  0 1 -70 ""  1 ""  FF2E2E  0 318 1 318 1 9.83 150 0 150 150 "CCD mismatch"  <> <>
  319 2 5.130694 -11.190409 -4.888908 40 " " P "A" 24 0.50000 0.50000 "PRO " " C  " "    " 6 0 0 808080  ""  0 1 9 ""  1 ""  <> 0 319 0 319 1 13.06 151 0 151 151 "CCD mismatch"  <> <>
  320 15 5.321083 -12.309538 -5.351685 40 " " P "A" 70 -0.50000 -0.50000 "PRO " " O  " "    " 8 0 0 FF2E2E  ""  0 1 9 ""  1 ""  <> 0 320 0 320 1 14.54 152 0 152 152 "CCD mismatch"  <> <>
  321 3 5.969630 -9.527025 -6.622778 40 " " P "A" 24 -0.12000 -0.12000 "PRO " " CB " "    " 6 0 0 808080  ""  0 1 9 ""  1 ""  <> 0 321 2 321 1 11.75 153 0 153 153 "CCD mismatch"  <> <>
  322 3 7.400889 -9.013911 -6.921297 40 " " P "A" 24 -0.12000 -0.12000 "PRO " " CG " "    " 6 0 0 808080  ""  0 1 9 ""  1 ""  <> 0 322 2 322 1 10.47 154 0 154 154 "CCD mismatch"  <> <>
  323 3 8.232444 -10.146415 -6.341407 40 " " P "A" 24 -0.05000 -0.05000 "PRO " " CD " "    " 6 0 0 808080  ""  0 1 9 ""  1 ""  <> 0 323 2 323 1 12.39 155 0 155 155 "CCD mismatch"  <> <>
  324 41 5.951197 -9.249871 -4.476361 40 " " P "A" 21 0.06000 0.06000 "PRO " " HA " "    " 1 0 0 FFFFFF  ""  -1 0 1 ""  1 ""  <> 0 324 0 324 <> 9.83 <> <> <> 1194 <> <> <>
  325 41 5.222627 -8.738160 -6.714936 40 " " P "A" 21 0.06000 0.06000 "PRO " " HB3" "    " 1 0 0 FFFFFF  ""  -1 0 1 ""  1 ""  <> 0 325 0 325 <> 11.75 <> <> <> 1195 <> <> <>
  326 41 5.704465 -10.322494 -7.315867 40 " " P "A" 21 0.06000 0.06000 "PRO " " HB2" "    " 1 0 0 FFFFFF  ""  -1 0 1 ""  1 ""  <> 0 326 0 326 <> 11.75 <> <> <> 1196 <> <> <>
  327 41 7.593627 -8.086733 -6.385182 40 " " P "A" 21 0.06000 0.06000 "PRO " " HG3" "    " 1 0 0 FFFFFF  ""  -1 0 1 ""  1 ""  <> 0 327 0 327 <> 10.47 <> <> <> 1197 <> <> <>
  328 41 7.585393 -8.826229 -7.975357 40 " " P "A" 21 0.06000 0.06000 "PRO " " HG2" "    " 1 0 0 FFFFFF  ""  -1 0 1 ""  1 ""  <> 0 328 0 328 <> 10.47 <> <> <> 1198 <> <> <>
  329 41 8.259324 -11.030300 -6.977040 40 " " P "A" 21 0.06000 0.06000 "PRO " " HD2" "    " 1 0 0 FFFFFF  ""  -1 0 1 ""  1 ""  <> 0 329 0 329 <> 12.39 <> <> <> 1199 <> <> <>
  330 41 9.249383 -9.790345 -6.176022 40 " " P "A" 21 0.06000 0.06000 "PRO " " HD3" "    " 1 0 0 FFFFFF  ""  -1 0 1 ""  1 ""  <> 0 330 0 330 <> 12.39 <> <> <> 1200 <> <> <>
  331 25 4.087128 -10.877735 -4.118775 41 " " D "A" 38 -0.50000 -0.50000 "ASP " " N  " "    " 7 0 0 2E2EFF  ""  0 1 9 ""  1 ""  <> 0 331 1 331 1 9.89 156 0 156 156 "CCD mismatch"  <> <>
  332 3 3.036924 -11.840638 -3.839368 41 " " D "A" 24 0.14000 0.14000 "ASP " " CA " "    " 6 0 0 808080  ""  0 1 -70 ""  1 ""  FF2E2E  0 332 1 332 1 10.36 157 0 157 157 "CCD mismatch"  <> <>
  333 2 1.955933 -11.627601 -4.889385 41 " " D "A" 24 0.50000 0.50000 "ASP " " C  " "    " 6 0 0 808080  ""  0 1 9 ""  1 ""  <> 0 333 0 333 1 14.37 158 0 158 158 "CCD mismatch"  <> <>
  334 15 1.509927 -10.498300 -5.102372 41 " " D "A" 70 -0.50000 -0.50000 "ASP " " O  " "    " 8 0 0 FF2E2E  ""  0 1 9 ""  1 ""  <> 0 334 0 334 1 12.38 159 0 159 159 "CCD mismatch"  <> <>
  335 3 2.528343 -11.585114 -2.419205 41 " " D "A" 24 -0.22000 -0.22000 "ASP " " CB " "    " 6 0 0 808080  ""  0 1 9 ""  1 ""  <> 0 335 2 335 1 14.77 160 0 160 160 "CCD mismatch"  <> <>
  336 2 1.555558 -12.600797 -1.897635 41 " " D "A" 24 0.70000 0.70000 "ASP " " CG " "    " 6 0 0 808080  ""  0 1 9 "%UT"  13 ""  <> 0 336 0 336 1 17.53 161 0 161 161 "CCD mismatch"  <> <>
  337 15 0.633765 -12.980813 -2.646048 41 " " D "A" 70 -0.80000 -0.80000 "ASP " " OD1" "    " 8 0 0 FF2E2E  ""  0 1 9 ""  1 ""  <> 0 337 0 337 1 19.58 162 0 162 162 "CCD mismatch"  <> <>
  338 18 1.688413 -12.982341 -0.745344 41 " " D "A" 70 -0.80000 -0.80000 "ASP " " OD2" "    " 8 -1 0 FF2E2E  ""  0 1 9 ""  1 ""  <> 0 338 0 338 1 20.06 163 0 163 163 "CCD mismatch"  <> <>
  339 43 3.951600 -9.937876 -3.767203 41 " " D "A" 21 0.30000 0.30000 "ASP " " H  " "    " 1 0 0 FFFFFF  ""  -1 0 1 ""  1 ""  <> 0 339 0 339 <> 9.89 <> <> <> 1201 <> <> <>
  340 41 3.411104 -12.865856 -3.888992 41 " " D "A" 21 0.06000 0.06000 "ASP " " HA " "    " 1 0 0 FFFFFF  ""  -1 0 1 ""  1 ""  <> 0 340 0 340 <> 10.36 <> <> <> 1202 <> <> <>
  341 41 2.053444 -10.608437 -2.350224 41 " " D "A" 21 0.06000 0.06000 "ASP " " HB3" "    " 1 0 0 FFFFFF  ""  -1 0 1 ""  1 ""  <> 0 341 0 341 <> 14.77 <> <> <> 1203 <> <> <>
  342 41 3.387090 -11.517748 -1.746784 41 " " D "A" 21 0.06000 0.06000 "ASP " " HB2" "    " 1 0 0 FFFFFF  ""  -1 0 1 ""  1 ""  <> 0 342 0 342 <> 14.77 <> <> <> 1204 <> <> <>
  343 25 1.539253 -12.708008 -5.556024 42 " " K "A" 38 -0.50000 -0.50000 "LYS " " N  " "    " 7 0 0 2E2EFF  ""  0 1 9 ""  1 ""  <> 0 343 1 343 1 14.02 164 0 164 164 "CCD mismatch"  <> <>
  344 3 0.586527 -12.581726 -6.641573 42 " " K "A" 24 0.14000 0.14000 "LYS " " CA " "    " 6 0 0 808080  ""  0 1 -70 ""  1 ""  FF2E2E  0 344 1 344 1 13.34 165 0 165 165 "CCD mismatch"  <> <>
  345 2 -0.877342 -12.481343 -6.210835 42 " " K "A" 24 0.50000 0.50000 "LYS " " C  " "    " 6 0 0 808080  ""  0 1 9 ""  1 ""  <> 0 345 0 345 1 16.98 166 0 166 166 "CCD mismatch"  <> <>
  346 15 -1.742904 -12.386911 -7.072712 42 " " K "A" 70 -0.50000 -0.50000 "LYS " " O  " "    " 8 0 0 FF2E2E  ""  0 1 9 ""  1 ""  <> 0 346 0 346 1 20.31 167 0 167 167 "CCD mismatch"  <> <>
  347 3 0.785187 -13.755283 -7.609892 42 " " K "A" 24 -0.12000 -0.12000 "LYS " " CB " "    " 6 0 0 808080  ""  0 1 9 ""  1 ""  <> 0 347 2 347 1 23.29 168 0 168 168 "CCD mismatch"  <> <>
  348 3 2.167512 -13.709283 -8.279543 42 " " K "A" 24 -0.12000 -0.12000 "LYS " " CG " "    " 6 0 0 808080  ""  0 1 9 ""  1 ""  <> 0 348 2 348 1 22.12 169 0 169 169 "CCD mismatch"  <> <>
  349 3 2.206481 -14.396889 -9.613482 42 " " K "A" 24 -0.12000 -0.12000 "LYS " " CD " "    " 6 0 0 808080  ""  0 1 9 ""  1 ""  <> 0 349 2 349 1 26.69 170 0 170 170 "CCD mismatch"  <> <>
  350 3 3.498157 -14.128811 -10.334832 42 " " K "A" 24 0.19000 0.19000 "LYS " " CE " "    " 6 0 0 808080  ""  0 1 9 ""  1 ""  <> 0 350 2 350 1 22.79 171 0 171 171 "CCD mismatch"  <> <>
  351 32 3.512010 -14.724552 -11.705538 42 " " K "A" 38 -0.30000 -0.30000 "LYS " " NZ " "    " 7 1 0 2E2EFF  ""  0 1 9 "%UT"  13 ""  <> 0 351 3 351 1 22.77 172 0 172 172 "CCD mismatch"  <> <>
  352 43 1.912702 -13.629908 -5.358649 42 " " K "A" 21 0.30000 0.30000 "LYS " " H  " "    " 1 0 0 FFFFFF  ""  -1 0 1 ""  1 ""  <> 0 352 0 352 <> 14.02 <> <> <> 1205 <> <> <>
  353 41 0.808968 -11.694152 -7.221355 42 " " K "A" 21 0.06000 0.06000 "LYS " " HA " "    " 1 0 0 FFFFFF  ""  -1 0 1 ""  1 ""  <> 0 353 0 353 <> 13.34 <> <> <> 1206 <> <> <>
  354 41 0.026559 -13.697290 -8.391943 42 " " K "A" 21 0.06000 0.06000 "LYS " " HB3" "    " 1 0 0 FFFFFF  ""  -1 0 1 ""  1 ""  <> 0 354 0 354 <> 23.29 <> <> <> 1207 <> <> <>
  355 41 0.632436 -14.714781 -7.113596 42 " " K "A" 21 0.06000 0.06000 "LYS " " HB2" "    " 1 0 0 FFFFFF  ""  -1 0 1 ""  1 ""  <> 0 355 0 355 <> 23.29 <> <> <> 1208 <> <> <>
  356 41 2.914467 -14.147594 -7.616586 42 " " K "A" 21 0.06000 0.06000 "LYS " " HG3" "    " 1 0 0 FFFFFF  ""  -1 0 1 ""  1 ""  <> 0 356 0 356 <> 22.12 <> <> <> 1209 <> <> <>
  357 41 2.469216 -12.669416 -8.415804 42 " " K "A" 21 0.06000 0.06000 "LYS " " HG2" "    " 1 0 0 FFFFFF  ""  -1 0 1 ""  1 ""  <> 0 357 0 357 <> 22.12 <> <> <> 1210 <> <> <>
  358 41 1.366970 -14.061367 -10.225637 42 " " K "A" 21 0.06000 0.06000 "LYS " " HD3" "    " 1 0 0 FFFFFF  ""  -1 0 1 ""  1 ""  <> 0 358 0 358 <> 26.69 <> <> <> 1211 <> <> <>
  359 41 2.075108 -15.470265 -9.467600 42 " " K "A" 21 0.06000 0.06000 "LYS " " HD2" "    " 1 0 0 FFFFFF  ""  -1 0 1 ""  1 ""  <> 0 359 0 359 <> 26.69 <> <> <> 1212 <> <> <>
  360 41 4.367108 -14.459644 -9.765126 42 " " K "A" 21 0.06000 0.06000 "LYS " " HE3" "    " 1 0 0 FFFFFF  ""  -1 0 1 ""  1 ""  <> 0 360 0 360 <> 22.79 <> <> <> 1213 <> <> <>
  361 41 3.570809 -13.061867 -10.497558 42 " " K "A" 21 0.06000 0.06000 "LYS " " HE2" "    " 1 0 0 FFFFFF  ""  -1 0 1 ""  1 ""  <> 0 361 0 361 <> 22.79 <> <> <> 1214 <> <> <>
  362 44 2.719294 -14.365256 -12.225194 42 " " K "A" 21 0.33000 0.33000 "LYS " " HZ1" "    " 1 0 0 FFFFFF  ""  -1 0 1 ""  1 ""  <> 0 362 0 362 <> 22.77 <> <> <> 1215 <> <> <>
  363 44 4.358741 -14.424398 -12.173420 42 " " K "A" 21 0.33000 0.33000 "LYS " " HZ2" "    " 1 0 0 FFFFFF  ""  -1 0 1 ""  1 ""  <> 0 363 0 363 <> 22.77 <> <> <> 1216 <> <> <>
  364 44 3.472073 -15.731672 -11.653405 42 " " K "A" 21 0.33000 0.33000 "LYS " " HZ3" "    " 1 0 0 FFFFFF  ""  -1 0 1 ""  1 ""  <> 0 364 0 364 <> 22.77 <> <> <> 1217 <> <> <>
  365 25 -1.168438 -12.494567 -4.897643 43 " " R "A" 38 -0.50000 -0.50000 "ARG " " N  " "    " 7 0 0 2E2EFF  ""  0 1 9 ""  1 ""  <> 0 365 1 365 1 15.14 173 0 173 173 "CCD mismatch"  <> <>
  366 3 -2.556031 -12.438221 -4.441457 43 " " R "A" 24 0.14000 0.14000 "ARG " " CA " "    " 6 0 0 808080  ""  0 1 -70 ""  1 ""  FF2E2E  0 366 1 366 1 14.04 174 0 174 174 "CCD mismatch"  <> <>
  367 2 -3.207941 -11.129998 -4.880637 43 " " R "A" 24 0.50000 0.50000 "ARG " " C  " "    " 6 0 0 808080  ""  0 1 9 ""  1 ""  <> 0 367 0 367 1 13.23 175 0 175 175 "CCD mismatch"  <> <>
  368 15 -2.583372 -10.079548 -4.805774 43 " " R "A" 70 -0.50000 -0.50000 "ARG " " O  " "    " 8 0 0 FF2E2E  ""  0 1 9 ""  1 ""  <> 0 368 0 368 1 10.99 176 0 176 176 "CCD mismatch"  <> <>
  369 3 -2.644541 -12.579955 -2.919437 43 " " R "A" 24 -0.12000 -0.12000 "ARG " " CB " "    " 6 0 0 808080  ""  0 1 9 ""  1 ""  <> 0 369 2 369 1 13.09 177 0 177 177 "CCD mismatch"  <> <>
  370 3 -2.402577 -14.025620 -2.390366 43 " " R "A" 24 -0.05000 -0.05000 "ARG " " CG " "    " 6 0 0 808080  ""  0 1 9 ""  1 ""  <> 0 370 2 370 1 13.89 178 0 178 178 "CCD mismatch"  <> <>
  371 3 -2.456694 -14.069430 -0.907131 43 " " R "A" 24 0.19000 0.19000 "ARG " " CD " "    " 6 0 0 808080  ""  0 1 9 ""  1 ""  <> 0 371 2 371 1 16.51 179 0 179 179 "CCD mismatch"  <> <>
  372 25 -1.323578 -13.401503 -0.294363 43 " " R "A" 38 -0.69997 -0.69997 "ARG " " NE " "    " 7 0 0 2E2EFF  ""  0 1 9 ""  1 ""  <> 0 372 1 372 1 14.72 180 0 180 180 "CCD mismatch"  <> <>
  373 2 -1.219279 -13.121083 0.992039 43 " " R "A" 24 0.63990 0.63990 "ARG " " CZ " "    " 6 0 0 808080  ""  0 1 9 ""  1 ""  <> 0 373 0 373 1 16.63 181 0 181 181 "CCD mismatch"  <> <>
  374 25 -2.248101 -13.252244 1.815684 43 " " R "A" 38 -0.79997 -0.79997 "ARG " " NH1" "    " 7 0 0 2E2EFF  ""  0 1 9 ""  1 ""  <> 0 374 2 374 1 23.98 182 0 182 182 "CCD mismatch"  <> <>
  375 31 -0.057024 -12.691682 1.466530 43 " " R "A" 38 -0.79997 -0.79997 "ARG " " NH2" "    " 7 1 0 2E2EFF  ""  0 1 9 ""  1 ""  <> 0 375 2 375 1 20.94 183 0 183 183 "CCD mismatch"  <> <>
  376 43 -0.443428 -12.586765 -4.193629 43 " " R "A" 21 0.30000 0.30000 "ARG " " H  " "    " 1 0 0 FFFFFF  ""  -1 0 1 ""  1 ""  <> 0 376 0 376 <> 15.14 <> <> <> 1218 <> <> <>
  377 41 -3.100738 -13.269318 -4.888459 43 " " R "A" 21 0.06000 0.06000 "ARG " " HA " "    " 1 0 0 FFFFFF  ""  -1 0 1 ""  1 ""  <> 0 377 0 377 <> 14.04 <> <> <> 1219 <> <> <>
  378 41 -3.648136 -12.290753 -2.599884 43 " " R "A" 21 0.06000 0.06000 "ARG " " HB3" "    " 1 0 0 FFFFFF  ""  -1 0 1 ""  1 ""  <> 0 378 0 378 <> 13.09 <> <> <> 1220 <> <> <>
  379 41 -1.973779 -11.860227 -2.449188 43 " " R "A" 21 0.06000 0.06000 "ARG " " HB2" "    " 1 0 0 FFFFFF  ""  -1 0 1 ""  1 ""  <> 0 379 0 379 <> 13.09 <> <> <> 1221 <> <> <>
  380 41 -1.433822 -14.372312 -2.740100 43 " " R "A" 21 0.06000 0.06000 "ARG " " HG3" "    " 1 0 0 FFFFFF  ""  -1 0 1 ""  1 ""  <> 0 380 0 380 <> 13.89 <> <> <> 1222 <> <> <>
  381 41 -3.103304 -14.743586 -2.807412 43 " " R "A" 21 0.06000 0.06000 "ARG " " HG2" "    " 1 0 0 FFFFFF  ""  -1 0 1 ""  1 ""  <> 0 381 0 381 <> 13.89 <> <> <> 1223 <> <> <>
  382 41 -2.652330 -15.067029 -0.512843 43 " " R "A" 21 0.06000 0.06000 "ARG " " HD3" "    " 1 0 0 FFFFFF  ""  -1 0 1 ""  1 ""  <> 0 382 0 382 <> 16.51 <> <> <> 1224 <> <> <>
  383 41 -3.280595 -13.433851 -0.616703 43 " " R "A" 21 0.06000 0.06000 "ARG " " HD2" "    " 1 0 0 FFFFFF  ""  -1 0 1 ""  1 ""  <> 0 383 0 383 <> 16.51 <> <> <> 1225 <> <> <>
  384 43 -0.511585 -13.255745 -0.888277 43 " " R "A" 21 0.44000 0.44000 "ARG " " HE " "    " 1 0 0 FFFFFF  ""  -1 0 1 ""  1 ""  <> 0 384 0 384 <> 14.72 <> <> <> 1226 <> <> <>
  385 43 -2.123917 -13.011033 2.803179 43 " " R "A" 21 0.46000 0.46000 "ARG " "HH12" "    " 1 0 0 FFFFFF  ""  -1 0 1 ""  1 ""  <> 0 385 0 385 <> 23.98 <> <> <> 1227 <> <> <>
  386 43 -3.146346 -13.561509 1.474033 43 " " R "A" 21 0.46000 0.46000 "ARG " "HH11" "    " 1 0 0 FFFFFF  ""  -1 0 1 ""  1 ""  <> 0 386 0 386 <> 23.98 <> <> <> 1228 <> <> <>
  387 44 0.049104 -12.439399 2.447045 43 " " R "A" 21 0.46000 0.46000 "ARG " "HH22" "    " 1 0 0 FFFFFF  ""  -1 0 1 ""  1 ""  <> 0 387 0 387 <> 20.94 <> <> <> 1229 <> <> <>
  388 44 0.743106 -12.648104 0.840326 43 " " R "A" 21 0.46000 0.46000 "ARG " "HH21" "    " 1 0 0 FFFFFF  ""  -1 0 1 ""  1 ""  <> 0 388 0 388 <> 20.94 <> <> <> 1230 <> <> <>
  389 25 -4.463683 -11.198274 -5.342152 44 " " K "A" 38 -0.50000 -0.50000 "LYS " " N  " "    " 7 0 0 2E2EFF  ""  0 1 9 ""  1 ""  <> 0 389 1 389 1 13.48 184 0 184 184 "CCD mismatch"  <> <>
  390 3 -5.264047 -10.000639 -5.538424 44 " " K "A" 24 0.14000 0.14000 "LYS " " CA " "    " 6 0 0 808080  ""  0 1 -70 ""  1 ""  FF2E2E  0 390 1 390 1 12.56 185 0 185 185 "CCD mismatch"  <> <>
  391 2 -5.441291 -9.322111 -4.180936 44 " " K "A" 24 0.50000 0.50000 "LYS " " C  " "    " 6 0 0 808080  ""  0 1 9 ""  1 ""  <> 0 391 0 391 1 14.32 186 0 186 186 "CCD mismatch"  <> <>
  392 15 -5.879463 -9.953633 -3.216592 44 " " K "A" 70 -0.50000 -0.50000 "LYS " " O  " "    " 8 0 0 FF2E2E  ""  0 1 9 ""  1 ""  <> 0 392 0 392 1 12.92 187 0 187 187 "CCD mismatch"  <> <>
  393 3 -6.626490 -10.352567 -6.151539 44 " " K "A" 24 -0.12000 -0.12000 "LYS " " CB " "    " 6 0 0 808080  ""  0 1 9 ""  1 ""  <> 0 393 2 393 1 12.73 188 0 188 188 "CCD mismatch"  <> <>
  394 3 -6.545736 -10.724816 -7.611046 44 " " K "A" 24 -0.12000 -0.12000 "LYS " " CG " "    " 6 0 0 808080  ""  0 1 9 ""  1 ""  <> 0 394 2 394 1 19.86 189 0 189 189 "CCD mismatch"  <> <>
  395 3 -7.936281 -10.986619 -8.209958 44 " " K "A" 24 -0.12000 -0.12000 "LYS " " CD " "    " 6 0 0 808080  ""  0 1 9 ""  1 ""  <> 0 395 2 395 1 21.99 190 0 190 190 "CCD mismatch"  <> <>
  396 3 -7.881192 -11.422569 -9.658135 44 " " K "A" 24 0.19000 0.19000 "LYS " " CE " "    " 6 0 0 808080  ""  0 1 9 ""  1 ""  <> 0 396 2 396 1 29.61 191 0 191 191 "CCD mismatch"  <> <>
  397 32 -7.428016 -10.342448 -10.550487 44 " " K "A" 38 -0.30000 -0.30000 "LYS " " NZ " "    " 7 1 0 2E2EFF  ""  0 1 9 "%UT"  13 ""  <> 0 397 3 397 1 29.82 192 0 192 192 "CCD mismatch"  <> <>
  398 43 -4.944712 -12.085698 -5.406599 44 " " K "A" 21 0.30000 0.30000 "LYS " " H  " "    " 1 0 0 FFFFFF  ""  -1 0 1 ""  1 ""  <> 0 398 0 398 <> 13.48 <> <> <> 1231 <> <> <>
  399 41 -4.734219 -9.335554 -6.219926 44 " " K "A" 21 0.06000 0.06000 "LYS " " HA " "    " 1 0 0 FFFFFF  ""  -1 0 1 ""  1 ""  <> 0 399 0 399 <> 12.56 <> <> <> 1232 <> <> <>
  400 41 -7.288221 -9.491945 -6.066718 44 " " K "A" 21 0.06000 0.06000 "LYS " " HB3" "    " 1 0 0 FFFFFF  ""  -1 0 1 ""  1 ""  <> 0 400 0 400 <> 12.73 <> <> <> 1233 <> <> <>
  401 41 -7.105048 -11.150046 -5.580540 44 " " K "A" 21 0.06000 0.06000 "LYS " " HB2" "    " 1 0 0 FFFFFF  ""  -1 0 1 ""  1 ""  <> 0 401 0 401 <> 12.73 <> <> <> 1234 <> <> <>
  402 41 -5.923762 -11.611747 -7.730498 44 " " K "A" 21 0.06000 0.06000 "LYS " " HG3" "    " 1 0 0 FFFFFF  ""  -1 0 1 ""  1 ""  <> 0 402 0 402 <> 19.86 <> <> <> 1235 <> <> <>
  403 41 -6.043019 -9.923998 -8.153810 44 " " K "A" 21 0.06000 0.06000 "LYS " " HG2" "    " 1 0 0 FFFFFF  ""  -1 0 1 ""  1 ""  <> 0 403 0 403 <> 19.86 <> <> <> 1236 <> <> <>
  404 41 -8.564448 -10.101264 -8.104585 44 " " K "A" 21 0.06000 0.06000 "LYS " " HD3" "    " 1 0 0 FFFFFF  ""  -1 0 1 ""  1 ""  <> 0 404 0 404 <> 21.99 <> <> <> 1237 <> <> <>
  405 41 -8.429744 -11.767949 -7.629663 44 " " K "A" 21 0.06000 0.06000 "LYS " " HD2" "    " 1 0 0 FFFFFF  ""  -1 0 1 ""  1 ""  <> 0 405 0 405 <> 21.99 <> <> <> 1238 <> <> <>
  406 41 -8.873649 -11.735118 -9.984546 44 " " K "A" 21 0.06000 0.06000 "LYS " " HE3" "    " 1 0 0 FFFFFF  ""  -1 0 1 ""  1 ""  <> 0 406 0 406 <> 29.61 <> <> <> 1239 <> <> <>
  407 41 -7.225019 -12.286444 -9.772419 44 " " K "A" 21 0.06000 0.06000 "LYS " " HE2" "    " 1 0 0 FFFFFF  ""  -1 0 1 ""  1 ""  <> 0 407 0 407 <> 29.61 <> <> <> 1240 <> <> <>
  408 44 -6.499286 -10.050517 -10.281741 44 " " K "A" 21 0.33000 0.33000 "LYS " " HZ1" "    " 1 0 0 FFFFFF  ""  -1 0 1 ""  1 ""  <> 0 408 0 408 <> 29.82 <> <> <> 1241 <> <> <>
  409 44 -7.407779 -10.682181 -11.501879 44 " " K "A" 21 0.33000 0.33000 "LYS " " HZ2" "    " 1 0 0 FFFFFF  ""  -1 0 1 ""  1 ""  <> 0 409 0 409 <> 29.82 <> <> <> 1242 <> <> <>
  410 44 -8.063280 -9.560520 -10.489043 44 " " K "A" 21 0.33000 0.33000 "LYS " " HZ3" "    " 1 0 0 FFFFFF  ""  -1 0 1 ""  1 ""  <> 0 410 0 410 <> 29.82 <> <> <> 1243 <> <> <>
  411 25 -5.083732 -8.035520 -4.101054 45 " " G "A" 38 -0.50000 -0.50000 "GLY " " N  " "    " 7 0 0 2E2EFF  ""  2 1 9 ""  1 ""  <> 0 411 1 411 1 11.4 193 0 193 193 "CCD mismatch"  <> <>
  412 3 -5.121069 -7.345393 -2.829381 45 " " G "A" 24 0.08000 0.08000 "GLY " " CA " "    " 6 0 0 808080  ""  2 1 -70 ""  1 ""  FF2E2E  0 412 2 412 1 12.63 194 0 194 194 "CCD mismatch"  <> <>
  413 2 -5.766997 -5.970186 -2.871524 45 " " G "A" 24 0.50000 0.50000 "GLY " " C  " "    " 6 0 0 808080  ""  2 1 9 ""  1 ""  <> 0 413 0 413 1 9.16 195 0 195 195 "CCD mismatch"  <> <>
  414 15 -5.977920 -5.403850 -3.940680 45 " " G "A" 70 -0.50000 -0.50000 "GLY " " O  " "    " 8 0 0 FF2E2E  ""  2 1 9 ""  1 ""  <> 0 414 0 414 1 11.41 196 0 196 196 "CCD mismatch"  <> <>
  415 43 -4.707849 -7.542336 -4.902334 45 " " G "A" 21 0.30000 0.30000 "GLY " " H  " "    " 1 0 0 FFFFFF  ""  -1 0 1 ""  1 ""  <> 0 415 0 415 <> 11.4 <> <> <> 1244 <> <> <>
  416 41 -4.092177 -7.224135 -2.510806 45 " " G "A" 21 0.06000 0.06000 "GLY " " HA3" "    " 1 0 0 FFFFFF  ""  -1 0 1 ""  1 ""  <> 0 416 0 416 <> 12.63 <> <> <> 1245 <> <> <>
  417 41 -5.610861 -7.921460 -2.048902 45 " " G "A" 21 0.06000 0.06000 "GLY " " HA2" "    " 1 0 0 FFFFFF  ""  -1 0 1 ""  1 ""  <> 0 417 0 417 <> 12.63 <> <> <> 1246 <> <> <>
  418 25 -6.026571 -5.430032 -1.680378 46 " " L "A" 38 -0.50000 -0.50000 "LEU " " N  " "    " 7 0 0 2E2EFF  ""  2 1 9 ""  1 ""  <> 0 418 1 418 1 10.52 197 0 197 197 "CCD mismatch"  <> <>
  419 3 -6.538519 -4.077907 -1.541480 46 " " L "A" 24 0.14000 0.14000 "LEU " " CA " "    " 6 0 0 808080  ""  2 1 -70 ""  1 ""  FF2E2E  0 419 1 419 1 9.68 198 0 198 198 "CCD mismatch"  <> <>
  420 2 -5.738939 -3.374452 -0.455641 46 " " L "A" 24 0.50000 0.50000 "LEU " " C  " "    " 6 0 0 808080  ""  2 1 9 ""  1 ""  <> 0 420 0 420 1 12.12 199 0 199 199 "CCD mismatch"  <> <>
  421 15 -5.672005 -3.847264 0.678490 46 " " L "A" 70 -0.50000 -0.50000 "LEU " " O  " "    " 8 0 0 FF2E2E  ""  2 1 9 ""  1 ""  <> 0 421 0 421 1 11.39 200 0 200 200 "CCD mismatch"  <> <>
  422 3 -8.025559 -4.078462 -1.169400 46 " " L "A" 24 -0.12000 -0.12000 "LEU " " CB " "    " 6 0 0 808080  ""  2 1 9 ""  1 ""  <> 0 422 2 422 1 11.25 201 0 201 201 "CCD mismatch"  <> <>
  423 3 -8.753658 -2.755118 -1.249203 46 " " L "A" 24 -0.06000 -0.06000 "LEU " " CG " "    " 6 0 0 808080  ""  2 1 9 ""  1 ""  <> 0 423 1 423 1 12.74 202 0 202 202 "CCD mismatch"  <> <>
  424 3 -9.079655 -2.402936 -2.703209 46 " " L "A" 24 -0.18000 -0.18000 "LEU " " CD1" "    " 6 0 0 808080  ""  2 1 9 ""  1 ""  <> 0 424 3 424 1 12.09 203 0 203 203 "CCD mismatch"  <> <>
  425 3 -10.030989 -2.780907 -0.373540 46 " " L "A" 24 -0.18000 -0.18000 "LEU " " CD2" "    " 6 0 0 808080  ""  2 1 9 ""  1 ""  <> 0 425 3 425 1 14.69 204 0 204 204 "CCD mismatch"  <> <>
  426 43 -5.842553 -5.945122 -0.828124 46 " " L "A" 21 0.30000 0.30000 "LEU " " H  " "    " 1 0 0 FFFFFF  ""  -1 0 1 ""  1 ""  <> 0 426 0 426 <> 10.52 <> <> <> 1247 <> <> <>
  427 41 -6.410581 -3.520925 -2.469080 46 " " L "A" 21 0.06000 0.06000 "LEU " " HA " "    " 1 0 0 FFFFFF  ""  -1 0 1 ""  1 ""  <> 0 427 0 427 <> 9.68 <> <> <> 1248 <> <> <>
  428 41 -8.114998 -4.467124 -0.161165 46 " " L "A" 21 0.06000 0.06000 "LEU " " HB3" "    " 1 0 0 FFFFFF  ""  -1 0 1 ""  1 ""  <> 0 428 0 428 <> 11.25 <> <> <> 1249 <> <> <>
  429 41 -8.555899 -4.799806 -1.790115 46 " " L "A" 21 0.06000 0.06000 "LEU " " HB2" "    " 1 0 0 FFFFFF  ""  -1 0 1 ""  1 ""  <> 0 429 0 429 <> 11.25 <> <> <> 1250 <> <> <>
  430 41 -8.113303 -1.967204 -0.851828 46 " " L "A" 21 0.06000 0.06000 "LEU " " HG " "    " 1 0 0 FFFFFF  ""  -1 0 1 ""  1 ""  <> 0 430 0 430 <> 12.74 <> <> <> 1251 <> <> <>
  431 41 -8.909976 -1.343127 -2.886673 46 " " L "A" 21 0.06000 0.06000 "LEU " "HD11" "    " 1 0 0 FFFFFF  ""  -1 0 1 ""  1 ""  <> 0 431 0 431 <> 12.09 <> <> <> 1252 <> <> <>
  432 41 -8.474859 -2.961078 -3.417742 46 " " L "A" 21 0.06000 0.06000 "LEU " "HD12" "    " 1 0 0 FFFFFF  ""  -1 0 1 ""  1 ""  <> 0 432 0 432 <> 12.09 <> <> <> 1253 <> <> <>
  433 41 -10.121955 -2.604802 -2.950830 46 " " L "A" 21 0.06000 0.06000 "LEU " "HD13" "    " 1 0 0 FFFFFF  ""  -1 0 1 ""  1 ""  <> 0 433 0 433 <> 12.09 <> <> <> 1254 <> <> <>
  434 41 -10.857165 -2.236558 -0.832269 46 " " L "A" 21 0.06000 0.06000 "LEU " "HD21" "    " 1 0 0 FFFFFF  ""  -1 0 1 ""  1 ""  <> 0 434 0 434 <> 14.69 <> <> <> 1255 <> <> <>
  435 41 -10.378523 -3.796751 -0.183480 46 " " L "A" 21 0.06000 0.06000 "LEU " "HD22" "    " 1 0 0 FFFFFF  ""  -1 0 1 ""  1 ""  <> 0 435 0 435 <> 14.69 <> <> <> 1256 <> <> <>
  436 41 -9.842399 -2.309680 0.591845 46 " " L "A" 21 0.06000 0.06000 "LEU " "HD23" "    " 1 0 0 FFFFFF  ""  -1 0 1 ""  1 ""  <> 0 436 0 436 <> 14.69 <> <> <> 1257 <> <> <>
  437 25 -5.144414 -2.235066 -0.818690 47 " " V "A" 38 -0.50000 -0.50000 "VAL " " N  " "    " 7 0 0 2E2EFF  ""  2 1 9 ""  1 ""  <> 0 437 1 437 1 8.56 205 0 205 205 "CCD mismatch"  <> <>
  438 3 -4.576449 -1.320523 0.157379 47 " " V "A" 24 0.14000 0.14000 "VAL " " CA " "    " 6 0 0 808080  ""  2 1 -70 ""  1 ""  FF2E2E  0 438 1 438 1 8.1 206 0 206 206 "CCD mismatch"  <> <>
  439 2 -5.674625 -0.337771 0.549732 47 " " V "A" 24 0.50000 0.50000 "VAL " " C  " "    " 6 0 0 808080  ""  2 1 9 ""  1 ""  <> 0 439 0 439 1 9.53 207 0 207 207 "CCD mismatch"  <> <>
  440 15 -6.374994 0.184366 -0.319530 47 " " V "A" 70 -0.50000 -0.50000 "VAL " " O  " "    " 8 0 0 FF2E2E  ""  2 1 9 ""  1 ""  <> 0 440 0 440 1 11.23 208 0 208 208 "CCD mismatch"  <> <>
  441 3 -3.343468 -0.591319 -0.406582 47 " " V "A" 24 -0.06000 -0.06000 "VAL " " CB " "    " 6 0 0 808080  ""  2 1 9 ""  1 ""  <> 0 441 1 441 1 7.88 209 0 209 209 "CCD mismatch"  <> <>
  442 3 -2.941684 0.577363 0.478850 47 " " V "A" 24 -0.18000 -0.18000 "VAL " " CG1" "    " 6 0 0 808080  ""  2 1 9 ""  1 ""  <> 0 442 3 442 1 8.9 210 0 210 210 "CCD mismatch"  <> <>
  443 3 -2.173530 -1.555458 -0.604460 47 " " V "A" 24 -0.18000 -0.18000 "VAL " " CG2" "    " 6 0 0 808080  ""  2 1 9 ""  1 ""  <> 0 443 3 443 1 10.1 211 0 211 211 "CCD mismatch"  <> <>
  444 43 -5.242379 -1.884323 -1.763752 47 " " V "A" 21 0.30000 0.30000 "VAL " " H  " "    " 1 0 0 FFFFFF  ""  -1 0 1 ""  1 ""  <> 0 444 0 444 <> 8.56 <> <> <> 1258 <> <> <>
  445 41 -4.246238 -1.878163 1.028201 47 " " V "A" 21 0.06000 0.06000 "VAL " " HA " "    " 1 0 0 FFFFFF  ""  -1 0 1 ""  1 ""  <> 0 445 0 445 <> 8.1 <> <> <> 1259 <> <> <>
  446 41 -3.602324 -0.192933 -1.388136 47 " " V "A" 21 0.06000 0.06000 "VAL " " HB " "    " 1 0 0 FFFFFF  ""  -1 0 1 ""  1 ""  <> 0 446 0 446 <> 7.88 <> <> <> 1260 <> <> <>
  447 41 -1.980717 0.984442 0.164039 47 " " V "A" 21 0.06000 0.06000 "VAL " "HG11" "    " 1 0 0 FFFFFF  ""  -1 0 1 ""  1 ""  <> 0 447 0 447 <> 8.9 <> <> <> 1261 <> <> <>
  448 41 -3.648285 1.406692 0.433407 47 " " V "A" 21 0.06000 0.06000 "VAL " "HG12" "    " 1 0 0 FFFFFF  ""  -1 0 1 ""  1 ""  <> 0 448 0 448 <> 8.9 <> <> <> 1262 <> <> <>
  449 41 -2.836712 0.273476 1.521447 47 " " V "A" 21 0.06000 0.06000 "VAL " "HG13" "    " 1 0 0 FFFFFF  ""  -1 0 1 ""  1 ""  <> 0 449 0 449 <> 8.9 <> <> <> 1263 <> <> <>
  450 41 -1.331882 -1.060467 -1.090068 47 " " V "A" 21 0.06000 0.06000 "VAL " "HG21" "    " 1 0 0 FFFFFF  ""  -1 0 1 ""  1 ""  <> 0 450 0 450 <> 10.1 <> <> <> 1264 <> <> <>
  451 41 -1.819674 -1.943660 0.351454 47 " " V "A" 21 0.06000 0.06000 "VAL " "HG22" "    " 1 0 0 FFFFFF  ""  -1 0 1 ""  1 ""  <> 0 451 0 451 <> 10.1 <> <> <> 1265 <> <> <>
  452 41 -2.454016 -2.404993 -1.224831 47 " " V "A" 21 0.06000 0.06000 "VAL " "HG23" "    " 1 0 0 FFFFFF  ""  -1 0 1 ""  1 ""  <> 0 452 0 452 <> 10.1 <> <> <> 1266 <> <> <>
  453 25 -5.823507 -0.090156 1.849496 48 " " Y "A" 38 -0.50000 -0.50000 "TYR " " N  " "    " 7 0 0 2E2EFF  ""  2 1 9 ""  1 ""  <> 0 453 1 453 1 8.7 212 0 212 212 "CCD mismatch"  <> <>
  454 3 -6.789171 0.894609 2.294822 48 " " Y "A" 24 0.14000 0.14000 "TYR " " CA " "    " 6 0 0 808080  ""  2 1 -70 ""  1 ""  FF2E2E  0 454 1 454 1 11.16 213 0 213 213 "CCD mismatch"  <> <>
  455 2 -6.348404 1.575440 3.577290 48 " " Y "A" 24 0.50000 0.50000 "TYR " " C  " "    " 6 0 0 808080  ""  2 1 9 ""  1 ""  <> 0 455 0 455 1 11.93 214 0 214 214 "CCD mismatch"  <> <>
  456 15 -5.531570 1.043796 4.321622 48 " " Y "A" 70 -0.50000 -0.50000 "TYR " " O  " "    " 8 0 0 FF2E2E  ""  2 1 9 ""  1 ""  <> 0 456 0 456 1 10.96 215 0 215 215 "CCD mismatch"  <> <>
  457 3 -8.177599 0.301340 2.449679 48 " " Y "A" 24 -0.00500 -0.00500 "TYR " " CB " "    " 6 0 0 808080  ""  2 1 9 ""  1 ""  <> 0 457 2 457 1 11.13 216 0 216 216 "CCD mismatch"  <> <>
  458 2 -8.340642 -0.820426 3.436766 48 " " Y "A" 24 -0.11500 -0.11500 "TYR " " CG " "    " 6 0 0 808080  ""  2 1 9 ""  1 ""  <> 0 458 0 458 1 13.18 217 0 217 217 "CCD mismatch"  <> <>
  459 2 -7.899722 -2.104984 3.138926 48 " " Y "A" 24 -0.11500 -0.11500 "TYR " " CD1" "    " 6 0 0 808080  ""  2 1 9 ""  1 ""  <> 0 459 1 459 1 13.6 218 0 218 218 "CCD mismatch"  <> <>
  460 2 -8.938566 -0.605696 4.671613 48 " " Y "A" 24 -0.11500 -0.11500 "TYR " " CD2" "    " 6 0 0 808080  ""  2 1 9 ""  1 ""  <> 0 460 1 460 1 18.32 219 0 219 219 "CCD mismatch"  <> <>
  461 2 -8.055682 -3.151166 4.048845 48 " " Y "A" 24 -0.11500 -0.11500 "TYR " " CE1" "    " 6 0 0 808080  ""  2 1 9 ""  1 ""  <> 0 461 1 461 1 16.18 220 0 220 220 "CCD mismatch"  <> <>
  462 2 -9.096922 -1.647030 5.589326 48 " " Y "A" 24 -0.11500 -0.11500 "TYR " " CE2" "    " 6 0 0 808080  ""  2 1 9 ""  1 ""  <> 0 462 1 462 1 18.81 221 0 221 221 "CCD mismatch"  <> <>
  463 2 -8.675092 -2.924031 5.256666 48 " " Y "A" 24 0.15000 0.15000 "TYR " " CZ " "    " 6 0 0 808080  ""  2 1 9 ""  1 ""  <> 0 463 0 463 1 18.72 222 0 222 222 "CCD mismatch"  <> <>
  464 16 -8.805263 -3.962008 6.139006 48 " " Y "A" 70 -0.58500 -0.58500 "TYR " " OH " "    " 8 0 0 FF2E2E  ""  2 1 9 "%UT"  13 ""  <> 0 464 1 464 1 20.3 223 0 223 223 "CCD mismatch"  <> <>
  465 43 -5.240359 -0.534663 2.547920 48 " " Y "A" 21 0.30000 0.30000 "TYR " " H  " "    " 1 0 0 FFFFFF  ""  -1 0 1 ""  1 ""  <> 0 465 0 465 <> 8.7 <> <> <> 1267 <> <> <>
  466 41 -6.785938 1.678450 1.545503 48 " " Y "A" 21 0.06000 0.06000 "TYR " " HA " "    " 1 0 0 FFFFFF  ""  -1 0 1 ""  1 ""  <> 0 466 0 466 <> 11.16 <> <> <> 1268 <> <> <>
  467 41 -8.520421 -0.064280 1.480631 48 " " Y "A" 21 0.06000 0.06000 "TYR " " HB3" "    " 1 0 0 FFFFFF  ""  -1 0 1 ""  1 ""  <> 0 467 0 467 <> 11.13 <> <> <> 1269 <> <> <>
  468 41 -8.887835 1.088278 2.708713 48 " " Y "A" 21 0.06000 0.06000 "TYR " " HB2" "    " 1 0 0 FFFFFF  ""  -1 0 1 ""  1 ""  <> 0 468 0 468 <> 11.13 <> <> <> 1270 <> <> <>
  469 41 -7.426919 -2.305824 2.188890 48 " " Y "A" 21 0.11500 0.11500 "TYR " " HD1" "    " 1 0 0 FFFFFF  ""  -1 0 1 ""  1 ""  <> 0 469 0 469 <> 13.6 <> <> <> 1271 <> <> <>
  470 41 -9.285941 0.383402 4.931858 48 " " Y "A" 21 0.11500 0.11500 "TYR " " HD2" "    " 1 0 0 FFFFFF  ""  -1 0 1 ""  1 ""  <> 0 470 0 470 <> 18.32 <> <> <> 1272 <> <> <>
  471 41 -7.682143 -4.128431 3.796373 48 " " Y "A" 21 0.11500 0.11500 "TYR " " HE1" "    " 1 0 0 FFFFFF  ""  -1 0 1 ""  1 ""  <> 0 471 0 471 <> 16.18 <> <> <> 1273 <> <> <>
  472 41 -9.562232 -1.457023 6.542829 48 " " Y "A" 21 0.11500 0.11500 "TYR " " HE2" "    " 1 0 0 FFFFFF  ""  -1 0 1 ""  1 ""  <> 0 472 0 472 <> 18.81 <> <> <> 1274 <> <> <>
  473 42 -9.156247 -3.690191 6.989631 48 " " Y "A" 21 0.43500 0.43500 "TYR " " HH " "    " 1 0 0 FFFFFF  ""  -1 0 1 ""  1 ""  <> 0 473 0 473 <> 20.3 <> <> <> 1275 <> <> <>
  474 25 -6.860634 2.786854 3.764750 49 " " I "A" 38 -0.50000 -0.50000 "ILE " " N  " "    " 7 0 0 2E2EFF  ""  2 1 9 ""  1 ""  <> 0 474 1 474 1 11.69 224 0 224 224 "CCD mismatch"  <> <>
  475 3 -6.656429 3.528053 4.992339 49 " " I "A" 24 0.14000 0.14000 "ILE " " CA " "    " 6 0 0 808080  ""  2 1 -70 ""  1 ""  FF2E2E  0 475 1 475 1 11.94 225 0 225 225 "CCD mismatch"  <> <>
  476 2 -8.012477 3.689739 5.654436 49 " " I "A" 24 0.50000 0.50000 "ILE " " C  " "    " 6 0 0 808080  ""  2 1 9 ""  1 ""  <> 0 476 0 476 1 12.45 226 0 226 226 "CCD mismatch"  <> <>
  477 15 -8.984433 4.116952 5.024347 49 " " I "A" 70 -0.50000 -0.50000 "ILE " " O  " "    " 8 0 0 FF2E2E  ""  2 1 9 ""  1 ""  <> 0 477 0 477 1 12.29 227 0 227 227 "CCD mismatch"  <> <>
  478 3 -5.941777 4.848654 4.734036 49 " " I "A" 24 -0.06000 -0.06000 "ILE " " CB " "    " 6 0 0 808080  ""  2 1 9 ""  1 ""  <> 0 478 1 478 1 11.74 228 0 228 228 "CCD mismatch"  <> <>
  479 3 -4.533179 4.560788 4.195839 49 " " I "A" 24 -0.12000 -0.12000 "ILE " " CG1" "    " 6 0 0 808080  ""  2 1 9 ""  1 ""  <> 0 479 2 479 1 15.98 229 0 229 229 "CCD mismatch"  <> <>
  480 3 -5.905150 5.717781 5.981780 49 " " I "A" 24 -0.18000 -0.18000 "ILE " " CG2" "    " 6 0 0 808080  ""  2 1 9 ""  1 ""  <> 0 480 3 480 1 15.3 230 0 230 230 "CCD mismatch"  <> <>
  481 3 -3.813150 5.789373 3.645780 49 " " I "A" 24 -0.18000 -0.18000 "ILE " " CD1" "    " 6 0 0 808080  ""  2 1 9 ""  1 ""  <> 0 481 3 481 1 18.56 231 0 231 231 "CCD mismatch"  <> <>
  482 43 -7.505096 3.178418 3.089656 49 " " I "A" 21 0.30000 0.30000 "ILE " " H  " "    " 1 0 0 FFFFFF  ""  -1 0 1 ""  1 ""  <> 0 482 0 482 <> 11.69 <> <> <> 1276 <> <> <>
  483 41 -6.016966 2.954999 5.637929 49 " " I "A" 21 0.06000 0.06000 "ILE " " HA " "    " 1 0 0 FFFFFF  ""  -1 0 1 ""  1 ""  <> 0 483 0 483 <> 11.94 <> <> <> 1277 <> <> <>
  484 41 -6.494356 5.393755 3.966660 49 " " I "A" 21 0.06000 0.06000 "ILE " " HB " "    " 1 0 0 FFFFFF  ""  -1 0 1 ""  1 ""  <> 0 484 0 484 <> 11.74 <> <> <> 1278 <> <> <>
  485 41 -4.557040 3.827137 3.390986 49 " " I "A" 21 0.06000 0.06000 "ILE " "HG13" "    " 1 0 0 FFFFFF  ""  -1 0 1 ""  1 ""  <> 0 485 0 485 <> 15.98 <> <> <> 1279 <> <> <>
  486 41 -3.925739 4.112372 4.983447 49 " " I "A" 21 0.06000 0.06000 "ILE " "HG12" "    " 1 0 0 FFFFFF  ""  -1 0 1 ""  1 ""  <> 0 486 0 486 <> 15.98 <> <> <> 1280 <> <> <>
  487 41 -5.314791 6.620174 5.822384 49 " " I "A" 21 0.06000 0.06000 "ILE " "HG21" "    " 1 0 0 FFFFFF  ""  -1 0 1 ""  1 ""  <> 0 487 0 487 <> 15.3 <> <> <> 1281 <> <> <>
  488 41 -6.893505 6.050953 6.299231 49 " " I "A" 21 0.06000 0.06000 "ILE " "HG22" "    " 1 0 0 FFFFFF  ""  -1 0 1 ""  1 ""  <> 0 488 0 488 <> 15.3 <> <> <> 1282 <> <> <>
  489 41 -5.449829 5.165573 6.802930 49 " " I "A" 21 0.06000 0.06000 "ILE " "HG23" "    " 1 0 0 FFFFFF  ""  -1 0 1 ""  1 ""  <> 0 489 0 489 <> 15.3 <> <> <> 1283 <> <> <>
  490 41 -3.129392 5.492436 2.855650 49 " " I "A" 21 0.06000 0.06000 "ILE " "HD11" "    " 1 0 0 FFFFFF  ""  -1 0 1 ""  1 ""  <> 0 490 0 490 <> 18.56 <> <> <> 1284 <> <> <>
  491 41 -4.509137 6.515337 3.225098 49 " " I "A" 21 0.06000 0.06000 "ILE " "HD12" "    " 1 0 0 FFFFFF  ""  -1 0 1 ""  1 ""  <> 0 491 0 491 <> 18.56 <> <> <> 1285 <> <> <>
  492 41 -3.234522 6.290877 4.418940 49 " " I "A" 21 0.06000 0.06000 "ILE " "HD13" "    " 1 0 0 FFFFFF  ""  -1 0 1 ""  1 ""  <> 0 492 0 492 <> 18.56 <> <> <> 1286 <> <> <>
  493 25 -8.042480 3.316772 6.936442 50 " " Q "A" 38 -0.50000 -0.50000 "GLN " " N  " "    " 7 0 0 2E2EFF  ""  2 1 9 ""  1 ""  <> 0 493 1 493 1 12.16 232 0 232 232 "CCD mismatch"  <> <>
  494 3 -9.273747 3.311730 7.700976 50 " " Q "A" 24 0.14000 0.14000 "GLN " " CA " "    " 6 0 0 808080  ""  2 1 -70 ""  1 ""  FF2E2E  0 494 1 494 1 16.12 233 0 233 233 "CCD mismatch"  <> <>
  495 2 -9.013582 4.087593 8.984644 50 " " Q "A" 24 0.50000 0.50000 "GLN " " C  " "    " 6 0 0 808080  ""  2 1 9 ""  1 ""  <> 0 495 0 495 1 18.46 234 0 234 234 "CCD mismatch"  <> <>
  496 15 -7.989941 3.877646 9.641364 50 " " Q "A" 70 -0.50000 -0.50000 "GLN " " O  " "    " 8 0 0 FF2E2E  ""  2 1 9 ""  1 ""  <> 0 496 0 496 1 14.68 235 0 235 235 "CCD mismatch"  <> <>
  497 3 -9.717558 1.878638 7.973598 50 " " Q "A" 24 -0.12000 -0.12000 "GLN " " CB " "    " 6 0 0 808080  ""  2 1 9 ""  1 ""  <> 0 497 2 497 1 14.89 236 0 236 236 "CCD mismatch"  <> <>
  498 3 -11.013293 1.788418 8.787067 50 " " Q "A" 24 -0.12000 -0.12000 "GLN " " CG " "    " 6 0 0 808080  ""  2 1 9 ""  1 ""  <> 0 498 2 498 1 22.06 237 0 237 237 "CCD mismatch"  <> <>
  499 2 -11.289629 0.364866 9.230739 50 " " Q "A" 24 0.50000 0.50000 "GLN " " CD " "    " 6 0 0 808080  ""  2 1 9 "%UT"  13 "Flip"  <> 0 499 0 499 1 29.49 238 0 238 238 "CCD mismatch"  <> "Flip" 
  500 15 -12.321626 0.178958 10.039733 50 " " Q "A" 70 -0.50000 -0.50000 "GLN " " OE1" "    " 8 0 0 FF2E2E  ""  2 1 9 ""  1 ""  <> 0 500 0 500 1 31.22 239 0 239 239 "CCD mismatch"  <> <>
  501 25 -10.583921 -0.576046 8.863323 50 " " Q "A" 38 -0.76000 -0.76000 "GLN " " NE2" "    " 7 0 0 2E2EFF  ""  2 1 9 ""  1 ""  <> 0 501 2 501 1 33.76 240 0 240 240 "CCD mismatch"  <> <>
  502 43 -7.204794 2.988956 7.400812 50 " " Q "A" 21 0.30000 0.30000 "GLN " " H  " "    " 1 0 0 FFFFFF  ""  -1 0 1 ""  1 ""  <> 0 502 0 502 <> 12.16 <> <> <> 1287 <> <> <>
  503 41 -10.053132 3.795218 7.133686 50 " " Q "A" 21 0.06000 0.06000 "GLN " " HA " "    " 1 0 0 FFFFFF  ""  -1 0 1 ""  1 ""  <> 0 503 0 503 <> 16.12 <> <> <> 1288 <> <> <>
  504 41 -8.902125 1.371950 8.495221 50 " " Q "A" 21 0.06000 0.06000 "GLN " " HB3" "    " 1 0 0 FFFFFF  ""  -1 0 1 ""  1 ""  <> 0 504 0 504 <> 14.89 <> <> <> 1289 <> <> <>
  505 41 -9.848836 1.360229 7.022677 50 " " Q "A" 21 0.06000 0.06000 "GLN " " HB2" "    " 1 0 0 FFFFFF  ""  -1 0 1 ""  1 ""  <> 0 505 0 505 <> 14.89 <> <> <> 1290 <> <> <>
  506 41 -11.857840 2.158371 8.204736 50 " " Q "A" 21 0.06000 0.06000 "GLN " " HG3" "    " 1 0 0 FFFFFF  ""  -1 0 1 ""  1 ""  <> 0 506 0 506 <> 22.06 <> <> <> 1291 <> <> <>
  507 41 -10.967609 2.388708 9.695013 50 " " Q "A" 21 0.06000 0.06000 "GLN " " HG2" "    " 1 0 0 FFFFFF  ""  -1 0 1 ""  1 ""  <> 0 507 0 507 <> 22.06 <> <> <> 1292 <> <> <>
  508 43 -10.771477 -1.507912 9.203902 50 " " Q "A" 21 0.38000 0.38000 "GLN " "HE22" "    " 1 0 0 FFFFFF  ""  -1 0 1 ""  1 ""  <> 0 508 0 508 <> 33.76 <> <> <> 1293 <> <> <>
  509 43 -9.787037 -0.413865 8.265830 50 " " Q "A" 21 0.38000 0.38000 "GLN " "HE21" "    " 1 0 0 FFFFFF  ""  -1 0 1 ""  1 ""  <> 0 509 0 509 <> 33.76 <> <> <> 1294 <> <> <>
  510 25 -9.920458 5.015324 9.308397 51 " " Q "A" 38 -0.50000 -0.50000 "GLN " " N  " "    " 7 0 0 2E2EFF  ""  2 1 9 ""  1 ""  <> 0 510 1 510 1 15.21 241 0 241 241 "CCD mismatch"  <> <>
  511 3 -9.887415 5.649807 10.616312 51 " " Q "A" 24 0.14000 0.14000 "GLN " " CA " "    " 6 0 0 808080  ""  2 1 -70 ""  1 ""  FF2E2E  0 511 1 511 1 14.75 242 0 242 242 "CCD mismatch"  <> <>
  512 2 -10.879539 4.908561 11.508560 51 " " Q "A" 24 0.50000 0.50000 "GLN " " C  " "    " 6 0 0 808080  ""  2 1 9 ""  1 ""  <> 0 512 0 512 1 17.02 243 0 243 243 "CCD mismatch"  <> <>
  513 15 -12.048540 4.749790 11.146561 51 " " Q "A" 70 -0.50000 -0.50000 "GLN " " O  " "    " 8 0 0 FF2E2E  ""  2 1 9 ""  1 ""  <> 0 513 0 513 1 17.17 244 0 244 244 "CCD mismatch"  <> <>
  514 3 -10.200383 7.126073 10.508248 51 " " Q "A" 24 -0.12000 -0.12000 "GLN " " CB " "    " 6 0 0 808080  ""  2 1 9 ""  1 ""  <> 0 514 2 514 1 16.63 245 0 245 245 "CCD mismatch"  <> <>
  515 3 -10.179304 7.864458 11.854088 51 " " Q "A" 24 -0.12000 -0.12000 "GLN " " CG " "    " 6 0 0 808080  ""  2 1 9 ""  1 ""  <> 0 515 2 515 1 17.03 246 0 246 246 "CCD mismatch"  <> <>
  516 2 -10.303297 9.358637 11.684075 51 " " Q "A" 24 0.50000 0.50000 "GLN " " CD " "    " 6 0 0 808080  ""  2 1 9 "%UT"  13 ""  <> 0 516 0 516 1 22.8 247 0 247 247 "CCD mismatch"  <> "No Flip" 
  517 15 -11.118784 9.854862 10.879050 51 " " Q "A" 70 -0.50000 -0.50000 "GLN " " OE1" "    " 8 0 0 FF2E2E  ""  2 1 9 ""  1 ""  <> 0 517 0 517 1 22.52 248 0 248 248 "CCD mismatch"  <> <>
  518 25 -9.500460 10.117947 12.419402 51 " " Q "A" 38 -0.76000 -0.76000 "GLN " " NE2" "    " 7 0 0 2E2EFF  ""  2 1 9 ""  1 ""  <> 0 518 2 518 1 20.7 249 0 249 249 "CCD mismatch"  <> <>
  519 43 -10.739836 5.165825 8.732311 51 " " Q "A" 21 0.30000 0.30000 "GLN " " H  " "    " 1 0 0 FFFFFF  ""  -1 0 1 ""  1 ""  <> 0 519 0 519 <> 15.21 <> <> <> 1295 <> <> <>
  520 41 -8.888756 5.591839 11.016649 51 " " Q "A" 21 0.06000 0.06000 "GLN " " HA " "    " 1 0 0 FFFFFF  ""  -1 0 1 ""  1 ""  <> 0 520 0 520 <> 14.75 <> <> <> 1296 <> <> <>
  521 41 -11.174860 7.259712 10.034083 51 " " Q "A" 21 0.06000 0.06000 "GLN " " HB3" "    " 1 0 0 FFFFFF  ""  -1 0 1 ""  1 ""  <> 0 521 0 521 <> 16.63 <> <> <> 1297 <> <> <>
  522 41 -9.479876 7.587203 9.835027 51 " " Q "A" 21 0.06000 0.06000 "GLN " " HB2" "    " 1 0 0 FFFFFF  ""  -1 0 1 ""  1 ""  <> 0 522 0 522 <> 16.63 <> <> <> 1298 <> <> <>
  523 41 -9.248572 7.637878 12.373747 51 " " Q "A" 21 0.06000 0.06000 "GLN " " HG3" "    " 1 0 0 FFFFFF  ""  -1 0 1 ""  1 ""  <> 0 523 0 523 <> 17.03 <> <> <> 1299 <> <> <>
  524 41 -10.991922 7.528355 12.498306 51 " " Q "A" 21 0.06000 0.06000 "GLN " " HG2" "    " 1 0 0 FFFFFF  ""  -1 0 1 ""  1 ""  <> 0 524 0 524 <> 17.03 <> <> <> 1300 <> <> <>
  525 43 -9.544649 11.123127 12.338776 51 " " Q "A" 21 0.38000 0.38000 "GLN " "HE22" "    " 1 0 0 FFFFFF  ""  -1 0 1 ""  1 ""  <> 0 525 0 525 <> 20.7 <> <> <> 1301 <> <> <>
  526 43 -8.835308 9.699244 13.056814 51 " " Q "A" 21 0.38000 0.38000 "GLN " "HE21" "    " 1 0 0 FFFFFF  ""  -1 0 1 ""  1 ""  <> 0 526 0 526 <> 20.7 <> <> <> 1302 <> <> <>
  527 25 -10.403725 4.423694 12.658931 52 " " T "A" 38 -0.50000 -0.50000 "THR " " N  " "    " 7 0 0 2E2EFF  ""  0 1 9 ""  1 ""  <> 0 527 1 527 1 17.32 250 0 250 250 "CCD mismatch"  <> <>
  528 3 -11.234806 3.637967 13.559093 52 " " T "A" 24 0.14000 0.14000 "THR " " CA " "    " 6 0 0 808080  ""  0 1 -70 ""  1 ""  FF2E2E  0 528 1 528 1 14.39 251 0 251 251 "CCD mismatch"  <> <>
  529 2 -11.925121 4.544589 14.575724 52 " " T "A" 24 0.50000 0.50000 "THR " " C  " "    " 6 0 0 808080  ""  0 1 9 ""  1 ""  <> 0 529 0 529 1 18.16 252 0 252 252 "CCD mismatch"  <> <>
  530 15 -11.706933 5.753452 14.593348 52 " " T "A" 70 -0.50000 -0.50000 "THR " " O  " "    " 8 0 0 FF2E2E  ""  0 1 9 ""  1 ""  <> 0 530 0 530 1 18.43 253 0 253 253 "CCD mismatch"  <> <>
  531 3 -10.392285 2.522226 14.195052 52 " " T "A" 24 0.20500 0.20500 "THR " " CB " "    " 6 0 0 808080  ""  0 1 9 ""  1 ""  <> 0 531 1 531 1 20.3 254 0 254 254 "CCD mismatch"  <> <>
  532 16 -9.127220 3.059701 14.608921 52 " " T "A" 70 -0.68300 -0.68300 "THR " " OG1" "    " 8 0 0 FF2E2E  ""  0 1 9 "%UT"  13 ""  <> 0 532 1 532 1 17.29 255 0 255 255 "CCD mismatch"  <> <>
  533 3 -10.170229 1.366338 13.222939 52 " " T "A" 24 -0.18000 -0.18000 "THR " " CG2" "    " 6 0 0 808080  ""  0 1 9 ""  1 ""  <> 0 533 3 533 1 20.33 256 0 256 256 "CCD mismatch"  <> <>
  534 43 -9.441583 4.574305 12.934839 52 " " T "A" 21 0.30000 0.30000 "THR " " H  " "    " 1 0 0 FFFFFF  ""  -1 0 1 ""  1 ""  <> 0 534 0 534 <> 17.32 <> <> <> 1303 <> <> <>
  535 41 -12.036477 3.153095 13.002672 52 " " T "A" 21 0.06000 0.06000 "THR " " HA " "    " 1 0 0 FFFFFF  ""  -1 0 1 ""  1 ""  <> 0 535 0 535 <> 14.39 <> <> <> 1304 <> <> <>
  536 41 -10.878790 2.123775 15.085896 52 " " T "A" 21 0.06000 0.06000 "THR " " HB " "    " 1 0 0 FFFFFF  ""  -1 0 1 ""  1 ""  <> 0 536 0 536 <> 20.3 <> <> <> 1305 <> <> <>
  537 42 -9.239935 3.587265 15.414818 52 " " T "A" 21 0.41800 0.41800 "THR " " HG1" "    " 1 0 0 FFFFFF  ""  -1 0 1 ""  1 ""  <> 0 537 0 537 <> 17.29 <> <> <> 1306 <> <> <>
  538 41 -9.573088 0.577164 13.679551 52 " " T "A" 21 0.06000 0.06000 "THR " "HG21" "    " 1 0 0 FFFFFF  ""  -1 0 1 ""  1 ""  <> 0 538 0 538 <> 20.33 <> <> <> 1307 <> <> <>
  539 41 -11.116788 0.918549 12.920998 52 " " T "A" 21 0.06000 0.06000 "THR " "HG22" "    " 1 0 0 FFFFFF  ""  -1 0 1 ""  1 ""  <> 0 539 0 539 <> 20.33 <> <> <> 1308 <> <> <>
  540 41 -9.658426 1.693142 12.317016 52 " " T "A" 21 0.06000 0.06000 "THR " "HG23" "    " 1 0 0 FFFFFF  ""  -1 0 1 ""  1 ""  <> 0 540 0 540 <> 20.33 <> <> <> 1309 <> <> <>
  541 25 -12.773551 3.944393 15.420582 53 " " D "A" 38 -0.50000 -0.50000 "ASP " " N  " "    " 7 0 0 2E2EFF  ""  0 1 9 ""  1 ""  <> 0 541 1 541 1 19.51 257 0 257 257 "CCD mismatch"  <> <>
  542 3 -13.636006 4.717151 16.305494 53 " " D "A" 24 0.14000 0.14000 "ASP " " CA " "    " 6 0 0 808080  ""  0 1 -70 ""  1 ""  FF2E2E  0 542 1 542 1 25.09 258 0 258 258 "CCD mismatch"  <> <>
  543 2 -12.848395 5.500262 17.354272 53 " " D "A" 24 0.50000 0.50000 "ASP " " C  " "    " 6 0 0 808080  ""  0 1 9 ""  1 ""  <> 0 543 0 543 1 22.18 259 0 259 259 "CCD mismatch"  <> <>
  544 15 -13.356110 6.471200 17.906702 53 " " D "A" 70 -0.50000 -0.50000 "ASP " " O  " "    " 8 0 0 FF2E2E  ""  0 1 9 ""  1 ""  <> 0 544 0 544 1 23.7 260 0 260 260 "CCD mismatch"  <> <>
  545 3 -14.674957 3.788166 16.951396 53 " " D "A" 24 -0.22000 -0.22000 "ASP " " CB " "    " 6 0 0 808080  ""  0 1 9 ""  1 ""  <> 0 545 2 545 1 28.29 261 0 261 261 "CCD mismatch"  <> <>
  546 2 -15.789267 3.373807 16.000015 53 " " D "A" 24 0.70000 0.70000 "ASP " " CG " "    " 6 0 0 808080  ""  0 1 9 "%UT"  13 ""  <> 0 546 0 546 1 38.53 262 0 262 262 "CCD mismatch"  <> <>
  547 15 -16.015686 4.087654 15.009854 53 " " D "A" 70 -0.80000 -0.80000 "ASP " " OD1" "    " 8 0 0 FF2E2E  ""  0 1 9 ""  1 ""  <> 0 547 0 547 1 46 263 0 263 263 "CCD mismatch"  <> <>
  548 18 -16.422945 2.326307 16.245370 53 " " D "A" 70 -0.80000 -0.80000 "ASP " " OD2" "    " 8 -1 0 FF2E2E  ""  0 1 9 ""  1 ""  <> 0 548 0 548 1 49.68 264 0 264 264 "CCD mismatch"  <> <>
  549 43 -12.947266 2.948612 15.360021 53 " " D "A" 21 0.30000 0.30000 "ASP " " H  " "    " 1 0 0 FFFFFF  ""  -1 0 1 ""  1 ""  <> 0 549 0 549 <> 19.51 <> <> <> 1310 <> <> <>
  550 41 -14.119687 5.499852 15.717296 53 " " D "A" 21 0.06000 0.06000 "ASP " " HA " "    " 1 0 0 FFFFFF  ""  -1 0 1 ""  1 ""  <> 0 550 0 550 <> 25.09 <> <> <> 1311 <> <> <>
  551 41 -15.137138 4.266710 17.816497 53 " " D "A" 21 0.06000 0.06000 "ASP " " HB3" "    " 1 0 0 FFFFFF  ""  -1 0 1 ""  1 ""  <> 0 551 0 551 <> 28.29 <> <> <> 1312 <> <> <>
  552 41 -14.180960 2.889936 17.327263 53 " " D "A" 21 0.06000 0.06000 "ASP " " HB2" "    " 1 0 0 FFFFFF  ""  -1 0 1 ""  1 ""  <> 0 552 0 552 <> 28.29 <> <> <> 1313 <> <> <>
  553 25 -11.595803 5.090001 17.592086 54 " " D "A" 38 -0.50000 -0.50000 "ASP " " N  " "    " 7 0 0 2E2EFF  ""  0 1 9 ""  1 ""  <> 0 553 1 553 1 21.89 265 0 265 265 "CCD mismatch"  <> <>
  554 3 -10.685174 5.796315 18.487829 54 " " D "A" 24 0.14000 0.14000 "ASP " " CA " "    " 6 0 0 808080  ""  0 1 -70 ""  1 ""  FF2E2E  0 554 1 554 1 20.84 266 0 266 266 "CCD mismatch"  <> <>
  555 2 -9.921884 6.949116 17.839249 54 " " D "A" 24 0.50000 0.50000 "ASP " " C  " "    " 6 0 0 808080  ""  0 1 9 ""  1 ""  <> 0 555 0 555 1 20.96 267 0 267 267 "CCD mismatch"  <> <>
  556 15 -9.032337 7.523264 18.468155 54 " " D "A" 70 -0.50000 -0.50000 "ASP " " O  " "    " 8 0 0 FF2E2E  ""  0 1 9 ""  1 ""  <> 0 556 0 556 1 18.51 268 0 268 268 "CCD mismatch"  <> <>
  557 3 -9.702794 4.775340 19.082068 54 " " D "A" 24 -0.22000 -0.22000 "ASP " " CB " "    " 6 0 0 808080  ""  0 1 9 ""  1 ""  <> 0 557 2 557 1 19.86 269 0 269 269 "CCD mismatch"  <> <>
  558 2 -8.910451 4.002648 18.052384 54 " " D "A" 24 0.70000 0.70000 "ASP " " CG " "    " 6 0 0 808080  ""  0 1 9 "%UT"  13 ""  <> 0 558 0 558 1 20.63 270 0 270 270 "CCD mismatch"  <> <>
  559 15 -9.007959 4.352238 16.855399 54 " " D "A" 70 -0.80000 -0.80000 "ASP " " OD1" "    " 8 0 0 FF2E2E  ""  0 1 9 ""  1 ""  <> 0 559 0 559 1 17.95 271 0 271 271 "CCD mismatch"  <> <>
  560 18 -8.192769 3.042120 18.446019 54 " " D "A" 70 -0.80000 -0.80000 "ASP " " OD2" "    " 8 -1 0 FF2E2E  ""  0 1 9 ""  1 ""  <> 0 560 0 560 1 20.41 272 0 272 272 "CCD mismatch"  <> <>
  561 43 -11.209816 4.304844 17.086680 54 " " D "A" 21 0.30000 0.30000 "ASP " " H  " "    " 1 0 0 FFFFFF  ""  -1 0 1 ""  1 ""  <> 0 561 0 561 <> 21.89 <> <> <> 1314 <> <> <>
  562 41 -11.250292 6.220362 19.319860 54 " " D "A" 21 0.06000 0.06000 "ASP " " HA " "    " 1 0 0 FFFFFF  ""  -1 0 1 ""  1 ""  <> 0 562 0 562 <> 20.84 <> <> <> 1315 <> <> <>
  563 41 -10.270057 4.050211 19.668147 54 " " D "A" 21 0.06000 0.06000 "ASP " " HB3" "    " 1 0 0 FFFFFF  ""  -1 0 1 ""  1 ""  <> 0 563 0 563 <> 19.86 <> <> <> 1316 <> <> <>
  564 41 -9.018712 5.250684 19.787003 54 " " D "A" 21 0.06000 0.06000 "ASP " " HB2" "    " 1 0 0 FFFFFF  ""  -1 0 1 ""  1 ""  <> 0 564 0 564 <> 19.86 <> <> <> 1317 <> <> <>
  565 25 -10.291006 7.267307 16.582494 55 " " S "A" 38 -0.50000 -0.50000 "SER " " N  " "    " 7 0 0 2E2EFF  ""  0 1 9 ""  1 ""  <> 0 565 1 565 1 18.05 273 0 273 273 "CCD mismatch"  <> <>
  566 3 -9.658069 8.257498 15.728618 55 " " S "A" 24 0.14000 0.14000 "SER " " CA " "    " 6 0 0 808080  ""  0 1 -70 ""  1 ""  FF2E2E  0 566 1 566 1 18.07 274 0 274 274 "CCD mismatch"  <> <>
  567 2 -8.280011 7.897198 15.169503 55 " " S "A" 24 0.50000 0.50000 "SER " " C  " "    " 6 0 0 808080  ""  0 1 9 ""  1 ""  <> 0 567 0 567 1 14.71 275 0 275 275 "CCD mismatch"  <> <>
  568 15 -7.668981 8.719905 14.505442 55 " " S "A" 70 -0.50000 -0.50000 "SER " " O  " "    " 8 0 0 FF2E2E  ""  0 1 9 ""  1 ""  <> 0 568 0 568 1 16.32 276 0 276 276 "CCD mismatch"  <> <>
  569 3 -9.586378 9.623688 16.416237 55 " " S "A" 24 0.14500 0.14500 "SER " " CB " "    " 6 0 0 808080  ""  0 1 9 ""  1 ""  <> 0 569 2 569 1 25.94 277 0 277 277 "CCD mismatch"  <> <>
  570 16 -10.897766 10.032098 16.765014 55 " " S "A" 70 -0.68300 -0.68300 "SER " " OG " "    " 8 0 0 FF2E2E  ""  0 1 9 "%UT"  13 ""  <> 0 570 1 570 1 27.7 278 0 278 278 "CCD mismatch"  <> <>
  571 43 -11.022822 6.724751 16.141849 55 " " S "A" 21 0.30000 0.30000 "SER " " H  " "    " 1 0 0 FFFFFF  ""  -1 0 1 ""  1 ""  <> 0 571 0 571 <> 18.05 <> <> <> 1318 <> <> <>
  572 41 -10.310753 8.351477 14.860159 55 " " S "A" 21 0.06000 0.06000 "SER " " HA " "    " 1 0 0 FFFFFF  ""  -1 0 1 ""  1 ""  <> 0 572 0 572 <> 18.07 <> <> <> 1319 <> <> <>
  573 41 -9.197823 10.379993 15.732930 55 " " S "A" 21 0.06000 0.06000 "SER " " HB3" "    " 1 0 0 FFFFFF  ""  -1 0 1 ""  1 ""  <> 0 573 0 573 <> 25.94 <> <> <> 1320 <> <> <>
  574 41 -8.936181 9.649837 17.289244 55 " " S "A" 21 0.06000 0.06000 "SER " " HB2" "    " 1 0 0 FFFFFF  ""  -1 0 1 ""  1 ""  <> 0 574 0 574 <> 25.94 <> <> <> 1321 <> <> <>
  575 42 -11.202216 9.481567 17.491083 55 " " S "A" 21 0.41800 0.41800 "SER " " HG " "    " 1 0 0 FFFFFF  ""  -1 0 1 ""  1 ""  <> 0 575 0 575 <> 27.7 <> <> <> 1322 <> <> <>
  576 25 -7.810165 6.667532 15.381812 56 " " L "A" 38 -0.50000 -0.50000 "LEU " " N  " "    " 7 0 0 2E2EFF  ""  0 1 9 ""  1 ""  <> 0 576 1 576 1 14.49 279 0 279 279 "CCD mismatch"  <> <>
  577 3 -6.492883 6.304215 14.883246 56 " " L "A" 24 0.14000 0.14000 "LEU " " CA " "    " 6 0 0 808080  ""  0 1 -70 ""  1 ""  FF2E2E  0 577 1 577 1 12.13 280 0 280 280 "CCD mismatch"  <> <>
  578 2 -6.603257 5.938391 13.405995 56 " " L "A" 24 0.50000 0.50000 "LEU " " C  " "    " 6 0 0 808080  ""  0 1 9 ""  1 ""  <> 0 578 0 578 1 13.26 281 0 281 281 "CCD mismatch"  <> <>
  579 15 -7.668374 5.522189 12.931229 56 " " L "A" 70 -0.50000 -0.50000 "LEU " " O  " "    " 8 0 0 FF2E2E  ""  0 1 9 ""  1 ""  <> 0 579 0 579 1 13.12 282 0 282 282 "CCD mismatch"  <> <>
  580 3 -5.884634 5.169000 15.691748 56 " " L "A" 24 -0.12000 -0.12000 "LEU " " CB " "    " 6 0 0 808080  ""  0 1 9 ""  1 ""  <> 0 580 2 580 1 11.1 283 0 283 283 "CCD mismatch"  <> <>
  581 3 -5.554981 5.509838 17.148443 56 " " L "A" 24 -0.06000 -0.06000 "LEU " " CG " "    " 6 0 0 808080  ""  0 1 9 ""  1 ""  <> 0 581 1 581 1 12.1 284 0 284 284 "CCD mismatch"  <> <>
  582 3 -4.884713 4.357292 17.820907 56 " " L "A" 24 -0.18000 -0.18000 "LEU " " CD1" "    " 6 0 0 808080  ""  0 1 9 ""  1 ""  <> 0 582 3 582 1 16.66 285 0 285 285 "CCD mismatch"  <> <>
  583 3 -4.695610 6.775753 17.227701 56 " " L "A" 24 -0.18000 -0.18000 "LEU " " CD2" "    " 6 0 0 808080  ""  0 1 9 ""  1 ""  <> 0 583 3 583 1 14.24 286 0 286 286 "CCD mismatch"  <> <>
  584 43 -8.329809 5.974244 15.907689 56 " " L "A" 21 0.30000 0.30000 "LEU " " H  " "    " 1 0 0 FFFFFF  ""  -1 0 1 ""  1 ""  <> 0 584 0 584 <> 14.49 <> <> <> 1323 <> <> <>
  585 41 -5.822614 7.163227 14.937576 56 " " L "A" 21 0.06000 0.06000 "LEU " " HA " "    " 1 0 0 FFFFFF  ""  -1 0 1 ""  1 ""  <> 0 585 0 585 <> 12.13 <> <> <> 1324 <> <> <>
  586 41 -4.959809 4.850866 15.206097 56 " " L "A" 21 0.06000 0.06000 "LEU " " HB3" "    " 1 0 0 FFFFFF  ""  -1 0 1 ""  1 ""  <> 0 586 0 586 <> 11.1 <> <> <> 1325 <> <> <>
  587 41 -6.541313 4.298746 15.653815 56 " " L "A" 21 0.06000 0.06000 "LEU " " HB2" "    " 1 0 0 FFFFFF  ""  -1 0 1 ""  1 ""  <> 0 587 0 587 <> 11.1 <> <> <> 1326 <> <> <>
  588 41 -6.489447 5.706193 17.675278 56 " " L "A" 21 0.06000 0.06000 "LEU " " HG " "    " 1 0 0 FFFFFF  ""  -1 0 1 ""  1 ""  <> 0 588 0 588 <> 12.1 <> <> <> 1327 <> <> <>
  589 41 -5.251547 4.242792 18.841421 56 " " L "A" 21 0.06000 0.06000 "LEU " "HD11" "    " 1 0 0 FFFFFF  ""  -1 0 1 ""  1 ""  <> 0 589 0 589 <> 16.66 <> <> <> 1328 <> <> <>
  590 41 -5.086221 3.416365 17.312889 56 " " L "A" 21 0.06000 0.06000 "LEU " "HD12" "    " 1 0 0 FFFFFF  ""  -1 0 1 ""  1 ""  <> 0 590 0 590 <> 16.66 <> <> <> 1329 <> <> <>
  591 41 -3.801650 4.473880 17.872107 56 " " L "A" 21 0.06000 0.06000 "LEU " "HD13" "    " 1 0 0 FFFFFF  ""  -1 0 1 ""  1 ""  <> 0 591 0 591 <> 16.66 <> <> <> 1330 <> <> <>
  592 41 -4.043329 6.768248 18.101600 56 " " L "A" 21 0.06000 0.06000 "LEU " "HD21" "    " 1 0 0 FFFFFF  ""  -1 0 1 ""  1 ""  <> 0 592 0 592 <> 14.24 <> <> <> 1331 <> <> <>
  593 41 -4.053746 6.895182 16.356133 56 " " L "A" 21 0.06000 0.06000 "LEU " "HD22" "    " 1 0 0 FFFFFF  ""  -1 0 1 ""  1 ""  <> 0 593 0 593 <> 14.24 <> <> <> 1332 <> <> <>
  594 41 -5.321451 7.665044 17.310810 56 " " L "A" 21 0.06000 0.06000 "LEU " "HD23" "    " 1 0 0 FFFFFF  ""  -1 0 1 ""  1 ""  <> 0 594 0 594 <> 14.24 <> <> <> 1333 <> <> <>
  595 25 -5.480446 6.101890 12.697374 57 " " I "A" 38 -0.50000 -0.50000 "ILE " " N  " "    " 7 0 0 2E2EFF  ""  2 1 9 ""  1 ""  <> 0 595 1 595 1 10.43 287 0 287 287 "CCD mismatch"  <> <>
  596 3 -5.402307 5.855859 11.267096 57 " " I "A" 24 0.14000 0.14000 "ILE " " CA " "    " 6 0 0 808080  ""  2 1 -70 ""  1 ""  FF2E2E  0 596 1 596 1 11.74 288 0 288 288 "CCD mismatch"  <> <>
  597 2 -4.618488 4.574246 11.017458 57 " " I "A" 24 0.50000 0.50000 "ILE " " C  " "    " 6 0 0 808080  ""  2 1 9 ""  1 ""  <> 0 597 0 597 1 13.82 289 0 289 289 "CCD mismatch"  <> <>
  598 15 -3.488674 4.450800 11.489829 57 " " I "A" 70 -0.50000 -0.50000 "ILE " " O  " "    " 8 0 0 FF2E2E  ""  2 1 9 ""  1 ""  <> 0 598 0 598 1 11.76 290 0 290 290 "CCD mismatch"  <> <>
  599 3 -4.710902 7.046698 10.569285 57 " " I "A" 24 -0.06000 -0.06000 "ILE " " CB " "    " 6 0 0 808080  ""  2 1 9 ""  1 ""  <> 0 599 1 599 1 14.14 291 0 291 291 "CCD mismatch"  <> <>
  600 3 -5.522508 8.330498 10.730497 57 " " I "A" 24 -0.12000 -0.12000 "ILE " " CG1" "    " 6 0 0 808080  ""  2 1 9 ""  1 ""  <> 0 600 2 600 1 17.07 292 0 292 292 "CCD mismatch"  <> <>
  601 3 -4.409597 6.757270 9.080675 57 " " I "A" 24 -0.18000 -0.18000 "ILE " " CG2" "    " 6 0 0 808080  ""  2 1 9 ""  1 ""  <> 0 601 3 601 1 11.87 293 0 293 293 "CCD mismatch"  <> <>
  602 3 -6.684415 8.419356 9.858311 57 " " I "A" 24 -0.18000 -0.18000 "ILE " " CD1" "    " 6 0 0 808080  ""  2 1 9 ""  1 ""  <> 0 602 3 602 1 19.87 294 0 294 294 "CCD mismatch"  <> <>
  603 43 -4.637129 6.443677 13.145120 57 " " I "A" 21 0.30000 0.30000 "ILE " " H  " "    " 1 0 0 FFFFFF  ""  -1 0 1 ""  1 ""  <> 0 603 0 603 <> 10.43 <> <> <> 1334 <> <> <>
  604 41 -6.396730 5.733004 10.837627 57 " " I "A" 21 0.06000 0.06000 "ILE " " HA " "    " 1 0 0 FFFFFF  ""  -1 0 1 ""  1 ""  <> 0 604 0 604 <> 11.74 <> <> <> 1335 <> <> <>
  605 41 -3.752053 7.220973 11.059083 57 " " I "A" 21 0.06000 0.06000 "ILE " " HB " "    " 1 0 0 FFFFFF  ""  -1 0 1 ""  1 ""  <> 0 605 0 605 <> 14.14 <> <> <> 1336 <> <> <>
  606 41 -4.867416 9.167290 10.503785 57 " " I "A" 21 0.06000 0.06000 "ILE " "HG13" "    " 1 0 0 FFFFFF  ""  -1 0 1 ""  1 ""  <> 0 606 0 606 <> 17.07 <> <> <> 1337 <> <> <>
  607 41 -5.823116 8.490146 11.766318 57 " " I "A" 21 0.06000 0.06000 "ILE " "HG12" "    " 1 0 0 FFFFFF  ""  -1 0 1 ""  1 ""  <> 0 607 0 607 <> 17.07 <> <> <> 1338 <> <> <>
  608 41 -4.023048 7.648001 8.583691 57 " " I "A" 21 0.06000 0.06000 "ILE " "HG21" "    " 1 0 0 FFFFFF  ""  -1 0 1 ""  1 ""  <> 0 608 0 608 <> 11.87 <> <> <> 1339 <> <> <>
  609 41 -3.659689 5.978300 8.940755 57 " " I "A" 21 0.06000 0.06000 "ILE " "HG22" "    " 1 0 0 FFFFFF  ""  -1 0 1 ""  1 ""  <> 0 609 0 609 <> 11.87 <> <> <> 1340 <> <> <>
  610 41 -5.314175 6.454818 8.559750 57 " " I "A" 21 0.06000 0.06000 "ILE " "HG23" "    " 1 0 0 FFFFFF  ""  -1 0 1 ""  1 ""  <> 0 610 0 610 <> 11.87 <> <> <> 1341 <> <> <>
  611 41 -7.428074 9.096117 10.279416 57 " " I "A" 21 0.06000 0.06000 "ILE " "HD11" "    " 1 0 0 FFFFFF  ""  -1 0 1 ""  1 ""  <> 0 611 0 611 <> 19.87 <> <> <> 1342 <> <> <>
  612 41 -6.412755 8.812860 8.877904 57 " " I "A" 21 0.06000 0.06000 "ILE " "HD12" "    " 1 0 0 FFFFFF  ""  -1 0 1 ""  1 ""  <> 0 612 0 612 <> 19.87 <> <> <> 1343 <> <> <>
  613 41 -7.175100 7.460108 9.702739 57 " " I "A" 21 0.06000 0.06000 "ILE " "HD13" "    " 1 0 0 FFFFFF  ""  -1 0 1 ""  1 ""  <> 0 613 0 613 <> 19.87 <> <> <> 1344 <> <> <>
  614 25 -5.242230 3.643408 10.284941 58 " " H "A" 38 -0.50000 -0.50000 "HIP " " N  " "    " 7 0 0 2E2EFF  ""  2 1 9 ""  1 ""  <> 0 614 1 614 1 12.18 295 0 295 295 "CCD mismatch"  <> <>
  615 3 -4.689342 2.332310 9.994166 58 " " H "A" 24 0.14000 0.14000 "HIP " " CA " "    " 6 0 0 808080  ""  2 1 -70 ""  1 ""  FF2E2E  0 615 1 615 1 11.97 296 0 296 296 "CCD mismatch"  <> <>
  616 2 -4.385358 2.219159 8.502197 58 " " H "A" 24 0.50000 0.50000 "HIP " " C  " "    " 6 0 0 808080  ""  2 1 9 ""  1 ""  <> 0 616 0 616 1 12.4 297 0 297 297 "CCD mismatch"  <> <>
  617 15 -5.270605 2.476222 7.696691 58 " " H "A" 70 -0.50000 -0.50000 "HIP " " O  " "    " 8 0 0 FF2E2E  ""  2 1 9 ""  1 ""  <> 0 617 0 617 1 12.52 298 0 298 298 "CCD mismatch"  <> <>
  618 3 -5.692224 1.237009 10.353930 58 " " H "A" 24 -0.12000 -0.12000 "HIP " " CB " "    " 6 0 0 808080  ""  2 1 9 ""  1 ""  <> 0 618 2 618 1 13.05 299 0 299 299 "CCD mismatch"  <> <>
  619 2 -6.070210 1.140006 11.804901 58 " " H "A" 24 0.06940 0.06940 "HIP " " CG " "    " 6 0 0 808080  ""  2 1 9 "%UT"  13 "HIP"  <> 0 619 0 619 1 16.15 300 0 300 300 "CCD mismatch"  <> "HIP" 
  620 31 -5.758120 0.023358 12.547721 58 " " H "A" 38 -0.03810 -0.03810 "HIP " " ND1" "    " 7 1 0 2E2EFF  ""  2 1 9 ""  1 ""  <> 0 620 1 620 1 13.97 301 0 301 301 "CCD mismatch"  <> <>
  621 2 -6.740062 2.010565 12.591605 58 " " H "A" 24 -0.21580 -0.21580 "HIP " " CD2" "    " 6 0 0 808080  ""  2 1 9 ""  1 ""  <> 0 621 1 621 1 15.02 302 0 302 302 "CCD mismatch"  <> <>
  622 2 -6.224563 0.253399 13.774607 58 " " H "A" 24 -0.04790 -0.04790 "HIP " " CE1" "    " 6 0 0 808080  ""  2 1 9 ""  1 ""  <> 0 622 1 622 1 17.27 303 0 303 303 "CCD mismatch"  <> <>
  623 25 -6.833616 1.439885 13.837712 58 " " H "A" 38 -0.03810 -0.03810 "HIP " " NE2" "    " 7 0 0 2E2EFF  ""  2 1 9 ""  1 ""  <> 0 623 1 623 1 16.85 304 0 304 304 "CCD mismatch"  <> <>
  624 43 -6.175947 3.819112 9.933181 58 " " H "A" 21 0.30000 0.30000 "HIP " " H  " "    " 1 0 0 FFFFFF  ""  -1 0 1 ""  1 ""  <> 0 624 0 624 <> 12.18 <> <> <> 1345 <> <> <>
  625 41 -3.801478 2.161026 10.589389 58 " " H "A" 21 0.06000 0.06000 "HIP " " HA " "    " 1 0 0 FFFFFF  ""  -1 0 1 ""  1 ""  <> 0 625 0 625 <> 11.97 <> <> <> 1346 <> <> <>
  626 41 -5.289016 0.276054 10.038720 58 " " H "A" 21 0.06000 0.06000 "HIP " " HB3" "    " 1 0 0 FFFFFF  ""  -1 0 1 ""  1 ""  <> 0 626 0 626 <> 13.05 <> <> <> 1347 <> <> <>
  627 41 -6.617165 1.367489 9.789402 58 " " H "A" 21 0.06000 0.06000 "HIP " " HB2" "    " 1 0 0 FFFFFF  ""  -1 0 1 ""  1 ""  <> 0 627 0 627 <> 13.05 <> <> <> 1348 <> <> <>
  628 44 -5.266738 -0.806517 12.206725 58 " " H "A" 21 0.35860 0.35860 "HIP " " HD1" "    " 1 0 0 FFFFFF  ""  -1 0 1 ""  1 ""  <> 0 628 0 628 <> 13.97 <> <> <> 1349 <> <> <>
  629 41 -7.171189 2.980377 12.389566 58 " " H "A" 21 0.28520 0.28520 "HIP " " HD2" "    " 1 0 0 FFFFFF  ""  -1 0 1 ""  1 ""  <> 0 629 0 629 <> 15.02 <> <> <> 1350 <> <> <>
  630 41 -6.137073 -0.436128 14.601431 58 " " H "A" 21 0.26810 0.26810 "HIP " " HE1" "    " 1 0 0 FFFFFF  ""  -1 0 1 ""  1 ""  <> 0 630 0 630 <> 17.27 <> <> <> 1351 <> <> <>
  631 25 -3.158254 1.816686 8.164989 59 " " F "A" 38 -0.50000 -0.50000 "PHE " " N  " "    " 7 0 0 2E2EFF  ""  2 1 9 ""  1 ""  <> 0 632 1 631 1 9.73 305 0 305 305 "CCD mismatch"  <> <>
  632 3 -2.790729 1.427826 6.810939 59 " " F "A" 24 0.14000 0.14000 "PHE " " CA " "    " 6 0 0 808080  ""  2 1 -70 ""  1 ""  FF2E2E  0 633 1 632 1 8.99 306 0 306 306 "CCD mismatch"  <> <>
  633 2 -2.927702 -0.092353 6.737885 59 " " F "A" 24 0.50000 0.50000 "PHE " " C  " "    " 6 0 0 808080  ""  2 1 9 ""  1 ""  <> 0 634 0 633 1 8.8 307 0 307 307 "CCD mismatch"  <> <>
  634 15 -2.286372 -0.812500 7.496224 59 " " F "A" 70 -0.50000 -0.50000 "PHE " " O  " "    " 8 0 0 FF2E2E  ""  2 1 9 ""  1 ""  <> 0 635 0 634 1 10.33 308 0 308 308 "CCD mismatch"  <> <>
  635 3 -1.378680 1.888523 6.479841 59 " " F "A" 24 -0.00500 -0.00500 "PHE " " CB " "    " 6 0 0 808080  ""  2 1 9 ""  1 ""  <> 0 636 2 635 1 9.15 309 0 309 309 "CCD mismatch"  <> <>
  636 2 -0.898478 1.536223 5.088437 59 " " F "A" 24 -0.11500 -0.11500 "PHE " " CG " "    " 6 0 0 808080  ""  2 1 9 ""  1 ""  <> 0 637 0 636 1 11.9 310 0 310 310 "CCD mismatch"  <> <>
  637 2 -0.521705 0.237893 4.772892 59 " " F "A" 24 -0.11500 -0.11500 "PHE " " CD1" "    " 6 0 0 808080  ""  2 1 9 ""  1 ""  <> 0 638 1 637 1 10.63 311 0 311 311 "CCD mismatch"  <> <>
  638 2 -0.854618 2.495860 4.089717 59 " " F "A" 24 -0.11500 -0.11500 "PHE " " CD2" "    " 6 0 0 808080  ""  2 1 9 ""  1 ""  <> 0 639 1 638 1 13.46 312 0 312 312 "CCD mismatch"  <> <>
  639 2 -0.099965 -0.088737 3.483411 59 " " F "A" 24 -0.11500 -0.11500 "PHE " " CE1" "    " 6 0 0 808080  ""  2 1 9 ""  1 ""  <> 0 640 1 639 1 9.95 313 0 313 313 "CCD mismatch"  <> <>
  640 2 -0.434658 2.167948 2.807798 59 " " F "A" 24 -0.11500 -0.11500 "PHE " " CE2" "    " 6 0 0 808080  ""  2 1 9 ""  1 ""  <> 0 641 1 640 1 13.75 314 0 314 314 "CCD mismatch"  <> <>
  641 2 -0.047515 0.876333 2.510511 59 " " F "A" 24 -0.11500 -0.11500 "PHE " " CZ " "    " 6 0 0 808080  ""  2 1 9 ""  1 ""  <> 0 642 1 641 1 11.27 315 0 315 315 "CCD mismatch"  <> <>
  642 43 -2.475353 1.631330 8.891138 59 " " F "A" 21 0.30000 0.30000 "PHE " " H  " "    " 1 0 0 FFFFFF  ""  -1 0 1 ""  1 ""  <> 0 643 0 642 <> 9.73 <> <> <> 1352 <> <> <>
  643 41 -3.462602 1.886373 6.082068 59 " " F "A" 21 0.06000 0.06000 "PHE " " HA " "    " 1 0 0 FFFFFF  ""  -1 0 1 ""  1 ""  <> 0 644 0 643 <> 8.99 <> <> <> 1353 <> <> <>
  644 41 -0.678679 1.463447 7.198889 59 " " F "A" 21 0.06000 0.06000 "PHE " " HB3" "    " 1 0 0 FFFFFF  ""  -1 0 1 ""  1 ""  <> 0 645 0 644 <> 9.15 <> <> <> 1354 <> <> <>
  645 41 -1.333608 2.969793 6.599411 59 " " F "A" 21 0.06000 0.06000 "PHE " " HB2" "    " 1 0 0 FFFFFF  ""  -1 0 1 ""  1 ""  <> 0 646 0 645 <> 9.15 <> <> <> 1355 <> <> <>
  646 41 -0.527383 -0.538114 5.523242 59 " " F "A" 21 0.11500 0.11500 "PHE " " HD1" "    " 1 0 0 FFFFFF  ""  -1 0 1 ""  1 ""  <> 0 647 0 646 <> 10.63 <> <> <> 1356 <> <> <>
  647 41 -1.154450 3.512169 4.301845 59 " " F "A" 21 0.11500 0.11500 "PHE " " HD2" "    " 1 0 0 FFFFFF  ""  -1 0 1 ""  1 ""  <> 0 648 0 647 <> 13.46 <> <> <> 1357 <> <> <>
  648 41 0.184799 -1.103890 3.257659 59 " " F "A" 21 0.11500 0.11500 "PHE " " HE1" "    " 1 0 0 FFFFFF  ""  -1 0 1 ""  1 ""  <> 0 649 0 648 <> 9.95 <> <> <> 1358 <> <> <>
  649 41 -0.405083 2.926314 2.039607 59 " " F "A" 21 0.11500 0.11500 "PHE " " HE2" "    " 1 0 0 FFFFFF  ""  -1 0 1 ""  1 ""  <> 0 650 0 649 <> 13.75 <> <> <> 1359 <> <> <>
  650 41 0.279902 0.622404 1.512799 59 " " F "A" 21 0.11500 0.11500 "PHE " " HZ " "    " 1 0 0 FFFFFF  ""  -1 0 1 ""  1 ""  <> 0 651 0 650 <> 11.27 <> <> <> 1360 <> <> <>
  651 25 -3.785888 -0.561054 5.833258 60 " " C "A" 38 -0.50000 -0.50000 "CYS " " N  " "    " 7 0 0 2E2EFF  ""  2 1 9 ""  1 ""  <> 0 652 1 651 1 8.75 316 0 316 316 "CCD mismatch"  <> <>
  652 3 -4.166911 -1.963424 5.784304 60 " " C "A" 24 0.14000 0.14000 "CYS " " CA " "    " 6 0 0 808080  ""  2 1 -70 ""  1 ""  FF2E2E  0 653 1 652 1 8.46 317 0 317 317 "CCD mismatch"  <> <>
  653 2 -3.963953 -2.562112 4.407388 60 " " C "A" 24 0.50000 0.50000 "CYS " " C  " "    " 6 0 0 808080  ""  2 1 9 ""  1 ""  <> 0 654 0 653 1 9.71 318 0 318 318 "CCD mismatch"  <> <>
  654 15 -4.043366 -1.866167 3.401213 60 " " C "A" 70 -0.50000 -0.50000 "CYS " " O  " "    " 8 0 0 FF2E2E  ""  2 1 9 ""  1 ""  <> 0 655 0 654 1 9.15 319 0 319 319 "CCD mismatch"  <> <>
  655 3 -5.611890 -2.133755 6.210260 60 " " C "A" 24 0.02000 0.02000 "CYS " " CB " "    " 6 0 0 808080  ""  2 1 9 ""  1 ""  <> 0 656 2 655 1 10.8 320 0 320 320 "CCD mismatch"  <> <>
  656 49 -5.964234 -1.498471 7.852948 60 " " C "A" 143 -0.33500 -0.33500 "CYS " " SG " "    " 16 0 0 FFFF6B  ""  2 1 9 "%UT"  13 ""  <> 0 657 1 656 1 15.04 321 0 321 321 "CCD mismatch"  <> <>
  657 43 -4.293455 0.069193 5.223332 60 " " C "A" 21 0.30000 0.30000 "CYS " " H  " "    " 1 0 0 FFFFFF  ""  -1 0 1 ""  1 ""  <> 0 658 0 657 <> 8.75 <> <> <> 1361 <> <> <>
  658 41 -3.525442 -2.507968 6.455012 60 " " C "A" 21 0.06000 0.06000 "CYS " " HA " "    " 1 0 0 FFFFFF  ""  -1 0 1 ""  1 ""  <> 0 659 0 658 <> 8.46 <> <> <> 1362 <> <> <>
  659 41 -5.906047 -3.183885 6.180790 60 " " C "A" 21 0.08000 0.08000 "CYS " " HB3" "    " 1 0 0 FFFFFF  ""  -1 0 1 ""  1 ""  <> 0 660 0 659 <> 10.8 <> <> <> 1363 <> <> <>
  660 41 -6.249985 -1.591190 5.515287 60 " " C "A" 21 0.08000 0.08000 "CYS " " HB2" "    " 1 0 0 FFFFFF  ""  -1 0 1 ""  1 ""  <> 0 661 0 660 <> 10.8 <> <> <> 1364 <> <> <>
  661 41 -5.234160 -2.401720 8.515107 60 " " C "A" 21 0.15500 0.15500 "CYS " " HG " "    " 1 0 0 FFFFFF  ""  -1 0 1 ""  1 ""  <> 0 662 0 661 <> 15.04 <> <> <> 1365 <> <> <>
  662 25 -3.751709 -3.879767 4.393899 61 " " W "A" 38 -0.50000 -0.50000 "TRP " " N  " "    " 7 0 0 2E2EFF  ""  2 1 9 ""  1 ""  <> 0 663 1 662 1 7.46 322 0 322 322 "CCD mismatch"  <> <>
  663 3 -3.773791 -4.664916 3.173063 61 " " W "A" 24 0.14000 0.14000 "TRP " " CA " "    " 6 0 0 808080  ""  2 1 -70 ""  1 ""  FF2E2E  0 664 1 663 1 7 323 0 323 323 "CCD mismatch"  <> <>
  664 2 -4.638757 -5.887186 3.455995 61 " " W "A" 24 0.50000 0.50000 "TRP " " C  " "    " 6 0 0 808080  ""  2 1 9 ""  1 ""  <> 0 665 0 664 1 11.91 324 0 324 324 "CCD mismatch"  <> <>
  665 15 -4.455725 -6.585221 4.464931 61 " " W "A" 70 -0.50000 -0.50000 "TRP " " O  " "    " 8 0 0 FF2E2E  ""  2 1 9 ""  1 ""  <> 0 666 0 665 1 11.33 325 0 325 325 "CCD mismatch"  <> <>
  666 3 -2.375683 -5.107229 2.708847 61 " " W "A" 24 -0.12000 -0.12000 "TRP " " CB " "    " 6 0 0 808080  ""  2 1 9 ""  1 ""  <> 0 667 2 666 1 11.03 326 0 326 326 "CCD mismatch"  <> <>
  667 2 -2.380204 -5.843627 1.401889 61 " " W "A" 24 0.07500 0.07500 "TRP " " CG " "    " 6 0 0 808080  ""  2 1 9 ""  1 ""  <> 0 668 0 667 1 9.39 327 0 327 327 "CCD mismatch"  <> <>
  668 2 -2.183634 -5.319722 0.160749 61 " " W "A" 24 -0.11500 -0.11500 "TRP " " CD1" "    " 6 0 0 808080  ""  2 1 9 ""  1 ""  <> 0 669 1 668 1 10.53 328 0 328 328 "CCD mismatch"  <> <>
  669 2 -2.605638 -7.250379 1.213757 61 " " W "A" 24 -0.05500 -0.05500 "TRP " " CD2" "    " 6 0 0 808080  ""  2 1 9 ""  1 ""  <> 0 670 0 669 1 13.45 329 0 329 329 "CCD mismatch"  <> <>
  670 25 -2.282881 -6.305116 -0.793757 61 " " W "A" 38 -0.57000 -0.57000 "TRP " " NE1" "    " 7 0 0 2E2EFF  ""  2 1 9 ""  1 ""  <> 0 671 1 670 1 9.6 330 0 330 330 "CCD mismatch"  <> <>
  671 2 -2.536618 -7.503847 -0.169282 61 " " W "A" 24 0.13000 0.13000 "TRP " " CE2" "    " 6 0 0 808080  ""  2 1 9 ""  1 ""  <> 0 672 0 671 1 11.53 331 0 331 331 "CCD mismatch"  <> <>
  672 2 -2.871610 -8.318492 2.087702 61 " " W "A" 24 -0.11500 -0.11500 "TRP " " CE3" "    " 6 0 0 808080  ""  2 1 9 ""  1 ""  <> 0 673 1 672 1 12.69 332 0 332 332 "CCD mismatch"  <> <>
  673 2 -2.709978 -8.788243 -0.701562 61 " " W "A" 24 -0.11500 -0.11500 "TRP " " CZ2" "    " 6 0 0 808080  ""  2 1 9 ""  1 ""  <> 0 674 1 673 1 11.62 333 0 333 333 "CCD mismatch"  <> <>
  674 2 -3.045703 -9.586301 1.554886 61 " " W "A" 24 -0.11500 -0.11500 "TRP " " CZ3" "    " 6 0 0 808080  ""  2 1 9 ""  1 ""  <> 0 675 1 674 1 14.54 334 0 334 334 "CCD mismatch"  <> <>
  675 2 -2.968263 -9.809989 0.179008 61 " " W "A" 24 -0.11500 -0.11500 "TRP " " CH2" "    " 6 0 0 808080  ""  2 1 9 ""  1 ""  <> 0 676 1 675 1 12.71 335 0 335 335 "CCD mismatch"  <> <>
  676 43 -3.697515 -4.394833 5.263338 61 " " W "A" 21 0.30000 0.30000 "TRP " " H  " "    " 1 0 0 FFFFFF  ""  -1 0 1 ""  1 ""  <> 0 677 0 676 <> 7.46 <> <> <> 1366 <> <> <>
  677 41 -4.193892 -4.070540 2.379613 61 " " W "A" 21 0.06000 0.06000 "TRP " " HA " "    " 1 0 0 FFFFFF  ""  -1 0 1 ""  1 ""  <> 0 678 0 677 <> 7 <> <> <> 1367 <> <> <>
  678 41 -1.908328 -5.746825 3.457594 61 " " W "A" 21 0.06000 0.06000 "TRP " " HB3" "    " 1 0 0 FFFFFF  ""  -1 0 1 ""  1 ""  <> 0 679 0 678 <> 11.03 <> <> <> 1368 <> <> <>
  679 41 -1.729137 -4.234557 2.607024 61 " " W "A" 21 0.06000 0.06000 "TRP " " HB2" "    " 1 0 0 FFFFFF  ""  -1 0 1 ""  1 ""  <> 0 680 0 679 <> 11.03 <> <> <> 1369 <> <> <>
  680 41 -1.987310 -4.277622 -0.029494 61 " " W "A" 21 0.11500 0.11500 "TRP " " HD1" "    " 1 0 0 FFFFFF  ""  -1 0 1 ""  1 ""  <> 0 681 0 680 <> 10.53 <> <> <> 1370 <> <> <>
  681 43 -2.202630 -6.130826 -1.788584 61 " " W "A" 21 0.42000 0.42000 "TRP " " HE1" "    " 1 0 0 FFFFFF  ""  -1 0 1 ""  1 ""  <> 0 682 0 681 <> 9.6 <> <> <> 1371 <> <> <>
  682 41 -2.940765 -8.152390 3.147565 61 " " W "A" 21 0.11500 0.11500 "TRP " " HE3" "    " 1 0 0 FFFFFF  ""  -1 0 1 ""  1 ""  <> 0 683 0 682 <> 12.69 <> <> <> 1372 <> <> <>
  683 41 -2.652241 -8.970861 -1.764217 61 " " W "A" 21 0.11500 0.11500 "TRP " " HZ2" "    " 1 0 0 FFFFFF  ""  -1 0 1 ""  1 ""  <> 0 684 0 683 <> 11.62 <> <> <> 1373 <> <> <>
  684 41 -3.252433 -10.413536 2.217791 61 " " W "A" 21 0.11500 0.11500 "TRP " " HZ3" "    " 1 0 0 FFFFFF  ""  -1 0 1 ""  1 ""  <> 0 685 0 684 <> 14.54 <> <> <> 1374 <> <> <>
  685 41 -3.114704 -10.809940 -0.202142 61 " " W "A" 21 0.11500 0.11500 "TRP " " HH2" "    " 1 0 0 FFFFFF  ""  -1 0 1 ""  1 ""  <> 0 686 0 685 <> 12.71 <> <> <> 1375 <> <> <>
  686 25 -5.572414 -6.126407 2.551310 62 " " K "A" 38 -0.50000 -0.50000 "LYS " " N  " "    " 7 0 0 2E2EFF  ""  2 1 9 ""  1 ""  <> 0 687 1 686 1 9.2 336 0 336 336 "CCD mismatch"  <> <>
  687 3 -6.433299 -7.293298 2.632080 62 " " K "A" 24 0.14000 0.14000 "LYS " " CA " "    " 6 0 0 808080  ""  2 1 -70 ""  1 ""  FF2E2E  0 688 1 687 1 13.7 337 0 337 337 "CCD mismatch"  <> <>
  688 2 -6.449174 -8.053164 1.315828 62 " " K "A" 24 0.50000 0.50000 "LYS " " C  " "    " 6 0 0 808080  ""  2 1 9 ""  1 ""  <> 0 689 0 688 1 13.84 338 0 338 338 "CCD mismatch"  <> <>
  689 15 -6.288716 -7.480697 0.238912 62 " " K "A" 70 -0.50000 -0.50000 "LYS " " O  " "    " 8 0 0 FF2E2E  ""  2 1 9 ""  1 ""  <> 0 690 0 689 1 12.09 339 0 339 339 "CCD mismatch"  <> <>
  690 3 -7.857101 -6.925063 3.006684 62 " " K "A" 24 -0.12000 -0.12000 "LYS " " CB " "    " 6 0 0 808080  ""  2 1 9 ""  1 ""  <> 0 691 2 690 1 13.13 340 0 340 340 "CCD mismatch"  <> <>
  691 3 -8.728344 -6.415123 1.911169 62 " " K "A" 24 -0.12000 -0.12000 "LYS " " CG " "    " 6 0 0 808080  ""  2 1 9 ""  1 ""  <> 0 692 2 691 1 15.05 341 0 341 341 "CCD mismatch"  <> <>
  692 3 -10.230964 -6.417074 2.287410 62 " " K "A" 24 -0.12000 -0.12000 "LYS " " CD " "    " 6 0 0 808080  ""  2 1 9 ""  1 ""  <> 0 693 2 692 1 24.64 342 0 342 342 "CCD mismatch"  <> <>
  693 3 -10.719124 -5.105242 2.829729 62 " " K "A" 24 0.19000 0.19000 "LYS " " CE " "    " 6 0 0 808080  ""  2 1 9 ""  1 ""  <> 0 694 2 693 1 32.77 343 0 343 343 "CCD mismatch"  <> <>
  694 32 -12.205585 -5.065716 2.937650 62 " " K "A" 38 -0.30000 -0.30000 "LYS " " NZ " "    " 7 1 0 2E2EFF  ""  2 1 9 "%UT"  13 ""  <> 0 695 3 694 1 36.42 344 0 344 344 "CCD mismatch"  <> <>
  695 43 -5.680268 -5.522156 1.746569 62 " " K "A" 21 0.30000 0.30000 "LYS " " H  " "    " 1 0 0 FFFFFF  ""  -1 0 1 ""  1 ""  <> 0 696 0 695 <> 9.2 <> <> <> 1376 <> <> <>
  696 41 -6.034196 -7.978476 3.370550 62 " " K "A" 21 0.06000 0.06000 "LYS " " HA " "    " 1 0 0 FFFFFF  ""  -1 0 1 ""  1 ""  <> 0 697 0 696 <> 13.7 <> <> <> 1377 <> <> <>
  697 41 -7.858478 -6.250817 3.858239 62 " " K "A" 21 0.06000 0.06000 "LYS " " HB3" "    " 1 0 0 FFFFFF  ""  -1 0 1 ""  1 ""  <> 0 698 0 697 <> 13.13 <> <> <> 1378 <> <> <>
  698 41 -8.316003 -7.842707 3.378748 62 " " K "A" 21 0.06000 0.06000 "LYS " " HB2" "    " 1 0 0 FFFFFF  ""  -1 0 1 ""  1 ""  <> 0 699 0 698 <> 13.13 <> <> <> 1379 <> <> <>
  699 41 -8.678043 -6.977537 0.981566 62 " " K "A" 21 0.06000 0.06000 "LYS " " HG3" "    " 1 0 0 FFFFFF  ""  -1 0 1 ""  1 ""  <> 0 700 0 699 <> 15.05 <> <> <> 1380 <> <> <>
  700 41 -8.405831 -5.403972 1.679920 62 " " K "A" 21 0.06000 0.06000 "LYS " " HG2" "    " 1 0 0 FFFFFF  ""  -1 0 1 ""  1 ""  <> 0 701 0 700 <> 15.05 <> <> <> 1381 <> <> <>
  701 41 -10.441337 -7.208479 3.009204 62 " " K "A" 21 0.06000 0.06000 "LYS " " HD3" "    " 1 0 0 FFFFFF  ""  -1 0 1 ""  1 ""  <> 0 702 0 701 <> 24.64 <> <> <> 1382 <> <> <>
  702 41 -10.802119 -6.681959 1.395327 62 " " K "A" 21 0.06000 0.06000 "LYS " " HD2" "    " 1 0 0 FFFFFF  ""  -1 0 1 ""  1 ""  <> 0 703 0 702 <> 24.64 <> <> <> 1383 <> <> <>
  703 41 -10.409890 -4.281496 2.186917 62 " " K "A" 21 0.06000 0.06000 "LYS " " HE3" "    " 1 0 0 FFFFFF  ""  -1 0 1 ""  1 ""  <> 0 704 0 703 <> 32.77 <> <> <> 1384 <> <> <>
  704 41 -10.288308 -4.923708 3.813783 62 " " K "A" 21 0.06000 0.06000 "LYS " " HE2" "    " 1 0 0 FFFFFF  ""  -1 0 1 ""  1 ""  <> 0 705 0 704 <> 32.77 <> <> <> 1385 <> <> <>
  705 44 -12.476095 -4.160795 3.302401 62 " " K "A" 21 0.33000 0.33000 "LYS " " HZ1" "    " 1 0 0 FFFFFF  ""  -1 0 1 ""  1 ""  <> 0 706 0 705 <> 36.42 <> <> <> 1386 <> <> <>
  706 44 -12.622870 -5.203583 2.028766 62 " " K "A" 21 0.33000 0.33000 "LYS " " HZ2" "    " 1 0 0 FFFFFF  ""  -1 0 1 ""  1 ""  <> 0 707 0 706 <> 36.42 <> <> <> 1387 <> <> <>
  707 44 -12.518757 -5.785590 3.573058 62 " " K "A" 21 0.33000 0.33000 "LYS " " HZ3" "    " 1 0 0 FFFFFF  ""  -1 0 1 ""  1 ""  <> 0 708 0 707 <> 36.42 <> <> <> 1388 <> <> <>
  708 25 -6.684225 -9.353904 1.447932 63 " " D "A" 38 -0.50000 -0.50000 "ASP " " N  " "    " 7 0 0 2E2EFF  ""  2 1 9 ""  1 ""  <> 0 709 1 708 1 11.89 345 0 345 345 "CCD mismatch"  <> <>
  709 3 -6.790528 -10.252086 0.321538 63 " " D "A" 24 0.14000 0.14000 "ASP " " CA " "    " 6 0 0 808080  ""  2 1 -70 ""  1 ""  FF2E2E  0 710 1 709 1 15.04 346 0 346 346 "CCD mismatch"  <> <>
  710 2 -8.184498 -10.083517 -0.255522 63 " " D "A" 24 0.50000 0.50000 "ASP " " C  " "    " 6 0 0 808080  ""  2 1 9 ""  1 ""  <> 0 711 0 710 1 14.38 347 0 347 347 "CCD mismatch"  <> <>
  711 15 -9.168792 -10.260017 0.466066 63 " " D "A" 70 -0.50000 -0.50000 "ASP " " O  " "    " 8 0 0 FF2E2E  ""  2 1 9 ""  1 ""  <> 0 712 0 711 1 14.7 348 0 348 348 "CCD mismatch"  <> <>
  712 3 -6.559185 -11.678917 0.824852 63 " " D "A" 24 -0.22000 -0.22000 "ASP " " CB " "    " 6 0 0 808080  ""  2 1 9 ""  1 ""  <> 0 713 2 712 1 15.13 349 0 349 349 "CCD mismatch"  <> <>
  713 2 -6.529802 -12.740885 -0.234915 63 " " D "A" 24 0.70000 0.70000 "ASP " " CG " "    " 6 0 0 808080  ""  2 1 9 "%UT"  13 ""  <> 0 714 0 713 1 15.28 350 0 350 350 "CCD mismatch"  <> <>
  714 15 -7.409543 -12.724869 -1.127433 63 " " D "A" 70 -0.80000 -0.80000 "ASP " " OD1" "    " 8 0 0 FF2E2E  ""  2 1 9 ""  1 ""  <> 0 715 0 714 1 16.52 351 0 351 351 "CCD mismatch"  <> <>
  715 18 -5.657439 -13.587490 -0.168640 63 " " D "A" 70 -0.80000 -0.80000 "ASP " " OD2" "    " 8 -1 0 FF2E2E  ""  2 1 9 ""  1 ""  <> 0 716 0 715 1 20.77 352 0 352 352 "CCD mismatch"  <> <>
  716 43 -6.810727 -9.755014 2.369997 63 " " D "A" 21 0.30000 0.30000 "ASP " " H  " "    " 1 0 0 FFFFFF  ""  -1 0 1 ""  1 ""  <> 0 717 0 716 <> 11.89 <> <> <> 1389 <> <> <>
  717 41 -6.031241 -10.008104 -0.425560 63 " " D "A" 21 0.06000 0.06000 "ASP " " HA " "    " 1 0 0 FFFFFF  ""  -1 0 1 ""  1 ""  <> 0 718 0 717 <> 15.04 <> <> <> 1390 <> <> <>
  718 41 -7.320764 -11.919975 1.562105 63 " " D "A" 21 0.06000 0.06000 "ASP " " HB3" "    " 1 0 0 FFFFFF  ""  -1 0 1 ""  1 ""  <> 0 719 0 718 <> 15.13 <> <> <> 1391 <> <> <>
  719 41 -5.622777 -11.697554 1.387738 63 " " D "A" 21 0.06000 0.06000 "ASP " " HB2" "    " 1 0 0 FFFFFF  ""  -1 0 1 ""  1 ""  <> 0 720 0 719 <> 15.13 <> <> <> 1392 <> <> <>
  720 25 -8.257571 -9.751499 -1.548378 64 " " R "A" 38 -0.50000 -0.50000 "ARG " " N  " "    " 7 0 0 2E2EFF  ""  0 1 9 ""  1 ""  <> 0 721 1 720 1 10.24 353 0 353 353 "CCD mismatch"  <> <>
  721 3 -9.531747 -9.468495 -2.184024 64 " " R "A" 24 0.14000 0.14000 "ARG " " CA " "    " 6 0 0 808080  ""  0 1 -70 ""  1 ""  FF2E2E  0 722 1 721 1 11.81 354 0 354 354 "CCD mismatch"  <> <>
  722 2 -10.383854 -10.703963 -2.457810 64 " " R "A" 24 0.50000 0.50000 "ARG " " C  " "    " 6 0 0 808080  ""  0 1 9 ""  1 ""  <> 0 723 0 722 1 15.55 355 0 355 355 "CCD mismatch"  <> <>
  723 15 -11.581141 -10.566966 -2.687237 64 " " R "A" 70 -0.50000 -0.50000 "ARG " " O  " "    " 8 0 0 FF2E2E  ""  0 1 9 ""  1 ""  <> 0 724 0 723 1 18.6 356 0 356 356 "CCD mismatch"  <> <>
  724 3 -9.356436 -8.699067 -3.476647 64 " " R "A" 24 -0.12000 -0.12000 "ARG " " CB " "    " 6 0 0 808080  ""  0 1 9 ""  1 ""  <> 0 725 2 724 1 12.16 357 0 357 357 "CCD mismatch"  <> <>
  725 3 -9.033095 -7.222979 -3.235328 64 " " R "A" 24 -0.05000 -0.05000 "ARG " " CG " "    " 6 0 0 808080  ""  0 1 9 ""  1 ""  <> 0 726 2 725 1 14.84 358 0 358 358 "CCD mismatch"  <> <>
  726 3 -9.089062 -6.414708 -4.517395 64 " " R "A" 24 0.19000 0.19000 "ARG " " CD " "    " 6 0 0 808080  ""  0 1 9 ""  1 ""  <> 0 727 2 726 1 16.19 359 0 359 359 "CCD mismatch"  <> <>
  727 25 -7.926695 -6.673573 -5.359130 64 " " R "A" 38 -0.69997 -0.69997 "ARG " " NE " "    " 7 0 0 2E2EFF  ""  0 1 9 ""  1 ""  <> 0 728 1 727 1 19.23 360 0 360 360 "CCD mismatch"  <> <>
  728 2 -7.968271 -6.965957 -6.649977 64 " " R "A" 24 0.63990 0.63990 "ARG " " CZ " "    " 6 0 0 808080  ""  0 1 9 ""  1 ""  <> 0 729 0 728 1 17.12 361 0 361 361 "CCD mismatch"  <> <>
  729 25 -9.102505 -7.282209 -7.250508 64 " " R "A" 38 -0.79997 -0.79997 "ARG " " NH1" "    " 7 0 0 2E2EFF  ""  0 1 9 ""  1 ""  <> 0 730 2 729 1 15.11 362 0 362 362 "CCD mismatch"  <> <>
  730 31 -6.842354 -6.945124 -7.352811 64 " " R "A" 38 -0.79997 -0.79997 "ARG " " NH2" "    " 7 1 0 2E2EFF  ""  0 1 9 ""  1 ""  <> 0 731 2 730 1 16.37 363 0 363 363 "CCD mismatch"  <> <>
  731 43 -7.420040 -9.667646 -2.111082 64 " " R "A" 21 0.30000 0.30000 "ARG " " H  " "    " 1 0 0 FFFFFF  ""  -1 0 1 ""  1 ""  <> 0 732 0 731 <> 10.24 <> <> <> 1393 <> <> <>
  732 41 -10.127966 -8.851428 -1.507718 64 " " R "A" 21 0.06000 0.06000 "ARG " " HA " "    " 1 0 0 FFFFFF  ""  -1 0 1 ""  1 ""  <> 0 733 0 732 <> 11.81 <> <> <> 1394 <> <> <>
  733 41 -10.280800 -8.728476 -4.056900 64 " " R "A" 21 0.06000 0.06000 "ARG " " HB3" "    " 1 0 0 FFFFFF  ""  -1 0 1 ""  1 ""  <> 0 734 0 733 <> 12.16 <> <> <> 1395 <> <> <>
  734 41 -8.599569 -9.176147 -4.099465 64 " " R "A" 21 0.06000 0.06000 "ARG " " HB2" "    " 1 0 0 FFFFFF  ""  -1 0 1 ""  1 ""  <> 0 735 0 734 <> 12.16 <> <> <> 1396 <> <> <>
  735 41 -8.070310 -7.159722 -2.742218 64 " " R "A" 21 0.06000 0.06000 "ARG " " HG3" "    " 1 0 0 FFFFFF  ""  -1 0 1 ""  1 ""  <> 0 736 0 735 <> 14.84 <> <> <> 1397 <> <> <>
  736 41 -9.744756 -6.794430 -2.528701 64 " " R "A" 21 0.06000 0.06000 "ARG " " HG2" "    " 1 0 0 FFFFFF  ""  -1 0 1 ""  1 ""  <> 0 737 0 736 <> 14.84 <> <> <> 1398 <> <> <>
  737 41 -9.117726 -5.353946 -4.268676 64 " " R "A" 21 0.06000 0.06000 "ARG " " HD3" "    " 1 0 0 FFFFFF  ""  -1 0 1 ""  1 ""  <> 0 738 0 737 <> 16.19 <> <> <> 1399 <> <> <>
  738 41 -10.037259 -6.605050 -5.006462 64 " " R "A" 21 0.06000 0.06000 "ARG " " HD2" "    " 1 0 0 FFFFFF  ""  -1 0 1 ""  1 ""  <> 0 739 0 738 <> 16.19 <> <> <> 1400 <> <> <>
  739 43 -7.033105 -6.435718 -4.940251 64 " " R "A" 21 0.44000 0.44000 "ARG " " HE " "    " 1 0 0 FFFFFF  ""  -1 0 1 ""  1 ""  <> 0 740 0 739 <> 19.23 <> <> <> 1401 <> <> <>
  740 43 -9.125260 -7.493223 -8.236711 64 " " R "A" 21 0.46000 0.46000 "ARG " "HH12" "    " 1 0 0 FFFFFF  ""  -1 0 1 ""  1 ""  <> 0 741 0 740 <> 15.11 <> <> <> 1402 <> <> <>
  741 43 -9.971916 -7.296219 -6.728329 64 " " R "A" 21 0.46000 0.46000 "ARG " "HH11" "    " 1 0 0 FFFFFF  ""  -1 0 1 ""  1 ""  <> 0 742 0 741 <> 15.11 <> <> <> 1403 <> <> <>
  742 44 -6.848571 -7.136862 -8.342858 64 " " R "A" 21 0.46000 0.46000 "ARG " "HH22" "    " 1 0 0 FFFFFF  ""  -1 0 1 ""  1 ""  <> 0 743 0 742 <> 16.37 <> <> <> 1404 <> <> <>
  743 44 -5.957967 -6.734741 -6.901006 64 " " R "A" 21 0.46000 0.46000 "ARG " "HH21" "    " 1 0 0 FFFFFF  ""  -1 0 1 ""  1 ""  <> 0 744 0 743 <> 16.37 <> <> <> 1405 <> <> <>
  744 25 -9.779438 -11.893545 -2.412643 65 " " T "A" 38 -0.50000 -0.50000 "THR " " N  " "    " 7 0 0 2E2EFF  ""  0 1 9 ""  1 ""  <> 0 745 1 744 1 14.37 364 0 364 364 "CCD mismatch"  <> <>
  745 3 -10.519513 -13.125567 -2.639492 65 " " T "A" 24 0.14000 0.14000 "THR " " CA " "    " 6 0 0 808080  ""  0 1 -70 ""  1 ""  FF2E2E  0 746 1 745 1 18.18 365 0 365 365 "CCD mismatch"  <> <>
  746 2 -11.127738 -13.623113 -1.330042 65 " " T "A" 24 0.50000 0.50000 "THR " " C  " "    " 6 0 0 808080  ""  0 1 9 ""  1 ""  <> 0 747 0 746 1 15.92 366 0 366 366 "CCD mismatch"  <> <>
  747 15 -12.321093 -13.914470 -1.258333 65 " " T "A" 70 -0.50000 -0.50000 "THR " " O  " "    " 8 0 0 FF2E2E  ""  0 1 9 ""  1 ""  <> 0 748 0 747 1 17.3 367 0 367 367 "CCD mismatch"  <> <>
  748 3 -9.613202 -14.177679 -3.282115 65 " " T "A" 24 0.20500 0.20500 "THR " " CB " "    " 6 0 0 808080  ""  0 1 9 ""  1 ""  <> 0 749 1 748 1 16.37 368 0 368 368 "CCD mismatch"  <> <>
  749 16 -9.080384 -13.638906 -4.488750 65 " " T "A" 70 -0.68300 -0.68300 "THR " " OG1" "    " 8 0 0 FF2E2E  ""  0 1 9 "%UT"  13 ""  <> 0 750 1 749 1 21.99 369 0 369 369 "CCD mismatch"  <> <>
  750 3 -10.350244 -15.470342 -3.610030 65 " " T "A" 24 -0.18000 -0.18000 "THR " " CG2" "    " 6 0 0 808080  ""  0 1 9 ""  1 ""  <> 0 751 3 750 1 22.33 370 0 370 370 "CCD mismatch"  <> <>
  751 43 -8.801901 -11.977896 -2.156967 65 " " T "A" 21 0.30000 0.30000 "THR " " H  " "    " 1 0 0 FFFFFF  ""  -1 0 1 ""  1 ""  <> 0 752 0 751 <> 14.37 <> <> <> 1406 <> <> <>
  752 41 -11.342090 -12.946963 -3.336207 65 " " T "A" 21 0.06000 0.06000 "THR " " HA " "    " 1 0 0 FFFFFF  ""  -1 0 1 ""  1 ""  <> 0 753 0 752 <> 18.18 <> <> <> 1407 <> <> <>
  753 41 -8.776753 -14.421824 -2.628446 65 " " T "A" 21 0.06000 0.06000 "THR " " HB " "    " 1 0 0 FFFFFF  ""  -1 0 1 ""  1 ""  <> 0 754 0 753 <> 16.37 <> <> <> 1408 <> <> <>
  754 42 -8.392109 -13.007569 -4.255189 65 " " T "A" 21 0.41800 0.41800 "THR " " HG1" "    " 1 0 0 FFFFFF  ""  -1 0 1 ""  1 ""  <> 0 755 0 754 <> 21.99 <> <> <> 1409 <> <> <>
  755 41 -9.702172 -16.157846 -4.154470 65 " " T "A" 21 0.06000 0.06000 "THR " "HG21" "    " 1 0 0 FFFFFF  ""  -1 0 1 ""  1 ""  <> 0 756 0 755 <> 22.33 <> <> <> 1410 <> <> <>
  756 41 -10.681483 -15.992014 -2.711898 65 " " T "A" 21 0.06000 0.06000 "THR " "HG22" "    " 1 0 0 FFFFFF  ""  -1 0 1 ""  1 ""  <> 0 757 0 756 <> 22.33 <> <> <> 1411 <> <> <>
  757 41 -11.226728 -15.283052 -4.231367 65 " " T "A" 21 0.06000 0.06000 "THR " "HG23" "    " 1 0 0 FFFFFF  ""  -1 0 1 ""  1 ""  <> 0 758 0 757 <> 22.33 <> <> <> 1412 <> <> <>
  758 25 -10.302199 -13.667880 -0.283120 66 " " S "A" 38 -0.50000 -0.50000 "SER " " N  " "    " 7 0 0 2E2EFF  ""  0 1 9 ""  1 ""  <> 0 759 1 758 1 13.41 371 0 371 371 "CCD mismatch"  <> <>
  759 3 -10.717602 -14.242111 0.986685 66 " " S "A" 24 0.14000 0.14000 "SER " " CA " "    " 6 0 0 808080  ""  0 1 -70 ""  1 ""  FF2E2E  0 760 1 759 1 15.77 372 0 372 372 "CCD mismatch"  <> <>
  760 2 -11.299785 -13.221250 1.962051 66 " " S "A" 24 0.50000 0.50000 "SER " " C  " "    " 6 0 0 808080  ""  0 1 9 ""  1 ""  <> 0 761 0 760 1 16.24 373 0 373 373 "CCD mismatch"  <> <>
  761 15 -12.072128 -13.583628 2.846737 66 " " S "A" 70 -0.50000 -0.50000 "SER " " O  " "    " 8 0 0 FF2E2E  ""  0 1 9 ""  1 ""  <> 0 762 0 761 1 14.67 374 0 374 374 "CCD mismatch"  <> <>
  762 3 -9.551024 -14.957204 1.635530 66 " " S "A" 24 0.14500 0.14500 "SER " " CB " "    " 6 0 0 808080  ""  0 1 9 ""  1 ""  <> 0 763 2 762 1 16.93 375 0 375 375 "CCD mismatch"  <> <>
  763 16 -8.565855 -14.035274 2.050192 66 " " S "A" 70 -0.68300 -0.68300 "SER " " OG " "    " 8 0 0 FF2E2E  ""  0 1 9 "%UT"  13 ""  <> 0 764 1 763 1 13.57 376 0 376 376 "CCD mismatch"  <> <>
  764 43 -9.336695 -13.380327 -0.377295 66 " " S "A" 21 0.30000 0.30000 "SER " " H  " "    " 1 0 0 FFFFFF  ""  -1 0 1 ""  1 ""  <> 0 765 0 764 <> 13.41 <> <> <> 1413 <> <> <>
  765 41 -11.484603 -15.000907 0.816665 66 " " S "A" 21 0.06000 0.06000 "SER " " HA " "    " 1 0 0 FFFFFF  ""  -1 0 1 ""  1 ""  <> 0 766 0 765 <> 15.77 <> <> <> 1414 <> <> <>
  766 41 -9.104460 -15.675407 0.946670 66 " " S "A" 21 0.06000 0.06000 "SER " " HB3" "    " 1 0 0 FFFFFF  ""  -1 0 1 ""  1 ""  <> 0 767 0 766 <> 16.93 <> <> <> 1415 <> <> <>
  767 41 -9.882821 -15.522559 2.507635 66 " " S "A" 21 0.06000 0.06000 "SER " " HB2" "    " 1 0 0 FFFFFF  ""  -1 0 1 ""  1 ""  <> 0 768 0 767 <> 16.93 <> <> <> 1416 <> <> <>
  768 42 -8.000510 -13.837885 1.298022 66 " " S "A" 21 0.41800 0.41800 "SER " " HG " "    " 1 0 0 FFFFFF  ""  -1 0 1 ""  1 ""  <> 0 769 0 768 <> 13.57 <> <> <> 1417 <> <> <>
  769 25 -10.936463 -11.943760 1.793407 67 " " G "A" 38 -0.50000 -0.50000 "GLY " " N  " "    " 7 0 0 2E2EFF  ""  0 1 9 ""  1 ""  <> 0 770 1 769 1 13.07 377 0 377 377 "CCD mismatch"  <> <>
  770 3 -11.264015 -10.920954 2.768511 67 " " G "A" 24 0.08000 0.08000 "GLY " " CA " "    " 6 0 0 808080  ""  0 1 -70 ""  1 ""  FF2E2E  0 771 2 770 1 13.81 378 0 378 378 "CCD mismatch"  <> <>
  771 2 -10.296465 -10.839865 3.949411 67 " " G "A" 24 0.50000 0.50000 "GLY " " C  " "    " 6 0 0 808080  ""  0 1 9 ""  1 ""  <> 0 772 0 771 1 17.21 379 0 379 379 "CCD mismatch"  <> <>
  772 15 -10.500391 -10.021225 4.836264 67 " " G "A" 70 -0.50000 -0.50000 "GLY " " O  " "    " 8 0 0 FF2E2E  ""  0 1 9 ""  1 ""  <> 0 773 0 772 1 24.48 380 0 380 380 "CCD mismatch"  <> <>
  773 43 -10.319311 -11.679212 1.036162 67 " " G "A" 21 0.30000 0.30000 "GLY " " H  " "    " 1 0 0 FFFFFF  ""  -1 0 1 ""  1 ""  <> 0 774 0 773 <> 13.07 <> <> <> 1418 <> <> <>
  774 41 -12.281826 -11.043083 3.143053 67 " " G "A" 21 0.06000 0.06000 "GLY " " HA3" "    " 1 0 0 FFFFFF  ""  -1 0 1 ""  1 ""  <> 0 775 0 774 <> 13.81 <> <> <> 1419 <> <> <>
  775 41 -11.247832 -9.958199 2.257221 67 " " G "A" 21 0.06000 0.06000 "GLY " " HA2" "    " 1 0 0 FFFFFF  ""  -1 0 1 ""  1 ""  <> 0 776 0 775 <> 13.81 <> <> <> 1420 <> <> <>
  776 25 -9.242418 -11.660884 3.921317 68 " " N "A" 38 -0.50000 -0.50000 "ASN " " N  " "    " 7 0 0 2E2EFF  ""  0 1 9 ""  1 ""  <> 0 777 1 776 1 14.44 381 0 381 381 "CCD mismatch"  <> <>
  777 3 -8.233323 -11.748119 4.974127 68 " " N "A" 24 0.14000 0.14000 "ASN " " CA " "    " 6 0 0 808080  ""  0 1 -70 ""  1 ""  FF2E2E  0 778 1 777 1 21.91 382 0 382 382 "CCD mismatch"  <> <>
  778 2 -7.426585 -10.451817 5.080651 68 " " N "A" 24 0.50000 0.50000 "ASN " " C  " "    " 6 0 0 808080  ""  0 1 9 ""  1 ""  <> 0 779 0 778 1 15.53 383 0 383 383 "CCD mismatch"  <> <>
  779 15 -6.778595 -10.083461 4.121671 68 " " N "A" 70 -0.50000 -0.50000 "ASN " " O  " "    " 8 0 0 FF2E2E  ""  0 1 9 ""  1 ""  <> 0 780 0 779 1 15.98 384 0 384 384 "CCD mismatch"  <> <>
  780 3 -7.279065 -12.920289 4.617611 68 " " N "A" 24 -0.12000 -0.12000 "ASN " " CB " "    " 6 0 0 808080  ""  0 1 9 ""  1 ""  <> 0 781 2 780 1 21.41 385 0 385 385 "CCD mismatch"  <> <>
  781 2 -6.146773 -13.192967 5.595026 68 " " N "A" 24 0.50000 0.50000 "ASN " " CG " "    " 6 0 0 808080  ""  0 1 9 "%UT"  13 ""  <> 0 782 0 781 1 29.99 386 0 386 386 "CCD mismatch"  0.175032126249212 "No Flip" 
  782 15 -6.356497 -13.262408 6.803475 68 " " N "A" 70 -0.50000 -0.50000 "ASN " " OD1" "    " 8 0 0 FF2E2E  ""  0 1 9 ""  1 ""  <> 0 783 0 782 1 33.11 387 0 387 387 "CCD mismatch"  <> <>
  783 25 -4.917180 -13.370556 5.094841 68 " " N "A" 38 -0.76000 -0.76000 "ASN " " ND2" "    " 7 0 0 2E2EFF  ""  0 1 9 ""  1 ""  <> 0 784 2 783 1 25.16 388 0 388 388 "CCD mismatch"  <> <>
  784 43 -9.135400 -12.305684 3.149294 68 " " N "A" 21 0.30000 0.30000 "ASN " " H  " "    " 1 0 0 FFFFFF  ""  -1 0 1 ""  1 ""  <> 0 785 0 784 <> 14.44 <> <> <> 1421 <> <> <>
  785 41 -8.743789 -11.968447 5.912165 68 " " N "A" 21 0.06000 0.06000 "ASN " " HA " "    " 1 0 0 FFFFFF  ""  -1 0 1 ""  1 ""  <> 0 786 0 785 <> 21.91 <> <> <> 1422 <> <> <>
  786 41 -6.846884 -12.765823 3.629100 68 " " N "A" 21 0.06000 0.06000 "ASN " " HB3" "    " 1 0 0 FFFFFF  ""  -1 0 1 ""  1 ""  <> 0 787 0 786 <> 21.41 <> <> <> 1423 <> <> <>
  787 41 -7.858546 -13.841973 4.562011 68 " " N "A" 21 0.06000 0.06000 "ASN " " HB2" "    " 1 0 0 FFFFFF  ""  -1 0 1 ""  1 ""  <> 0 788 0 787 <> 21.41 <> <> <> 1424 <> <> <>
  788 43 -4.138111 -13.546336 5.713173 68 " " N "A" 21 0.38000 0.38000 "ASN " "HD22" "    " 1 0 0 FFFFFF  ""  -1 0 1 ""  1 ""  <> 0 789 0 788 <> 25.16 <> <> <> 1425 <> <> <>
  789 43 -4.752227 -13.311561 4.101061 68 " " N "A" 21 0.38000 0.38000 "ASN " "HD21" "    " 1 0 0 FFFFFF  ""  -1 0 1 ""  1 ""  <> 0 790 0 789 <> 25.16 <> <> <> 1426 <> <> <>
  790 25 -7.483486 -9.768868 6.231453 69 " " V "A" 38 -0.50000 -0.50000 "VAL " " N  " "    " 7 0 0 2E2EFF  ""  2 1 9 ""  1 ""  <> 0 791 1 790 1 21.24 389 0 389 389 "CCD mismatch"  <> <>
  791 3 -6.670121 -8.584934 6.470723 69 " " V "A" 24 0.14000 0.14000 "VAL " " CA " "    " 6 0 0 808080  ""  2 1 -70 ""  1 ""  FF2E2E  0 792 1 791 1 16.27 390 0 390 390 "CCD mismatch"  <> <>
  792 2 -5.336670 -9.060353 7.036822 69 " " V "A" 24 0.50000 0.50000 "VAL " " C  " "    " 6 0 0 808080  ""  2 1 9 ""  1 ""  <> 0 793 0 792 1 21.13 391 0 391 391 "CCD mismatch"  <> <>
  793 15 -5.292193 -9.656454 8.109867 69 " " V "A" 70 -0.50000 -0.50000 "VAL " " O  " "    " 8 0 0 FF2E2E  ""  2 1 9 ""  1 ""  <> 0 794 0 793 1 22.04 392 0 392 392 "CCD mismatch"  <> <>
  794 3 -7.367763 -7.585169 7.421008 69 " " V "A" 24 -0.06000 -0.06000 "VAL " " CB " "    " 6 0 0 808080  ""  2 1 9 ""  1 ""  <> 0 795 1 794 1 14.72 393 0 393 393 "CCD mismatch"  <> <>
  795 3 -6.460353 -6.394333 7.749187 69 " " V "A" 24 -0.18000 -0.18000 "VAL " " CG1" "    " 6 0 0 808080  ""  2 1 9 ""  1 ""  <> 0 796 3 795 1 15.49 394 0 394 394 "CCD mismatch"  <> <>
  796 3 -8.702964 -7.121441 6.857409 69 " " V "A" 24 -0.18000 -0.18000 "VAL " " CG2" "    " 6 0 0 808080  ""  2 1 9 ""  1 ""  <> 0 797 3 796 1 17.97 395 0 395 395 "CCD mismatch"  <> <>
  797 43 -8.045160 -10.108134 7.003833 69 " " V "A" 21 0.30000 0.30000 "VAL " " H  " "    " 1 0 0 FFFFFF  ""  -1 0 1 ""  1 ""  <> 0 798 0 797 <> 21.24 <> <> <> 1427 <> <> <>
  798 41 -6.492109 -8.052346 5.537576 69 " " V "A" 21 0.06000 0.06000 "VAL " " HA " "    " 1 0 0 FFFFFF  ""  -1 0 1 ""  1 ""  <> 0 799 0 798 <> 16.27 <> <> <> 1428 <> <> <>
  799 41 -7.583684 -8.093624 8.362286 69 " " V "A" 21 0.06000 0.06000 "VAL " " HB " "    " 1 0 0 FFFFFF  ""  -1 0 1 ""  1 ""  <> 0 800 0 799 <> 14.72 <> <> <> 1429 <> <> <>
  800 41 -6.992499 -5.649431 8.341400 69 " " V "A" 21 0.06000 0.06000 "VAL " "HG11" "    " 1 0 0 FFFFFF  ""  -1 0 1 ""  1 ""  <> 0 801 0 800 <> 15.49 <> <> <> 1430 <> <> <>
  801 41 -5.583000 -6.680714 8.329809 69 " " V "A" 21 0.06000 0.06000 "VAL " "HG12" "    " 1 0 0 FFFFFF  ""  -1 0 1 ""  1 ""  <> 0 802 0 801 <> 15.49 <> <> <> 1431 <> <> <>
  802 41 -6.112970 -5.898272 6.841737 69 " " V "A" 21 0.06000 0.06000 "VAL " "HG13" "    " 1 0 0 FFFFFF  ""  -1 0 1 ""  1 ""  <> 0 803 0 802 <> 15.49 <> <> <> 1432 <> <> <>
  803 41 -9.187575 -6.415415 7.531821 69 " " V "A" 21 0.06000 0.06000 "VAL " "HG21" "    " 1 0 0 FFFFFF  ""  -1 0 1 ""  1 ""  <> 0 804 0 803 <> 17.97 <> <> <> 1433 <> <> <>
  804 41 -8.581487 -6.630358 5.895765 69 " " V "A" 21 0.06000 0.06000 "VAL " "HG22" "    " 1 0 0 FFFFFF  ""  -1 0 1 ""  1 ""  <> 0 805 0 804 <> 17.97 <> <> <> 1434 <> <> <>
  805 41 -9.393698 -7.953406 6.717994 69 " " V "A" 21 0.06000 0.06000 "VAL " "HG23" "    " 1 0 0 FFFFFF  ""  -1 0 1 ""  1 ""  <> 0 806 0 805 <> 17.97 <> <> <> 1435 <> <> <>
  806 25 -4.252989 -8.813063 6.299459 70 " " E "A" 38 -0.50000 -0.50000 "GLU " " N  " "    " 7 0 0 2E2EFF  ""  2 1 9 ""  1 ""  <> 0 807 1 806 1 13.39 396 0 396 396 "CCD mismatch"  <> <>
  807 3 -2.944086 -9.304332 6.684654 70 " " E "A" 24 0.14000 0.14000 "GLU " " CA " "    " 6 0 0 808080  ""  2 1 -70 ""  1 ""  FF2E2E  0 808 1 807 1 17.43 397 0 397 397 "CCD mismatch"  <> <>
  808 2 -2.041997 -8.212037 7.261476 70 " " E "A" 24 0.50000 0.50000 "GLU " " C  " "    " 6 0 0 808080  ""  2 1 9 ""  1 ""  <> 0 809 0 808 1 23.7 398 0 398 398 "CCD mismatch"  <> <>
  809 15 -1.248895 -8.481718 8.164271 70 " " E "A" 70 -0.50000 -0.50000 "GLU " " O  " "    " 8 0 0 FF2E2E  ""  2 1 9 ""  1 ""  <> 0 810 0 809 1 22.67 399 0 399 399 "CCD mismatch"  <> <>
  810 3 -2.300964 -9.927363 5.464410 70 " " E "A" 24 -0.12000 -0.12000 "GLU " " CB " "    " 6 0 0 808080  ""  2 1 9 ""  1 ""  <> 0 811 2 810 1 19.3 400 0 400 400 "CCD mismatch"  <> <>
  811 3 -1.058690 -10.720801 5.741861 70 " " E "A" 24 -0.22000 -0.22000 "GLU " " CG " "    " 6 0 0 808080  ""  2 1 9 ""  1 ""  <> 0 812 2 811 1 26.23 401 0 401 401 "CCD mismatch"  <> <>
  812 2 -0.755373 -11.682272 4.612227 70 " " E "A" 24 0.70000 0.70000 "GLU " " CD " "    " 6 0 0 808080  ""  2 1 9 "%UT"  13 ""  <> 0 813 0 812 1 29.6 402 0 402 402 "CCD mismatch"  <> <>
  813 15 -1.653947 -12.469446 4.242376 70 " " E "A" 70 -0.80000 -0.80000 "GLU " " OE1" "    " 8 0 0 FF2E2E  ""  2 1 9 ""  1 ""  <> 0 814 0 813 1 35.14 403 0 403 403 "CCD mismatch"  <> <>
  814 18 0.379262 -11.642224 4.092957 70 " " E "A" 70 -0.80000 -0.80000 "GLU " " OE2" "    " 8 -1 0 FF2E2E  ""  2 1 9 ""  1 ""  <> 0 815 0 814 1 32.35 404 0 404 404 "CCD mismatch"  <> <>
  815 43 -4.322988 -8.293942 5.434020 70 " " E "A" 21 0.30000 0.30000 "GLU " " H  " "    " 1 0 0 FFFFFF  ""  -1 0 1 ""  1 ""  <> 0 816 0 815 <> 13.39 <> <> <> 1436 <> <> <>
  816 41 -3.024137 -10.090509 7.437957 70 " " E "A" 21 0.06000 0.06000 "GLU " " HA " "    " 1 0 0 FFFFFF  ""  -1 0 1 ""  1 ""  <> 0 817 0 816 <> 17.43 <> <> <> 1437 <> <> <>
  817 41 -2.023936 -9.142044 4.764010 70 " " E "A" 21 0.06000 0.06000 "GLU " " HB3" "    " 1 0 0 FFFFFF  ""  -1 0 1 ""  1 ""  <> 0 818 0 817 <> 19.3 <> <> <> 1438 <> <> <>
  818 41 -3.065838 -10.515946 4.954411 70 " " E "A" 21 0.06000 0.06000 "GLU " " HB2" "    " 1 0 0 FFFFFF  ""  -1 0 1 ""  1 ""  <> 0 819 0 818 <> 19.3 <> <> <> 1439 <> <> <>
  819 41 -1.193431 -11.320623 6.643050 70 " " E "A" 21 0.06000 0.06000 "GLU " " HG3" "    " 1 0 0 FFFFFF  ""  -1 0 1 ""  1 ""  <> 0 820 0 819 <> 26.23 <> <> <> 1440 <> <> <>
  820 41 -0.216241 -10.060369 5.947630 70 " " E "A" 21 0.06000 0.06000 "GLU " " HG2" "    " 1 0 0 FFFFFF  ""  -1 0 1 ""  1 ""  <> 0 821 0 820 <> 26.23 <> <> <> 1441 <> <> <>
  821 25 -2.137906 -6.993880 6.708294 71 " " D "A" 38 -0.50000 -0.50000 "ASP " " N  " "    " 7 0 0 2E2EFF  ""  2 1 9 ""  1 ""  <> 0 822 1 821 1 13.51 405 0 405 405 "CCD mismatch"  <> <>
  822 3 -1.418883 -5.846699 7.241247 71 " " D "A" 24 0.14000 0.14000 "ASP " " CA " "    " 6 0 0 808080  ""  2 1 -70 ""  1 ""  FF2E2E  0 823 1 822 1 14.39 406 0 406 406 "CCD mismatch"  <> <>
  823 2 -2.411355 -4.885715 7.890191 71 " " D "A" 24 0.50000 0.50000 "ASP " " C  " "    " 6 0 0 808080  ""  2 1 9 ""  1 ""  <> 0 824 0 823 1 14.44 407 0 407 407 "CCD mismatch"  <> <>
  824 15 -3.456943 -4.585731 7.322368 71 " " D "A" 70 -0.50000 -0.50000 "ASP " " O  " "    " 8 0 0 FF2E2E  ""  2 1 9 ""  1 ""  <> 0 825 0 824 1 10.49 408 0 408 408 "CCD mismatch"  <> <>
  825 3 -0.641573 -5.055331 6.178626 71 " " D "A" 24 -0.22000 -0.22000 "ASP " " CB " "    " 6 0 0 808080  ""  2 1 9 ""  1 ""  <> 0 826 2 825 1 15.7 409 0 409 409 "CCD mismatch"  <> <>
  826 2 0.369678 -5.792751 5.337126 71 " " D "A" 24 0.70000 0.70000 "ASP " " CG " "    " 6 0 0 808080  ""  2 1 9 "%UT"  13 ""  <> 0 827 0 826 1 24.69 410 0 410 410 "CCD mismatch"  <> <>
  827 15 0.444516 -7.021837 5.446450 71 " " D "A" 70 -0.80000 -0.80000 "ASP " " OD1" "    " 8 0 0 FF2E2E  ""  2 1 9 ""  1 ""  <> 0 828 0 827 1 28.18 411 0 411 411 "CCD mismatch"  <> <>
  828 18 1.059560 -5.125267 4.526361 71 " " D "A" 70 -0.80000 -0.80000 "ASP " " OD2" "    " 8 -1 0 FF2E2E  ""  2 1 9 ""  1 ""  <> 0 829 0 828 1 28.16 412 0 412 412 "CCD mismatch"  <> <>
  829 43 -2.791098 -6.818740 5.957810 71 " " D "A" 21 0.30000 0.30000 "ASP " " H  " "    " 1 0 0 FFFFFF  ""  -1 0 1 ""  1 ""  <> 0 830 0 829 <> 13.51 <> <> <> 1442 <> <> <>
  830 41 -0.691248 -6.150018 7.992793 71 " " D "A" 21 0.06000 0.06000 "ASP " " HA " "    " 1 0 0 FFFFFF  ""  -1 0 1 ""  1 ""  <> 0 831 0 830 <> 14.39 <> <> <> 1443 <> <> <>
  831 41 -0.117196 -4.228189 6.661875 71 " " D "A" 21 0.06000 0.06000 "ASP " " HB3" "    " 1 0 0 FFFFFF  ""  -1 0 1 ""  1 ""  <> 0 832 0 831 <> 15.7 <> <> <> 1444 <> <> <>
  832 41 -1.343540 -4.602909 5.478296 71 " " D "A" 21 0.06000 0.06000 "ASP " " HB2" "    " 1 0 0 FFFFFF  ""  -1 0 1 ""  1 ""  <> 0 833 0 832 <> 15.7 <> <> <> 1445 <> <> <>
  833 25 -2.056050 -4.396875 9.082582 72 " " D "A" 38 -0.50000 -0.50000 "ASP " " N  " "    " 7 0 0 2E2EFF  ""  2 1 9 ""  1 ""  <> 0 834 1 833 1 10.77 413 0 413 413 "CCD mismatch"  <> <>
  834 3 -2.854478 -3.424371 9.804437 72 " " D "A" 24 0.14000 0.14000 "ASP " " CA " "    " 6 0 0 808080  ""  2 1 -70 ""  1 ""  FF2E2E  0 835 1 834 1 13.51 414 0 414 414 "CCD mismatch"  <> <>
  835 2 -1.906764 -2.633236 10.700009 72 " " D "A" 24 0.50000 0.50000 "ASP " " C  " "    " 6 0 0 808080  ""  2 1 9 ""  1 ""  <> 0 836 0 835 1 14.54 415 0 415 415 "CCD mismatch"  <> <>
  836 15 -1.550418 -3.099934 11.777318 72 " " D "A" 70 -0.50000 -0.50000 "ASP " " O  " "    " 8 0 0 FF2E2E  ""  2 1 9 ""  1 ""  <> 0 837 0 836 1 14.02 416 0 416 416 "CCD mismatch"  <> <>
  837 3 -3.946713 -4.095116 10.645907 72 " " D "A" 24 -0.22000 -0.22000 "ASP " " CB " "    " 6 0 0 808080  ""  2 1 9 ""  1 ""  <> 0 838 2 837 1 15.27 417 0 417 417 "CCD mismatch"  <> <>
  838 2 -4.731285 -3.142158 11.520051 72 " " D "A" 24 0.70000 0.70000 "ASP " " CG " "    " 6 0 0 808080  ""  2 1 9 "%UT"  13 ""  <> 0 839 0 838 1 21.76 418 0 418 418 "CCD mismatch"  <> <>
  839 15 -4.597725 -1.937551 11.334931 72 " " D "A" 70 -0.80000 -0.80000 "ASP " " OD1" "    " 8 0 0 FF2E2E  ""  2 1 9 ""  1 ""  <> 0 840 0 839 1 18.13 419 0 419 419 "CCD mismatch"  <> <>
  840 18 -5.474990 -3.616910 12.406462 72 " " D "A" 70 -0.80000 -0.80000 "ASP " " OD2" "    " 8 -1 0 FF2E2E  ""  2 1 9 ""  1 ""  <> 0 841 0 840 1 21.52 420 0 420 420 "CCD mismatch"  <> <>
  841 43 -1.187360 -4.686575 9.516629 72 " " D "A" 21 0.30000 0.30000 "ASP " " H  " "    " 1 0 0 FFFFFF  ""  -1 0 1 ""  1 ""  <> 0 842 0 841 <> 10.77 <> <> <> 1446 <> <> <>
  842 41 -3.316792 -2.736261 9.092853 72 " " D "A" 21 0.06000 0.06000 "ASP " " HA " "    " 1 0 0 FFFFFF  ""  -1 0 1 ""  1 ""  <> 0 843 0 842 <> 13.51 <> <> <> 1447 <> <> <>
  843 41 -3.518665 -4.890986 11.258623 72 " " D "A" 21 0.06000 0.06000 "ASP " " HB3" "    " 1 0 0 FFFFFF  ""  -1 0 1 ""  1 ""  <> 0 844 0 843 <> 15.27 <> <> <> 1448 <> <> <>
  844 41 -4.652739 -4.595083 9.981246 72 " " D "A" 21 0.06000 0.06000 "ASP " " HB2" "    " 1 0 0 FFFFFF  ""  -1 0 1 ""  1 ""  <> 0 845 0 844 <> 15.27 <> <> <> 1449 <> <> <>
  845 25 -1.513306 -1.451664 10.223094 73 " " L "A" 38 -0.50000 -0.50000 "LEU " " N  " "    " 7 0 0 2E2EFF  ""  2 1 9 ""  1 ""  <> 0 846 1 845 1 11.9 421 0 421 421 "CCD mismatch"  <> <>
  846 3 -0.472282 -0.653203 10.841045 73 " " L "A" 24 0.14000 0.14000 "LEU " " CA " "    " 6 0 0 808080  ""  2 1 -70 ""  1 ""  FF2E2E  0 847 1 846 1 10.74 422 0 422 422 "CCD mismatch"  <> <>
  847 2 -1.040453 0.702514 11.231387 73 " " L "A" 24 0.50000 0.50000 "LEU " " C  " "    " 6 0 0 808080  ""  2 1 9 ""  1 ""  <> 0 848 0 847 1 10.41 423 0 423 423 "CCD mismatch"  <> <>
  848 15 -1.604103 1.397442 10.388687 73 " " L "A" 70 -0.50000 -0.50000 "LEU " " O  " "    " 8 0 0 FF2E2E  ""  2 1 9 ""  1 ""  <> 0 849 0 848 1 12.02 424 0 424 424 "CCD mismatch"  <> <>
  849 3 0.653331 -0.483238 9.839820 73 " " L "A" 24 -0.12000 -0.12000 "LEU " " CB " "    " 6 0 0 808080  ""  2 1 9 ""  1 ""  <> 0 850 2 849 1 14.24 425 0 425 425 "CCD mismatch"  <> <>
  850 3 1.291572 -1.800891 9.427337 73 " " L "A" 24 -0.06000 -0.06000 "LEU " " CG " "    " 6 0 0 808080  ""  2 1 9 ""  1 ""  <> 0 851 1 850 1 17.47 426 0 426 426 "CCD mismatch"  <> <>
  851 3 1.943700 -1.698196 8.084081 73 " " L "A" 24 -0.18000 -0.18000 "LEU " " CD1" "    " 6 0 0 808080  ""  2 1 9 ""  1 ""  <> 0 852 3 851 1 25.78 427 0 427 427 "CCD mismatch"  <> <>
  852 3 2.276759 -2.261147 10.486963 73 " " L "A" 24 -0.18000 -0.18000 "LEU " " CD2" "    " 6 0 0 808080  ""  2 1 9 ""  1 ""  <> 0 853 3 852 1 21.06 428 0 428 428 "CCD mismatch"  <> <>
  853 43 -1.863924 -1.125427 9.330916 73 " " L "A" 21 0.30000 0.30000 "LEU " " H  " "    " 1 0 0 FFFFFF  ""  -1 0 1 ""  1 ""  <> 0 854 0 853 <> 11.9 <> <> <> 1450 <> <> <>
  854 41 -0.068607 -1.131875 11.735747 73 " " L "A" 21 0.06000 0.06000 "LEU " " HA " "    " 1 0 0 FFFFFF  ""  -1 0 1 ""  1 ""  <> 0 855 0 854 <> 10.74 <> <> <> 1451 <> <> <>
  855 41 1.409323 0.212778 10.208691 73 " " L "A" 21 0.06000 0.06000 "LEU " " HB3" "    " 1 0 0 FFFFFF  ""  -1 0 1 ""  1 ""  <> 0 856 0 855 <> 14.24 <> <> <> 1452 <> <> <>
  856 41 0.229235 0.003057 8.959324 73 " " L "A" 21 0.06000 0.06000 "LEU " " HB2" "    " 1 0 0 FFFFFF  ""  -1 0 1 ""  1 ""  <> 0 857 0 856 <> 14.24 <> <> <> 1453 <> <> <>
  857 41 0.538115 -2.578438 9.310383 73 " " L "A" 21 0.06000 0.06000 "LEU " " HG " "    " 1 0 0 FFFFFF  ""  -1 0 1 ""  1 ""  <> 0 858 0 857 <> 17.47 <> <> <> 1454 <> <> <>
  858 41 1.796922 -2.616501 7.513932 73 " " L "A" 21 0.06000 0.06000 "LEU " "HD11" "    " 1 0 0 FFFFFF  ""  -1 0 1 ""  1 ""  <> 0 859 0 858 <> 25.78 <> <> <> 1455 <> <> <>
  859 41 1.542911 -0.888245 7.473659 73 " " L "A" 21 0.06000 0.06000 "LEU " "HD12" "    " 1 0 0 FFFFFF  ""  -1 0 1 ""  1 ""  <> 0 860 0 859 <> 25.78 <> <> <> 1456 <> <> <>
  860 41 3.017363 -1.526584 8.158197 73 " " L "A" 21 0.06000 0.06000 "LEU " "HD13" "    " 1 0 0 FFFFFF  ""  -1 0 1 ""  1 ""  <> 0 861 0 860 <> 25.78 <> <> <> 1457 <> <> <>
  861 41 3.179711 -2.690978 10.056655 73 " " L "A" 21 0.06000 0.06000 "LEU " "HD21" "    " 1 0 0 FFFFFF  ""  -1 0 1 ""  1 ""  <> 0 862 0 861 <> 21.06 <> <> <> 1458 <> <> <>
  862 41 2.583306 -1.462068 11.162872 73 " " L "A" 21 0.06000 0.06000 "LEU " "HD22" "    " 1 0 0 FFFFFF  ""  -1 0 1 ""  1 ""  <> 0 863 0 862 <> 21.06 <> <> <> 1459 <> <> <>
  863 41 1.826908 -3.043105 11.100311 73 " " L "A" 21 0.06000 0.06000 "LEU " "HD23" "    " 1 0 0 FFFFFF  ""  -1 0 1 ""  1 ""  <> 0 864 0 863 <> 21.06 <> <> <> 1460 <> <> <>
  864 25 -0.890507 1.061658 12.507495 74 " " I "A" 38 -0.50000 -0.50000 "ILE " " N  " "    " 7 0 0 2E2EFF  ""  2 1 9 ""  1 ""  <> 0 865 1 864 1 10.13 429 0 429 429 "CCD mismatch"  <> <>
  865 3 -1.338892 2.357454 12.984265 74 " " I "A" 24 0.14000 0.14000 "ILE " " CA " "    " 6 0 0 808080  ""  2 1 -70 ""  1 ""  FF2E2E  0 866 1 865 1 10.13 430 0 430 430 "CCD mismatch"  <> <>
  866 2 -0.218523 3.357211 12.723527 74 " " I "A" 24 0.50000 0.50000 "ILE " " C  " "    " 6 0 0 808080  ""  2 1 9 ""  1 ""  <> 0 867 0 866 1 12.37 431 0 431 431 "CCD mismatch"  <> <>
  867 15 0.908705 3.137109 13.152071 74 " " I "A" 70 -0.50000 -0.50000 "ILE " " O  " "    " 8 0 0 FF2E2E  ""  2 1 9 ""  1 ""  <> 0 868 0 867 1 10.87 432 0 432 432 "CCD mismatch"  <> <>
  868 3 -1.767010 2.302097 14.460502 74 " " I "A" 24 -0.06000 -0.06000 "ILE " " CB " "    " 6 0 0 808080  ""  2 1 9 ""  1 ""  <> 0 869 1 868 1 10.85 433 0 433 433 "CCD mismatch"  <> <>
  869 3 -3.107169 1.564334 14.573818 74 " " I "A" 24 -0.12000 -0.12000 "ILE " " CG1" "    " 6 0 0 808080  ""  2 1 9 ""  1 ""  <> 0 870 2 869 1 15.63 434 0 434 434 "CCD mismatch"  <> <>
  870 3 -1.846173 3.701110 15.052827 74 " " I "A" 24 -0.18000 -0.18000 "ILE " " CG2" "    " 6 0 0 808080  ""  2 1 9 ""  1 ""  <> 0 871 3 870 1 11.33 435 0 435 435 "CCD mismatch"  <> <>
  871 3 -3.514363 1.248636 15.923206 74 " " I "A" 24 -0.18000 -0.18000 "ILE " " CD1" "    " 6 0 0 808080  ""  2 1 9 ""  1 ""  <> 0 872 3 871 1 17.93 436 0 436 436 "CCD mismatch"  <> <>
  872 43 -0.420069 0.461203 13.168707 74 " " I "A" 21 0.30000 0.30000 "ILE " " H  " "    " 1 0 0 FFFFFF  ""  -1 0 1 ""  1 ""  <> 0 873 0 872 <> 10.13 <> <> <> 1461 <> <> <>
  873 41 -2.218687 2.651837 12.419592 74 " " I "A" 21 0.06000 0.06000 "ILE " " HA " "    " 1 0 0 FFFFFF  ""  -1 0 1 ""  1 ""  <> 0 874 0 873 <> 10.13 <> <> <> 1462 <> <> <>
  874 41 -1.019135 1.739377 15.022340 74 " " I "A" 21 0.06000 0.06000 "ILE " " HB " "    " 1 0 0 FFFFFF  ""  -1 0 1 ""  1 ""  <> 0 875 0 874 <> 10.85 <> <> <> 1463 <> <> <>
  875 41 -3.063687 0.633729 14.006127 74 " " I "A" 21 0.06000 0.06000 "ILE " "HG13" "    " 1 0 0 FFFFFF  ""  -1 0 1 ""  1 ""  <> 0 876 0 875 <> 15.63 <> <> <> 1464 <> <> <>
  876 41 -3.883385 2.161360 14.091983 74 " " I "A" 21 0.06000 0.06000 "ILE " "HG12" "    " 1 0 0 FFFFFF  ""  -1 0 1 ""  1 ""  <> 0 877 0 876 <> 15.63 <> <> <> 1465 <> <> <>
  877 41 -2.265787 3.696561 16.057311 74 " " I "A" 21 0.06000 0.06000 "ILE " "HG21" "    " 1 0 0 FFFFFF  ""  -1 0 1 ""  1 ""  <> 0 878 0 877 <> 11.33 <> <> <> 1466 <> <> <>
  878 41 -0.870259 4.177064 15.151546 74 " " I "A" 21 0.06000 0.06000 "ILE " "HG22" "    " 1 0 0 FFFFFF  ""  -1 0 1 ""  1 ""  <> 0 879 0 878 <> 11.33 <> <> <> 1467 <> <> <>
  879 41 -2.481674 4.351436 14.450070 74 " " I "A" 21 0.06000 0.06000 "ILE " "HG23" "    " 1 0 0 FFFFFF  ""  -1 0 1 ""  1 ""  <> 0 880 0 879 <> 11.33 <> <> <> 1468 <> <> <>
  880 41 -3.554722 0.168707 16.069874 74 " " I "A" 21 0.06000 0.06000 "ILE " "HD11" "    " 1 0 0 FFFFFF  ""  -1 0 1 ""  1 ""  <> 0 881 0 880 <> 17.93 <> <> <> 1469 <> <> <>
  881 41 -2.845409 1.642351 16.688030 74 " " I "A" 21 0.06000 0.06000 "ILE " "HD12" "    " 1 0 0 FFFFFF  ""  -1 0 1 ""  1 ""  <> 0 882 0 881 <> 17.93 <> <> <> 1470 <> <> <>
  882 41 -4.515397 1.627446 16.123932 74 " " I "A" 21 0.06000 0.06000 "ILE " "HD13" "    " 1 0 0 FFFFFF  ""  -1 0 1 ""  1 ""  <> 0 883 0 882 <> 17.93 <> <> <> 1471 <> <> <>
  883 25 -0.545631 4.428259 11.981743 75 " " I "A" 38 -0.50000 -0.50000 "ILE " " N  " "    " 7 0 0 2E2EFF  ""  0 1 9 ""  1 ""  <> 0 884 1 883 1 7.85 437 0 437 437 "CCD mismatch"  <> <>
  884 3 0.431935 5.374209 11.474611 75 " " I "A" 24 0.14000 0.14000 "ILE " " CA " "    " 6 0 0 808080  ""  0 1 -70 ""  1 ""  FF2E2E  0 885 1 884 1 7.57 438 0 438 438 "CCD mismatch"  <> <>
  885 2 0.056830 6.799747 11.877821 75 " " I "A" 24 0.50000 0.50000 "ILE " " C  " "    " 6 0 0 808080  ""  0 1 9 ""  1 ""  <> 0 886 0 885 1 10.85 439 0 439 439 "CCD mismatch"  <> <>
  886 15 -1.072388 7.224226 11.665258 75 " " I "A" 70 -0.50000 -0.50000 "ILE " " O  " "    " 8 0 0 FF2E2E  ""  0 1 9 ""  1 ""  <> 0 887 0 886 1 11.4 440 0 440 440 "CCD mismatch"  <> <>
  887 3 0.562251 5.250474 9.951980 75 " " I "A" 24 -0.06000 -0.06000 "ILE " " CB " "    " 6 0 0 808080  ""  0 1 9 ""  1 ""  <> 0 888 1 887 1 11.07 441 0 441 441 "CCD mismatch"  <> <>
  888 3 1.016333 3.833609 9.563815 75 " " I "A" 24 -0.12000 -0.12000 "ILE " " CG1" "    " 6 0 0 808080  ""  0 1 9 ""  1 ""  <> 0 889 2 888 1 13.15 442 0 442 442 "CCD mismatch"  <> <>
  889 3 1.518606 6.327604 9.358269 75 " " I "A" 24 -0.18000 -0.18000 "ILE " " CG2" "    " 6 0 0 808080  ""  0 1 9 ""  1 ""  <> 0 890 3 889 1 11.91 443 0 443 443 "CCD mismatch"  <> <>
  890 3 1.125083 3.628793 8.117315 75 " " I "A" 24 -0.18000 -0.18000 "ILE " " CD1" "    " 6 0 0 808080  ""  0 1 9 ""  1 ""  <> 0 891 3 890 1 20.36 444 0 444 444 "CCD mismatch"  <> <>
  891 43 -1.501156 4.556015 11.673041 75 " " I "A" 21 0.30000 0.30000 "ILE " " H  " "    " 1 0 0 FFFFFF  ""  -1 0 1 ""  1 ""  <> 0 892 0 891 <> 7.85 <> <> <> 1472 <> <> <>
  892 41 1.417170 5.172592 11.901468 75 " " I "A" 21 0.06000 0.06000 "ILE " " HA " "    " 1 0 0 FFFFFF  ""  -1 0 1 ""  1 ""  <> 0 893 0 892 <> 7.57 <> <> <> 1473 <> <> <>
  893 41 -0.426028 5.409530 9.516740 75 " " I "A" 21 0.06000 0.06000 "ILE " " HB " "    " 1 0 0 FFFFFF  ""  -1 0 1 ""  1 ""  <> 0 894 0 893 <> 11.07 <> <> <> 1474 <> <> <>
  894 41 0.329336 3.083511 9.946828 75 " " I "A" 21 0.06000 0.06000 "ILE " "HG13" "    " 1 0 0 FFFFFF  ""  -1 0 1 ""  1 ""  <> 0 895 0 894 <> 13.15 <> <> <> 1475 <> <> <>
  895 41 1.981983 3.621507 10.024875 75 " " I "A" 21 0.06000 0.06000 "ILE " "HG12" "    " 1 0 0 FFFFFF  ""  -1 0 1 ""  1 ""  <> 0 896 0 895 <> 13.15 <> <> <> 1476 <> <> <>
  896 41 1.573737 6.262603 8.273199 75 " " I "A" 21 0.06000 0.06000 "ILE " "HG21" "    " 1 0 0 FFFFFF  ""  -1 0 1 ""  1 ""  <> 0 897 0 896 <> 11.91 <> <> <> 1477 <> <> <>
  897 41 1.201792 7.348129 9.567277 75 " " I "A" 21 0.06000 0.06000 "ILE " "HG22" "    " 1 0 0 FFFFFF  ""  -1 0 1 ""  1 ""  <> 0 898 0 897 <> 11.91 <> <> <> 1478 <> <> <>
  898 41 2.526472 6.190280 9.740353 75 " " I "A" 21 0.06000 0.06000 "ILE " "HG23" "    " 1 0 0 FFFFFF  ""  -1 0 1 ""  1 ""  <> 0 899 0 898 <> 11.91 <> <> <> 1479 <> <> <>
  899 41 1.158911 2.566142 7.880781 75 " " I "A" 21 0.06000 0.06000 "ILE " "HD11" "    " 1 0 0 FFFFFF  ""  -1 0 1 ""  1 ""  <> 0 900 0 899 <> 20.36 <> <> <> 1480 <> <> <>
  900 41 0.285513 4.074314 7.589402 75 " " I "A" 21 0.06000 0.06000 "ILE " "HD12" "    " 1 0 0 FFFFFF  ""  -1 0 1 ""  1 ""  <> 0 901 0 900 <> 20.36 <> <> <> 1481 <> <> <>
  901 41 2.031951 4.064129 7.707451 75 " " I "A" 21 0.06000 0.06000 "ILE " "HD13" "    " 1 0 0 FFFFFF  ""  -1 0 1 ""  1 ""  <> 0 902 0 901 <> 20.36 <> <> <> 1482 <> <> <>
  902 25 1.030474 7.525105 12.433534 76 " " F "A" 38 -0.50000 -0.50000 "PHE " " N  " "    " 7 0 0 2E2EFF  ""  0 1 9 ""  1 ""  <> 0 903 1 902 1 9.46 445 0 445 445 "CCD mismatch"  <> <>
  903 3 0.837322 8.910256 12.830837 76 " " F "A" 24 0.14000 0.14000 "PHE " " CA " "    " 6 0 0 808080  ""  0 1 -70 ""  1 ""  FF2E2E  0 904 1 903 1 11.18 446 0 446 446 "CCD mismatch"  <> <>
  904 2 1.554872 9.825039 11.844737 76 " " F "A" 24 0.50000 0.50000 "PHE " " C  " "    " 6 0 0 808080  ""  0 1 9 ""  1 ""  <> 0 905 0 904 1 12.31 447 0 447 447 "CCD mismatch"  <> <>
  905 15 2.446542 9.388752 11.109397 76 " " F "A" 70 -0.50000 -0.50000 "PHE " " O  " "    " 8 0 0 FF2E2E  ""  0 1 9 ""  1 ""  <> 0 906 0 905 1 11.67 448 0 448 448 "CCD mismatch"  <> <>
  906 3 1.372994 9.133303 14.252494 76 " " F "A" 24 -0.00500 -0.00500 "PHE " " CB " "    " 6 0 0 808080  ""  0 1 9 ""  1 ""  <> 0 907 2 906 1 12.52 449 0 449 449 "CCD mismatch"  <> <>
  907 2 0.635982 8.381022 15.320517 76 " " F "A" 24 -0.11500 -0.11500 "PHE " " CG " "    " 6 0 0 808080  ""  0 1 9 ""  1 ""  <> 0 908 0 907 1 12.43 450 0 450 450 "CCD mismatch"  <> <>
  908 2 -0.573475 8.847208 15.814432 76 " " F "A" 24 -0.11500 -0.11500 "PHE " " CD1" "    " 6 0 0 808080  ""  0 1 9 ""  1 ""  <> 0 909 1 908 1 12.08 451 0 451 451 "CCD mismatch"  <> <>
  909 2 1.142610 7.202865 15.834261 76 " " F "A" 24 -0.11500 -0.11500 "PHE " " CD2" "    " 6 0 0 808080  ""  0 1 9 ""  1 ""  <> 0 910 1 909 1 13.76 452 0 452 452 "CCD mismatch"  <> <>
  910 2 -1.255047 8.146057 16.799575 76 " " F "A" 24 -0.11500 -0.11500 "PHE " " CE1" "    " 6 0 0 808080  ""  0 1 9 ""  1 ""  <> 0 911 1 910 1 12.14 453 0 453 453 "CCD mismatch"  <> <>
  911 2 0.446557 6.496219 16.818368 76 " " F "A" 24 -0.11500 -0.11500 "PHE " " CE2" "    " 6 0 0 808080  ""  0 1 9 ""  1 ""  <> 0 912 1 911 1 11.16 454 0 454 454 "CCD mismatch"  <> <>
  912 2 -0.731540 6.978939 17.303561 76 " " F "A" 24 -0.11500 -0.11500 "PHE " " CZ " "    " 6 0 0 808080  ""  0 1 9 ""  1 ""  <> 0 913 1 912 1 12.73 455 0 455 455 "CCD mismatch"  <> <>
  913 43 1.954678 7.134646 12.591182 76 " " F "A" 21 0.30000 0.30000 "PHE " " H  " "    " 1 0 0 FFFFFF  ""  -1 0 1 ""  1 ""  <> 0 914 0 913 <> 9.46 <> <> <> 1483 <> <> <>
  914 41 -0.223082 9.152189 12.842013 76 " " F "A" 21 0.06000 0.06000 "PHE " " HA " "    " 1 0 0 FFFFFF  ""  -1 0 1 ""  1 ""  <> 0 915 0 914 <> 11.18 <> <> <> 1484 <> <> <>
  915 41 1.326559 10.188668 14.518279 76 " " F "A" 21 0.06000 0.06000 "PHE " " HB3" "    " 1 0 0 FFFFFF  ""  -1 0 1 ""  1 ""  <> 0 916 0 915 <> 12.52 <> <> <> 1485 <> <> <>
  916 41 2.432452 8.881765 14.303850 76 " " F "A" 21 0.06000 0.06000 "PHE " " HB2" "    " 1 0 0 FFFFFF  ""  -1 0 1 ""  1 ""  <> 0 917 0 916 <> 12.52 <> <> <> 1486 <> <> <>
  917 41 -0.994943 9.764140 15.428105 76 " " F "A" 21 0.11500 0.11500 "PHE " " HD1" "    " 1 0 0 FFFFFF  ""  -1 0 1 ""  1 ""  <> 0 918 0 917 <> 12.08 <> <> <> 1487 <> <> <>
  918 41 2.079854 6.811414 15.465947 76 " " F "A" 21 0.11500 0.11500 "PHE " " HD2" "    " 1 0 0 FFFFFF  ""  -1 0 1 ""  1 ""  <> 0 919 0 918 <> 13.76 <> <> <> 1488 <> <> <>
  919 41 -2.194447 8.523684 17.175676 76 " " F "A" 21 0.11500 0.11500 "PHE " " HE1" "    " 1 0 0 FFFFFF  ""  -1 0 1 ""  1 ""  <> 0 920 0 919 <> 12.14 <> <> <> 1489 <> <> <>
  920 41 0.851231 5.572209 17.204358 76 " " F "A" 21 0.11500 0.11500 "PHE " " HE2" "    " 1 0 0 FFFFFF  ""  -1 0 1 ""  1 ""  <> 0 921 0 920 <> 11.16 <> <> <> 1490 <> <> <>
  921 41 -1.263142 6.435818 18.071136 76 " " F "A" 21 0.11500 0.11500 "PHE " " HZ " "    " 1 0 0 FFFFFF  ""  -1 0 1 ""  1 ""  <> 0 922 0 921 <> 12.73 <> <> <> 1491 <> <> <>
  922 25 1.209127 11.129703 11.795226 77 " " P "A" 38 -0.14000 -0.14000 "PRO " " N  " "    " 7 0 0 2E2EFF  ""  0 1 9 ""  1 ""  <> 0 923 0 922 1 11.07 456 0 456 456 "CCD mismatch"  <> <>
  923 3 1.868335 12.048147 10.867811 77 " " P "A" 24 0.01000 0.01000 "PRO " " CA " "    " 6 0 0 808080  ""  0 1 -70 ""  1 ""  FF2E2E  0 924 1 923 1 13.98 457 0 457 457 "CCD mismatch"  <> <>
  924 2 3.377704 12.058904 11.087073 77 " " P "A" 24 0.50000 0.50000 "PRO " " C  " "    " 6 0 0 808080  ""  0 1 9 ""  1 ""  <> 0 925 0 924 1 15.86 458 0 458 458 "CCD mismatch"  <> <>
  925 15 3.828343 12.055071 12.233795 77 " " P "A" 70 -0.50000 -0.50000 "PRO " " O  " "    " 8 0 0 FF2E2E  ""  0 1 9 ""  1 ""  <> 0 926 0 925 1 11.86 459 0 459 459 "CCD mismatch"  <> <>
  926 3 1.167008 13.392985 11.170466 77 " " P "A" 24 -0.12000 -0.12000 "PRO " " CB " "    " 6 0 0 808080  ""  0 1 9 ""  1 ""  <> 0 927 2 926 1 13.91 460 0 460 460 "CCD mismatch"  <> <>
  927 3 -0.160037 12.999835 11.718556 77 " " P "A" 24 -0.12000 -0.12000 "PRO " " CG " "    " 6 0 0 808080  ""  0 1 9 ""  1 ""  <> 0 928 2 927 1 18.27 461 0 461 461 "CCD mismatch"  <> <>
  928 3 0.140778 11.789238 12.572925 77 " " P "A" 24 -0.05000 -0.05000 "PRO " " CD " "    " 6 0 0 808080  ""  0 1 9 ""  1 ""  <> 0 929 2 928 1 13.89 462 0 462 462 "CCD mismatch"  <> <>
  929 41 1.648744 11.723220 9.854541 77 " " P "A" 21 0.06000 0.06000 "PRO " " HA " "    " 1 0 0 FFFFFF  ""  -1 0 1 ""  1 ""  <> 0 930 0 929 <> 13.98 <> <> <> 1492 <> <> <>
  930 41 1.077808 14.025504 10.287774 77 " " P "A" 21 0.06000 0.06000 "PRO " " HB3" "    " 1 0 0 FFFFFF  ""  -1 0 1 ""  1 ""  <> 0 931 0 930 <> 13.91 <> <> <> 1493 <> <> <>
  931 41 1.720341 13.956995 11.923636 77 " " P "A" 21 0.06000 0.06000 "PRO " " HB2" "    " 1 0 0 FFFFFF  ""  -1 0 1 ""  1 ""  <> 0 932 0 931 <> 13.91 <> <> <> 1494 <> <> <>
  932 41 -0.820008 12.712514 10.897735 77 " " P "A" 21 0.06000 0.06000 "PRO " " HG3" "    " 1 0 0 FFFFFF  ""  -1 0 1 ""  1 ""  <> 0 933 0 932 <> 18.27 <> <> <> 1495 <> <> <>
  933 41 -0.649706 13.801648 12.271680 77 " " P "A" 21 0.06000 0.06000 "PRO " " HG2" "    " 1 0 0 FFFFFF  ""  -1 0 1 ""  1 ""  <> 0 934 0 933 <> 18.27 <> <> <> 1496 <> <> <>
  934 41 0.532356 12.094866 13.543578 77 " " P "A" 21 0.06000 0.06000 "PRO " " HD2" "    " 1 0 0 FFFFFF  ""  -1 0 1 ""  1 ""  <> 0 935 0 934 <> 13.89 <> <> <> 1497 <> <> <>
  935 41 -0.760406 11.200483 12.727484 77 " " P "A" 21 0.06000 0.06000 "PRO " " HD3" "    " 1 0 0 FFFFFF  ""  -1 0 1 ""  1 ""  <> 0 936 0 935 <> 13.89 <> <> <> 1498 <> <> <>
  936 25 4.121974 12.044892 9.972534 78 " " D "A" 38 -0.50000 -0.50000 "ASP " " N  " "    " 7 0 0 2E2EFF  ""  0 1 9 ""  1 ""  <> 0 937 1 936 1 12.88 463 0 463 463 "CCD mismatch"  <> <>
  937 3 5.577864 11.969900 9.905754 78 " " D "A" 24 0.14000 0.14000 "ASP " " CA " "    " 6 0 0 808080  ""  0 1 -70 ""  1 ""  FF2E2E  0 938 1 937 1 13.51 464 0 464 464 "CCD mismatch"  <> <>
  938 2 6.216505 10.595436 10.111471 78 " " D "A" 24 0.50000 0.50000 "ASP " " C  " "    " 6 0 0 808080  ""  0 1 9 ""  1 ""  <> 0 939 0 938 1 13.25 465 0 465 465 "CCD mismatch"  <> <>
  939 15 7.427392 10.464443 9.985698 78 " " D "A" 70 -0.50000 -0.50000 "ASP " " O  " "    " 8 0 0 FF2E2E  ""  0 1 9 ""  1 ""  <> 0 940 0 939 1 14.17 466 0 466 466 "CCD mismatch"  <> <>
  940 3 6.250623 12.978669 10.886235 78 " " D "A" 24 -0.22000 -0.22000 "ASP " " CB " "    " 6 0 0 808080  ""  0 1 9 ""  1 ""  <> 0 941 2 940 1 14.61 467 0 467 467 "CCD mismatch"  <> <>
  941 2 7.685903 13.358982 10.520675 78 " " D "A" 24 0.70000 0.70000 "ASP " " CG " "    " 6 0 0 808080  ""  0 1 9 "%UT"  13 ""  <> 0 942 0 941 1 21.89 468 0 468 468 "CCD mismatch"  <> <>
  942 15 7.943691 13.628149 9.327100 78 " " D "A" 70 -0.80000 -0.80000 "ASP " " OD1" "    " 8 0 0 FF2E2E  ""  0 1 9 ""  1 ""  <> 0 943 0 942 1 21.73 469 0 469 469 "CCD mismatch"  <> <>
  943 18 8.554234 13.358791 11.426014 78 " " D "A" 70 -0.80000 -0.80000 "ASP " " OD2" "    " 8 -1 0 FF2E2E  ""  0 1 9 ""  1 ""  <> 0 944 0 943 1 20.72 470 0 470 470 "CCD mismatch"  <> <>
  944 43 3.653953 12.035576 9.075413 78 " " D "A" 21 0.30000 0.30000 "ASP " " H  " "    " 1 0 0 FFFFFF  ""  -1 0 1 ""  1 ""  <> 0 945 0 944 <> 12.88 <> <> <> 1499 <> <> <>
  945 41 5.808462 12.235985 8.877800 78 " " D "A" 21 0.06000 0.06000 "ASP " " HA " "    " 1 0 0 FFFFFF  ""  -1 0 1 ""  1 ""  <> 0 946 0 945 <> 13.51 <> <> <> 1500 <> <> <>
  946 41 6.240929 12.586059 11.904826 78 " " D "A" 21 0.06000 0.06000 "ASP " " HB3" "    " 1 0 0 FFFFFF  ""  -1 0 1 ""  1 ""  <> 0 947 0 946 <> 14.61 <> <> <> 1501 <> <> <>
  947 41 5.670069 13.901402 10.928880 78 " " D "A" 21 0.06000 0.06000 "ASP " " HB2" "    " 1 0 0 FFFFFF  ""  -1 0 1 ""  1 ""  <> 0 948 0 947 <> 14.61 <> <> <> 1502 <> <> <>
  948 25 5.424719 9.564165 10.422044 79 " " D "A" 38 -0.50000 -0.50000 "ASP " " N  " "    " 7 0 0 2E2EFF  ""  0 1 9 ""  1 ""  <> 0 949 1 948 1 11.37 471 0 471 471 "CCD mismatch"  <> <>
  949 3 5.982360 8.229538 10.575761 79 " " D "A" 24 0.14000 0.14000 "ASP " " CA " "    " 6 0 0 808080  ""  0 1 -70 ""  1 ""  FF2E2E  0 950 1 949 1 8.98 472 0 472 472 "CCD mismatch"  <> <>
  950 2 6.465129 7.629804 9.258223 79 " " D "A" 24 0.50000 0.50000 "ASP " " C  " "    " 6 0 0 808080  ""  0 1 9 ""  1 ""  <> 0 951 0 950 1 12.03 473 0 473 473 "CCD mismatch"  <> <>
  951 15 7.419133 6.858462 9.251215 79 " " D "A" 70 -0.50000 -0.50000 "ASP " " O  " "    " 8 0 0 FF2E2E  ""  0 1 9 ""  1 ""  <> 0 952 0 951 1 10.54 474 0 474 474 "CCD mismatch"  <> <>
  952 3 4.966854 7.276625 11.161773 79 " " D "A" 24 -0.22000 -0.22000 "ASP " " CB " "    " 6 0 0 808080  ""  0 1 9 ""  1 ""  <> 0 953 2 952 1 11.12 475 0 475 475 "CCD mismatch"  <> <>
  953 2 4.721597 7.410141 12.655287 79 " " D "A" 24 0.70000 0.70000 "ASP " " CG " "    " 6 0 0 808080  ""  0 1 9 "%UT"  13 ""  <> 0 954 0 953 1 14.8 476 0 476 476 "CCD mismatch"  10 <>
  954 15 5.518361 8.092128 13.326759 79 " " D "A" 70 -0.80000 -0.80000 "ASP " " OD1" "    " 8 0 0 FF2E2E  ""  0 1 9 ""  1 ""  <> 0 955 0 954 1 13.73 477 0 477 477 "CCD mismatch"  <> <>
  955 18 3.719926 6.811816 13.151629 79 " " D "A" 70 -0.80000 -0.80000 "ASP " " OD2" "    " 8 -1 0 FF2E2E  ""  0 1 9 ""  1 ""  <> 0 956 0 955 1 13.09 478 0 478 478 "CCD mismatch"  <> <>
  956 43 4.430788 9.682865 10.564652 79 " " D "A" 21 0.30000 0.30000 "ASP " " H  " "    " 1 0 0 FFFFFF  ""  -1 0 1 ""  1 ""  <> 0 957 0 956 <> 11.37 <> <> <> 1503 <> <> <>
  957 41 6.869761 8.279545 11.211094 79 " " D "A" 21 0.06000 0.06000 "ASP " " HA " "    " 1 0 0 FFFFFF  ""  -1 0 1 ""  1 ""  <> 0 958 0 957 <> 8.98 <> <> <> 1504 <> <> <>
  958 41 5.240980 6.235697 10.975752 79 " " D "A" 21 0.06000 0.06000 "ASP " " HB3" "    " 1 0 0 FFFFFF  ""  -1 0 1 ""  1 ""  <> 0 959 0 958 <> 11.12 <> <> <> 1505 <> <> <>
  959 41 4.016340 7.429731 10.657751 79 " " D "A" 21 0.06000 0.06000 "ASP " " HB2" "    " 1 0 0 FFFFFF  ""  -1 0 1 ""  1 ""  <> 0 960 0 959 <> 11.12 <> <> <> 1506 <> <> <>
  960 25 5.780764 7.976426 8.158954 80 " " C "A" 38 -0.50000 -0.50000 "CYS " " N  " "    " 7 0 0 2E2EFF  ""  2 1 9 ""  1 ""  <> 0 961 1 960 1 9.14 479 0 479 479 "CCD mismatch"  <> <>
  961 3 5.847350 7.220913 6.920781 80 " " C "A" 24 0.14000 0.14000 "CYS " " CA " "    " 6 0 0 808080  ""  2 1 -70 ""  1 ""  FF2E2E  0 962 1 961 1 10.72 480 0 480 480 "CCD mismatch"  <> <>
  962 2 5.864541 8.163615 5.725399 80 " " C "A" 24 0.50000 0.50000 "CYS " " C  " "    " 6 0 0 808080  ""  2 1 9 ""  1 ""  <> 0 963 0 962 1 9.14 481 0 481 481 "CCD mismatch"  <> <>
  963 15 5.332193 9.273484 5.805096 80 " " C "A" 70 -0.50000 -0.50000 "CYS " " O  " "    " 8 0 0 FF2E2E  ""  2 1 9 ""  1 ""  <> 0 964 0 963 1 9.49 482 0 482 482 "CCD mismatch"  <> <>
  964 3 4.649251 6.266033 6.780979 80 " " C "A" 24 0.02000 0.02000 "CYS " " CB " "    " 6 0 0 808080  ""  2 1 9 ""  1 ""  <> 0 965 2 964 1 13.36 483 0 483 483 "CCD mismatch"  <> <>
  965 49 4.666244 4.892521 7.939994 80 " " C "A" 143 -0.33500 -0.33500 "CYS " " SG " "    " 16 0 0 FFFF6B  ""  2 1 9 "%UT"  13 ""  <> 0 966 1 965 1 17.27 484 0 484 484 "CCD mismatch"  <> <>
  966 43 5.008816 8.627196 8.234583 80 " " C "A" 21 0.30000 0.30000 "CYS " " H  " "    " 1 0 0 FFFFFF  ""  -1 0 1 ""  1 ""  <> 0 967 0 966 <> 9.14 <> <> <> 1507 <> <> <>
  967 41 6.777762 6.684060 6.936010 80 " " C "A" 21 0.06000 0.06000 "CYS " " HA " "    " 1 0 0 FFFFFF  ""  -1 0 1 ""  1 ""  <> 0 968 0 967 <> 10.72 <> <> <> 1508 <> <> <>
  968 41 4.642453 5.820434 5.787099 80 " " C "A" 21 0.08000 0.08000 "CYS " " HB3" "    " 1 0 0 FFFFFF  ""  -1 0 1 ""  1 ""  <> 0 969 0 968 <> 13.36 <> <> <> 1509 <> <> <>
  969 41 3.702867 6.796321 6.879392 80 " " C "A" 21 0.08000 0.08000 "CYS " " HB2" "    " 1 0 0 FFFFFF  ""  -1 0 1 ""  1 ""  <> 0 970 0 969 <> 13.36 <> <> <> 1510 <> <> <>
  970 41 5.739943 4.284671 7.426464 80 " " C "A" 21 0.15500 0.15500 "CYS " " HG " "    " 1 0 0 FFFFFF  ""  -1 0 1 ""  1 ""  <> 0 971 0 970 <> 17.27 <> <> <> 1511 <> <> <>
  971 25 6.373502 7.628434 4.612477 81 " " E "A" 38 -0.50000 -0.50000 "GLU " " N  " "    " 7 0 0 2E2EFF  ""  2 1 9 ""  1 ""  <> 0 972 1 971 1 9.68 485 0 485 485 "CCD mismatch"  <> <>
  972 3 6.159369 8.151591 3.274744 81 " " E "A" 24 0.14000 0.14000 "GLU " " CA " "    " 6 0 0 808080  ""  2 1 -70 ""  1 ""  FF2E2E  0 973 1 972 1 9.26 486 0 486 486 "CCD mismatch"  <> <>
  973 2 5.743714 7.001309 2.362053 81 " " E "A" 24 0.50000 0.50000 "GLU " " C  " "    " 6 0 0 808080  ""  2 1 9 ""  1 ""  <> 0 974 0 973 1 11.23 487 0 487 487 "CCD mismatch"  <> <>
  974 15 6.209390 5.879128 2.529702 81 " " E "A" 70 -0.50000 -0.50000 "GLU " " O  " "    " 8 0 0 FF2E2E  ""  2 1 9 ""  1 ""  <> 0 975 0 974 1 12.77 488 0 488 488 "CCD mismatch"  <> <>
  975 3 7.427804 8.793353 2.709873 81 " " E "A" 24 -0.12000 -0.12000 "GLU " " CB " "    " 6 0 0 808080  ""  2 1 9 ""  1 ""  <> 0 976 2 975 1 12.92 489 0 489 489 "CCD mismatch"  <> <>
  976 3 7.994763 9.917477 3.542955 81 " " E "A" 24 -0.22000 -0.22000 "GLU " " CG " "    " 6 0 0 808080  ""  2 1 9 ""  1 ""  <> 0 977 2 976 1 18.86 490 0 490 490 "CCD mismatch"  <> <>
  977 2 9.265924 10.452588 2.923632 81 " " E "A" 24 0.70000 0.70000 "GLU " " CD " "    " 6 0 0 808080  ""  2 1 9 "%UT"  13 ""  <> 0 978 0 977 1 28.81 491 0 491 491 "CCD mismatch"  10 <>
  978 15 10.291215 9.744011 3.008050 81 " " E "A" 70 -0.80000 -0.80000 "GLU " " OE1" "    " 8 0 0 FF2E2E  ""  2 1 9 ""  1 ""  <> 0 979 0 978 1 24.94 492 0 492 492 "CCD mismatch"  <> <>
  979 18 9.229848 11.546134 2.312786 81 " " E "A" 70 -0.80000 -0.80000 "GLU " " OE2" "    " 8 -1 0 FF2E2E  ""  2 1 9 ""  1 ""  <> 0 980 0 979 1 27.85 493 0 493 493 "CCD mismatch"  <> <>
  980 43 6.798354 6.711192 4.657945 81 " " E "A" 21 0.30000 0.30000 "GLU " " H  " "    " 1 0 0 FFFFFF  ""  -1 0 1 ""  1 ""  <> 0 981 0 980 <> 9.68 <> <> <> 1512 <> <> <>
  981 41 5.355856 8.891488 3.279163 81 " " E "A" 21 0.06000 0.06000 "GLU " " HA " "    " 1 0 0 FFFFFF  ""  -1 0 1 ""  1 ""  <> 0 982 0 981 <> 9.26 <> <> <> 1513 <> <> <>
  982 41 7.214976 9.172381 1.708132 81 " " E "A" 21 0.06000 0.06000 "GLU " " HB3" "    " 1 0 0 FFFFFF  ""  -1 0 1 ""  1 ""  <> 0 983 0 982 <> 12.92 <> <> <> 1514 <> <> <>
  983 41 8.186867 8.018840 2.577579 81 " " E "A" 21 0.06000 0.06000 "GLU " " HB2" "    " 1 0 0 FFFFFF  ""  -1 0 1 ""  1 ""  <> 0 984 0 983 <> 12.92 <> <> <> 1515 <> <> <>
  984 41 8.222763 9.579132 4.554301 81 " " E "A" 21 0.06000 0.06000 "GLU " " HG3" "    " 1 0 0 FFFFFF  ""  -1 0 1 ""  1 ""  <> 0 985 0 984 <> 18.86 <> <> <> 1516 <> <> <>
  985 41 7.257725 10.715943 3.645505 81 " " E "A" 21 0.06000 0.06000 "GLU " " HG2" "    " 1 0 0 FFFFFF  ""  -1 0 1 ""  1 ""  <> 0 986 0 985 <> 18.86 <> <> <> 1517 <> <> <>
  986 25 4.910459 7.298792 1.359564 82 " " F "A" 38 -0.50000 -0.50000 "PHE " " N  " "    " 7 0 0 2E2EFF  ""  2 1 9 ""  1 ""  <> 0 987 1 986 1 9.2 494 0 494 494 "CCD mismatch"  <> <>
  987 3 4.520576 6.313765 0.369330 82 " " F "A" 24 0.14000 0.14000 "PHE " " CA " "    " 6 0 0 808080  ""  2 1 -70 ""  1 ""  FF2E2E  0 988 1 987 1 9.59 495 0 495 495 "CCD mismatch"  <> <>
  988 2 4.982940 6.821623 -0.996398 82 " " F "A" 24 0.50000 0.50000 "PHE " " C  " "    " 6 0 0 808080  ""  2 1 9 ""  1 ""  <> 0 989 0 988 1 11.5 496 0 496 496 "CCD mismatch"  <> <>
  989 15 4.607785 7.913482 -1.394090 82 " " F "A" 70 -0.50000 -0.50000 "PHE " " O  " "    " 8 0 0 FF2E2E  ""  2 1 9 ""  1 ""  <> 0 990 0 989 1 12.24 497 0 497 497 "CCD mismatch"  <> <>
  990 3 3.010117 6.100410 0.426247 82 " " F "A" 24 -0.00500 -0.00500 "PHE " " CB " "    " 6 0 0 808080  ""  2 1 9 ""  1 ""  <> 0 991 2 990 1 10.24 498 0 498 498 "CCD mismatch"  <> <>
  991 2 2.471908 4.961996 -0.388335 82 " " F "A" 24 -0.11500 -0.11500 "PHE " " CG " "    " 6 0 0 808080  ""  2 1 9 ""  1 ""  <> 0 992 0 991 1 8.52 499 0 499 499 "CCD mismatch"  <> <>
  992 2 2.684580 3.649869 -0.003679 82 " " F "A" 24 -0.11500 -0.11500 "PHE " " CD1" "    " 6 0 0 808080  ""  2 1 9 ""  1 ""  <> 0 993 1 992 1 10.19 500 0 500 500 "CCD mismatch"  <> <>
  993 2 1.706171 5.196249 -1.510861 82 " " F "A" 24 -0.11500 -0.11500 "PHE " " CD2" "    " 6 0 0 808080  ""  2 1 9 ""  1 ""  <> 0 994 1 993 1 8.85 501 0 501 501 "CCD mismatch"  <> <>
  994 2 2.142270 2.596960 -0.726059 82 " " F "A" 24 -0.11500 -0.11500 "PHE " " CE1" "    " 6 0 0 808080  ""  2 1 9 ""  1 ""  <> 0 995 1 994 1 10.91 502 0 502 502 "CCD mismatch"  <> <>
  995 2 1.142866 4.135832 -2.224252 82 " " F "A" 24 -0.11500 -0.11500 "PHE " " CE2" "    " 6 0 0 808080  ""  2 1 9 ""  1 ""  <> 0 996 1 995 1 11 503 0 503 503 "CCD mismatch"  <> <>
  996 2 1.384735 2.844953 -1.844988 82 " " F "A" 24 -0.11500 -0.11500 "PHE " " CZ " "    " 6 0 0 808080  ""  2 1 9 ""  1 ""  <> 0 997 1 996 1 9.58 504 0 504 504 "CCD mismatch"  <> <>
  997 43 4.541727 8.235363 1.249688 82 " " F "A" 21 0.30000 0.30000 "PHE " " H  " "    " 1 0 0 FFFFFF  ""  -1 0 1 ""  1 ""  <> 0 998 0 997 <> 9.2 <> <> <> 1518 <> <> <>
  998 41 4.957325 5.353302 0.583587 82 " " F "A" 21 0.06000 0.06000 "PHE " " HA " "    " 1 0 0 FFFFFF  ""  -1 0 1 ""  1 ""  <> 0 999 0 998 <> 9.59 <> <> <> 1519 <> <> <>
  999 41 2.489583 7.018367 0.148984 82 " " F "A" 21 0.06000 0.06000 "PHE " " HB3" "    " 1 0 0 FFFFFF  ""  -1 0 1 ""  1 ""  <> 0 1000 0 999 <> 10.24 <> <> <> 1520 <> <> <>
  1000 41 2.720192 5.912895 1.461270 82 " " F "A" 21 0.06000 0.06000 "PHE " " HB2" "    " 1 0 0 FFFFFF  ""  -1 0 1 ""  1 ""  <> 0 1001 0 1000 <> 10.24 <> <> <> 1521 <> <> <>
  1001 41 3.278239 3.440607 0.871973 82 " " F "A" 21 0.11500 0.11500 "PHE " " HD1" "    " 1 0 0 FFFFFF  ""  -1 0 1 ""  1 ""  <> 0 1002 0 1001 <> 10.19 <> <> <> 1522 <> <> <>
  1002 41 1.528545 6.214024 -1.816420 82 " " F "A" 21 0.11500 0.11500 "PHE " " HD2" "    " 1 0 0 FFFFFF  ""  -1 0 1 ""  1 ""  <> 0 1003 0 1002 <> 8.85 <> <> <> 1523 <> <> <>
  1003 41 2.322104 1.580161 -0.410782 82 " " F "A" 21 0.11500 0.11500 "PHE " " HE1" "    " 1 0 0 FFFFFF  ""  -1 0 1 ""  1 ""  <> 0 1004 0 1003 <> 10.91 <> <> <> 1524 <> <> <>
  1004 41 0.535660 4.334841 -3.095395 82 " " F "A" 21 0.11500 0.11500 "PHE " " HE2" "    " 1 0 0 FFFFFF  ""  -1 0 1 ""  1 ""  <> 0 1005 0 1004 <> 11 <> <> <> 1525 <> <> <>
  1005 41 0.963438 2.025266 -2.408545 82 " " F "A" 21 0.11500 0.11500 "PHE " " HZ " "    " 1 0 0 FFFFFF  ""  -1 0 1 ""  1 ""  <> 0 1006 0 1005 <> 9.58 <> <> <> 1526 <> <> <>
  1006 25 5.860020 6.071599 -1.671559 83 " " K "A" 38 -0.50000 -0.50000 "LYS " " N  " "    " 7 0 0 2E2EFF  ""  2 1 9 ""  1 ""  <> 0 1007 1 1006 1 9.89 505 0 505 505 "CCD mismatch"  <> <>
  1007 3 6.485135 6.574404 -2.889790 83 " " K "A" 24 0.14000 0.14000 "LYS " " CA " "    " 6 0 0 808080  ""  2 1 -70 ""  1 ""  FF2E2E  0 1008 1 1007 1 11.65 506 0 506 506 "CCD mismatch"  <> <>
  1008 2 6.585030 5.536389 -3.998580 83 " " K "A" 24 0.50000 0.50000 "LYS " " C  " "    " 6 0 0 808080  ""  2 1 9 ""  1 ""  <> 0 1009 0 1008 1 13.66 507 0 507 507 "CCD mismatch"  <> <>
  1009 15 6.764031 4.347624 -3.742582 83 " " K "A" 70 -0.50000 -0.50000 "LYS " " O  " "    " 8 0 0 FF2E2E  ""  2 1 9 ""  1 ""  <> 0 1010 0 1009 1 10.33 508 0 508 508 "CCD mismatch"  <> <>
  1010 3 7.896130 7.031091 -2.574779 83 " " K "A" 24 -0.12000 -0.12000 "LYS " " CB " "    " 6 0 0 808080  ""  2 1 9 ""  1 ""  <> 0 1011 2 1010 1 12.64 509 0 509 509 "CCD mismatch"  <> <>
  1011 3 7.987164 8.184040 -1.598847 83 " " K "A" 24 -0.12000 -0.12000 "LYS " " CG " "    " 6 0 0 808080  ""  2 1 9 ""  1 ""  <> 0 1012 2 1011 1 16.65 510 0 510 510 "CCD mismatch"  <> <>
  1012 3 8.577113 9.399969 -2.198745 83 " " K "A" 24 -0.12000 -0.12000 "LYS " " CD " "    " 6 0 0 808080  ""  2 1 9 ""  1 ""  <> 0 1013 2 1012 1 22.39 511 0 511 511 "CCD mismatch"  <> <>
  1013 3 8.720589 10.521486 -1.218696 83 " " K "A" 24 0.19000 0.19000 "LYS " " CE " "    " 6 0 0 808080  ""  2 1 9 ""  1 ""  <> 0 1014 2 1013 1 18.9 512 0 512 512 "CCD mismatch"  <> <>
  1014 32 10.050041 11.160352 -1.329601 83 " " K "A" 38 -0.30000 -0.30000 "LYS " " NZ " "    " 7 1 0 2E2EFF  ""  2 1 9 "%UT"  13 ""  <> 0 1015 3 1014 1 18.46 513 0 513 513 "CCD mismatch"  <> <>
  1015 43 6.166432 5.174707 -1.315334 83 " " K "A" 21 0.30000 0.30000 "LYS " " H  " "    " 1 0 0 FFFFFF  ""  -1 0 1 ""  1 ""  <> 0 1016 0 1015 <> 9.89 <> <> <> 1527 <> <> <>
  1016 41 5.936009 7.419089 -3.311640 83 " " K "A" 21 0.06000 0.06000 "LYS " " HA " "    " 1 0 0 FFFFFF  ""  -1 0 1 ""  1 ""  <> 0 1017 0 1016 <> 11.65 <> <> <> 1528 <> <> <>
  1017 41 8.412942 7.295320 -3.500156 83 " " K "A" 21 0.06000 0.06000 "LYS " " HB3" "    " 1 0 0 FFFFFF  ""  -1 0 1 ""  1 ""  <> 0 1018 0 1017 <> 12.64 <> <> <> 1529 <> <> <>
  1018 41 8.463259 6.190037 -2.170144 83 " " K "A" 21 0.06000 0.06000 "LYS " " HB2" "    " 1 0 0 FFFFFF  ""  -1 0 1 ""  1 ""  <> 0 1019 0 1018 <> 12.64 <> <> <> 1530 <> <> <>
  1019 41 8.594431 7.868362 -0.748791 83 " " K "A" 21 0.06000 0.06000 "LYS " " HG3" "    " 1 0 0 FFFFFF  ""  -1 0 1 ""  1 ""  <> 0 1020 0 1019 <> 16.65 <> <> <> 1531 <> <> <>
  1020 41 7.030243 8.467248 -1.175075 83 " " K "A" 21 0.06000 0.06000 "LYS " " HG2" "    " 1 0 0 FFFFFF  ""  -1 0 1 ""  1 ""  <> 0 1021 0 1020 <> 16.65 <> <> <> 1532 <> <> <>
  1021 41 7.949335 9.730839 -3.027991 83 " " K "A" 21 0.06000 0.06000 "LYS " " HD3" "    " 1 0 0 FFFFFF  ""  -1 0 1 ""  1 ""  <> 0 1022 0 1021 <> 22.39 <> <> <> 1533 <> <> <>
  1022 41 9.535179 9.128948 -2.649157 83 " " K "A" 21 0.06000 0.06000 "LYS " " HD2" "    " 1 0 0 FFFFFF  ""  -1 0 1 ""  1 ""  <> 0 1023 0 1022 <> 22.39 <> <> <> 1534 <> <> <>
  1023 41 8.632163 10.159706 -0.193591 83 " " K "A" 21 0.06000 0.06000 "LYS " " HE3" "    " 1 0 0 FFFFFF  ""  -1 0 1 ""  1 ""  <> 0 1024 0 1023 <> 18.9 <> <> <> 1535 <> <> <>
  1024 41 7.933769 11.264100 -1.355896 83 " " K "A" 21 0.06000 0.06000 "LYS " " HE2" "    " 1 0 0 FFFFFF  ""  -1 0 1 ""  1 ""  <> 0 1025 0 1024 <> 18.9 <> <> <> 1536 <> <> <>
  1025 44 10.160508 11.567304 -2.247114 83 " " K "A" 21 0.33000 0.33000 "LYS " " HZ1" "    " 1 0 0 FFFFFF  ""  -1 0 1 ""  1 ""  <> 0 1026 0 1025 <> 18.46 <> <> <> 1537 <> <> <>
  1026 44 10.126649 11.882051 -0.625669 83 " " K "A" 21 0.33000 0.33000 "LYS " " HZ2" "    " 1 0 0 FFFFFF  ""  -1 0 1 ""  1 ""  <> 0 1027 0 1026 <> 18.46 <> <> <> 1538 <> <> <>
  1027 44 10.769935 10.469625 -1.173053 83 " " K "A" 21 0.33000 0.33000 "LYS " " HZ3" "    " 1 0 0 FFFFFF  ""  -1 0 1 ""  1 ""  <> 0 1028 0 1027 <> 18.46 <> <> <> 1539 <> <> <>
  1028 25 6.530147 6.018409 -5.244813 84 " " R "A" 38 -0.50000 -0.50000 "ARG " " N  " "    " 7 0 0 2E2EFF  ""  2 1 9 ""  1 ""  <> 0 1029 1 1028 1 10.22 514 0 514 514 "CCD mismatch"  <> <>
  1029 3 6.825938 5.176753 -6.387395 84 " " R "A" 24 0.14000 0.14000 "ARG " " CA " "    " 6 0 0 808080  ""  2 1 -70 ""  1 ""  FF2E2E  0 1030 1 1029 1 12.49 515 0 515 515 "CCD mismatch"  <> <>
  1030 2 8.279676 4.705787 -6.347871 84 " " R "A" 24 0.50000 0.50000 "ARG " " C  " "    " 6 0 0 808080  ""  2 1 9 ""  1 ""  <> 0 1031 0 1030 1 12.19 516 0 516 516 "CCD mismatch"  <> <>
  1031 15 9.158654 5.429219 -5.897826 84 " " R "A" 70 -0.50000 -0.50000 "ARG " " O  " "    " 8 0 0 FF2E2E  ""  2 1 9 ""  1 ""  <> 0 1032 0 1031 1 12.48 517 0 517 517 "CCD mismatch"  <> <>
  1032 3 6.557513 5.971432 -7.680546 84 " " R "A" 24 -0.12000 -0.12000 "ARG " " CB " "    " 6 0 0 808080  ""  2 1 9 ""  1 ""  <> 0 1033 2 1032 1 11.51 518 0 518 518 "CCD mismatch"  <> <>
  1033 3 6.746790 5.194737 -8.947098 84 " " R "A" 24 -0.05000 -0.05000 "ARG " " CG " "    " 6 0 0 808080  ""  2 1 9 ""  1 ""  <> 0 1034 2 1033 1 17 519 0 519 519 "CCD mismatch"  <> <>
  1034 3 5.804898 4.037665 -9.056314 84 " " R "A" 24 0.19000 0.19000 "ARG " " CD " "    " 6 0 0 808080  ""  2 1 9 ""  1 ""  <> 0 1035 2 1034 1 16.56 520 0 520 520 "CCD mismatch"  <> <>
  1035 25 5.913537 3.366415 -10.348592 84 " " R "A" 38 -0.69997 -0.69997 "ARG " " NE " "    " 7 0 0 2E2EFF  ""  2 1 9 ""  1 ""  <> 0 1036 1 1035 1 23.8 521 0 521 521 "CCD mismatch"  <> <>
  1036 2 5.039928 3.507062 -11.336375 84 " " R "A" 24 0.63990 0.63990 "ARG " " CZ " "    " 6 0 0 808080  ""  2 1 9 ""  1 ""  <> 0 1037 0 1036 1 26.31 522 0 522 522 "CCD mismatch"  <> <>
  1037 25 3.951910 4.251854 -11.199339 84 " " R "A" 38 -0.79997 -0.79997 "ARG " " NH1" "    " 7 0 0 2E2EFF  ""  2 1 9 ""  1 ""  <> 0 1038 2 1037 1 25.67 523 0 523 523 "CCD mismatch"  <> <>
  1038 31 5.277158 2.905908 -12.496835 84 " " R "A" 38 -0.79997 -0.79997 "ARG " " NH2" "    " 7 1 0 2E2EFF  ""  2 1 9 ""  1 ""  <> 0 1039 2 1038 1 22.22 524 0 524 524 "CCD mismatch"  <> <>
  1039 43 6.387469 7.002927 -5.417866 84 " " R "A" 21 0.30000 0.30000 "ARG " " H  " "    " 1 0 0 FFFFFF  ""  -1 0 1 ""  1 ""  <> 0 1040 0 1039 <> 10.22 <> <> <> 1540 <> <> <>
  1040 41 6.161666 4.312989 -6.341964 84 " " R "A" 21 0.06000 0.06000 "ARG " " HA " "    " 1 0 0 FFFFFF  ""  -1 0 1 ""  1 ""  <> 0 1041 0 1040 <> 12.49 <> <> <> 1541 <> <> <>
  1041 41 7.207911 6.847351 -7.709790 84 " " R "A" 21 0.06000 0.06000 "ARG " " HB3" "    " 1 0 0 FFFFFF  ""  -1 0 1 ""  1 ""  <> 0 1042 0 1041 <> 11.51 <> <> <> 1542 <> <> <>
  1042 41 5.541045 6.366145 -7.659437 84 " " R "A" 21 0.06000 0.06000 "ARG " " HB2" "    " 1 0 0 FFFFFF  ""  -1 0 1 ""  1 ""  <> 0 1043 0 1042 <> 11.51 <> <> <> 1543 <> <> <>
  1043 41 7.773875 4.836417 -8.992126 84 " " R "A" 21 0.06000 0.06000 "ARG " " HG3" "    " 1 0 0 FFFFFF  ""  -1 0 1 ""  1 ""  <> 0 1044 0 1043 <> 17 <> <> <> 1544 <> <> <>
  1044 41 6.649239 5.848279 -9.815828 84 " " R "A" 21 0.06000 0.06000 "ARG " " HG2" "    " 1 0 0 FFFFFF  ""  -1 0 1 ""  1 ""  <> 0 1045 0 1044 <> 17 <> <> <> 1545 <> <> <>
  1045 41 4.820972 4.327067 -8.779561 84 " " R "A" 21 0.06000 0.06000 "ARG " " HD3" "    " 1 0 0 FFFFFF  ""  -1 0 1 ""  1 ""  <> 0 1046 0 1045 <> 16.56 <> <> <> 1546 <> <> <>
  1046 41 6.123911 3.301388 -8.364085 84 " " R "A" 21 0.06000 0.06000 "ARG " " HD2" "    " 1 0 0 FFFFFF  ""  -1 0 1 ""  1 ""  <> 0 1047 0 1046 <> 16.56 <> <> <> 1547 <> <> <>
  1047 43 6.690322 2.726717 -10.470366 84 " " R "A" 21 0.44000 0.44000 "ARG " " HE " "    " 1 0 0 FFFFFF  ""  -1 0 1 ""  1 ""  <> 0 1048 0 1047 <> 23.8 <> <> <> 1548 <> <> <>
  1048 43 3.297776 4.371202 -11.969208 84 " " R "A" 21 0.46000 0.46000 "ARG " "HH12" "    " 1 0 0 FFFFFF  ""  -1 0 1 ""  1 ""  <> 0 1049 0 1048 <> 25.67 <> <> <> 1549 <> <> <>
  1049 43 3.738669 4.692081 -10.313040 84 " " R "A" 21 0.46000 0.46000 "ARG " "HH11" "    " 1 0 0 FFFFFF  ""  -1 0 1 ""  1 ""  <> 0 1050 0 1049 <> 25.67 <> <> <> 1550 <> <> <>
  1050 44 4.627379 3.008056 -13.262551 84 " " R "A" 21 0.46000 0.46000 "ARG " "HH22" "    " 1 0 0 FFFFFF  ""  -1 0 1 ""  1 ""  <> 0 1051 0 1050 <> 22.22 <> <> <> 1551 <> <> <>
  1051 44 6.145028 2.391798 -12.650779 84 " " R "A" 21 0.46000 0.46000 "ARG " "HH21" "    " 1 0 0 FFFFFF  ""  -1 0 1 ""  1 ""  <> 0 1052 0 1051 <> 22.22 <> <> <> 1552 <> <> <>
  1052 25 8.501586 3.472618 -6.804692 85 " " V "A" 38 -0.50000 -0.50000 "VAL " " N  " "    " 7 0 0 2E2EFF  ""  0 1 9 ""  1 ""  <> 0 1053 1 1052 1 12.42 525 0 525 525 "CCD mismatch"  <> <>
  1053 3 9.831705 2.912520 -6.992928 85 " " V "A" 24 0.14000 0.14000 "VAL " " CA " "    " 6 0 0 808080  ""  0 1 -70 ""  1 ""  FF2E2E  0 1054 1 1053 1 12.97 526 0 526 526 "CCD mismatch"  <> <>
  1054 2 10.048520 2.897038 -8.503560 85 " " V "A" 24 0.50000 0.50000 "VAL " " C  " "    " 6 0 0 808080  ""  0 1 9 ""  1 ""  <> 0 1055 0 1054 1 14.55 527 0 527 527 "CCD mismatch"  <> <>
  1055 15 9.666443 1.947919 -9.180404 85 " " V "A" 70 -0.50000 -0.50000 "VAL " " O  " "    " 8 0 0 FF2E2E  ""  0 1 9 ""  1 ""  <> 0 1056 0 1055 1 17 528 0 528 528 "CCD mismatch"  <> <>
  1056 3 9.948931 1.501923 -6.372381 85 " " V "A" 24 -0.06000 -0.06000 "VAL " " CB " "    " 6 0 0 808080  ""  0 1 9 ""  1 ""  <> 0 1057 1 1056 1 14.21 529 0 529 529 "CCD mismatch"  <> <>
  1057 3 11.301666 0.874496 -6.708851 85 " " V "A" 24 -0.18000 -0.18000 "VAL " " CG1" "    " 6 0 0 808080  ""  0 1 9 ""  1 ""  <> 0 1058 3 1057 1 14.87 530 0 530 530 "CCD mismatch"  <> <>
  1058 3 9.704553 1.532163 -4.863624 85 " " V "A" 24 -0.18000 -0.18000 "VAL " " CG2" "    " 6 0 0 808080  ""  0 1 9 ""  1 ""  <> 0 1059 3 1058 1 12.07 531 0 531 531 "CCD mismatch"  <> <>
  1059 43 7.725308 2.888877 -7.092814 85 " " V "A" 21 0.30000 0.30000 "VAL " " H  " "    " 1 0 0 FFFFFF  ""  -1 0 1 ""  1 ""  <> 0 1060 0 1059 <> 12.42 <> <> <> 1553 <> <> <>
  1060 41 10.595462 3.519986 -6.507407 85 " " V "A" 21 0.06000 0.06000 "VAL " " HA " "    " 1 0 0 FFFFFF  ""  -1 0 1 ""  1 ""  <> 0 1061 0 1060 <> 12.97 <> <> <> 1554 <> <> <>
  1061 41 9.177393 0.862266 -6.800348 85 " " V "A" 21 0.06000 0.06000 "VAL " " HB " "    " 1 0 0 FFFFFF  ""  -1 0 1 ""  1 ""  <> 0 1062 0 1061 <> 14.21 <> <> <> 1555 <> <> <>
  1062 41 11.430181 -0.068139 -6.176186 85 " " V "A" 21 0.06000 0.06000 "VAL " "HG11" "    " 1 0 0 FFFFFF  ""  -1 0 1 ""  1 ""  <> 0 1063 0 1062 <> 14.87 <> <> <> 1556 <> <> <>
  1063 41 11.416113 0.642921 -7.767575 85 " " V "A" 21 0.06000 0.06000 "VAL " "HG12" "    " 1 0 0 FFFFFF  ""  -1 0 1 ""  1 ""  <> 0 1064 0 1063 <> 14.87 <> <> <> 1557 <> <> <>
  1064 41 12.126026 1.526728 -6.417967 85 " " V "A" 21 0.06000 0.06000 "VAL " "HG13" "    " 1 0 0 FFFFFF  ""  -1 0 1 ""  1 ""  <> 0 1065 0 1064 <> 14.87 <> <> <> 1558 <> <> <>
  1065 41 9.814065 0.539413 -4.426418 85 " " V "A" 21 0.06000 0.06000 "VAL " "HG21" "    " 1 0 0 FFFFFF  ""  -1 0 1 ""  1 ""  <> 0 1066 0 1065 <> 12.07 <> <> <> 1559 <> <> <>
  1066 41 10.407304 2.195759 -4.359051 85 " " V "A" 21 0.06000 0.06000 "VAL " "HG22" "    " 1 0 0 FFFFFF  ""  -1 0 1 ""  1 ""  <> 0 1067 0 1066 <> 12.07 <> <> <> 1560 <> <> <>
  1067 41 8.696517 1.874484 -4.626423 85 " " V "A" 21 0.06000 0.06000 "VAL " "HG23" "    " 1 0 0 FFFFFF  ""  -1 0 1 ""  1 ""  <> 0 1068 0 1067 <> 12.07 <> <> <> 1561 <> <> <>
  1068 25 10.610465 3.973251 -9.094448 86 " " P "A" 38 -0.14000 -0.14000 "PRO " " N  " "    " 7 0 0 2E2EFF  ""  0 1 9 ""  1 ""  <> 0 1069 0 1068 1 17.23 532 0 532 532 "CCD mismatch"  <> <>
  1069 3 10.489764 4.181502 -10.537047 86 " " P "A" 24 0.01000 0.01000 "PRO " " CA " "    " 6 0 0 808080  ""  0 1 -70 ""  1 ""  FF2E2E  0 1070 1 1069 1 18.6 533 0 533 533 "CCD mismatch"  <> <>
  1070 2 11.365001 3.252408 -11.378521 86 " " P "A" 24 0.50000 0.50000 "PRO " " C  " "    " 6 0 0 808080  ""  0 1 9 ""  1 ""  <> 0 1071 0 1070 1 18.27 534 0 534 534 "CCD mismatch"  <> <>
  1071 15 11.080265 3.031131 -12.547049 86 " " P "A" 70 -0.50000 -0.50000 "PRO " " O  " "    " 8 0 0 FF2E2E  ""  0 1 9 ""  1 ""  <> 0 1072 0 1071 1 18.56 535 0 535 535 "CCD mismatch"  <> <>
  1072 3 10.864797 5.657768 -10.719112 86 " " P "A" 24 -0.12000 -0.12000 "PRO " " CB " "    " 6 0 0 808080  ""  0 1 9 ""  1 ""  <> 0 1073 2 1072 1 21.64 536 0 536 536 "CCD mismatch"  <> <>
  1073 3 11.670900 6.026058 -9.511318 86 " " P "A" 24 -0.12000 -0.12000 "PRO " " CG " "    " 6 0 0 808080  ""  0 1 9 ""  1 ""  <> 0 1074 2 1073 1 22.65 537 0 537 537 "CCD mismatch"  <> <>
  1074 3 11.335710 5.051023 -8.400938 86 " " P "A" 24 -0.05000 -0.05000 "PRO " " CD " "    " 6 0 0 808080  ""  0 1 9 ""  1 ""  <> 0 1075 2 1074 1 21.01 538 0 538 538 "CCD mismatch"  <> <>
  1075 41 9.454691 4.037059 -10.854810 86 " " P "A" 21 0.06000 0.06000 "PRO " " HA " "    " 1 0 0 FFFFFF  ""  -1 0 1 ""  1 ""  <> 0 1076 0 1075 <> 18.6 <> <> <> 1562 <> <> <>
  1076 41 9.947596 6.248417 -10.726077 86 " " P "A" 21 0.06000 0.06000 "PRO " " HB3" "    " 1 0 0 FFFFFF  ""  -1 0 1 ""  1 ""  <> 0 1077 0 1076 <> 21.64 <> <> <> 1563 <> <> <>
  1077 41 11.388483 5.874563 -11.651721 86 " " P "A" 21 0.06000 0.06000 "PRO " " HB2" "    " 1 0 0 FFFFFF  ""  -1 0 1 ""  1 ""  <> 0 1078 0 1077 <> 21.64 <> <> <> 1564 <> <> <>
  1078 41 11.544614 7.068559 -9.217223 86 " " P "A" 21 0.06000 0.06000 "PRO " " HG3" "    " 1 0 0 FFFFFF  ""  -1 0 1 ""  1 ""  <> 0 1079 0 1078 <> 22.65 <> <> <> 1565 <> <> <>
  1079 41 12.724240 5.898450 -9.762178 86 " " P "A" 21 0.06000 0.06000 "PRO " " HG2" "    " 1 0 0 FFFFFF  ""  -1 0 1 ""  1 ""  <> 0 1080 0 1079 <> 22.65 <> <> <> 1566 <> <> <>
  1080 41 12.205078 4.720020 -7.837947 86 " " P "A" 21 0.06000 0.06000 "PRO " " HD2" "    " 1 0 0 FFFFFF  ""  -1 0 1 ""  1 ""  <> 0 1081 0 1080 <> 21.01 <> <> <> 1567 <> <> <>
  1081 41 10.671231 5.566000 -7.719481 86 " " P "A" 21 0.06000 0.06000 "PRO " " HD3" "    " 1 0 0 FFFFFF  ""  -1 0 1 ""  1 ""  <> 0 1082 0 1081 <> 21.01 <> <> <> 1568 <> <> <>
  1082 25 12.408446 2.681152 -10.770411 87 " " Q "A" 38 -0.50000 -0.50000 "GLN " " N  " "    " 7 0 0 2E2EFF  ""  0 1 9 ""  1 ""  <> 0 1083 1 1082 1 16.51 539 0 539 539 "CCD mismatch"  <> <>
  1083 3 13.363689 1.887155 -11.528897 87 " " Q "A" 24 0.14000 0.14000 "GLN " " CA " "    " 6 0 0 808080  ""  0 1 -70 ""  1 ""  FF2E2E  0 1084 1 1083 1 17.13 540 0 540 540 "CCD mismatch"  <> <>
  1084 2 12.858305 0.482684 -11.861128 87 " " Q "A" 24 0.50000 0.50000 "GLN " " C  " "    " 6 0 0 808080  ""  0 1 9 ""  1 ""  <> 0 1085 0 1084 1 15.86 541 0 541 541 "CCD mismatch"  <> <>
  1085 15 13.538337 -0.255189 -12.570194 87 " " Q "A" 70 -0.50000 -0.50000 "GLN " " O  " "    " 8 0 0 FF2E2E  ""  0 1 9 ""  1 ""  <> 0 1086 0 1085 1 15.32 542 0 542 542 "CCD mismatch"  <> <>
  1086 3 14.697556 1.776381 -10.767632 87 " " Q "A" 24 -0.12000 -0.12000 "GLN " " CB " "    " 6 0 0 808080  ""  0 1 9 ""  1 ""  <> 0 1087 2 1086 1 16.88 543 0 543 543 "CCD mismatch"  <> <>
  1087 3 15.351282 3.109064 -10.494082 87 " " Q "A" 24 -0.12000 -0.12000 "GLN " " CG " "    " 6 0 0 808080  ""  0 1 9 ""  1 ""  <> 0 1088 2 1087 1 23.51 544 0 544 544 "CCD mismatch"  <> <>
  1088 2 14.871356 3.742951 -9.209231 87 " " Q "A" 24 0.50000 0.50000 "GLN " " CD " "    " 6 0 0 808080  ""  0 1 9 "%UT"  13 ""  <> 0 1089 0 1088 1 30.47 545 0 545 545 "CCD mismatch"  71.7255704766573 "No Flip" 
  1089 15 14.036934 3.192403 -8.466387 87 " " Q "A" 70 -0.50000 -0.50000 "GLN " " OE1" "    " 8 0 0 FF2E2E  ""  0 1 9 ""  1 ""  <> 0 1090 0 1089 1 22.75 546 0 546 546 "CCD mismatch"  <> <>
  1090 25 15.393024 4.924402 -8.924567 87 " " Q "A" 38 -0.76000 -0.76000 "GLN " " NE2" "    " 7 0 0 2E2EFF  ""  0 1 9 ""  1 ""  <> 0 1091 2 1090 1 35.63 547 0 547 547 "CCD mismatch"  <> <>
  1091 43 12.624793 2.867631 -9.799647 87 " " Q "A" 21 0.30000 0.30000 "GLN " " H  " "    " 1 0 0 FFFFFF  ""  -1 0 1 ""  1 ""  <> 0 1092 0 1091 <> 16.51 <> <> <> 1569 <> <> <>
  1092 41 13.569929 2.384076 -12.479638 87 " " Q "A" 21 0.06000 0.06000 "GLN " " HA " "    " 1 0 0 FFFFFF  ""  -1 0 1 ""  1 ""  <> 0 1093 0 1092 <> 17.13 <> <> <> 1570 <> <> <>
  1093 41 15.393944 1.205206 -11.383979 87 " " Q "A" 21 0.06000 0.06000 "GLN " " HB3" "    " 1 0 0 FFFFFF  ""  -1 0 1 ""  1 ""  <> 0 1094 0 1093 <> 16.88 <> <> <> 1571 <> <> <>
  1094 41 14.585897 1.182204 -9.858233 87 " " Q "A" 21 0.06000 0.06000 "GLN " " HB2" "    " 1 0 0 FFFFFF  ""  -1 0 1 ""  1 ""  <> 0 1095 0 1094 <> 16.88 <> <> <> 1572 <> <> <>
  1095 41 15.211544 3.794146 -11.331619 87 " " Q "A" 21 0.06000 0.06000 "GLN " " HG3" "    " 1 0 0 FFFFFF  ""  -1 0 1 ""  1 ""  <> 0 1096 0 1095 <> 23.51 <> <> <> 1573 <> <> <>
  1096 41 16.426982 2.958269 -10.393233 87 " " Q "A" 21 0.06000 0.06000 "GLN " " HG2" "    " 1 0 0 FFFFFF  ""  -1 0 1 ""  1 ""  <> 0 1097 0 1096 <> 23.51 <> <> <> 1574 <> <> <>
  1097 43 15.123475 5.404782 -8.078501 87 " " Q "A" 21 0.38000 0.38000 "GLN " "HE22" "    " 1 0 0 FFFFFF  ""  -1 0 1 ""  1 ""  <> 0 1098 0 1097 <> 35.63 <> <> <> 1575 <> <> <>
  1098 43 16.068393 5.349863 -9.542857 87 " " Q "A" 21 0.38000 0.38000 "GLN " "HE21" "    " 1 0 0 FFFFFF  ""  -1 0 1 ""  1 ""  <> 0 1099 0 1098 <> 35.63 <> <> <> 1576 <> <> <>
  1099 25 11.663677 0.107769 -11.369872 88 " " C "A" 38 -0.50000 -0.50000 "CYS " " N  " "    " 7 0 0 2E2EFF  ""  0 1 9 ""  1 ""  <> 0 1100 1 1099 1 16.57 548 0 548 548 "CCD mismatch"  <> <>
  1100 3 11.110110 -1.198448 -11.688739 88 " " C "A" 24 0.14000 0.14000 "CYS " " CA " "    " 6 0 0 808080  ""  0 1 -70 ""  1 ""  FF2E2E  0 1101 1 1100 1 13.92 549 0 549 549 "CCD mismatch"  <> <>
  1101 2 10.221997 -1.130255 -12.921512 88 " " C "A" 24 0.50000 0.50000 "CYS " " C  " "    " 6 0 0 808080  ""  0 1 9 ""  1 ""  <> 0 1102 0 1101 1 15.03 550 0 550 550 "CCD mismatch"  <> <>
  1102 15 9.149641 -0.527296 -12.870802 88 " " C "A" 70 -0.50000 -0.50000 "CYS " " O  " "    " 8 0 0 FF2E2E  ""  0 1 9 ""  1 ""  <> 0 1103 0 1102 1 19.01 551 0 551 551 "CCD mismatch"  <> <>
  1103 3 10.328539 -1.811841 -10.537597 88 " " C "A" 24 0.02000 0.02000 "CYS " " CB " "    " 6 0 0 808080  ""  0 1 9 ""  1 ""  <> 0 1104 2 1103 1 16.34 552 0 552 552 "CCD mismatch"  <> <>
  1104 49 9.687550 -3.469421 -10.939620 88 " " C "A" 143 -0.33500 -0.33500 "CYS " " SG " "    " 16 0 0 FFFF6B  ""  0 1 9 "%UT"  13 ""  <> 0 1105 1 1104 1 18.11 553 0 553 553 "CCD mismatch"  <> <>
  1105 43 11.112501 0.734353 -10.800535 88 " " C "A" 21 0.30000 0.30000 "CYS " " H  " "    " 1 0 0 FFFFFF  ""  -1 0 1 ""  1 ""  <> 0 1106 0 1105 <> 16.57 <> <> <> 1577 <> <> <>
  1106 41 11.927028 -1.903930 -11.829559 88 " " C "A" 21 0.06000 0.06000 "CYS " " HA " "    " 1 0 0 FFFFFF  ""  -1 0 1 ""  1 ""  <> 0 1107 0 1106 <> 13.92 <> <> <> 1578 <> <> <>
  1107 41 9.493556 -1.175507 -10.242256 88 " " C "A" 21 0.08000 0.08000 "CYS " " HB3" "    " 1 0 0 FFFFFF  ""  -1 0 1 ""  1 ""  <> 0 1108 0 1107 <> 16.34 <> <> <> 1579 <> <> <>
  1108 41 10.969463 -1.903041 -9.660006 88 " " C "A" 21 0.08000 0.08000 "CYS " " HB2" "    " 1 0 0 FFFFFF  ""  -1 0 1 ""  1 ""  <> 0 1109 0 1108 <> 16.34 <> <> <> 1580 <> <> <>
  1109 41 10.877574 -4.076179 -10.993469 88 " " C "A" 21 0.15500 0.15500 "CYS " " HG " "    " 1 0 0 FFFFFF  ""  -1 0 1 ""  1 ""  <> 0 1110 0 1109 <> 18.11 <> <> <> 1581 <> <> <>
  1110 25 10.602431 -1.779447 -14.040381 89 " " P "A" 38 -0.14000 -0.14000 "PRO " " N  " "    " 7 0 0 2E2EFF  ""  0 1 9 ""  1 ""  <> 0 1111 0 1110 1 13 554 0 554 554 "CCD mismatch"  <> <>
  1111 3 9.751867 -1.799906 -15.232252 89 " " P "A" 24 0.01000 0.01000 "PRO " " CA " "    " 6 0 0 808080  ""  0 1 -70 ""  1 ""  FF2E2E  0 1112 1 1111 1 16.36 555 0 555 555 "CCD mismatch"  <> <>
  1112 2 8.671508 -2.880499 -15.311535 89 " " P "A" 24 0.50000 0.50000 "PRO " " C  " "    " 6 0 0 808080  ""  0 1 9 ""  1 ""  <> 0 1113 0 1112 1 20.19 556 0 556 556 "CCD mismatch"  <> <>
  1113 15 7.873658 -2.887514 -16.248835 89 " " P "A" 70 -0.50000 -0.50000 "PRO " " O  " "    " 8 0 0 FF2E2E  ""  0 1 9 ""  1 ""  <> 0 1114 0 1113 1 23.01 557 0 557 557 "CCD mismatch"  <> <>
  1114 3 10.778114 -2.027525 -16.342747 89 " " P "A" 24 -0.12000 -0.12000 "PRO " " CB " "    " 6 0 0 808080  ""  0 1 9 ""  1 ""  <> 0 1115 2 1114 1 18.78 558 0 558 558 "CCD mismatch"  <> <>
  1115 3 11.830179 -2.872803 -15.700876 89 " " P "A" 24 -0.12000 -0.12000 "PRO " " CG " "    " 6 0 0 808080  ""  0 1 9 ""  1 ""  <> 0 1116 2 1115 1 18.97 559 0 559 559 "CCD mismatch"  <> <>
  1116 3 11.905669 -2.439496 -14.262857 89 " " P "A" 24 -0.05000 -0.05000 "PRO " " CD " "    " 6 0 0 808080  ""  0 1 9 ""  1 ""  <> 0 1117 2 1116 1 16.37 560 0 560 560 "CCD mismatch"  <> <>
  1117 41 9.266951 -0.835506 -15.396569 89 " " P "A" 21 0.06000 0.06000 "PRO " " HA " "    " 1 0 0 FFFFFF  ""  -1 0 1 ""  1 ""  <> 0 1118 0 1117 <> 16.36 <> <> <> 1582 <> <> <>
  1118 41 11.210087 -1.067840 -16.630734 89 " " P "A" 21 0.06000 0.06000 "PRO " " HB3" "    " 1 0 0 FFFFFF  ""  -1 0 1 ""  1 ""  <> 0 1119 0 1118 <> 18.78 <> <> <> 1583 <> <> <>
  1119 41 10.375495 -2.480529 -17.250464 89 " " P "A" 21 0.06000 0.06000 "PRO " " HB2" "    " 1 0 0 FFFFFF  ""  -1 0 1 ""  1 ""  <> 0 1120 0 1119 <> 18.78 <> <> <> 1584 <> <> <>
  1120 41 12.791569 -2.820702 -16.212834 89 " " P "A" 21 0.06000 0.06000 "PRO " " HG3" "    " 1 0 0 FFFFFF  ""  -1 0 1 ""  1 ""  <> 0 1121 0 1120 <> 18.97 <> <> <> 1585 <> <> <>
  1121 41 11.507852 -3.914798 -15.734336 89 " " P "A" 21 0.06000 0.06000 "PRO " " HG2" "    " 1 0 0 FFFFFF  ""  -1 0 1 ""  1 ""  <> 0 1122 0 1121 <> 18.97 <> <> <> 1586 <> <> <>
  1122 41 12.104127 -3.266655 -13.584666 89 " " P "A" 21 0.06000 0.06000 "PRO " " HD2" "    " 1 0 0 FFFFFF  ""  -1 0 1 ""  1 ""  <> 0 1123 0 1122 <> 16.37 <> <> <> 1587 <> <> <>
  1123 41 12.709774 -1.717912 -14.191586 89 " " P "A" 21 0.06000 0.06000 "PRO " " HD3" "    " 1 0 0 FFFFFF  ""  -1 0 1 ""  1 ""  <> 0 1124 0 1123 <> 16.37 <> <> <> 1588 <> <> <>
  1124 25 8.664799 -3.815397 -14.359116 90 " " S "A" 38 -0.50000 -0.50000 "SER " " N  " "    " 7 0 0 2E2EFF  ""  0 1 9 ""  1 ""  <> 0 1125 1 1124 1 13.28 561 0 561 561 "CCD mismatch"  <> <>
  1125 3 7.833418 -4.997013 -14.483355 90 " " S "A" 24 0.14000 0.14000 "SER " " CA " "    " 6 0 0 808080  ""  0 1 -70 ""  1 ""  FF2E2E  0 1126 1 1125 1 13.55 562 0 562 562 "CCD mismatch"  <> <>
  1126 2 6.518907 -4.874320 -13.715333 90 " " S "A" 24 0.50000 0.50000 "SER " " C  " "    " 6 0 0 808080  ""  0 1 9 ""  1 ""  <> 0 1127 0 1126 1 16.63 563 0 563 563 "CCD mismatch"  <> <>
  1127 15 5.680977 -5.776181 -13.743472 90 " " S "A" 70 -0.50000 -0.50000 "SER " " O  " "    " 8 0 0 FF2E2E  ""  0 1 9 ""  1 ""  <> 0 1128 0 1127 1 18.26 564 0 564 564 "CCD mismatch"  <> <>
  1128 3 8.629131 -6.212747 -14.049780 90 " " S "A" 24 0.14500 0.14500 "SER " " CB " "    " 6 0 0 808080  ""  0 1 9 ""  1 ""  <> 0 1129 2 1128 1 17.55 565 0 565 565 "CCD mismatch"  <> <>
  1129 16 9.747807 -6.322833 -14.925132 90 " " S "A" 70 -0.68300 -0.68300 "SER " " OG " "    " 8 0 0 FF2E2E  ""  0 1 9 "%UT"  13 ""  <> 0 1130 1 1129 1 21.65 566 0 566 566 "CCD mismatch"  <> <>
  1130 43 9.337603 -3.798006 -13.606041 90 " " S "A" 21 0.30000 0.30000 "SER " " H  " "    " 1 0 0 FFFFFF  ""  -1 0 1 ""  1 ""  <> 0 1131 0 1130 <> 13.28 <> <> <> 1589 <> <> <>
  1131 41 7.548923 -5.175865 -15.522763 90 " " S "A" 21 0.06000 0.06000 "SER " " HA " "    " 1 0 0 FFFFFF  ""  -1 0 1 ""  1 ""  <> 0 1132 0 1131 <> 13.55 <> <> <> 1590 <> <> <>
  1132 41 8.037310 -7.126431 -14.121124 90 " " S "A" 21 0.06000 0.06000 "SER " " HB3" "    " 1 0 0 FFFFFF  ""  -1 0 1 ""  1 ""  <> 0 1133 0 1132 <> 17.55 <> <> <> 1591 <> <> <>
  1133 41 8.968965 -6.121661 -13.016967 90 " " S "A" 21 0.06000 0.06000 "SER " " HB2" "    " 1 0 0 FFFFFF  ""  -1 0 1 ""  1 ""  <> 0 1134 0 1133 <> 17.55 <> <> <> 1592 <> <> <>
  1134 42 9.497371 -6.873295 -15.676590 90 " " S "A" 21 0.41800 0.41800 "SER " " HG " "    " 1 0 0 FFFFFF  ""  -1 0 1 ""  1 ""  <> 0 1135 0 1134 <> 21.65 <> <> <> 1593 <> <> <>
  1135 25 6.319669 -3.718904 -13.083857 91 " " G "A" 38 -0.50000 -0.50000 "GLY " " N  " "    " 7 0 0 2E2EFF  ""  0 1 9 ""  1 ""  <> 0 1136 1 1135 1 14.96 567 0 567 567 "CCD mismatch"  <> <>
  1136 3 5.104636 -3.458500 -12.327790 91 " " G "A" 24 0.08000 0.08000 "GLY " " CA " "    " 6 0 0 808080  ""  0 1 -70 ""  1 ""  FF2E2E  0 1137 2 1136 1 15.85 568 0 568 568 "CCD mismatch"  <> <>
  1137 2 5.150515 -2.019673 -11.834548 91 " " G "A" 24 0.50000 0.50000 "GLY " " C  " "    " 6 0 0 808080  ""  0 1 9 ""  1 ""  <> 0 1138 0 1137 1 16.69 569 0 569 569 "CCD mismatch"  <> <>
  1138 15 6.186421 -1.374142 -11.961360 91 " " G "A" 70 -0.50000 -0.50000 "GLY " " O  " "    " 8 0 0 FF2E2E  ""  0 1 9 ""  1 ""  <> 0 1139 0 1138 1 15.66 570 0 570 570 "CCD mismatch"  <> <>
  1139 43 7.016583 -2.987349 -13.111996 91 " " G "A" 21 0.30000 0.30000 "GLY " " H  " "    " 1 0 0 FFFFFF  ""  -1 0 1 ""  1 ""  <> 0 1140 0 1139 <> 14.96 <> <> <> 1594 <> <> <>
  1140 41 5.024181 -4.134181 -11.477391 91 " " G "A" 21 0.06000 0.06000 "GLY " " HA3" "    " 1 0 0 FFFFFF  ""  -1 0 1 ""  1 ""  <> 0 1141 0 1140 <> 15.85 <> <> <> 1595 <> <> <>
  1141 41 4.224195 -3.600009 -12.957488 91 " " G "A" 21 0.06000 0.06000 "GLY " " HA2" "    " 1 0 0 FFFFFF  ""  -1 0 1 ""  1 ""  <> 0 1142 0 1141 <> 15.85 <> <> <> 1596 <> <> <>
  1142 25 4.027276 -1.533984 -11.295071 92 " " R "A" 38 -0.50000 -0.50000 "ARG " " N  " "    " 7 0 0 2E2EFF  ""  0 1 9 ""  1 ""  <> 0 1143 1 1142 1 10.75 571 0 571 571 "CCD mismatch"  <> <>
  1143 3 3.979684 -0.201695 -10.713887 92 " " R "A" 24 0.14000 0.14000 "ARG " " CA " "    " 6 0 0 808080  ""  0 1 -70 ""  1 ""  FF2E2E  0 1144 1 1143 1 11.37 572 0 572 572 "CCD mismatch"  <> <>
  1144 2 4.139819 -0.350729 -9.205157 92 " " R "A" 24 0.50000 0.50000 "ARG " " C  " "    " 6 0 0 808080  ""  0 1 9 ""  1 ""  <> 0 1145 0 1144 1 13.88 573 0 573 573 "CCD mismatch"  <> <>
  1145 15 3.162628 -0.509391 -8.474775 92 " " R "A" 70 -0.50000 -0.50000 "ARG " " O  " "    " 8 0 0 FF2E2E  ""  0 1 9 ""  1 ""  <> 0 1146 0 1145 1 11.33 574 0 574 574 "CCD mismatch"  <> <>
  1146 3 2.699092 0.520335 -11.055702 92 " " R "A" 24 -0.12000 -0.12000 "ARG " " CB " "    " 6 0 0 808080  ""  0 1 9 ""  1 ""  <> 0 1147 2 1146 1 15.15 575 0 575 575 "CCD mismatch"  <> <>
  1147 3 2.468199 0.614381 -12.553916 92 " " R "A" 24 -0.05000 -0.05000 "ARG " " CG " "    " 6 0 0 808080  ""  0 1 9 ""  1 ""  <> 0 1148 2 1147 1 15.35 576 0 576 576 "CCD mismatch"  <> <>
  1148 3 1.353642 -0.277881 -12.996803 92 " " R "A" 24 0.19000 0.19000 "ARG " " CD " "    " 6 0 0 808080  ""  0 1 9 ""  1 ""  <> 0 1149 2 1148 1 16.99 577 0 577 577 "CCD mismatch"  <> <>
  1149 25 0.067657 0.297151 -12.611833 92 " " R "A" 38 -0.69997 -0.69997 "ARG " " NE " "    " 7 0 0 2E2EFF  ""  0 1 9 ""  1 ""  <> 0 1150 1 1149 1 15.41 578 0 578 578 "CCD mismatch"  <> <>
  1150 2 -1.097493 -0.318795 -12.717532 92 " " R "A" 24 0.63990 0.63990 "ARG " " CZ " "    " 6 0 0 808080  ""  0 1 9 ""  1 ""  <> 0 1151 0 1150 1 13.33 579 0 579 579 "CCD mismatch"  <> <>
  1151 25 -1.211105 -1.489886 -13.317310 92 " " R "A" 38 -0.79997 -0.79997 "ARG " " NH1" "    " 7 0 0 2E2EFF  ""  0 1 9 ""  1 ""  <> 0 1152 2 1151 1 14.38 580 0 580 580 "CCD mismatch"  <> <>
  1152 31 -2.184943 0.268630 -12.227634 92 " " R "A" 38 -0.79997 -0.79997 "ARG " " NH2" "    " 7 1 0 2E2EFF  ""  0 1 9 ""  1 ""  <> 0 1153 2 1152 1 14.76 581 0 581 581 "CCD mismatch"  <> <>
  1153 43 3.197616 -2.112199 -11.210483 92 " " R "A" 21 0.30000 0.30000 "ARG " " H  " "    " 1 0 0 FFFFFF  ""  -1 0 1 ""  1 ""  <> 0 1154 0 1153 <> 10.75 <> <> <> 1597 <> <> <>
  1154 41 4.793259 0.423017 -11.085083 92 " " R "A" 21 0.06000 0.06000 "ARG " " HA " "    " 1 0 0 FFFFFF  ""  -1 0 1 ""  1 ""  <> 0 1155 0 1154 <> 11.37 <> <> <> 1598 <> <> <>
  1155 41 2.727980 1.525747 -10.635075 92 " " R "A" 21 0.06000 0.06000 "ARG " " HB3" "    " 1 0 0 FFFFFF  ""  -1 0 1 ""  1 ""  <> 0 1156 0 1155 <> 15.15 <> <> <> 1599 <> <> <>
  1156 41 1.874097 0.019410 -10.568830 92 " " R "A" 21 0.06000 0.06000 "ARG " " HB2" "    " 1 0 0 FFFFFF  ""  -1 0 1 ""  1 ""  <> 0 1157 0 1156 <> 15.15 <> <> <> 1600 <> <> <>
  1157 41 3.368325 0.428131 -13.141332 92 " " R "A" 21 0.06000 0.06000 "ARG " " HG3" "    " 1 0 0 FFFFFF  ""  -1 0 1 ""  1 ""  <> 0 1158 0 1157 <> 15.35 <> <> <> 1601 <> <> <>
  1158 41 2.220916 1.652784 -12.776554 92 " " R "A" 21 0.06000 0.06000 "ARG " " HG2" "    " 1 0 0 FFFFFF  ""  -1 0 1 ""  1 ""  <> 0 1159 0 1158 <> 15.35 <> <> <> 1602 <> <> <>
  1159 41 1.424545 -1.226887 -12.472504 92 " " R "A" 21 0.06000 0.06000 "ARG " " HD3" "    " 1 0 0 FFFFFF  ""  -1 0 1 ""  1 ""  <> 0 1160 0 1159 <> 16.99 <> <> <> 1603 <> <> <>
  1160 41 1.419140 -0.502850 -14.061838 92 " " R "A" 21 0.06000 0.06000 "ARG " " HD2" "    " 1 0 0 FFFFFF  ""  -1 0 1 ""  1 ""  <> 0 1161 0 1160 <> 16.99 <> <> <> 1604 <> <> <>
  1161 43 0.087447 1.243437 -12.229768 92 " " R "A" 21 0.44000 0.44000 "ARG " " HE " "    " 1 0 0 FFFFFF  ""  -1 0 1 ""  1 ""  <> 0 1162 0 1161 <> 15.41 <> <> <> 1605 <> <> <>
  1162 43 -2.122458 -1.920432 -13.405958 92 " " R "A" 21 0.46000 0.46000 "ARG " "HH12" "    " 1 0 0 FFFFFF  ""  -1 0 1 ""  1 ""  <> 0 1163 0 1162 <> 14.38 <> <> <> 1606 <> <> <>
  1163 43 -0.393332 -1.963790 -13.680324 92 " " R "A" 21 0.46000 0.46000 "ARG " "HH11" "    " 1 0 0 FFFFFF  ""  -1 0 1 ""  1 ""  <> 0 1164 0 1163 <> 14.38 <> <> <> 1607 <> <> <>
  1164 44 -3.092199 -0.164224 -12.348183 92 " " R "A" 21 0.46000 0.46000 "ARG " "HH22" "    " 1 0 0 FFFFFF  ""  -1 0 1 ""  1 ""  <> 0 1165 0 1164 <> 14.76 <> <> <> 1608 <> <> <>
  1165 44 -2.116823 1.170763 -11.762750 92 " " R "A" 21 0.46000 0.46000 "ARG " "HH21" "    " 1 0 0 FFFFFF  ""  -1 0 1 ""  1 ""  <> 0 1166 0 1165 <> 14.76 <> <> <> 1609 <> <> <>
  1166 25 5.395851 -0.304560 -8.775221 93 " " V "A" 38 -0.50000 -0.50000 "VAL " " N  " "    " 7 0 0 2E2EFF  ""  2 1 9 ""  1 ""  <> 0 1167 1 1166 1 10.38 582 0 582 582 "CCD mismatch"  <> <>
  1167 3 5.774729 -0.656096 -7.421977 93 " " V "A" 24 0.14000 0.14000 "VAL " " CA " "    " 6 0 0 808080  ""  2 1 -70 ""  1 ""  FF2E2E  0 1168 1 1167 1 10.69 583 0 583 583 "CCD mismatch"  <> <>
  1168 2 5.840257 0.612038 -6.574033 93 " " V "A" 24 0.50000 0.50000 "VAL " " C  " "    " 6 0 0 808080  ""  2 1 9 ""  1 ""  <> 0 1169 0 1168 1 13.62 584 0 584 584 "CCD mismatch"  <> <>
  1169 15 6.412624 1.618725 -6.998767 93 " " V "A" 70 -0.50000 -0.50000 "VAL " " O  " "    " 8 0 0 FF2E2E  ""  2 1 9 ""  1 ""  <> 0 1170 0 1169 1 13.67 585 0 585 585 "CCD mismatch"  <> <>
  1170 3 7.131662 -1.392179 -7.432843 93 " " V "A" 24 -0.06000 -0.06000 "VAL " " CB " "    " 6 0 0 808080  ""  2 1 9 ""  1 ""  <> 0 1171 1 1170 1 11.98 586 0 586 586 "CCD mismatch"  <> <>
  1171 3 7.605452 -1.681887 -6.008423 93 " " V "A" 24 -0.18000 -0.18000 "VAL " " CG1" "    " 6 0 0 808080  ""  2 1 9 ""  1 ""  <> 0 1172 3 1171 1 9.94 587 0 587 587 "CCD mismatch"  <> <>
  1172 3 7.063268 -2.652884 -8.282055 93 " " V "A" 24 -0.18000 -0.18000 "VAL " " CG2" "    " 6 0 0 808080  ""  2 1 9 ""  1 ""  <> 0 1173 3 1172 1 10 588 0 588 588 "CCD mismatch"  <> <>
  1173 43 6.150812 -0.103041 -9.420058 93 " " V "A" 21 0.30000 0.30000 "VAL " " H  " "    " 1 0 0 FFFFFF  ""  -1 0 1 ""  1 ""  <> 0 1174 0 1173 <> 10.38 <> <> <> 1610 <> <> <>
  1174 41 5.036176 -1.342054 -7.013393 93 " " V "A" 21 0.06000 0.06000 "VAL " " HA " "    " 1 0 0 FFFFFF  ""  -1 0 1 ""  1 ""  <> 0 1175 0 1174 <> 10.69 <> <> <> 1611 <> <> <>
  1175 41 7.878891 -0.746342 -7.896387 93 " " V "A" 21 0.06000 0.06000 "VAL " " HB " "    " 1 0 0 FFFFFF  ""  -1 0 1 ""  1 ""  <> 0 1176 0 1175 <> 11.98 <> <> <> 1612 <> <> <>
  1176 41 8.505547 -2.296956 -6.018369 93 " " V "A" 21 0.06000 0.06000 "VAL " "HG11" "    " 1 0 0 FFFFFF  ""  -1 0 1 ""  1 ""  <> 0 1177 0 1176 <> 9.94 <> <> <> 1613 <> <> <>
  1177 41 7.858281 -0.779928 -5.451865 93 " " V "A" 21 0.06000 0.06000 "VAL " "HG12" "    " 1 0 0 FFFFFF  ""  -1 0 1 ""  1 ""  <> 0 1178 0 1177 <> 9.94 <> <> <> 1614 <> <> <>
  1178 41 6.849416 -2.224589 -5.439798 93 " " V "A" 21 0.06000 0.06000 "VAL " "HG13" "    " 1 0 0 FFFFFF  ""  -1 0 1 ""  1 ""  <> 0 1179 0 1178 <> 9.94 <> <> <> 1615 <> <> <>
  1179 41 7.999513 -3.209203 -8.234076 93 " " V "A" 21 0.06000 0.06000 "VAL " "HG21" "    " 1 0 0 FFFFFF  ""  -1 0 1 ""  1 ""  <> 0 1180 0 1179 <> 10 <> <> <> 1616 <> <> <>
  1180 41 6.269716 -3.316830 -7.938555 93 " " V "A" 21 0.06000 0.06000 "VAL " "HG22" "    " 1 0 0 FFFFFF  ""  -1 0 1 ""  1 ""  <> 0 1181 0 1180 <> 10 <> <> <> 1617 <> <> <>
  1181 41 6.881849 -2.430980 -9.333446 93 " " V "A" 21 0.06000 0.06000 "VAL " "HG23" "    " 1 0 0 FFFFFF  ""  -1 0 1 ""  1 ""  <> 0 1182 0 1181 <> 10 <> <> <> 1618 <> <> <>
  1182 25 5.253532 0.525854 -5.372583 94 " " Y "A" 38 -0.50000 -0.50000 "TYR " " N  " "    " 7 0 0 2E2EFF  ""  2 1 9 ""  1 ""  <> 0 1183 1 1182 1 11.55 589 0 589 589 "CCD mismatch"  <> <>
  1183 3 5.255576 1.592772 -4.381671 94 " " Y "A" 24 0.14000 0.14000 "TYR " " CA " "    " 6 0 0 808080  ""  2 1 -70 ""  1 ""  FF2E2E  0 1184 1 1183 1 11.6 590 0 590 590 "CCD mismatch"  <> <>
  1184 2 5.821133 1.045699 -3.073785 94 " " Y "A" 24 0.50000 0.50000 "TYR " " C  " "    " 6 0 0 808080  ""  2 1 9 ""  1 ""  <> 0 1185 0 1184 1 13.01 591 0 591 591 "CCD mismatch"  <> <>
  1185 15 5.700053 -0.146483 -2.778625 94 " " Y "A" 70 -0.50000 -0.50000 "TYR " " O  " "    " 8 0 0 FF2E2E  ""  2 1 9 ""  1 ""  <> 0 1186 0 1185 1 14.75 592 0 592 592 "CCD mismatch"  <> <>
  1186 3 3.845727 2.201212 -4.177973 94 " " Y "A" 24 -0.00500 -0.00500 "TYR " " CB " "    " 6 0 0 808080  ""  2 1 9 ""  1 ""  <> 0 1187 2 1186 1 10.2 593 0 593 593 "CCD mismatch"  <> <>
  1187 2 3.419948 2.998982 -5.384415 94 " " Y "A" 24 -0.11500 -0.11500 "TYR " " CG " "    " 6 0 0 808080  ""  2 1 9 ""  1 ""  <> 0 1188 0 1187 1 11.39 594 0 594 594 "CCD mismatch"  <> <>
  1188 2 3.045322 2.365413 -6.563163 94 " " Y "A" 24 -0.11500 -0.11500 "TYR " " CD1" "    " 6 0 0 808080  ""  2 1 9 ""  1 ""  <> 0 1189 1 1188 1 10.18 595 0 595 595 "CCD mismatch"  <> <>
  1189 2 3.489915 4.382332 -5.387350 94 " " Y "A" 24 -0.11500 -0.11500 "TYR " " CD2" "    " 6 0 0 808080  ""  2 1 9 ""  1 ""  <> 0 1190 1 1189 1 9.68 596 0 596 596 "CCD mismatch"  <> <>
  1190 2 2.717160 3.092968 -7.702838 94 " " Y "A" 24 -0.11500 -0.11500 "TYR " " CE1" "    " 6 0 0 808080  ""  2 1 9 ""  1 ""  <> 0 1191 1 1190 1 12.62 597 0 597 597 "CCD mismatch"  <> <>
  1191 2 3.142861 5.121950 -6.512240 94 " " Y "A" 24 -0.11500 -0.11500 "TYR " " CE2" "    " 6 0 0 808080  ""  2 1 9 ""  1 ""  <> 0 1192 1 1191 1 12.49 598 0 598 598 "CCD mismatch"  <> <>
  1192 2 2.761373 4.476176 -7.671265 94 " " Y "A" 24 0.15000 0.15000 "TYR " " CZ " "    " 6 0 0 808080  ""  2 1 9 ""  1 ""  <> 0 1193 0 1192 1 14.71 599 0 599 599 "CCD mismatch"  <> <>
  1193 16 2.454483 5.218008 -8.782486 94 " " Y "A" 70 -0.58500 -0.58500 "TYR " " OH " "    " 8 0 0 FF2E2E  ""  2 1 9 "%UT"  13 ""  <> 0 1194 1 1193 1 14.15 600 0 600 600 "CCD mismatch"  <> <>
  1194 43 4.810998 -0.342579 -5.093068 94 " " Y "A" 21 0.30000 0.30000 "TYR " " H  " "    " 1 0 0 FFFFFF  ""  -1 0 1 ""  1 ""  <> 0 1195 0 1194 <> 11.55 <> <> <> 1619 <> <> <>
  1195 41 5.924503 2.374413 -4.726688 94 " " Y "A" 21 0.06000 0.06000 "TYR " " HA " "    " 1 0 0 FFFFFF  ""  -1 0 1 ""  1 ""  <> 0 1196 0 1195 <> 11.6 <> <> <> 1620 <> <> <>
  1196 41 3.851716 2.866699 -3.313266 94 " " Y "A" 21 0.06000 0.06000 "TYR " " HB3" "    " 1 0 0 FFFFFF  ""  -1 0 1 ""  1 ""  <> 0 1197 0 1196 <> 10.2 <> <> <> 1621 <> <> <>
  1197 41 3.110911 1.422399 -3.967919 94 " " Y "A" 21 0.06000 0.06000 "TYR " " HB2" "    " 1 0 0 FFFFFF  ""  -1 0 1 ""  1 ""  <> 0 1198 0 1197 <> 10.2 <> <> <> 1622 <> <> <>
  1198 41 2.988548 1.288475 -6.597307 94 " " Y "A" 21 0.11500 0.11500 "TYR " " HD1" "    " 1 0 0 FFFFFF  ""  -1 0 1 ""  1 ""  <> 0 1199 0 1198 <> 10.18 <> <> <> 1623 <> <> <>
  1199 41 3.799362 4.904857 -4.494454 94 " " Y "A" 21 0.11500 0.11500 "TYR " " HD2" "    " 1 0 0 FFFFFF  ""  -1 0 1 ""  1 ""  <> 0 1200 0 1199 <> 9.68 <> <> <> 1624 <> <> <>
  1200 41 2.424645 2.579268 -8.605602 94 " " Y "A" 21 0.11500 0.11500 "TYR " " HE1" "    " 1 0 0 FFFFFF  ""  -1 0 1 ""  1 ""  <> 0 1201 0 1200 <> 12.62 <> <> <> 1625 <> <> <>
  1201 41 3.202789 6.200128 -6.485631 94 " " Y "A" 21 0.11500 0.11500 "TYR " " HE2" "    " 1 0 0 FFFFFF  ""  -1 0 1 ""  1 ""  <> 0 1202 0 1201 <> 12.49 <> <> <> 1626 <> <> <>
  1202 42 2.637873 6.163130 -8.683436 94 " " Y "A" 21 0.43500 0.43500 "TYR " " HH " "    " 1 0 0 FFFFFF  ""  -1 0 1 ""  1 ""  <> 0 1203 0 1202 <> 14.15 <> <> <> 1627 <> <> <>
  1203 25 6.461344 1.935852 -2.313206 95 " " V "A" 38 -0.50000 -0.50000 "VAL " " N  " "    " 7 0 0 2E2EFF  ""  2 1 9 ""  1 ""  <> 0 1204 1 1203 1 10.44 601 0 601 601 "CCD mismatch"  <> <>
  1204 3 7.053102 1.575725 -1.042723 95 " " V "A" 24 0.14000 0.14000 "VAL " " CA " "    " 6 0 0 808080  ""  2 1 -70 ""  1 ""  FF2E2E  0 1205 1 1204 1 9.98 602 0 602 602 "CCD mismatch"  <> <>
  1205 2 6.442193 2.443430 0.049095 95 " " V "A" 24 0.50000 0.50000 "VAL " " C  " "    " 6 0 0 808080  ""  2 1 9 ""  1 ""  <> 0 1206 0 1205 1 8.99 603 0 603 603 "CCD mismatch"  <> <>
  1206 15 6.320466 3.666100 -0.101451 95 " " V "A" 70 -0.50000 -0.50000 "VAL " " O  " "    " 8 0 0 FF2E2E  ""  2 1 9 ""  1 ""  <> 0 1207 0 1206 1 9.3 604 0 604 604 "CCD mismatch"  <> <>
  1207 3 8.584217 1.695170 -1.037953 95 " " V "A" 24 -0.06000 -0.06000 "VAL " " CB " "    " 6 0 0 808080  ""  2 1 9 ""  1 ""  <> 0 1208 1 1207 1 11.43 605 0 605 605 "CCD mismatch"  <> <>
  1208 3 9.058380 3.113049 -1.345278 95 " " V "A" 24 -0.18000 -0.18000 "VAL " " CG1" "    " 6 0 0 808080  ""  2 1 9 ""  1 ""  <> 0 1209 3 1208 1 9.37 606 0 606 606 "CCD mismatch"  <> <>
  1209 3 9.151967 1.224197 0.282547 95 " " V "A" 24 -0.18000 -0.18000 "VAL " " CG2" "    " 6 0 0 808080  ""  2 1 9 ""  1 ""  <> 0 1210 3 1209 1 10.08 607 0 607 607 "CCD mismatch"  <> <>
  1210 43 6.553313 2.899434 -2.611759 95 " " V "A" 21 0.30000 0.30000 "VAL " " H  " "    " 1 0 0 FFFFFF  ""  -1 0 1 ""  1 ""  <> 0 1211 0 1210 <> 10.44 <> <> <> 1628 <> <> <>
  1211 41 6.826784 0.538865 -0.798200 95 " " V "A" 21 0.06000 0.06000 "VAL " " HA " "    " 1 0 0 FFFFFF  ""  -1 0 1 ""  1 ""  <> 0 1212 0 1211 <> 9.98 <> <> <> 1629 <> <> <>
  1212 41 8.958983 1.045027 -1.826830 95 " " V "A" 21 0.06000 0.06000 "VAL " " HB " "    " 1 0 0 FFFFFF  ""  -1 0 1 ""  1 ""  <> 0 1213 0 1212 <> 11.43 <> <> <> 1630 <> <> <>
  1213 41 10.144303 3.129667 -1.439646 95 " " V "A" 21 0.06000 0.06000 "VAL " "HG11" "    " 1 0 0 FFFFFF  ""  -1 0 1 ""  1 ""  <> 0 1214 0 1213 <> 9.37 <> <> <> 1631 <> <> <>
  1214 41 8.665034 3.481021 -2.290221 95 " " V "A" 21 0.06000 0.06000 "VAL " "HG12" "    " 1 0 0 FFFFFF  ""  -1 0 1 ""  1 ""  <> 0 1215 0 1214 <> 9.37 <> <> <> 1632 <> <> <>
  1215 41 8.807385 3.831241 -0.565269 95 " " V "A" 21 0.06000 0.06000 "VAL " "HG13" "    " 1 0 0 FFFFFF  ""  -1 0 1 ""  1 ""  <> 0 1216 0 1215 <> 9.37 <> <> <> 1633 <> <> <>
  1216 41 10.235708 1.137648 0.215899 95 " " V "A" 21 0.06000 0.06000 "VAL " "HG21" "    " 1 0 0 FFFFFF  ""  -1 0 1 ""  1 ""  <> 0 1217 0 1216 <> 10.08 <> <> <> 1634 <> <> <>
  1217 41 8.941762 1.907999 1.104717 95 " " V "A" 21 0.06000 0.06000 "VAL " "HG22" "    " 1 0 0 FFFFFF  ""  -1 0 1 ""  1 ""  <> 0 1218 0 1217 <> 10.08 <> <> <> 1635 <> <> <>
  1218 41 8.769613 0.239731 0.554488 95 " " V "A" 21 0.06000 0.06000 "VAL " "HG23" "    " 1 0 0 FFFFFF  ""  -1 0 1 ""  1 ""  <> 0 1219 0 1218 <> 10.08 <> <> <> 1636 <> <> <>
  1219 25 6.037880 1.777348 1.132721 96 " " L "A" 38 -0.50000 -0.50000 "LEU " " N  " "    " 7 0 0 2E2EFF  ""  2 1 9 ""  1 ""  <> 0 1220 1 1219 1 9.05 608 0 608 608 "CCD mismatch"  <> <>
  1220 3 5.664528 2.435154 2.370425 96 " " L "A" 24 0.14000 0.14000 "LEU " " CA " "    " 6 0 0 808080  ""  2 1 -70 ""  1 ""  FF2E2E  0 1221 1 1220 1 8.82 609 0 609 609 "CCD mismatch"  <> <>
  1221 2 6.908944 2.364477 3.248594 96 " " L "A" 24 0.50000 0.50000 "LEU " " C  " "    " 6 0 0 808080  ""  2 1 9 ""  1 ""  <> 0 1222 0 1221 1 10.57 610 0 610 610 "CCD mismatch"  <> <>
  1222 15 7.294576 1.282735 3.691329 96 " " L "A" 70 -0.50000 -0.50000 "LEU " " O  " "    " 8 0 0 FF2E2E  ""  2 1 9 ""  1 ""  <> 0 1223 0 1222 1 11.6 611 0 611 611 "CCD mismatch"  <> <>
  1223 3 4.469215 1.774268 3.057051 96 " " L "A" 24 -0.12000 -0.12000 "LEU " " CB " "    " 6 0 0 808080  ""  2 1 9 ""  1 ""  <> 0 1224 2 1223 1 8.13 612 0 612 612 "CCD mismatch"  <> <>
  1224 3 3.969647 2.503790 4.332187 96 " " L "A" 24 -0.06000 -0.06000 "LEU " " CG " "    " 6 0 0 808080  ""  2 1 9 ""  1 ""  <> 0 1225 1 1224 1 11.51 613 0 613 613 "CCD mismatch"  <> <>
  1225 3 3.389918 3.875417 4.021645 96 " " L "A" 24 -0.18000 -0.18000 "LEU " " CD1" "    " 6 0 0 808080  ""  2 1 9 ""  1 ""  <> 0 1226 3 1225 1 11.95 614 0 614 614 "CCD mismatch"  <> <>
  1226 3 2.942980 1.664708 5.079522 96 " " L "A" 24 -0.18000 -0.18000 "LEU " " CD2" "    " 6 0 0 808080  ""  2 1 9 ""  1 ""  <> 0 1227 3 1226 1 16.82 615 0 615 615 "CCD mismatch"  <> <>
  1227 43 6.127275 0.768137 1.169824 96 " " L "A" 21 0.30000 0.30000 "LEU " " H  " "    " 1 0 0 FFFFFF  ""  -1 0 1 ""  1 ""  <> 0 1228 0 1227 <> 9.05 <> <> <> 1637 <> <> <>
  1228 41 5.401319 3.474607 2.180745 96 " " L "A" 21 0.06000 0.06000 "LEU " " HA " "    " 1 0 0 FFFFFF  ""  -1 0 1 ""  1 ""  <> 0 1229 0 1228 <> 8.82 <> <> <> 1638 <> <> <>
  1229 41 4.731216 0.747596 3.312542 96 " " L "A" 21 0.06000 0.06000 "LEU " " HB3" "    " 1 0 0 FFFFFF  ""  -1 0 1 ""  1 ""  <> 0 1230 0 1229 <> 8.13 <> <> <> 1639 <> <> <>
  1230 41 3.643761 1.688041 2.349455 96 " " L "A" 21 0.06000 0.06000 "LEU " " HB2" "    " 1 0 0 FFFFFF  ""  -1 0 1 ""  1 ""  <> 0 1231 0 1230 <> 8.13 <> <> <> 1640 <> <> <>
  1231 41 4.808331 2.648132 5.014683 96 " " L "A" 21 0.06000 0.06000 "LEU " " HG " "    " 1 0 0 FFFFFF  ""  -1 0 1 ""  1 ""  <> 0 1232 0 1231 <> 11.51 <> <> <> 1641 <> <> <>
  1232 41 2.796194 4.264397 4.849826 96 " " L "A" 21 0.06000 0.06000 "LEU " "HD11" "    " 1 0 0 FFFFFF  ""  -1 0 1 ""  1 ""  <> 0 1233 0 1232 <> 11.95 <> <> <> 1642 <> <> <>
  1233 41 4.180147 4.601112 3.835048 96 " " L "A" 21 0.06000 0.06000 "LEU " "HD12" "    " 1 0 0 FFFFFF  ""  -1 0 1 ""  1 ""  <> 0 1234 0 1233 <> 11.95 <> <> <> 1643 <> <> <>
  1234 41 2.747737 3.851652 3.141246 96 " " L "A" 21 0.06000 0.06000 "LEU " "HD13" "    " 1 0 0 FFFFFF  ""  -1 0 1 ""  1 ""  <> 0 1235 0 1234 <> 11.95 <> <> <> 1644 <> <> <>
  1235 41 3.295939 1.404869 6.074192 96 " " L "A" 21 0.06000 0.06000 "LEU " "HD21" "    " 1 0 0 FFFFFF  ""  -1 0 1 ""  1 ""  <> 0 1236 0 1235 <> 16.82 <> <> <> 1645 <> <> <>
  1236 41 1.989869 2.178970 5.208844 96 " " L "A" 21 0.06000 0.06000 "LEU " "HD22" "    " 1 0 0 FFFFFF  ""  -1 0 1 ""  1 ""  <> 0 1237 0 1236 <> 16.82 <> <> <> 1646 <> <> <>
  1237 41 2.723696 0.727929 4.564959 96 " " L "A" 21 0.06000 0.06000 "LEU " "HD23" "    " 1 0 0 FFFFFF  ""  -1 0 1 ""  1 ""  <> 0 1238 0 1237 <> 16.82 <> <> <> 1647 <> <> <>
  1238 25 7.537354 3.522405 3.446773 97 " " K "A" 38 -0.50000 -0.50000 "LYS " " N  " "    " 7 0 0 2E2EFF  ""  2 1 9 ""  1 ""  <> 0 1239 1 1238 1 10.73 616 0 616 616 "CCD mismatch"  <> <>
  1239 3 8.796419 3.608392 4.164643 97 " " K "A" 24 0.14000 0.14000 "LYS " " CA " "    " 6 0 0 808080  ""  2 1 -70 ""  1 ""  FF2E2E  0 1240 1 1239 1 12.13 617 0 617 617 "CCD mismatch"  <> <>
  1240 2 8.513488 4.180506 5.548505 97 " " K "A" 24 0.50000 0.50000 "LYS " " C  " "    " 6 0 0 808080  ""  2 1 9 ""  1 ""  <> 0 1241 0 1240 1 14.59 618 0 618 618 "CCD mismatch"  <> <>
  1241 15 7.875842 5.224151 5.662797 97 " " K "A" 70 -0.50000 -0.50000 "LYS " " O  " "    " 8 0 0 FF2E2E  ""  2 1 9 ""  1 ""  <> 0 1242 0 1241 1 13.36 619 0 619 619 "CCD mismatch"  <> <>
  1242 3 9.789671 4.503717 3.390139 97 " " K "A" 24 -0.12000 -0.12000 "LYS " " CB " "    " 6 0 0 808080  ""  2 1 9 ""  1 ""  <> 0 1243 2 1242 1 19.5 620 0 620 620 "CCD mismatch"  <> <>
  1243 3 11.055163 4.916238 4.175155 97 " " K "A" 24 -0.12000 -0.12000 "LYS " " CG " "    " 6 0 0 808080  ""  2 1 9 ""  1 ""  <> 0 1244 2 1243 1 26.03 621 0 621 621 "CCD mismatch"  <> <>
  1244 3 12.046178 3.780582 4.391126 97 " " K "A" 24 -0.12000 -0.12000 "LYS " " CD " "    " 6 0 0 808080  ""  2 1 9 ""  1 ""  <> 0 1245 2 1244 1 32.51 622 0 622 622 "CCD mismatch"  <> <>
  1245 3 13.361960 4.244897 4.971561 97 " " K "A" 24 0.19000 0.19000 "LYS " " CE " "    " 6 0 0 808080  ""  2 1 9 ""  1 ""  <> 0 1246 2 1245 1 37.3 623 0 623 623 "CCD mismatch"  <> <>
  1246 32 14.048732 5.230566 4.087018 97 " " K "A" 38 -0.30000 -0.30000 "LYS " " NZ " "    " 7 1 0 2E2EFF  ""  2 1 9 "%UT"  13 ""  <> 0 1247 3 1246 1 35.43 624 0 624 624 "CCD mismatch"  <> <>
  1247 43 7.160408 4.383926 3.069456 97 " " K "A" 21 0.30000 0.30000 "LYS " " H  " "    " 1 0 0 FFFFFF  ""  -1 0 1 ""  1 ""  <> 0 1248 0 1247 <> 10.73 <> <> <> 1648 <> <> <>
  1248 41 9.261029 2.626846 4.268329 97 " " K "A" 21 0.06000 0.06000 "LYS " " HA " "    " 1 0 0 FFFFFF  ""  -1 0 1 ""  1 ""  <> 0 1249 0 1248 <> 12.13 <> <> <> 1649 <> <> <>
  1249 41 9.271659 5.424599 3.114406 97 " " K "A" 21 0.06000 0.06000 "LYS " " HB3" "    " 1 0 0 FFFFFF  ""  -1 0 1 ""  1 ""  <> 0 1250 0 1249 <> 19.5 <> <> <> 1650 <> <> <>
  1250 41 10.063274 4.028727 2.446990 97 " " K "A" 21 0.06000 0.06000 "LYS " " HB2" "    " 1 0 0 FFFFFF  ""  -1 0 1 ""  1 ""  <> 0 1251 0 1250 <> 19.5 <> <> <> 1651 <> <> <>
  1251 41 10.818345 5.393916 5.125988 97 " " K "A" 21 0.06000 0.06000 "LYS " " HG3" "    " 1 0 0 FFFFFF  ""  -1 0 1 ""  1 ""  <> 0 1252 0 1251 <> 26.03 <> <> <> 1652 <> <> <>
  1252 41 11.511166 5.709133 3.583547 97 " " K "A" 21 0.06000 0.06000 "LYS " " HG2" "    " 1 0 0 FFFFFF  ""  -1 0 1 ""  1 ""  <> 0 1253 0 1252 <> 26.03 <> <> <> 1653 <> <> <>
  1253 41 12.195992 3.323883 3.422499 97 " " K "A" 21 0.06000 0.06000 "LYS " " HD3" "    " 1 0 0 FFFFFF  ""  -1 0 1 ""  1 ""  <> 0 1254 0 1253 <> 32.51 <> <> <> 1654 <> <> <>
  1254 41 11.613327 3.021353 5.041755 97 " " K "A" 21 0.06000 0.06000 "LYS " " HD2" "    " 1 0 0 FFFFFF  ""  -1 0 1 ""  1 ""  <> 0 1255 0 1254 <> 32.51 <> <> <> 1655 <> <> <>
  1255 41 14.015902 3.387949 5.113744 97 " " K "A" 21 0.06000 0.06000 "LYS " " HE3" "    " 1 0 0 FFFFFF  ""  -1 0 1 ""  1 ""  <> 0 1256 0 1255 <> 37.3 <> <> <> 1656 <> <> <>
  1256 41 13.202512 4.706558 5.946073 97 " " K "A" 21 0.06000 0.06000 "LYS " " HE2" "    " 1 0 0 FFFFFF  ""  -1 0 1 ""  1 ""  <> 0 1257 0 1256 <> 37.3 <> <> <> 1657 <> <> <>
  1257 44 13.459318 6.043260 3.972213 97 " " K "A" 21 0.33000 0.33000 "LYS " " HZ1" "    " 1 0 0 FFFFFF  ""  -1 0 1 ""  1 ""  <> 0 1258 0 1257 <> 35.43 <> <> <> 1658 <> <> <>
  1258 44 14.921413 5.511988 4.511420 97 " " K "A" 21 0.33000 0.33000 "LYS " " HZ2" "    " 1 0 0 FFFFFF  ""  -1 0 1 ""  1 ""  <> 0 1259 0 1258 <> 35.43 <> <> <> 1659 <> <> <>
  1259 44 14.228071 4.817493 3.184389 97 " " K "A" 21 0.33000 0.33000 "LYS " " HZ3" "    " 1 0 0 FFFFFF  ""  -1 0 1 ""  1 ""  <> 0 1260 0 1259 <> 35.43 <> <> <> 1660 <> <> <>
  1260 25 9.030433 3.509080 6.581615 98 " " F "A" 38 -0.50000 -0.50000 "PHE " " N  " "    " 7 0 0 2E2EFF  ""  2 1 9 ""  1 ""  <> 0 1261 1 1260 1 17.59 625 0 625 625 "CCD mismatch"  <> <>
  1261 3 8.950647 3.988157 7.954187 98 " " F "A" 24 0.14000 0.14000 "PHE " " CA " "    " 6 0 0 808080  ""  2 1 -70 ""  1 ""  FF2E2E  0 1262 1 1261 1 14.97 626 0 626 626 "CCD mismatch"  <> <>
  1262 2 10.263253 4.630975 8.387975 98 " " F "A" 24 0.50000 0.50000 "PHE " " C  " "    " 6 0 0 808080  ""  2 1 9 ""  1 ""  <> 0 1263 0 1262 1 20.11 627 0 627 627 "CCD mismatch"  <> <>
  1263 15 11.329065 4.051424 8.171350 98 " " F "A" 70 -0.50000 -0.50000 "PHE " " O  " "    " 8 0 0 FF2E2E  ""  2 1 9 ""  1 ""  <> 0 1264 0 1263 1 22.34 628 0 628 628 "CCD mismatch"  <> <>
  1264 3 8.640582 2.839268 8.918317 98 " " F "A" 24 -0.00500 -0.00500 "PHE " " CB " "    " 6 0 0 808080  ""  2 1 9 ""  1 ""  <> 0 1265 2 1264 1 18.11 629 0 629 629 "CCD mismatch"  <> <>
  1265 2 7.281589 2.232469 8.737304 98 " " F "A" 24 -0.11500 -0.11500 "PHE " " CG " "    " 6 0 0 808080  ""  2 1 9 ""  1 ""  <> 0 1266 0 1265 1 21.68 630 0 630 630 "CCD mismatch"  <> <>
  1266 2 7.010695 1.410838 7.660092 98 " " F "A" 24 -0.11500 -0.11500 "PHE " " CD1" "    " 6 0 0 808080  ""  2 1 9 ""  1 ""  <> 0 1267 1 1266 1 18.82 631 0 631 631 "CCD mismatch"  <> <>
  1267 2 6.253033 2.520310 9.621414 98 " " F "A" 24 -0.11500 -0.11500 "PHE " " CD2" "    " 6 0 0 808080  ""  2 1 9 ""  1 ""  <> 0 1268 1 1267 1 21.37 632 0 632 632 "CCD mismatch"  <> <>
  1268 2 5.740709 0.885441 7.470062 98 " " F "A" 24 -0.11500 -0.11500 "PHE " " CE1" "    " 6 0 0 808080  ""  2 1 9 ""  1 ""  <> 0 1269 1 1268 1 20.53 633 0 633 633 "CCD mismatch"  <> <>
  1269 2 4.987762 1.989881 9.425957 98 " " F "A" 24 -0.11500 -0.11500 "PHE " " CE2" "    " 6 0 0 808080  ""  2 1 9 ""  1 ""  <> 0 1270 1 1269 1 19.62 634 0 634 634 "CCD mismatch"  <> <>
  1270 2 4.742685 1.174130 8.361111 98 " " F "A" 24 -0.11500 -0.11500 "PHE " " CZ " "    " 6 0 0 808080  ""  2 1 9 ""  1 ""  <> 0 1271 1 1270 1 20.23 635 0 635 635 "CCD mismatch"  <> <>
  1271 43 9.543484 2.647943 6.430093 98 " " F "A" 21 0.30000 0.30000 "PHE " " H  " "    " 1 0 0 FFFFFF  ""  -1 0 1 ""  1 ""  <> 0 1272 0 1271 <> 17.59 <> <> <> 1661 <> <> <>
  1272 41 8.149073 4.719451 8.059974 98 " " F "A" 21 0.06000 0.06000 "PHE " " HA " "    " 1 0 0 FFFFFF  ""  -1 0 1 ""  1 ""  <> 0 1273 0 1272 <> 14.97 <> <> <> 1662 <> <> <>
  1273 41 8.741293 3.171049 9.953824 98 " " F "A" 21 0.06000 0.06000 "PHE " " HB3" "    " 1 0 0 FFFFFF  ""  -1 0 1 ""  1 ""  <> 0 1274 0 1273 <> 18.11 <> <> <> 1663 <> <> <>
  1274 41 9.385696 2.059604 8.784418 98 " " F "A" 21 0.06000 0.06000 "PHE " " HB2" "    " 1 0 0 FFFFFF  ""  -1 0 1 ""  1 ""  <> 0 1275 0 1274 <> 18.11 <> <> <> 1664 <> <> <>
  1275 41 7.782501 1.167010 6.947363 98 " " F "A" 21 0.11500 0.11500 "PHE " " HD1" "    " 1 0 0 FFFFFF  ""  -1 0 1 ""  1 ""  <> 0 1276 0 1275 <> 18.82 <> <> <> 1665 <> <> <>
  1276 41 6.427371 3.174355 10.463621 98 " " F "A" 21 0.11500 0.11500 "PHE " " HD2" "    " 1 0 0 FFFFFF  ""  -1 0 1 ""  1 ""  <> 0 1277 0 1276 <> 21.37 <> <> <> 1666 <> <> <>
  1277 41 5.542280 0.247785 6.620762 98 " " F "A" 21 0.11500 0.11500 "PHE " " HE1" "    " 1 0 0 FFFFFF  ""  -1 0 1 ""  1 ""  <> 0 1278 0 1277 <> 20.53 <> <> <> 1667 <> <> <>
  1278 41 4.192605 2.225749 10.118150 98 " " F "A" 21 0.11500 0.11500 "PHE " " HE2" "    " 1 0 0 FFFFFF  ""  -1 0 1 ""  1 ""  <> 0 1279 0 1278 <> 19.62 <> <> <> 1668 <> <> <>
  1279 41 3.753391 0.765153 8.221372 98 " " F "A" 21 0.11500 0.11500 "PHE " " HZ " "    " 1 0 0 FFFFFF  ""  -1 0 1 ""  1 ""  <> 0 1280 0 1279 <> 20.23 <> <> <> 1669 <> <> <>
  1280 25 10.179849 5.816509 9.009783 99 " " K "A" 38 -0.50000 -0.50000 "LYS " " N  " "    " 7 0 0 2E2EFF  ""  0 1 9 ""  1 ""  <> 0 1281 1 1280 1 17.88 636 0 636 636 "CCD mismatch"  <> <>
  1281 3 11.340577 6.433853 9.631328 99 " " K "A" 24 0.14000 0.14000 "LYS " " CA " "    " 6 0 0 808080  ""  0 1 -70 ""  1 ""  FF2E2E  0 1282 1 1281 1 22.62 637 0 637 637 "CCD mismatch"  <> <>
  1282 2 11.916377 5.476722 10.674728 99 " " K "A" 24 0.50000 0.50000 "LYS " " C  " "    " 6 0 0 808080  ""  0 1 9 ""  1 ""  <> 0 1283 0 1282 1 27.51 638 0 638 638 "CCD mismatch"  <> <>
  1283 15 13.126056 5.262133 10.728369 99 " " K "A" 70 -0.50000 -0.50000 "LYS " " O  " "    " 8 0 0 FF2E2E  ""  0 1 9 ""  1 ""  <> 0 1284 0 1283 1 29.97 639 0 639 639 "CCD mismatch"  <> <>
  1284 3 11.017887 7.792179 10.315707 99 " " K "A" 24 -0.12000 -0.12000 "LYS " " CB " "    " 6 0 0 808080  ""  0 1 9 ""  1 ""  <> 0 1285 2 1284 1 24.14 640 0 640 640 "CCD mismatch"  <> <>
  1285 3 10.171430 8.801652 9.515621 99 " " K "A" 24 -0.12000 -0.12000 "LYS " " CG " "    " 6 0 0 808080  ""  0 1 9 ""  1 ""  <> 0 1286 2 1285 1 25.59 641 0 641 641 "CCD mismatch"  <> <>
  1286 3 10.673855 9.137424 8.138771 99 " " K "A" 24 -0.12000 -0.12000 "LYS " " CD " "    " 6 0 0 808080  ""  0 1 9 ""  1 ""  <> 0 1287 2 1286 1 28.04 642 0 642 642 "CCD mismatch"  <> <>
  1287 3 9.720729 10.047978 7.367023 99 " " K "A" 24 0.19000 0.19000 "LYS " " CE " "    " 6 0 0 808080  ""  0 1 9 ""  1 ""  <> 0 1288 2 1287 1 25.48 643 0 643 643 "CCD mismatch"  <> <>
  1288 32 9.357755 11.294462 8.118971 99 " " K "A" 38 -0.30000 -0.30000 "LYS " " NZ " "    " 7 1 0 2E2EFF  ""  0 1 9 "%UT"  13 ""  <> 0 1289 3 1288 1 21.44 644 0 644 644 "CCD mismatch"  <> <>
  1289 43 9.282480 6.264615 9.151135 99 " " K "A" 21 0.30000 0.30000 "LYS " " H  " "    " 1 0 0 FFFFFF  ""  -1 0 1 ""  1 ""  <> 0 1290 0 1289 <> 17.88 <> <> <> 1670 <> <> <>
  1290 41 12.098269 6.599348 8.862904 99 " " K "A" 21 0.06000 0.06000 "LYS " " HA " "    " 1 0 0 FFFFFF  ""  -1 0 1 ""  1 ""  <> 0 1291 0 1290 <> 22.62 <> <> <> 1671 <> <> <>
  1291 41 11.955218 8.266944 10.609525 99 " " K "A" 21 0.06000 0.06000 "LYS " " HB3" "    " 1 0 0 FFFFFF  ""  -1 0 1 ""  1 ""  <> 0 1292 0 1291 <> 24.14 <> <> <> 1672 <> <> <>
  1292 41 10.478313 7.611941 11.246450 99 " " K "A" 21 0.06000 0.06000 "LYS " " HB2" "    " 1 0 0 FFFFFF  ""  -1 0 1 ""  1 ""  <> 0 1293 0 1292 <> 24.14 <> <> <> 1673 <> <> <>
  1293 41 10.123711 9.704546 10.124772 99 " " K "A" 21 0.06000 0.06000 "LYS " " HG3" "    " 1 0 0 FFFFFF  ""  -1 0 1 ""  1 ""  <> 0 1294 0 1293 <> 25.59 <> <> <> 1674 <> <> <>
  1294 41 9.151912 8.453021 9.451794 99 " " K "A" 21 0.06000 0.06000 "LYS " " HG2" "    " 1 0 0 FFFFFF  ""  -1 0 1 ""  1 ""  <> 0 1295 0 1294 <> 25.59 <> <> <> 1675 <> <> <>
  1295 41 10.823372 8.225763 7.560084 99 " " K "A" 21 0.06000 0.06000 "LYS " " HD3" "    " 1 0 0 FFFFFF  ""  -1 0 1 ""  1 ""  <> 0 1296 0 1295 <> 28.04 <> <> <> 1676 <> <> <>
  1296 41 11.654075 9.610118 8.214486 99 " " K "A" 21 0.06000 0.06000 "LYS " " HD2" "    " 1 0 0 FFFFFF  ""  -1 0 1 ""  1 ""  <> 0 1297 0 1296 <> 28.04 <> <> <> 1677 <> <> <>
  1297 41 8.797243 9.512456 7.141142 99 " " K "A" 21 0.06000 0.06000 "LYS " " HE3" "    " 1 0 0 FFFFFF  ""  -1 0 1 ""  1 ""  <> 0 1298 0 1297 <> 25.48 <> <> <> 1678 <> <> <>
  1298 41 10.163890 10.327546 6.410598 99 " " K "A" 21 0.06000 0.06000 "LYS " " HE2" "    " 1 0 0 FFFFFF  ""  -1 0 1 ""  1 ""  <> 0 1299 0 1298 <> 25.48 <> <> <> 1679 <> <> <>
  1299 44 10.184832 11.823407 8.353018 99 " " K "A" 21 0.33000 0.33000 "LYS " " HZ1" "    " 1 0 0 FFFFFF  ""  -1 0 1 ""  1 ""  <> 0 1300 0 1299 <> 21.44 <> <> <> 1680 <> <> <>
  1300 44 8.743579 11.870132 7.557926 99 " " K "A" 21 0.33000 0.33000 "LYS " " HZ2" "    " 1 0 0 FFFFFF  ""  -1 0 1 ""  1 ""  <> 0 1301 0 1300 <> 21.44 <> <> <> 1681 <> <> <>
  1301 44 8.865310 11.049066 8.970263 99 " " K "A" 21 0.33000 0.33000 "LYS " " HZ3" "    " 1 0 0 FFFFFF  ""  -1 0 1 ""  1 ""  <> 0 1302 0 1301 <> 21.44 <> <> <> 1682 <> <> <>
  1302 25 11.033314 4.890748 11.495854 100 " " A "A" 38 -0.50000 -0.50000 "ALA " " N  " "    " 7 0 0 2E2EFF  ""  0 1 9 ""  1 ""  <> 0 1303 1 1302 1 26.32 645 0 645 645 "CCD mismatch"  <> <>
  1303 3 11.439892 3.971272 12.547697 100 " " A "A" 24 0.14000 0.14000 "ALA " " CA " "    " 6 0 0 808080  ""  0 1 -70 ""  1 ""  FF2E2E  0 1304 1 1303 1 27.37 646 0 646 646 "CCD mismatch"  <> <>
  1304 2 12.046814 2.689023 11.978854 100 " " A "A" 24 0.50000 0.50000 "ALA " " C  " "    " 6 0 0 808080  ""  0 1 9 ""  1 ""  <> 0 1305 0 1304 1 28.92 647 0 647 647 "CCD mismatch"  <> <>
  1305 15 11.348447 1.867088 11.386587 100 " " A "A" 70 -0.50000 -0.50000 "ALA " " O  " "    " 8 0 0 FF2E2E  ""  0 1 9 ""  1 ""  <> 0 1306 0 1305 1 30.87 648 0 648 648 "CCD mismatch"  <> <>
  1306 3 10.252764 3.637061 13.448954 100 " " A "A" 24 -0.18000 -0.18000 "ALA " " CB " "    " 6 0 0 808080  ""  0 1 9 ""  1 ""  <> 0 1307 3 1306 1 28.73 649 0 649 649 "CCD mismatch"  <> <>
  1307 43 10.047688 5.097559 11.420304 100 " " A "A" 21 0.30000 0.30000 "ALA " " H  " "    " 1 0 0 FFFFFF  ""  -1 0 1 ""  1 ""  <> 0 1308 0 1307 <> 26.32 <> <> <> 1683 <> <> <>
  1308 41 12.186555 4.474036 13.166523 100 " " A "A" 21 0.06000 0.06000 "ALA " " HA " "    " 1 0 0 FFFFFF  ""  -1 0 1 ""  1 ""  <> 0 1309 0 1308 <> 27.37 <> <> <> 1684 <> <> <>
  1309 41 10.534996 2.938745 14.237944 100 " " A "A" 21 0.06000 0.06000 "ALA " " HB1" "    " 1 0 0 FFFFFF  ""  -1 0 1 ""  1 ""  <> 0 1310 0 1309 <> 28.73 <> <> <> 1685 <> <> <>
  1310 41 9.868146 4.535145 13.933285 100 " " A "A" 21 0.06000 0.06000 "ALA " " HB2" "    " 1 0 0 FFFFFF  ""  -1 0 1 ""  1 ""  <> 0 1311 0 1310 <> 28.73 <> <> <> 1686 <> <> <>
  1311 41 9.431126 3.191112 12.886257 100 " " A "A" 21 0.06000 0.06000 "ALA " " HB3" "    " 1 0 0 FFFFFF  ""  -1 0 1 ""  1 ""  <> 0 1312 0 1311 <> 28.73 <> <> <> 1687 <> <> <>
  1312 25 13.364701 2.540132 12.153080 101 " " G "A" 38 -0.50000 -0.50000 "GLY " " N  " "    " 7 0 0 2E2EFF  ""  0 1 9 ""  1 ""  <> 0 1313 1 1312 1 31.15 650 0 650 650 "CCD mismatch"  <> <>
  1313 3 14.084615 1.358922 11.706251 101 " " G "A" 24 0.08000 0.08000 "GLY " " CA " "    " 6 0 0 808080  ""  0 1 -70 ""  1 ""  FF2E2E  0 1314 2 1313 1 30.08 651 0 651 651 "CCD mismatch"  <> <>
  1314 2 14.337774 1.303982 10.200933 101 " " G "A" 24 0.50000 0.50000 "GLY " " C  " "    " 6 0 0 808080  ""  0 1 9 ""  1 ""  <> 0 1315 0 1314 1 29.61 652 0 652 652 "CCD mismatch"  <> <>
  1315 15 14.866017 0.314264 9.703448 101 " " G "A" 70 -0.50000 -0.50000 "GLY " " O  " "    " 8 0 0 FF2E2E  ""  0 1 9 ""  1 ""  <> 0 1316 0 1315 1 35.2 653 0 653 653 "CCD mismatch"  <> <>
  1316 43 13.894042 3.258329 12.626417 101 " " G "A" 21 0.30000 0.30000 "GLY " " H  " "    " 1 0 0 FFFFFF  ""  -1 0 1 ""  1 ""  <> 0 1317 0 1316 <> 31.15 <> <> <> 1688 <> <> <>
  1317 41 13.555597 0.455006 12.013637 101 " " G "A" 21 0.06000 0.06000 "GLY " " HA3" "    " 1 0 0 FFFFFF  ""  -1 0 1 ""  1 ""  <> 0 1318 0 1317 <> 30.08 <> <> <> 1689 <> <> <>
  1318 41 15.048802 1.338396 12.214462 101 " " G "A" 21 0.06000 0.06000 "GLY " " HA2" "    " 1 0 0 FFFFFF  ""  -1 0 1 ""  1 ""  <> 0 1319 0 1318 <> 30.08 <> <> <> 1690 <> <> <>
  1319 25 13.968493 2.365892 9.476495 102 " " S "A" 38 -0.50000 -0.50000 "SER " " N  " "    " 7 0 0 2E2EFF  ""  0 1 9 ""  1 ""  <> 0 1320 1 1319 1 24.99 654 0 654 654 "CCD mismatch"  <> <>
  1320 3 14.038579 2.361223 8.023323 102 " " S "A" 24 0.14000 0.14000 "SER " " CA " "    " 6 0 0 808080  ""  0 1 -70 ""  1 ""  FF2E2E  0 1321 1 1320 1 31.3 655 0 655 655 "CCD mismatch"  <> <>
  1321 2 13.338318 1.129309 7.446846 102 " " S "A" 24 0.50000 0.50000 "SER " " C  " "    " 6 0 0 808080  ""  0 1 9 ""  1 ""  <> 0 1322 0 1321 1 30.19 656 0 656 656 "CCD mismatch"  <> <>
  1322 15 13.830438 0.516093 6.501606 102 " " S "A" 70 -0.50000 -0.50000 "SER " " O  " "    " 8 0 0 FF2E2E  ""  0 1 9 ""  1 ""  <> 0 1323 0 1322 1 35.47 657 0 657 657 "CCD mismatch"  <> <>
  1323 3 15.491966 2.411229 7.548549 102 " " S "A" 24 0.14500 0.14500 "SER " " CB " "    " 6 0 0 808080  ""  0 1 9 ""  1 ""  <> 0 1324 2 1323 1 32.69 658 0 658 658 "CCD mismatch"  <> <>
  1324 16 16.204772 3.475398 8.158937 102 " " S "A" 70 -0.68300 -0.68300 "SER " " OG " "    " 8 0 0 FF2E2E  ""  0 1 9 "%UT"  13 ""  <> 0 1325 1 1324 1 37.64 659 0 659 659 "CCD mismatch"  <> <>
  1325 43 13.552417 3.174804 9.918444 102 " " S "A" 21 0.30000 0.30000 "SER " " H  " "    " 1 0 0 FFFFFF  ""  -1 0 1 ""  1 ""  <> 0 1326 0 1325 <> 24.99 <> <> <> 1691 <> <> <>
  1326 41 13.540141 3.252531 7.660531 102 " " S "A" 21 0.06000 0.06000 "SER " " HA " "    " 1 0 0 FFFFFF  ""  -1 0 1 ""  1 ""  <> 0 1327 0 1326 <> 31.3 <> <> <> 1692 <> <> <>
  1327 41 15.552302 2.546677 6.469960 102 " " S "A" 21 0.06000 0.06000 "SER " " HB3" "    " 1 0 0 FFFFFF  ""  -1 0 1 ""  1 ""  <> 0 1328 0 1327 <> 32.69 <> <> <> 1693 <> <> <>
  1328 41 16.028471 1.486519 7.763738 102 " " S "A" 21 0.06000 0.06000 "SER " " HB2" "    " 1 0 0 FFFFFF  ""  -1 0 1 ""  1 ""  <> 0 1329 0 1328 <> 32.69 <> <> <> 1694 <> <> <>
  1329 42 16.266961 3.296344 9.100657 102 " " S "A" 21 0.41800 0.41800 "SER " " HG " "    " 1 0 0 FFFFFF  ""  -1 0 1 ""  1 ""  <> 0 1330 0 1329 <> 37.64 <> <> <> 1695 <> <> <>
  1330 25 12.198946 0.768679 8.043589 103 " " K "A" 38 -0.50000 -0.50000 "LYS " " N  " "    " 7 0 0 2E2EFF  ""  0 1 9 ""  1 ""  <> 0 1331 1 1330 1 22.42 660 0 660 660 "CCD mismatch"  <> <>
  1331 3 11.435680 -0.402611 7.642121 103 " " K "A" 24 0.14000 0.14000 "LYS " " CA " "    " 6 0 0 808080  ""  0 1 -70 ""  1 ""  FF2E2E  0 1332 1 1331 1 24.52 661 0 661 661 "CCD mismatch"  <> <>
  1332 2 10.690601 -0.070589 6.349279 103 " " K "A" 24 0.50000 0.50000 "LYS " " C  " "    " 6 0 0 808080  ""  0 1 9 ""  1 ""  <> 0 1333 0 1332 1 25.61 662 0 662 662 "CCD mismatch"  <> <>
  1333 15 10.216194 1.054325 6.181094 103 " " K "A" 70 -0.50000 -0.50000 "LYS " " O  " "    " 8 0 0 FF2E2E  ""  0 1 9 ""  1 ""  <> 0 1334 0 1333 1 23.5 663 0 663 663 "CCD mismatch"  <> <>
  1334 3 10.497580 -0.818245 8.795320 103 " " K "A" 24 -0.12000 -0.12000 "LYS " " CB " "    " 6 0 0 808080  ""  0 1 9 ""  1 ""  <> 0 1335 2 1334 1 28.24 664 0 664 664 "CCD mismatch"  <> <>
  1335 3 9.385172 -1.801815 8.434136 103 " " K "A" 24 -0.12000 -0.12000 "LYS " " CG " "    " 6 0 0 808080  ""  0 1 9 ""  1 ""  <> 0 1336 2 1335 1 31.75 665 0 665 665 "CCD mismatch"  <> <>
  1336 3 8.362311 -1.976832 9.552859 103 " " K "A" 24 -0.12000 -0.12000 "LYS " " CD " "    " 6 0 0 808080  ""  0 1 9 ""  1 ""  <> 0 1337 2 1336 1 36.84 666 0 666 666 "CCD mismatch"  <> <>
  1337 3 7.023298 -2.423116 9.024885 103 " " K "A" 24 0.19000 0.19000 "LYS " " CE " "    " 6 0 0 808080  ""  0 1 9 ""  1 ""  <> 0 1338 2 1337 1 30.53 667 0 667 667 "CCD mismatch"  <> <>
  1338 32 6.055734 -2.639297 10.115013 103 " " K "A" 38 -0.30000 -0.30000 "LYS " " NZ " "    " 7 1 0 2E2EFF  ""  0 1 9 "%UT"  13 ""  <> 0 1339 3 1338 1 31.33 668 0 668 668 "CCD mismatch"  <> <>
  1339 43 11.840370 1.306687 8.820064 103 " " K "A" 21 0.30000 0.30000 "LYS " " H  " "    " 1 0 0 FFFFFF  ""  -1 0 1 ""  1 ""  <> 0 1340 0 1339 <> 22.42 <> <> <> 1696 <> <> <>
  1340 41 12.134088 -1.220442 7.468943 103 " " K "A" 21 0.06000 0.06000 "LYS " " HA " "    " 1 0 0 FFFFFF  ""  -1 0 1 ""  1 ""  <> 0 1341 0 1340 <> 24.52 <> <> <> 1697 <> <> <>
  1341 41 10.024108 0.075232 9.193773 103 " " K "A" 21 0.06000 0.06000 "LYS " " HB3" "    " 1 0 0 FFFFFF  ""  -1 0 1 ""  1 ""  <> 0 1342 0 1341 <> 28.24 <> <> <> 1698 <> <> <>
  1342 41 11.090113 -1.217190 9.619697 103 " " K "A" 21 0.06000 0.06000 "LYS " " HB2" "    " 1 0 0 FFFFFF  ""  -1 0 1 ""  1 ""  <> 0 1343 0 1342 <> 28.24 <> <> <> 1699 <> <> <>
  1343 41 9.813349 -2.767321 8.161877 103 " " K "A" 21 0.06000 0.06000 "LYS " " HG3" "    " 1 0 0 FFFFFF  ""  -1 0 1 ""  1 ""  <> 0 1344 0 1343 <> 31.75 <> <> <> 1700 <> <> <>
  1344 41 8.841792 -1.455896 7.555535 103 " " K "A" 21 0.06000 0.06000 "LYS " " HG2" "    " 1 0 0 FFFFFF  ""  -1 0 1 ""  1 ""  <> 0 1345 0 1344 <> 31.75 <> <> <> 1701 <> <> <>
  1345 41 8.245377 -1.042050 10.104559 103 " " K "A" 21 0.06000 0.06000 "LYS " " HD3" "    " 1 0 0 FFFFFF  ""  -1 0 1 ""  1 ""  <> 0 1346 0 1345 <> 36.84 <> <> <> 1702 <> <> <>
  1346 41 8.746615 -2.707267 10.267014 103 " " K "A" 21 0.06000 0.06000 "LYS " " HD2" "    " 1 0 0 FFFFFF  ""  -1 0 1 ""  1 ""  <> 0 1347 0 1346 <> 36.84 <> <> <> 1703 <> <> <>
  1347 41 7.128232 -3.353788 8.465645 103 " " K "A" 21 0.06000 0.06000 "LYS " " HE3" "    " 1 0 0 FFFFFF  ""  -1 0 1 ""  1 ""  <> 0 1348 0 1347 <> 30.53 <> <> <> 1704 <> <> <>
  1348 41 6.612306 -1.683233 8.338113 103 " " K "A" 21 0.06000 0.06000 "LYS " " HE2" "    " 1 0 0 FFFFFF  ""  -1 0 1 ""  1 ""  <> 0 1349 0 1348 <> 30.53 <> <> <> 1705 <> <> <>
  1349 44 5.915654 -1.775038 10.618894 103 " " K "A" 21 0.33000 0.33000 "LYS " " HZ1" "    " 1 0 0 FFFFFF  ""  -1 0 1 ""  1 ""  <> 0 1350 0 1349 <> 31.33 <> <> <> 1706 <> <> <>
  1350 44 5.175231 -2.947242 9.727216 103 " " K "A" 21 0.33000 0.33000 "LYS " " HZ2" "    " 1 0 0 FFFFFF  ""  -1 0 1 ""  1 ""  <> 0 1351 0 1350 <> 31.33 <> <> <> 1707 <> <> <>
  1351 44 6.407759 -3.344379 10.746736 103 " " K "A" 21 0.33000 0.33000 "LYS " " HZ3" "    " 1 0 0 FFFFFF  ""  -1 0 1 ""  1 ""  <> 0 1352 0 1351 <> 31.33 <> <> <> 1708 <> <> <>
  1352 25 10.623560 -1.044555 5.428361 104 " " R "A" 38 -0.50000 -0.50000 "ARG " " N  " "    " 7 0 0 2E2EFF  ""  2 1 9 ""  1 ""  <> 0 1353 1 1352 1 19.44 669 0 669 669 "CCD mismatch"  <> <>
  1353 3 9.954596 -0.856937 4.148290 104 " " R "A" 24 0.14000 0.14000 "ARG " " CA " "    " 6 0 0 808080  ""  2 1 -70 ""  1 ""  FF2E2E  0 1354 1 1353 1 18.39 670 0 670 670 "CCD mismatch"  <> <>
  1354 2 8.973892 -1.988137 3.851697 104 " " R "A" 24 0.50000 0.50000 "ARG " " C  " "    " 6 0 0 808080  ""  2 1 9 ""  1 ""  <> 0 1355 0 1354 1 18.33 671 0 671 671 "CCD mismatch"  <> <>
  1355 15 9.272070 -3.160261 4.079341 104 " " R "A" 70 -0.50000 -0.50000 "ARG " " O  " "    " 8 0 0 FF2E2E  ""  2 1 9 ""  1 ""  <> 0 1356 0 1355 1 19.38 672 0 672 672 "CCD mismatch"  <> <>
  1356 3 10.993952 -0.737631 3.036577 104 " " R "A" 24 -0.12000 -0.12000 "ARG " " CB " "    " 6 0 0 808080  ""  2 1 9 ""  1 ""  <> 0 1357 2 1356 1 21.19 673 0 673 673 "CCD mismatch"  <> <>
  1357 3 11.933566 0.439232 3.276349 104 " " R "A" 24 -0.05000 -0.05000 "ARG " " CG " "    " 6 0 0 808080  ""  2 1 9 ""  1 ""  <> 0 1358 2 1357 1 26.18 674 0 674 674 "CCD mismatch"  <> <>
  1358 3 12.896705 0.634873 2.161071 104 " " R "A" 24 0.19000 0.19000 "ARG " " CD " "    " 6 0 0 808080  ""  2 1 9 ""  1 ""  <> 0 1359 2 1358 1 29.68 675 0 675 675 "CCD mismatch"  <> <>
  1359 25 13.874582 1.679948 2.445317 104 " " R "A" 38 -0.69997 -0.69997 "ARG " " NE " "    " 7 0 0 2E2EFF  ""  2 1 9 ""  1 ""  <> 0 1360 1 1359 1 28.45 676 0 676 676 "CCD mismatch"  <> <>
  1360 2 14.989557 1.505026 3.143367 104 " " R "A" 24 0.63990 0.63990 "ARG " " CZ " "    " 6 0 0 808080  ""  2 1 9 ""  1 ""  <> 0 1361 0 1360 1 28.75 677 0 677 677 "CCD mismatch"  <> <>
  1361 25 15.124263 0.508111 4.001954 104 " " R "A" 38 -0.79997 -0.79997 "ARG " " NH1" "    " 7 0 0 2E2EFF  ""  2 1 9 ""  1 ""  <> 0 1362 2 1361 1 33.56 678 0 678 678 "CCD mismatch"  <> <>
  1362 31 15.999455 2.354944 2.974572 104 " " R "A" 38 -0.79997 -0.79997 "ARG " " NH2" "    " 7 1 0 2E2EFF  ""  2 1 9 ""  1 ""  <> 0 1363 2 1362 1 37.09 679 0 679 679 "CCD mismatch"  <> <>
  1363 43 11.058905 -1.946127 5.598460 104 " " R "A" 21 0.30000 0.30000 "ARG " " H  " "    " 1 0 0 FFFFFF  ""  -1 0 1 ""  1 ""  <> 0 1364 0 1363 <> 19.44 <> <> <> 1709 <> <> <>
  1364 41 9.380427 0.066709 4.150715 104 " " R "A" 21 0.06000 0.06000 "ARG " " HA " "    " 1 0 0 FFFFFF  ""  -1 0 1 ""  1 ""  <> 0 1365 0 1364 <> 18.39 <> <> <> 1710 <> <> <>
  1365 41 10.496958 -0.619485 2.073065 104 " " R "A" 21 0.06000 0.06000 "ARG " " HB3" "    " 1 0 0 FFFFFF  ""  -1 0 1 ""  1 ""  <> 0 1366 0 1365 <> 21.19 <> <> <> 1711 <> <> <>
  1366 41 11.574380 -1.659595 2.970011 104 " " R "A" 21 0.06000 0.06000 "ARG " " HB2" "    " 1 0 0 FFFFFF  ""  -1 0 1 ""  1 ""  <> 0 1367 0 1366 <> 21.19 <> <> <> 1712 <> <> <>
  1367 41 12.424428 0.422171 4.245777 104 " " R "A" 21 0.06000 0.06000 "ARG " " HG3" "    " 1 0 0 FFFFFF  ""  -1 0 1 ""  1 ""  <> 0 1368 0 1367 <> 26.18 <> <> <> 1713 <> <> <>
  1368 41 11.268215 1.302043 3.293227 104 " " R "A" 21 0.06000 0.06000 "ARG " " HG2" "    " 1 0 0 FFFFFF  ""  -1 0 1 ""  1 ""  <> 0 1369 0 1368 <> 26.18 <> <> <> 1714 <> <> <>
  1369 41 12.346031 1.035240 1.309895 104 " " R "A" 21 0.06000 0.06000 "ARG " " HD3" "    " 1 0 0 FFFFFF  ""  -1 0 1 ""  1 ""  <> 0 1370 0 1369 <> 29.68 <> <> <> 1715 <> <> <>
  1370 41 13.344710 -0.297152 1.813749 104 " " R "A" 21 0.06000 0.06000 "ARG " " HD2" "    " 1 0 0 FFFFFF  ""  -1 0 1 ""  1 ""  <> 0 1371 0 1370 <> 29.68 <> <> <> 1716 <> <> <>
  1371 43 13.785348 2.511072 1.879254 104 " " R "A" 21 0.44000 0.44000 "ARG " " HE " "    " 1 0 0 FFFFFF  ""  -1 0 1 ""  1 ""  <> 0 1372 0 1371 <> 28.45 <> <> <> 1717 <> <> <>
  1372 43 15.981628 0.378491 4.519966 104 " " R "A" 21 0.46000 0.46000 "ARG " "HH12" "    " 1 0 0 FFFFFF  ""  -1 0 1 ""  1 ""  <> 0 1373 0 1372 <> 33.56 <> <> <> 1718 <> <> <>
  1373 43 14.344886 -0.107418 4.189691 104 " " R "A" 21 0.46000 0.46000 "ARG " "HH11" "    " 1 0 0 FFFFFF  ""  -1 0 1 ""  1 ""  <> 0 1374 0 1373 <> 33.56 <> <> <> 1719 <> <> <>
  1374 44 16.857728 2.232145 3.493706 104 " " R "A" 21 0.46000 0.46000 "ARG " "HH22" "    " 1 0 0 FFFFFF  ""  -1 0 1 ""  1 ""  <> 0 1375 0 1374 <> 37.09 <> <> <> 1720 <> <> <>
  1375 44 15.952619 3.078594 2.272092 104 " " R "A" 21 0.46000 0.46000 "ARG " "HH21" "    " 1 0 0 FFFFFF  ""  -1 0 1 ""  1 ""  <> 0 1376 0 1375 <> 37.09 <> <> <> 1721 <> <> <>
  1376 25 7.788249 -1.613065 3.354983 105 " " L "A" 38 -0.50000 -0.50000 "LEU " " N  " "    " 7 0 0 2E2EFF  ""  2 1 9 ""  1 ""  <> 0 1377 1 1376 1 11.89 680 0 680 680 "CCD mismatch"  <> <>
  1377 3 6.822479 -2.558898 2.834523 105 " " L "A" 24 0.14000 0.14000 "LEU " " CA " "    " 6 0 0 808080  ""  2 1 -70 ""  1 ""  FF2E2E  0 1378 1 1377 1 11.37 681 0 681 681 "CCD mismatch"  <> <>
  1378 2 6.558295 -2.167348 1.383892 105 " " L "A" 24 0.50000 0.50000 "LEU " " C  " "    " 6 0 0 808080  ""  2 1 9 ""  1 ""  <> 0 1379 0 1378 1 12.78 682 0 682 682 "CCD mismatch"  <> <>
  1379 15 6.259205 -1.001626 1.116071 105 " " L "A" 70 -0.50000 -0.50000 "LEU " " O  " "    " 8 0 0 FF2E2E  ""  2 1 9 ""  1 ""  <> 0 1380 0 1379 1 12.48 683 0 683 683 "CCD mismatch"  <> <>
  1380 3 5.515401 -2.497077 3.622679 105 " " L "A" 24 -0.12000 -0.12000 "LEU " " CB " "    " 6 0 0 808080  ""  2 1 9 ""  1 ""  <> 0 1381 2 1380 1 11.96 684 0 684 684 "CCD mismatch"  <> <>
  1381 3 5.571026 -2.877911 5.111428 105 " " L "A" 24 -0.06000 -0.06000 "LEU " " CG " "    " 6 0 0 808080  ""  2 1 9 ""  1 ""  <> 0 1382 1 1381 1 19.34 685 0 685 685 "CCD mismatch"  <> <>
  1382 3 4.233977 -2.737587 5.724528 105 " " L "A" 24 -0.18000 -0.18000 "LEU " " CD1" "    " 6 0 0 808080  ""  2 1 9 ""  1 ""  <> 0 1383 3 1382 1 16.27 686 0 686 686 "CCD mismatch"  <> <>
  1383 3 6.052432 -4.311706 5.307616 105 " " L "A" 24 -0.18000 -0.18000 "LEU " " CD2" "    " 6 0 0 808080  ""  2 1 9 ""  1 ""  <> 0 1384 3 1383 1 19.4 687 0 687 687 "CCD mismatch"  <> <>
  1384 43 7.572820 -0.631874 3.230349 105 " " L "A" 21 0.30000 0.30000 "LEU " " H  " "    " 1 0 0 FFFFFF  ""  -1 0 1 ""  1 ""  <> 0 1385 0 1384 <> 11.89 <> <> <> 1722 <> <> <>
  1385 41 7.201788 -3.582235 2.844688 105 " " L "A" 21 0.06000 0.06000 "LEU " " HA " "    " 1 0 0 FFFFFF  ""  -1 0 1 ""  1 ""  <> 0 1386 0 1385 <> 11.37 <> <> <> 1723 <> <> <>
  1386 41 4.784831 -3.143249 3.131138 105 " " L "A" 21 0.06000 0.06000 "LEU " " HB3" "    " 1 0 0 FFFFFF  ""  -1 0 1 ""  1 ""  <> 0 1387 0 1386 <> 11.96 <> <> <> 1724 <> <> <>
  1387 41 5.105326 -1.489734 3.550222 105 " " L "A" 21 0.06000 0.06000 "LEU " " HB2" "    " 1 0 0 FFFFFF  ""  -1 0 1 ""  1 ""  <> 0 1388 0 1387 <> 11.96 <> <> <> 1725 <> <> <>
  1388 41 6.254110 -2.203768 5.630447 105 " " L "A" 21 0.06000 0.06000 "LEU " " HG " "    " 1 0 0 FFFFFF  ""  -1 0 1 ""  1 ""  <> 0 1389 0 1388 <> 19.34 <> <> <> 1726 <> <> <>
  1389 41 4.228097 -3.086719 6.757481 105 " " L "A" 21 0.06000 0.06000 "LEU " "HD11" "    " 1 0 0 FFFFFF  ""  -1 0 1 ""  1 ""  <> 0 1390 0 1389 <> 16.27 <> <> <> 1727 <> <> <>
  1390 41 3.920567 -1.692853 5.737337 105 " " L "A" 21 0.06000 0.06000 "LEU " "HD12" "    " 1 0 0 FFFFFF  ""  -1 0 1 ""  1 ""  <> 0 1391 0 1390 <> 16.27 <> <> <> 1728 <> <> <>
  1391 41 3.475401 -3.301563 5.179188 105 " " L "A" 21 0.06000 0.06000 "LEU " "HD13" "    " 1 0 0 FFFFFF  ""  -1 0 1 ""  1 ""  <> 0 1392 0 1391 <> 16.27 <> <> <> 1729 <> <> <>
  1392 41 5.456902 -4.868075 6.032653 105 " " L "A" 21 0.06000 0.06000 "LEU " "HD21" "    " 1 0 0 FFFFFF  ""  -1 0 1 ""  1 ""  <> 0 1393 0 1392 <> 19.4 <> <> <> 1730 <> <> <>
  1393 41 6.025379 -4.886834 4.381629 105 " " L "A" 21 0.06000 0.06000 "LEU " "HD22" "    " 1 0 0 FFFFFF  ""  -1 0 1 ""  1 ""  <> 0 1394 0 1393 <> 19.4 <> <> <> 1731 <> <> <>
  1394 41 7.081955 -4.323213 5.666645 105 " " L "A" 21 0.06000 0.06000 "LEU " "HD23" "    " 1 0 0 FFFFFF  ""  -1 0 1 ""  1 ""  <> 0 1395 0 1394 <> 19.4 <> <> <> 1732 <> <> <>
  1395 25 6.626105 -3.152198 0.479271 106 " " F "A" 38 -0.50000 -0.50000 "PHE " " N  " "    " 7 0 0 2E2EFF  ""  2 1 9 ""  1 ""  <> 0 1396 1 1395 1 9.04 688 0 688 688 "CCD mismatch"  <> <>
  1396 3 6.369732 -2.929126 -0.934984 106 " " F "A" 24 0.14000 0.14000 "PHE " " CA " "    " 6 0 0 808080  ""  2 1 -70 ""  1 ""  FF2E2E  0 1397 1 1396 1 10.84 689 0 689 689 "CCD mismatch"  <> <>
  1397 2 4.973070 -3.346745 -1.377659 106 " " F "A" 24 0.50000 0.50000 "PHE " " C  " "    " 6 0 0 808080  ""  2 1 9 ""  1 ""  <> 0 1398 0 1397 1 9.79 690 0 690 690 "CCD mismatch"  <> <>
  1398 15 4.440404 -4.364806 -0.926327 106 " " F "A" 70 -0.50000 -0.50000 "PHE " " O  " "    " 8 0 0 FF2E2E  ""  2 1 9 ""  1 ""  <> 0 1399 0 1398 1 11.94 691 0 691 691 "CCD mismatch"  <> <>
  1399 3 7.451308 -3.652878 -1.774135 106 " " F "A" 24 -0.00500 -0.00500 "PHE " " CB " "    " 6 0 0 808080  ""  2 1 9 ""  1 ""  <> 0 1400 2 1399 1 10.23 692 0 692 692 "CCD mismatch"  <> <>
  1400 2 8.834107 -3.097928 -1.487732 106 " " F "A" 24 -0.11500 -0.11500 "PHE " " CG " "    " 6 0 0 808080  ""  2 1 9 ""  1 ""  <> 0 1401 0 1400 1 14.64 693 0 693 693 "CCD mismatch"  <> <>
  1401 2 9.218319 -1.860212 -1.968157 106 " " F "A" 24 -0.11500 -0.11500 "PHE " " CD1" "    " 6 0 0 808080  ""  2 1 9 ""  1 ""  <> 0 1402 1 1401 1 12.2 694 0 694 694 "CCD mismatch"  <> <>
  1402 2 9.740752 -3.814215 -0.726022 106 " " F "A" 24 -0.11500 -0.11500 "PHE " " CD2" "    " 6 0 0 808080  ""  2 1 9 ""  1 ""  <> 0 1403 1 1402 1 13.58 695 0 695 695 "CCD mismatch"  <> <>
  1403 2 10.499159 -1.354938 -1.691836 106 " " F "A" 24 -0.11500 -0.11500 "PHE " " CE1" "    " 6 0 0 808080  ""  2 1 9 ""  1 ""  <> 0 1404 1 1403 1 14.62 696 0 696 696 "CCD mismatch"  <> <>
  1404 2 11.011658 -3.307824 -0.453835 106 " " F "A" 24 -0.11500 -0.11500 "PHE " " CE2" "    " 6 0 0 808080  ""  2 1 9 ""  1 ""  <> 0 1405 1 1404 1 16.59 697 0 697 697 "CCD mismatch"  <> <>
  1405 2 11.377991 -2.079416 -0.925501 106 " " F "A" 24 -0.11500 -0.11500 "PHE " " CZ " "    " 6 0 0 808080  ""  2 1 9 ""  1 ""  <> 0 1406 1 1405 1 14.21 698 0 698 698 "CCD mismatch"  <> <>
  1406 43 6.858479 -4.093362 0.759947 106 " " F "A" 21 0.30000 0.30000 "PHE " " H  " "    " 1 0 0 FFFFFF  ""  -1 0 1 ""  1 ""  <> 0 1407 0 1406 <> 9.04 <> <> <> 1733 <> <> <>
  1407 41 6.473610 -1.868310 -1.156180 106 " " F "A" 21 0.06000 0.06000 "PHE " " HA " "    " 1 0 0 FFFFFF  ""  -1 0 1 ""  1 ""  <> 0 1408 0 1407 <> 10.84 <> <> <> 1734 <> <> <>
  1408 41 7.244640 -3.543959 -2.840065 106 " " F "A" 21 0.06000 0.06000 "PHE " " HB3" "    " 1 0 0 FFFFFF  ""  -1 0 1 ""  1 ""  <> 0 1409 0 1408 <> 10.23 <> <> <> 1735 <> <> <>
  1409 41 7.441503 -4.721181 -1.559299 106 " " F "A" 21 0.06000 0.06000 "PHE " " HB2" "    " 1 0 0 FFFFFF  ""  -1 0 1 ""  1 ""  <> 0 1410 0 1409 <> 10.23 <> <> <> 1736 <> <> <>
  1410 41 8.532467 -1.277577 -2.566603 106 " " F "A" 21 0.11500 0.11500 "PHE " " HD1" "    " 1 0 0 FFFFFF  ""  -1 0 1 ""  1 ""  <> 0 1411 0 1410 <> 12.2 <> <> <> 1737 <> <> <>
  1411 41 9.467767 -4.783575 -0.334888 106 " " F "A" 21 0.11500 0.11500 "PHE " " HD2" "    " 1 0 0 FFFFFF  ""  -1 0 1 ""  1 ""  <> 0 1412 0 1411 <> 13.58 <> <> <> 1738 <> <> <>
  1412 41 10.793612 -0.390196 -2.077359 106 " " F "A" 21 0.11500 0.11500 "PHE " " HE1" "    " 1 0 0 FFFFFF  ""  -1 0 1 ""  1 ""  <> 0 1413 0 1412 <> 14.62 <> <> <> 1739 <> <> <>
  1413 41 11.703454 -3.884632 0.142283 106 " " F "A" 21 0.11500 0.11500 "PHE " " HE2" "    " 1 0 0 FFFFFF  ""  -1 0 1 ""  1 ""  <> 0 1414 0 1413 <> 16.59 <> <> <> 1740 <> <> <>
  1414 41 12.360457 -1.686438 -0.709224 106 " " F "A" 21 0.11500 0.11500 "PHE " " HZ " "    " 1 0 0 FFFFFF  ""  -1 0 1 ""  1 ""  <> 0 1415 0 1414 <> 14.21 <> <> <> 1741 <> <> <>
  1415 25 4.398990 -2.562657 -2.297500 107 " " F "A" 38 -0.50000 -0.50000 "PHE " " N  " "    " 7 0 0 2E2EFF  ""  2 1 9 ""  1 ""  <> 0 1416 1 1415 1 10.12 699 0 699 699 "CCD mismatch"  <> <>
  1416 3 3.114494 -2.866057 -2.899507 107 " " F "A" 24 0.14000 0.14000 "PHE " " CA " "    " 6 0 0 808080  ""  2 1 -70 ""  1 ""  FF2E2E  0 1417 1 1416 1 10.9 700 0 700 700 "CCD mismatch"  <> <>
  1417 2 3.198299 -2.647706 -4.402117 107 " " F "A" 24 0.50000 0.50000 "PHE " " C  " "    " 6 0 0 808080  ""  2 1 9 ""  1 ""  <> 0 1418 0 1417 1 12.08 701 0 701 701 "CCD mismatch"  <> <>
  1418 15 4.056527 -1.905365 -4.868572 107 " " F "A" 70 -0.50000 -0.50000 "PHE " " O  " "    " 8 0 0 FF2E2E  ""  2 1 9 ""  1 ""  <> 0 1419 0 1418 1 12.2 702 0 702 702 "CCD mismatch"  <> <>
  1419 3 2.020205 -1.994091 -2.276929 107 " " F "A" 24 -0.00500 -0.00500 "PHE " " CB " "    " 6 0 0 808080  ""  2 1 9 ""  1 ""  <> 0 1420 2 1419 1 11.32 703 0 703 703 "CCD mismatch"  <> <>
  1420 2 1.919395 -2.232647 -0.794309 107 " " F "A" 24 -0.11500 -0.11500 "PHE " " CG " "    " 6 0 0 808080  ""  2 1 9 ""  1 ""  <> 0 1421 0 1420 1 10.33 704 0 704 704 "CCD mismatch"  <> <>
  1421 2 1.191116 -3.293655 -0.296751 107 " " F "A" 24 -0.11500 -0.11500 "PHE " " CD1" "    " 6 0 0 808080  ""  2 1 9 ""  1 ""  <> 0 1422 1 1421 1 10.25 705 0 705 705 "CCD mismatch"  <> <>
  1422 2 2.623027 -1.440309 0.102428 107 " " F "A" 24 -0.11500 -0.11500 "PHE " " CD2" "    " 6 0 0 808080  ""  2 1 9 ""  1 ""  <> 0 1423 1 1422 1 10.01 706 0 706 706 "CCD mismatch"  <> <>
  1423 2 1.154995 -3.559166 1.065492 107 " " F "A" 24 -0.11500 -0.11500 "PHE " " CE1" "    " 6 0 0 808080  ""  2 1 9 ""  1 ""  <> 0 1424 1 1423 1 12.02 707 0 707 707 "CCD mismatch"  <> <>
  1424 2 2.583874 -1.710999 1.472733 107 " " F "A" 24 -0.11500 -0.11500 "PHE " " CE2" "    " 6 0 0 808080  ""  2 1 9 ""  1 ""  <> 0 1425 1 1424 1 12.92 708 0 708 708 "CCD mismatch"  <> <>
  1425 2 1.830090 -2.765365 1.938301 107 " " F "A" 24 -0.11500 -0.11500 "PHE " " CZ " "    " 6 0 0 808080  ""  2 1 9 ""  1 ""  <> 0 1426 1 1425 1 9.86 709 0 709 709 "CCD mismatch"  <> <>
  1426 43 4.873931 -1.733229 -2.634964 107 " " F "A" 21 0.30000 0.30000 "PHE " " H  " "    " 1 0 0 FFFFFF  ""  -1 0 1 ""  1 ""  <> 0 1427 0 1426 <> 10.12 <> <> <> 1742 <> <> <>
  1427 41 2.891915 -3.917731 -2.746294 107 " " F "A" 21 0.06000 0.06000 "PHE " " HA " "    " 1 0 0 FFFFFF  ""  -1 0 1 ""  1 ""  <> 0 1428 0 1427 <> 10.9 <> <> <> 1743 <> <> <>
  1428 41 1.053335 -2.212669 -2.732433 107 " " F "A" 21 0.06000 0.06000 "PHE " " HB3" "    " 1 0 0 FFFFFF  ""  -1 0 1 ""  1 ""  <> 0 1429 0 1428 <> 11.32 <> <> <> 1744 <> <> <>
  1429 41 2.218027 -0.936335 -2.461192 107 " " F "A" 21 0.06000 0.06000 "PHE " " HB2" "    " 1 0 0 FFFFFF  ""  -1 0 1 ""  1 ""  <> 0 1430 0 1429 <> 11.32 <> <> <> 1745 <> <> <>
  1430 41 0.645227 -3.937957 -0.969194 107 " " F "A" 21 0.11500 0.11500 "PHE " " HD1" "    " 1 0 0 FFFFFF  ""  -1 0 1 ""  1 ""  <> 0 1431 0 1430 <> 10.25 <> <> <> 1746 <> <> <>
  1431 41 3.227428 -0.620471 -0.257551 107 " " F "A" 21 0.11500 0.11500 "PHE " " HD2" "    " 1 0 0 FFFFFF  ""  -1 0 1 ""  1 ""  <> 0 1432 0 1431 <> 10.01 <> <> <> 1747 <> <> <>
  1432 41 0.581828 -4.396767 1.435782 107 " " F "A" 21 0.11500 0.11500 "PHE " " HE1" "    " 1 0 0 FFFFFF  ""  -1 0 1 ""  1 ""  <> 0 1433 0 1432 <> 12.02 <> <> <> 1748 <> <> <>
  1433 41 3.134309 -1.089655 2.163390 107 " " F "A" 21 0.11500 0.11500 "PHE " " HE2" "    " 1 0 0 FFFFFF  ""  -1 0 1 ""  1 ""  <> 0 1434 0 1433 <> 12.92 <> <> <> 1749 <> <> <>
  1434 41 1.795930 -2.973096 2.997261 107 " " F "A" 21 0.11500 0.11500 "PHE " " HZ " "    " 1 0 0 FFFFFF  ""  -1 0 1 ""  1 ""  <> 0 1435 0 1434 <> 9.86 <> <> <> 1750 <> <> <>
  1435 25 2.279553 -3.275433 -5.145626 108 " " W "A" 38 -0.50000 -0.50000 "TRP " " N  " "    " 7 0 0 2E2EFF  ""  2 1 9 ""  1 ""  <> 0 1436 1 1435 1 10.68 710 0 710 710 "CCD mismatch"  <> <>
  1436 3 2.262847 -3.153781 -6.593212 108 " " W "A" 24 0.14000 0.14000 "TRP " " CA " "    " 6 0 0 808080  ""  2 1 -70 ""  1 ""  FF2E2E  0 1437 1 1436 1 9.37 711 0 711 711 "CCD mismatch"  <> <>
  1437 2 0.836401 -2.976854 -7.102321 108 " " W "A" 24 0.50000 0.50000 "TRP " " C  " "    " 6 0 0 808080  ""  2 1 9 ""  1 ""  <> 0 1438 0 1437 1 11.42 712 0 712 712 "CCD mismatch"  <> <>
  1438 15 -0.057164 -3.751910 -6.779191 108 " " W "A" 70 -0.50000 -0.50000 "TRP " " O  " "    " 8 0 0 FF2E2E  ""  2 1 9 ""  1 ""  <> 0 1439 0 1438 1 12.03 713 0 713 713 "CCD mismatch"  <> <>
  1439 3 3.010096 -4.318440 -7.266711 108 " " W "A" 24 -0.12000 -0.12000 "TRP " " CB " "    " 6 0 0 808080  ""  2 1 9 ""  1 ""  <> 0 1440 2 1439 1 12.08 714 0 714 714 "CCD mismatch"  <> <>
  1440 2 2.527045 -5.721949 -6.987608 108 " " W "A" 24 0.07500 0.07500 "TRP " " CG " "    " 6 0 0 808080  ""  2 1 9 ""  1 ""  <> 0 1441 0 1440 1 12.67 715 0 715 715 "CCD mismatch"  <> <>
  1441 2 2.833433 -6.515453 -5.926385 108 " " W "A" 24 -0.11500 -0.11500 "TRP " " CD1" "    " 6 0 0 808080  ""  2 1 9 ""  1 ""  <> 0 1442 1 1441 1 11 716 0 716 716 "CCD mismatch"  <> <>
  1442 2 1.718839 -6.496635 -7.848197 108 " " W "A" 24 -0.05500 -0.05500 "TRP " " CD2" "    " 6 0 0 808080  ""  2 1 9 ""  1 ""  <> 0 1443 0 1442 1 11.55 717 0 717 717 "CCD mismatch"  <> <>
  1443 25 2.222550 -7.738926 -6.057619 108 " " W "A" 38 -0.57000 -0.57000 "TRP " " NE1" "    " 7 0 0 2E2EFF  ""  2 1 9 ""  1 ""  <> 0 1444 1 1443 1 10.93 718 0 718 718 "CCD mismatch"  <> <>
  1444 2 1.526185 -7.751417 -7.235890 108 " " W "A" 24 0.13000 0.13000 "TRP " " CE2" "    " 6 0 0 808080  ""  2 1 9 ""  1 ""  <> 0 1445 0 1444 1 11.46 719 0 719 719 "CCD mismatch"  <> <>
  1445 2 1.104171 -6.244524 -9.075860 108 " " W "A" 24 -0.11500 -0.11500 "TRP " " CE3" "    " 6 0 0 808080  ""  2 1 9 ""  1 ""  <> 0 1446 1 1445 1 14.89 720 0 720 720 "CCD mismatch"  <> <>
  1446 2 0.778742 -8.758637 -7.835003 108 " " W "A" 24 -0.11500 -0.11500 "TRP " " CZ2" "    " 6 0 0 808080  ""  2 1 9 ""  1 ""  <> 0 1447 1 1446 1 13.08 721 0 721 721 "CCD mismatch"  <> <>
  1447 2 0.346188 -7.235267 -9.646894 108 " " W "A" 24 -0.11500 -0.11500 "TRP " " CZ3" "    " 6 0 0 808080  ""  2 1 9 ""  1 ""  <> 0 1448 1 1447 1 13.94 722 0 722 722 "CCD mismatch"  <> <>
  1448 2 0.204194 -8.481193 -9.034907 108 " " W "A" 24 -0.11500 -0.11500 "TRP " " CH2" "    " 6 0 0 808080  ""  2 1 9 ""  1 ""  <> 0 1449 1 1448 1 14.17 723 0 723 723 "CCD mismatch"  <> <>
  1449 43 1.585199 -3.875425 -4.718466 108 " " W "A" 21 0.30000 0.30000 "TRP " " H  " "    " 1 0 0 FFFFFF  ""  -1 0 1 ""  1 ""  <> 0 1450 0 1449 <> 10.68 <> <> <> 1751 <> <> <>
  1450 41 2.794626 -2.251803 -6.877137 108 " " W "A" 21 0.06000 0.06000 "TRP " " HA " "    " 1 0 0 FFFFFF  ""  -1 0 1 ""  1 ""  <> 0 1451 0 1450 <> 9.37 <> <> <> 1752 <> <> <>
  1451 41 4.060828 -4.275075 -6.977421 108 " " W "A" 21 0.06000 0.06000 "TRP " " HB3" "    " 1 0 0 FFFFFF  ""  -1 0 1 ""  1 ""  <> 0 1452 0 1451 <> 12.08 <> <> <> 1753 <> <> <>
  1452 41 3.007972 -4.164891 -8.346701 108 " " W "A" 21 0.06000 0.06000 "TRP " " HB2" "    " 1 0 0 FFFFFF  ""  -1 0 1 ""  1 ""  <> 0 1453 0 1452 <> 12.08 <> <> <> 1754 <> <> <>
  1453 41 3.458142 -6.209073 -5.099796 108 " " W "A" 21 0.11500 0.11500 "TRP " " HD1" "    " 1 0 0 FFFFFF  ""  -1 0 1 ""  1 ""  <> 0 1454 0 1453 <> 11 <> <> <> 1755 <> <> <>
  1454 43 2.296824 -8.492353 -5.384901 108 " " W "A" 21 0.42000 0.42000 "TRP " " HE1" "    " 1 0 0 FFFFFF  ""  -1 0 1 ""  1 ""  <> 0 1455 0 1454 <> 10.93 <> <> <> 1756 <> <> <>
  1455 41 1.208291 -5.285267 -9.554147 108 " " W "A" 21 0.11500 0.11500 "TRP " " HE3" "    " 1 0 0 FFFFFF  ""  -1 0 1 ""  1 ""  <> 0 1456 0 1455 <> 14.89 <> <> <> 1757 <> <> <>
  1456 41 0.626926 -9.699376 -7.347993 108 " " W "A" 21 0.11500 0.11500 "TRP " " HZ2" "    " 1 0 0 FFFFFF  ""  -1 0 1 ""  1 ""  <> 0 1457 0 1456 <> 13.08 <> <> <> 1758 <> <> <>
  1457 41 -0.147354 -7.053008 -10.589299 108 " " W "A" 21 0.11500 0.11500 "TRP " " HZ3" "    " 1 0 0 FFFFFF  ""  -1 0 1 ""  1 ""  <> 0 1458 0 1457 <> 13.94 <> <> <> 1759 <> <> <>
  1458 41 -0.397241 -9.238105 -9.516557 108 " " W "A" 21 0.11500 0.11500 "TRP " " HH2" "    " 1 0 0 FFFFFF  ""  -1 0 1 ""  1 ""  <> 0 1459 0 1458 <> 14.17 <> <> <> 1760 <> <> <>
  1459 25 0.634009 -1.924696 -7.897537 109 " " M "A" 38 -0.50000 -0.50000 "MET " " N  " "    " 7 0 0 2E2EFF  ""  2 1 9 ""  1 ""  <> 0 1460 1 1459 1 10.95 724 0 724 724 "CCD mismatch"  <> <>
  1460 3 -0.700751 -1.510874 -8.301017 109 " " M "A" 24 0.14000 0.14000 "MET " " CA " "    " 6 0 0 808080  ""  2 1 -70 ""  1 ""  FF2E2E  0 1461 1 1460 1 12.21 725 0 725 725 "CCD mismatch"  <> <>
  1461 2 -1.308416 -2.595332 -9.186687 109 " " M "A" 24 0.50000 0.50000 "MET " " C  " "    " 6 0 0 808080  ""  2 1 9 ""  1 ""  <> 0 1462 0 1461 1 12.56 726 0 726 726 "CCD mismatch"  <> <>
  1462 15 -0.631698 -3.123444 -10.071123 109 " " M "A" 70 -0.50000 -0.50000 "MET " " O  " "    " 8 0 0 FF2E2E  ""  2 1 9 ""  1 ""  <> 0 1463 0 1462 1 13.75 727 0 727 727 "CCD mismatch"  <> <>
  1463 3 -0.629379 -0.179142 -9.052760 109 " " M "A" 24 -0.12000 -0.12000 "MET " " CB " "    " 6 0 0 808080  ""  2 1 9 ""  1 ""  <> 0 1464 2 1463 1 10.42 728 0 728 728 "CCD mismatch"  <> <>
  1464 3 -0.140669 0.952054 -8.196181 109 " " M "A" 24 0.00020 0.00020 "MET " " CG " "    " 6 0 0 808080  ""  2 1 9 ""  1 ""  <> 0 1465 2 1464 1 12.79 729 0 729 729 "CCD mismatch"  <> <>
  1465 49 -1.351263 1.342686 -6.911993 109 " " M "A" 143 -0.24040 -0.24040 "MET " " SD " "    " 16 0 0 FFFF6B  ""  2 1 9 ""  1 ""  <> 0 1466 0 1465 1 16.46 730 0 730 730 "CCD mismatch"  <> <>
  1466 3 -0.678940 2.899036 -6.282639 109 " " M "A" 24 -0.05980 -0.05980 "MET " " CE " "    " 6 0 0 808080  ""  2 1 9 ""  1 ""  <> 0 1467 3 1466 1 15.29 731 0 731 731 "CCD mismatch"  <> <>
  1467 43 1.405284 -1.323951 -8.160126 109 " " M "A" 21 0.30000 0.30000 "MET " " H  " "    " 1 0 0 FFFFFF  ""  -1 0 1 ""  1 ""  <> 0 1468 0 1467 <> 10.95 <> <> <> 1761 <> <> <>
  1468 41 -1.320095 -1.405727 -7.408649 109 " " M "A" 21 0.06000 0.06000 "MET " " HA " "    " 1 0 0 FFFFFF  ""  -1 0 1 ""  1 ""  <> 0 1469 0 1468 <> 12.21 <> <> <> 1762 <> <> <>
  1469 41 -1.625880 0.078934 -9.411465 109 " " M "A" 21 0.06000 0.06000 "MET " " HB3" "    " 1 0 0 FFFFFF  ""  -1 0 1 ""  1 ""  <> 0 1470 0 1469 <> 10.42 <> <> <> 1763 <> <> <>
  1470 41 -0.031715 -0.289154 -9.945396 109 " " M "A" 21 0.06000 0.06000 "MET " " HB2" "    " 1 0 0 FFFFFF  ""  -1 0 1 ""  1 ""  <> 0 1471 0 1470 <> 10.42 <> <> <> 1764 <> <> <>
  1471 41 0.014163 1.837949 -8.809933 109 " " M "A" 21 0.06000 0.06000 "MET " " HG3" "    " 1 0 0 FFFFFF  ""  -1 0 1 ""  1 ""  <> 0 1472 0 1471 <> 12.79 <> <> <> 1765 <> <> <>
  1472 41 0.816952 0.724079 -7.730710 109 " " M "A" 21 0.06000 0.06000 "MET " " HG2" "    " 1 0 0 FFFFFF  ""  -1 0 1 ""  1 ""  <> 0 1473 0 1472 <> 12.79 <> <> <> 1766 <> <> <>
  1473 41 -1.345207 3.318718 -5.529303 109 " " M "A" 21 0.06000 0.06000 "MET " " HE1" "    " 1 0 0 FFFFFF  ""  -1 0 1 ""  1 ""  <> 0 1474 0 1473 <> 15.29 <> <> <> 1767 <> <> <>
  1474 41 0.294914 2.735124 -5.823245 109 " " M "A" 21 0.06000 0.06000 "MET " " HE2" "    " 1 0 0 FFFFFF  ""  -1 0 1 ""  1 ""  <> 0 1475 0 1474 <> 15.29 <> <> <> 1768 <> <> <>
  1475 41 -0.568188 3.623831 -7.089130 109 " " M "A" 21 0.06000 0.06000 "MET " " HE3" "    " 1 0 0 FFFFFF  ""  -1 0 1 ""  1 ""  <> 0 1476 0 1475 <> 15.29 <> <> <> 1769 <> <> <>
  1476 25 -2.593280 -2.886972 -8.953959 110 " " Q "A" 38 -0.50000 -0.50000 "GLN " " N  " "    " 7 0 0 2E2EFF  ""  0 1 9 ""  1 ""  <> 0 1477 1 1476 1 11.74 732 0 732 732 "CCD mismatch"  <> <>
  1477 3 -3.309311 -3.937732 -9.659898 110 " " Q "A" 24 0.14000 0.14000 "GLN " " CA " "    " 6 0 0 808080  ""  0 1 -70 ""  1 ""  FF2E2E  0 1478 1 1477 1 11.09 733 0 733 733 "CCD mismatch"  <> <>
  1478 2 -4.503723 -3.464066 -10.500072 110 " " Q "A" 24 0.50000 0.50000 "GLN " " C  " "    " 6 0 0 808080  ""  0 1 9 ""  1 ""  <> 0 1479 0 1478 1 15.02 734 0 734 734 "CCD mismatch"  <> <>
  1479 15 -5.129400 -4.289864 -11.150719 110 " " Q "A" 70 -0.50000 -0.50000 "GLN " " O  " "    " 8 0 0 FF2E2E  ""  0 1 9 ""  1 ""  <> 0 1480 0 1479 1 16.23 735 0 735 735 "CCD mismatch"  <> <>
  1480 3 -3.779252 -5.008173 -8.654015 110 " " Q "A" 24 -0.12000 -0.12000 "GLN " " CB " "    " 6 0 0 808080  ""  0 1 9 ""  1 ""  <> 0 1481 2 1480 1 12.07 736 0 736 736 "CCD mismatch"  <> <>
  1481 3 -2.677348 -5.935342 -8.181823 110 " " Q "A" 24 -0.12000 -0.12000 "GLN " " CG " "    " 6 0 0 808080  ""  0 1 9 ""  1 ""  <> 0 1482 2 1481 1 11.65 737 0 737 737 "CCD mismatch"  <> <>
  1482 2 -3.115863 -6.922314 -7.090792 110 " " Q "A" 24 0.50000 0.50000 "GLN " " CD " "    " 6 0 0 808080  ""  0 1 9 "%UT"  13 ""  <> 0 1483 0 1482 1 15.58 738 0 738 738 "CCD mismatch"  176.659285599518 "No Flip" 
  1483 15 -4.158285 -6.775423 -6.411949 110 " " Q "A" 70 -0.50000 -0.50000 "GLN " " OE1" "    " 8 0 0 FF2E2E  ""  0 1 9 ""  1 ""  <> 0 1484 0 1483 1 13.06 739 0 739 739 "CCD mismatch"  <> <>
  1484 25 -2.301289 -7.948019 -6.898941 110 " " Q "A" 38 -0.76000 -0.76000 "GLN " " NE2" "    " 7 0 0 2E2EFF  ""  0 1 9 ""  1 ""  <> 0 1485 2 1484 1 13.65 740 0 740 740 "CCD mismatch"  <> <>
  1485 43 -3.102526 -2.396271 -8.229810 110 " " Q "A" 21 0.30000 0.30000 "GLN " " H  " "    " 1 0 0 FFFFFF  ""  -1 0 1 ""  1 ""  <> 0 1486 0 1485 <> 11.74 <> <> <> 1770 <> <> <>
  1486 41 -2.656708 -4.437039 -10.378259 110 " " Q "A" 21 0.06000 0.06000 "GLN " " HA " "    " 1 0 0 FFFFFF  ""  -1 0 1 ""  1 ""  <> 0 1487 0 1486 <> 11.09 <> <> <> 1771 <> <> <>
  1487 41 -4.566331 -5.630926 -9.081764 110 " " Q "A" 21 0.06000 0.06000 "GLN " " HB3" "    " 1 0 0 FFFFFF  ""  -1 0 1 ""  1 ""  <> 0 1488 0 1487 <> 12.07 <> <> <> 1772 <> <> <>
  1488 41 -4.230256 -4.513289 -7.797957 110 " " Q "A" 21 0.06000 0.06000 "GLN " " HB2" "    " 1 0 0 FFFFFF  ""  -1 0 1 ""  1 ""  <> 0 1489 0 1488 <> 12.07 <> <> <> 1773 <> <> <>
  1489 41 -1.837238 -5.360146 -7.797528 110 " " Q "A" 21 0.06000 0.06000 "GLN " " HG3" "    " 1 0 0 FFFFFF  ""  -1 0 1 ""  1 ""  <> 0 1490 0 1489 <> 11.65 <> <> <> 1774 <> <> <>
  1490 41 -2.301071 -6.499267 -9.035254 110 " " Q "A" 21 0.06000 0.06000 "GLN " " HG2" "    " 1 0 0 FFFFFF  ""  -1 0 1 ""  1 ""  <> 0 1491 0 1490 <> 11.65 <> <> <> 1775 <> <> <>
  1491 43 -2.500904 -8.639951 -6.186999 110 " " Q "A" 21 0.38000 0.38000 "GLN " "HE22" "    " 1 0 0 FFFFFF  ""  -1 0 1 ""  1 ""  <> 0 1492 0 1491 <> 13.65 <> <> <> 1776 <> <> <>
  1492 43 -1.457139 -8.038482 -7.446925 110 " " Q "A" 21 0.38000 0.38000 "GLN " "HE21" "    " 1 0 0 FFFFFF  ""  -1 0 1 ""  1 ""  <> 0 1493 0 1492 <> 13.65 <> <> <> 1777 <> <> <>
  1493 25 -4.820151 -2.161317 -10.533217 111 " " E "A" 38 -0.50000 -0.50000 "GLU " " N  " "    " 7 0 0 2E2EFF  ""  0 1 9 ""  1 ""  <> 0 1494 1 1493 1 17.3 741 0 741 741 "CCD mismatch"  <> <>
  1494 3 -5.867437 -1.692921 -11.442644 111 " " E "A" 24 0.14000 0.14000 "GLU " " CA " "    " 6 0 0 808080  ""  0 1 -70 ""  1 ""  FF2E2E  0 1495 1 1494 1 20.21 742 0 742 742 "CCD mismatch"  <> <>
  1495 2 -5.341253 -1.839674 -12.875013 111 " " E "A" 24 0.50000 0.50000 "GLU " " C  " "    " 6 0 0 808080  ""  0 1 9 ""  1 ""  <> 0 1496 0 1495 1 17.29 743 0 743 743 "CCD mismatch"  <> <>
  1496 15 -4.155586 -1.607387 -13.126348 111 " " E "A" 70 -0.50000 -0.50000 "GLU " " O  " "    " 8 0 0 FF2E2E  ""  0 1 9 ""  1 ""  <> 0 1497 0 1496 1 15.61 744 0 744 744 "CCD mismatch"  <> <>
  1497 3 -6.341557 -0.224073 -11.153405 111 " " E "A" 24 -0.12000 -0.12000 "GLU " " CB " "    " 6 0 0 808080  ""  0 1 9 ""  1 ""  <> 0 1498 2 1497 1 22.45 745 0 745 745 "CCD mismatch"  <> <>
  1498 3 -6.608397 0.169011 -9.686724 111 " " E "A" 24 -0.22000 -0.22000 "GLU " " CG " "    " 6 0 0 808080  ""  0 1 9 ""  1 ""  <> 0 1499 2 1498 1 29.51 746 0 746 746 "CCD mismatch"  <> <>
  1499 2 -7.949260 -0.071823 -9.013998 111 " " E "A" 24 0.70000 0.70000 "GLU " " CD " "    " 6 0 0 808080  ""  0 1 9 "%UT"  13 ""  <> 0 1500 0 1499 1 38.69 747 0 747 747 "CCD mismatch"  <> <>
  1500 15 -8.919785 -0.460655 -9.714949 111 " " E "A" 70 -0.80000 -0.80000 "GLU " " OE1" "    " 8 0 0 FF2E2E  ""  0 1 9 ""  1 ""  <> 0 1501 0 1500 1 29.96 748 0 748 748 "CCD mismatch"  <> <>
  1501 18 -8.020537 0.132141 -7.764444 111 " " E "A" 70 -0.80000 -0.80000 "GLU " " OE2" "    " 8 -1 0 FF2E2E  ""  0 1 9 ""  1 ""  <> 0 1502 0 1501 1 23.05 749 0 749 749 "CCD mismatch"  <> <>
  1502 43 -4.337920 -1.470079 -9.969795 111 " " E "A" 21 0.30000 0.30000 "GLU " " H  " "    " 1 0 0 FFFFFF  ""  -1 0 1 ""  1 ""  <> 0 1503 0 1502 <> 17.3 <> <> <> 1778 <> <> <>
  1503 41 -6.737413 -2.331319 -11.282790 111 " " E "A" 21 0.06000 0.06000 "GLU " " HA " "    " 1 0 0 FFFFFF  ""  -1 0 1 ""  1 ""  <> 0 1504 0 1503 <> 20.21 <> <> <> 1779 <> <> <>
  1504 41 -7.222261 -0.004891 -11.758081 111 " " E "A" 21 0.06000 0.06000 "GLU " " HB3" "    " 1 0 0 FFFFFF  ""  -1 0 1 ""  1 ""  <> 0 1505 0 1504 <> 22.45 <> <> <> 1780 <> <> <>
  1505 41 -5.579006 0.459406 -11.528236 111 " " E "A" 21 0.06000 0.06000 "GLU " " HB2" "    " 1 0 0 FFFFFF  ""  -1 0 1 ""  1 ""  <> 0 1506 0 1505 <> 22.45 <> <> <> 1781 <> <> <>
  1506 41 -6.223785 1.137490 -9.375256 111 " " E "A" 21 0.06000 0.06000 "GLU " " HG3" "    " 1 0 0 FFFFFF  ""  -1 0 1 ""  1 ""  <> 0 1507 0 1506 <> 29.51 <> <> <> 1782 <> <> <>
  1507 41 -6.294213 -0.712567 -9.148187 111 " " E "A" 21 0.06000 0.06000 "GLU " " HG2" "    " 1 0 0 FFFFFF  ""  -1 0 1 ""  1 ""  <> 0 1508 0 1507 <> 29.51 <> <> <> 1783 <> <> <>
  1508 25 -6.160816 -2.285641 -13.863886 112 " " P "A" 38 -0.14000 -0.14000 "PRO " " N  " "    " 7 0 0 2E2EFF  ""  0 1 9 ""  1 ""  <> 0 1509 0 1508 1 19.48 750 0 750 750 "CCD mismatch"  <> <>
  1509 3 -5.663948 -2.500916 -15.227623 112 " " P "A" 24 0.01000 0.01000 "PRO " " CA " "    " 6 0 0 808080  ""  0 1 -70 ""  1 ""  FF2E2E  0 1510 1 1509 1 18.01 751 0 751 751 "CCD mismatch"  <> <>
  1510 2 -5.247022 -1.224352 -15.953475 112 " " P "A" 24 0.50000 0.50000 "PRO " " C  " "    " 6 0 0 808080  ""  0 1 9 ""  1 ""  <> 0 1511 0 1510 1 20.54 752 0 752 752 "CCD mismatch"  <> <>
  1511 15 -4.436227 -1.284856 -16.870065 112 " " P "A" 70 -0.50000 -0.50000 "PRO " " O  " "    " 8 0 0 FF2E2E  ""  0 1 9 ""  1 ""  <> 0 1512 0 1511 1 26.5 753 0 753 753 "CCD mismatch"  <> <>
  1512 3 -6.828740 -3.223301 -15.934038 112 " " P "A" 24 -0.12000 -0.12000 "PRO " " CB " "    " 6 0 0 808080  ""  0 1 9 ""  1 ""  <> 0 1513 2 1512 1 22.32 754 0 754 754 "CCD mismatch"  <> <>
  1513 3 -8.049554 -2.854482 -15.139411 112 " " P "A" 24 -0.12000 -0.12000 "PRO " " CG " "    " 6 0 0 808080  ""  0 1 9 ""  1 ""  <> 0 1514 2 1513 1 25.91 755 0 755 755 "CCD mismatch"  <> <>
  1514 3 -7.577873 -2.656844 -13.707774 112 " " P "A" 24 -0.05000 -0.05000 "PRO " " CD " "    " 6 0 0 808080  ""  0 1 9 ""  1 ""  <> 0 1515 2 1514 1 25.5 756 0 756 756 "CCD mismatch"  <> <>
  1515 41 -4.797755 -3.165425 -15.205310 112 " " P "A" 21 0.06000 0.06000 "PRO " " HA " "    " 1 0 0 FFFFFF  ""  -1 0 1 ""  1 ""  <> 0 1516 0 1515 <> 18.01 <> <> <> 1784 <> <> <>
  1516 41 -6.667854 -4.300260 -15.869343 112 " " P "A" 21 0.06000 0.06000 "PRO " " HB3" "    " 1 0 0 FFFFFF  ""  -1 0 1 ""  1 ""  <> 0 1517 0 1516 <> 22.32 <> <> <> 1785 <> <> <>
  1517 41 -6.930453 -2.976269 -16.992123 112 " " P "A" 21 0.06000 0.06000 "PRO " " HB2" "    " 1 0 0 FFFFFF  ""  -1 0 1 ""  1 ""  <> 0 1518 0 1517 <> 22.32 <> <> <> 1786 <> <> <>
  1518 41 -8.857787 -3.580818 -15.228616 112 " " P "A" 21 0.06000 0.06000 "PRO " " HG3" "    " 1 0 0 FFFFFF  ""  -1 0 1 ""  1 ""  <> 0 1519 0 1518 <> 25.91 <> <> <> 1787 <> <> <>
  1519 41 -8.428641 -1.902051 -15.513429 112 " " P "A" 21 0.06000 0.06000 "PRO " " HG2" "    " 1 0 0 FFFFFF  ""  -1 0 1 ""  1 ""  <> 0 1520 0 1519 <> 25.91 <> <> <> 1788 <> <> <>
  1520 41 -8.165546 -1.898318 -13.188657 112 " " P "A" 21 0.06000 0.06000 "PRO " " HD2" "    " 1 0 0 FFFFFF  ""  -1 0 1 ""  1 ""  <> 0 1521 0 1520 <> 25.5 <> <> <> 1789 <> <> <>
  1521 41 -7.638179 -3.592265 -13.149675 112 " " P "A" 21 0.06000 0.06000 "PRO " " HD3" "    " 1 0 0 FFFFFF  ""  -1 0 1 ""  1 ""  <> 0 1522 0 1521 <> 25.5 <> <> <> 1790 <> <> <>
  1522 25 -5.790055 -0.077138 -15.535409 113 " " K "A" 38 -0.50000 -0.50000 "LYS " " N  " "    " 7 0 0 2E2EFF  ""  0 1 9 ""  1 ""  <> 0 1523 1 1522 1 21.4 757 0 757 757 "CCD mismatch"  <> <>
  1523 3 -5.303035 1.210919 -16.012449 113 " " K "A" 24 0.14000 0.14000 "LYS " " CA " "    " 6 0 0 808080  ""  0 1 -70 ""  1 ""  FF2E2E  0 1524 1 1523 1 20.27 758 0 758 758 "CCD mismatch"  <> <>
  1524 2 -4.378475 1.850300 -14.979568 113 " " K "A" 24 0.50000 0.50000 "LYS " " C  " "    " 6 0 0 808080  ""  0 1 9 ""  1 ""  <> 0 1525 0 1524 1 18.57 759 0 759 759 "CCD mismatch"  <> <>
  1525 15 -4.559433 1.659172 -13.781653 113 " " K "A" 70 -0.50000 -0.50000 "LYS " " O  " "    " 8 0 0 FF2E2E  ""  0 1 9 ""  1 ""  <> 0 1526 0 1525 1 17.84 760 0 760 760 "CCD mismatch"  <> <>
  1526 3 -6.476796 2.162254 -16.313926 113 " " K "A" 24 -0.12000 -0.12000 "LYS " " CB " "    " 6 0 0 808080  ""  0 1 9 ""  1 ""  <> 0 1527 2 1526 1 24.98 761 0 761 761 "CCD mismatch"  <> <>
  1527 3 -7.405343 1.638336 -17.394833 113 " " K "A" 24 -0.12000 -0.12000 "LYS " " CG " "    " 6 0 0 808080  ""  0 1 9 ""  1 ""  <> 0 1528 2 1527 1 24.24 762 0 762 762 "CCD mismatch"  <> <>
  1528 3 -8.232261 2.732367 -18.070996 113 " " K "A" 24 -0.12000 -0.12000 "LYS " " CD " "    " 6 0 0 808080  ""  0 1 9 ""  1 ""  <> 0 1529 2 1528 1 33.75 763 0 763 763 "CCD mismatch"  <> <>
  1529 3 -9.276167 3.292343 -17.154185 113 " " K "A" 24 0.19000 0.19000 "LYS " " CE " "    " 6 0 0 808080  ""  0 1 9 ""  1 ""  <> 0 1530 2 1529 1 32.14 764 0 764 764 "CCD mismatch"  <> <>
  1530 32 -9.970969 4.424413 -17.777580 113 " " K "A" 38 -0.30000 -0.30000 "LYS " " NZ " "    " 7 1 0 2E2EFF  ""  0 1 9 "%UT"  13 ""  <> 0 1531 3 1530 1 33.97 765 0 765 765 "CCD mismatch"  <> <>
  1531 43 -6.457213 -0.064608 -14.778007 113 " " K "A" 21 0.30000 0.30000 "LYS " " H  " "    " 1 0 0 FFFFFF  ""  -1 0 1 ""  1 ""  <> 0 1532 0 1531 <> 21.4 <> <> <> 1791 <> <> <>
  1532 41 -4.740426 1.094664 -16.937523 113 " " K "A" 21 0.06000 0.06000 "LYS " " HA " "    " 1 0 0 FFFFFF  ""  -1 0 1 ""  1 ""  <> 0 1533 0 1532 <> 20.27 <> <> <> 1792 <> <> <>
  1533 41 -6.064550 3.118332 -16.638088 113 " " K "A" 21 0.06000 0.06000 "LYS " " HB3" "    " 1 0 0 FFFFFF  ""  -1 0 1 ""  1 ""  <> 0 1534 0 1533 <> 24.98 <> <> <> 1793 <> <> <>
  1534 41 -7.043298 2.367962 -15.406035 113 " " K "A" 21 0.06000 0.06000 "LYS " " HB2" "    " 1 0 0 FFFFFF  ""  -1 0 1 ""  1 ""  <> 0 1535 0 1534 <> 24.98 <> <> <> 1794 <> <> <>
  1535 41 -8.062762 0.871492 -16.982718 113 " " K "A" 21 0.06000 0.06000 "LYS " " HG3" "    " 1 0 0 FFFFFF  ""  -1 0 1 ""  1 ""  <> 0 1536 0 1535 <> 24.24 <> <> <> 1795 <> <> <>
  1536 41 -6.813423 1.139499 -18.163470 113 " " K "A" 21 0.06000 0.06000 "LYS " " HG2" "    " 1 0 0 FFFFFF  ""  -1 0 1 ""  1 ""  <> 0 1537 0 1536 <> 24.24 <> <> <> 1796 <> <> <>
  1537 41 -8.702414 2.318036 -18.964458 113 " " K "A" 21 0.06000 0.06000 "LYS " " HD3" "    " 1 0 0 FFFFFF  ""  -1 0 1 ""  1 ""  <> 0 1538 0 1537 <> 33.75 <> <> <> 1797 <> <> <>
  1538 41 -7.564165 3.523017 -18.419679 113 " " K "A" 21 0.06000 0.06000 "LYS " " HD2" "    " 1 0 0 FFFFFF  ""  -1 0 1 ""  1 ""  <> 0 1539 0 1538 <> 33.75 <> <> <> 1798 <> <> <>
  1539 41 -8.830931 3.651878 -16.226041 113 " " K "A" 21 0.06000 0.06000 "LYS " " HE3" "    " 1 0 0 FFFFFF  ""  -1 0 1 ""  1 ""  <> 0 1540 0 1539 <> 32.14 <> <> <> 1799 <> <> <>
  1540 41 -10.004577 2.525375 -16.888781 113 " " K "A" 21 0.06000 0.06000 "LYS " " HE2" "    " 1 0 0 FFFFFF  ""  -1 0 1 ""  1 ""  <> 0 1541 0 1540 <> 32.14 <> <> <> 1800 <> <> <>
  1541 44 -9.300800 5.160347 -17.960918 113 " " K "A" 21 0.33000 0.33000 "LYS " " HZ1" "    " 1 0 0 FFFFFF  ""  -1 0 1 ""  1 ""  <> 0 1542 0 1541 <> 33.97 <> <> <> 1801 <> <> <>
  1542 44 -10.397979 4.131340 -18.644232 113 " " K "A" 21 0.33000 0.33000 "LYS " " HZ2" "    " 1 0 0 FFFFFF  ""  -1 0 1 ""  1 ""  <> 0 1543 0 1542 <> 33.97 <> <> <> 1802 <> <> <>
  1543 44 -10.680470 4.773210 -17.149243 113 " " K "A" 21 0.33000 0.33000 "LYS " " HZ3" "    " 1 0 0 FFFFFF  ""  -1 0 1 ""  1 ""  <> 0 1544 0 1543 <> 33.97 <> <> <> 1803 <> <> <>
  1544 25 -3.404432 2.630852 -15.462654 114 " " T "A" 38 -0.50000 -0.50000 "THR " " N  " "    " 7 0 0 2E2EFF  ""  0 1 9 ""  1 ""  <> 0 1545 1 1544 1 18 766 0 766 766 "CCD mismatch"  <> <>
  1545 3 -2.466769 3.341187 -14.609982 114 " " T "A" 24 0.14000 0.14000 "THR " " CA " "    " 6 0 0 808080  ""  0 1 -70 ""  1 ""  FF2E2E  0 1546 1 1545 1 16.44 767 0 767 767 "CCD mismatch"  <> <>
  1546 2 -2.874218 4.769234 -14.264082 114 " " T "A" 24 0.50000 0.50000 "THR " " C  " "    " 6 0 0 808080  ""  0 1 9 ""  1 ""  <> 0 1547 0 1546 1 19.39 768 0 768 768 "CCD mismatch"  <> <>
  1547 15 -2.160676 5.450772 -13.530168 114 " " T "A" 70 -0.50000 -0.50000 "THR " " O  " "    " 8 0 0 FF2E2E  ""  0 1 9 ""  1 ""  <> 0 1548 0 1547 1 19.53 769 0 769 769 "CCD mismatch"  <> <>
  1548 3 -1.105997 3.381156 -15.302525 114 " " T "A" 24 0.20500 0.20500 "THR " " CB " "    " 6 0 0 808080  ""  0 1 9 ""  1 ""  <> 0 1549 1 1548 1 20.94 770 0 770 770 "CCD mismatch"  <> <>
  1549 16 -1.216144 4.186068 -16.480231 114 " " T "A" 70 -0.68300 -0.68300 "THR " " OG1" "    " 8 0 0 FF2E2E  ""  0 1 9 "%UT"  13 ""  <> 0 1550 1 1549 1 18.46 771 0 771 771 "CCD mismatch"  <> <>
  1550 3 -0.613660 2.005713 -15.666200 114 " " T "A" 24 -0.18000 -0.18000 "THR " " CG2" "    " 6 0 0 808080  ""  0 1 9 ""  1 ""  <> 0 1551 3 1550 1 20.83 772 0 772 772 "CCD mismatch"  <> <>
  1551 43 -3.302200 2.752790 -16.462019 114 " " T "A" 21 0.30000 0.30000 "THR " " H  " "    " 1 0 0 FFFFFF  ""  -1 0 1 ""  1 ""  <> 0 1552 0 1551 <> 18 <> <> <> 1804 <> <> <>
  1552 41 -2.340411 2.812288 -13.665949 114 " " T "A" 21 0.06000 0.06000 "THR " " HA " "    " 1 0 0 FFFFFF  ""  -1 0 1 ""  1 ""  <> 0 1553 0 1552 <> 16.44 <> <> <> 1805 <> <> <>
  1553 41 -0.371057 3.840180 -14.640109 114 " " T "A" 21 0.06000 0.06000 "THR " " HB " "    " 1 0 0 FFFFFF  ""  -1 0 1 ""  1 ""  <> 0 1554 0 1553 <> 20.94 <> <> <> 1806 <> <> <>
  1554 42 -1.702758 3.695794 -17.148275 114 " " T "A" 21 0.41800 0.41800 "THR " " HG1" "    " 1 0 0 FFFFFF  ""  -1 0 1 ""  1 ""  <> 0 1555 0 1554 <> 18.46 <> <> <> 1807 <> <> <>
  1555 41 0.454049 2.016815 -15.886324 114 " " T "A" 21 0.06000 0.06000 "THR " "HG21" "    " 1 0 0 FFFFFF  ""  -1 0 1 ""  1 ""  <> 0 1556 0 1555 <> 20.83 <> <> <> 1808 <> <> <>
  1556 41 -0.785436 1.296471 -14.865289 114 " " T "A" 21 0.06000 0.06000 "THR " "HG22" "    " 1 0 0 FFFFFF  ""  -1 0 1 ""  1 ""  <> 0 1557 0 1556 <> 20.83 <> <> <> 1809 <> <> <>
  1557 41 -1.123886 1.611470 -16.545948 114 " " T "A" 21 0.06000 0.06000 "THR " "HG23" "    " 1 0 0 FFFFFF  ""  -1 0 1 ""  1 ""  <> 0 1558 0 1557 <> 20.83 <> <> <> 1810 <> <> <>
  1558 25 -4.015108 5.218926 -14.807303 115 " " D "A" 38 -0.50000 -0.50000 "ASP " " N  " "    " 7 0 0 2E2EFF  ""  0 1 9 ""  1 ""  <> 0 1559 1 1558 1 17.44 773 0 773 773 "CCD mismatch"  <> <>
  1559 3 -4.439138 6.608049 -14.688243 115 " " D "A" 24 0.14000 0.14000 "ASP " " CA " "    " 6 0 0 808080  ""  0 1 -70 ""  1 ""  FF2E2E  0 1560 1 1559 1 21.91 774 0 774 774 "CCD mismatch"  <> <>
  1560 2 -4.456562 7.166591 -13.262396 115 " " D "A" 24 0.50000 0.50000 "ASP " " C  " "    " 6 0 0 808080  ""  0 1 9 ""  1 ""  <> 0 1561 0 1560 1 21.09 775 0 775 775 "CCD mismatch"  <> <>
  1561 15 -4.221722 8.358912 -13.048074 115 " " D "A" 70 -0.50000 -0.50000 "ASP " " O  " "    " 8 0 0 FF2E2E  ""  0 1 9 ""  1 ""  <> 0 1562 0 1561 1 22 776 0 776 776 "CCD mismatch"  <> <>
  1562 3 -5.876276 6.749579 -15.225966 115 " " D "A" 24 -0.22000 -0.22000 "ASP " " CB " "    " 6 0 0 808080  ""  0 1 9 ""  1 ""  <> 0 1563 2 1562 1 25.31 777 0 777 777 "CCD mismatch"  <> <>
  1563 2 -6.098310 6.361619 -16.664900 115 " " D "A" 24 0.70000 0.70000 "ASP " " CG " "    " 6 0 0 808080  ""  0 1 9 "%UT"  13 ""  <> 0 1564 0 1563 1 37.84 778 0 778 778 "CCD mismatch"  <> <>
  1564 15 -5.196749 5.731406 -17.255020 115 " " D "A" 70 -0.80000 -0.80000 "ASP " " OD1" "    " 8 0 0 FF2E2E  ""  0 1 9 ""  1 ""  <> 0 1565 0 1564 1 35.07 779 0 779 779 "CCD mismatch"  <> <>
  1565 18 -7.183384 6.686710 -17.207752 115 " " D "A" 70 -0.80000 -0.80000 "ASP " " OD2" "    " 8 -1 0 FF2E2E  ""  0 1 9 ""  1 ""  <> 0 1566 0 1565 1 48.08 780 0 780 780 "CCD mismatch"  <> <>
  1566 43 -4.547869 4.638562 -15.440039 115 " " D "A" 21 0.30000 0.30000 "ASP " " H  " "    " 1 0 0 FFFFFF  ""  -1 0 1 ""  1 ""  <> 0 1567 0 1566 <> 17.44 <> <> <> 1811 <> <> <>
  1567 41 -3.762448 7.224227 -15.283691 115 " " D "A" 21 0.06000 0.06000 "ASP " " HA " "    " 1 0 0 FFFFFF  ""  -1 0 1 ""  1 ""  <> 0 1568 0 1567 <> 21.91 <> <> <> 1812 <> <> <>
  1568 41 -6.216026 7.780742 -15.104333 115 " " D "A" 21 0.06000 0.06000 "ASP " " HB3" "    " 1 0 0 FFFFFF  ""  -1 0 1 ""  1 ""  <> 0 1569 0 1568 <> 25.31 <> <> <> 1813 <> <> <>
  1569 41 -6.551018 6.127533 -14.633882 115 " " D "A" 21 0.06000 0.06000 "ASP " " HB2" "    " 1 0 0 FFFFFF  ""  -1 0 1 ""  1 ""  <> 0 1570 0 1569 <> 25.31 <> <> <> 1814 <> <> <>
  1570 25 -4.833410 6.319530 -12.298700 116 " " Q "A" 38 -0.50000 -0.50000 "GLN " " N  " "    " 7 0 0 2E2EFF  ""  0 1 9 ""  1 ""  <> 0 1571 1 1570 1 15.08 781 0 781 781 "CCD mismatch"  <> <>
  1571 3 -5.010619 6.764788 -10.929281 116 " " Q "A" 24 0.14000 0.14000 "GLN " " CA " "    " 6 0 0 808080  ""  0 1 -70 ""  1 ""  FF2E2E  0 1572 1 1571 1 14.91 782 0 782 782 "CCD mismatch"  <> <>
  1572 2 -3.864766 6.378048 -9.992987 116 " " Q "A" 24 0.50000 0.50000 "GLN " " C  " "    " 6 0 0 808080  ""  0 1 9 ""  1 ""  <> 0 1573 0 1572 1 15.45 783 0 783 783 "CCD mismatch"  <> <>
  1573 15 -3.960833 6.600944 -8.787852 116 " " Q "A" 70 -0.50000 -0.50000 "GLN " " O  " "    " 8 0 0 FF2E2E  ""  0 1 9 ""  1 ""  <> 0 1574 0 1573 1 13.61 784 0 784 784 "CCD mismatch"  <> <>
  1574 3 -6.332723 6.219829 -10.366073 116 " " Q "A" 24 -0.12000 -0.12000 "GLN " " CB " "    " 6 0 0 808080  ""  0 1 9 ""  1 ""  <> 0 1575 2 1574 1 19.23 785 0 785 785 "CCD mismatch"  <> <>
  1575 3 -7.597627 6.752668 -11.047265 116 " " Q "A" 24 -0.12000 -0.12000 "GLN " " CG " "    " 6 0 0 808080  ""  0 1 9 ""  1 ""  <> 0 1576 2 1575 1 22.46 786 0 786 786 "CCD mismatch"  <> <>
  1576 2 -7.668869 8.246413 -10.884781 116 " " Q "A" 24 0.50000 0.50000 "GLN " " CD " "    " 6 0 0 808080  ""  0 1 9 "%UT"  13 "Flip"  <> 0 1577 0 1576 1 32.49 787 0 787 787 "CCD mismatch"  0.0537149588192043 "Flip" 
  1577 15 -7.762189 8.974637 -11.996140 116 " " Q "A" 70 -0.50000 -0.50000 "GLN " " OE1" "    " 8 0 0 FF2E2E  ""  0 1 9 ""  1 ""  <> 0 1578 0 1577 1 33.37 788 0 788 788 "CCD mismatch"  <> <>
  1578 25 -7.597625 8.775703 -9.765268 116 " " Q "A" 38 -0.76000 -0.76000 "GLN " " NE2" "    " 7 0 0 2E2EFF  ""  0 1 9 ""  1 ""  <> 0 1579 2 1578 1 39.08 789 0 789 789 "CCD mismatch"  <> <>
  1579 43 -5.043651 5.350042 -12.501171 116 " " Q "A" 21 0.30000 0.30000 "GLN " " H  " "    " 1 0 0 FFFFFF  ""  -1 0 1 ""  1 ""  <> 0 1580 0 1579 <> 15.08 <> <> <> 1815 <> <> <>
  1580 41 -5.051172 7.849386 -10.859288 116 " " Q "A" 21 0.06000 0.06000 "GLN " " HA " "    " 1 0 0 FFFFFF  ""  -1 0 1 ""  1 ""  <> 0 1581 0 1580 <> 14.91 <> <> <> 1816 <> <> <>
  1581 41 -6.408912 6.438605 -9.299674 116 " " Q "A" 21 0.06000 0.06000 "GLN " " HB3" "    " 1 0 0 FFFFFF  ""  -1 0 1 ""  1 ""  <> 0 1582 0 1581 <> 19.23 <> <> <> 1817 <> <> <>
  1582 41 -6.347597 5.134689 -10.409781 116 " " Q "A" 21 0.06000 0.06000 "GLN " " HB2" "    " 1 0 0 FFFFFF  ""  -1 0 1 ""  1 ""  <> 0 1583 0 1582 <> 19.23 <> <> <> 1818 <> <> <>
  1583 41 -8.485340 6.302860 -10.601610 116 " " Q "A" 21 0.06000 0.06000 "GLN " " HG3" "    " 1 0 0 FFFFFF  ""  -1 0 1 ""  1 ""  <> 0 1584 0 1583 <> 22.46 <> <> <> 1819 <> <> <>
  1584 41 -7.607404 6.488971 -12.105816 116 " " Q "A" 21 0.06000 0.06000 "GLN " " HG2" "    " 1 0 0 FFFFFF  ""  -1 0 1 ""  1 ""  <> 0 1585 0 1584 <> 22.46 <> <> <> 1820 <> <> <>
  1585 43 -7.624589 9.781633 -9.683142 116 " " Q "A" 21 0.38000 0.38000 "GLN " "HE22" "    " 1 0 0 FFFFFF  ""  -1 0 1 ""  1 ""  <> 0 1586 0 1585 <> 39.08 <> <> <> 1821 <> <> <>
  1586 43 -7.506204 8.211121 -8.933614 116 " " Q "A" 21 0.38000 0.38000 "GLN " "HE21" "    " 1 0 0 FFFFFF  ""  -1 0 1 ""  1 ""  <> 0 1587 0 1586 <> 39.08 <> <> <> 1822 <> <> <>
  1587 25 -2.770058 5.818765 -10.517402 117 " " D "A" 38 -0.50000 -0.50000 "ASP " " N  " "    " 7 0 0 2E2EFF  ""  1 1 9 ""  1 ""  <> 0 1588 1 1587 1 13.43 790 0 790 790 "CCD mismatch"  <> <>
  1588 3 -1.690299 5.381272 -9.639920 117 " " D "A" 24 0.14000 0.14000 "ASP " " CA " "    " 6 0 0 808080  ""  1 1 -70 ""  1 ""  FF2E2E  0 1589 1 1588 1 16.4 791 0 791 791 "CCD mismatch"  <> <>
  1589 2 -1.105255 6.515740 -8.795008 117 " " D "A" 24 0.50000 0.50000 "ASP " " C  " "    " 6 0 0 808080  ""  1 1 9 ""  1 ""  <> 0 1590 0 1589 1 14.96 792 0 792 792 "CCD mismatch"  <> <>
  1590 15 -0.994474 6.400974 -7.572571 117 " " D "A" 70 -0.50000 -0.50000 "ASP " " O  " "    " 8 0 0 FF2E2E  ""  1 1 9 ""  1 ""  <> 0 1591 0 1590 1 13.82 793 0 793 793 "CCD mismatch"  <> <>
  1591 3 -0.552964 4.747726 -10.442590 117 " " D "A" 24 -0.22000 -0.22000 "ASP " " CB " "    " 6 0 0 808080  ""  1 1 9 ""  1 ""  <> 0 1592 2 1591 1 14.79 794 0 794 794 "CCD mismatch"  <> <>
  1592 2 -0.822911 3.418634 -11.080697 117 " " D "A" 24 0.70000 0.70000 "ASP " " CG " "    " 6 0 0 808080  ""  1 1 9 "%UT"  13 ""  <> 0 1593 0 1592 1 17.56 795 0 795 795 "CCD mismatch"  <> <>
  1593 15 -1.939876 2.866090 -10.875766 117 " " D "A" 70 -0.80000 -0.80000 "ASP " " OD1" "    " 8 0 0 FF2E2E  ""  1 1 9 ""  1 ""  <> 0 1594 0 1593 1 15.81 796 0 796 796 "CCD mismatch"  <> <>
  1594 18 0.074353 2.929467 -11.822225 117 " " D "A" 70 -0.80000 -0.80000 "ASP " " OD2" "    " 8 -1 0 FF2E2E  ""  1 1 9 ""  1 ""  <> 0 1595 0 1594 1 15.95 797 0 797 797 "CCD mismatch"  <> <>
  1595 43 -2.686898 5.638069 -11.508915 117 " " D "A" 21 0.30000 0.30000 "ASP " " H  " "    " 1 0 0 FFFFFF  ""  -1 0 1 ""  1 ""  <> 0 1596 0 1595 <> 13.43 <> <> <> 1823 <> <> <>
  1596 41 -2.091796 4.646003 -8.938011 117 " " D "A" 21 0.06000 0.06000 "ASP " " HA " "    " 1 0 0 FFFFFF  ""  -1 0 1 ""  1 ""  <> 0 1597 0 1596 <> 16.4 <> <> <> 1824 <> <> <>
  1597 41 0.306058 4.593350 -9.795009 117 " " D "A" 21 0.06000 0.06000 "ASP " " HB3" "    " 1 0 0 FFFFFF  ""  -1 0 1 ""  1 ""  <> 0 1598 0 1597 <> 14.79 <> <> <> 1825 <> <> <>
  1598 41 -0.234730 5.431846 -11.230907 117 " " D "A" 21 0.06000 0.06000 "ASP " " HB2" "    " 1 0 0 FFFFFF  ""  -1 0 1 ""  1 ""  <> 0 1599 0 1598 <> 14.79 <> <> <> 1826 <> <> <>
  1599 25 -0.713716 7.621055 -9.439086 118 " " E "A" 38 -0.50000 -0.50000 "GLU " " N  " "    " 7 0 0 2E2EFF  ""  1 1 9 ""  1 ""  <> 0 1600 1 1599 1 14.7 798 0 798 798 "CCD mismatch"  <> <>
  1600 3 -0.110992 8.723375 -8.706535 118 " " E "A" 24 0.14000 0.14000 "GLU " " CA " "    " 6 0 0 808080  ""  1 1 -70 ""  1 ""  FF2E2E  0 1601 1 1600 1 16.26 799 0 799 799 "CCD mismatch"  <> <>
  1601 2 -1.125571 9.384198 -7.768377 118 " " E "A" 24 0.50000 0.50000 "GLU " " C  " "    " 6 0 0 808080  ""  1 1 9 ""  1 ""  <> 0 1602 0 1601 1 16.01 800 0 800 800 "CCD mismatch"  <> <>
  1602 15 -0.758617 9.837445 -6.682285 118 " " E "A" 70 -0.50000 -0.50000 "GLU " " O  " "    " 8 0 0 FF2E2E  ""  1 1 9 ""  1 ""  <> 0 1603 0 1602 1 14.94 801 0 801 801 "CCD mismatch"  <> <>
  1603 3 0.534935 9.748792 -9.663389 118 " " E "A" 24 -0.12000 -0.12000 "GLU " " CB " "    " 6 0 0 808080  ""  1 1 9 ""  1 ""  <> 0 1604 2 1603 1 24.44 802 0 802 802 "CCD mismatch"  <> <>
  1604 3 1.895810 9.285252 -10.200139 118 " " E "A" 24 -0.22000 -0.22000 "GLU " " CG " "    " 6 0 0 808080  ""  1 1 9 ""  1 ""  <> 0 1605 2 1604 1 30.96 803 0 803 803 "CCD mismatch"  <> <>
  1605 2 2.962636 9.028431 -9.138791 118 " " E "A" 24 0.70000 0.70000 "GLU " " CD " "    " 6 0 0 808080  ""  1 1 9 "%UT"  13 ""  <> 0 1606 0 1605 1 37.52 804 0 804 804 "CCD mismatch"  10 <>
  1606 15 3.394985 10.008571 -8.488489 118 " " E "A" 70 -0.80000 -0.80000 "GLU " " OE1" "    " 8 0 0 FF2E2E  ""  1 1 9 ""  1 ""  <> 0 1607 0 1606 1 44.89 805 0 805 805 "CCD mismatch"  <> <>
  1607 18 3.344813 7.850535 -8.932144 118 " " E "A" 70 -0.80000 -0.80000 "GLU " " OE2" "    " 8 -1 0 FF2E2E  ""  1 1 9 ""  1 ""  <> 0 1608 0 1607 1 25.87 806 0 806 806 "CCD mismatch"  <> <>
  1608 43 -0.778834 7.696324 -10.446420 118 " " E "A" 21 0.30000 0.30000 "GLU " " H  " "    " 1 0 0 FFFFFF  ""  -1 0 1 ""  1 ""  <> 0 1609 0 1608 <> 14.7 <> <> <> 1827 <> <> <>
  1609 41 0.655748 8.313874 -8.048479 118 " " E "A" 21 0.06000 0.06000 "GLU " " HA " "    " 1 0 0 FFFFFF  ""  -1 0 1 ""  1 ""  <> 0 1610 0 1609 <> 16.26 <> <> <> 1828 <> <> <>
  1610 41 0.654031 10.713223 -9.166143 118 " " E "A" 21 0.06000 0.06000 "GLU " " HB3" "    " 1 0 0 FFFFFF  ""  -1 0 1 ""  1 ""  <> 0 1611 0 1610 <> 24.44 <> <> <> 1829 <> <> <>
  1611 41 -0.131132 9.936699 -10.506289 118 " " E "A" 21 0.06000 0.06000 "GLU " " HB2" "    " 1 0 0 FFFFFF  ""  -1 0 1 ""  1 ""  <> 0 1612 0 1611 <> 24.44 <> <> <> 1830 <> <> <>
  1612 41 2.280600 10.036290 -10.891182 118 " " E "A" 21 0.06000 0.06000 "GLU " " HG3" "    " 1 0 0 FFFFFF  ""  -1 0 1 ""  1 ""  <> 0 1613 0 1612 <> 30.96 <> <> <> 1831 <> <> <>
  1613 41 1.756344 8.383179 -10.798774 118 " " E "A" 21 0.06000 0.06000 "GLU " " HG2" "    " 1 0 0 FFFFFF  ""  -1 0 1 ""  1 ""  <> 0 1614 0 1613 <> 30.96 <> <> <> 1832 <> <> <>
  1614 25 -2.399771 9.427038 -8.179976 119 " " E "A" 38 -0.50000 -0.50000 "GLU " " N  " "    " 7 0 0 2E2EFF  ""  1 1 9 ""  1 ""  <> 0 1615 1 1614 1 13.7 807 0 807 807 "CCD mismatch"  <> <>
  1615 3 -3.446745 9.954144 -7.321028 119 " " E "A" 24 0.14000 0.14000 "GLU " " CA " "    " 6 0 0 808080  ""  1 1 -70 ""  1 ""  FF2E2E  0 1616 1 1615 1 15.56 808 0 808 808 "CCD mismatch"  <> <>
  1616 2 -3.616647 9.141178 -6.036225 119 " " E "A" 24 0.50000 0.50000 "GLU " " C  " "    " 6 0 0 808080  ""  1 1 9 ""  1 ""  <> 0 1617 0 1616 1 11.64 809 0 809 809 "CCD mismatch"  <> <>
  1617 15 -3.733116 9.703788 -4.946287 119 " " E "A" 70 -0.50000 -0.50000 "GLU " " O  " "    " 8 0 0 FF2E2E  ""  1 1 9 ""  1 ""  <> 0 1618 0 1617 1 10.58 810 0 810 810 "CCD mismatch"  <> <>
  1618 3 -4.774050 9.972218 -8.068418 119 " " E "A" 24 -0.12000 -0.12000 "GLU " " CB " "    " 6 0 0 808080  ""  1 1 9 ""  1 ""  <> 0 1619 2 1618 1 18.5 811 0 811 811 "CCD mismatch"  <> <>
  1619 3 -5.883318 10.558383 -7.236882 119 " " E "A" 24 -0.22000 -0.22000 "GLU " " CG " "    " 6 0 0 808080  ""  1 1 9 ""  1 ""  <> 0 1620 2 1619 1 26.28 812 0 812 812 "CCD mismatch"  <> <>
  1620 2 -5.615022 11.970411 -6.742475 119 " " E "A" 24 0.70000 0.70000 "GLU " " CD " "    " 6 0 0 808080  ""  1 1 9 "%UT"  13 ""  <> 0 1621 0 1620 1 34.25 813 0 813 813 "CCD mismatch"  83.609294960534 <>
  1621 15 -4.653140 12.612493 -7.233238 119 " " E "A" 70 -0.80000 -0.80000 "GLU " " OE1" "    " 8 0 0 FF2E2E  ""  1 1 9 ""  1 ""  <> 0 1622 0 1621 1 35.05 814 0 814 814 "CCD mismatch"  <> <>
  1622 18 -6.376101 12.435224 -5.862316 119 " " E "A" 70 -0.80000 -0.80000 "GLU " " OE2" "    " 8 -1 0 FF2E2E  ""  1 1 9 ""  1 ""  <> 0 1623 0 1622 1 38.72 815 0 815 815 "CCD mismatch"  <> <>
  1623 43 -2.672643 9.080914 -9.090433 119 " " E "A" 21 0.30000 0.30000 "GLU " " H  " "    " 1 0 0 FFFFFF  ""  -1 0 1 ""  1 ""  <> 0 1624 0 1623 <> 13.7 <> <> <> 1833 <> <> <>
  1624 41 -3.057241 10.919801 -7.020251 119 " " E "A" 21 0.06000 0.06000 "GLU " " HA " "    " 1 0 0 FFFFFF  ""  -1 0 1 ""  1 ""  <> 0 1625 0 1624 <> 15.56 <> <> <> 1834 <> <> <>
  1625 41 -5.052278 8.965281 -8.378870 119 " " E "A" 21 0.06000 0.06000 "GLU " " HB3" "    " 1 0 0 FFFFFF  ""  -1 0 1 ""  1 ""  <> 0 1626 0 1625 <> 18.5 <> <> <> 1835 <> <> <>
  1626 41 -4.674710 10.543577 -8.991965 119 " " E "A" 21 0.06000 0.06000 "GLU " " HB2" "    " 1 0 0 FFFFFF  ""  -1 0 1 ""  1 ""  <> 0 1627 0 1626 <> 18.5 <> <> <> 1836 <> <> <>
  1627 41 -6.144852 9.914465 -6.395881 119 " " E "A" 21 0.06000 0.06000 "GLU " " HG3" "    " 1 0 0 FFFFFF  ""  -1 0 1 ""  1 ""  <> 0 1628 0 1627 <> 26.28 <> <> <> 1837 <> <> <>
  1628 41 -6.785186 10.605183 -7.846439 119 " " E "A" 21 0.06000 0.06000 "GLU " " HG2" "    " 1 0 0 FFFFFF  ""  -1 0 1 ""  1 ""  <> 0 1629 0 1628 <> 26.28 <> <> <> 1838 <> <> <>
  1629 25 -3.620773 7.813345 -6.169973 120 " " H "A" 38 -0.50000 -0.50000 "HIE " " N  " "    " 7 0 0 2E2EFF  ""  1 1 9 ""  1 ""  <> 0 1630 1 1629 1 12.17 816 0 816 816 "CCD mismatch"  <> <>
  1630 3 -3.690227 6.940077 -5.008064 120 " " H "A" 24 0.14000 0.14000 "HIE " " CA " "    " 6 0 0 808080  ""  1 1 -70 ""  1 ""  FF2E2E  0 1631 1 1630 1 11.83 817 0 817 817 "CCD mismatch"  <> <>
  1631 2 -2.499068 7.192286 -4.090383 120 " " H "A" 24 0.50000 0.50000 "HIE " " C  " "    " 6 0 0 808080  ""  1 1 9 ""  1 ""  <> 0 1632 0 1631 1 9.4 818 0 818 818 "CCD mismatch"  <> <>
  1632 15 -2.653475 7.238710 -2.886569 120 " " H "A" 70 -0.50000 -0.50000 "HIE " " O  " "    " 8 0 0 FF2E2E  ""  1 1 9 ""  1 ""  <> 0 1633 0 1632 1 9.48 819 0 819 819 "CCD mismatch"  <> <>
  1633 3 -3.723400 5.463891 -5.398720 120 " " H "A" 24 -0.12000 -0.12000 "HIE " " CB " "    " 6 0 0 808080  ""  1 1 9 ""  1 ""  <> 0 1634 2 1633 1 10.87 820 0 820 820 "CCD mismatch"  <> <>
  1634 2 -4.947124 5.030719 -6.152271 120 " " H "A" 24 0.26000 0.26000 "HIE " " CG " "    " 6 0 0 808080  ""  1 1 9 "%UT"  13 "Flip HIE"  <> 0 1635 0 1634 1 13.19 821 0 821 821 "CCD mismatch"  <> "Flip HIE" 
  1635 25 -5.041354 4.209860 -7.211811 120 " " H "A" 38 -0.56300 -0.56300 "HIE " " ND1" "    " 7 0 0 2E2EFF  ""  1 1 9 ""  1 ""  <> 0 1636 0 1635 1 18.76 822 0 822 822 "CCD mismatch"  <> <>
  1636 2 -6.228744 5.439264 -5.784031 120 " " H "A" 24 -0.28600 -0.28600 "HIE " " CD2" "    " 6 0 0 808080  ""  1 1 9 ""  1 ""  <> 0 1637 1 1636 1 13.62 823 0 823 823 "CCD mismatch"  <> <>
  1637 2 -6.376749 4.112516 -7.535020 120 " " H "A" 24 0.27500 0.27500 "HIE " " CE1" "    " 6 0 0 808080  ""  1 1 9 ""  1 ""  <> 0 1638 1 1637 1 16.66 824 0 824 824 "CCD mismatch"  <> <>
  1638 25 -7.054801 4.871184 -6.658916 120 " " H "A" 38 -0.25700 -0.25700 "HIE " " NE2" "    " 7 0 0 2E2EFF  ""  1 1 9 ""  1 ""  <> 0 1639 1 1638 1 16.62 825 0 825 825 "CCD mismatch"  <> <>
  1639 43 -3.544172 7.379003 -7.081781 120 " " H "A" 21 0.30000 0.30000 "HIE " " H  " "    " 1 0 0 FFFFFF  ""  -1 0 1 ""  1 ""  <> 0 1640 0 1639 <> 12.17 <> <> <> 1839 <> <> <>
  1640 41 -4.590308 7.183413 -4.440452 120 " " H "A" 21 0.06000 0.06000 "HIE " " HA " "    " 1 0 0 FFFFFF  ""  -1 0 1 ""  1 ""  <> 0 1641 0 1640 <> 11.83 <> <> <> 1840 <> <> <>
  1641 41 -3.641712 4.842010 -4.510744 120 " " H "A" 21 0.06000 0.06000 "HIE " " HB3" "    " 1 0 0 FFFFFF  ""  -1 0 1 ""  1 ""  <> 0 1642 0 1641 <> 10.87 <> <> <> 1841 <> <> <>
  1642 41 -2.856650 5.220632 -6.013969 120 " " H "A" 21 0.06000 0.06000 "HIE " " HB2" "    " 1 0 0 FFFFFF  ""  -1 0 1 ""  1 ""  <> 0 1643 0 1642 <> 10.87 <> <> <> 1842 <> <> <>
  1643 41 -6.581790 6.076615 -4.986625 120 " " H "A" 21 0.18700 0.18700 "HIE " " HD2" "    " 1 0 0 FFFFFF  ""  -1 0 1 ""  1 ""  <> 0 1644 0 1643 <> 13.62 <> <> <> 1844 <> <> <>
  1644 41 -6.800296 3.529816 -8.339964 120 " " H "A" 21 0.07800 0.07800 "HIE " " HE1" "    " 1 0 0 FFFFFF  ""  -1 0 1 ""  1 ""  <> 0 1645 0 1644 <> 16.66 <> <> <> 1845 <> <> <>
  1645 25 -1.302751 7.302955 -4.665016 121 " " C "A" 38 -0.50000 -0.50000 "CYS " " N  " "    " 7 0 0 2E2EFF  ""  1 1 9 ""  1 ""  <> 0 1647 1 1645 1 9.3 826 0 826 826 "CCD mismatch"  <> <>
  1646 3 -0.104246 7.614432 -3.897027 121 " " C "A" 24 0.14000 0.14000 "CYS " " CA " "    " 6 0 0 808080  ""  1 1 -70 ""  1 ""  FF2E2E  0 1648 1 1646 1 8.75 827 0 827 827 "CCD mismatch"  <> <>
  1647 2 -0.224512 8.935564 -3.136494 121 " " C "A" 24 0.50000 0.50000 "CYS " " C  " "    " 6 0 0 808080  ""  1 1 9 ""  1 ""  <> 0 1649 0 1647 1 11.23 828 0 828 828 "CCD mismatch"  <> <>
  1648 15 0.079469 9.024486 -1.937457 121 " " C "A" 70 -0.50000 -0.50000 "CYS " " O  " "    " 8 0 0 FF2E2E  ""  1 1 9 ""  1 ""  <> 0 1650 0 1648 1 8.59 829 0 829 829 "CCD mismatch"  <> <>
  1649 3 1.091362 7.630825 -4.836242 121 " " C "A" 24 0.02000 0.02000 "CYS " " CB " "    " 6 0 0 808080  ""  1 1 9 ""  1 ""  <> 0 1651 2 1649 1 14.08 830 0 830 830 "CCD mismatch"  <> <>
  1650 49 2.658766 8.014529 -4.027051 121 " " C "A" 143 -0.33500 -0.33500 "CYS " " SG " "    " 16 0 0 FFFF6B  ""  1 1 9 "%UT"  13 ""  <> 0 1652 1 1650 1 16.1 831 0 831 831 "CCD mismatch"  <> <>
  1651 43 -1.206234 7.221069 -5.669090 121 " " C "A" 21 0.30000 0.30000 "CYS " " H  " "    " 1 0 0 FFFFFF  ""  -1 0 1 ""  1 ""  <> 0 1653 0 1651 <> 9.3 <> <> <> 1846 <> <> <>
  1652 41 0.019889 6.813631 -3.172285 121 " " C "A" 21 0.06000 0.06000 "CYS " " HA " "    " 1 0 0 FFFFFF  ""  -1 0 1 ""  1 ""  <> 0 1654 0 1652 <> 8.75 <> <> <> 1847 <> <> <>
  1653 41 0.958628 8.350913 -5.640020 121 " " C "A" 21 0.08000 0.08000 "CYS " " HB3" "    " 1 0 0 FFFFFF  ""  -1 0 1 ""  1 ""  <> 0 1655 0 1653 <> 14.08 <> <> <> 1848 <> <> <>
  1654 41 1.182833 6.655953 -5.313076 121 " " C "A" 21 0.08000 0.08000 "CYS " " HB2" "    " 1 0 0 FFFFFF  ""  -1 0 1 ""  1 ""  <> 0 1656 0 1654 <> 14.08 <> <> <> 1849 <> <> <>
  1655 41 2.734713 6.886375 -3.315491 121 " " C "A" 21 0.15500 0.15500 "CYS " " HG " "    " 1 0 0 FFFFFF  ""  -1 0 1 ""  1 ""  <> 0 1657 0 1655 <> 16.1 <> <> <> 1850 <> <> <>
  1656 25 -0.713457 9.963793 -3.840604 122 " " R "A" 38 -0.50000 -0.50000 "ARG " " N  " "    " 7 0 0 2E2EFF  ""  1 1 9 ""  1 ""  <> 0 1658 1 1656 1 9.91 832 0 832 832 "CCD mismatch"  <> <>
  1657 3 -0.946766 11.257813 -3.219987 122 " " R "A" 24 0.14000 0.14000 "ARG " " CA " "    " 6 0 0 808080  ""  1 1 -70 ""  1 ""  FF2E2E  0 1659 1 1657 1 13 833 0 833 833 "CCD mismatch"  <> <>
  1658 2 -1.902711 11.170024 -2.034097 122 " " R "A" 24 0.50000 0.50000 "ARG " " C  " "    " 6 0 0 808080  ""  1 1 9 ""  1 ""  <> 0 1660 0 1658 1 12.03 834 0 834 834 "CCD mismatch"  <> <>
  1659 15 -1.624029 11.758527 -0.988462 122 " " R "A" 70 -0.50000 -0.50000 "ARG " " O  " "    " 8 0 0 FF2E2E  ""  1 1 9 ""  1 ""  <> 0 1661 0 1659 1 9.56 835 0 835 835 "CCD mismatch"  <> <>
  1660 3 -1.505574 12.268642 -4.240371 122 " " R "A" 24 -0.12000 -0.12000 "ARG " " CB " "    " 6 0 0 808080  ""  1 1 9 ""  1 ""  <> 0 1662 2 1660 1 14.97 836 0 836 836 "CCD mismatch"  <> <>
  1661 3 -1.548889 13.685065 -3.706740 122 " " R "A" 24 -0.05000 -0.05000 "ARG " " CG " "    " 6 0 0 808080  ""  1 1 9 ""  1 ""  <> 0 1663 2 1661 1 22.15 837 0 837 837 "CCD mismatch"  <> <>
  1662 3 -2.053632 14.663525 -4.754255 122 " " R "A" 24 0.19000 0.19000 "ARG " " CD " "    " 6 0 0 808080  ""  1 1 9 ""  1 ""  <> 0 1664 2 1662 1 29 838 0 838 838 "CCD mismatch"  <> <>
  1663 25 -3.473111 14.492328 -5.039297 122 " " R "A" 38 -0.69997 -0.69997 "ARG " " NE " "    " 7 0 0 2E2EFF  ""  1 1 9 ""  1 ""  <> 0 1665 1 1663 1 31.99 839 0 839 839 "CCD mismatch"  <> <>
  1664 2 -4.448515 14.811836 -4.195488 122 " " R "A" 24 0.63990 0.63990 "ARG " " CZ " "    " 6 0 0 808080  ""  1 1 9 ""  1 ""  <> 0 1666 0 1664 1 37.96 840 0 840 840 "CCD mismatch"  <> <>
  1665 25 -4.206991 15.038432 -2.911537 122 " " R "A" 38 -0.79997 -0.79997 "ARG " " NH1" "    " 7 0 0 2E2EFF  ""  1 1 9 ""  1 ""  <> 0 1667 2 1665 1 37.23 841 0 841 841 "CCD mismatch"  <> <>
  1666 31 -5.693445 14.908213 -4.650629 122 " " R "A" 38 -0.79997 -0.79997 "ARG " " NH2" "    " 7 1 0 2E2EFF  ""  1 1 9 ""  1 ""  <> 0 1668 2 1666 1 38.85 842 0 842 842 "CCD mismatch"  <> <>
  1667 43 -0.942383 9.864411 -4.822462 122 " " R "A" 21 0.30000 0.30000 "ARG " " H  " "    " 1 0 0 FFFFFF  ""  -1 0 1 ""  1 ""  <> 0 1669 0 1667 <> 9.91 <> <> <> 1851 <> <> <>
  1668 41 0.018002 11.624272 -2.862642 122 " " R "A" 21 0.06000 0.06000 "ARG " " HA " "    " 1 0 0 FFFFFF  ""  -1 0 1 ""  1 ""  <> 0 1670 0 1668 <> 13 <> <> <> 1852 <> <> <>
  1669 41 -2.494702 11.954397 -4.573747 122 " " R "A" 21 0.06000 0.06000 "ARG " " HB3" "    " 1 0 0 FFFFFF  ""  -1 0 1 ""  1 ""  <> 0 1671 0 1669 <> 14.97 <> <> <> 1853 <> <> <>
  1670 41 -0.873803 12.250803 -5.129645 122 " " R "A" 21 0.06000 0.06000 "ARG " " HB2" "    " 1 0 0 FFFFFF  ""  -1 0 1 ""  1 ""  <> 0 1672 0 1670 <> 14.97 <> <> <> 1854 <> <> <>
  1671 41 -0.555518 14.001976 -3.386986 122 " " R "A" 21 0.06000 0.06000 "ARG " " HG3" "    " 1 0 0 FFFFFF  ""  -1 0 1 ""  1 ""  <> 0 1673 0 1671 <> 22.15 <> <> <> 1855 <> <> <>
  1672 41 -2.128294 13.694038 -2.792600 122 " " R "A" 21 0.06000 0.06000 "ARG " " HG2" "    " 1 0 0 FFFFFF  ""  -1 0 1 ""  1 ""  <> 0 1674 0 1672 <> 22.15 <> <> <> 1856 <> <> <>
  1673 41 -1.537898 14.479628 -5.697426 122 " " R "A" 21 0.06000 0.06000 "ARG " " HD3" "    " 1 0 0 FFFFFF  ""  -1 0 1 ""  1 ""  <> 0 1675 0 1673 <> 29 <> <> <> 1857 <> <> <>
  1674 41 -1.820300 15.693772 -4.483283 122 " " R "A" 21 0.06000 0.06000 "ARG " " HD2" "    " 1 0 0 FFFFFF  ""  -1 0 1 ""  1 ""  <> 0 1676 0 1674 <> 29 <> <> <> 1858 <> <> <>
  1675 43 -3.720218 14.121951 -5.951538 122 " " R "A" 21 0.44000 0.44000 "ARG " " HE " "    " 1 0 0 FFFFFF  ""  -1 0 1 ""  1 ""  <> 0 1677 0 1675 <> 31.99 <> <> <> 1859 <> <> <>
  1676 43 -4.944787 15.237662 -2.249605 122 " " R "A" 21 0.46000 0.46000 "ARG " "HH12" "    " 1 0 0 FFFFFF  ""  -1 0 1 ""  1 ""  <> 0 1678 0 1676 <> 37.23 <> <> <> 1860 <> <> <>
  1677 43 -3.260198 14.976668 -2.568404 122 " " R "A" 21 0.46000 0.46000 "ARG " "HH11" "    " 1 0 0 FFFFFF  ""  -1 0 1 ""  1 ""  <> 0 1679 0 1677 <> 37.23 <> <> <> 1861 <> <> <>
  1678 44 -6.436858 15.251180 -4.064304 122 " " R "A" 21 0.46000 0.46000 "ARG " "HH22" "    " 1 0 0 FFFFFF  ""  -1 0 1 ""  1 ""  <> 0 1680 0 1678 <> 38.85 <> <> <> 1862 <> <> <>
  1679 44 -5.913696 14.545442 -5.571499 122 " " R "A" 21 0.46000 0.46000 "ARG " "HH21" "    " 1 0 0 FFFFFF  ""  -1 0 1 ""  1 ""  <> 0 1681 0 1679 <> 38.85 <> <> <> 1863 <> <> <>
  1680 25 -3.023060 10.455466 -2.204399 123 " " K "A" 38 -0.50000 -0.50000 "LYS " " N  " "    " 7 0 0 2E2EFF  ""  1 1 9 ""  1 ""  <> 0 1682 1 1680 1 9.79 843 0 843 843 "CCD mismatch"  <> <>
  1681 3 -4.024355 10.330351 -1.152808 123 " " K "A" 24 0.14000 0.14000 "LYS " " CA " "    " 6 0 0 808080  ""  1 1 -70 ""  1 ""  FF2E2E  0 1683 1 1681 1 11.76 844 0 844 844 "CCD mismatch"  <> <>
  1682 2 -3.514506 9.536004 0.048494 123 " " K "A" 24 0.50000 0.50000 "LYS " " C  " "    " 6 0 0 808080  ""  1 1 9 ""  1 ""  <> 0 1684 0 1682 1 10.03 845 0 845 845 "CCD mismatch"  <> <>
  1683 15 -3.841452 9.867949 1.186385 123 " " K "A" 70 -0.50000 -0.50000 "LYS " " O  " "    " 8 0 0 FF2E2E  ""  1 1 9 ""  1 ""  <> 0 1685 0 1683 1 9.08 846 0 846 846 "CCD mismatch"  <> <>
  1684 3 -5.322594 9.706950 -1.699332 123 " " K "A" 24 -0.12000 -0.12000 "LYS " " CB " "    " 6 0 0 808080  ""  1 1 9 ""  1 ""  <> 0 1686 2 1684 1 14.19 847 0 847 847 "CCD mismatch"  <> <>
  1685 3 -6.173150 10.647198 -2.539219 123 " " K "A" 24 -0.12000 -0.12000 "LYS " " CG " "    " 6 0 0 808080  ""  1 1 9 ""  1 ""  <> 0 1687 2 1685 1 18.33 848 0 848 848 "CCD mismatch"  <> <>
  1686 3 -6.719934 11.845075 -1.719651 123 " " K "A" 24 -0.12000 -0.12000 "LYS " " CD " "    " 6 0 0 808080  ""  1 1 9 ""  1 ""  <> 0 1688 2 1686 1 23.14 849 0 849 849 "CCD mismatch"  <> <>
  1687 3 -7.429044 12.916123 -2.540431 123 " " K "A" 24 0.19000 0.19000 "LYS " " CE " "    " 6 0 0 808080  ""  1 1 9 ""  1 ""  <> 0 1689 2 1687 1 32.3 850 0 850 850 "CCD mismatch"  <> <>
  1688 32 -7.638389 14.169750 -1.728740 123 " " K "A" 38 -0.30000 -0.30000 "LYS " " NZ " "    " 7 1 0 2E2EFF  ""  1 1 9 "%UT"  13 ""  <> 0 1690 3 1688 1 21.12 851 0 851 851 "CCD mismatch"  <> <>
  1689 43 -3.218920 10.006594 -3.090825 123 " " K "A" 21 0.30000 0.30000 "LYS " " H  " "    " 1 0 0 FFFFFF  ""  -1 0 1 ""  1 ""  <> 0 1691 0 1689 <> 9.79 <> <> <> 1864 <> <> <>
  1690 41 -4.200325 11.330570 -0.771212 123 " " K "A" 21 0.06000 0.06000 "LYS " " HA " "    " 1 0 0 FFFFFF  ""  -1 0 1 ""  1 ""  <> 0 1692 0 1690 <> 11.76 <> <> <> 1865 <> <> <>
  1691 41 -5.945719 9.374180 -0.868977 123 " " K "A" 21 0.06000 0.06000 "LYS " " HB3" "    " 1 0 0 FFFFFF  ""  -1 0 1 ""  1 ""  <> 0 1693 0 1691 <> 14.19 <> <> <> 1866 <> <> <>
  1692 41 -5.088009 8.806710 -2.269971 123 " " K "A" 21 0.06000 0.06000 "LYS " " HB2" "    " 1 0 0 FFFFFF  ""  -1 0 1 ""  1 ""  <> 0 1694 0 1692 <> 14.19 <> <> <> 1867 <> <> <>
  1693 41 -7.004725 10.094019 -2.976903 123 " " K "A" 21 0.06000 0.06000 "LYS " " HG3" "    " 1 0 0 FFFFFF  ""  -1 0 1 ""  1 ""  <> 0 1695 0 1693 <> 18.33 <> <> <> 1868 <> <> <>
  1694 41 -5.581659 11.016427 -3.377615 123 " " K "A" 21 0.06000 0.06000 "LYS " " HG2" "    " 1 0 0 FFFFFF  ""  -1 0 1 ""  1 ""  <> 0 1696 0 1694 <> 18.33 <> <> <> 1869 <> <> <>
  1695 41 -5.933810 12.295893 -1.135516 123 " " K "A" 21 0.06000 0.06000 "LYS " " HD3" "    " 1 0 0 FFFFFF  ""  -1 0 1 ""  1 ""  <> 0 1697 0 1695 <> 23.14 <> <> <> 1870 <> <> <>
  1696 41 -7.431735 11.446996 -1.003317 123 " " K "A" 21 0.06000 0.06000 "LYS " " HD2" "    " 1 0 0 FFFFFF  ""  -1 0 1 ""  1 ""  <> 0 1698 0 1696 <> 23.14 <> <> <> 1871 <> <> <>
  1697 41 -8.381808 12.552557 -2.925619 123 " " K "A" 21 0.06000 0.06000 "LYS " " HE3" "    " 1 0 0 FFFFFF  ""  -1 0 1 ""  1 ""  <> 0 1699 0 1697 <> 32.3 <> <> <> 1872 <> <> <>
  1698 41 -6.813554 13.115544 -3.394503 123 " " K "A" 21 0.06000 0.06000 "LYS " " HE2" "    " 1 0 0 FFFFFF  ""  -1 0 1 ""  1 ""  <> 0 1700 0 1698 <> 32.3 <> <> <> 1873 <> <> <>
  1699 44 -6.771362 14.434606 -1.268467 123 " " K "A" 21 0.33000 0.33000 "LYS " " HZ1" "    " 1 0 0 FFFFFF  ""  -1 0 1 ""  1 ""  <> 0 1701 0 1699 <> 21.12 <> <> <> 1874 <> <> <>
  1700 44 -7.978362 14.923188 -2.306905 123 " " K "A" 21 0.33000 0.33000 "LYS " " HZ2" "    " 1 0 0 FFFFFF  ""  -1 0 1 ""  1 ""  <> 0 1702 0 1700 <> 21.12 <> <> <> 1875 <> <> <>
  1701 44 -8.326913 13.965331 -1.014434 123 " " K "A" 21 0.33000 0.33000 "LYS " " HZ3" "    " 1 0 0 FFFFFF  ""  -1 0 1 ""  1 ""  <> 0 1703 0 1701 <> 21.12 <> <> <> 1876 <> <> <>
  1702 25 -2.679052 8.524802 -0.186415 124 " " V "A" 38 -0.50000 -0.50000 "VAL " " N  " "    " 7 0 0 2E2EFF  ""  1 1 9 ""  1 ""  <> 0 1704 1 1702 1 7.59 852 0 852 852 "CCD mismatch"  <> <>
  1703 3 -2.068598 7.830564 0.934677 124 " " V "A" 24 0.14000 0.14000 "VAL " " CA " "    " 6 0 0 808080  ""  1 1 -70 ""  1 ""  FF2E2E  0 1705 1 1703 1 8.72 853 0 853 853 "CCD mismatch"  <> <>
  1704 2 -1.267316 8.839033 1.760112 124 " " V "A" 24 0.50000 0.50000 "VAL " " C  " "    " 6 0 0 808080  ""  1 1 9 ""  1 ""  <> 0 1706 0 1704 1 9.49 854 0 854 854 "CCD mismatch"  <> <>
  1705 15 -1.433365 8.932592 2.972211 124 " " V "A" 70 -0.50000 -0.50000 "VAL " " O  " "    " 8 0 0 FF2E2E  ""  1 1 9 ""  1 ""  <> 0 1707 0 1705 1 8.53 855 0 855 855 "CCD mismatch"  <> <>
  1706 3 -1.187363 6.646283 0.523206 124 " " V "A" 24 -0.06000 -0.06000 "VAL " " CB " "    " 6 0 0 808080  ""  1 1 9 ""  1 ""  <> 0 1708 1 1706 1 8.05 856 0 856 856 "CCD mismatch"  <> <>
  1707 3 -0.366837 6.158696 1.708154 124 " " V "A" 24 -0.18000 -0.18000 "VAL " " CG1" "    " 6 0 0 808080  ""  1 1 9 ""  1 ""  <> 0 1709 3 1707 1 8.66 857 0 857 857 "CCD mismatch"  <> <>
  1708 3 -2.013994 5.513886 -0.095531 124 " " V "A" 24 -0.18000 -0.18000 "VAL " " CG2" "    " 6 0 0 808080  ""  1 1 9 ""  1 ""  <> 0 1710 3 1708 1 9.05 858 0 858 858 "CCD mismatch"  <> <>
  1709 43 -2.419150 8.251134 -1.125352 124 " " V "A" 21 0.30000 0.30000 "VAL " " H  " "    " 1 0 0 FFFFFF  ""  -1 0 1 ""  1 ""  <> 0 1711 0 1709 <> 7.59 <> <> <> 1877 <> <> <>
  1710 41 -2.874117 7.449444 1.563664 124 " " V "A" 21 0.06000 0.06000 "VAL " " HA " "    " 1 0 0 FFFFFF  ""  -1 0 1 ""  1 ""  <> 0 1712 0 1710 <> 8.72 <> <> <> 1878 <> <> <>
  1711 41 -0.490611 6.981508 -0.246243 124 " " V "A" 21 0.06000 0.06000 "VAL " " HB " "    " 1 0 0 FFFFFF  ""  -1 0 1 ""  1 ""  <> 0 1713 0 1711 <> 8.05 <> <> <> 1879 <> <> <>
  1712 41 0.118585 5.212718 1.468923 124 " " V "A" 21 0.06000 0.06000 "VAL " "HG11" "    " 1 0 0 FFFFFF  ""  -1 0 1 ""  1 ""  <> 0 1714 0 1712 <> 8.66 <> <> <> 1880 <> <> <>
  1713 41 0.437619 6.841099 1.984162 124 " " V "A" 21 0.06000 0.06000 "VAL " "HG12" "    " 1 0 0 FFFFFF  ""  -1 0 1 ""  1 ""  <> 0 1715 0 1713 <> 8.66 <> <> <> 1881 <> <> <>
  1714 41 -0.987722 5.984523 2.584243 124 " " V "A" 21 0.06000 0.06000 "VAL " "HG13" "    " 1 0 0 FFFFFF  ""  -1 0 1 ""  1 ""  <> 0 1716 0 1714 <> 8.66 <> <> <> 1882 <> <> <>
  1715 41 -1.366497 4.746355 -0.520182 124 " " V "A" 21 0.06000 0.06000 "VAL " "HG21" "    " 1 0 0 FFFFFF  ""  -1 0 1 ""  1 ""  <> 0 1717 0 1715 <> 9.05 <> <> <> 1883 <> <> <>
  1716 41 -2.649538 5.032703 0.647054 124 " " V "A" 21 0.06000 0.06000 "VAL " "HG22" "    " 1 0 0 FFFFFF  ""  -1 0 1 ""  1 ""  <> 0 1718 0 1716 <> 9.05 <> <> <> 1884 <> <> <>
  1717 41 -2.666646 5.871196 -0.884827 124 " " V "A" 21 0.06000 0.06000 "VAL " "HG23" "    " 1 0 0 FFFFFF  ""  -1 0 1 ""  1 ""  <> 0 1719 0 1717 <> 9.05 <> <> <> 1885 <> <> <>
  1718 25 -0.381159 9.597580 1.107799 125 " " N "A" 38 -0.50000 -0.50000 "ASN " " N  " "    " 7 0 0 2E2EFF  ""  1 1 9 ""  1 ""  <> 0 1720 1 1718 1 9.23 859 0 859 859 "CCD mismatch"  <> <>
  1719 3 0.449188 10.545389 1.837106 125 " " N "A" 24 0.14000 0.14000 "ASN " " CA " "    " 6 0 0 808080  ""  1 1 -70 ""  1 ""  FF2E2E  0 1721 1 1719 1 10.72 860 0 860 860 "CCD mismatch"  <> <>
  1720 2 -0.397614 11.612796 2.539710 125 " " N "A" 24 0.50000 0.50000 "ASN " " C  " "    " 6 0 0 808080  ""  1 1 9 ""  1 ""  <> 0 1722 0 1720 1 8.85 861 0 861 861 "CCD mismatch"  <> <>
  1721 15 -0.110025 11.995239 3.673532 125 " " N "A" 70 -0.50000 -0.50000 "ASN " " O  " "    " 8 0 0 FF2E2E  ""  1 1 9 ""  1 ""  <> 0 1723 0 1721 1 12.34 862 0 862 862 "CCD mismatch"  <> <>
  1722 3 1.472167 11.160280 0.895148 125 " " N "A" 24 -0.12000 -0.12000 "ASN " " CB " "    " 6 0 0 808080  ""  1 1 9 ""  1 ""  <> 0 1724 2 1722 1 9.96 863 0 863 863 "CCD mismatch"  <> <>
  1723 2 2.540825 10.176094 0.483831 125 " " N "A" 24 0.50000 0.50000 "ASN " " CG " "    " 6 0 0 808080  ""  1 1 9 "%UT"  13 "Flip"  <> 0 1725 0 1723 1 11.44 864 0 864 864 "CCD mismatch"  <> "Flip" 
  1724 15 3.333066 9.797214 1.437349 125 " " N "A" 70 -0.50000 -0.50000 "ASN " " OD1" "    " 8 0 0 FF2E2E  ""  1 1 9 ""  1 ""  <> 0 1726 0 1724 1 14.08 865 0 865 865 "CCD mismatch"  <> <>
  1725 25 2.666231 9.761900 -0.692981 125 " " N "A" 38 -0.76000 -0.76000 "ASN " " ND2" "    " 7 0 0 2E2EFF  ""  1 1 9 ""  1 ""  <> 0 1727 2 1725 1 7.45 866 0 866 866 "CCD mismatch"  <> <>
  1726 43 -0.253527 9.516807 0.107551 125 " " N "A" 21 0.30000 0.30000 "ASN " " H  " "    " 1 0 0 FFFFFF  ""  -1 0 1 ""  1 ""  <> 0 1728 0 1726 <> 9.23 <> <> <> 1886 <> <> <>
  1727 41 0.974175 9.965316 2.600696 125 " " N "A" 21 0.06000 0.06000 "ASN " " HA " "    " 1 0 0 FFFFFF  ""  -1 0 1 ""  1 ""  <> 0 1729 0 1727 <> 10.72 <> <> <> 1887 <> <> <>
  1728 41 1.982284 11.987277 1.392117 125 " " N "A" 21 0.06000 0.06000 "ASN " " HB3" "    " 1 0 0 FFFFFF  ""  -1 0 1 ""  1 ""  <> 0 1730 0 1728 <> 9.96 <> <> <> 1888 <> <> <>
  1729 41 0.987445 11.586739 0.015066 125 " " N "A" 21 0.06000 0.06000 "ASN " " HB2" "    " 1 0 0 FFFFFF  ""  -1 0 1 ""  1 ""  <> 0 1731 0 1729 <> 9.96 <> <> <> 1889 <> <> <>
  1730 43 3.407469 9.112448 -0.933639 125 " " N "A" 21 0.38000 0.38000 "ASN " "HD22" "    " 1 0 0 FFFFFF  ""  -1 0 1 ""  1 ""  <> 0 1732 0 1730 <> 7.45 <> <> <> 1890 <> <> <>
  1731 43 2.014897 10.047384 -1.410856 125 " " N "A" 21 0.38000 0.38000 "ASN " "HD21" "    " 1 0 0 FFFFFF  ""  -1 0 1 ""  1 ""  <> 0 1733 0 1731 <> 7.45 <> <> <> 1891 <> <> <>
  1732 25 -1.454083 12.076101 1.869647 126 " " E "A" 38 -0.50000 -0.50000 "GLU " " N  " "    " 7 0 0 2E2EFF  ""  1 1 9 ""  1 ""  <> 0 1734 1 1732 1 8.44 867 0 867 867 "CCD mismatch"  <> <>
  1733 3 -2.323441 13.096486 2.431364 126 " " E "A" 24 0.14000 0.14000 "GLU " " CA " "    " 6 0 0 808080  ""  1 1 -70 ""  1 ""  FF2E2E  0 1735 1 1733 1 8.4 868 0 868 868 "CCD mismatch"  <> <>
  1734 2 -2.955198 12.613680 3.732876 126 " " E "A" 24 0.50000 0.50000 "GLU " " C  " "    " 6 0 0 808080  ""  1 1 9 ""  1 ""  <> 0 1736 0 1734 1 10.18 869 0 869 869 "CCD mismatch"  <> <>
  1735 15 -2.913683 13.305626 4.747847 126 " " E "A" 70 -0.50000 -0.50000 "GLU " " O  " "    " 8 0 0 FF2E2E  ""  1 1 9 ""  1 ""  <> 0 1737 0 1735 1 11.29 870 0 870 870 "CCD mismatch"  <> <>
  1736 3 -3.406220 13.490689 1.430922 126 " " E "A" 24 -0.12000 -0.12000 "GLU " " CB " "    " 6 0 0 808080  ""  1 1 9 ""  1 ""  <> 0 1738 2 1736 1 9.58 871 0 871 871 "CCD mismatch"  <> <>
  1737 3 -4.343185 14.538559 1.987851 126 " " E "A" 24 -0.22000 -0.22000 "GLU " " CG " "    " 6 0 0 808080  ""  1 1 9 ""  1 ""  <> 0 1739 2 1737 1 16.15 872 0 872 872 "CCD mismatch"  <> <>
  1738 2 -5.362969 15.040729 0.970419 126 " " E "A" 24 0.70000 0.70000 "GLU " " CD " "    " 6 0 0 808080  ""  1 1 9 "%UT"  13 ""  <> 0 1740 0 1738 1 23.38 873 0 873 873 "CCD mismatch"  <> <>
  1739 15 -5.394570 14.505872 -0.155378 126 " " E "A" 70 -0.80000 -0.80000 "GLU " " OE1" "    " 8 0 0 FF2E2E  ""  1 1 9 ""  1 ""  <> 0 1741 0 1739 1 25.9 874 0 874 874 "CCD mismatch"  <> <>
  1740 18 -6.124445 15.974579 1.307371 126 " " E "A" 70 -0.80000 -0.80000 "GLU " " OE2" "    " 8 -1 0 FF2E2E  ""  1 1 9 ""  1 ""  <> 0 1742 0 1740 1 27.68 875 0 875 875 "CCD mismatch"  <> <>
  1741 43 -1.657172 11.752370 0.932238 126 " " E "A" 21 0.30000 0.30000 "GLU " " H  " "    " 1 0 0 FFFFFF  ""  -1 0 1 ""  1 ""  <> 0 1743 0 1741 <> 8.44 <> <> <> 1892 <> <> <>
  1742 41 -1.717220 13.978075 2.651385 126 " " E "A" 21 0.06000 0.06000 "GLU " " HA " "    " 1 0 0 FFFFFF  ""  -1 0 1 ""  1 ""  <> 0 1744 0 1742 <> 8.4 <> <> <> 1893 <> <> <>
  1743 41 -3.970704 12.605900 1.134862 126 " " E "A" 21 0.06000 0.06000 "GLU " " HB3" "    " 1 0 0 FFFFFF  ""  -1 0 1 ""  1 ""  <> 0 1745 0 1743 <> 9.58 <> <> <> 1894 <> <> <>
  1744 41 -2.914876 13.863891 0.530313 126 " " E "A" 21 0.06000 0.06000 "GLU " " HB2" "    " 1 0 0 FFFFFF  ""  -1 0 1 ""  1 ""  <> 0 1746 0 1744 <> 9.58 <> <> <> 1895 <> <> <>
  1745 41 -3.769991 15.392183 2.352913 126 " " E "A" 21 0.06000 0.06000 "GLU " " HG3" "    " 1 0 0 FFFFFF  ""  -1 0 1 ""  1 ""  <> 0 1747 0 1745 <> 16.15 <> <> <> 1896 <> <> <>
  1746 41 -4.914166 14.155508 2.834409 126 " " E "A" 21 0.06000 0.06000 "GLU " " HG2" "    " 1 0 0 FFFFFF  ""  -1 0 1 ""  1 ""  <> 0 1748 0 1746 <> 16.15 <> <> <> 1897 <> <> <>
  1747 25 -3.553003 11.421917 3.699487 127 " " Y "A" 38 -0.50000 -0.50000 "TYR " " N  " "    " 7 0 0 2E2EFF  ""  1 1 9 ""  1 ""  <> 0 1749 1 1747 1 8.73 876 0 876 876 "CCD mismatch"  <> <>
  1748 3 -4.272368 10.930803 4.867217 127 " " Y "A" 24 0.14000 0.14000 "TYR " " CA " "    " 6 0 0 808080  ""  1 1 -70 ""  1 ""  FF2E2E  0 1750 1 1748 1 10.64 877 0 877 877 "CCD mismatch"  <> <>
  1749 2 -3.353188 10.455539 5.992857 127 " " Y "A" 24 0.50000 0.50000 "TYR " " C  " "    " 6 0 0 808080  ""  1 1 9 ""  1 ""  <> 0 1751 0 1749 1 13.64 878 0 878 878 "CCD mismatch"  <> <>
  1750 15 -3.740089 10.508021 7.160659 127 " " Y "A" 70 -0.50000 -0.50000 "TYR " " O  " "    " 8 0 0 FF2E2E  ""  1 1 9 ""  1 ""  <> 0 1752 0 1750 1 13.33 879 0 879 879 "CCD mismatch"  <> <>
  1751 3 -5.301604 9.865728 4.470689 127 " " Y "A" 24 -0.00500 -0.00500 "TYR " " CB " "    " 6 0 0 808080  ""  1 1 9 ""  1 ""  <> 0 1753 2 1751 1 10.38 880 0 880 880 "CCD mismatch"  <> <>
  1752 2 -6.552550 10.523298 3.910581 127 " " Y "A" 24 -0.11500 -0.11500 "TYR " " CG " "    " 6 0 0 808080  ""  1 1 9 ""  1 ""  <> 0 1754 0 1752 1 12.71 881 0 881 881 "CCD mismatch"  <> <>
  1753 2 -7.468306 11.149005 4.750093 127 " " Y "A" 24 -0.11500 -0.11500 "TYR " " CD1" "    " 6 0 0 808080  ""  1 1 9 ""  1 ""  <> 0 1755 1 1753 1 15.75 882 0 882 882 "CCD mismatch"  <> <>
  1754 2 -6.788458 10.562505 2.550397 127 " " Y "A" 24 -0.11500 -0.11500 "TYR " " CD2" "    " 6 0 0 808080  ""  1 1 9 ""  1 ""  <> 0 1756 1 1754 1 14.82 883 0 883 883 "CCD mismatch"  <> <>
  1755 2 -8.596989 11.789104 4.243458 127 " " Y "A" 24 -0.11500 -0.11500 "TYR " " CE1" "    " 6 0 0 808080  ""  1 1 9 ""  1 ""  <> 0 1757 1 1755 1 17.53 884 0 884 884 "CCD mismatch"  <> <>
  1756 2 -7.907896 11.212277 2.028272 127 " " Y "A" 24 -0.11500 -0.11500 "TYR " " CE2" "    " 6 0 0 808080  ""  1 1 9 ""  1 ""  <> 0 1758 1 1756 1 20.56 885 0 885 885 "CCD mismatch"  <> <>
  1757 2 -8.817018 11.813369 2.880517 127 " " Y "A" 24 0.15000 0.15000 "TYR " " CZ " "    " 6 0 0 808080  ""  1 1 9 ""  1 ""  <> 0 1759 0 1757 1 24.34 886 0 886 886 "CCD mismatch"  <> <>
  1758 16 -9.917022 12.464623 2.366526 127 " " Y "A" 70 -0.58500 -0.58500 "TYR " " OH " "    " 8 0 0 FF2E2E  ""  1 1 9 "%UT"  13 ""  <> 0 1760 1 1758 1 27.53 887 0 887 887 "CCD mismatch"  <> <>
  1759 43 -3.575647 10.864217 2.854812 127 " " Y "A" 21 0.30000 0.30000 "TYR " " H  " "    " 1 0 0 FFFFFF  ""  -1 0 1 ""  1 ""  <> 0 1761 0 1759 <> 8.73 <> <> <> 1898 <> <> <>
  1760 41 -4.830937 11.768746 5.288935 127 " " Y "A" 21 0.06000 0.06000 "TYR " " HA " "    " 1 0 0 FFFFFF  ""  -1 0 1 ""  1 ""  <> 0 1762 0 1760 <> 10.64 <> <> <> 1899 <> <> <>
  1761 41 -5.615168 9.291787 5.344614 127 " " Y "A" 21 0.06000 0.06000 "TYR " " HB3" "    " 1 0 0 FFFFFF  ""  -1 0 1 ""  1 ""  <> 0 1763 0 1761 <> 10.38 <> <> <> 1900 <> <> <>
  1762 41 -4.880698 9.143880 3.768547 127 " " Y "A" 21 0.06000 0.06000 "TYR " " HB2" "    " 1 0 0 FFFFFF  ""  -1 0 1 ""  1 ""  <> 0 1764 0 1762 <> 10.38 <> <> <> 1901 <> <> <>
  1763 41 -7.301430 11.147231 5.817475 127 " " Y "A" 21 0.11500 0.11500 "TYR " " HD1" "    " 1 0 0 FFFFFF  ""  -1 0 1 ""  1 ""  <> 0 1765 0 1763 <> 15.75 <> <> <> 1902 <> <> <>
  1764 41 -6.108166 10.089095 1.866718 127 " " Y "A" 21 0.11500 0.11500 "TYR " " HD2" "    " 1 0 0 FFFFFF  ""  -1 0 1 ""  1 ""  <> 0 1766 0 1764 <> 14.82 <> <> <> 1903 <> <> <>
  1765 41 -9.293915 12.267579 4.915944 127 " " Y "A" 21 0.11500 0.11500 "TYR " " HE1" "    " 1 0 0 FFFFFF  ""  -1 0 1 ""  1 ""  <> 0 1767 0 1765 <> 17.53 <> <> <> 1904 <> <> <>
  1766 41 -8.082268 11.220910 0.967596 127 " " Y "A" 21 0.11500 0.11500 "TYR " " HE2" "    " 1 0 0 FFFFFF  ""  -1 0 1 ""  1 ""  <> 0 1768 0 1766 <> 20.56 <> <> <> 1905 <> <> <>
  1767 42 -9.916589 12.495778 1.405048 127 " " Y "A" 21 0.43500 0.43500 "TYR " " HH " "    " 1 0 0 FFFFFF  ""  -1 0 1 ""  1 ""  <> 0 1769 0 1767 <> 27.53 <> <> <> 1906 <> <> <>
  1768 25 -2.127133 10.031733 5.664747 128 " " L "A" 38 -0.50000 -0.50000 "LEU " " N  " "    " 7 0 0 2E2EFF  ""  1 1 9 ""  1 ""  <> 0 1770 1 1768 1 10.23 888 0 888 888 "CCD mismatch"  <> <>
  1769 3 -1.177436 9.685498 6.708354 128 " " L "A" 24 0.14000 0.14000 "LEU " " CA " "    " 6 0 0 808080  ""  1 1 -70 ""  1 ""  FF2E2E  0 1771 1 1769 1 9.24 889 0 889 889 "CCD mismatch"  <> <>
  1770 2 -0.501539 10.900302 7.344560 128 " " L "A" 24 0.50000 0.50000 "LEU " " C  " "    " 6 0 0 808080  ""  1 1 9 ""  1 ""  <> 0 1772 0 1770 1 12.69 890 0 890 890 "CCD mismatch"  <> <>
  1771 15 -0.268468 10.908921 8.554418 128 " " L "A" 70 -0.50000 -0.50000 "LEU " " O  " "    " 8 0 0 FF2E2E  ""  1 1 9 ""  1 ""  <> 0 1773 0 1771 1 13.19 891 0 891 891 "CCD mismatch"  <> <>
  1772 3 -0.093633 8.739912 6.153747 128 " " L "A" 24 -0.12000 -0.12000 "LEU " " CB " "    " 6 0 0 808080  ""  1 1 9 ""  1 ""  <> 0 1774 2 1772 1 9.26 892 0 892 892 "CCD mismatch"  <> <>
  1773 3 -0.559584 7.362325 5.655649 128 " " L "A" 24 -0.06000 -0.06000 "LEU " " CG " "    " 6 0 0 808080  ""  1 1 9 ""  1 ""  <> 0 1775 1 1773 1 11.09 893 0 893 893 "CCD mismatch"  <> <>
  1774 3 0.632310 6.527538 5.210861 128 " " L "A" 24 -0.18000 -0.18000 "LEU " " CD1" "    " 6 0 0 808080  ""  1 1 9 ""  1 ""  <> 0 1776 3 1774 1 14.49 894 0 894 894 "CCD mismatch"  <> <>
  1775 3 -1.363332 6.625481 6.673145 128 " " L "A" 24 -0.18000 -0.18000 "LEU " " CD2" "    " 6 0 0 808080  ""  1 1 9 ""  1 ""  <> 0 1777 3 1775 1 14.96 895 0 895 895 "CCD mismatch"  <> <>
  1776 43 -1.822926 9.975702 4.701389 128 " " L "A" 21 0.30000 0.30000 "LEU " " H  " "    " 1 0 0 FFFFFF  ""  -1 0 1 ""  1 ""  <> 0 1778 0 1776 <> 10.23 <> <> <> 1907 <> <> <>
  1777 41 -1.690542 9.157407 7.514403 128 " " L "A" 21 0.06000 0.06000 "LEU " " HA " "    " 1 0 0 FFFFFF  ""  -1 0 1 ""  1 ""  <> 0 1779 0 1777 <> 9.24 <> <> <> 1908 <> <> <>
  1778 41 0.650803 8.572172 6.933906 128 " " L "A" 21 0.06000 0.06000 "LEU " " HB3" "    " 1 0 0 FFFFFF  ""  -1 0 1 ""  1 ""  <> 0 1780 0 1778 <> 9.26 <> <> <> 1909 <> <> <>
  1779 41 0.438636 9.245422 5.345229 128 " " L "A" 21 0.06000 0.06000 "LEU " " HB2" "    " 1 0 0 FFFFFF  ""  -1 0 1 ""  1 ""  <> 0 1781 0 1779 <> 9.26 <> <> <> 1910 <> <> <>
  1780 41 -1.207392 7.484019 4.797255 128 " " L "A" 21 0.06000 0.06000 "LEU " " HG " "    " 1 0 0 FFFFFF  ""  -1 0 1 ""  1 ""  <> 0 1782 0 1780 <> 11.09 <> <> <> 1911 <> <> <>
  1781 41 0.385611 5.899886 4.357552 128 " " L "A" 21 0.06000 0.06000 "LEU " "HD11" "    " 1 0 0 FFFFFF  ""  -1 0 1 ""  1 ""  <> 0 1783 0 1781 <> 14.49 <> <> <> 1912 <> <> <>
  1782 41 1.482904 7.146657 4.922248 128 " " L "A" 21 0.06000 0.06000 "LEU " "HD12" "    " 1 0 0 FFFFFF  ""  -1 0 1 ""  1 ""  <> 0 1784 0 1782 <> 14.49 <> <> <> 1913 <> <> <>
  1783 41 0.981819 5.860648 5.999101 128 " " L "A" 21 0.06000 0.06000 "LEU " "HD13" "    " 1 0 0 FFFFFF  ""  -1 0 1 ""  1 ""  <> 0 1785 0 1783 <> 14.49 <> <> <> 1914 <> <> <>
  1784 41 -1.288517 5.544413 6.554071 128 " " L "A" 21 0.06000 0.06000 "LEU " "HD21" "    " 1 0 0 FFFFFF  ""  -1 0 1 ""  1 ""  <> 0 1786 0 1784 <> 14.96 <> <> <> 1915 <> <> <>
  1785 41 -1.051427 6.865027 7.689911 128 " " L "A" 21 0.06000 0.06000 "LEU " "HD22" "    " 1 0 0 FFFFFF  ""  -1 0 1 ""  1 ""  <> 0 1787 0 1785 <> 14.96 <> <> <> 1916 <> <> <>
  1786 41 -2.421018 6.877452 6.590470 128 " " L "A" 21 0.06000 0.06000 "LEU " "HD23" "    " 1 0 0 FFFFFF  ""  -1 0 1 ""  1 ""  <> 0 1788 0 1786 <> 14.96 <> <> <> 1917 <> <> <>
  1787 25 -0.154982 11.910343 6.533445 129 " " N "A" 38 -0.50000 -0.50000 "ASN " " N  " "    " 7 0 0 2E2EFF  ""  1 1 9 ""  1 ""  <> 0 1789 1 1787 1 10.18 896 0 896 896 "CCD mismatch"  <> <>
  1788 3 0.709329 12.997892 6.988824 129 " " N "A" 24 0.14000 0.14000 "ASN " " CA " "    " 6 0 0 808080  ""  1 1 -70 ""  1 ""  FF2E2E  0 1790 1 1788 1 12.07 897 0 897 897 "CCD mismatch"  <> <>
  1789 2 0.070256 14.382997 7.086970 129 " " N "A" 24 0.50000 0.50000 "ASN " " C  " "    " 6 0 0 808080  ""  1 1 9 ""  1 ""  <> 0 1791 0 1789 1 18.62 898 0 898 898 "CCD mismatch"  <> <>
  1790 15 0.503053 15.205838 7.898374 129 " " N "A" 70 -0.50000 -0.50000 "ASN " " O  " "    " 8 0 0 FF2E2E  ""  1 1 9 ""  1 ""  <> 0 1792 0 1790 1 15.54 899 0 899 899 "CCD mismatch"  <> <>
  1791 3 1.947750 13.106191 6.092981 129 " " N "A" 24 -0.12000 -0.12000 "ASN " " CB " "    " 6 0 0 808080  ""  1 1 9 ""  1 ""  <> 0 1793 2 1791 1 10.71 900 0 900 900 "CCD mismatch"  <> <>
  1792 2 2.825672 11.873015 6.128137 129 " " N "A" 24 0.50000 0.50000 "ASN " " CG " "    " 6 0 0 808080  ""  1 1 9 "%UT"  13 "Flip"  <> 0 1794 0 1792 1 14.18 901 0 901 901 "CCD mismatch"  <> "Flip" 
  1793 15 3.012097 11.341608 7.304287 129 " " N "A" 70 -0.50000 -0.50000 "ASN " " OD1" "    " 8 0 0 FF2E2E  ""  1 1 9 ""  1 ""  <> 0 1795 0 1793 1 14.86 902 0 902 902 "CCD mismatch"  <> <>
  1794 25 3.365706 11.389176 5.099069 129 " " N "A" 38 -0.76000 -0.76000 "ASN " " ND2" "    " 7 0 0 2E2EFF  ""  1 1 9 ""  1 ""  <> 0 1796 2 1794 1 10.41 903 0 903 903 "CCD mismatch"  <> <>
  1795 43 -0.360356 11.870862 5.542743 129 " " N "A" 21 0.30000 0.30000 "ASN " " H  " "    " 1 0 0 FFFFFF  ""  -1 0 1 ""  1 ""  <> 0 1797 0 1795 <> 10.18 <> <> <> 1918 <> <> <>
  1796 41 1.067114 12.814257 8.000626 129 " " N "A" 21 0.06000 0.06000 "ASN " " HA " "    " 1 0 0 FFFFFF  ""  -1 0 1 ""  1 ""  <> 0 1798 0 1796 <> 12.07 <> <> <> 1919 <> <> <>
  1797 41 2.567295 13.938305 6.426248 129 " " N "A" 21 0.06000 0.06000 "ASN " " HB3" "    " 1 0 0 FFFFFF  ""  -1 0 1 ""  1 ""  <> 0 1799 0 1797 <> 10.71 <> <> <> 1920 <> <> <>
  1798 41 1.664946 13.337461 5.065314 129 " " N "A" 21 0.06000 0.06000 "ASN " " HB2" "    " 1 0 0 FFFFFF  ""  -1 0 1 ""  1 ""  <> 0 1800 0 1798 <> 10.71 <> <> <> 1921 <> <> <>
  1799 43 3.954097 10.568985 5.178215 129 " " N "A" 21 0.38000 0.38000 "ASN " "HD22" "    " 1 0 0 FFFFFF  ""  -1 0 1 ""  1 ""  <> 0 1801 0 1799 <> 10.41 <> <> <> 1922 <> <> <>
  1800 43 3.221847 11.810681 4.193198 129 " " N "A" 21 0.38000 0.38000 "ASN " "HD21" "    " 1 0 0 FFFFFF  ""  -1 0 1 ""  1 ""  <> 0 1802 0 1800 <> 10.41 <> <> <> 1923 <> <> <>
  1801 25 -0.942477 14.668631 6.261435 130 " " N "A" 38 -0.50000 -0.50000 "ASN " " N  " "    " 7 0 0 2E2EFF  ""  0 1 9 ""  1 ""  <> 0 1803 1 1801 1 13.63 904 0 904 904 "CCD mismatch"  <> <>
  1802 3 -1.565007 15.987605 6.301495 130 " " N "A" 24 0.14000 0.14000 "ASN " " CA " "    " 6 0 0 808080  ""  0 1 -70 ""  1 ""  FF2E2E  0 1804 1 1802 1 18.98 905 0 905 905 "CCD mismatch"  <> <>
  1803 2 -3.050115 15.940902 5.962712 130 " " N "A" 24 0.50000 0.50000 "ASN " " C  " "    " 6 0 0 808080  ""  0 1 9 ""  1 ""  <> 0 1805 0 1803 1 17.91 906 0 906 906 "CCD mismatch"  <> <>
  1804 15 -3.482731 16.458564 4.939943 130 " " N "A" 70 -0.50000 -0.50000 "ASN " " O  " "    " 8 0 0 FF2E2E  ""  0 1 9 ""  1 ""  <> 0 1806 0 1804 1 17.49 907 0 907 907 "CCD mismatch"  <> <>
  1805 3 -0.821626 16.939436 5.370732 130 " " N "A" 24 -0.12000 -0.12000 "ASN " " CB " "    " 6 0 0 808080  ""  0 1 9 ""  1 ""  <> 0 1807 2 1805 1 18.02 908 0 908 908 "CCD mismatch"  <> <>
  1806 2 -1.146047 18.406149 5.609574 130 " " N "A" 24 0.50000 0.50000 "ASN " " CG " "    " 6 0 0 808080  ""  0 1 9 "%UT"  13 "Flip"  <> 0 1808 0 1806 1 30.96 909 0 909 909 "CCD mismatch"  0.600754010578634 "Flip" 
  1807 15 -0.612287 19.270003 4.761055 130 " " N "A" 70 -0.50000 -0.50000 "ASN " " OD1" "    " 8 0 0 FF2E2E  ""  0 1 9 ""  1 ""  <> 0 1809 0 1807 1 34.23 910 0 910 910 "CCD mismatch"  <> <>
  1808 25 -1.857505 18.784578 6.554491 130 " " N "A" 38 -0.76000 -0.76000 "ASN " " ND2" "    " 7 0 0 2E2EFF  ""  0 1 9 ""  1 ""  <> 0 1810 2 1808 1 32.07 911 0 911 911 "CCD mismatch"  <> <>
  1809 43 -1.321295 13.987575 5.615654 130 " " N "A" 21 0.30000 0.30000 "ASN " " H  " "    " 1 0 0 FFFFFF  ""  -1 0 1 ""  1 ""  <> 0 1811 0 1809 <> 13.63 <> <> <> 1924 <> <> <>
  1810 41 -1.548524 16.385800 7.317577 130 " " N "A" 21 0.06000 0.06000 "ASN " " HA " "    " 1 0 0 FFFFFF  ""  -1 0 1 ""  1 ""  <> 0 1812 0 1810 <> 18.98 <> <> <> 1925 <> <> <>
  1811 41 -0.985501 16.686931 4.321502 130 " " N "A" 21 0.06000 0.06000 "ASN " " HB3" "    " 1 0 0 FFFFFF  ""  -1 0 1 ""  1 ""  <> 0 1813 0 1811 <> 18.02 <> <> <> 1926 <> <> <>
  1812 41 0.252909 16.844047 5.532089 130 " " N "A" 21 0.06000 0.06000 "ASN " " HB2" "    " 1 0 0 FFFFFF  ""  -1 0 1 ""  1 ""  <> 0 1814 0 1812 <> 18.02 <> <> <> 1927 <> <> <>
  1813 43 -2.279899 18.121285 7.187361 130 " " N "A" 21 0.38000 0.38000 "ASN " "HD22" "    " 1 0 0 FFFFFF  ""  -1 0 1 ""  1 ""  <> 0 1815 0 1813 <> 32.07 <> <> <> 1928 <> <> <>
  1814 43 -2.039578 19.769832 6.680444 130 " " N "A" 21 0.38000 0.38000 "ASN " "HD21" "    " 1 0 0 FFFFFF  ""  -1 0 1 ""  1 ""  <> 0 1816 0 1814 <> 32.07 <> <> <> 1929 <> <> <>
  1815 25 -3.891139 15.289088 6.785759 131 " " P "A" 38 -0.14000 -0.14000 "PRO " " N  " "    " 7 0 0 2E2EFF  ""  0 1 9 ""  1 ""  <> 0 1817 0 1815 1 15.33 912 0 912 912 "CCD mismatch"  <> <>
  1816 3 -5.280152 15.072589 6.407784 131 " " P "A" 24 0.01000 0.01000 "PRO " " CA " "    " 6 0 0 808080  ""  0 1 -70 ""  1 ""  FF2E2E  0 1818 1 1816 1 16.44 913 0 913 913 "CCD mismatch"  <> <>
  1817 2 -6.116069 16.355413 6.396619 131 " " P "A" 24 0.50000 0.50000 "PRO " " C  " "    " 6 0 0 808080  ""  0 1 9 ""  1 ""  <> 0 1819 0 1817 1 20.17 914 0 914 914 "CCD mismatch"  <> <>
  1818 15 -5.740377 17.370573 6.984235 131 " " P "A" 70 -0.50000 -0.50000 "PRO " " O  " "    " 8 0 0 FF2E2E  ""  0 1 9 ""  1 ""  <> 0 1820 0 1818 1 20.62 915 0 915 915 "CCD mismatch"  <> <>
  1819 3 -5.757908 14.078251 7.451298 131 " " P "A" 24 -0.12000 -0.12000 "PRO " " CB " "    " 6 0 0 808080  ""  0 1 9 ""  1 ""  <> 0 1821 2 1819 1 18.69 916 0 916 916 "CCD mismatch"  <> <>
  1820 3 -4.877272 14.308824 8.616026 131 " " P "A" 24 -0.12000 -0.12000 "PRO " " CG " "    " 6 0 0 808080  ""  0 1 9 ""  1 ""  <> 0 1822 2 1820 1 19.61 917 0 917 917 "CCD mismatch"  <> <>
  1821 3 -3.548214 14.654623 8.069909 131 " " P "A" 24 -0.05000 -0.05000 "PRO " " CD " "    " 6 0 0 808080  ""  0 1 9 ""  1 ""  <> 0 1823 2 1821 1 18.12 918 0 918 918 "CCD mismatch"  <> <>
  1822 41 -5.297846 14.598677 5.425355 131 " " P "A" 21 0.06000 0.06000 "PRO " " HA " "    " 1 0 0 FFFFFF  ""  -1 0 1 ""  1 ""  <> 0 1824 0 1822 <> 16.44 <> <> <> 1930 <> <> <>
  1823 41 -5.611066 13.063199 7.081087 131 " " P "A" 21 0.06000 0.06000 "PRO " " HB3" "    " 1 0 0 FFFFFF  ""  -1 0 1 ""  1 ""  <> 0 1825 0 1823 <> 18.69 <> <> <> 1931 <> <> <>
  1824 41 -6.814436 14.175480 7.707014 131 " " P "A" 21 0.06000 0.06000 "PRO " " HB2" "    " 1 0 0 FFFFFF  ""  -1 0 1 ""  1 ""  <> 0 1826 0 1824 <> 18.69 <> <> <> 1932 <> <> <>
  1825 41 -4.872011 13.487791 9.325741 131 " " P "A" 21 0.06000 0.06000 "PRO " " HG3" "    " 1 0 0 FFFFFF  ""  -1 0 1 ""  1 ""  <> 0 1827 0 1825 <> 19.61 <> <> <> 1933 <> <> <>
  1826 41 -5.257697 15.174991 9.160454 131 " " P "A" 21 0.06000 0.06000 "PRO " " HG2" "    " 1 0 0 FFFFFF  ""  -1 0 1 ""  1 ""  <> 0 1828 0 1826 <> 19.61 <> <> <> 1934 <> <> <>
  1827 41 -2.988261 15.303248 8.744278 131 " " P "A" 21 0.06000 0.06000 "PRO " " HD2" "    " 1 0 0 FFFFFF  ""  -1 0 1 ""  1 ""  <> 0 1829 0 1827 <> 18.12 <> <> <> 1935 <> <> <>
  1828 41 -2.967741 13.749609 7.883821 131 " " P "A" 21 0.06000 0.06000 "PRO " " HD3" "    " 1 0 0 FFFFFF  ""  -1 0 1 ""  1 ""  <> 0 1830 0 1828 <> 18.12 <> <> <> 1936 <> <> <>
  1829 25 -7.258960 16.347845 5.678402 132 " " P "A" 38 -0.14000 -0.14000 "PRO " " N  " "    " 7 0 0 2E2EFF  ""  0 1 9 ""  1 ""  <> 0 1831 0 1829 1 24.56 919 0 919 919 "CCD mismatch"  <> <>
  1830 3 -8.244273 17.427093 5.791026 132 " " P "A" 24 0.01000 0.01000 "PRO " " CA " "    " 6 0 0 808080  ""  0 1 -70 ""  1 ""  FF2E2E  0 1832 1 1830 1 26.91 920 0 920 920 "CCD mismatch"  <> <>
  1831 2 -8.924899 17.429764 7.154280 132 " " P "A" 24 0.50000 0.50000 "PRO " " C  " "    " 6 0 0 808080  ""  0 1 9 ""  1 ""  <> 0 1833 0 1831 1 27.86 921 0 921 921 "CCD mismatch"  <> <>
  1832 15 -8.837266 16.440397 7.904013 132 " " P "A" 70 -0.50000 -0.50000 "PRO " " O  " "    " 8 0 0 FF2E2E  ""  0 1 9 ""  1 ""  <> 0 1834 0 1832 1 28.62 922 0 922 922 "CCD mismatch"  <> <>
  1833 3 -9.237872 17.135877 4.661225 132 " " P "A" 24 -0.12000 -0.12000 "PRO " " CB " "    " 6 0 0 808080  ""  0 1 9 ""  1 ""  <> 0 1835 2 1833 1 24.45 923 0 923 923 "CCD mismatch"  <> <>
  1834 3 -9.051424 15.692243 4.321330 132 " " P "A" 24 -0.12000 -0.12000 "PRO " " CG " "    " 6 0 0 808080  ""  0 1 9 ""  1 ""  <> 0 1836 2 1834 1 24.09 924 0 924 924 "CCD mismatch"  <> <>
  1835 3 -7.679538 15.261606 4.780558 132 " " P "A" 24 -0.05000 -0.05000 "PRO " " CD " "    " 6 0 0 808080  ""  0 1 9 ""  1 ""  <> 0 1837 2 1835 1 22.11 925 0 925 925 "CCD mismatch"  <> <>
  1836 41 -7.776260 18.400475 5.632127 132 " " P "A" 21 0.06000 0.06000 "PRO " " HA " "    " 1 0 0 FFFFFF  ""  -1 0 1 ""  1 ""  <> 0 1838 0 1836 <> 26.91 <> <> <> 1937 <> <> <>
  1837 41 -8.962478 17.740333 3.795915 132 " " P "A" 21 0.06000 0.06000 "PRO " " HB3" "    " 1 0 0 FFFFFF  ""  -1 0 1 ""  1 ""  <> 0 1839 0 1837 <> 24.45 <> <> <> 1939 <> <> <>
  1838 41 -10.275454 17.376911 4.898486 132 " " P "A" 21 0.06000 0.06000 "PRO " " HB2" "    " 1 0 0 FFFFFF  ""  -1 0 1 ""  1 ""  <> 0 1840 0 1838 <> 24.45 <> <> <> 1940 <> <> <>
  1839 41 -9.230831 15.475951 3.267508 132 " " P "A" 21 0.06000 0.06000 "PRO " " HG3" "    " 1 0 0 FFFFFF  ""  -1 0 1 ""  1 ""  <> 0 1841 0 1839 <> 24.09 <> <> <> 1941 <> <> <>
  1840 41 -9.786498 15.116830 4.886054 132 " " P "A" 21 0.06000 0.06000 "PRO " " HG2" "    " 1 0 0 FFFFFF  ""  -1 0 1 ""  1 ""  <> 0 1842 0 1840 <> 24.09 <> <> <> 1942 <> <> <>
  1841 41 -7.707631 14.291179 5.276095 132 " " P "A" 21 0.06000 0.06000 "PRO " " HD2" "    " 1 0 0 FFFFFF  ""  -1 0 1 ""  1 ""  <> 0 1843 0 1841 <> 22.11 <> <> <> 1943 <> <> <>
  1842 41 -6.994552 15.205885 3.934150 132 " " P "A" 21 0.06000 0.06000 "PRO " " HD3" "    " 1 0 0 FFFFFF  ""  -1 0 1 ""  1 ""  <> 0 1844 0 1842 <> 22.11 <> <> <> 1944 <> <> <>
  1843 43 -9.723182 19.351923 6.963253 132 "A" X "A" 21 0.30000 0.30000 "NMA " " H  " "  g0" 1 0 1 FFFFFF  ""  -1 0 1 ""  1 ""  <> 0 1845 0 1843 <> <> <> <> <> <> <> <> <>
  1844 25 -9.641881 18.538420 7.555804 132 "A" X "A" 43 -0.50000 -0.50000 "NMA " " N  " "  c1" 7 0 1 5757FF  ""  -1 0 1 ""  1 ""  <> 0 1846 1 1844 <> <> <> <> <> <> <> <> <>
  1845 3 -10.295707 18.550565 8.856417 132 "A" X "A" 2 0.02000 0.02000 "NMA " " CA " "  n1" 6 0 1 A0A0A0  ""  -1 0 1 ""  1 ""  <> 0 1847 3 1845 <> <> <> <> <> <> <> <> <>
  1846 41 -9.566664 18.450012 9.662343 132 "A" X "A" 21 0.06000 0.06000 "NMA " "1HA " "    " 1 0 0 FFFFFF  ""  -1 0 1 ""  1 ""  <> 0 1848 0 1846 <> <> <> <> <> <> <> <> <>
  1847 41 -10.823744 19.494353 8.995037 132 "A" X "A" 21 0.06000 0.06000 "NMA " "2HA " "    " 1 0 0 FFFFFF  ""  -1 0 1 ""  1 ""  <> 0 1849 0 1847 <> <> <> <> <> <> <> <> <>
  1848 41 -11.023629 17.741448 8.938848 132 "A" X "A" 21 0.06000 0.06000 "NMA " "3HA " "  n2" 1 0 0 FFFFFF  ""  -1 0 1 ""  1 ""  <> 0 1850 0 1848 <> <> <> <> <> <> <> <> <>
  1849 32 7.928732 -18.508922 -15.407982 0 " " G "B" 38 -0.23245 -0.23245 "GLY " " N  " "    " 7 1 0 2E2EFF  ""  0 1 9 ""  1 ""  <> 0 1851 3 1849 1 27.36 926 0 934 926 "CCD mismatch"  <> <>
  1850 3 6.538500 -18.083859 -15.320518 0 " " G "B" 24 -0.07050 -0.07050 "GLY " " CA " "    " 6 0 0 808080  ""  0 1 -14 ""  1 ""  FF962E  0 1852 2 1850 1 23.71 927 0 935 927 "CCD mismatch"  <> <>
  1851 2 6.290297 -16.812416 -16.121113 0 " " G "B" 24 0.38702 0.38702 "GLY " " C  " "    " 6 0 0 808080  ""  0 1 9 ""  1 ""  <> 0 1853 0 1851 1 26.31 928 0 936 928 "CCD mismatch"  <> <>
  1852 15 7.146687 -16.368082 -16.878892 0 " " G "B" 70 -0.51606 -0.51606 "GLY " " O  " "    " 8 0 0 FF2E2E  ""  0 1 9 ""  1 ""  <> 0 1854 0 1852 1 20.36 929 0 937 929 "CCD mismatch"  <> <>
  1853 44 8.087637 -19.357190 -14.882328 0 " " G "B" 21 0.31897 0.31897 "GLY " " H1 " "    " 1 0 0 FFFFFF  ""  -1 0 1 ""  1 ""  <> 0 1855 0 1853 <> 27.36 <> <> <> 1945 <> <> <>
  1854 44 8.189976 -18.688566 -16.367875 0 " " G "B" 21 0.31897 0.31897 "GLY " " H2 " "    " 1 0 0 FFFFFF  ""  -1 0 1 ""  1 ""  <> 0 1856 0 1854 <> 27.36 <> <> <> 1946 <> <> <>
  1855 44 8.551381 -17.800710 -15.044783 0 " " G "B" 21 0.31897 0.31897 "GLY " " H3 " "    " 1 0 0 FFFFFF  ""  -1 0 1 ""  1 ""  <> 0 1857 0 1855 <> 27.36 <> <> <> 1947 <> <> <>
  1856 41 6.356615 -17.949379 -14.253399 0 " " G "B" 21 0.11764 0.11764 "GLY " " HA3" "    " 1 0 0 FFFFFF  ""  -1 0 1 ""  1 ""  <> 0 1858 0 1856 <> 23.71 <> <> <> 1948 <> <> <>
  1857 41 5.954062 -18.922750 -15.700984 0 " " G "B" 21 0.11764 0.11764 "GLY " " HA2" "    " 1 0 0 FFFFFF  ""  -1 0 1 ""  1 ""  <> 0 1859 0 1857 <> 23.71 <> <> <> 1949 <> <> <>
  1858 25 5.112954 -16.169627 -15.970427 1 " " P "B" 38 -0.03517 -0.03517 "PRO " " N  " "    " 7 0 0 2E2EFF  ""  0 1 9 ""  1 ""  <> 0 1860 0 1858 1 21.71 930 0 938 930 "CCD mismatch"  <> <>
  1859 3 4.776349 -15.008804 -16.790218 1 " " P "B" 24 -0.03996 -0.03996 "PRO " " CA " "    " 6 0 0 808080  ""  0 1 -14 ""  1 ""  FF962E  0 1861 1 1859 1 21.1 931 0 939 931 "CCD mismatch"  <> <>
  1860 2 5.387722 -13.693238 -16.301963 1 " " P "B" 24 0.50550 0.50550 "PRO " " C  " "    " 6 0 0 808080  ""  0 1 9 ""  1 ""  <> 0 1862 0 1860 1 25.15 932 0 940 932 "CCD mismatch"  <> <>
  1861 15 5.196191 -12.654278 -16.930900 1 " " P "B" 70 -0.52090 -0.52090 "PRO " " O  " "    " 8 0 0 FF2E2E  ""  0 1 9 ""  1 ""  <> 0 1863 0 1861 1 21.46 933 0 941 933 "CCD mismatch"  <> <>
  1862 3 3.254804 -14.995210 -16.698127 1 " " P "B" 24 -0.15277 -0.15277 "PRO " " CB " "    " 6 0 0 808080  ""  0 1 9 ""  1 ""  <> 0 1864 2 1862 1 20.91 934 0 942 934 "CCD mismatch"  <> <>
  1863 3 2.961380 -15.522086 -15.338279 1 " " P "B" 24 -0.12114 -0.12114 "PRO " " CG " "    " 6 0 0 808080  ""  0 1 9 ""  1 ""  <> 0 1865 2 1863 1 23.42 935 0 943 935 "CCD mismatch"  <> <>
  1864 3 4.039468 -16.537119 -15.030455 1 " " P "B" 24 -0.03428 -0.03428 "PRO " " CD " "    " 6 0 0 808080  ""  0 1 9 ""  1 ""  <> 0 1866 2 1864 1 24.71 936 0 944 936 "CCD mismatch"  <> <>
  1865 41 5.070896 -15.150435 -17.832181 1 " " P "B" 21 0.07687 0.07687 "PRO " " HA " "    " 1 0 0 FFFFFF  ""  -1 0 1 ""  1 ""  <> 0 1867 0 1865 <> 21.1 <> <> <> 1950 <> <> <>
  1866 41 2.843774 -15.672081 -17.448855 1 " " P "B" 21 0.11077 0.11077 "PRO " " HB3" "    " 1 0 0 FFFFFF  ""  -1 0 1 ""  1 ""  <> 0 1868 0 1866 <> 20.91 <> <> <> 1951 <> <> <>
  1867 41 2.806651 -14.016123 -16.872782 1 " " P "B" 21 0.11077 0.11077 "PRO " " HB2" "    " 1 0 0 FFFFFF  ""  -1 0 1 ""  1 ""  <> 0 1869 0 1867 <> 20.91 <> <> <> 1952 <> <> <>
  1868 41 1.954219 -15.925857 -15.238620 1 " " P "B" 21 0.10126 0.10126 "PRO " " HG3" "    " 1 0 0 FFFFFF  ""  -1 0 1 ""  1 ""  <> 0 1870 0 1868 <> 23.42 <> <> <> 1953 <> <> <>
  1869 41 3.053658 -14.697670 -14.634574 1 " " P "B" 21 0.10126 0.10126 "PRO " " HG2" "    " 1 0 0 FFFFFF  ""  -1 0 1 ""  1 ""  <> 0 1871 0 1869 <> 23.42 <> <> <> 1954 <> <> <>
  1870 41 4.360376 -16.500226 -13.989295 1 " " P "B" 21 0.04172 0.04172 "PRO " " HD2" "    " 1 0 0 FFFFFF  ""  -1 0 1 ""  1 ""  <> 0 1872 0 1870 <> 24.71 <> <> <> 1955 <> <> <>
  1871 41 3.692276 -17.546235 -15.257056 1 " " P "B" 21 0.04172 0.04172 "PRO " " HD3" "    " 1 0 0 FFFFFF  ""  -1 0 1 ""  1 ""  <> 0 1873 0 1871 <> 24.71 <> <> <> 1956 <> <> <>
  1872 25 6.110148 -13.735053 -15.175815 2 " " G "B" 38 -0.41153 -0.41153 "GLY " " N  " "    " 7 0 0 2E2EFF  ""  0 1 9 ""  1 ""  <> 0 1874 1 1872 1 17.87 937 0 945 937 "CCD mismatch"  <> <>
  1873 3 6.641139 -12.523190 -14.570798 2 " " G "B" 24 -0.00854 -0.00854 "GLY " " CA " "    " 6 0 0 808080  ""  0 1 -14 ""  1 ""  FF962E  0 1875 2 1873 1 18.56 938 0 946 938 "CCD mismatch"  <> <>
  1874 2 6.194683 -12.364732 -13.123884 2 " " G "B" 24 0.50078 0.50078 "GLY " " C  " "    " 6 0 0 808080  ""  0 1 9 ""  1 ""  <> 0 1876 0 1874 1 15.91 939 0 947 939 "CCD mismatch"  <> <>
  1875 15 5.173822 -12.917337 -12.731163 2 " " G "B" 70 -0.53383 -0.53383 "GLY " " O  " "    " 8 0 0 FF2E2E  ""  0 1 9 ""  1 ""  <> 0 1877 0 1875 1 18.52 940 0 948 940 "CCD mismatch"  <> <>
  1876 43 6.253637 -14.607064 -14.689533 2 " " G "B" 21 0.32227 0.32227 "GLY " " H  " "    " 1 0 0 FFFFFF  ""  -1 0 1 ""  1 ""  <> 0 1878 0 1876 <> 17.87 <> <> <> 1957 <> <> <>
  1877 41 6.371479 -11.607110 -15.099168 2 " " G "B" 21 0.08154 0.08154 "GLY " " HA3" "    " 1 0 0 FFFFFF  ""  -1 0 1 ""  1 ""  <> 0 1879 0 1877 <> 18.56 <> <> <> 1958 <> <> <>
  1878 41 7.729460 -12.585852 -14.603538 2 " " G "B" 21 0.08154 0.08154 "GLY " " HA2" "    " 1 0 0 FFFFFF  ""  -1 0 1 ""  1 ""  <> 0 1880 0 1878 <> 18.56 <> <> <> 1959 <> <> <>
  1879 25 6.950776 -11.594601 -12.333070 3 " " S "B" 38 -0.44032 -0.44032 "SER " " N  " "    " 7 0 0 2E2EFF  ""  0 1 9 ""  1 ""  <> 0 1881 1 1879 1 14.08 941 0 949 941 "CCD mismatch"  <> <>
  1880 3 6.712092 -11.568803 -10.898704 3 " " S "B" 24 0.02606 0.02606 "SER " " CA " "    " 6 0 0 808080  ""  0 1 -14 ""  1 ""  FF962E  0 1882 1 1880 1 13.1 942 0 950 942 "CCD mismatch"  <> <>
  1881 2 5.359233 -10.969017 -10.521985 3 " " S "B" 24 0.50642 0.50642 "SER " " C  " "    " 6 0 0 808080  ""  0 1 9 ""  1 ""  <> 0 1883 0 1881 1 15.43 943 0 951 943 "CCD mismatch"  <> <>
  1882 15 4.810905 -11.314083 -9.478328 3 " " S "B" 70 -0.53478 -0.53478 "SER " " O  " "    " 8 0 0 FF2E2E  ""  0 1 9 ""  1 ""  <> 0 1884 0 1882 1 16.5 944 0 952 944 "CCD mismatch"  <> <>
  1883 3 7.820770 -10.826722 -10.159059 3 " " S "B" 24 0.11773 0.11773 "SER " " CB " "    " 6 0 0 808080  ""  0 1 9 ""  1 ""  <> 0 1885 2 1883 1 13.56 945 0 953 945 "CCD mismatch"  <> <>
  1884 16 7.853655 -9.443902 -10.474829 3 " " S "B" 70 -0.67256 -0.67256 "SER " " OG " "    " 8 0 0 FF2E2E  ""  0 1 9 "%UT"  13 ""  <> 0 1886 1 1884 1 13.12 946 0 954 946 "CCD mismatch"  <> <>
  1885 43 7.764022 -11.106176 -12.680629 3 " " S "B" 21 0.32053 0.32053 "SER " " H  " "    " 1 0 0 FFFFFF  ""  -1 0 1 ""  1 ""  <> 0 1887 0 1885 <> 14.08 <> <> <> 1960 <> <> <>
  1886 41 6.722958 -12.601986 -10.544808 3 " " S "B" 21 0.09497 0.09497 "SER " " HA " "    " 1 0 0 FFFFFF  ""  -1 0 1 ""  1 ""  <> 0 1888 0 1886 <> 13.1 <> <> <> 1961 <> <> <>
  1887 41 8.792167 -11.265558 -10.389235 3 " " S "B" 21 0.06683 0.06683 "SER " " HB3" "    " 1 0 0 FFFFFF  ""  -1 0 1 ""  1 ""  <> 0 1889 0 1887 <> 13.56 <> <> <> 1962 <> <> <>
  1888 41 7.680297 -10.937064 -9.087493 3 " " S "B" 21 0.06683 0.06683 "SER " " HB2" "    " 1 0 0 FFFFFF  ""  -1 0 1 ""  1 ""  <> 0 1890 0 1888 <> 13.56 <> <> <> 1963 <> <> <>
  1889 42 8.594320 -9.042239 -10.013467 3 " " S "B" 21 0.43699 0.43699 "SER " " HG " "    " 1 0 0 FFFFFF  ""  -1 0 1 ""  1 ""  <> 0 1891 0 1889 <> 13.12 <> <> <> 1964 <> <> <>
  1890 25 4.865709 -10.053614 -11.360936 4 " " M "B" 38 -0.41642 -0.41642 "MET " " N  " "    " 7 0 0 2E2EFF  ""  0 1 9 ""  1 ""  <> 0 1892 1 1890 1 11.61 947 0 955 947 "CCD mismatch"  <> <>
  1891 3 3.665204 -9.283138 -11.058927 4 " " M "B" 24 0.02743 0.02743 "MET " " CA " "    " 6 0 0 808080  ""  0 1 -14 ""  1 ""  FF962E  0 1893 1 1891 1 12.15 948 0 956 948 "CCD mismatch"  <> <>
  1892 2 2.657383 -9.433352 -12.197284 4 " " M "B" 24 0.50021 0.50021 "MET " " C  " "    " 6 0 0 808080  ""  0 1 9 ""  1 ""  <> 0 1894 0 1892 1 20.71 949 0 957 949 "CCD mismatch"  <> <>
  1893 15 1.835864 -8.551439 -12.449247 4 " " M "B" 70 -0.53131 -0.53131 "MET " " O  " "    " 8 0 0 FF2E2E  ""  0 1 9 ""  1 ""  <> 0 1895 0 1893 1 16.87 950 0 958 950 "CCD mismatch"  <> <>
  1894 3 4.079092 -7.820068 -10.836703 4 " " M "B" 24 -0.13489 -0.13489 "MET " " CB " "    " 6 0 0 808080  ""  0 1 9 ""  1 ""  <> 0 1896 2 1894 1 13.95 951 0 959 951 "CCD mismatch"  <> <>
  1895 3 4.756943 -7.637539 -9.527405 4 " " M "B" 24 -0.09516 -0.09516 "MET " " CG " "    " 6 0 0 808080  ""  0 1 9 ""  1 ""  <> 0 1897 2 1895 1 13.07 952 0 960 952 "CCD mismatch"  <> <>
  1896 49 5.457897 -6.011116 -9.272313 4 " " M "B" 143 -0.24138 -0.24138 "MET " " SD " "    " 16 0 0 FFFF6B  ""  0 1 9 ""  1 ""  <> 0 1898 0 1896 1 16.04 953 0 961 953 "CCD mismatch"  <> <>
  1897 3 6.883794 -6.118444 -10.340107 4 " " M "B" 24 -0.13306 -0.13306 "MET " " CE " "    " 6 0 0 808080  ""  0 1 9 ""  1 ""  <> 0 1899 3 1897 1 11.66 954 0 962 954 "CCD mismatch"  <> <>
  1898 43 5.372694 -9.796273 -12.198356 4 " " M "B" 21 0.31977 0.31977 "MET " " H  " "    " 1 0 0 FFFFFF  ""  -1 0 1 ""  1 ""  <> 0 1900 0 1898 <> 11.61 <> <> <> 1965 <> <> <>
  1899 41 3.149523 -9.642862 -10.166200 4 " " M "B" 21 0.08497 0.08497 "MET " " HA " "    " 1 0 0 FFFFFF  ""  -1 0 1 ""  1 ""  <> 0 1901 0 1899 <> 12.15 <> <> <> 1966 <> <> <>
  1900 41 3.203016 -7.172273 -10.833290 4 " " M "B" 21 0.09444 0.09444 "MET " " HB3" "    " 1 0 0 FFFFFF  ""  -1 0 1 ""  1 ""  <> 0 1902 0 1900 <> 13.95 <> <> <> 1967 <> <> <>
  1901 41 4.695869 -7.471636 -11.662909 4 " " M "B" 21 0.09444 0.09444 "MET " " HB2" "    " 1 0 0 FFFFFF  ""  -1 0 1 ""  1 ""  <> 0 1903 0 1901 <> 13.95 <> <> <> 1968 <> <> <>
  1902 41 5.564723 -8.354612 -9.396885 4 " " M "B" 21 0.08580 0.08580 "MET " " HG3" "    " 1 0 0 FFFFFF  ""  -1 0 1 ""  1 ""  <> 0 1904 0 1902 <> 13.07 <> <> <> 1969 <> <> <>
  1903 41 4.052412 -7.831883 -8.720125 4 " " M "B" 21 0.08580 0.08580 "MET " " HG2" "    " 1 0 0 FFFFFF  ""  -1 0 1 ""  1 ""  <> 0 1905 0 1903 <> 13.07 <> <> <> 1970 <> <> <>
  1904 41 7.314737 -5.127364 -10.470336 4 " " M "B" 21 0.09102 0.09102 "MET " " HE1" "    " 1 0 0 FFFFFF  ""  -1 0 1 ""  1 ""  <> 0 1906 0 1904 <> 11.66 <> <> <> 1971 <> <> <>
  1905 41 7.639474 -6.760556 -9.889760 4 " " M "B" 21 0.09102 0.09102 "MET " " HE2" "    " 1 0 0 FFFFFF  ""  -1 0 1 ""  1 ""  <> 0 1907 0 1905 <> 11.66 <> <> <> 1972 <> <> <>
  1906 41 6.637528 -6.516094 -11.320895 4 " " M "B" 21 0.09102 0.09102 "MET " " HE3" "    " 1 0 0 FFFFFF  ""  -1 0 1 ""  1 ""  <> 0 1908 0 1906 <> 11.66 <> <> <> 1973 <> <> <>
  1907 25 2.746285 -10.570098 -12.895089 5 " " T "B" 38 -0.42744 -0.42744 "THR " " N  " "    " 7 0 0 2E2EFF  ""  0 1 9 ""  1 ""  <> 0 1909 1 1907 1 20.66 955 0 963 955 "CCD mismatch"  <> <>
  1908 3 1.884966 -10.871868 -14.028451 5 " " T "B" 24 0.01332 0.01332 "THR " " CA " "    " 6 0 0 808080  ""  0 1 -14 ""  1 ""  FF962E  0 1910 1 1908 1 22.48 956 0 964 956 "CCD mismatch"  <> <>
  1909 2 1.206195 -12.198174 -13.700909 5 " " T "B" 24 0.51139 0.51139 "THR " " C  " "    " 6 0 0 808080  ""  0 1 9 ""  1 ""  <> 0 1911 0 1909 1 25.15 957 0 965 957 "CCD mismatch"  <> <>
  1910 15 1.839481 -13.079953 -13.120480 5 " " T "B" 70 -0.52999 -0.52999 "THR " " O  " "    " 8 0 0 FF2E2E  ""  0 1 9 ""  1 ""  <> 0 1912 0 1910 1 23.6 958 0 966 958 "CCD mismatch"  <> <>
  1911 3 2.691155 -10.906618 -15.335829 5 " " T "B" 24 0.15775 0.15775 "THR " " CB " "    " 6 0 0 808080  ""  0 1 9 ""  1 ""  <> 0 1913 1 1911 1 22.26 959 0 967 959 "CCD mismatch"  <> <>
  1912 16 3.406634 -9.670788 -15.468788 5 " " T "B" 70 -0.67105 -0.67105 "THR " " OG1" "    " 8 0 0 FF2E2E  ""  0 1 9 "%UT"  13 ""  <> 0 1914 1 1912 1 22.97 960 0 968 960 "CCD mismatch"  <> <>
  1913 3 1.808102 -11.123094 -16.564723 5 " " T "B" 24 -0.18429 -0.18429 "THR " " CG2" "    " 6 0 0 808080  ""  0 1 9 ""  1 ""  <> 0 1915 3 1913 1 23.6 961 0 969 961 "CCD mismatch"  <> <>
  1914 43 3.437177 -11.266033 -12.652412 5 " " T "B" 21 0.32096 0.32096 "THR " " H  " "    " 1 0 0 FFFFFF  ""  -1 0 1 ""  1 ""  <> 0 1916 0 1914 <> 20.66 <> <> <> 1974 <> <> <>
  1915 41 1.096051 -10.124594 -14.138011 5 " " T "B" 21 0.08125 0.08125 "THR " " HA " "    " 1 0 0 FFFFFF  ""  -1 0 1 ""  1 ""  <> 0 1917 0 1915 <> 22.48 <> <> <> 1975 <> <> <>
  1916 41 3.427744 -11.706964 -15.277161 5 " " T "B" 21 0.06602 0.06602 "THR " " HB " "    " 1 0 0 FFFFFF  ""  -1 0 1 ""  1 ""  <> 0 1918 0 1916 <> 22.26 <> <> <> 1976 <> <> <>
  1917 42 3.786373 -9.638511 -16.351444 5 " " T "B" 21 0.43021 0.43021 "THR " " HG1" "    " 1 0 0 FFFFFF  ""  -1 0 1 ""  1 ""  <> 0 1919 0 1917 <> 22.97 <> <> <> 1977 <> <> <>
  1918 41 2.400487 -11.082272 -17.479301 5 " " T "B" 21 0.07794 0.07794 "THR " "HG21" "    " 1 0 0 FFFFFF  ""  -1 0 1 ""  1 ""  <> 0 1920 0 1918 <> 23.6 <> <> <> 1978 <> <> <>
  1919 41 1.319169 -12.096499 -16.549619 5 " " T "B" 21 0.07794 0.07794 "THR " "HG22" "    " 1 0 0 FFFFFF  ""  -1 0 1 ""  1 ""  <> 0 1921 0 1919 <> 23.6 <> <> <> 1979 <> <> <>
  1920 41 1.032516 -10.360070 -16.638514 5 " " T "B" 21 0.07794 0.07794 "THR " "HG23" "    " 1 0 0 FFFFFF  ""  -1 0 1 ""  1 ""  <> 0 1922 0 1920 <> 23.6 <> <> <> 1980 <> <> <>
  1921 25 -0.058252 -12.335325 -14.103014 6 " " T "B" 38 -0.44768 -0.44768 "THR " " N  " "    " 7 0 0 2E2EFF  ""  0 1 9 ""  1 ""  <> 0 1923 1 1921 1 28.78 962 0 970 962 "CCD mismatch"  <> <>
  1922 3 -0.796409 -13.607715 -13.887702 6 " " T "B" 24 0.06199 0.06199 "THR " " CA " "    " 6 0 0 808080  ""  0 1 -14 ""  1 ""  FF962E  0 1924 1 1922 1 27.67 963 0 971 963 "CCD mismatch"  <> <>
  1923 2 -0.680176 -14.484267 -15.141166 6 " " T "B" 24 0.31122 0.31122 "THR " " C  " "    " 6 0 0 808080  ""  0 1 9 ""  1 ""  <> 0 1925 1 1923 1 33.66 964 0 972 964 "CCD mismatch"  <> <>
  1924 15 -0.829966 -13.923204 -16.240587 6 " " T "B" 70 -0.42236 -0.42236 "THR " " O  " "    " 8 0 0 FF2E2E  ""  0 1 9 ""  1 ""  <> 0 1926 0 1924 1 37.95 965 0 973 965 "CCD mismatch"  <> <>
  1925 3 -2.265256 -13.334716 -13.552006 6 " " T "B" 24 0.16933 0.16933 "THR " " CB " "    " 6 0 0 808080  ""  0 1 9 ""  1 ""  <> 0 1927 1 1925 1 32.02 966 0 974 966 "CCD mismatch"  <> <>
  1926 16 -2.819639 -12.596642 -14.639241 6 " " T "B" 70 -0.64410 -0.64410 "THR " " OG1" "    " 8 0 0 FF2E2E  ""  0 1 9 "%UT"  13 ""  <> 0 1928 1 1926 1 38.87 967 0 975 967 "CCD mismatch"  <> <>
  1927 3 -2.435180 -12.562266 -12.264159 6 " " T "B" 24 -0.19288 -0.19288 "THR " " CG2" "    " 6 0 0 808080  ""  0 1 9 ""  1 ""  <> 0 1929 3 1927 1 39.68 968 0 976 968 "CCD mismatch"  <> <>
  1928 43 -0.550232 -11.589074 -14.574466 6 " " T "B" 21 0.30671 0.30671 "THR " " H  " "    " 1 0 0 FFFFFF  ""  -1 0 1 ""  1 ""  <> 0 1930 0 1928 <> 28.78 <> <> <> 1981 <> <> <>
  1929 41 -0.382699 -14.174826 -13.050144 6 " " T "B" 21 0.11087 0.11087 "THR " " HA " "    " 1 0 0 FFFFFF  ""  -1 0 1 ""  1 ""  <> 0 1931 0 1929 <> 27.67 <> <> <> 1982 <> <> <>
  1930 41 -0.504225 -15.551192 -15.004006 6 " " T "B" 21 0.06252 0.06252 "THR " " HXT" "    " 1 0 0 FFFFFF  ""  -1 0 1 ""  1 ""  <> 0 1932 0 1930 <> 33.66 <> <> <> 1983 <> <> <>
  1931 41 -2.815222 -14.273921 -13.463970 6 " " T "B" 21 0.05276 0.05276 "THR " " HB " "    " 1 0 0 FFFFFF  ""  -1 0 1 ""  1 ""  <> 0 1933 0 1931 <> 32.02 <> <> <> 1984 <> <> <>
  1932 42 -2.712913 -13.110341 -15.445113 6 " " T "B" 21 0.42563 0.42563 "THR " " HG1" "    " 1 0 0 FFFFFF  ""  -1 0 1 ""  1 ""  <> 0 1934 0 1932 <> 38.87 <> <> <> 1985 <> <> <>
  1933 41 -3.491147 -12.410839 -12.038825 6 " " T "B" 21 0.07451 0.07451 "THR " "HG21" "    " 1 0 0 FFFFFF  ""  -1 0 1 ""  1 ""  <> 0 1935 0 1933 <> 39.68 <> <> <> 1986 <> <> <>
  1934 41 -1.994854 -13.098646 -11.423032 6 " " T "B" 21 0.07451 0.07451 "THR " "HG22" "    " 1 0 0 FFFFFF  ""  -1 0 1 ""  1 ""  <> 0 1936 0 1934 <> 39.68 <> <> <> 1987 <> <> <>
  1935 41 -1.967067 -11.578466 -12.312074 6 " " T "B" 21 0.07451 0.07451 "THR " "HG23" "    " 1 0 0 FFFFFF  ""  -1 0 1 ""  1 ""  <> 0 1937 0 1935 <> 39.68 <> <> <> 1988 <> <> <>
  1936 43 -7.288128 1.836697 14.654345 58 " " H "A" 21 0.35860 0.35860 "HIP " " HE2" "    " 1 0 0 FFFFFF  ""  -1 0 1 ""  1 ""  <> 0 631 0 2119 <> 16.85 <> <> <> <> <> <> <>
  1937 43 -8.059601 4.974619 -6.652302 120 " " H "A" 21 0.30600 0.30600 "HIE " " HE2" "    " 1 0 0 FFFFFF  ""  -1 0 1 ""  1 ""  <> 0 1646 0 2120 <> 16.62 <> <> <> <> <> <> <>
  1938 151 4.011631 8.429604 20.775663 1 " " X " " 20 -1.00000 -1.00000 "CL  " "CL  " "    " 17 -1 1 9F5F9F  "1"  -1 0 1 ""  1 ""  <> <> <> 0 <> <> <> <> <> <> <> <> <> <>
  1939 151 -14.239442 4.950959 -4.060725 2 " " X " " 20 -1.00000 -1.00000 "CL  " "CL  " "    " 17 -1 1 9F5F9F  "1"  -1 0 1 ""  1 ""  <> <> <> 0 <> <> <> <> <> <> <> <> <> <>
  1940 151 -19.221812 -16.615066 -5.032719 3 " " X " " 20 -1.00000 -1.00000 "CL  " "CL  " "    " 17 -1 1 9F5F9F  "1"  -1 0 1 ""  1 ""  <> <> <> 0 <> <> <> <> <> <> <> <> <> <>
  1941 151 29.022927 -3.408727 3.780629 4 " " X " " 20 -1.00000 -1.00000 "CL  " "CL  " "    " 17 -1 1 9F5F9F  "1"  -1 0 1 ""  1 ""  <> <> <> 0 <> <> <> <> <> <> <> <> <> <>
  1942 16 8.518200 10.300200 -7.319800 1 " " X " " 70 -0.83400 -0.83400 "T3P " " O  " "    " 8 0 1 FF2F2F  ""  -1 0 1 ""  1 ""  <> <> <> 2 <> <> <> <> <> <> <> <> <> <>
  1943 42 9.215900 10.429400 -6.677400 1 " " X " " 21 0.41700 0.41700 "T3P " " H1 " "    " 1 0 1 FFFFFF  ""  -1 0 1 ""  1 ""  <> <> <> 0 <> <> <> <> <> <> <> <> <> <>
  1944 42 7.750700 10.068600 -6.796800 1 " " X " " 21 0.41700 0.41700 "T3P " " H2 " "    " 1 0 1 FFFFFF  ""  -1 0 1 ""  1 ""  <> <> <> 0 <> <> <> <> <> <> <> <> <> <>
  1945 16 -11.618000 -0.360900 -7.435000 2 " " X " " 70 -0.83400 -0.83400 "T3P " " O  " "    " 8 0 1 FF2F2F  ""  -1 0 1 ""  1 ""  <> <> <> 2 <> <> <> <> <> <> <> <> <> <>
  1946 42 -11.490500 -0.759500 -6.574100 2 " " X " " 21 0.41700 0.41700 "T3P " " H1 " "    " 1 0 1 FFFFFF  ""  -1 0 1 ""  1 ""  <> <> <> 0 <> <> <> <> <> <> <> <> <> <>
  1947 42 -10.879200 0.239800 -7.532700 2 " " X " " 21 0.41700 0.41700 "T3P " " H2 " "    " 1 0 1 FFFFFF  ""  -1 0 1 ""  1 ""  <> <> <> 0 <> <> <> <> <> <> <> <> <> <>
  1948 16 9.234200 -6.063200 2.860200 3 " " X " " 70 -0.83400 -0.83400 "T3P " " O  " "    " 8 0 1 FF2F2F  ""  -1 0 1 ""  1 ""  <> <> <> 2 <> <> <> <> <> <> <> <> <> <>
  1949 42 9.617000 -6.932000 2.981600 3 " " X " " 21 0.41700 0.41700 "T3P " " H1 " "    " 1 0 1 FFFFFF  ""  -1 0 1 ""  1 ""  <> <> <> 0 <> <> <> <> <> <> <> <> <> <>
  1950 42 9.969400 -5.460000 2.969400 3 " " X " " 21 0.41700 0.41700 "T3P " " H2 " "    " 1 0 1 FFFFFF  ""  -1 0 1 ""  1 ""  <> <> <> 0 <> <> <> <> <> <> <> <> <> <>
  1951 16 -9.853800 6.983300 -6.199100 4 " " X " " 70 -0.83400 -0.83400 "T3P " " O  " "    " 8 0 1 FF2F2F  ""  -1 0 1 ""  1 ""  <> <> <> 2 <> <> <> <> <> <> <> <> <> <>
  1952 42 -9.862000 6.061400 -5.941900 4 " " X " " 21 0.41700 0.41700 "T3P " " H1 " "    " 1 0 1 FFFFFF  ""  -1 0 1 ""  1 ""  <> <> <> 0 <> <> <> <> <> <> <> <> <> <>
  1953 42 -10.576300 7.375400 -5.708700 4 " " X " " 21 0.41700 0.41700 "T3P " " H2 " "    " 1 0 1 FFFFFF  ""  -1 0 1 ""  1 ""  <> <> <> 0 <> <> <> <> <> <> <> <> <> <>
  1954 16 14.719200 -4.388900 -2.071600 5 " " X " " 70 -0.83400 -0.83400 "T3P " " O  " "    " 8 0 1 FF2F2F  ""  -1 0 1 ""  1 ""  <> <> <> 2 <> <> <> <> <> <> <> <> <> <>
  1955 42 14.889500 -3.578900 -1.590800 5 " " X " " 21 0.41700 0.41700 "T3P " " H1 " "    " 1 0 1 FFFFFF  ""  -1 0 1 ""  1 ""  <> <> <> 0 <> <> <> <> <> <> <> <> <> <>
  1956 42 15.554100 -4.599700 -2.489600 5 " " X " " 21 0.41700 0.41700 "T3P " " H2 " "    " 1 0 1 FFFFFF  ""  -1 0 1 ""  1 ""  <> <> <> 0 <> <> <> <> <> <> <> <> <> <>
  1957 16 -12.055900 7.890200 -4.615300 6 " " X " " 70 -0.83400 -0.83400 "T3P " " O  " "    " 8 0 1 FF2F2F  ""  -1 0 1 ""  1 ""  <> <> <> 2 <> <> <> <> <> <> <> <> <> <>
  1958 42 -12.286600 8.726700 -4.211400 6 " " X " " 21 0.41700 0.41700 "T3P " " H1 " "    " 1 0 1 FFFFFF  ""  -1 0 1 ""  1 ""  <> <> <> 0 <> <> <> <> <> <> <> <> <> <>
  1959 42 -12.844600 7.627700 -5.090000 6 " " X " " 21 0.41700 0.41700 "T3P " " H2 " "    " 1 0 1 FFFFFF  ""  -1 0 1 ""  1 ""  <> <> <> 0 <> <> <> <> <> <> <> <> <> <>
  1960 16 3.125500 -8.307200 10.609000 7 " " X " " 70 -0.83400 -0.83400 "T3P " " O  " "    " 8 0 1 FF2F2F  ""  -1 0 1 ""  1 ""  <> <> <> 2 <> <> <> <> <> <> <> <> <> <>
  1961 42 2.645700 -8.804300 11.271500 7 " " X " " 21 0.41700 0.41700 "T3P " " H1 " "    " 1 0 1 FFFFFF  ""  -1 0 1 ""  1 ""  <> <> <> 0 <> <> <> <> <> <> <> <> <> <>
  1962 42 2.687800 -8.521300 9.785100 7 " " X " " 21 0.41700 0.41700 "T3P " " H2 " "    " 1 0 1 FFFFFF  ""  -1 0 1 ""  1 ""  <> <> <> 0 <> <> <> <> <> <> <> <> <> <>
  1963 16 3.497500 -11.890900 9.542200 8 " " X " " 70 -0.83400 -0.83400 "T3P " " O  " "    " 8 0 1 FF2F2F  ""  -1 0 1 ""  1 ""  <> <> <> 2 <> <> <> <> <> <> <> <> <> <>
  1964 42 3.948400 -12.407500 8.874400 8 " " X " " 21 0.41700 0.41700 "T3P " " H1 " "    " 1 0 1 FFFFFF  ""  -1 0 1 ""  1 ""  <> <> <> 0 <> <> <> <> <> <> <> <> <> <>
  1965 42 2.793200 -11.448700 9.068200 8 " " X " " 21 0.41700 0.41700 "T3P " " H2 " "    " 1 0 1 FFFFFF  ""  -1 0 1 ""  1 ""  <> <> <> 0 <> <> <> <> <> <> <> <> <> <>
  1966 16 6.799000 -7.518500 5.916900 9 " " X " " 70 -0.83400 -0.83400 "T3P " " O  " "    " 8 0 1 FF2F2F  ""  -1 0 1 ""  1 ""  <> <> <> 2 <> <> <> <> <> <> <> <> <> <>
  1967 42 7.622700 -7.081400 6.132700 9 " " X " " 21 0.41700 0.41700 "T3P " " H1 " "    " 1 0 1 FFFFFF  ""  -1 0 1 ""  1 ""  <> <> <> 0 <> <> <> <> <> <> <> <> <> <>
  1968 42 7.045000 -8.430500 5.761800 9 " " X " " 21 0.41700 0.41700 "T3P " " H2 " "    " 1 0 1 FFFFFF  ""  -1 0 1 ""  1 ""  <> <> <> 0 <> <> <> <> <> <> <> <> <> <>
  1969 16 7.206200 -1.511200 13.505200 10 " " X " " 70 -0.83400 -0.83400 "T3P " " O  " "    " 8 0 1 FF2F2F  ""  -1 0 1 ""  1 ""  <> <> <> 2 <> <> <> <> <> <> <> <> <> <>
  1970 42 8.092900 -1.870700 13.531900 10 " " X " " 21 0.41700 0.41700 "T3P " " H1 " "    " 1 0 1 FFFFFF  ""  -1 0 1 ""  1 ""  <> <> <> 0 <> <> <> <> <> <> <> <> <> <>
  1971 42 6.839100 -1.714600 14.365500 10 " " X " " 21 0.41700 0.41700 "T3P " " H2 " "    " 1 0 1 FFFFFF  ""  -1 0 1 ""  1 ""  <> <> <> 0 <> <> <> <> <> <> <> <> <> <>
  1972 16 6.211700 -6.583100 16.759600 11 " " X " " 70 -0.83400 -0.83400 "T3P " " O  " "    " 8 0 1 FF2F2F  ""  -1 0 1 ""  1 ""  <> <> <> 2 <> <> <> <> <> <> <> <> <> <>
  1973 42 6.951700 -6.196800 16.291200 11 " " X " " 21 0.41700 0.41700 "T3P " " H1 " "    " 1 0 1 FFFFFF  ""  -1 0 1 ""  1 ""  <> <> <> 0 <> <> <> <> <> <> <> <> <> <>
  1974 42 5.622200 -6.885600 16.068800 11 " " X " " 21 0.41700 0.41700 "T3P " " H2 " "    " 1 0 1 FFFFFF  ""  -1 0 1 ""  1 ""  <> <> <> 0 <> <> <> <> <> <> <> <> <> <>
  1975 16 -4.052000 -10.742000 14.739100 12 " " X " " 70 -0.83400 -0.83400 "T3P " " O  " "    " 8 0 1 FF2F2F  ""  -1 0 1 ""  1 ""  <> <> <> 2 <> <> <> <> <> <> <> <> <> <>
  1976 42 -4.500100 -10.965000 13.923200 12 " " X " " 21 0.41700 0.41700 "T3P " " H1 " "    " 1 0 1 FFFFFF  ""  -1 0 1 ""  1 ""  <> <> <> 0 <> <> <> <> <> <> <> <> <> <>
  1977 42 -3.126300 -10.901700 14.555400 12 " " X " " 21 0.41700 0.41700 "T3P " " H2 " "    " 1 0 1 FFFFFF  ""  -1 0 1 ""  1 ""  <> <> <> 0 <> <> <> <> <> <> <> <> <> <>
  1978 16 4.312600 -8.519900 15.013200 13 " " X " " 70 -0.83400 -0.83400 "T3P " " O  " "    " 8 0 1 FF2F2F  ""  -1 0 1 ""  1 ""  <> <> <> 2 <> <> <> <> <> <> <> <> <> <>
  1979 42 3.438600 -8.855300 14.813900 13 " " X " " 21 0.41700 0.41700 "T3P " " H1 " "    " 1 0 1 FFFFFF  ""  -1 0 1 ""  1 ""  <> <> <> 0 <> <> <> <> <> <> <> <> <> <>
  1980 42 4.479600 -7.867000 14.333400 13 " " X " " 21 0.41700 0.41700 "T3P " " H2 " "    " 1 0 1 FFFFFF  ""  -1 0 1 ""  1 ""  <> <> <> 0 <> <> <> <> <> <> <> <> <> <>
  1981 16 -9.366000 -4.760900 12.580500 14 " " X " " 70 -0.83400 -0.83400 "T3P " " O  " "    " 8 0 1 FF2F2F  ""  -1 0 1 ""  1 ""  <> <> <> 2 <> <> <> <> <> <> <> <> <> <>
  1982 42 -9.434400 -5.587900 13.057400 14 " " X " " 21 0.41700 0.41700 "T3P " " H1 " "    " 1 0 1 FFFFFF  ""  -1 0 1 ""  1 ""  <> <> <> 0 <> <> <> <> <> <> <> <> <> <>
  1983 42 -9.423600 -4.087700 13.258500 14 " " X " " 21 0.41700 0.41700 "T3P " " H2 " "    " 1 0 1 FFFFFF  ""  -1 0 1 ""  1 ""  <> <> <> 0 <> <> <> <> <> <> <> <> <> <>
  1984 16 0.650700 -7.539900 13.402400 15 " " X " " 70 -0.83400 -0.83400 "T3P " " O  " "    " 8 0 1 FF2F2F  ""  -1 0 1 ""  1 ""  <> <> <> 2 <> <> <> <> <> <> <> <> <> <>
  1985 42 0.824000 -7.191400 14.276900 15 " " X " " 21 0.41700 0.41700 "T3P " " H1 " "    " 1 0 1 FFFFFF  ""  -1 0 1 ""  1 ""  <> <> <> 0 <> <> <> <> <> <> <> <> <> <>
  1986 42 1.282200 -8.251800 13.298600 15 " " X " " 21 0.41700 0.41700 "T3P " " H2 " "    " 1 0 1 FFFFFF  ""  -1 0 1 ""  1 ""  <> <> <> 0 <> <> <> <> <> <> <> <> <> <>
  1987 16 4.422100 -6.008800 11.299400 16 " " X " " 70 -0.83400 -0.83400 "T3P " " O  " "    " 8 0 1 FF2F2F  ""  -1 0 1 ""  1 ""  <> <> <> 2 <> <> <> <> <> <> <> <> <> <>
  1988 42 4.989000 -5.694200 10.595200 16 " " X " " 21 0.41700 0.41700 "T3P " " H1 " "    " 1 0 1 FFFFFF  ""  -1 0 1 ""  1 ""  <> <> <> 0 <> <> <> <> <> <> <> <> <> <>
  1989 42 3.922400 -6.723000 10.903900 16 " " X " " 21 0.41700 0.41700 "T3P " " H2 " "    " 1 0 1 FFFFFF  ""  -1 0 1 ""  1 ""  <> <> <> 0 <> <> <> <> <> <> <> <> <> <>
  1990 16 -4.732700 -11.102500 12.199300 17 " " X " " 70 -0.83400 -0.83400 "T3P " " O  " "    " 8 0 1 FF2F2F  ""  -1 0 1 ""  1 ""  <> <> <> 2 <> <> <> <> <> <> <> <> <> <>
  1991 42 -5.593100 -10.779500 11.931600 17 " " X " " 21 0.41700 0.41700 "T3P " " H1 " "    " 1 0 1 FFFFFF  ""  -1 0 1 ""  1 ""  <> <> <> 0 <> <> <> <> <> <> <> <> <> <>
  1992 42 -4.128600 -10.740900 11.550800 17 " " X " " 21 0.41700 0.41700 "T3P " " H2 " "    " 1 0 1 FFFFFF  ""  -1 0 1 ""  1 ""  <> <> <> 0 <> <> <> <> <> <> <> <> <> <>
  1993 16 -0.645600 -10.023000 17.262600 18 " " X " " 70 -0.83400 -0.83400 "T3P " " O  " "    " 8 0 1 FF2F2F  ""  -1 0 1 ""  1 ""  <> <> <> 2 <> <> <> <> <> <> <> <> <> <>
  1994 42 -0.695600 -10.231100 18.195600 18 " " X " " 21 0.41700 0.41700 "T3P " " H1 " "    " 1 0 1 FFFFFF  ""  -1 0 1 ""  1 ""  <> <> <> 0 <> <> <> <> <> <> <> <> <> <>
  1995 42 -0.923800 -9.108900 17.205700 18 " " X " " 21 0.41700 0.41700 "T3P " " H2 " "    " 1 0 1 FFFFFF  ""  -1 0 1 ""  1 ""  <> <> <> 0 <> <> <> <> <> <> <> <> <> <>
  1996 16 5.907800 -9.731800 17.015600 19 " " X " " 70 -0.83400 -0.83400 "T3P " " O  " "    " 8 0 1 FF2F2F  ""  -1 0 1 ""  1 ""  <> <> <> 2 <> <> <> <> <> <> <> <> <> <>
  1997 42 5.198300 -9.545300 16.400900 19 " " X " " 21 0.41700 0.41700 "T3P " " H1 " "    " 1 0 1 FFFFFF  ""  -1 0 1 ""  1 ""  <> <> <> 0 <> <> <> <> <> <> <> <> <> <>
  1998 42 6.136500 -8.878400 17.383800 19 " " X " " 21 0.41700 0.41700 "T3P " " H2 " "    " 1 0 1 FFFFFF  ""  -1 0 1 ""  1 ""  <> <> <> 0 <> <> <> <> <> <> <> <> <> <>
  1999 16 4.247700 -11.725400 18.531100 20 " " X " " 70 -0.83400 -0.83400 "T3P " " O  " "    " 8 0 1 FF2F2F  ""  -1 0 1 ""  1 ""  <> <> <> 2 <> <> <> <> <> <> <> <> <> <>
  2000 42 4.889600 -11.219600 18.032800 20 " " X " " 21 0.41700 0.41700 "T3P " " H1 " "    " 1 0 1 FFFFFF  ""  -1 0 1 ""  1 ""  <> <> <> 0 <> <> <> <> <> <> <> <> <> <>
  2001 42 3.783300 -12.239900 17.871000 20 " " X " " 21 0.41700 0.41700 "T3P " " H2 " "    " 1 0 1 FFFFFF  ""  -1 0 1 ""  1 ""  <> <> <> 0 <> <> <> <> <> <> <> <> <> <>
  2002 16 10.153600 -10.903200 16.288600 21 " " X " " 70 -0.83400 -0.83400 "T3P " " O  " "    " 8 0 1 FF2F2F  ""  -1 0 1 ""  1 ""  <> <> <> 2 <> <> <> <> <> <> <> <> <> <>
  2003 42 9.206400 -10.986100 16.398400 21 " " X " " 21 0.41700 0.41700 "T3P " " H1 " "    " 1 0 1 FFFFFF  ""  -1 0 1 ""  1 ""  <> <> <> 0 <> <> <> <> <> <> <> <> <> <>
  2004 42 10.261900 -10.532100 15.412900 21 " " X " " 21 0.41700 0.41700 "T3P " " H2 " "    " 1 0 1 FFFFFF  ""  -1 0 1 ""  1 ""  <> <> <> 0 <> <> <> <> <> <> <> <> <> <>
  2005 16 8.906900 -6.716500 7.691400 22 " " X " " 70 -0.83400 -0.83400 "T3P " " O  " "    " 8 0 1 FF2F2F  ""  -1 0 1 ""  1 ""  <> <> <> 2 <> <> <> <> <> <> <> <> <> <>
  2006 42 9.489900 -5.978600 7.870000 22 " " X " " 21 0.41700 0.41700 "T3P " " H1 " "    " 1 0 1 FFFFFF  ""  -1 0 1 ""  1 ""  <> <> <> 0 <> <> <> <> <> <> <> <> <> <>
  2007 42 8.511100 -6.919800 8.538900 22 " " X " " 21 0.41700 0.41700 "T3P " " H2 " "    " 1 0 1 FFFFFF  ""  -1 0 1 ""  1 ""  <> <> <> 0 <> <> <> <> <> <> <> <> <> <>
  2008 16 0.833400 -6.990200 16.013100 23 " " X " " 70 -0.83400 -0.83400 "T3P " " O  " "    " 8 0 1 FF2F2F  ""  -1 0 1 ""  1 ""  <> <> <> 2 <> <> <> <> <> <> <> <> <> <>
  2009 42 0.058600 -7.282300 16.493300 23 " " X " " 21 0.41700 0.41700 "T3P " " H1 " "    " 1 0 1 FFFFFF  ""  -1 0 1 ""  1 ""  <> <> <> 0 <> <> <> <> <> <> <> <> <> <>
  2010 42 1.570000 -7.366500 16.494900 23 " " X " " 21 0.41700 0.41700 "T3P " " H2 " "    " 1 0 1 FFFFFF  ""  -1 0 1 ""  1 ""  <> <> <> 0 <> <> <> <> <> <> <> <> <> <>
  2011 16 1.509200 -4.591800 15.133100 24 " " X " " 70 -0.83400 -0.83400 "T3P " " O  " "    " 8 0 1 FF2F2F  ""  -1 0 1 ""  1 ""  <> <> <> 2 <> <> <> <> <> <> <> <> <> <>
  2012 42 1.430300 -5.540300 15.234900 24 " " X " " 21 0.41700 0.41700 "T3P " " H1 " "    " 1 0 1 FFFFFF  ""  -1 0 1 ""  1 ""  <> <> <> 0 <> <> <> <> <> <> <> <> <> <>
  2013 42 2.051900 -4.478900 14.352700 24 " " X " " 21 0.41700 0.41700 "T3P " " H2 " "    " 1 0 1 FFFFFF  ""  -1 0 1 ""  1 ""  <> <> <> 0 <> <> <> <> <> <> <> <> <> <>
  2014 16 6.299400 -7.634500 19.339600 25 " " X " " 70 -0.83400 -0.83400 "T3P " " O  " "    " 8 0 1 FF2F2F  ""  -1 0 1 ""  1 ""  <> <> <> 2 <> <> <> <> <> <> <> <> <> <>
  2015 42 5.622600 -7.294900 19.925200 25 " " X " " 21 0.41700 0.41700 "T3P " " H1 " "    " 1 0 1 FFFFFF  ""  -1 0 1 ""  1 ""  <> <> <> 0 <> <> <> <> <> <> <> <> <> <>
  2016 42 6.110900 -7.227500 18.494000 25 " " X " " 21 0.41700 0.41700 "T3P " " H2 " "    " 1 0 1 FFFFFF  ""  -1 0 1 ""  1 ""  <> <> <> 0 <> <> <> <> <> <> <> <> <> <>
  2017 16 11.164600 -3.858600 16.451800 26 " " X " " 70 -0.83400 -0.83400 "T3P " " O  " "    " 8 0 1 FF2F2F  ""  -1 0 1 ""  1 ""  <> <> <> 2 <> <> <> <> <> <> <> <> <> <>
  2018 42 11.136500 -3.268500 17.205000 26 " " X " " 21 0.41700 0.41700 "T3P " " H1 " "    " 1 0 1 FFFFFF  ""  -1 0 1 ""  1 ""  <> <> <> 0 <> <> <> <> <> <> <> <> <> <>
  2019 42 12.097500 -3.966400 16.266500 26 " " X " " 21 0.41700 0.41700 "T3P " " H2 " "    " 1 0 1 FFFFFF  ""  -1 0 1 ""  1 ""  <> <> <> 0 <> <> <> <> <> <> <> <> <> <>
  2020 16 5.977100 -6.602800 13.869200 27 " " X " " 70 -0.83400 -0.83400 "T3P " " O  " "    " 8 0 1 FF2F2F  ""  -1 0 1 ""  1 ""  <> <> <> 2 <> <> <> <> <> <> <> <> <> <>
  2021 42 6.854300 -6.975900 13.956100 27 " " X " " 21 0.41700 0.41700 "T3P " " H1 " "    " 1 0 1 FFFFFF  ""  -1 0 1 ""  1 ""  <> <> <> 0 <> <> <> <> <> <> <> <> <> <>
  2022 42 5.664500 -6.920200 13.022100 27 " " X " " 21 0.41700 0.41700 "T3P " " H2 " "    " 1 0 1 FFFFFF  ""  -1 0 1 ""  1 ""  <> <> <> 0 <> <> <> <> <> <> <> <> <> <>
  2023 16 -4.724100 -8.124300 14.564200 28 " " X " " 70 -0.83400 -0.83400 "T3P " " O  " "    " 8 0 1 FF2F2F  ""  -1 0 1 ""  1 ""  <> <> <> 2 <> <> <> <> <> <> <> <> <> <>
  2024 42 -4.096900 -7.488700 14.219500 28 " " X " " 21 0.41700 0.41700 "T3P " " H1 " "    " 1 0 1 FFFFFF  ""  -1 0 1 ""  1 ""  <> <> <> 0 <> <> <> <> <> <> <> <> <> <>
  2025 42 -4.249500 -8.955500 14.560500 28 " " X " " 21 0.41700 0.41700 "T3P " " H2 " "    " 1 0 1 FFFFFF  ""  -1 0 1 ""  1 ""  <> <> <> 0 <> <> <> <> <> <> <> <> <> <>
  2026 16 4.338700 -3.802000 15.244000 29 " " X " " 70 -0.83400 -0.83400 "T3P " " O  " "    " 8 0 1 FF2F2F  ""  -1 0 1 ""  1 ""  <> <> <> 2 <> <> <> <> <> <> <> <> <> <>
  2027 42 4.035800 -3.820700 14.336200 29 " " X " " 21 0.41700 0.41700 "T3P " " H1 " "    " 1 0 1 FFFFFF  ""  -1 0 1 ""  1 ""  <> <> <> 0 <> <> <> <> <> <> <> <> <> <>
  2028 42 5.122300 -4.351700 15.246500 29 " " X " " 21 0.41700 0.41700 "T3P " " H2 " "    " 1 0 1 FFFFFF  ""  -1 0 1 ""  1 ""  <> <> <> 0 <> <> <> <> <> <> <> <> <> <>
  2029 16 11.909300 -1.130100 15.072600 30 " " X " " 70 -0.83400 -0.83400 "T3P " " O  " "    " 8 0 1 FF2F2F  ""  -1 0 1 ""  1 ""  <> <> <> 2 <> <> <> <> <> <> <> <> <> <>
  2030 42 12.070400 -0.867200 15.978800 30 " " X " " 21 0.41700 0.41700 "T3P " " H1 " "    " 1 0 1 FFFFFF  ""  -1 0 1 ""  1 ""  <> <> <> 0 <> <> <> <> <> <> <> <> <> <>
  2031 42 12.578300 -1.790400 14.892100 30 " " X " " 21 0.41700 0.41700 "T3P " " H2 " "    " 1 0 1 FFFFFF  ""  -1 0 1 ""  1 ""  <> <> <> 0 <> <> <> <> <> <> <> <> <> <>
  2032 16 0.427400 0.671900 18.162300 31 " " X " " 70 -0.83400 -0.83400 "T3P " " O  " "    " 8 0 1 FF2F2F  ""  -1 0 1 ""  1 ""  <> <> <> 2 <> <> <> <> <> <> <> <> <> <>
  2033 42 -0.333000 1.250800 18.215300 31 " " X " " 21 0.41700 0.41700 "T3P " " H1 " "    " 1 0 1 FFFFFF  ""  -1 0 1 ""  1 ""  <> <> <> 0 <> <> <> <> <> <> <> <> <> <>
  2034 42 0.289200 0.167400 17.360700 31 " " X " " 21 0.41700 0.41700 "T3P " " H2 " "    " 1 0 1 FFFFFF  ""  -1 0 1 ""  1 ""  <> <> <> 0 <> <> <> <> <> <> <> <> <> <>
  2035 16 4.436500 -0.897300 14.621400 32 " " X " " 70 -0.83400 -0.83400 "T3P " " O  " "    " 8 0 1 FF2F2F  ""  -1 0 1 ""  1 ""  <> <> <> 2 <> <> <> <> <> <> <> <> <> <>
  2036 42 4.414800 -1.839000 14.791500 32 " " X " " 21 0.41700 0.41700 "T3P " " H1 " "    " 1 0 1 FFFFFF  ""  -1 0 1 ""  1 ""  <> <> <> 0 <> <> <> <> <> <> <> <> <> <>
  2037 42 3.742700 -0.753900 13.977800 32 " " X " " 21 0.41700 0.41700 "T3P " " H2 " "    " 1 0 1 FFFFFF  ""  -1 0 1 ""  1 ""  <> <> <> 0 <> <> <> <> <> <> <> <> <> <>
  2038 16 8.282500 -0.105300 16.740600 33 " " X " " 70 -0.83400 -0.83400 "T3P " " O  " "    " 8 0 1 FF2F2F  ""  -1 0 1 ""  1 ""  <> <> <> 2 <> <> <> <> <> <> <> <> <> <>
  2039 42 7.356000 0.069200 16.906100 33 " " X " " 21 0.41700 0.41700 "T3P " " H1 " "    " 1 0 1 FFFFFF  ""  -1 0 1 ""  1 ""  <> <> <> 0 <> <> <> <> <> <> <> <> <> <>
  2040 42 8.378200 -1.046900 16.883200 33 " " X " " 21 0.41700 0.41700 "T3P " " H2 " "    " 1 0 1 FFFFFF  ""  -1 0 1 ""  1 ""  <> <> <> 0 <> <> <> <> <> <> <> <> <> <>
  2041 16 6.238700 2.850900 14.249800 34 " " X " " 70 -0.83400 -0.83400 "T3P " " O  " "    " 8 0 1 FF2F2F  ""  -1 0 1 ""  1 ""  <> <> <> 2 <> <> <> <> <> <> <> <> <> <>
  2042 42 5.927800 2.759900 13.349100 34 " " X " " 21 0.41700 0.41700 "T3P " " H1 " "    " 1 0 1 FFFFFF  ""  -1 0 1 ""  1 ""  <> <> <> 0 <> <> <> <> <> <> <> <> <> <>
  2043 42 7.170000 3.054400 14.162500 34 " " X " " 21 0.41700 0.41700 "T3P " " H2 " "    " 1 0 1 FFFFFF  ""  -1 0 1 ""  1 ""  <> <> <> 0 <> <> <> <> <> <> <> <> <> <>
  2044 16 8.903900 11.499600 14.172000 35 " " X " " 70 -0.83400 -0.83400 "T3P " " O  " "    " 8 0 1 FF2F2F  ""  -1 0 1 ""  1 ""  <> <> <> 2 <> <> <> <> <> <> <> <> <> <>
  2045 42 8.913600 11.985000 14.996900 35 " " X " " 21 0.41700 0.41700 "T3P " " H1 " "    " 1 0 1 FFFFFF  ""  -1 0 1 ""  1 ""  <> <> <> 0 <> <> <> <> <> <> <> <> <> <>
  2046 42 9.683400 10.945400 14.210800 35 " " X " " 21 0.41700 0.41700 "T3P " " H2 " "    " 1 0 1 FFFFFF  ""  -1 0 1 ""  1 ""  <> <> <> 0 <> <> <> <> <> <> <> <> <> <>
  2047 16 11.067100 9.805400 14.057400 36 " " X " " 70 -0.83400 -0.83400 "T3P " " O  " "    " 8 0 1 FF2F2F  ""  -1 0 1 ""  1 ""  <> <> <> 2 <> <> <> <> <> <> <> <> <> <>
  2048 42 11.184900 9.176500 13.345500 36 " " X " " 21 0.41700 0.41700 "T3P " " H1 " "    " 1 0 1 FFFFFF  ""  -1 0 1 ""  1 ""  <> <> <> 0 <> <> <> <> <> <> <> <> <> <>
  2049 42 11.921200 9.843000 14.487900 36 " " X " " 21 0.41700 0.41700 "T3P " " H2 " "    " 1 0 1 FFFFFF  ""  -1 0 1 ""  1 ""  <> <> <> 0 <> <> <> <> <> <> <> <> <> <>
  2050 16 -1.305000 -11.437300 14.494200 37 " " X " " 70 -0.83400 -0.83400 "T3P " " O  " "    " 8 0 1 FF2F2F  ""  -1 0 1 ""  1 ""  <> <> <> 2 <> <> <> <> <> <> <> <> <> <>
  2051 42 -0.620300 -11.009300 15.008200 37 " " X " " 21 0.41700 0.41700 "T3P " " H1 " "    " 1 0 1 FFFFFF  ""  -1 0 1 ""  1 ""  <> <> <> 0 <> <> <> <> <> <> <> <> <> <>
  2052 42 -1.444300 -12.276800 14.932300 37 " " X " " 21 0.41700 0.41700 "T3P " " H2 " "    " 1 0 1 FFFFFF  ""  -1 0 1 ""  1 ""  <> <> <> 0 <> <> <> <> <> <> <> <> <> <>
  2053 16 -1.714900 -7.442100 17.054000 38 " " X " " 70 -0.83400 -0.83400 "T3P " " O  " "    " 8 0 1 FF2F2F  ""  -1 0 1 ""  1 ""  <> <> <> 2 <> <> <> <> <> <> <> <> <> <>
  2054 42 -1.515800 -6.599100 17.461400 38 " " X " " 21 0.41700 0.41700 "T3P " " H1 " "    " 1 0 1 FFFFFF  ""  -1 0 1 ""  1 ""  <> <> <> 0 <> <> <> <> <> <> <> <> <> <>
  2055 42 -2.313300 -7.869200 17.667000 38 " " X " " 21 0.41700 0.41700 "T3P " " H2 " "    " 1 0 1 FFFFFF  ""  -1 0 1 ""  1 ""  <> <> <> 0 <> <> <> <> <> <> <> <> <> <>
  2056 16 -1.736900 -8.391500 12.360100 39 " " X " " 70 -0.83400 -0.83400 "T3P " " O  " "    " 8 0 1 FF2F2F  ""  -1 0 1 ""  1 ""  <> <> <> 2 <> <> <> <> <> <> <> <> <> <>
  2057 42 -0.885100 -8.435900 12.794500 39 " " X " " 21 0.41700 0.41700 "T3P " " H1 " "    " 1 0 1 FFFFFF  ""  -1 0 1 ""  1 ""  <> <> <> 0 <> <> <> <> <> <> <> <> <> <>
  2058 42 -2.194300 -7.676100 12.801900 39 " " X " " 21 0.41700 0.41700 "T3P " " H2 " "    " 1 0 1 FFFFFF  ""  -1 0 1 ""  1 ""  <> <> <> 0 <> <> <> <> <> <> <> <> <> <>
  2059 16 0.829200 -4.781500 21.753800 40 " " X " " 70 -0.83400 -0.83400 "T3P " " O  " "    " 8 0 1 FF2F2F  ""  -1 0 1 ""  1 ""  <> <> <> 2 <> <> <> <> <> <> <> <> <> <>
  2060 42 0.688700 -4.355900 22.599600 40 " " X " " 21 0.41700 0.41700 "T3P " " H1 " "    " 1 0 1 FFFFFF  ""  -1 0 1 ""  1 ""  <> <> <> 0 <> <> <> <> <> <> <> <> <> <>
  2061 42 1.343900 -4.150700 21.250600 40 " " X " " 21 0.41700 0.41700 "T3P " " H2 " "    " 1 0 1 FFFFFF  ""  -1 0 1 ""  1 ""  <> <> <> 0 <> <> <> <> <> <> <> <> <> <>
  2062 16 9.345200 -2.845100 14.223600 41 " " X " " 70 -0.83400 -0.83400 "T3P " " O  " "    " 8 0 1 FF2F2F  ""  -1 0 1 ""  1 ""  <> <> <> 2 <> <> <> <> <> <> <> <> <> <>
  2063 42 10.285400 -2.679600 14.293200 41 " " X " " 21 0.41700 0.41700 "T3P " " H1 " "    " 1 0 1 FFFFFF  ""  -1 0 1 ""  1 ""  <> <> <> 0 <> <> <> <> <> <> <> <> <> <>
  2064 42 9.025100 -2.791400 15.124100 41 " " X " " 21 0.41700 0.41700 "T3P " " H2 " "    " 1 0 1 FFFFFF  ""  -1 0 1 ""  1 ""  <> <> <> 0 <> <> <> <> <> <> <> <> <> <>
  2065 16 5.223500 1.176600 16.180900 42 " " X " " 70 -0.83400 -0.83400 "T3P " " O  " "    " 8 0 1 FF2F2F  ""  -1 0 1 ""  1 ""  <> <> <> 2 <> <> <> <> <> <> <> <> <> <>
  2066 42 4.892300 0.465200 15.632800 42 " " X " " 21 0.41700 0.41700 "T3P " " H1 " "    " 1 0 1 FFFFFF  ""  -1 0 1 ""  1 ""  <> <> <> 0 <> <> <> <> <> <> <> <> <> <>
  2067 42 5.372800 1.899200 15.571100 42 " " X " " 21 0.41700 0.41700 "T3P " " H2 " "    " 1 0 1 FFFFFF  ""  -1 0 1 ""  1 ""  <> <> <> 0 <> <> <> <> <> <> <> <> <> <>
  2068 16 -0.954700 -5.052700 18.437000 43 " " X " " 70 -0.83400 -0.83400 "T3P " " O  " "    " 8 0 1 FF2F2F  ""  -1 0 1 ""  1 ""  <> <> <> 2 <> <> <> <> <> <> <> <> <> <>
  2069 42 -1.393300 -4.477000 19.063400 43 " " X " " 21 0.41700 0.41700 "T3P " " H1 " "    " 1 0 1 FFFFFF  ""  -1 0 1 ""  1 ""  <> <> <> 0 <> <> <> <> <> <> <> <> <> <>
  2070 42 -0.258600 -4.513000 18.062200 43 " " X " " 21 0.41700 0.41700 "T3P " " H2 " "    " 1 0 1 FFFFFF  ""  -1 0 1 ""  1 ""  <> <> <> 0 <> <> <> <> <> <> <> <> <> <>
  2071 16 -1.376900 -2.862200 20.110400 44 " " X " " 70 -0.83400 -0.83400 "T3P " " O  " "    " 8 0 1 FF2F2F  ""  -1 0 1 ""  1 ""  <> <> <> 2 <> <> <> <> <> <> <> <> <> <>
  2072 42 -1.966000 -2.525100 20.785300 44 " " X " " 21 0.41700 0.41700 "T3P " " H1 " "    " 1 0 1 FFFFFF  ""  -1 0 1 ""  1 ""  <> <> <> 0 <> <> <> <> <> <> <> <> <> <>
  2073 42 -0.499100 -2.673600 20.442400 44 " " X " " 21 0.41700 0.41700 "T3P " " H2 " "    " 1 0 1 FFFFFF  ""  -1 0 1 ""  1 ""  <> <> <> 0 <> <> <> <> <> <> <> <> <> <>
  2074 16 4.094600 -4.020600 23.752700 45 " " X " " 70 -0.83400 -0.83400 "T3P " " O  " "    " 8 0 1 FF2F2F  ""  -1 0 1 ""  1 ""  <> <> <> 2 <> <> <> <> <> <> <> <> <> <>
  2075 42 4.519400 -3.778500 24.575700 45 " " X " " 21 0.41700 0.41700 "T3P " " H1 " "    " 1 0 1 FFFFFF  ""  -1 0 1 ""  1 ""  <> <> <> 0 <> <> <> <> <> <> <> <> <> <>
  2076 42 4.520500 -4.838000 23.494600 45 " " X " " 21 0.41700 0.41700 "T3P " " H2 " "    " 1 0 1 FFFFFF  ""  -1 0 1 ""  1 ""  <> <> <> 0 <> <> <> <> <> <> <> <> <> <>
  2077 16 7.537700 -2.510000 23.918000 46 " " X " " 70 -0.83400 -0.83400 "T3P " " O  " "    " 8 0 1 FF2F2F  ""  -1 0 1 ""  1 ""  <> <> <> 2 <> <> <> <> <> <> <> <> <> <>
  2078 42 7.462600 -3.270300 23.341500 46 " " X " " 21 0.41700 0.41700 "T3P " " H1 " "    " 1 0 1 FFFFFF  ""  -1 0 1 ""  1 ""  <> <> <> 0 <> <> <> <> <> <> <> <> <> <>
  2079 42 7.228300 -1.775600 23.387700 46 " " X " " 21 0.41700 0.41700 "T3P " " H2 " "    " 1 0 1 FFFFFF  ""  -1 0 1 ""  1 ""  <> <> <> 0 <> <> <> <> <> <> <> <> <> <>
  2080 16 9.234200 -6.063200 21.460200 47 " " X " " 70 -0.83400 -0.83400 "T3P " " O  " "    " 8 0 1 FF2F2F  ""  -1 0 1 ""  1 ""  <> <> <> 2 <> <> <> <> <> <> <> <> <> <>
  2081 42 9.617000 -6.932000 21.581600 47 " " X " " 21 0.41700 0.41700 "T3P " " H1 " "    " 1 0 1 FFFFFF  ""  -1 0 1 ""  1 ""  <> <> <> 0 <> <> <> <> <> <> <> <> <> <>
  2082 42 9.969400 -5.460000 21.569400 47 " " X " " 21 0.41700 0.41700 "T3P " " H2 " "    " 1 0 1 FFFFFF  ""  -1 0 1 ""  1 ""  <> <> <> 0 <> <> <> <> <> <> <> <> <> <>
  2083 16 0.743300 -2.883900 17.090400 48 " " X " " 70 -0.83400 -0.83400 "T3P " " O  " "    " 8 0 1 FF2F2F  ""  -1 0 1 ""  1 ""  <> <> <> 2 <> <> <> <> <> <> <> <> <> <>
  2084 42 0.970700 -3.456200 16.357600 48 " " X " " 21 0.41700 0.41700 "T3P " " H1 " "    " 1 0 1 FFFFFF  ""  -1 0 1 ""  1 ""  <> <> <> 0 <> <> <> <> <> <> <> <> <> <>
  2085 42 0.291300 -2.143800 16.685200 48 " " X " " 21 0.41700 0.41700 "T3P " " H2 " "    " 1 0 1 FFFFFF  ""  -1 0 1 ""  1 ""  <> <> <> 0 <> <> <> <> <> <> <> <> <> <>
  2086 16 4.173700 -2.970800 17.925800 49 " " X " " 70 -0.83400 -0.83400 "T3P " " O  " "    " 8 0 1 FF2F2F  ""  -1 0 1 ""  1 ""  <> <> <> 2 <> <> <> <> <> <> <> <> <> <>
  2087 42 3.618600 -2.192000 17.886000 49 " " X " " 21 0.41700 0.41700 "T3P " " H1 " "    " 1 0 1 FFFFFF  ""  -1 0 1 ""  1 ""  <> <> <> 0 <> <> <> <> <> <> <> <> <> <>
  2088 42 4.185300 -3.302900 17.028200 49 " " X " " 21 0.41700 0.41700 "T3P " " H2 " "    " 1 0 1 FFFFFF  ""  -1 0 1 ""  1 ""  <> <> <> 0 <> <> <> <> <> <> <> <> <> <>
  2089 16 10.262100 -2.455700 19.120400 50 " " X " " 70 -0.83400 -0.83400 "T3P " " O  " "    " 8 0 1 FF2F2F  ""  -1 0 1 ""  1 ""  <> <> <> 2 <> <> <> <> <> <> <> <> <> <>
  2090 42 10.040000 -2.866900 19.955800 50 " " X " " 21 0.41700 0.41700 "T3P " " H1 " "    " 1 0 1 FFFFFF  ""  -1 0 1 ""  1 ""  <> <> <> 0 <> <> <> <> <> <> <> <> <> <>
  2091 42 9.626400 -1.746300 19.026100 50 " " X " " 21 0.41700 0.41700 "T3P " " H2 " "    " 1 0 1 FFFFFF  ""  -1 0 1 ""  1 ""  <> <> <> 0 <> <> <> <> <> <> <> <> <> <>
  2092 16 -15.409000 -0.446700 18.189100 51 " " X " " 70 -0.83400 -0.83400 "T3P " " O  " "    " 8 0 1 FF2F2F  ""  -1 0 1 ""  1 ""  <> <> <> 2 <> <> <> <> <> <> <> <> <> <>
  2093 42 -16.159000 0.137900 18.079500 51 " " X " " 21 0.41700 0.41700 "T3P " " H1 " "    " 1 0 1 FFFFFF  ""  -1 0 1 ""  1 ""  <> <> <> 0 <> <> <> <> <> <> <> <> <> <>
  2094 42 -14.795800 -0.180900 17.503800 51 " " X " " 21 0.41700 0.41700 "T3P " " H2 " "    " 1 0 1 FFFFFF  ""  -1 0 1 ""  1 ""  <> <> <> 0 <> <> <> <> <> <> <> <> <> <>
  2095 16 5.603100 -4.401500 20.002700 52 " " X " " 70 -0.83400 -0.83400 "T3P " " O  " "    " 8 0 1 FF2F2F  ""  -1 0 1 ""  1 ""  <> <> <> 2 <> <> <> <> <> <> <> <> <> <>
  2096 42 5.158500 -3.738500 19.474600 52 " " X " " 21 0.41700 0.41700 "T3P " " H1 " "    " 1 0 1 FFFFFF  ""  -1 0 1 ""  1 ""  <> <> <> 0 <> <> <> <> <> <> <> <> <> <>
  2097 42 4.920100 -5.038600 20.212200 52 " " X " " 21 0.41700 0.41700 "T3P " " H2 " "    " 1 0 1 FFFFFF  ""  -1 0 1 ""  1 ""  <> <> <> 0 <> <> <> <> <> <> <> <> <> <>
  2098 16 3.617600 1.171200 20.907500 53 " " X " " 70 -0.83400 -0.83400 "T3P " " O  " "    " 8 0 1 FF2F2F  ""  -1 0 1 ""  1 ""  <> <> <> 2 <> <> <> <> <> <> <> <> <> <>
  2099 42 2.905500 0.607200 20.605700 53 " " X " " 21 0.41700 0.41700 "T3P " " H1 " "    " 1 0 1 FFFFFF  ""  -1 0 1 ""  1 ""  <> <> <> 0 <> <> <> <> <> <> <> <> <> <>
  2100 42 3.928000 1.609900 20.115500 53 " " X " " 21 0.41700 0.41700 "T3P " " H2 " "    " 1 0 1 FFFFFF  ""  -1 0 1 ""  1 ""  <> <> <> 0 <> <> <> <> <> <> <> <> <> <>
  2101 16 4.597000 2.021200 18.711600 54 " " X " " 70 -0.83400 -0.83400 "T3P " " O  " "    " 8 0 1 FF2F2F  ""  -1 0 1 ""  1 ""  <> <> <> 2 <> <> <> <> <> <> <> <> <> <>
  2102 42 4.983600 2.871500 18.920600 54 " " X " " 21 0.41700 0.41700 "T3P " " H1 " "    " 1 0 1 FFFFFF  ""  -1 0 1 ""  1 ""  <> <> <> 0 <> <> <> <> <> <> <> <> <> <>
  2103 42 5.033000 1.751900 17.903100 54 " " X " " 21 0.41700 0.41700 "T3P " " H2 " "    " 1 0 1 FFFFFF  ""  -1 0 1 ""  1 ""  <> <> <> 0 <> <> <> <> <> <> <> <> <> <>
  2104 16 2.698500 10.868400 17.821400 55 " " X " " 70 -0.83400 -0.83400 "T3P " " O  " "    " 8 0 1 FF2F2F  ""  -1 0 1 ""  1 ""  <> <> <> 2 <> <> <> <> <> <> <> <> <> <>
  2105 42 2.248400 10.623000 18.629700 55 " " X " " 21 0.41700 0.41700 "T3P " " H1 " "    " 1 0 1 FFFFFF  ""  -1 0 1 ""  1 ""  <> <> <> 0 <> <> <> <> <> <> <> <> <> <>
  2106 42 3.561800 11.165900 18.108500 55 " " X " " 21 0.41700 0.41700 "T3P " " H2 " "    " 1 0 1 FFFFFF  ""  -1 0 1 ""  1 ""  <> <> <> 0 <> <> <> <> <> <> <> <> <> <>
  2107 16 7.583500 6.682200 16.426100 56 " " X " " 70 -0.83400 -0.83400 "T3P " " O  " "    " 8 0 1 FF2F2F  ""  -1 0 1 ""  1 ""  <> <> <> 2 <> <> <> <> <> <> <> <> <> <>
  2108 42 7.024900 6.602300 15.652900 56 " " X " " 21 0.41700 0.41700 "T3P " " H1 " "    " 1 0 1 FFFFFF  ""  -1 0 1 ""  1 ""  <> <> <> 0 <> <> <> <> <> <> <> <> <> <>
  2109 42 7.139200 7.326600 16.977200 56 " " X " " 21 0.41700 0.41700 "T3P " " H2 " "    " 1 0 1 FFFFFF  ""  -1 0 1 ""  1 ""  <> <> <> 0 <> <> <> <> <> <> <> <> <> <>
  2110 16 -5.583200 -7.333800 21.216800 57 " " X " " 70 -0.83400 -0.83400 "T3P " " O  " "    " 8 0 1 FF2F2F  ""  -1 0 1 ""  1 ""  <> <> <> 2 <> <> <> <> <> <> <> <> <> <>
  2111 42 -5.537200 -8.244000 21.509600 57 " " X " " 21 0.41700 0.41700 "T3P " " H1 " "    " 1 0 1 FFFFFF  ""  -1 0 1 ""  1 ""  <> <> <> 0 <> <> <> <> <> <> <> <> <> <>
  2112 42 -6.207700 -7.346600 20.491600 57 " " X " " 21 0.41700 0.41700 "T3P " " H2 " "    " 1 0 1 FFFFFF  ""  -1 0 1 ""  1 ""  <> <> <> 0 <> <> <> <> <> <> <> <> <> <>
  2113 16 -3.727800 -5.299800 20.506500 58 " " X " " 70 -0.83400 -0.83400 "T3P " " O  " "    " 8 0 1 FF2F2F  ""  -1 0 1 ""  1 ""  <> <> <> 2 <> <> <> <> <> <> <> <> <> <>
  2114 42 -3.126400 -4.918500 21.146200 58 " " X " " 21 0.41700 0.41700 "T3P " " H1 " "    " 1 0 1 FFFFFF  ""  -1 0 1 ""  1 ""  <> <> <> 0 <> <> <> <> <> <> <> <> <> <>
  2115 42 -4.574500 -5.314700 20.952700 58 " " X " " 21 0.41700 0.41700 "T3P " " H2 " "    " 1 0 1 FFFFFF  ""  -1 0 1 ""  1 ""  <> <> <> 0 <> <> <> <> <> <> <> <> <> <>
  2116 16 -0.164200 -11.237500 19.942800 59 " " X " " 70 -0.83400 -0.83400 "T3P " " O  " "    " 8 0 1 FF2F2F  ""  -1 0 1 ""  1 ""  <> <> <> 2 <> <> <> <> <> <> <> <> <> <>
  2117 42 0.301400 -11.991000 20.305600 59 " " X " " 21 0.41700 0.41700 "T3P " " H1 " "    " 1 0 1 FFFFFF  ""  -1 0 1 ""  1 ""  <> <> <> 0 <> <> <> <> <> <> <> <> <> <>
  2118 42 -1.089200 -11.431600 20.094400 59 " " X " " 21 0.41700 0.41700 "T3P " " H2 " "    " 1 0 1 FFFFFF  ""  -1 0 1 ""  1 ""  <> <> <> 0 <> <> <> <> <> <> <> <> <> <>
  2119 16 1.320900 -8.929900 19.865000 60 " " X " " 70 -0.83400 -0.83400 "T3P " " O  " "    " 8 0 1 FF2F2F  ""  -1 0 1 ""  1 ""  <> <> <> 2 <> <> <> <> <> <> <> <> <> <>
  2120 42 0.794300 -9.716200 19.721000 60 " " X " " 21 0.41700 0.41700 "T3P " " H1 " "    " 1 0 1 FFFFFF  ""  -1 0 1 ""  1 ""  <> <> <> 0 <> <> <> <> <> <> <> <> <> <>
  2121 42 0.958200 -8.540900 20.660800 60 " " X " " 21 0.41700 0.41700 "T3P " " H2 " "    " 1 0 1 FFFFFF  ""  -1 0 1 ""  1 ""  <> <> <> 0 <> <> <> <> <> <> <> <> <> <>
  2122 16 7.121400 -4.719600 22.306600 61 " " X " " 70 -0.83400 -0.83400 "T3P " " O  " "    " 8 0 1 FF2F2F  ""  -1 0 1 ""  1 ""  <> <> <> 2 <> <> <> <> <> <> <> <> <> <>
  2123 42 6.602200 -4.564600 21.517600 61 " " X " " 21 0.41700 0.41700 "T3P " " H1 " "    " 1 0 1 FFFFFF  ""  -1 0 1 ""  1 ""  <> <> <> 0 <> <> <> <> <> <> <> <> <> <>
  2124 42 7.794800 -5.342000 22.032100 61 " " X " " 21 0.41700 0.41700 "T3P " " H2 " "    " 1 0 1 FFFFFF  ""  -1 0 1 ""  1 ""  <> <> <> 0 <> <> <> <> <> <> <> <> <> <>
  2125 16 8.700200 -9.270700 19.731400 62 " " X " " 70 -0.83400 -0.83400 "T3P " " O  " "    " 8 0 1 FF2F2F  ""  -1 0 1 ""  1 ""  <> <> <> 2 <> <> <> <> <> <> <> <> <> <>
  2126 42 8.057200 -8.622400 19.444100 62 " " X " " 21 0.41700 0.41700 "T3P " " H1 " "    " 1 0 1 FFFFFF  ""  -1 0 1 ""  1 ""  <> <> <> 0 <> <> <> <> <> <> <> <> <> <>
  2127 42 9.496600 -8.764100 19.890700 62 " " X " " 21 0.41700 0.41700 "T3P " " H2 " "    " 1 0 1 FFFFFF  ""  -1 0 1 ""  1 ""  <> <> <> 0 <> <> <> <> <> <> <> <> <> <>
  2128 16 -1.564700 -3.981400 14.935900 63 " " X " " 70 -0.83400 -0.83400 "T3P " " O  " "    " 8 0 1 FF2F2F  ""  -1 0 1 ""  1 ""  <> <> <> 2 <> <> <> <> <> <> <> <> <> <>
  2129 42 -0.739600 -4.460400 15.013400 63 " " X " " 21 0.41700 0.41700 "T3P " " H1 " "    " 1 0 1 FFFFFF  ""  -1 0 1 ""  1 ""  <> <> <> 0 <> <> <> <> <> <> <> <> <> <>
  2130 42 -1.359000 -3.240400 14.365900 63 " " X " " 21 0.41700 0.41700 "T3P " " H2 " "    " 1 0 1 FFFFFF  ""  -1 0 1 ""  1 ""  <> <> <> 0 <> <> <> <> <> <> <> <> <> <>
  2131 16 -8.089100 -8.434100 22.469800 64 " " X " " 70 -0.83400 -0.83400 "T3P " " O  " "    " 8 0 1 FF2F2F  ""  -1 0 1 ""  1 ""  <> <> <> 2 <> <> <> <> <> <> <> <> <> <>
  2132 42 -7.759500 -9.306000 22.252200 64 " " X " " 21 0.41700 0.41700 "T3P " " H1 " "    " 1 0 1 FFFFFF  ""  -1 0 1 ""  1 ""  <> <> <> 0 <> <> <> <> <> <> <> <> <> <>
  2133 42 -8.056700 -8.397300 23.425800 64 " " X " " 21 0.41700 0.41700 "T3P " " H2 " "    " 1 0 1 FFFFFF  ""  -1 0 1 ""  1 ""  <> <> <> 0 <> <> <> <> <> <> <> <> <> <>
  2134 16 -2.760700 -7.707400 21.129700 65 " " X " " 70 -0.83400 -0.83400 "T3P " " O  " "    " 8 0 1 FF2F2F  ""  -1 0 1 ""  1 ""  <> <> <> 2 <> <> <> <> <> <> <> <> <> <>
  2135 42 -2.844800 -8.363100 20.437400 65 " " X " " 21 0.41700 0.41700 "T3P " " H1 " "    " 1 0 1 FFFFFF  ""  -1 0 1 ""  1 ""  <> <> <> 0 <> <> <> <> <> <> <> <> <> <>
  2136 42 -3.124800 -6.908400 20.748400 65 " " X " " 21 0.41700 0.41700 "T3P " " H2 " "    " 1 0 1 FFFFFF  ""  -1 0 1 ""  1 ""  <> <> <> 0 <> <> <> <> <> <> <> <> <> <>
  2137 16 9.008200 -0.125900 19.477900 66 " " X " " 70 -0.83400 -0.83400 "T3P " " O  " "    " 8 0 1 FF2F2F  ""  -1 0 1 ""  1 ""  <> <> <> 2 <> <> <> <> <> <> <> <> <> <>
  2138 42 8.559500 0.268900 18.730200 66 " " X " " 21 0.41700 0.41700 "T3P " " H1 " "    " 1 0 1 FFFFFF  ""  -1 0 1 ""  1 ""  <> <> <> 0 <> <> <> <> <> <> <> <> <> <>
  2139 42 8.490500 0.142500 20.237000 66 " " X " " 21 0.41700 0.41700 "T3P " " H2 " "    " 1 0 1 FFFFFF  ""  -1 0 1 ""  1 ""  <> <> <> 0 <> <> <> <> <> <> <> <> <> <>
  2140 16 14.719200 -4.388900 16.528400 67 " " X " " 70 -0.83400 -0.83400 "T3P " " O  " "    " 8 0 1 FF2F2F  ""  -1 0 1 ""  1 ""  <> <> <> 2 <> <> <> <> <> <> <> <> <> <>
  2141 42 14.889500 -3.578900 17.009200 67 " " X " " 21 0.41700 0.41700 "T3P " " H1 " "    " 1 0 1 FFFFFF  ""  -1 0 1 ""  1 ""  <> <> <> 0 <> <> <> <> <> <> <> <> <> <>
  2142 42 15.554100 -4.599700 16.110400 67 " " X " " 21 0.41700 0.41700 "T3P " " H2 " "    " 1 0 1 FFFFFF  ""  -1 0 1 ""  1 ""  <> <> <> 0 <> <> <> <> <> <> <> <> <> <>
  2143 16 -6.393500 2.967100 21.369800 68 " " X " " 70 -0.83400 -0.83400 "T3P " " O  " "    " 8 0 1 FF2F2F  ""  -1 0 1 ""  1 ""  <> <> <> 2 <> <> <> <> <> <> <> <> <> <>
  2144 42 -5.628100 2.449500 21.619800 68 " " X " " 21 0.41700 0.41700 "T3P " " H1 " "    " 1 0 1 FFFFFF  ""  -1 0 1 ""  1 ""  <> <> <> 0 <> <> <> <> <> <> <> <> <> <>
  2145 42 -6.474400 2.834500 20.425300 68 " " X " " 21 0.41700 0.41700 "T3P " " H2 " "    " 1 0 1 FFFFFF  ""  -1 0 1 ""  1 ""  <> <> <> 0 <> <> <> <> <> <> <> <> <> <>
  2146 16 2.065500 -2.930600 20.084900 69 " " X " " 70 -0.83400 -0.83400 "T3P " " O  " "    " 8 0 1 FF2F2F  ""  -1 0 1 ""  1 ""  <> <> <> 2 <> <> <> <> <> <> <> <> <> <>
  2147 42 2.036400 -3.205600 19.168500 69 " " X " " 21 0.41700 0.41700 "T3P " " H1 " "    " 1 0 1 FFFFFF  ""  -1 0 1 ""  1 ""  <> <> <> 0 <> <> <> <> <> <> <> <> <> <>
  2148 42 1.846500 -1.999000 20.062600 69 " " X " " 21 0.41700 0.41700 "T3P " " H2 " "    " 1 0 1 FFFFFF  ""  -1 0 1 ""  1 ""  <> <> <> 0 <> <> <> <> <> <> <> <> <> <>
  2149 16 8.008300 -2.671300 17.403900 70 " " X " " 70 -0.83400 -0.83400 "T3P " " O  " "    " 8 0 1 FF2F2F  ""  -1 0 1 ""  1 ""  <> <> <> 2 <> <> <> <> <> <> <> <> <> <>
  2150 42 7.155900 -2.402100 17.746300 70 " " X " " 21 0.41700 0.41700 "T3P " " H1 " "    " 1 0 1 FFFFFF  ""  -1 0 1 ""  1 ""  <> <> <> 0 <> <> <> <> <> <> <> <> <> <>
  2151 42 8.101100 -3.582600 17.681400 70 " " X " " 21 0.41700 0.41700 "T3P " " H2 " "    " 1 0 1 FFFFFF  ""  -1 0 1 ""  1 ""  <> <> <> 0 <> <> <> <> <> <> <> <> <> <>
  2152 16 0.899400 -0.461400 20.756800 71 " " X " " 70 -0.83400 -0.83400 "T3P " " O  " "    " 8 0 1 FF2F2F  ""  -1 0 1 ""  1 ""  <> <> <> 2 <> <> <> <> <> <> <> <> <> <>
  2153 42 0.680200 0.210700 21.402100 71 " " X " " 21 0.41700 0.41700 "T3P " " H1 " "    " 1 0 1 FFFFFF  ""  -1 0 1 ""  1 ""  <> <> <> 0 <> <> <> <> <> <> <> <> <> <>
  2154 42 0.538200 -0.130900 19.934300 71 " " X " " 21 0.41700 0.41700 "T3P " " H2 " "    " 1 0 1 FFFFFF  ""  -1 0 1 ""  1 ""  <> <> <> 0 <> <> <> <> <> <> <> <> <> <>
  2155 16 12.610600 -1.097700 17.881300 72 " " X " " 70 -0.83400 -0.83400 "T3P " " O  " "    " 8 0 1 FF2F2F  ""  -1 0 1 ""  1 ""  <> <> <> 2 <> <> <> <> <> <> <> <> <> <>
  2156 42 12.006300 -1.517400 18.493500 72 " " X " " 21 0.41700 0.41700 "T3P " " H1 " "    " 1 0 1 FFFFFF  ""  -1 0 1 ""  1 ""  <> <> <> 0 <> <> <> <> <> <> <> <> <> <>
  2157 42 13.476900 -1.399600 18.154600 72 " " X " " 21 0.41700 0.41700 "T3P " " H2 " "    " 1 0 1 FFFFFF  ""  -1 0 1 ""  1 ""  <> <> <> 0 <> <> <> <> <> <> <> <> <> <>
  2158 16 -10.798600 8.422100 23.477700 73 " " X " " 70 -0.83400 -0.83400 "T3P " " O  " "    " 8 0 1 FF2F2F  ""  -1 0 1 ""  1 ""  <> <> <> 2 <> <> <> <> <> <> <> <> <> <>
  2159 42 -9.972700 8.216300 23.039700 73 " " X " " 21 0.41700 0.41700 "T3P " " H1 " "    " 1 0 1 FFFFFF  ""  -1 0 1 ""  1 ""  <> <> <> 0 <> <> <> <> <> <> <> <> <> <>
  2160 42 -11.112800 7.579200 23.805000 73 " " X " " 21 0.41700 0.41700 "T3P " " H2 " "    " 1 0 1 FFFFFF  ""  -1 0 1 ""  1 ""  <> <> <> 0 <> <> <> <> <> <> <> <> <> <>
  2161 16 -2.387300 -1.084200 22.180200 74 " " X " " 70 -0.83400 -0.83400 "T3P " " O  " "    " 8 0 1 FF2F2F  ""  -1 0 1 ""  1 ""  <> <> <> 2 <> <> <> <> <> <> <> <> <> <>
  2162 42 -1.730600 -0.392300 22.259300 74 " " X " " 21 0.41700 0.41700 "T3P " " H1 " "    " 1 0 1 FFFFFF  ""  -1 0 1 ""  1 ""  <> <> <> 0 <> <> <> <> <> <> <> <> <> <>
  2163 42 -2.653900 -1.265700 23.081400 74 " " X " " 21 0.41700 0.41700 "T3P " " H2 " "    " 1 0 1 FFFFFF  ""  -1 0 1 ""  1 ""  <> <> <> 0 <> <> <> <> <> <> <> <> <> <>
  2164 16 -0.356900 0.861100 23.006900 75 " " X " " 70 -0.83400 -0.83400 "T3P " " O  " "    " 8 0 1 FF2F2F  ""  -1 0 1 ""  1 ""  <> <> <> 2 <> <> <> <> <> <> <> <> <> <>
  2165 42 -0.694400 0.685800 23.885300 75 " " X " " 21 0.41700 0.41700 "T3P " " H1 " "    " 1 0 1 FFFFFF  ""  -1 0 1 ""  1 ""  <> <> <> 0 <> <> <> <> <> <> <> <> <> <>
  2166 42 0.564400 1.081700 23.143700 75 " " X " " 21 0.41700 0.41700 "T3P " " H2 " "    " 1 0 1 FFFFFF  ""  -1 0 1 ""  1 ""  <> <> <> 0 <> <> <> <> <> <> <> <> <> <>
  2167 16 7.635600 2.422900 18.130900 76 " " X " " 70 -0.83400 -0.83400 "T3P " " O  " "    " 8 0 1 FF2F2F  ""  -1 0 1 ""  1 ""  <> <> <> 2 <> <> <> <> <> <> <> <> <> <>
  2168 42 7.791700 3.350300 17.952600 76 " " X " " 21 0.41700 0.41700 "T3P " " H1 " "    " 1 0 1 FFFFFF  ""  -1 0 1 ""  1 ""  <> <> <> 0 <> <> <> <> <> <> <> <> <> <>
  2169 42 7.366600 2.058700 17.287500 76 " " X " " 21 0.41700 0.41700 "T3P " " H2 " "    " 1 0 1 FFFFFF  ""  -1 0 1 ""  1 ""  <> <> <> 0 <> <> <> <> <> <> <> <> <> <>
  2170 16 -5.629200 8.165200 21.179100 77 " " X " " 70 -0.83400 -0.83400 "T3P " " O  " "    " 8 0 1 FF2F2F  ""  -1 0 1 ""  1 ""  <> <> <> 2 <> <> <> <> <> <> <> <> <> <>
  2171 42 -6.083500 8.222100 20.338600 77 " " X " " 21 0.41700 0.41700 "T3P " " H1 " "    " 1 0 1 FFFFFF  ""  -1 0 1 ""  1 ""  <> <> <> 0 <> <> <> <> <> <> <> <> <> <>
  2172 42 -5.932800 7.341400 21.560400 77 " " X " " 21 0.41700 0.41700 "T3P " " H2 " "    " 1 0 1 FFFFFF  ""  -1 0 1 ""  1 ""  <> <> <> 0 <> <> <> <> <> <> <> <> <> <>
  2173 16 -1.443800 3.350200 22.381600 78 " " X " " 70 -0.83400 -0.83400 "T3P " " O  " "    " 8 0 1 FF2F2F  ""  -1 0 1 ""  1 ""  <> <> <> 2 <> <> <> <> <> <> <> <> <> <>
  2174 42 -1.756600 4.124100 22.850000 78 " " X " " 21 0.41700 0.41700 "T3P " " H1 " "    " 1 0 1 FFFFFF  ""  -1 0 1 ""  1 ""  <> <> <> 0 <> <> <> <> <> <> <> <> <> <>
  2175 42 -1.150800 2.754700 23.071400 78 " " X " " 21 0.41700 0.41700 "T3P " " H2 " "    " 1 0 1 FFFFFF  ""  -1 0 1 ""  1 ""  <> <> <> 0 <> <> <> <> <> <> <> <> <> <>
  2176 16 0.622500 3.215100 20.504500 79 " " X " " 70 -0.83400 -0.83400 "T3P " " O  " "    " 8 0 1 FF2F2F  ""  -1 0 1 ""  1 ""  <> <> <> 2 <> <> <> <> <> <> <> <> <> <>
  2177 42 1.208600 3.971800 20.491700 79 " " X " " 21 0.41700 0.41700 "T3P " " H1 " "    " 1 0 1 FFFFFF  ""  -1 0 1 ""  1 ""  <> <> <> 0 <> <> <> <> <> <> <> <> <> <>
  2178 42 0.135100 3.303300 21.323600 79 " " X " " 21 0.41700 0.41700 "T3P " " H2 " "    " 1 0 1 FFFFFF  ""  -1 0 1 ""  1 ""  <> <> <> 0 <> <> <> <> <> <> <> <> <> <>
  2179 16 9.369800 5.992600 20.351800 80 " " X " " 70 -0.83400 -0.83400 "T3P " " O  " "    " 8 0 1 FF2F2F  ""  -1 0 1 ""  1 ""  <> <> <> 2 <> <> <> <> <> <> <> <> <> <>
  2180 42 9.572500 5.827500 21.272600 80 " " X " " 21 0.41700 0.41700 "T3P " " H1 " "    " 1 0 1 FFFFFF  ""  -1 0 1 ""  1 ""  <> <> <> 0 <> <> <> <> <> <> <> <> <> <>
  2181 42 8.474800 6.331800 20.360400 80 " " X " " 21 0.41700 0.41700 "T3P " " H2 " "    " 1 0 1 FFFFFF  ""  -1 0 1 ""  1 ""  <> <> <> 0 <> <> <> <> <> <> <> <> <> <>
  2182 16 9.244600 1.203100 23.700300 81 " " X " " 70 -0.83400 -0.83400 "T3P " " O  " "    " 8 0 1 FF2F2F  ""  -1 0 1 ""  1 ""  <> <> <> 2 <> <> <> <> <> <> <> <> <> <>
  2183 42 9.909700 1.762000 24.102200 81 " " X " " 21 0.41700 0.41700 "T3P " " H1 " "    " 1 0 1 FFFFFF  ""  -1 0 1 ""  1 ""  <> <> <> 0 <> <> <> <> <> <> <> <> <> <>
  2184 42 9.060500 1.617900 22.857500 81 " " X " " 21 0.41700 0.41700 "T3P " " H2 " "    " 1 0 1 FFFFFF  ""  -1 0 1 ""  1 ""  <> <> <> 0 <> <> <> <> <> <> <> <> <> <>
  2185 16 -3.348300 9.214100 23.080300 82 " " X " " 70 -0.83400 -0.83400 "T3P " " O  " "    " 8 0 1 FF2F2F  ""  -1 0 1 ""  1 ""  <> <> <> 2 <> <> <> <> <> <> <> <> <> <>
  2186 42 -3.960000 8.680800 22.572700 82 " " X " " 21 0.41700 0.41700 "T3P " " H1 " "    " 1 0 1 FFFFFF  ""  -1 0 1 ""  1 ""  <> <> <> 0 <> <> <> <> <> <> <> <> <> <>
  2187 42 -3.070900 9.902000 22.475300 82 " " X " " 21 0.41700 0.41700 "T3P " " H2 " "    " 1 0 1 FFFFFF  ""  -1 0 1 ""  1 ""  <> <> <> 0 <> <> <> <> <> <> <> <> <> <>
  2188 16 0.171800 10.895600 21.826600 83 " " X " " 70 -0.83400 -0.83400 "T3P " " O  " "    " 8 0 1 FF2F2F  ""  -1 0 1 ""  1 ""  <> <> <> 2 <> <> <> <> <> <> <> <> <> <>
  2189 42 0.411900 11.821500 21.792200 83 " " X " " 21 0.41700 0.41700 "T3P " " H1 " "    " 1 0 1 FFFFFF  ""  -1 0 1 ""  1 ""  <> <> <> 0 <> <> <> <> <> <> <> <> <> <>
  2190 42 -0.785000 10.894800 21.799100 83 " " X " " 21 0.41700 0.41700 "T3P " " H2 " "    " 1 0 1 FFFFFF  ""  -1 0 1 ""  1 ""  <> <> <> 0 <> <> <> <> <> <> <> <> <> <>
  2191 16 5.411200 4.336600 19.818100 84 " " X " " 70 -0.83400 -0.83400 "T3P " " O  " "    " 8 0 1 FF2F2F  ""  -1 0 1 ""  1 ""  <> <> <> 2 <> <> <> <> <> <> <> <> <> <>
  2192 42 6.097700 4.504000 20.463800 84 " " X " " 21 0.41700 0.41700 "T3P " " H1 " "    " 1 0 1 FFFFFF  ""  -1 0 1 ""  1 ""  <> <> <> 0 <> <> <> <> <> <> <> <> <> <>
  2193 42 5.292000 5.175100 19.372200 84 " " X " " 21 0.41700 0.41700 "T3P " " H2 " "    " 1 0 1 FFFFFF  ""  -1 0 1 ""  1 ""  <> <> <> 0 <> <> <> <> <> <> <> <> <> <>
  2194 16 -5.670500 -6.254600 23.732800 85 " " X " " 70 -0.83400 -0.83400 "T3P " " O  " "    " 8 0 1 FF2F2F  ""  -1 0 1 ""  1 ""  <> <> <> 2 <> <> <> <> <> <> <> <> <> <>
  2195 42 -6.312500 -6.814900 24.168700 85 " " X " " 21 0.41700 0.41700 "T3P " " H1 " "    " 1 0 1 FFFFFF  ""  -1 0 1 ""  1 ""  <> <> <> 0 <> <> <> <> <> <> <> <> <> <>
  2196 42 -5.736700 -6.489300 22.807200 85 " " X " " 21 0.41700 0.41700 "T3P " " H2 " "    " 1 0 1 FFFFFF  ""  -1 0 1 ""  1 ""  <> <> <> 0 <> <> <> <> <> <> <> <> <> <>
  2197 16 8.872200 -13.637900 24.449500 86 " " X " " 70 -0.83400 -0.83400 "T3P " " O  " "    " 8 0 1 FF2F2F  ""  -1 0 1 ""  1 ""  <> <> <> 2 <> <> <> <> <> <> <> <> <> <>
  2198 42 9.678400 -13.848600 24.920500 86 " " X " " 21 0.41700 0.41700 "T3P " " H1 " "    " 1 0 1 FFFFFF  ""  -1 0 1 ""  1 ""  <> <> <> 0 <> <> <> <> <> <> <> <> <> <>
  2199 42 8.298800 -13.256800 25.114500 86 " " X " " 21 0.41700 0.41700 "T3P " " H2 " "    " 1 0 1 FFFFFF  ""  -1 0 1 ""  1 ""  <> <> <> 0 <> <> <> <> <> <> <> <> <> <>
  2200 16 4.043700 -10.197200 20.826200 87 " " X " " 70 -0.83400 -0.83400 "T3P " " O  " "    " 8 0 1 FF2F2F  ""  -1 0 1 ""  1 ""  <> <> <> 2 <> <> <> <> <> <> <> <> <> <>
  2201 42 3.411200 -9.479000 20.847900 87 " " X " " 21 0.41700 0.41700 "T3P " " H1 " "    " 1 0 1 FFFFFF  ""  -1 0 1 ""  1 ""  <> <> <> 0 <> <> <> <> <> <> <> <> <> <>
  2202 42 4.103000 -10.436300 19.901200 87 " " X " " 21 0.41700 0.41700 "T3P " " H2 " "    " 1 0 1 FFFFFF  ""  -1 0 1 ""  1 ""  <> <> <> 0 <> <> <> <> <> <> <> <> <> <>
  2203 16 14.888600 0.071400 19.969200 88 " " X " " 70 -0.83400 -0.83400 "T3P " " O  " "    " 8 0 1 FF2F2F  ""  -1 0 1 ""  1 ""  <> <> <> 2 <> <> <> <> <> <> <> <> <> <>
  2204 42 15.273500 -0.401600 20.707000 88 " " X " " 21 0.41700 0.41700 "T3P " " H1 " "    " 1 0 1 FFFFFF  ""  -1 0 1 ""  1 ""  <> <> <> 0 <> <> <> <> <> <> <> <> <> <>
  2205 42 14.284400 -0.555600 19.571500 88 " " X " " 21 0.41700 0.41700 "T3P " " H2 " "    " 1 0 1 FFFFFF  ""  -1 0 1 ""  1 ""  <> <> <> 0 <> <> <> <> <> <> <> <> <> <>
  2206 16 -5.056000 -3.571100 23.633100 89 " " X " " 70 -0.83400 -0.83400 "T3P " " O  " "    " 8 0 1 FF2F2F  ""  -1 0 1 ""  1 ""  <> <> <> 2 <> <> <> <> <> <> <> <> <> <>
  2207 42 -4.252400 -3.513800 23.116300 89 " " X " " 21 0.41700 0.41700 "T3P " " H1 " "    " 1 0 1 FFFFFF  ""  -1 0 1 ""  1 ""  <> <> <> 0 <> <> <> <> <> <> <> <> <> <>
  2208 42 -5.413900 -4.434100 23.424700 89 " " X " " 21 0.41700 0.41700 "T3P " " H2 " "    " 1 0 1 FFFFFF  ""  -1 0 1 ""  1 ""  <> <> <> 0 <> <> <> <> <> <> <> <> <> <>
  2209 16 1.307900 -9.189400 23.772500 90 " " X " " 70 -0.83400 -0.83400 "T3P " " O  " "    " 8 0 1 FF2F2F  ""  -1 0 1 ""  1 ""  <> <> <> 2 <> <> <> <> <> <> <> <> <> <>
  2210 42 0.956600 -8.631700 23.078400 90 " " X " " 21 0.41700 0.41700 "T3P " " H1 " "    " 1 0 1 FFFFFF  ""  -1 0 1 ""  1 ""  <> <> <> 0 <> <> <> <> <> <> <> <> <> <>
  2211 42 1.914300 -8.623800 24.250600 90 " " X " " 21 0.41700 0.41700 "T3P " " H2 " "    " 1 0 1 FFFFFF  ""  -1 0 1 ""  1 ""  <> <> <> 0 <> <> <> <> <> <> <> <> <> <>
  2212 16 10.284200 -1.315800 23.946900 91 " " X " " 70 -0.83400 -0.83400 "T3P " " O  " "    " 8 0 1 FF2F2F  ""  -1 0 1 ""  1 ""  <> <> <> 2 <> <> <> <> <> <> <> <> <> <>
  2213 42 10.098600 -0.426400 23.645800 91 " " X " " 21 0.41700 0.41700 "T3P " " H1 " "    " 1 0 1 FFFFFF  ""  -1 0 1 ""  1 ""  <> <> <> 0 <> <> <> <> <> <> <> <> <> <>
  2214 42 9.457700 -1.619000 24.322800 91 " " X " " 21 0.41700 0.41700 "T3P " " H2 " "    " 1 0 1 FFFFFF  ""  -1 0 1 ""  1 ""  <> <> <> 0 <> <> <> <> <> <> <> <> <> <>
[truncated: 6,118,138 more chars]
