# Supplementary material for: An adaptive peptide-binding site in ubiquitin receptor hRpn13 revealed by structural studies
Source: Nat Commun. 2025 Jul 1;16:5669. doi: 10.1038/s41467-025-60843-w (PMC12218921; doi:10.1038/s41467-025-60843-w)
Supplement: Supplementary file 7 — Supplementary Data 5 [file 41467_2025_60843_MOESM7_ESM.zip › Pru-A/Final_Coordinates/Pru_N_term_monomer_-_prepared_-_Frame_1001.pdb]

TITLE     Pru_N_term_monomer - prepared - Frame 1001
REMARK   4      COMPLIES WITH FORMAT V. 3.0, 1-DEC-2006
REMARK 888
REMARK 888 WRITTEN BY MAESTRO (A PRODUCT OF SCHRODINGER, LLC)
SEQRES   1 A  114  ACE LYS TYR LEU VAL GLU PHE ARG ALA GLY LYS MET SER
SEQRES   2 A  114  LEU LYS GLY THR THR VAL THR PRO ASP LYS ARG LYS GLY
SEQRES   3 A  114  LEU VAL TYR ILE GLN GLN THR ASP ASP SER LEU ILE HIS
SEQRES   4 A  114  PHE CYS TRP LYS ASP ARG THR SER GLY ASN VAL GLU ASP
SEQRES   5 A  114  ASP LEU ILE ILE PHE PRO ASP ASP CYS GLU PHE LYS ARG
SEQRES   6 A  114  VAL PRO GLN CYS PRO SER GLY ARG VAL TYR VAL LEU LYS
SEQRES   7 A  114  PHE LYS ALA GLY SER LYS ARG LEU PHE PHE TRP MET GLN
SEQRES   8 A  114  GLU PRO LYS THR ASP GLN ASP GLU GLU HIS CYS ARG LYS
SEQRES   9 A  114  VAL ASN GLU TYR LEU ASN ASN PRO PRO NMA
SEQRES   1 B    7  GLY PRO GLY SER MET THR THR
HELIX    1   1 ASP A  117  ASP A  117  1
HELIX    2   2 GLU A  118  GLU A  118  1
HELIX    3   3 GLU A  119  GLU A  119  1
HELIX    4   4 HIS A  120  HIS A  120  1
HELIX    5   5 CYS A  121  CYS A  121  1
HELIX    6   6 ARG A  122  ARG A  122  1
HELIX    7   7 LYS A  123  LYS A  123  1
HELIX    8   8 VAL A  124  VAL A  124  1
HELIX    9   9 ASN A  125  ASN A  125  1
HELIX   10  10 GLU A  126  GLU A  126  1
HELIX   11  11 TYR A  127  TYR A  127  1
HELIX   12  12 LEU A  128  LEU A  128  1
HELIX   13  13 ASN A  129  ASN A  129  1
TURN     1   1 LYS A  21  LYS A  21
TURN     2   2 TYR A  22  TYR A  22
TURN     3   3 GLY A  35  GLY A  35
TURN     4   4 THR A  36  THR A  36
TURN     5   5 PRO A  40  PRO A  40
TURN     6   6 ASP A  41  ASP A  41
TURN     7   7 LYS A  42  LYS A  42
TURN     8   8 ARG A  43  ARG A  43
TURN     9   9 LYS A  44  LYS A  44
TURN    10  10 THR A  52  THR A  52
TURN    11  11 ASP A  53  ASP A  53
TURN    12  12 ASP A  54  ASP A  54
TURN    13  13 SER A  55  SER A  55
TURN    14  14 LEU A  56  LEU A  56
TURN    15  15 ARG A  64  ARG A  64
TURN    16  16 THR A  65  THR A  65
TURN    17  17 SER A  66  SER A  66
TURN    18  18 GLY A  67  GLY A  67
TURN    19  19 ASN A  68  ASN A  68
TURN    20  20 ILE A  75  ILE A  75
TURN    21  21 PHE A  76  PHE A  76
TURN    22  22 PRO A  77  PRO A  77
TURN    23  23 ASP A  78  ASP A  78
TURN    24  24 ASP A  79  ASP A  79
TURN    25  25 VAL A  85  VAL A  85
TURN    26  26 PRO A  86  PRO A  86
TURN    27  27 GLN A  87  GLN A  87
TURN    28  28 CYS A  88  CYS A  88
TURN    29  29 PRO A  89  PRO A  89
TURN    30  30 SER A  90  SER A  90
TURN    31  31 GLY A  91  GLY A  91
TURN    32  32 ARG A  92  ARG A  92
TURN    33  33 LYS A  99  LYS A  99
TURN    34  34 ALA A 100  ALA A 100
TURN    35  35 GLY A 101  GLY A 101
TURN    36  36 SER A 102  SER A 102
TURN    37  37 LYS A 103  LYS A 103
TURN    38  38 GLN A 110  GLN A 110
TURN    39  39 GLU A 111  GLU A 111
TURN    40  40 PRO A 112  PRO A 112
TURN    41  41 LYS A 113  LYS A 113
TURN    42  42 THR A 114  THR A 114
TURN    43  43 ASP A 115  ASP A 115
TURN    44  44 GLN A 116  GLN A 116
TURN    45  45 ASN A 130  ASN A 130
TURN    46  46 PRO A 131  PRO A 131
TURN    47  47 PRO A 132  PRO A 132
TURN    48  48 GLY B   0  GLY B   0
TURN    49  49 PRO B   1  PRO B   1
TURN    50  50 GLY B   2  GLY B   2
TURN    51  51 SER B   3  SER B   3
TURN    52  52 MET B   4  MET B   4
TURN    53  53 THR B   5  THR B   5
TURN    54  54 THR B   6  THR B   6
SHEET    1   1 1 LEU A  23  LEU A  23  0
SHEET    1   2 1 VAL A  24  VAL A  24  0
SHEET    1   3 1 GLU A  25  GLU A  25  0
SHEET    1   4 1 PHE A  26  PHE A  26  0
SHEET    1   5 1 ARG A  27  ARG A  27  0
SHEET    1   6 1 ALA A  28  ALA A  28  0
SHEET    1   7 1 GLY A  29  GLY A  29  0
SHEET    1   8 1 LYS A  30  LYS A  30  0
SHEET    1   9 1 MET A  31  MET A  31  0
SHEET    1  10 1 SER A  32  SER A  32  0
SHEET    1  11 1 LEU A  33  LEU A  33  0
SHEET    1  12 1 LYS A  34  LYS A  34  0
SHEET    1  13 1 THR A  37  THR A  37  0
SHEET    1  14 1 VAL A  38  VAL A  38  0
SHEET    1  15 1 THR A  39  THR A  39  0
SHEET    1  16 1 GLY A  45  GLY A  45  0
SHEET    1  17 1 LEU A  46  LEU A  46  0
SHEET    1  18 1 VAL A  47  VAL A  47  0
SHEET    1  19 1 TYR A  48  TYR A  48  0
SHEET    1  20 1 ILE A  49  ILE A  49  0
SHEET    1  21 1 GLN A  50  GLN A  50  0
SHEET    1  22 1 GLN A  51  GLN A  51  0
SHEET    1  23 1 ILE A  57  ILE A  57  0
SHEET    1  24 1 HIS A  58  HIS A  58  0
SHEET    1  25 1 PHE A  59  PHE A  59  0
SHEET    1  26 1 CYS A  60  CYS A  60  0
SHEET    1  27 1 TRP A  61  TRP A  61  0
SHEET    1  28 1 LYS A  62  LYS A  62  0
SHEET    1  29 1 ASP A  63  ASP A  63  0
SHEET    1  30 1 VAL A  69  VAL A  69  0
SHEET    1  31 1 GLU A  70  GLU A  70  0
SHEET    1  32 1 ASP A  71  ASP A  71  0
SHEET    1  33 1 ASP A  72  ASP A  72  0
SHEET    1  34 1 LEU A  73  LEU A  73  0
SHEET    1  35 1 ILE A  74  ILE A  74  0
SHEET    1  36 1 CYS A  80  CYS A  80  0
SHEET    1  37 1 GLU A  81  GLU A  81  0
SHEET    1  38 1 PHE A  82  PHE A  82  0
SHEET    1  39 1 LYS A  83  LYS A  83  0
SHEET    1  40 1 ARG A  84  ARG A  84  0
SHEET    1  41 1 VAL A  93  VAL A  93  0
SHEET    1  42 1 TYR A  94  TYR A  94  0
SHEET    1  43 1 VAL A  95  VAL A  95  0
SHEET    1  44 1 LEU A  96  LEU A  96  0
SHEET    1  45 1 LYS A  97  LYS A  97  0
SHEET    1  46 1 PHE A  98  PHE A  98  0
SHEET    1  47 1 ARG A 104  ARG A 104  0
SHEET    1  48 1 LEU A 105  LEU A 105  0
SHEET    1  49 1 PHE A 106  PHE A 106  0
SHEET    1  50 1 PHE A 107  PHE A 107  0
SHEET    1  51 1 TRP A 108  TRP A 108  0
SHEET    1  52 1 MET A 109  MET A 109  0
CRYST1   59.105   59.105   59.105  60.00  60.00  60.00 P 1           1
ATOM      1  CH3 ACE A  20      -0.197  -3.881  17.391  1.00  0.00           C  
ATOM      2  C   ACE A  20      -1.382  -3.652  16.524  1.00  0.00           C  
ATOM      3  O   ACE A  20      -1.613  -2.583  15.936  1.00  0.00           O  
ATOM      4 1H   ACE A  20      -0.111  -4.864  17.853  1.00  0.00           H  
ATOM      5 2H   ACE A  20       0.764  -3.510  17.036  1.00  0.00           H  
ATOM      6 3H   ACE A  20      -0.456  -3.319  18.288  1.00  0.00           H  
ATOM      7  N   LYS A  21      -2.236  -4.667  16.382  1.00 50.58           N  
ATOM      8  CA  LYS A  21      -3.591  -4.582  15.786  1.00 34.33           C  
ATOM      9  C   LYS A  21      -3.568  -4.532  14.253  1.00 34.38           C  
ATOM     10  O   LYS A  21      -4.474  -3.911  13.688  1.00 25.10           O  
ATOM     11  CB  LYS A  21      -4.522  -3.530  16.404  1.00 32.74           C  
ATOM     12  CG  LYS A  21      -4.582  -3.527  17.930  1.00 41.67           C  
ATOM     13  CD  LYS A  21      -5.485  -2.478  18.514  1.00 46.26           C  
ATOM     14  CE  LYS A  21      -5.444  -2.500  20.017  1.00 39.34           C  
ATOM     15  NZ  LYS A  21      -6.014  -1.355  20.742  1.00 53.68           N1+
ATOM     16  H2  LYS A  21      -1.930  -5.582  16.681  1.00 50.58           H  
ATOM     17  HA  LYS A  21      -4.170  -5.497  15.915  1.00 34.33           H  
ATOM     18  HB3 LYS A  21      -5.546  -3.575  16.033  1.00 32.74           H  
ATOM     19  HB2 LYS A  21      -4.151  -2.629  15.914  1.00 32.74           H  
ATOM     20  HG3 LYS A  21      -3.580  -3.318  18.306  1.00 41.67           H  
ATOM     21  HG2 LYS A  21      -5.038  -4.465  18.246  1.00 41.67           H  
ATOM     22  HD3 LYS A  21      -6.522  -2.588  18.197  1.00 46.26           H  
ATOM     23  HD2 LYS A  21      -5.158  -1.502  18.156  1.00 46.26           H  
ATOM     24  HE3 LYS A  21      -4.401  -2.586  20.320  1.00 39.34           H  
ATOM     25  HE2 LYS A  21      -5.991  -3.352  20.422  1.00 39.34           H  
ATOM     26  HZ1 LYS A  21      -6.097  -1.580  21.724  1.00 53.68           H  
ATOM     27  HZ2 LYS A  21      -5.456  -0.515  20.691  1.00 53.68           H  
ATOM     28  HZ3 LYS A  21      -6.945  -1.143  20.412  1.00 53.68           H  
ATOM     29  N   TYR A  22      -2.683  -5.158  13.558  1.00 26.63           N  
ATOM     30  CA  TYR A  22      -2.695  -5.291  12.121  1.00 22.80           C  
ATOM     31  C   TYR A  22      -3.886  -6.116  11.547  1.00 21.58           C  
ATOM     32  O   TYR A  22      -3.953  -7.315  11.855  1.00 23.57           O  
ATOM     33  CB  TYR A  22      -1.339  -5.921  11.626  1.00 24.66           C  
ATOM     34  CG  TYR A  22      -0.125  -5.346  12.368  1.00 36.06           C  
ATOM     35  CD1 TYR A  22      -0.026  -3.944  12.659  1.00 30.08           C  
ATOM     36  CD2 TYR A  22       0.797  -6.209  12.961  1.00 36.98           C  
ATOM     37  CE1 TYR A  22       1.030  -3.422  13.451  1.00 33.68           C  
ATOM     38  CE2 TYR A  22       1.841  -5.618  13.670  1.00 35.55           C  
ATOM     39  CZ  TYR A  22       1.993  -4.251  13.930  1.00 35.99           C  
ATOM     40  OH  TYR A  22       3.066  -3.704  14.544  1.00 38.43           O  
ATOM     41  H   TYR A  22      -2.237  -5.917  14.053  1.00 26.63           H  
ATOM     42  HA  TYR A  22      -2.851  -4.321  11.649  1.00 22.80           H  
ATOM     43  HB3 TYR A  22      -1.286  -5.822  10.542  1.00 24.66           H  
ATOM     44  HB2 TYR A  22      -1.380  -6.997  11.792  1.00 24.66           H  
ATOM     45  HD1 TYR A  22      -0.736  -3.197  12.335  1.00 30.08           H  
ATOM     46  HD2 TYR A  22       0.689  -7.265  12.765  1.00 36.98           H  
ATOM     47  HE1 TYR A  22       1.077  -2.349  13.561  1.00 33.68           H  
ATOM     48  HE2 TYR A  22       2.591  -6.338  13.961  1.00 35.55           H  
ATOM     49  HH  TYR A  22       2.964  -2.899  15.056  1.00 38.43           H  
ATOM     50  N   LEU A  23      -4.784  -5.488  10.797  1.00 14.12           N  
ATOM     51  CA  LEU A  23      -5.995  -6.184  10.261  1.00 13.37           C  
ATOM     52  C   LEU A  23      -5.707  -7.038   8.983  1.00 15.60           C  
ATOM     53  O   LEU A  23      -6.308  -8.098   8.675  1.00 15.56           O  
ATOM     54  CB  LEU A  23      -7.115  -5.125  10.055  1.00 14.43           C  
ATOM     55  CG  LEU A  23      -7.566  -4.297  11.347  1.00 17.96           C  
ATOM     56  CD1 LEU A  23      -8.246  -2.915  11.039  1.00 18.01           C  
ATOM     57  CD2 LEU A  23      -8.334  -5.186  12.420  1.00 21.49           C  
ATOM     58  H   LEU A  23      -4.740  -4.499  10.600  1.00 14.12           H  
ATOM     59  HA  LEU A  23      -6.300  -7.000  10.916  1.00 13.37           H  
ATOM     60  HB3 LEU A  23      -7.969  -5.629   9.605  1.00 14.43           H  
ATOM     61  HB2 LEU A  23      -6.810  -4.496   9.219  1.00 14.43           H  
ATOM     62  HG  LEU A  23      -6.619  -3.914  11.727  1.00 17.96           H  
ATOM     63 HD11 LEU A  23      -9.236  -2.776  11.475  1.00 18.01           H  
ATOM     64 HD12 LEU A  23      -7.553  -2.139  11.365  1.00 18.01           H  
ATOM     65 HD13 LEU A  23      -8.272  -2.774   9.959  1.00 18.01           H  
ATOM     66 HD21 LEU A  23      -7.799  -5.108  13.366  1.00 21.49           H  
ATOM     67 HD22 LEU A  23      -9.340  -4.778  12.521  1.00 21.49           H  
ATOM     68 HD23 LEU A  23      -8.312  -6.178  11.968  1.00 21.49           H  
ATOM     69  N   VAL A  24      -4.622  -6.618   8.264  1.00 11.33           N  
ATOM     70  CA  VAL A  24      -4.016  -7.421   7.204  1.00 10.41           C  
ATOM     71  C   VAL A  24      -2.622  -6.795   6.957  1.00 12.08           C  
ATOM     72  O   VAL A  24      -2.599  -5.534   6.950  1.00 11.44           O  
ATOM     73  CB  VAL A  24      -4.947  -7.380   5.896  1.00 12.37           C  
ATOM     74  CG1 VAL A  24      -5.424  -5.971   5.421  1.00 14.96           C  
ATOM     75  CG2 VAL A  24      -4.197  -7.969   4.636  1.00 16.44           C  
ATOM     76  H   VAL A  24      -3.962  -5.909   8.551  1.00 11.33           H  
ATOM     77  HA  VAL A  24      -3.818  -8.454   7.488  1.00 10.41           H  
ATOM     78  HB  VAL A  24      -5.773  -8.081   6.014  1.00 12.37           H  
ATOM     79 HG11 VAL A  24      -6.148  -5.502   6.087  1.00 14.96           H  
ATOM     80 HG12 VAL A  24      -4.563  -5.309   5.326  1.00 14.96           H  
ATOM     81 HG13 VAL A  24      -5.639  -5.957   4.352  1.00 14.96           H  
ATOM     82 HG21 VAL A  24      -3.429  -8.711   4.854  1.00 16.44           H  
ATOM     83 HG22 VAL A  24      -4.891  -8.457   3.952  1.00 16.44           H  
ATOM     84 HG23 VAL A  24      -3.629  -7.230   4.071  1.00 16.44           H  
ATOM     85  N   GLU A  25      -1.582  -7.597   6.765  1.00 12.54           N  
ATOM     86  CA  GLU A  25      -0.217  -7.194   6.468  1.00 11.61           C  
ATOM     87  C   GLU A  25       0.138  -7.718   5.054  1.00 12.81           C  
ATOM     88  O   GLU A  25      -0.012  -8.895   4.889  1.00 14.69           O  
ATOM     89  CB  GLU A  25       0.710  -7.758   7.526  1.00 15.94           C  
ATOM     90  CG  GLU A  25       0.512  -7.392   8.949  1.00 21.86           C  
ATOM     91  CD  GLU A  25       1.432  -8.333   9.758  1.00 34.88           C  
ATOM     92  OE1 GLU A  25       0.973  -9.260  10.465  1.00 35.13           O  
ATOM     93  OE2 GLU A  25       2.679  -8.268   9.656  1.00 36.26           O1-
ATOM     94  H   GLU A  25      -1.753  -8.575   6.582  1.00 12.54           H  
ATOM     95  HA  GLU A  25      -0.185  -6.107   6.391  1.00 11.61           H  
ATOM     96  HB3 GLU A  25       1.662  -7.303   7.253  1.00 15.94           H  
ATOM     97  HB2 GLU A  25       0.817  -8.827   7.342  1.00 15.94           H  
ATOM     98  HG3 GLU A  25      -0.512  -7.631   9.235  1.00 21.86           H  
ATOM     99  HG2 GLU A  25       0.745  -6.373   9.256  1.00 21.86           H  
ATOM    100  N   PHE A  26       0.673  -6.902   4.174  1.00  9.11           N  
ATOM    101  CA  PHE A  26       1.155  -7.269   2.842  1.00 11.34           C  
ATOM    102  C   PHE A  26       2.463  -6.568   2.538  1.00 11.64           C  
ATOM    103  O   PHE A  26       2.773  -5.528   3.065  1.00 10.09           O  
ATOM    104  CB  PHE A  26       0.068  -7.142   1.714  1.00 12.10           C  
ATOM    105  CG  PHE A  26      -0.548  -5.845   1.554  1.00  9.89           C  
ATOM    106  CD1 PHE A  26      -0.150  -4.935   0.574  1.00 10.89           C  
ATOM    107  CD2 PHE A  26      -1.555  -5.477   2.453  1.00 10.50           C  
ATOM    108  CE1 PHE A  26      -0.787  -3.770   0.397  1.00 10.68           C  
ATOM    109  CE2 PHE A  26      -2.278  -4.281   2.246  1.00 13.37           C  
ATOM    110  CZ  PHE A  26      -1.897  -3.437   1.154  1.00  9.51           C  
ATOM    111  H   PHE A  26       0.931  -5.943   4.356  1.00  9.11           H  
ATOM    112  HA  PHE A  26       1.412  -8.325   2.919  1.00 11.34           H  
ATOM    113  HB3 PHE A  26      -0.656  -7.889   2.040  1.00 12.10           H  
ATOM    114  HB2 PHE A  26       0.517  -7.502   0.789  1.00 12.10           H  
ATOM    115  HD1 PHE A  26       0.725  -5.131  -0.029  1.00 10.89           H  
ATOM    116  HD2 PHE A  26      -1.802  -6.001   3.364  1.00 10.50           H  
ATOM    117  HE1 PHE A  26      -0.502  -2.975  -0.276  1.00 10.68           H  
ATOM    118  HE2 PHE A  26      -3.086  -3.946   2.880  1.00 13.37           H  
ATOM    119  HZ  PHE A  26      -2.391  -2.488   1.005  1.00  9.51           H  
ATOM    120  N   ARG A  27       3.389  -7.352   1.901  1.00 10.26           N  
ATOM    121  CA  ARG A  27       4.737  -6.902   1.455  1.00 11.78           C  
ATOM    122  C   ARG A  27       4.476  -6.137   0.125  1.00 10.64           C  
ATOM    123  O   ARG A  27       4.049  -6.688  -0.882  1.00 12.35           O  
ATOM    124  CB  ARG A  27       5.646  -8.159   1.215  1.00 11.36           C  
ATOM    125  CG  ARG A  27       5.854  -9.127   2.425  1.00 13.69           C  
ATOM    126  CD  ARG A  27       6.562 -10.534   2.163  1.00 17.81           C  
ATOM    127  NE  ARG A  27       5.575 -11.441   1.518  1.00 25.50           N  
ATOM    128  CZ  ARG A  27       5.586 -12.791   1.432  1.00 32.61           C  
ATOM    129  NH1 ARG A  27       6.667 -13.554   1.763  1.00 31.42           N  
ATOM    130  NH2 ARG A  27       4.555 -13.403   0.956  1.00 28.44           N1+
ATOM    131  H   ARG A  27       3.092  -8.270   1.602  1.00 10.26           H  
ATOM    132  HA  ARG A  27       5.150  -6.136   2.111  1.00 11.78           H  
ATOM    133  HB3 ARG A  27       6.627  -7.760   0.960  1.00 11.36           H  
ATOM    134  HB2 ARG A  27       5.342  -8.750   0.351  1.00 11.36           H  
ATOM    135  HG3 ARG A  27       4.801  -9.258   2.675  1.00 13.69           H  
ATOM    136  HG2 ARG A  27       6.379  -8.616   3.232  1.00 13.69           H  
ATOM    137  HD3 ARG A  27       6.995 -11.003   3.047  1.00 17.81           H  
ATOM    138  HD2 ARG A  27       7.289 -10.493   1.352  1.00 17.81           H  
ATOM    139  HE  ARG A  27       4.745 -10.964   1.197  1.00 25.50           H  
ATOM    140 HH12 ARG A  27       7.600 -13.169   1.796  1.00 31.42           H  
ATOM    141 HH11 ARG A  27       6.612 -14.561   1.705  1.00 31.42           H  
ATOM    142 HH22 ARG A  27       4.678 -14.334   0.583  1.00 28.44           H  
ATOM    143 HH21 ARG A  27       3.704 -12.956   0.650  1.00 28.44           H  
ATOM    144  N   ALA A  28       4.629  -4.872   0.245  1.00 10.34           N  
ATOM    145  CA  ALA A  28       4.632  -3.931  -0.913  1.00  9.97           C  
ATOM    146  C   ALA A  28       5.685  -2.804  -0.553  1.00 11.41           C  
ATOM    147  O   ALA A  28       5.809  -2.448   0.612  1.00 10.95           O  
ATOM    148  CB  ALA A  28       3.204  -3.486  -1.220  1.00 11.90           C  
ATOM    149  H   ALA A  28       4.830  -4.467   1.148  1.00 10.34           H  
ATOM    150  HA  ALA A  28       5.106  -4.564  -1.664  1.00  9.97           H  
ATOM    151  HB1 ALA A  28       2.629  -4.347  -1.558  1.00 11.90           H  
ATOM    152  HB2 ALA A  28       2.689  -2.946  -0.426  1.00 11.90           H  
ATOM    153  HB3 ALA A  28       3.267  -2.755  -2.027  1.00 11.90           H  
ATOM    154  N   GLY A  29       6.480  -2.327  -1.534  1.00 10.88           N  
ATOM    155  CA  GLY A  29       7.438  -1.333  -1.295  1.00 10.42           C  
ATOM    156  C   GLY A  29       6.791  -0.104  -1.643  1.00 10.00           C  
ATOM    157  O   GLY A  29       5.816  -0.073  -2.491  1.00  8.79           O  
ATOM    158  H   GLY A  29       6.273  -2.656  -2.467  1.00 10.88           H  
ATOM    159  HA3 GLY A  29       8.198  -1.622  -2.020  1.00 10.42           H  
ATOM    160  HA2 GLY A  29       7.906  -1.309  -0.311  1.00 10.42           H  
ATOM    161  N   LYS A  30       7.320   1.016  -1.145  1.00  9.77           N  
ATOM    162  CA  LYS A  30       7.046   2.362  -1.705  1.00  9.79           C  
ATOM    163  C   LYS A  30       7.822   2.587  -3.042  1.00 10.05           C  
ATOM    164  O   LYS A  30       8.521   1.680  -3.545  1.00 10.40           O  
ATOM    165  CB  LYS A  30       7.662   3.402  -0.633  1.00 10.49           C  
ATOM    166  CG  LYS A  30       6.683   3.558   0.565  1.00 14.81           C  
ATOM    167  CD  LYS A  30       7.156   4.511   1.719  1.00 18.43           C  
ATOM    168  CE  LYS A  30       7.409   5.961   1.223  1.00 22.27           C  
ATOM    169  NZ  LYS A  30       7.443   6.934   2.320  1.00 27.53           N1+
ATOM    170  H   LYS A  30       8.171   0.945  -0.605  1.00  9.77           H  
ATOM    171  HA  LYS A  30       5.963   2.451  -1.782  1.00  9.79           H  
ATOM    172  HB3 LYS A  30       7.745   4.368  -1.131  1.00 10.49           H  
ATOM    173  HB2 LYS A  30       8.642   3.066  -0.293  1.00 10.49           H  
ATOM    174  HG3 LYS A  30       6.419   2.583   0.973  1.00 14.81           H  
ATOM    175  HG2 LYS A  30       5.751   3.955   0.162  1.00 14.81           H  
ATOM    176  HD3 LYS A  30       8.129   4.284   2.154  1.00 18.43           H  
ATOM    177  HD2 LYS A  30       6.364   4.435   2.465  1.00 18.43           H  
ATOM    178  HE3 LYS A  30       6.606   6.199   0.525  1.00 22.27           H  
ATOM    179  HE2 LYS A  30       8.345   6.086   0.679  1.00 22.27           H  
ATOM    180  HZ1 LYS A  30       6.470   7.064   2.558  1.00 27.53           H  
ATOM    181  HZ2 LYS A  30       7.984   6.653   3.126  1.00 27.53           H  
ATOM    182  HZ3 LYS A  30       7.861   7.790   1.985  1.00 27.53           H  
ATOM    183  N   MET A  31       7.442   3.760  -3.553  1.00 12.16           N  
ATOM    184  CA  MET A  31       7.932   4.381  -4.744  1.00 10.64           C  
ATOM    185  C   MET A  31       8.097   5.880  -4.586  1.00 15.72           C  
ATOM    186  O   MET A  31       8.362   6.327  -3.413  1.00 15.15           O  
ATOM    187  CB  MET A  31       7.191   3.947  -6.130  1.00 11.19           C  
ATOM    188  CG  MET A  31       6.841   2.430  -6.170  1.00 10.97           C  
ATOM    189  SD  MET A  31       6.161   1.772  -7.692  1.00 11.84           S  
ATOM    190  CE  MET A  31       7.551   1.514  -8.782  1.00 12.02           C  
ATOM    191  H   MET A  31       6.862   4.411  -3.042  1.00 12.16           H  
ATOM    192  HA  MET A  31       8.963   4.059  -4.888  1.00 10.64           H  
ATOM    193  HB3 MET A  31       7.716   4.196  -7.053  1.00 11.19           H  
ATOM    194  HB2 MET A  31       6.230   4.460  -6.130  1.00 11.19           H  
ATOM    195  HG3 MET A  31       6.231   1.959  -5.399  1.00 10.97           H  
ATOM    196  HG2 MET A  31       7.819   1.973  -6.017  1.00 10.97           H  
ATOM    197  HE1 MET A  31       8.071   2.464  -8.908  1.00 12.02           H  
ATOM    198  HE2 MET A  31       8.293   0.822  -8.383  1.00 12.02           H  
ATOM    199  HE3 MET A  31       7.500   0.986  -9.734  1.00 12.02           H  
ATOM    200  N   SER A  32       8.180   6.615  -5.669  1.00 13.17           N  
ATOM    201  CA  SER A  32       8.164   8.043  -5.718  1.00 17.80           C  
ATOM    202  C   SER A  32       7.721   8.520  -7.068  1.00 18.73           C  
ATOM    203  O   SER A  32       7.779   7.765  -8.038  1.00 18.00           O  
ATOM    204  CB  SER A  32       9.548   8.563  -5.234  1.00 23.48           C  
ATOM    205  OG  SER A  32      10.593   8.019  -6.083  1.00 33.01           O  
ATOM    206  H   SER A  32       8.315   6.190  -6.576  1.00 13.17           H  
ATOM    207  HA  SER A  32       7.504   8.485  -4.972  1.00 17.80           H  
ATOM    208  HB3 SER A  32       9.788   8.373  -4.188  1.00 23.48           H  
ATOM    209  HB2 SER A  32       9.565   9.649  -5.324  1.00 23.48           H  
ATOM    210  HG  SER A  32      10.550   7.061  -6.128  1.00 33.01           H  
ATOM    211  N   LEU A  33       7.387   9.831  -7.155  1.00 19.77           N  
ATOM    212  CA  LEU A  33       7.072  10.498  -8.391  1.00 20.23           C  
ATOM    213  C   LEU A  33       8.191  11.530  -8.538  1.00 29.58           C  
ATOM    214  O   LEU A  33       8.377  12.509  -7.790  1.00 26.46           O  
ATOM    215  CB  LEU A  33       5.670  11.160  -8.325  1.00 20.74           C  
ATOM    216  CG  LEU A  33       4.405  10.323  -8.347  1.00 24.31           C  
ATOM    217  CD1 LEU A  33       3.144  11.192  -8.139  1.00 22.21           C  
ATOM    218  CD2 LEU A  33       4.332   9.408  -9.682  1.00 26.86           C  
ATOM    219  H   LEU A  33       7.497  10.352  -6.297  1.00 19.77           H  
ATOM    220  HA  LEU A  33       7.125   9.958  -9.336  1.00 20.23           H  
ATOM    221  HB3 LEU A  33       5.498  11.687  -9.264  1.00 20.74           H  
ATOM    222  HB2 LEU A  33       5.695  11.999  -7.629  1.00 20.74           H  
ATOM    223  HG  LEU A  33       4.427   9.805  -7.388  1.00 24.31           H  
ATOM    224 HD11 LEU A  33       3.329  12.244  -7.923  1.00 22.21           H  
ATOM    225 HD12 LEU A  33       2.506  11.083  -9.016  1.00 22.21           H  
ATOM    226 HD13 LEU A  33       2.568  10.775  -7.313  1.00 22.21           H  
ATOM    227 HD21 LEU A  33       4.404   8.346  -9.448  1.00 26.86           H  
ATOM    228 HD22 LEU A  33       3.351   9.400 -10.156  1.00 26.86           H  
ATOM    229 HD23 LEU A  33       5.192   9.450 -10.350  1.00 26.86           H  
ATOM    230  N   LYS A  34       9.111  11.240  -9.524  1.00 26.49           N  
ATOM    231  CA  LYS A  34      10.160  12.126  -9.847  1.00 31.99           C  
ATOM    232  C   LYS A  34       9.874  12.806 -11.193  1.00 30.53           C  
ATOM    233  O   LYS A  34      10.217  12.223 -12.204  1.00 29.47           O  
ATOM    234  CB  LYS A  34      11.531  11.529  -9.715  1.00 36.72           C  
ATOM    235  CG  LYS A  34      11.883  11.092  -8.313  1.00 45.31           C  
ATOM    236  CD  LYS A  34      13.297  10.525  -8.315  1.00 50.51           C  
ATOM    237  CE  LYS A  34      14.395  11.472  -7.865  1.00 44.17           C  
ATOM    238  NZ  LYS A  34      15.667  10.862  -7.882  1.00 42.45           N1+
ATOM    239  H   LYS A  34       8.954  10.437 -10.116  1.00 26.49           H  
ATOM    240  HA  LYS A  34      10.178  13.029  -9.236  1.00 31.99           H  
ATOM    241  HB3 LYS A  34      12.360  12.153 -10.048  1.00 36.72           H  
ATOM    242  HB2 LYS A  34      11.576  10.626 -10.324  1.00 36.72           H  
ATOM    243  HG3 LYS A  34      11.268  10.244  -8.014  1.00 45.31           H  
ATOM    244  HG2 LYS A  34      11.845  11.837  -7.518  1.00 45.31           H  
ATOM    245  HD3 LYS A  34      13.634  10.153  -9.283  1.00 50.51           H  
ATOM    246  HD2 LYS A  34      13.253   9.704  -7.599  1.00 50.51           H  
ATOM    247  HE3 LYS A  34      14.094  11.769  -6.860  1.00 44.17           H  
ATOM    248  HE2 LYS A  34      14.400  12.361  -8.495  1.00 44.17           H  
ATOM    249  HZ1 LYS A  34      15.662   9.906  -7.555  1.00 42.45           H  
ATOM    250  HZ2 LYS A  34      16.070  10.811  -8.806  1.00 42.45           H  
ATOM    251  HZ3 LYS A  34      16.350  11.397  -7.365  1.00 42.45           H  
ATOM    252  N   GLY A  35       9.193  14.004 -11.142  1.00 31.13           N  
ATOM    253  CA  GLY A  35       8.351  14.568 -12.183  1.00 29.23           C  
ATOM    254  C   GLY A  35       7.269  13.534 -12.413  1.00 28.66           C  
ATOM    255  O   GLY A  35       6.719  13.097 -11.406  1.00 30.32           O  
ATOM    256  H   GLY A  35       8.915  14.449 -10.280  1.00 31.13           H  
ATOM    257  HA3 GLY A  35       8.896  14.892 -13.069  1.00 29.23           H  
ATOM    258  HA2 GLY A  35       7.867  15.400 -11.671  1.00 29.23           H  
ATOM    259  N   THR A  36       6.894  13.176 -13.691  1.00 21.69           N  
ATOM    260  CA  THR A  36       5.734  12.317 -13.878  1.00 23.68           C  
ATOM    261  C   THR A  36       6.050  10.806 -13.807  1.00 23.17           C  
ATOM    262  O   THR A  36       5.139   9.963 -13.784  1.00 23.97           O  
ATOM    263  CB  THR A  36       5.113  12.606 -15.291  1.00 29.66           C  
ATOM    264  OG1 THR A  36       6.049  12.196 -16.342  1.00 29.94           O  
ATOM    265  CG2 THR A  36       4.689  14.082 -15.606  1.00 36.25           C  
ATOM    266  H   THR A  36       7.407  13.370 -14.539  1.00 21.69           H  
ATOM    267  HA  THR A  36       5.025  12.574 -13.091  1.00 23.68           H  
ATOM    268  HB  THR A  36       4.211  12.030 -15.498  1.00 29.66           H  
ATOM    269  HG1 THR A  36       6.817  12.765 -16.257  1.00 29.94           H  
ATOM    270 HG21 THR A  36       5.382  14.916 -15.503  1.00 36.25           H  
ATOM    271 HG22 THR A  36       4.308  14.110 -16.627  1.00 36.25           H  
ATOM    272 HG23 THR A  36       3.896  14.345 -14.906  1.00 36.25           H  
ATOM    273  N   THR A  37       7.325  10.445 -13.797  1.00 17.31           N  
ATOM    274  CA  THR A  37       7.786   9.063 -13.920  1.00 16.45           C  
ATOM    275  C   THR A  37       7.920   8.315 -12.592  1.00 18.35           C  
ATOM    276  O   THR A  37       8.585   8.712 -11.647  1.00 17.18           O  
ATOM    277  CB  THR A  37       9.261   9.068 -14.570  1.00 20.45           C  
ATOM    278  OG1 THR A  37       9.402   9.969 -15.668  1.00 21.66           O  
ATOM    279  CG2 THR A  37       9.715   7.639 -14.920  1.00 19.32           C  
ATOM    280  H   THR A  37       8.025  11.172 -13.749  1.00 17.31           H  
ATOM    281  HA  THR A  37       7.150   8.491 -14.596  1.00 16.45           H  
ATOM    282  HB  THR A  37       9.957   9.455 -13.826  1.00 20.45           H  
ATOM    283  HG1 THR A  37       9.618  10.806 -15.250  1.00 21.66           H  
ATOM    284 HG21 THR A  37       9.923   7.035 -14.037  1.00 19.32           H  
ATOM    285 HG22 THR A  37       8.844   7.118 -15.320  1.00 19.32           H  
ATOM    286 HG23 THR A  37      10.557   7.558 -15.607  1.00 19.32           H  
ATOM    287  N   VAL A  38       7.131   7.241 -12.538  1.00 13.85           N  
ATOM    288  CA  VAL A  38       7.119   6.286 -11.337  1.00 13.85           C  
ATOM    289  C   VAL A  38       8.540   5.666 -11.112  1.00 14.67           C  
ATOM    290  O   VAL A  38       9.007   4.854 -11.930  1.00 13.73           O  
ATOM    291  CB  VAL A  38       6.018   5.223 -11.462  1.00 11.12           C  
ATOM    292  CG1 VAL A  38       6.122   4.038 -10.509  1.00 12.42           C  
ATOM    293  CG2 VAL A  38       4.569   5.843 -11.388  1.00 16.55           C  
ATOM    294  H   VAL A  38       6.703   6.797 -13.338  1.00 13.85           H  
ATOM    295  HA  VAL A  38       6.864   6.808 -10.415  1.00 13.85           H  
ATOM    296  HB  VAL A  38       6.107   4.806 -12.465  1.00 11.12           H  
ATOM    297 HG11 VAL A  38       6.215   4.507  -9.529  1.00 12.42           H  
ATOM    298 HG12 VAL A  38       5.312   3.311 -10.575  1.00 12.42           H  
ATOM    299 HG13 VAL A  38       7.090   3.556 -10.645  1.00 12.42           H  
ATOM    300 HG21 VAL A  38       4.415   6.204 -10.371  1.00 16.55           H  
ATOM    301 HG22 VAL A  38       4.371   6.517 -12.221  1.00 16.55           H  
ATOM    302 HG23 VAL A  38       3.808   5.062 -11.403  1.00 16.55           H  
ATOM    303  N   THR A  39       9.277   6.128 -10.108  1.00 13.45           N  
ATOM    304  CA  THR A  39      10.618   5.755  -9.807  1.00 12.51           C  
ATOM    305  C   THR A  39      10.580   4.766  -8.647  1.00 13.72           C  
ATOM    306  O   THR A  39      10.116   5.161  -7.594  1.00 14.09           O  
ATOM    307  CB  THR A  39      11.434   6.953  -9.467  1.00 18.92           C  
ATOM    308  OG1 THR A  39      11.444   7.791 -10.580  1.00 21.92           O  
ATOM    309  CG2 THR A  39      12.909   6.733  -9.141  1.00 18.67           C  
ATOM    310  H   THR A  39       8.831   6.695  -9.402  1.00 13.45           H  
ATOM    311  HA  THR A  39      11.002   5.146 -10.626  1.00 12.51           H  
ATOM    312  HB  THR A  39      10.907   7.442  -8.647  1.00 18.92           H  
ATOM    313  HG1 THR A  39      10.509   8.003 -10.622  1.00 21.92           H  
ATOM    314 HG21 THR A  39      13.003   6.156  -8.222  1.00 18.67           H  
ATOM    315 HG22 THR A  39      13.473   6.106  -9.831  1.00 18.67           H  
ATOM    316 HG23 THR A  39      13.491   7.636  -8.954  1.00 18.67           H  
ATOM    317  N   PRO A  40      11.057   3.521  -8.850  1.00 12.31           N  
ATOM    318  CA  PRO A  40      10.960   2.490  -7.791  1.00  9.83           C  
ATOM    319  C   PRO A  40      11.974   2.729  -6.660  1.00 13.06           C  
ATOM    320  O   PRO A  40      13.161   3.012  -6.799  1.00 14.54           O  
ATOM    321  CB  PRO A  40      11.414   1.195  -8.511  1.00 11.75           C  
ATOM    322  CG  PRO A  40      12.216   1.594  -9.743  1.00 10.47           C  
ATOM    323  CD  PRO A  40      11.564   2.897 -10.082  1.00 12.39           C  
ATOM    324  HA  PRO A  40       9.900   2.456  -7.539  1.00  9.83           H  
ATOM    325  HB3 PRO A  40      10.476   0.742  -8.833  1.00 11.75           H  
ATOM    326  HB2 PRO A  40      12.022   0.490  -7.944  1.00 11.75           H  
ATOM    327  HG3 PRO A  40      12.301   0.823 -10.509  1.00 10.47           H  
ATOM    328  HG2 PRO A  40      13.264   1.796  -9.523  1.00 10.47           H  
ATOM    329  HD2 PRO A  40      12.361   3.435 -10.596  1.00 12.39           H  
ATOM    330  HD3 PRO A  40      10.684   2.702 -10.695  1.00 12.39           H  
ATOM    331  N   ASP A  41      11.363   2.493  -5.492  1.00  9.89           N  
ATOM    332  CA  ASP A  41      12.046   2.580  -4.127  1.00 10.36           C  
ATOM    333  C   ASP A  41      12.345   1.126  -3.718  1.00 14.37           C  
ATOM    334  O   ASP A  41      11.448   0.363  -3.453  1.00 12.38           O  
ATOM    335  CB  ASP A  41      11.406   3.460  -3.100  1.00 14.77           C  
ATOM    336  CG  ASP A  41      11.887   3.332  -1.639  1.00 17.53           C  
ATOM    337  OD1 ASP A  41      11.351   4.093  -0.887  1.00 19.58           O  
ATOM    338  OD2 ASP A  41      12.914   2.750  -1.265  1.00 20.06           O1-
ATOM    339  H   ASP A  41      10.413   2.153  -5.452  1.00  9.89           H  
ATOM    340  HA  ASP A  41      13.026   3.008  -4.338  1.00 10.36           H  
ATOM    341  HB3 ASP A  41      10.334   3.261  -3.073  1.00 14.77           H  
ATOM    342  HB2 ASP A  41      11.491   4.527  -3.308  1.00 14.77           H  
ATOM    343  N   LYS A  42      13.627   0.763  -3.669  1.00 14.02           N  
ATOM    344  CA  LYS A  42      14.105  -0.596  -3.551  1.00 13.34           C  
ATOM    345  C   LYS A  42      14.093  -1.319  -2.231  1.00 16.98           C  
ATOM    346  O   LYS A  42      14.446  -2.486  -2.206  1.00 20.31           O  
ATOM    347  CB  LYS A  42      15.527  -0.532  -4.204  1.00 23.29           C  
ATOM    348  CG  LYS A  42      15.301  -0.362  -5.824  1.00 22.12           C  
ATOM    349  CD  LYS A  42      16.267   0.607  -6.438  1.00 26.69           C  
ATOM    350  CE  LYS A  42      16.014   0.820  -7.939  1.00 22.79           C  
ATOM    351  NZ  LYS A  42      17.141   1.620  -8.445  1.00 22.77           N1+
ATOM    352  H   LYS A  42      14.389   1.414  -3.796  1.00 14.02           H  
ATOM    353  HA  LYS A  42      13.474  -1.227  -4.176  1.00 13.34           H  
ATOM    354  HB3 LYS A  42      16.080  -1.457  -4.043  1.00 23.29           H  
ATOM    355  HB2 LYS A  42      16.072   0.336  -3.834  1.00 23.29           H  
ATOM    356  HG3 LYS A  42      14.286  -0.007  -6.001  1.00 22.12           H  
ATOM    357  HG2 LYS A  42      15.427  -1.316  -6.336  1.00 22.12           H  
ATOM    358  HD3 LYS A  42      17.258   0.258  -6.145  1.00 26.69           H  
ATOM    359  HD2 LYS A  42      16.165   1.591  -5.979  1.00 26.69           H  
ATOM    360  HE3 LYS A  42      15.111   1.401  -8.129  1.00 22.79           H  
ATOM    361  HE2 LYS A  42      16.063  -0.138  -8.456  1.00 22.79           H  
ATOM    362  HZ1 LYS A  42      16.984   1.920  -9.397  1.00 22.77           H  
ATOM    363  HZ2 LYS A  42      17.377   2.378  -7.821  1.00 22.77           H  
ATOM    364  HZ3 LYS A  42      17.937   0.999  -8.415  1.00 22.77           H  
ATOM    365  N   ARG A  43      13.636  -0.578  -1.179  1.00 15.14           N  
ATOM    366  CA  ARG A  43      13.487  -1.135   0.150  1.00 14.04           C  
ATOM    367  C   ARG A  43      12.416  -2.261   0.296  1.00 13.23           C  
ATOM    368  O   ARG A  43      11.314  -2.104  -0.304  1.00 10.99           O  
ATOM    369  CB  ARG A  43      13.124  -0.013   1.176  1.00 13.09           C  
ATOM    370  CG  ARG A  43      14.396   0.918   1.190  1.00 13.89           C  
ATOM    371  CD  ARG A  43      14.301   2.063   2.249  1.00 16.51           C  
ATOM    372  NE  ARG A  43      13.124   2.863   1.910  1.00 14.72           N  
ATOM    373  CZ  ARG A  43      12.564   3.788   2.591  1.00 16.63           C  
ATOM    374  NH1 ARG A  43      12.956   4.068   3.826  1.00 23.98           N  
ATOM    375  NH2 ARG A  43      11.569   4.533   2.071  1.00 20.94           N1+
ATOM    376  H   ARG A  43      13.311   0.375  -1.255  1.00 15.14           H  
ATOM    377  HA  ARG A  43      14.429  -1.641   0.361  1.00 14.04           H  
ATOM    378  HB3 ARG A  43      12.971  -0.276   2.223  1.00 13.09           H  
ATOM    379  HB2 ARG A  43      12.308   0.628   0.841  1.00 13.09           H  
ATOM    380  HG3 ARG A  43      14.723   1.258   0.208  1.00 13.89           H  
ATOM    381  HG2 ARG A  43      15.203   0.277   1.545  1.00 13.89           H  
ATOM    382  HD3 ARG A  43      15.236   2.623   2.256  1.00 16.51           H  
ATOM    383  HD2 ARG A  43      14.310   1.545   3.208  1.00 16.51           H  
ATOM    384  HE  ARG A  43      12.811   2.734   0.959  1.00 14.72           H  
ATOM    385 HH12 ARG A  43      12.405   4.790   4.267  1.00 23.98           H  
ATOM    386 HH11 ARG A  43      13.783   3.744   4.306  1.00 23.98           H  
ATOM    387 HH22 ARG A  43      10.989   5.126   2.648  1.00 20.94           H  
ATOM    388 HH21 ARG A  43      11.349   4.579   1.086  1.00 20.94           H  
ATOM    389  N   LYS A  44      12.784  -3.280   1.069  1.00 13.48           N  
ATOM    390  CA  LYS A  44      11.880  -4.336   1.445  1.00 12.56           C  
ATOM    391  C   LYS A  44      10.915  -3.940   2.526  1.00 14.32           C  
ATOM    392  O   LYS A  44      11.360  -3.646   3.622  1.00 12.92           O  
ATOM    393  CB  LYS A  44      12.534  -5.685   1.766  1.00 12.73           C  
ATOM    394  CG  LYS A  44      13.652  -5.698   2.887  1.00 19.86           C  
ATOM    395  CD  LYS A  44      14.070  -7.069   3.268  1.00 21.99           C  
ATOM    396  CE  LYS A  44      15.195  -6.973   4.353  1.00 29.61           C  
ATOM    397  NZ  LYS A  44      15.696  -8.362   4.658  1.00 29.82           N1+
ATOM    398  H   LYS A  44      13.636  -3.095   1.580  1.00 13.48           H  
ATOM    399  HA  LYS A  44      11.265  -4.447   0.551  1.00 12.56           H  
ATOM    400  HB3 LYS A  44      12.908  -6.123   0.840  1.00 12.73           H  
ATOM    401  HB2 LYS A  44      11.736  -6.323   2.145  1.00 12.73           H  
ATOM    402  HG3 LYS A  44      13.447  -4.981   3.682  1.00 19.86           H  
ATOM    403  HG2 LYS A  44      14.492  -5.079   2.573  1.00 19.86           H  
ATOM    404  HD3 LYS A  44      14.476  -7.619   2.419  1.00 21.99           H  
ATOM    405  HD2 LYS A  44      13.223  -7.699   3.540  1.00 21.99           H  
ATOM    406  HE3 LYS A  44      14.823  -6.463   5.242  1.00 29.61           H  
ATOM    407  HE2 LYS A  44      16.039  -6.330   4.104  1.00 29.61           H  
ATOM    408  HZ1 LYS A  44      16.256  -8.323   5.497  1.00 29.82           H  
ATOM    409  HZ2 LYS A  44      14.914  -8.980   4.815  1.00 29.82           H  
ATOM    410  HZ3 LYS A  44      16.237  -8.782   3.915  1.00 29.82           H  
ATOM    411  N   GLY A  45       9.605  -3.989   2.237  1.00 11.40           N  
ATOM    412  CA  GLY A  45       8.587  -3.104   2.742  1.00 12.63           C  
ATOM    413  C   GLY A  45       7.358  -3.953   2.988  1.00  9.16           C  
ATOM    414  O   GLY A  45       7.138  -4.971   2.328  1.00 11.41           O  
ATOM    415  H   GLY A  45       9.404  -4.250   1.282  1.00 11.40           H  
ATOM    416  HA3 GLY A  45       8.320  -2.501   1.874  1.00 12.63           H  
ATOM    417  HA2 GLY A  45       8.939  -2.508   3.585  1.00 12.63           H  
ATOM    418  N   LEU A  46       6.504  -3.449   3.913  1.00 10.52           N  
ATOM    419  CA  LEU A  46       5.419  -4.017   4.538  1.00  9.68           C  
ATOM    420  C   LEU A  46       4.341  -2.940   4.661  1.00 12.12           C  
ATOM    421  O   LEU A  46       4.531  -1.963   5.416  1.00 11.39           O  
ATOM    422  CB  LEU A  46       5.795  -4.666   5.888  1.00 11.25           C  
ATOM    423  CG  LEU A  46       4.705  -5.405   6.723  1.00 12.74           C  
ATOM    424  CD1 LEU A  46       4.111  -6.508   5.919  1.00 12.09           C  
ATOM    425  CD2 LEU A  46       5.162  -5.983   8.024  1.00 14.69           C  
ATOM    426  H   LEU A  46       6.922  -2.633   4.336  1.00 10.52           H  
ATOM    427  HA  LEU A  46       5.140  -4.803   3.835  1.00  9.68           H  
ATOM    428  HB3 LEU A  46       6.293  -4.017   6.608  1.00 11.25           H  
ATOM    429  HB2 LEU A  46       6.482  -5.506   5.781  1.00 11.25           H  
ATOM    430  HG  LEU A  46       3.825  -4.813   6.978  1.00 12.74           H  
ATOM    431 HD11 LEU A  46       4.081  -7.440   6.482  1.00 12.09           H  
ATOM    432 HD12 LEU A  46       3.111  -6.371   5.508  1.00 12.09           H  
ATOM    433 HD13 LEU A  46       4.594  -6.714   4.963  1.00 12.09           H  
ATOM    434 HD21 LEU A  46       4.249  -6.252   8.555  1.00 14.69           H  
ATOM    435 HD22 LEU A  46       5.717  -6.918   8.102  1.00 14.69           H  
ATOM    436 HD23 LEU A  46       5.611  -5.161   8.580  1.00 14.69           H  
ATOM    437  N   VAL A  47       3.353  -3.046   3.850  1.00  8.56           N  
ATOM    438  CA  VAL A  47       2.134  -2.256   4.091  1.00  8.10           C  
ATOM    439  C   VAL A  47       1.163  -3.011   5.062  1.00  9.53           C  
ATOM    440  O   VAL A  47       1.102  -4.268   5.054  1.00 11.23           O  
ATOM    441  CB  VAL A  47       1.263  -2.030   2.737  1.00  7.88           C  
ATOM    442  CG1 VAL A  47      -0.087  -1.425   2.834  1.00  8.90           C  
ATOM    443  CG2 VAL A  47       1.983  -1.049   1.824  1.00 10.10           C  
ATOM    444  H   VAL A  47       3.196  -3.963   3.458  1.00  8.56           H  
ATOM    445  HA  VAL A  47       2.284  -1.264   4.517  1.00  8.10           H  
ATOM    446  HB  VAL A  47       1.185  -2.994   2.235  1.00  7.88           H  
ATOM    447 HG11 VAL A  47      -0.542  -1.110   1.895  1.00  8.90           H  
ATOM    448 HG12 VAL A  47      -0.796  -2.062   3.362  1.00  8.90           H  
ATOM    449 HG13 VAL A  47      -0.052  -0.480   3.376  1.00  8.90           H  
ATOM    450 HG21 VAL A  47       2.065  -0.033   2.211  1.00 10.10           H  
ATOM    451 HG22 VAL A  47       2.956  -1.477   1.583  1.00 10.10           H  
ATOM    452 HG23 VAL A  47       1.512  -1.045   0.841  1.00 10.10           H  
ATOM    453  N   TYR A  48       0.489  -2.218   5.913  1.00  8.70           N  
ATOM    454  CA  TYR A  48      -0.457  -2.788   6.889  1.00 11.16           C  
ATOM    455  C   TYR A  48      -1.650  -1.800   7.197  1.00 11.93           C  
ATOM    456  O   TYR A  48      -1.379  -0.587   7.190  1.00 10.96           O  
ATOM    457  CB  TYR A  48       0.305  -3.405   8.118  1.00 11.13           C  
ATOM    458  CG  TYR A  48       1.224  -2.486   8.909  1.00 13.18           C  
ATOM    459  CD1 TYR A  48       0.746  -1.858  10.098  1.00 13.60           C  
ATOM    460  CD2 TYR A  48       2.527  -2.294   8.385  1.00 18.32           C  
ATOM    461  CE1 TYR A  48       1.689  -0.989  10.759  1.00 16.18           C  
ATOM    462  CE2 TYR A  48       3.430  -1.500   9.156  1.00 18.81           C  
ATOM    463  CZ  TYR A  48       2.996  -0.896  10.361  1.00 18.72           C  
ATOM    464  OH  TYR A  48       3.865  -0.153  10.981  1.00 20.30           O  
ATOM    465  H   TYR A  48       0.485  -1.215   5.801  1.00  8.70           H  
ATOM    466  HA  TYR A  48      -0.923  -3.689   6.491  1.00 11.16           H  
ATOM    467  HB3 TYR A  48       1.042  -4.140   7.793  1.00 11.13           H  
ATOM    468  HB2 TYR A  48      -0.346  -3.838   8.878  1.00 11.13           H  
ATOM    469  HD1 TYR A  48      -0.292  -1.998  10.363  1.00 13.60           H  
ATOM    470  HD2 TYR A  48       2.840  -2.901   7.549  1.00 18.32           H  
ATOM    471  HE1 TYR A  48       1.371  -0.651  11.734  1.00 16.18           H  
ATOM    472  HE2 TYR A  48       4.473  -1.402   8.892  1.00 18.81           H  
ATOM    473  HH  TYR A  48       3.447   0.629  11.350  1.00 20.30           H  
ATOM    474  N   ILE A  49      -2.813  -2.313   7.422  1.00 11.69           N  
ATOM    475  CA  ILE A  49      -4.049  -1.590   7.706  1.00 11.94           C  
ATOM    476  C   ILE A  49      -4.169  -1.897   9.267  1.00 12.45           C  
ATOM    477  O   ILE A  49      -4.445  -3.082   9.686  1.00 12.29           O  
ATOM    478  CB  ILE A  49      -5.297  -2.147   7.054  1.00 11.74           C  
ATOM    479  CG1 ILE A  49      -5.134  -2.279   5.526  1.00 15.98           C  
ATOM    480  CG2 ILE A  49      -6.573  -1.456   7.533  1.00 15.30           C  
ATOM    481  CD1 ILE A  49      -5.165  -1.030   4.735  1.00 18.56           C  
ATOM    482  H   ILE A  49      -2.908  -3.276   7.132  1.00 11.69           H  
ATOM    483  HA  ILE A  49      -3.909  -0.538   7.454  1.00 11.94           H  
ATOM    484  HB  ILE A  49      -5.336  -3.146   7.487  1.00 11.74           H  
ATOM    485 HG13 ILE A  49      -5.995  -2.867   5.208  1.00 15.98           H  
ATOM    486 HG12 ILE A  49      -4.200  -2.740   5.208  1.00 15.98           H  
ATOM    487 HG21 ILE A  49      -7.475  -1.945   7.165  1.00 15.30           H  
ATOM    488 HG22 ILE A  49      -6.687  -1.390   8.615  1.00 15.30           H  
ATOM    489 HG23 ILE A  49      -6.644  -0.452   7.115  1.00 15.30           H  
ATOM    490 HD11 ILE A  49      -6.139  -0.656   4.419  1.00 18.56           H  
ATOM    491 HD12 ILE A  49      -4.609  -0.244   5.247  1.00 18.56           H  
ATOM    492 HD13 ILE A  49      -4.607  -1.224   3.819  1.00 18.56           H  
ATOM    493  N   GLN A  50      -4.088  -0.834  10.111  1.00 12.16           N  
ATOM    494  CA  GLN A  50      -4.038  -0.911  11.529  1.00 16.12           C  
ATOM    495  C   GLN A  50      -5.279  -0.212  12.169  1.00 18.46           C  
ATOM    496  O   GLN A  50      -5.551   0.941  11.853  1.00 14.68           O  
ATOM    497  CB  GLN A  50      -2.664  -0.329  12.001  1.00 14.89           C  
ATOM    498  CG  GLN A  50      -2.357  -0.102  13.601  1.00 22.06           C  
ATOM    499  CD  GLN A  50      -0.925   0.396  13.750  1.00 29.49           C  
ATOM    500  OE1 GLN A  50      -0.432   1.301  13.095  1.00 31.22           O  
ATOM    501  NE2 GLN A  50      -0.218  -0.139  14.723  1.00 33.76           N  
ATOM    502  H   GLN A  50      -3.865   0.089   9.766  1.00 12.16           H  
ATOM    503  HA  GLN A  50      -4.118  -1.960  11.811  1.00 16.12           H  
ATOM    504  HB3 GLN A  50      -2.563   0.677  11.596  1.00 14.89           H  
ATOM    505  HB2 GLN A  50      -1.872  -0.903  11.521  1.00 14.89           H  
ATOM    506  HG3 GLN A  50      -2.337  -1.012  14.200  1.00 22.06           H  
ATOM    507  HG2 GLN A  50      -3.071   0.559  14.091  1.00 22.06           H  
ATOM    508 HE22 GLN A  50       0.709   0.204  14.934  1.00 33.76           H  
ATOM    509 HE21 GLN A  50      -0.502  -1.024  15.118  1.00 33.76           H  
ATOM    510  N   GLN A  51      -5.894  -0.810  13.109  1.00 15.21           N  
ATOM    511  CA  GLN A  51      -6.812  -0.267  14.104  1.00 14.75           C  
ATOM    512  C   GLN A  51      -6.086   0.457  15.188  1.00 17.02           C  
ATOM    513  O   GLN A  51      -5.073  -0.022  15.720  1.00 17.17           O  
ATOM    514  CB  GLN A  51      -7.553  -1.512  14.695  1.00 16.63           C  
ATOM    515  CG  GLN A  51      -8.737  -1.309  15.628  1.00 17.03           C  
ATOM    516  CD  GLN A  51      -9.227  -2.601  16.292  1.00 22.80           C  
ATOM    517  OE1 GLN A  51      -9.758  -3.511  15.659  1.00 22.52           O  
ATOM    518  NE2 GLN A  51      -9.125  -2.659  17.595  1.00 20.70           N  
ATOM    519  H   GLN A  51      -5.525  -1.716  13.362  1.00 15.21           H  
ATOM    520  HA  GLN A  51      -7.615   0.353  13.706  1.00 14.75           H  
ATOM    521  HB3 GLN A  51      -6.790  -2.052  15.255  1.00 16.63           H  
ATOM    522  HB2 GLN A  51      -7.906  -2.137  13.875  1.00 16.63           H  
ATOM    523  HG3 GLN A  51      -9.476  -0.824  14.992  1.00 17.03           H  
ATOM    524  HG2 GLN A  51      -8.529  -0.498  16.326  1.00 17.03           H  
ATOM    525 HE22 GLN A  51      -9.331  -3.510  18.099  1.00 20.70           H  
ATOM    526 HE21 GLN A  51      -8.803  -1.896  18.172  1.00 20.70           H  
ATOM    527  N   THR A  52      -6.671   1.565  15.639  1.00 17.32           N  
ATOM    528  CA  THR A  52      -5.990   2.380  16.644  1.00 14.39           C  
ATOM    529  C   THR A  52      -7.037   3.259  17.393  1.00 18.16           C  
ATOM    530  O   THR A  52      -8.264   3.034  17.296  1.00 18.43           O  
ATOM    531  CB  THR A  52      -4.864   3.259  15.946  1.00 20.30           C  
ATOM    532  OG1 THR A  52      -3.969   3.907  16.949  1.00 17.29           O  
ATOM    533  CG2 THR A  52      -5.274   4.356  14.881  1.00 20.33           C  
ATOM    534  H   THR A  52      -7.613   1.808  15.367  1.00 17.32           H  
ATOM    535  HA  THR A  52      -5.514   1.762  17.405  1.00 14.39           H  
ATOM    536  HB  THR A  52      -4.187   2.577  15.432  1.00 20.30           H  
ATOM    537  HG1 THR A  52      -3.400   3.233  17.329  1.00 17.29           H  
ATOM    538 HG21 THR A  52      -4.444   4.959  14.514  1.00 20.33           H  
ATOM    539 HG22 THR A  52      -5.744   3.937  13.991  1.00 20.33           H  
ATOM    540 HG23 THR A  52      -6.090   4.940  15.307  1.00 20.33           H  
ATOM    541  N   ASP A  53      -6.601   4.259  18.148  1.00 19.51           N  
ATOM    542  CA  ASP A  53      -7.400   5.003  19.125  1.00 25.09           C  
ATOM    543  C   ASP A  53      -8.324   6.048  18.440  1.00 22.18           C  
ATOM    544  O   ASP A  53      -9.233   6.523  18.993  1.00 23.70           O  
ATOM    545  CB  ASP A  53      -6.634   5.638  20.302  1.00 28.29           C  
ATOM    546  CG  ASP A  53      -5.651   4.815  21.166  1.00 38.53           C  
ATOM    547  OD1 ASP A  53      -5.562   3.581  20.978  1.00 46.00           O  
ATOM    548  OD2 ASP A  53      -4.935   5.415  21.996  1.00 49.68           O1-
ATOM    549  H   ASP A  53      -5.629   4.530  18.121  1.00 19.51           H  
ATOM    550  HA  ASP A  53      -8.146   4.330  19.548  1.00 25.09           H  
ATOM    551  HB3 ASP A  53      -7.390   5.990  21.004  1.00 28.29           H  
ATOM    552  HB2 ASP A  53      -6.081   6.540  20.039  1.00 28.29           H  
ATOM    553  N   ASP A  54      -8.116   6.282  17.098  1.00 21.89           N  
ATOM    554  CA  ASP A  54      -8.987   7.014  16.138  1.00 20.84           C  
ATOM    555  C   ASP A  54     -10.140   6.097  15.780  1.00 20.96           C  
ATOM    556  O   ASP A  54      -9.969   4.865  15.705  1.00 18.51           O  
ATOM    557  CB  ASP A  54      -8.289   7.474  14.826  1.00 19.86           C  
ATOM    558  CG  ASP A  54      -7.217   8.528  14.959  1.00 20.63           C  
ATOM    559  OD1 ASP A  54      -6.811   9.026  13.903  1.00 17.95           O  
ATOM    560  OD2 ASP A  54      -6.733   8.868  16.061  1.00 20.41           O1-
ATOM    561  H   ASP A  54      -7.640   5.601  16.524  1.00 21.89           H  
ATOM    562  HA  ASP A  54      -9.415   7.888  16.631  1.00 20.84           H  
ATOM    563  HB3 ASP A  54      -9.003   7.712  14.037  1.00 19.86           H  
ATOM    564  HB2 ASP A  54      -7.720   6.640  14.416  1.00 19.86           H  
ATOM    565  N   SER A  55     -11.297   6.740  15.511  1.00 18.05           N  
ATOM    566  CA  SER A  55     -12.440   6.061  14.971  1.00 18.07           C  
ATOM    567  C   SER A  55     -12.393   5.424  13.559  1.00 14.71           C  
ATOM    568  O   SER A  55     -13.271   4.740  13.108  1.00 16.32           O  
ATOM    569  CB  SER A  55     -13.749   6.932  15.128  1.00 25.94           C  
ATOM    570  OG  SER A  55     -13.715   8.186  14.415  1.00 27.70           O  
ATOM    571  H   SER A  55     -11.363   7.742  15.613  1.00 18.05           H  
ATOM    572  HA  SER A  55     -12.555   5.158  15.571  1.00 18.07           H  
ATOM    573  HB3 SER A  55     -13.933   7.144  16.181  1.00 25.94           H  
ATOM    574  HB2 SER A  55     -14.593   6.338  14.775  1.00 25.94           H  
ATOM    575  HG  SER A  55     -13.058   8.733  14.852  1.00 27.70           H  
ATOM    576  N   LEU A  56     -11.338   5.823  12.808  1.00 14.49           N  
ATOM    577  CA  LEU A  56     -11.065   5.543  11.452  1.00 12.13           C  
ATOM    578  C   LEU A  56      -9.723   4.802  11.536  1.00 13.26           C  
ATOM    579  O   LEU A  56      -8.831   5.341  12.253  1.00 13.12           O  
ATOM    580  CB  LEU A  56     -11.047   6.809  10.675  1.00 11.10           C  
ATOM    581  CG  LEU A  56     -12.393   7.688  10.743  1.00 12.10           C  
ATOM    582  CD1 LEU A  56     -12.192   9.007  10.083  1.00 16.66           C  
ATOM    583  CD2 LEU A  56     -13.577   6.789  10.165  1.00 14.24           C  
ATOM    584  H   LEU A  56     -10.509   6.304  13.127  1.00 14.49           H  
ATOM    585  HA  LEU A  56     -11.808   4.899  10.982  1.00 12.13           H  
ATOM    586  HB3 LEU A  56     -10.715   6.576   9.663  1.00 11.10           H  
ATOM    587  HB2 LEU A  56     -10.188   7.343  11.082  1.00 11.10           H  
ATOM    588  HG  LEU A  56     -12.594   7.821  11.806  1.00 12.10           H  
ATOM    589 HD11 LEU A  56     -13.152   9.322   9.675  1.00 16.66           H  
ATOM    590 HD12 LEU A  56     -11.941   9.817  10.768  1.00 16.66           H  
ATOM    591 HD13 LEU A  56     -11.403   9.038   9.331  1.00 16.66           H  
ATOM    592 HD21 LEU A  56     -14.409   7.449   9.918  1.00 14.24           H  
ATOM    593 HD22 LEU A  56     -13.259   6.459   9.176  1.00 14.24           H  
ATOM    594 HD23 LEU A  56     -13.816   5.966  10.838  1.00 14.24           H  
ATOM    595  N   ILE A  57      -9.632   3.685  10.808  1.00 10.43           N  
ATOM    596  CA  ILE A  57      -8.456   2.825  10.779  1.00 11.74           C  
ATOM    597  C   ILE A  57      -7.298   3.624  10.055  1.00 13.82           C  
ATOM    598  O   ILE A  57      -7.566   4.429   9.177  1.00 11.76           O  
ATOM    599  CB  ILE A  57      -8.709   1.450  10.199  1.00 14.14           C  
ATOM    600  CG1 ILE A  57      -9.282   1.402   8.791  1.00 17.07           C  
ATOM    601  CG2 ILE A  57      -9.559   0.561  11.185  1.00 11.87           C  
ATOM    602  CD1 ILE A  57     -10.805   1.435   8.625  1.00 19.87           C  
ATOM    603  H   ILE A  57     -10.385   3.407  10.196  1.00 10.43           H  
ATOM    604  HA  ILE A  57      -8.255   2.635  11.834  1.00 11.74           H  
ATOM    605  HB  ILE A  57      -7.764   0.923  10.065  1.00 14.14           H  
ATOM    606 HG13 ILE A  57      -8.951   0.447   8.384  1.00 17.07           H  
ATOM    607 HG12 ILE A  57      -8.769   2.120   8.152  1.00 17.07           H  
ATOM    608 HG21 ILE A  57     -10.601   0.881  11.163  1.00 11.87           H  
ATOM    609 HG22 ILE A  57      -9.452  -0.476  10.865  1.00 11.87           H  
ATOM    610 HG23 ILE A  57      -9.324   0.639  12.246  1.00 11.87           H  
ATOM    611 HD11 ILE A  57     -11.140   0.399   8.673  1.00 19.87           H  
ATOM    612 HD12 ILE A  57     -11.173   2.091   9.414  1.00 19.87           H  
ATOM    613 HD13 ILE A  57     -10.975   1.929   7.668  1.00 19.87           H  
ATOM    614  N   HIS A  58      -6.052   3.319  10.496  1.00 12.18           N  
ATOM    615  CA  HIS A  58      -4.890   3.931   9.828  1.00 11.97           C  
ATOM    616  C   HIS A  58      -4.200   2.964   8.859  1.00 12.40           C  
ATOM    617  O   HIS A  58      -4.105   1.799   9.153  1.00 12.52           O  
ATOM    618  CB  HIS A  58      -3.934   4.354  10.978  1.00 13.05           C  
ATOM    619  CG  HIS A  58      -4.060   5.764  11.464  1.00 16.15           C  
ATOM    620  ND1 HIS A  58      -2.919   6.571  11.818  1.00 13.97           N1+
ATOM    621  CD2 HIS A  58      -5.147   6.416  12.046  1.00 15.02           C  
ATOM    622  CE1 HIS A  58      -3.371   7.628  12.556  1.00 17.27           C  
ATOM    623  NE2 HIS A  58      -4.690   7.527  12.759  1.00 16.85           N  
ATOM    624  H   HIS A  58      -5.943   2.518  11.101  1.00 12.18           H  
ATOM    625  HA  HIS A  58      -5.119   4.889   9.362  1.00 11.97           H  
ATOM    626  HB3 HIS A  58      -2.928   4.288  10.565  1.00 13.05           H  
ATOM    627  HB2 HIS A  58      -3.995   3.587  11.750  1.00 13.05           H  
ATOM    628  HD1 HIS A  58      -1.961   6.411  11.539  1.00 13.97           H  
ATOM    629  HD2 HIS A  58      -6.168   6.069  12.105  1.00 15.02           H  
ATOM    630  HE1 HIS A  58      -2.744   8.427  12.924  1.00 17.27           H  
ATOM    631  HE2 HIS A  58      -5.328   8.121  13.269  1.00 16.85           H  
ATOM    632  N   PHE A  59      -3.722   3.557   7.791  1.00  9.73           N  
ATOM    633  CA  PHE A  59      -2.803   2.886   6.906  1.00  8.99           C  
ATOM    634  C   PHE A  59      -1.430   3.087   7.566  1.00  8.80           C  
ATOM    635  O   PHE A  59      -1.194   4.157   8.111  1.00 10.33           O  
ATOM    636  CB  PHE A  59      -2.778   3.566   5.562  1.00  9.15           C  
ATOM    637  CG  PHE A  59      -1.946   3.093   4.447  1.00 11.90           C  
ATOM    638  CD1 PHE A  59      -2.592   2.179   3.541  1.00 10.63           C  
ATOM    639  CD2 PHE A  59      -0.573   3.315   4.438  1.00 13.46           C  
ATOM    640  CE1 PHE A  59      -1.782   1.720   2.495  1.00  9.95           C  
ATOM    641  CE2 PHE A  59       0.155   2.773   3.441  1.00 13.75           C  
ATOM    642  CZ  PHE A  59      -0.430   2.020   2.397  1.00 11.27           C  
ATOM    643  H   PHE A  59      -3.603   4.556   7.880  1.00  9.73           H  
ATOM    644  HA  PHE A  59      -3.118   1.844   6.961  1.00  8.99           H  
ATOM    645  HB3 PHE A  59      -2.559   4.624   5.709  1.00  9.15           H  
ATOM    646  HB2 PHE A  59      -3.798   3.706   5.207  1.00  9.15           H  
ATOM    647  HD1 PHE A  59      -3.657   2.020   3.625  1.00 10.63           H  
ATOM    648  HD2 PHE A  59      -0.028   3.917   5.151  1.00 13.46           H  
ATOM    649  HE1 PHE A  59      -2.253   1.174   1.691  1.00  9.95           H  
ATOM    650  HE2 PHE A  59       1.215   2.955   3.547  1.00 13.75           H  
ATOM    651  HZ  PHE A  59       0.094   1.663   1.523  1.00 11.27           H  
ATOM    652  N   CYS A  60      -0.501   2.224   7.449  1.00  8.75           N  
ATOM    653  CA  CYS A  60       0.908   2.443   7.665  1.00  8.46           C  
ATOM    654  C   CYS A  60       1.787   1.583   6.737  1.00  9.71           C  
ATOM    655  O   CYS A  60       1.286   0.609   6.148  1.00  9.15           O  
ATOM    656  CB  CYS A  60       1.289   2.017   9.098  1.00 10.80           C  
ATOM    657  SG  CYS A  60       0.574   2.972  10.467  1.00 15.04           S  
ATOM    658  H   CYS A  60      -0.728   1.311   7.080  1.00  8.75           H  
ATOM    659  HA  CYS A  60       1.211   3.489   7.605  1.00  8.46           H  
ATOM    660  HB3 CYS A  60       2.354   2.221   9.212  1.00 10.80           H  
ATOM    661  HB2 CYS A  60       1.132   0.956   9.291  1.00 10.80           H  
ATOM    662  HG  CYS A  60      -0.711   2.655  10.289  1.00 15.04           H  
ATOM    663  N   TRP A  61       3.098   1.953   6.654  1.00  7.46           N  
ATOM    664  CA  TRP A  61       4.163   1.207   5.969  1.00  7.00           C  
ATOM    665  C   TRP A  61       5.406   1.151   6.827  1.00 11.91           C  
ATOM    666  O   TRP A  61       5.591   2.085   7.604  1.00 11.33           O  
ATOM    667  CB  TRP A  61       4.574   1.903   4.673  1.00 11.03           C  
ATOM    668  CG  TRP A  61       5.456   1.200   3.694  1.00  9.39           C  
ATOM    669  CD1 TRP A  61       5.140   0.115   2.972  1.00 10.53           C  
ATOM    670  CD2 TRP A  61       6.877   1.437   3.592  1.00 13.45           C  
ATOM    671  NE1 TRP A  61       6.266  -0.306   2.303  1.00  9.60           N  
ATOM    672  CE2 TRP A  61       7.398   0.462   2.663  1.00 11.53           C  
ATOM    673  CE3 TRP A  61       7.810   2.214   4.311  1.00 12.69           C  
ATOM    674  CZ2 TRP A  61       8.797   0.452   2.336  1.00 11.62           C  
ATOM    675  CZ3 TRP A  61       9.204   2.243   4.029  1.00 14.54           C  
ATOM    676  CH2 TRP A  61       9.697   1.342   3.056  1.00 12.71           C  
ATOM    677  H   TRP A  61       3.195   2.879   7.045  1.00  7.46           H  
ATOM    678  HA  TRP A  61       3.813   0.186   5.811  1.00  7.00           H  
ATOM    679  HB3 TRP A  61       4.997   2.892   4.854  1.00 11.03           H  
ATOM    680  HB2 TRP A  61       3.665   2.039   4.089  1.00 11.03           H  
ATOM    681  HD1 TRP A  61       4.146  -0.308   2.984  1.00 10.53           H  
ATOM    682  HE1 TRP A  61       6.195  -1.070   1.646  1.00  9.60           H  
ATOM    683  HE3 TRP A  61       7.529   2.874   5.119  1.00 12.69           H  
ATOM    684  HZ2 TRP A  61       9.163  -0.339   1.699  1.00 11.62           H  
ATOM    685  HZ3 TRP A  61       9.807   2.872   4.666  1.00 14.54           H  
ATOM    686  HH2 TRP A  61      10.734   1.230   2.775  1.00 12.71           H  
ATOM    687  N   LYS A  62       6.274   0.174   6.748  1.00  9.20           N  
ATOM    688  CA  LYS A  62       7.616   0.164   7.347  1.00 13.70           C  
ATOM    689  C   LYS A  62       8.585  -0.472   6.342  1.00 13.84           C  
ATOM    690  O   LYS A  62       8.161  -1.305   5.541  1.00 12.09           O  
ATOM    691  CB  LYS A  62       7.694  -0.505   8.803  1.00 13.13           C  
ATOM    692  CG  LYS A  62       7.253  -1.950   8.842  1.00 15.05           C  
ATOM    693  CD  LYS A  62       6.908  -2.468  10.288  1.00 24.64           C  
ATOM    694  CE  LYS A  62       7.567  -3.849  10.656  1.00 32.77           C  
ATOM    695  NZ  LYS A  62       6.793  -4.556  11.721  1.00 36.42           N1+
ATOM    696  H   LYS A  62       6.149  -0.547   6.053  1.00  9.20           H  
ATOM    697  HA  LYS A  62       7.887   1.217   7.413  1.00 13.70           H  
ATOM    698  HB3 LYS A  62       6.990  -0.107   9.533  1.00 13.13           H  
ATOM    699  HB2 LYS A  62       8.701  -0.385   9.203  1.00 13.13           H  
ATOM    700  HG3 LYS A  62       8.011  -2.646   8.481  1.00 15.05           H  
ATOM    701  HG2 LYS A  62       6.383  -2.133   8.211  1.00 15.05           H  
ATOM    702  HD3 LYS A  62       5.822  -2.563  10.305  1.00 24.64           H  
ATOM    703  HD2 LYS A  62       7.202  -1.749  11.052  1.00 24.64           H  
ATOM    704  HE3 LYS A  62       8.613  -3.791  10.958  1.00 32.77           H  
ATOM    705  HE2 LYS A  62       7.496  -4.490   9.777  1.00 32.77           H  
ATOM    706  HZ1 LYS A  62       5.824  -4.527  11.437  1.00 36.42           H  
ATOM    707  HZ2 LYS A  62       7.203  -5.468  11.861  1.00 36.42           H  
ATOM    708  HZ3 LYS A  62       6.862  -4.113  12.626  1.00 36.42           H  
ATOM    709  N   ASP A  63       9.828  -0.102   6.519  1.00 11.89           N  
ATOM    710  CA  ASP A  63      10.993  -0.887   6.078  1.00 15.04           C  
ATOM    711  C   ASP A  63      11.149  -2.098   6.947  1.00 14.38           C  
ATOM    712  O   ASP A  63      11.188  -1.985   8.167  1.00 14.70           O  
ATOM    713  CB  ASP A  63      12.312  -0.077   6.106  1.00 15.13           C  
ATOM    714  CG  ASP A  63      13.674  -0.704   5.842  1.00 15.28           C  
ATOM    715  OD1 ASP A  63      14.701  -0.009   6.039  1.00 16.52           O  
ATOM    716  OD2 ASP A  63      13.728  -1.828   5.245  1.00 20.77           O1-
ATOM    717  H   ASP A  63       9.980   0.581   7.247  1.00 11.89           H  
ATOM    718  HA  ASP A  63      10.741  -1.105   5.040  1.00 15.04           H  
ATOM    719  HB3 ASP A  63      12.269   0.522   7.017  1.00 15.13           H  
ATOM    720  HB2 ASP A  63      12.180   0.684   5.336  1.00 15.13           H  
ATOM    721  N   ARG A  64      11.210  -3.261   6.283  1.00 10.24           N  
ATOM    722  CA  ARG A  64      11.453  -4.593   6.879  1.00 11.81           C  
ATOM    723  C   ARG A  64      12.873  -4.779   7.439  1.00 15.55           C  
ATOM    724  O   ARG A  64      13.000  -5.654   8.317  1.00 18.60           O  
ATOM    725  CB  ARG A  64      10.805  -5.771   5.987  1.00 12.16           C  
ATOM    726  CG  ARG A  64       9.367  -5.608   5.444  1.00 14.84           C  
ATOM    727  CD  ARG A  64       8.925  -6.796   4.430  1.00 16.19           C  
ATOM    728  NE  ARG A  64       8.918  -8.111   5.108  1.00 19.23           N  
ATOM    729  CZ  ARG A  64       9.254  -9.312   4.629  1.00 17.12           C  
ATOM    730  NH1 ARG A  64       9.568  -9.472   3.341  1.00 15.11           N  
ATOM    731  NH2 ARG A  64       9.292 -10.382   5.448  1.00 16.37           N1+
ATOM    732  H   ARG A  64      11.256  -3.265   5.274  1.00 10.24           H  
ATOM    733  HA  ARG A  64      10.761  -4.544   7.720  1.00 11.81           H  
ATOM    734  HB3 ARG A  64      10.793  -6.702   6.554  1.00 12.16           H  
ATOM    735  HB2 ARG A  64      11.487  -6.013   5.172  1.00 12.16           H  
ATOM    736  HG3 ARG A  64       9.266  -4.621   4.994  1.00 14.84           H  
ATOM    737  HG2 ARG A  64       8.655  -5.608   6.269  1.00 14.84           H  
ATOM    738  HD3 ARG A  64       9.339  -6.949   3.434  1.00 16.19           H  
ATOM    739  HD2 ARG A  64       7.861  -6.699   4.214  1.00 16.19           H  
ATOM    740  HE  ARG A  64       8.454  -8.038   6.003  1.00 19.23           H  
ATOM    741 HH12 ARG A  64       9.841 -10.387   3.010  1.00 15.11           H  
ATOM    742 HH11 ARG A  64       9.409  -8.803   2.601  1.00 15.11           H  
ATOM    743 HH22 ARG A  64       9.721 -11.259   5.189  1.00 16.37           H  
ATOM    744 HH21 ARG A  64       8.781 -10.437   6.317  1.00 16.37           H  
ATOM    745  N   THR A  65      13.877  -4.088   7.015  1.00 14.37           N  
ATOM    746  CA  THR A  65      15.226  -4.206   7.404  1.00 18.18           C  
ATOM    747  C   THR A  65      15.477  -3.601   8.842  1.00 15.92           C  
ATOM    748  O   THR A  65      16.234  -4.127   9.641  1.00 17.30           O  
ATOM    749  CB  THR A  65      16.232  -3.565   6.388  1.00 16.37           C  
ATOM    750  OG1 THR A  65      15.768  -3.682   5.071  1.00 21.99           O  
ATOM    751  CG2 THR A  65      17.636  -3.961   6.409  1.00 22.33           C  
ATOM    752  H   THR A  65      13.576  -3.296   6.465  1.00 14.37           H  
ATOM    753  HA  THR A  65      15.559  -5.243   7.431  1.00 18.18           H  
ATOM    754  HB  THR A  65      16.204  -2.493   6.583  1.00 16.37           H  
ATOM    755  HG1 THR A  65      14.954  -3.175   5.057  1.00 21.99           H  
ATOM    756 HG21 THR A  65      17.767  -5.014   6.159  1.00 22.33           H  
ATOM    757 HG22 THR A  65      18.182  -3.350   5.691  1.00 22.33           H  
ATOM    758 HG23 THR A  65      18.072  -3.790   7.394  1.00 22.33           H  
ATOM    759  N   SER A  66      14.788  -2.447   9.135  1.00 13.41           N  
ATOM    760  CA  SER A  66      14.934  -1.704  10.414  1.00 15.77           C  
ATOM    761  C   SER A  66      13.655  -1.776  11.240  1.00 16.24           C  
ATOM    762  O   SER A  66      13.653  -1.684  12.459  1.00 14.67           O  
ATOM    763  CB  SER A  66      15.280  -0.256   9.938  1.00 16.93           C  
ATOM    764  OG  SER A  66      14.222   0.198   9.064  1.00 13.57           O  
ATOM    765  H   SER A  66      14.082  -2.145   8.479  1.00 13.41           H  
ATOM    766  HA  SER A  66      15.677  -2.087  11.113  1.00 15.77           H  
ATOM    767  HB3 SER A  66      16.216  -0.320   9.383  1.00 16.93           H  
ATOM    768  HB2 SER A  66      15.393   0.416  10.788  1.00 16.93           H  
ATOM    769  HG  SER A  66      14.358  -0.042   8.145  1.00 13.57           H  
ATOM    770  N   GLY A  67      12.482  -1.991  10.663  1.00 13.07           N  
ATOM    771  CA  GLY A  67      11.196  -1.829  11.325  1.00 13.81           C  
ATOM    772  C   GLY A  67      10.765  -0.326  11.282  1.00 17.21           C  
ATOM    773  O   GLY A  67       9.595  -0.084  11.647  1.00 24.48           O  
ATOM    774  H   GLY A  67      12.460  -2.117   9.661  1.00 13.07           H  
ATOM    775  HA3 GLY A  67      11.292  -2.160  12.359  1.00 13.81           H  
ATOM    776  HA2 GLY A  67      10.395  -2.508  11.032  1.00 13.81           H  
ATOM    777  N   ASN A  68      11.448   0.634  10.664  1.00 14.44           N  
ATOM    778  CA  ASN A  68      11.103   2.073  10.791  1.00 21.91           C  
ATOM    779  C   ASN A  68       9.877   2.414   9.958  1.00 15.53           C  
ATOM    780  O   ASN A  68       9.842   2.185   8.766  1.00 15.98           O  
ATOM    781  CB  ASN A  68      12.276   2.950  10.383  1.00 21.41           C  
ATOM    782  CG  ASN A  68      13.438   3.018  11.299  1.00 29.99           C  
ATOM    783  OD1 ASN A  68      13.737   1.973  11.976  1.00 33.11           O  
ATOM    784  ND2 ASN A  68      14.158   4.116  11.357  1.00 25.16           N  
ATOM    785  H   ASN A  68      12.348   0.374  10.286  1.00 14.44           H  
ATOM    786  HA  ASN A  68      10.952   2.195  11.864  1.00 21.91           H  
ATOM    787  HB3 ASN A  68      11.830   3.934  10.237  1.00 21.41           H  
ATOM    788  HB2 ASN A  68      12.560   2.703   9.361  1.00 21.41           H  
ATOM    789 HD22 ASN A  68      14.943   4.303  11.964  1.00 25.16           H  
ATOM    790 HD21 ASN A  68      13.908   4.867  10.730  1.00 25.16           H  
ATOM    791  N   VAL A  69       8.820   2.838  10.699  1.00 21.24           N  
ATOM    792  CA  VAL A  69       7.550   3.036  10.145  1.00 16.27           C  
ATOM    793  C   VAL A  69       7.556   4.427   9.400  1.00 21.13           C  
ATOM    794  O   VAL A  69       8.331   5.374   9.782  1.00 22.04           O  
ATOM    795  CB  VAL A  69       6.525   3.197  11.350  1.00 14.72           C  
ATOM    796  CG1 VAL A  69       5.073   3.499  10.996  1.00 15.49           C  
ATOM    797  CG2 VAL A  69       6.546   2.076  12.381  1.00 17.97           C  
ATOM    798  H   VAL A  69       8.968   3.069  11.671  1.00 21.24           H  
ATOM    799  HA  VAL A  69       7.268   2.183   9.528  1.00 16.27           H  
ATOM    800  HB  VAL A  69       6.890   4.065  11.899  1.00 14.72           H  
ATOM    801 HG11 VAL A  69       5.040   4.315  10.275  1.00 15.49           H  
ATOM    802 HG12 VAL A  69       4.531   2.609  10.678  1.00 15.49           H  
ATOM    803 HG13 VAL A  69       4.492   4.025  11.754  1.00 15.49           H  
ATOM    804 HG21 VAL A  69       5.650   2.008  12.999  1.00 17.97           H  
ATOM    805 HG22 VAL A  69       6.825   1.116  11.947  1.00 17.97           H  
ATOM    806 HG23 VAL A  69       7.363   2.131  13.100  1.00 17.97           H  
ATOM    807  N   GLU A  70       6.809   4.514   8.297  1.00 13.39           N  
ATOM    808  CA  GLU A  70       6.585   5.643   7.383  1.00 17.43           C  
ATOM    809  C   GLU A  70       5.112   5.706   6.968  1.00 23.70           C  
ATOM    810  O   GLU A  70       4.392   4.697   6.916  1.00 22.67           O  
ATOM    811  CB  GLU A  70       7.486   5.667   6.069  1.00 19.30           C  
ATOM    812  CG  GLU A  70       8.987   5.452   6.352  1.00 26.23           C  
ATOM    813  CD  GLU A  70      10.038   5.705   5.197  1.00 29.60           C  
ATOM    814  OE1 GLU A  70       9.646   6.001   4.070  1.00 35.14           O  
ATOM    815  OE2 GLU A  70      11.283   5.773   5.519  1.00 32.35           O1-
ATOM    816  H   GLU A  70       6.311   3.705   7.954  1.00 13.39           H  
ATOM    817  HA  GLU A  70       6.833   6.514   7.990  1.00 17.43           H  
ATOM    818  HB3 GLU A  70       7.402   6.673   5.657  1.00 19.30           H  
ATOM    819  HB2 GLU A  70       7.076   4.894   5.418  1.00 19.30           H  
ATOM    820  HG3 GLU A  70       9.102   4.392   6.577  1.00 26.23           H  
ATOM    821  HG2 GLU A  70       9.230   6.054   7.227  1.00 26.23           H  
ATOM    822  N   ASP A  71       4.624   6.979   6.678  1.00 13.51           N  
ATOM    823  CA  ASP A  71       3.278   7.080   6.013  1.00 14.39           C  
ATOM    824  C   ASP A  71       2.145   6.516   6.852  1.00 14.44           C  
ATOM    825  O   ASP A  71       1.165   5.945   6.367  1.00 10.49           O  
ATOM    826  CB  ASP A  71       3.169   6.579   4.543  1.00 15.70           C  
ATOM    827  CG  ASP A  71       4.262   7.041   3.635  1.00 24.69           C  
ATOM    828  OD1 ASP A  71       4.865   8.049   3.907  1.00 28.18           O  
ATOM    829  OD2 ASP A  71       4.338   6.595   2.514  1.00 28.16           O1-
ATOM    830  H   ASP A  71       5.368   7.661   6.675  1.00 13.51           H  
ATOM    831  HA  ASP A  71       3.089   8.152   5.958  1.00 14.39           H  
ATOM    832  HB3 ASP A  71       2.164   6.674   4.132  1.00 15.70           H  
ATOM    833  HB2 ASP A  71       3.254   5.492   4.551  1.00 15.70           H  
ATOM    834  N   ASP A  72       2.220   6.743   8.189  1.00 10.77           N  
ATOM    835  CA  ASP A  72       1.216   6.440   9.222  1.00 13.51           C  
ATOM    836  C   ASP A  72       0.132   7.494   8.903  1.00 14.54           C  
ATOM    837  O   ASP A  72       0.392   8.633   9.192  1.00 14.02           O  
ATOM    838  CB  ASP A  72       1.931   6.701  10.579  1.00 15.27           C  
ATOM    839  CG  ASP A  72       1.139   6.370  11.897  1.00 21.76           C  
ATOM    840  OD1 ASP A  72       1.795   6.570  12.975  1.00 18.13           O  
ATOM    841  OD2 ASP A  72      -0.085   6.133  11.910  1.00 21.52           O1-
ATOM    842  H   ASP A  72       3.070   7.211   8.468  1.00 10.77           H  
ATOM    843  HA  ASP A  72       0.786   5.443   9.122  1.00 13.51           H  
ATOM    844  HB3 ASP A  72       2.176   7.760  10.500  1.00 15.27           H  
ATOM    845  HB2 ASP A  72       2.811   6.068  10.691  1.00 15.27           H  
ATOM    846  N   LEU A  73      -0.925   7.110   8.275  1.00 11.90           N  
ATOM    847  CA  LEU A  73      -2.036   7.991   7.839  1.00 10.74           C  
ATOM    848  C   LEU A  73      -3.416   7.381   8.314  1.00 10.41           C  
ATOM    849  O   LEU A  73      -3.390   6.194   8.544  1.00 12.02           O  
ATOM    850  CB  LEU A  73      -2.003   8.075   6.286  1.00 14.24           C  
ATOM    851  CG  LEU A  73      -0.846   8.869   5.809  1.00 17.47           C  
ATOM    852  CD1 LEU A  73      -0.418   8.607   4.387  1.00 25.78           C  
ATOM    853  CD2 LEU A  73      -1.135  10.358   5.861  1.00 21.06           C  
ATOM    854  H   LEU A  73      -1.141   6.144   8.072  1.00 11.90           H  
ATOM    855  HA  LEU A  73      -1.811   8.939   8.326  1.00 10.74           H  
ATOM    856  HB3 LEU A  73      -2.817   8.604   5.790  1.00 14.24           H  
ATOM    857  HB2 LEU A  73      -1.789   7.137   5.775  1.00 14.24           H  
ATOM    858  HG  LEU A  73       0.024   8.759   6.456  1.00 17.47           H  
ATOM    859 HD11 LEU A  73       0.143   7.684   4.533  1.00 25.78           H  
ATOM    860 HD12 LEU A  73      -1.291   8.291   3.815  1.00 25.78           H  
ATOM    861 HD13 LEU A  73       0.178   9.398   3.932  1.00 25.78           H  
ATOM    862 HD21 LEU A  73      -2.186  10.641   5.902  1.00 21.06           H  
ATOM    863 HD22 LEU A  73      -0.652  10.847   6.708  1.00 21.06           H  
ATOM    864 HD23 LEU A  73      -0.781  10.937   5.007  1.00 21.06           H  
ATOM    865  N   ILE A  74      -4.432   8.137   8.194  1.00 10.13           N  
ATOM    866  CA  ILE A  74      -5.772   7.711   8.442  1.00 10.13           C  
ATOM    867  C   ILE A  74      -6.468   7.339   7.120  1.00 12.37           C  
ATOM    868  O   ILE A  74      -6.229   8.007   6.136  1.00 10.87           O  
ATOM    869  CB  ILE A  74      -6.546   8.918   9.186  1.00 10.85           C  
ATOM    870  CG1 ILE A  74      -8.039   8.641   9.651  1.00 15.63           C  
ATOM    871  CG2 ILE A  74      -6.453  10.392   8.793  1.00 11.33           C  
ATOM    872  CD1 ILE A  74      -8.565   9.523  10.913  1.00 17.93           C  
ATOM    873  H   ILE A  74      -4.379   9.086   7.854  1.00 10.13           H  
ATOM    874  HA  ILE A  74      -5.726   6.957   9.228  1.00 10.13           H  
ATOM    875  HB  ILE A  74      -6.051   8.911  10.157  1.00 10.85           H  
ATOM    876 HG13 ILE A  74      -8.048   7.584   9.916  1.00 15.63           H  
ATOM    877 HG12 ILE A  74      -8.822   8.731   8.898  1.00 15.63           H  
ATOM    878 HG21 ILE A  74      -5.394  10.608   8.650  1.00 11.33           H  
ATOM    879 HG22 ILE A  74      -7.074  10.665   7.940  1.00 11.33           H  
ATOM    880 HG23 ILE A  74      -6.682  11.081   9.606  1.00 11.33           H  
ATOM    881 HD11 ILE A  74      -7.773  10.167  11.293  1.00 17.93           H  
ATOM    882 HD12 ILE A  74      -9.353  10.257  10.744  1.00 17.93           H  
ATOM    883 HD13 ILE A  74      -8.955   8.827  11.655  1.00 17.93           H  
ATOM    884  N   ILE A  75      -7.319   6.293   7.153  1.00  7.85           N  
ATOM    885  CA  ILE A  75      -8.057   5.900   5.992  1.00  7.57           C  
ATOM    886  C   ILE A  75      -9.408   6.593   6.096  1.00 10.85           C  
ATOM    887  O   ILE A  75     -10.068   6.552   7.168  1.00 11.40           O  
ATOM    888  CB  ILE A  75      -8.203   4.319   5.793  1.00 11.07           C  
ATOM    889  CG1 ILE A  75      -6.883   3.627   5.749  1.00 13.15           C  
ATOM    890  CG2 ILE A  75      -9.036   3.915   4.679  1.00 11.91           C  
ATOM    891  CD1 ILE A  75      -6.958   2.089   5.765  1.00 20.36           C  
ATOM    892  H   ILE A  75      -7.611   5.846   8.010  1.00  7.85           H  
ATOM    893  HA  ILE A  75      -7.456   6.169   5.123  1.00  7.57           H  
ATOM    894  HB  ILE A  75      -8.735   4.078   6.713  1.00 11.07           H  
ATOM    895 HG13 ILE A  75      -6.298   3.928   6.618  1.00 13.15           H  
ATOM    896 HG12 ILE A  75      -6.290   3.953   4.894  1.00 13.15           H  
ATOM    897 HG21 ILE A  75     -10.074   4.240   4.741  1.00 11.91           H  
ATOM    898 HG22 ILE A  75      -8.591   4.136   3.709  1.00 11.91           H  
ATOM    899 HG23 ILE A  75      -9.186   2.836   4.641  1.00 11.91           H  
ATOM    900 HD11 ILE A  75      -6.908   1.572   4.806  1.00 20.36           H  
ATOM    901 HD12 ILE A  75      -6.144   1.730   6.395  1.00 20.36           H  
ATOM    902 HD13 ILE A  75      -7.857   1.727   6.263  1.00 20.36           H  
ATOM    903  N   PHE A  76      -9.782   7.261   5.005  1.00  9.46           N  
ATOM    904  CA  PHE A  76     -11.113   7.885   4.993  1.00 11.18           C  
ATOM    905  C   PHE A  76     -11.996   6.949   4.192  1.00 12.31           C  
ATOM    906  O   PHE A  76     -11.592   6.591   3.100  1.00 11.67           O  
ATOM    907  CB  PHE A  76     -10.848   9.231   4.274  1.00 12.52           C  
ATOM    908  CG  PHE A  76      -9.799  10.186   4.813  1.00 12.43           C  
ATOM    909  CD1 PHE A  76      -8.886  10.733   3.923  1.00 12.08           C  
ATOM    910  CD2 PHE A  76      -9.835  10.552   6.123  1.00 13.76           C  
ATOM    911  CE1 PHE A  76      -7.916  11.676   4.402  1.00 12.14           C  
ATOM    912  CE2 PHE A  76      -8.879  11.471   6.576  1.00 11.16           C  
ATOM    913  CZ  PHE A  76      -7.948  12.111   5.738  1.00 12.73           C  
ATOM    914  H   PHE A  76      -9.270   7.366   4.140  1.00  9.46           H  
ATOM    915  HA  PHE A  76     -11.366   8.238   5.992  1.00 11.18           H  
ATOM    916  HB3 PHE A  76     -11.768   9.807   4.379  1.00 12.52           H  
ATOM    917  HB2 PHE A  76     -10.698   9.048   3.210  1.00 12.52           H  
ATOM    918  HD1 PHE A  76      -8.881  10.652   2.846  1.00 12.08           H  
ATOM    919  HD2 PHE A  76     -10.549  10.218   6.861  1.00 13.76           H  
ATOM    920  HE1 PHE A  76      -7.366  12.194   3.630  1.00 12.14           H  
ATOM    921  HE2 PHE A  76      -8.874  11.847   7.588  1.00 11.16           H  
ATOM    922  HZ  PHE A  76      -7.431  13.028   5.975  1.00 12.73           H  
ATOM    923  N   PRO A  77     -13.112   6.487   4.855  1.00 11.07           N  
ATOM    924  CA  PRO A  77     -14.090   5.537   4.310  1.00 13.98           C  
ATOM    925  C   PRO A  77     -14.777   6.088   3.010  1.00 15.86           C  
ATOM    926  O   PRO A  77     -15.330   7.226   2.980  1.00 11.86           O  
ATOM    927  CB  PRO A  77     -15.116   5.208   5.442  1.00 13.91           C  
ATOM    928  CG  PRO A  77     -15.067   6.436   6.393  1.00 18.27           C  
ATOM    929  CD  PRO A  77     -13.622   7.037   6.133  1.00 13.89           C  
ATOM    930  HA  PRO A  77     -13.556   4.658   3.947  1.00 13.98           H  
ATOM    931  HB3 PRO A  77     -14.729   4.381   6.038  1.00 13.91           H  
ATOM    932  HB2 PRO A  77     -16.132   4.946   5.147  1.00 13.91           H  
ATOM    933  HG3 PRO A  77     -15.158   6.227   7.459  1.00 18.27           H  
ATOM    934  HG2 PRO A  77     -15.731   7.268   6.158  1.00 18.27           H  
ATOM    935  HD2 PRO A  77     -13.780   8.094   6.344  1.00 13.89           H  
ATOM    936  HD3 PRO A  77     -12.923   6.620   6.859  1.00 13.89           H  
ATOM    937  N   ASP A  78     -14.564   5.246   1.952  1.00 12.88           N  
ATOM    938  CA  ASP A  78     -15.108   5.287   0.568  1.00 13.51           C  
ATOM    939  C   ASP A  78     -14.207   6.119  -0.363  1.00 13.25           C  
ATOM    940  O   ASP A  78     -14.113   5.844  -1.564  1.00 14.17           O  
ATOM    941  CB  ASP A  78     -16.596   5.735   0.375  1.00 14.61           C  
ATOM    942  CG  ASP A  78     -17.733   5.033   1.144  1.00 21.89           C  
ATOM    943  OD1 ASP A  78     -17.580   3.870   1.504  1.00 21.73           O  
ATOM    944  OD2 ASP A  78     -18.827   5.642   1.096  1.00 20.72           O1-
ATOM    945  H   ASP A  78     -14.008   4.422   2.136  1.00 12.88           H  
ATOM    946  HA  ASP A  78     -14.997   4.250   0.251  1.00 13.51           H  
ATOM    947  HB3 ASP A  78     -16.842   5.620  -0.681  1.00 14.61           H  
ATOM    948  HB2 ASP A  78     -16.649   6.821   0.446  1.00 14.61           H  
ATOM    949  N   ASP A  79     -13.619   7.154   0.215  1.00 11.37           N  
ATOM    950  CA  ASP A  79     -12.994   8.300  -0.463  1.00  8.98           C  
ATOM    951  C   ASP A  79     -11.531   7.908  -0.789  1.00 12.03           C  
ATOM    952  O   ASP A  79     -10.819   8.772  -1.323  1.00 10.54           O  
ATOM    953  CB  ASP A  79     -13.052   9.523   0.401  1.00 11.12           C  
ATOM    954  CG  ASP A  79     -14.436  10.188   0.478  1.00 14.80           C  
ATOM    955  OD1 ASP A  79     -15.387   9.863  -0.294  1.00 13.73           O  
ATOM    956  OD2 ASP A  79     -14.547  11.222   1.196  1.00 13.09           O1-
ATOM    957  H   ASP A  79     -13.664   7.114   1.223  1.00 11.37           H  
ATOM    958  HA  ASP A  79     -13.558   8.364  -1.394  1.00  8.98           H  
ATOM    959  HB3 ASP A  79     -12.374  10.283   0.016  1.00 11.12           H  
ATOM    960  HB2 ASP A  79     -12.681   9.321   1.406  1.00 11.12           H  
ATOM    961  N   CYS A  80     -11.136   6.761  -0.368  1.00  9.14           N  
ATOM    962  CA  CYS A  80      -9.841   6.037  -0.571  1.00 10.72           C  
ATOM    963  C   CYS A  80     -10.108   4.853  -1.569  1.00  9.14           C  
ATOM    964  O   CYS A  80     -11.172   4.217  -1.442  1.00  9.49           O  
ATOM    965  CB  CYS A  80      -9.333   5.497   0.773  1.00 13.36           C  
ATOM    966  SG  CYS A  80      -8.534   6.898   1.628  1.00 17.27           S  
ATOM    967  H   CYS A  80     -11.914   6.191  -0.069  1.00  9.14           H  
ATOM    968  HA  CYS A  80      -9.198   6.767  -1.064  1.00 10.72           H  
ATOM    969  HB3 CYS A  80      -8.595   4.731   0.532  1.00 13.36           H  
ATOM    970  HB2 CYS A  80     -10.177   5.145   1.365  1.00 13.36           H  
ATOM    971  HG  CYS A  80      -7.308   6.742   1.121  1.00 17.27           H  
ATOM    972  N   GLU A  81      -9.220   4.610  -2.535  1.00  9.68           N  
ATOM    973  CA  GLU A  81      -9.109   3.502  -3.590  1.00  9.26           C  
ATOM    974  C   GLU A  81      -7.640   3.093  -3.732  1.00 11.23           C  
ATOM    975  O   GLU A  81      -6.790   3.915  -4.015  1.00 12.77           O  
ATOM    976  CB  GLU A  81      -9.748   4.014  -4.850  1.00 12.92           C  
ATOM    977  CG  GLU A  81     -11.232   3.789  -4.832  1.00 18.86           C  
ATOM    978  CD  GLU A  81     -11.971   4.389  -6.038  1.00 28.81           C  
ATOM    979  OE1 GLU A  81     -13.207   4.668  -5.917  1.00 24.94           O  
ATOM    980  OE2 GLU A  81     -11.422   4.577  -7.121  1.00 27.85           O1-
ATOM    981  H   GLU A  81      -8.432   5.240  -2.592  1.00  9.68           H  
ATOM    982  HA  GLU A  81      -9.686   2.661  -3.206  1.00  9.26           H  
ATOM    983  HB3 GLU A  81      -9.384   3.587  -5.784  1.00 12.92           H  
ATOM    984  HB2 GLU A  81      -9.503   5.066  -4.994  1.00 12.92           H  
ATOM    985  HG3 GLU A  81     -11.662   4.353  -4.004  1.00 18.86           H  
ATOM    986  HG2 GLU A  81     -11.385   2.740  -4.579  1.00 18.86           H  
ATOM    987  N   PHE A  82      -7.390   1.796  -3.512  1.00  9.20           N  
ATOM    988  CA  PHE A  82      -6.072   1.141  -3.609  1.00  9.59           C  
ATOM    989  C   PHE A  82      -6.155   0.301  -4.922  1.00 11.50           C  
ATOM    990  O   PHE A  82      -6.766  -0.718  -4.749  1.00 12.24           O  
ATOM    991  CB  PHE A  82      -5.750   0.260  -2.390  1.00 10.24           C  
ATOM    992  CG  PHE A  82      -4.460  -0.592  -2.392  1.00  8.52           C  
ATOM    993  CD1 PHE A  82      -4.587  -1.948  -2.346  1.00 10.19           C  
ATOM    994  CD2 PHE A  82      -3.125  -0.028  -2.474  1.00  8.85           C  
ATOM    995  CE1 PHE A  82      -3.500  -2.755  -2.429  1.00 10.91           C  
ATOM    996  CE2 PHE A  82      -2.031  -0.922  -2.562  1.00 11.00           C  
ATOM    997  CZ  PHE A  82      -2.174  -2.298  -2.538  1.00  9.58           C  
ATOM    998  H   PHE A  82      -8.142   1.125  -3.444  1.00  9.20           H  
ATOM    999  HA  PHE A  82      -5.220   1.818  -3.535  1.00  9.59           H  
ATOM   1000  HB3 PHE A  82      -6.488  -0.513  -2.174  1.00 10.24           H  
ATOM   1001  HB2 PHE A  82      -5.604   0.742  -1.424  1.00 10.24           H  
ATOM   1002  HD1 PHE A  82      -5.537  -2.448  -2.466  1.00 10.19           H  
ATOM   1003  HD2 PHE A  82      -2.957   1.038  -2.529  1.00  8.85           H  
ATOM   1004  HE1 PHE A  82      -3.724  -3.810  -2.367  1.00 10.91           H  
ATOM   1005  HE2 PHE A  82      -0.997  -0.611  -2.550  1.00 11.00           H  
ATOM   1006  HZ  PHE A  82      -1.311  -2.946  -2.564  1.00  9.58           H  
ATOM   1007  N   LYS A  83      -5.788   0.877  -6.146  1.00  9.89           N  
ATOM   1008  CA  LYS A  83      -6.072   0.168  -7.422  1.00 11.65           C  
ATOM   1009  C   LYS A  83      -4.743  -0.137  -8.154  1.00 13.66           C  
ATOM   1010  O   LYS A  83      -3.742   0.442  -7.824  1.00 10.33           O  
ATOM   1011  CB  LYS A  83      -6.886   1.163  -8.329  1.00 12.64           C  
ATOM   1012  CG  LYS A  83      -8.086   1.731  -7.684  1.00 16.65           C  
ATOM   1013  CD  LYS A  83      -9.138   0.822  -6.905  1.00 22.39           C  
ATOM   1014  CE  LYS A  83     -10.474   0.854  -7.785  1.00 18.90           C  
ATOM   1015  NZ  LYS A  83     -11.647   0.297  -7.062  1.00 18.46           N1+
ATOM   1016  H   LYS A  83      -5.065   1.582  -6.149  1.00  9.89           H  
ATOM   1017  HA  LYS A  83      -6.670  -0.742  -7.369  1.00 11.65           H  
ATOM   1018  HB3 LYS A  83      -7.051   0.719  -9.311  1.00 12.64           H  
ATOM   1019  HB2 LYS A  83      -6.188   1.979  -8.517  1.00 12.64           H  
ATOM   1020  HG3 LYS A  83      -8.532   2.342  -8.469  1.00 16.65           H  
ATOM   1021  HG2 LYS A  83      -7.727   2.597  -7.129  1.00 16.65           H  
ATOM   1022  HD3 LYS A  83      -9.245   1.320  -5.942  1.00 22.39           H  
ATOM   1023  HD2 LYS A  83      -8.706  -0.178  -6.863  1.00 22.39           H  
ATOM   1024  HE3 LYS A  83     -10.204   0.419  -8.747  1.00 18.90           H  
ATOM   1025  HE2 LYS A  83     -10.836   1.830  -8.109  1.00 18.90           H  
ATOM   1026  HZ1 LYS A  83     -11.882   0.504  -6.101  1.00 18.46           H  
ATOM   1027  HZ2 LYS A  83     -12.442   0.353  -7.683  1.00 18.46           H  
ATOM   1028  HZ3 LYS A  83     -11.496  -0.695  -6.949  1.00 18.46           H  
ATOM   1029  N   ARG A  84      -4.881  -1.014  -9.155  1.00 10.22           N  
ATOM   1030  CA  ARG A  84      -3.860  -1.432 -10.117  1.00 12.49           C  
ATOM   1031  C   ARG A  84      -3.862  -0.371 -11.220  1.00 12.19           C  
ATOM   1032  O   ARG A  84      -4.929   0.038 -11.683  1.00 12.48           O  
ATOM   1033  CB  ARG A  84      -4.226  -2.794 -10.706  1.00 11.51           C  
ATOM   1034  CG  ARG A  84      -3.753  -3.899  -9.817  1.00 17.00           C  
ATOM   1035  CD  ARG A  84      -4.206  -5.310 -10.288  1.00 16.56           C  
ATOM   1036  NE  ARG A  84      -5.650  -5.553 -10.182  1.00 23.80           N  
ATOM   1037  CZ  ARG A  84      -6.317  -6.301  -9.248  1.00 26.31           C  
ATOM   1038  NH1 ARG A  84      -5.730  -6.833  -8.195  1.00 25.67           N  
ATOM   1039  NH2 ARG A  84      -7.557  -6.543  -9.437  1.00 22.22           N1+
ATOM   1040  H   ARG A  84      -5.822  -1.207  -9.467  1.00 10.22           H  
ATOM   1041  HA  ARG A  84      -2.818  -1.620  -9.861  1.00 12.49           H  
ATOM   1042  HB3 ARG A  84      -3.709  -2.993 -11.645  1.00 11.51           H  
ATOM   1043  HB2 ARG A  84      -5.266  -2.835 -11.029  1.00 11.51           H  
ATOM   1044  HG3 ARG A  84      -4.189  -3.666  -8.846  1.00 17.00           H  
ATOM   1045  HG2 ARG A  84      -2.669  -3.926  -9.702  1.00 17.00           H  
ATOM   1046  HD3 ARG A  84      -3.656  -6.093  -9.765  1.00 16.56           H  
ATOM   1047  HD2 ARG A  84      -3.994  -5.386 -11.354  1.00 16.56           H  
ATOM   1048  HE  ARG A  84      -6.162  -5.369 -11.033  1.00 23.80           H  
ATOM   1049 HH12 ARG A  84      -6.220  -7.413  -7.529  1.00 25.67           H  
ATOM   1050 HH11 ARG A  84      -4.823  -6.588  -7.824  1.00 25.67           H  
ATOM   1051 HH22 ARG A  84      -8.113  -7.205  -8.916  1.00 22.22           H  
ATOM   1052 HH21 ARG A  84      -8.136  -6.098 -10.134  1.00 22.22           H  
ATOM   1053  N   VAL A  85      -2.651   0.084 -11.520  1.00 12.42           N  
ATOM   1054  CA  VAL A  85      -2.367   1.037 -12.649  1.00 12.97           C  
ATOM   1055  C   VAL A  85      -1.149   0.583 -13.401  1.00 14.55           C  
ATOM   1056  O   VAL A  85      -0.200   0.074 -12.865  1.00 17.00           O  
ATOM   1057  CB  VAL A  85      -2.115   2.456 -12.095  1.00 14.21           C  
ATOM   1058  CG1 VAL A  85      -3.392   3.181 -11.696  1.00 14.87           C  
ATOM   1059  CG2 VAL A  85      -1.090   2.513 -10.950  1.00 12.07           C  
ATOM   1060  H   VAL A  85      -1.885  -0.266 -10.963  1.00 12.42           H  
ATOM   1061  HA  VAL A  85      -3.263   1.061 -13.269  1.00 12.97           H  
ATOM   1062  HB  VAL A  85      -1.623   3.128 -12.798  1.00 14.21           H  
ATOM   1063 HG11 VAL A  85      -4.070   2.757 -10.955  1.00 14.87           H  
ATOM   1064 HG12 VAL A  85      -3.092   4.150 -11.299  1.00 14.87           H  
ATOM   1065 HG13 VAL A  85      -3.962   3.380 -12.604  1.00 14.87           H  
ATOM   1066 HG21 VAL A  85      -0.112   2.168 -11.286  1.00 12.07           H  
ATOM   1067 HG22 VAL A  85      -0.976   3.534 -10.583  1.00 12.07           H  
ATOM   1068 HG23 VAL A  85      -1.317   1.963 -10.037  1.00 12.07           H  
ATOM   1069  N   PRO A  86      -1.202   0.721 -14.760  1.00 17.23           N  
ATOM   1070  CA  PRO A  86      -0.340   0.050 -15.661  1.00 18.60           C  
ATOM   1071  C   PRO A  86       1.158   0.466 -15.755  1.00 18.27           C  
ATOM   1072  O   PRO A  86       1.807   0.022 -16.695  1.00 18.56           O  
ATOM   1073  CB  PRO A  86      -1.086   0.054 -17.003  1.00 21.64           C  
ATOM   1074  CG  PRO A  86      -1.742   1.392 -17.039  1.00 22.65           C  
ATOM   1075  CD  PRO A  86      -2.097   1.630 -15.521  1.00 21.01           C  
ATOM   1076  HA  PRO A  86      -0.191  -0.982 -15.343  1.00 18.60           H  
ATOM   1077  HB3 PRO A  86      -1.938  -0.625 -17.025  1.00 21.64           H  
ATOM   1078  HB2 PRO A  86      -0.353   0.011 -17.809  1.00 21.64           H  
ATOM   1079  HG3 PRO A  86      -2.533   1.390 -17.789  1.00 22.65           H  
ATOM   1080  HG2 PRO A  86      -0.990   2.078 -17.430  1.00 22.65           H  
ATOM   1081  HD2 PRO A  86      -1.917   2.668 -15.243  1.00 21.01           H  
ATOM   1082  HD3 PRO A  86      -3.065   1.206 -15.256  1.00 21.01           H  
ATOM   1083  N   GLN A  87       1.649   1.370 -14.896  1.00 16.51           N  
ATOM   1084  CA  GLN A  87       2.897   2.083 -15.050  1.00 17.13           C  
ATOM   1085  C   GLN A  87       4.025   1.184 -14.393  1.00 15.86           C  
ATOM   1086  O   GLN A  87       3.751   0.477 -13.370  1.00 15.32           O  
ATOM   1087  CB  GLN A  87       2.894   3.437 -14.326  1.00 16.88           C  
ATOM   1088  CG  GLN A  87       2.219   4.600 -15.029  1.00 23.51           C  
ATOM   1089  CD  GLN A  87       0.695   4.646 -14.776  1.00 30.47           C  
ATOM   1090  OE1 GLN A  87       0.290   4.761 -13.662  1.00 22.75           O  
ATOM   1091  NE2 GLN A  87      -0.101   4.645 -15.836  1.00 35.63           N  
ATOM   1092  H   GLN A  87       1.179   1.343 -14.002  1.00 16.51           H  
ATOM   1093  HA  GLN A  87       3.102   2.327 -16.093  1.00 17.13           H  
ATOM   1094  HB3 GLN A  87       3.888   3.876 -14.246  1.00 16.88           H  
ATOM   1095  HB2 GLN A  87       2.499   3.390 -13.311  1.00 16.88           H  
ATOM   1096  HG3 GLN A  87       2.354   4.550 -16.109  1.00 23.51           H  
ATOM   1097  HG2 GLN A  87       2.693   5.530 -14.713  1.00 23.51           H  
ATOM   1098 HE22 GLN A  87      -1.099   4.542 -15.715  1.00 35.63           H  
ATOM   1099 HE21 GLN A  87       0.205   4.858 -16.774  1.00 35.63           H  
ATOM   1100  N   CYS A  88       5.261   1.287 -14.992  1.00 16.57           N  
ATOM   1101  CA  CYS A  88       6.463   0.593 -14.534  1.00 13.92           C  
ATOM   1102  C   CYS A  88       6.203  -0.926 -14.665  1.00 15.03           C  
ATOM   1103  O   CYS A  88       6.115  -1.621 -13.653  1.00 19.01           O  
ATOM   1104  CB  CYS A  88       6.932   1.190 -13.185  1.00 16.34           C  
ATOM   1105  SG  CYS A  88       8.637   0.971 -12.783  1.00 18.11           S  
ATOM   1106  H   CYS A  88       5.445   1.684 -15.902  1.00 16.57           H  
ATOM   1107  HA  CYS A  88       7.191   0.916 -15.279  1.00 13.92           H  
ATOM   1108  HB3 CYS A  88       6.423   0.557 -12.458  1.00 16.34           H  
ATOM   1109  HB2 CYS A  88       6.664   2.246 -13.141  1.00 16.34           H  
ATOM   1110  HG  CYS A  88       8.835   2.292 -12.830  1.00 18.11           H  
ATOM   1111  N   PRO A  89       6.047  -1.446 -15.913  1.00 13.00           N  
ATOM   1112  CA  PRO A  89       5.666  -2.858 -16.117  1.00 16.36           C  
ATOM   1113  C   PRO A  89       6.690  -3.906 -15.506  1.00 20.19           C  
ATOM   1114  O   PRO A  89       6.333  -5.054 -15.378  1.00 23.01           O  
ATOM   1115  CB  PRO A  89       5.465  -2.968 -17.593  1.00 18.78           C  
ATOM   1116  CG  PRO A  89       6.543  -1.994 -18.135  1.00 18.97           C  
ATOM   1117  CD  PRO A  89       6.457  -0.819 -17.134  1.00 16.37           C  
ATOM   1118  HA  PRO A  89       4.714  -2.925 -15.589  1.00 16.36           H  
ATOM   1119  HB3 PRO A  89       4.469  -2.634 -17.885  1.00 18.78           H  
ATOM   1120  HB2 PRO A  89       5.649  -3.962 -17.999  1.00 18.78           H  
ATOM   1121  HG3 PRO A  89       6.377  -1.934 -19.210  1.00 18.97           H  
ATOM   1122  HG2 PRO A  89       7.495  -2.524 -18.184  1.00 18.97           H  
ATOM   1123  HD2 PRO A  89       7.427  -0.331 -17.039  1.00 16.37           H  
ATOM   1124  HD3 PRO A  89       5.740  -0.050 -17.421  1.00 16.37           H  
ATOM   1125  N   SER A  90       7.877  -3.516 -15.016  1.00 13.28           N  
ATOM   1126  CA  SER A  90       8.787  -4.344 -14.157  1.00 13.55           C  
ATOM   1127  C   SER A  90       8.337  -4.677 -12.681  1.00 16.63           C  
ATOM   1128  O   SER A  90       8.994  -5.236 -11.844  1.00 18.26           O  
ATOM   1129  CB  SER A  90      10.133  -3.726 -14.243  1.00 17.55           C  
ATOM   1130  OG  SER A  90      10.111  -2.442 -13.710  1.00 21.65           O  
ATOM   1131  H   SER A  90       8.143  -2.556 -15.182  1.00 13.28           H  
ATOM   1132  HA  SER A  90       8.831  -5.321 -14.638  1.00 13.55           H  
ATOM   1133  HB3 SER A  90      10.465  -3.729 -15.281  1.00 17.55           H  
ATOM   1134  HB2 SER A  90      10.823  -4.396 -13.728  1.00 17.55           H  
ATOM   1135  HG  SER A  90      10.295  -2.389 -12.769  1.00 21.65           H  
ATOM   1136  N   GLY A  91       7.076  -4.377 -12.426  1.00 14.96           N  
ATOM   1137  CA  GLY A  91       6.387  -4.797 -11.193  1.00 15.85           C  
ATOM   1138  C   GLY A  91       4.861  -4.607 -11.502  1.00 16.69           C  
ATOM   1139  O   GLY A  91       4.497  -3.945 -12.453  1.00 15.66           O  
ATOM   1140  H   GLY A  91       6.478  -3.897 -13.085  1.00 14.96           H  
ATOM   1141  HA3 GLY A  91       6.652  -4.225 -10.304  1.00 15.85           H  
ATOM   1142  HA2 GLY A  91       6.622  -5.839 -10.971  1.00 15.85           H  
ATOM   1143  N   ARG A  92       4.105  -5.253 -10.585  1.00 10.75           N  
ATOM   1144  CA  ARG A  92       2.720  -5.047 -10.244  1.00 11.37           C  
ATOM   1145  C   ARG A  92       2.626  -3.794  -9.332  1.00 13.88           C  
ATOM   1146  O   ARG A  92       2.908  -3.970  -8.172  1.00 11.33           O  
ATOM   1147  CB  ARG A  92       2.098  -6.349  -9.668  1.00 15.15           C  
ATOM   1148  CG  ARG A  92       2.386  -7.670 -10.503  1.00 15.35           C  
ATOM   1149  CD  ARG A  92       1.696  -8.999 -10.018  1.00 16.99           C  
ATOM   1150  NE  ARG A  92       2.011  -9.207  -8.541  1.00 15.41           N  
ATOM   1151  CZ  ARG A  92       3.103  -9.660  -7.919  1.00 13.33           C  
ATOM   1152  NH1 ARG A  92       4.140 -10.023  -8.611  1.00 14.38           N  
ATOM   1153  NH2 ARG A  92       3.063  -9.748  -6.614  1.00 14.76           N1+
ATOM   1154  H   ARG A  92       4.696  -5.625  -9.855  1.00 10.75           H  
ATOM   1155  HA  ARG A  92       2.350  -4.703 -11.209  1.00 11.37           H  
ATOM   1156  HB3 ARG A  92       1.031  -6.131  -9.692  1.00 15.15           H  
ATOM   1157  HB2 ARG A  92       2.325  -6.471  -8.609  1.00 15.15           H  
ATOM   1158  HG3 ARG A  92       3.456  -7.755 -10.694  1.00 15.35           H  
ATOM   1159  HG2 ARG A  92       1.987  -7.492 -11.501  1.00 15.35           H  
ATOM   1160  HD3 ARG A  92       2.047  -9.804 -10.664  1.00 16.99           H  
ATOM   1161  HD2 ARG A  92       0.621  -9.078 -10.178  1.00 16.99           H  
ATOM   1162  HE  ARG A  92       1.231  -9.033  -7.922  1.00 15.41           H  
ATOM   1163 HH12 ARG A  92       4.895 -10.653  -8.379  1.00 14.38           H  
ATOM   1164 HH11 ARG A  92       4.198  -9.681  -9.560  1.00 14.38           H  
ATOM   1165 HH22 ARG A  92       3.745 -10.324  -6.141  1.00 14.76           H  
ATOM   1166 HH21 ARG A  92       2.206  -9.606  -6.100  1.00 14.76           H  
ATOM   1167  N   VAL A  93       2.426  -2.618  -9.937  1.00 10.38           N  
ATOM   1168  CA  VAL A  93       2.415  -1.331  -9.335  1.00 10.69           C  
ATOM   1169  C   VAL A  93       0.937  -1.068  -9.063  1.00 13.62           C  
ATOM   1170  O   VAL A  93       0.095  -1.253 -10.008  1.00 13.67           O  
ATOM   1171  CB  VAL A  93       2.959  -0.269 -10.306  1.00 11.98           C  
ATOM   1172  CG1 VAL A  93       2.844   1.099  -9.665  1.00  9.94           C  
ATOM   1173  CG2 VAL A  93       4.453  -0.453 -10.618  1.00 10.00           C  
ATOM   1174  H   VAL A  93       2.083  -2.581 -10.886  1.00 10.38           H  
ATOM   1175  HA  VAL A  93       2.895  -1.325  -8.356  1.00 10.69           H  
ATOM   1176  HB  VAL A  93       2.293  -0.283 -11.169  1.00 11.98           H  
ATOM   1177 HG11 VAL A  93       1.847   1.455  -9.925  1.00  9.94           H  
ATOM   1178 HG12 VAL A  93       3.007   1.130  -8.587  1.00  9.94           H  
ATOM   1179 HG13 VAL A  93       3.451   1.881 -10.121  1.00  9.94           H  
ATOM   1180 HG21 VAL A  93       5.016  -0.829  -9.763  1.00 10.00           H  
ATOM   1181 HG22 VAL A  93       4.552  -1.201 -11.404  1.00 10.00           H  
ATOM   1182 HG23 VAL A  93       4.895   0.489 -10.944  1.00 10.00           H  
ATOM   1183  N   TYR A  94       0.648  -0.669  -7.842  1.00 11.55           N  
ATOM   1184  CA  TYR A  94      -0.646  -0.240  -7.323  1.00 11.60           C  
ATOM   1185  C   TYR A  94      -0.349   1.207  -6.902  1.00 13.01           C  
ATOM   1186  O   TYR A  94       0.746   1.673  -6.622  1.00 14.75           O  
ATOM   1187  CB  TYR A  94      -1.040  -1.165  -6.132  1.00 10.20           C  
ATOM   1188  CG  TYR A  94      -1.463  -2.559  -6.426  1.00 11.39           C  
ATOM   1189  CD1 TYR A  94      -0.637  -3.472  -7.119  1.00 10.18           C  
ATOM   1190  CD2 TYR A  94      -2.778  -3.068  -6.132  1.00  9.68           C  
ATOM   1191  CE1 TYR A  94      -1.082  -4.790  -7.436  1.00 12.62           C  
ATOM   1192  CE2 TYR A  94      -3.150  -4.390  -6.366  1.00 12.49           C  
ATOM   1193  CZ  TYR A  94      -2.335  -5.278  -7.035  1.00 14.71           C  
ATOM   1194  OH  TYR A  94      -2.731  -6.555  -7.223  1.00 14.15           O  
ATOM   1195  H   TYR A  94       1.382  -0.593  -7.152  1.00 11.55           H  
ATOM   1196  HA  TYR A  94      -1.311  -0.272  -8.186  1.00 11.60           H  
ATOM   1197  HB3 TYR A  94      -1.995  -0.858  -5.708  1.00 10.20           H  
ATOM   1198  HB2 TYR A  94      -0.278  -1.100  -5.355  1.00 10.20           H  
ATOM   1199  HD1 TYR A  94       0.349  -3.221  -7.480  1.00 10.18           H  
ATOM   1200  HD2 TYR A  94      -3.503  -2.395  -5.698  1.00  9.68           H  
ATOM   1201  HE1 TYR A  94      -0.318  -5.519  -7.661  1.00 12.62           H  
ATOM   1202  HE2 TYR A  94      -4.152  -4.708  -6.117  1.00 12.49           H  
ATOM   1203  HH  TYR A  94      -1.951  -7.086  -7.396  1.00 14.15           H  
ATOM   1204  N   VAL A  95      -1.453   1.870  -6.841  1.00 10.44           N  
ATOM   1205  CA  VAL A  95      -1.583   3.152  -6.341  1.00  9.98           C  
ATOM   1206  C   VAL A  95      -2.793   3.255  -5.418  1.00  8.99           C  
ATOM   1207  O   VAL A  95      -3.884   2.848  -5.728  1.00  9.30           O  
ATOM   1208  CB  VAL A  95      -1.733   4.224  -7.500  1.00 11.43           C  
ATOM   1209  CG1 VAL A  95      -2.971   4.004  -8.367  1.00  9.37           C  
ATOM   1210  CG2 VAL A  95      -1.612   5.636  -6.972  1.00 10.08           C  
ATOM   1211  H   VAL A  95      -2.329   1.370  -6.888  1.00 10.44           H  
ATOM   1212  HA  VAL A  95      -0.679   3.390  -5.780  1.00  9.98           H  
ATOM   1213  HB  VAL A  95      -0.841   4.046  -8.100  1.00 11.43           H  
ATOM   1214 HG11 VAL A  95      -3.967   4.066  -7.930  1.00  9.37           H  
ATOM   1215 HG12 VAL A  95      -3.130   4.735  -9.159  1.00  9.37           H  
ATOM   1216 HG13 VAL A  95      -2.944   3.013  -8.819  1.00  9.37           H  
ATOM   1217 HG21 VAL A  95      -0.616   5.777  -6.552  1.00 10.08           H  
ATOM   1218 HG22 VAL A  95      -1.821   6.330  -7.786  1.00 10.08           H  
ATOM   1219 HG23 VAL A  95      -2.398   5.839  -6.246  1.00 10.08           H  
ATOM   1220  N   LEU A  96      -2.515   3.853  -4.216  1.00  9.05           N  
ATOM   1221  CA  LEU A  96      -3.394   4.416  -3.219  1.00  8.82           C  
ATOM   1222  C   LEU A  96      -3.799   5.854  -3.777  1.00 10.57           C  
ATOM   1223  O   LEU A  96      -2.924   6.720  -3.731  1.00 11.60           O  
ATOM   1224  CB  LEU A  96      -2.792   4.584  -1.879  1.00  8.13           C  
ATOM   1225  CG  LEU A  96      -3.657   5.086  -0.742  1.00 11.51           C  
ATOM   1226  CD1 LEU A  96      -4.781   4.073  -0.512  1.00 11.95           C  
ATOM   1227  CD2 LEU A  96      -2.859   5.364   0.524  1.00 16.82           C  
ATOM   1228  H   LEU A  96      -1.605   4.276  -4.097  1.00  9.05           H  
ATOM   1229  HA  LEU A  96      -4.212   3.696  -3.262  1.00  8.82           H  
ATOM   1230  HB3 LEU A  96      -1.959   5.284  -1.811  1.00  8.13           H  
ATOM   1231  HB2 LEU A  96      -2.374   3.650  -1.503  1.00  8.13           H  
ATOM   1232  HG  LEU A  96      -4.142   6.045  -0.925  1.00 11.51           H  
ATOM   1233 HD11 LEU A  96      -4.580   3.214  -1.152  1.00 11.95           H  
ATOM   1234 HD12 LEU A  96      -4.978   3.617   0.458  1.00 11.95           H  
ATOM   1235 HD13 LEU A  96      -5.693   4.557  -0.863  1.00 11.95           H  
ATOM   1236 HD21 LEU A  96      -1.820   5.032   0.540  1.00 16.82           H  
ATOM   1237 HD22 LEU A  96      -2.751   6.422   0.760  1.00 16.82           H  
ATOM   1238 HD23 LEU A  96      -3.336   4.932   1.404  1.00 16.82           H  
ATOM   1239  N   LYS A  97      -5.037   6.015  -4.256  1.00 10.73           N  
ATOM   1240  CA  LYS A  97      -5.759   7.260  -4.525  1.00 12.13           C  
ATOM   1241  C   LYS A  97      -6.657   7.652  -3.343  1.00 14.59           C  
ATOM   1242  O   LYS A  97      -7.361   6.832  -2.779  1.00 13.36           O  
ATOM   1243  CB  LYS A  97      -6.517   7.107  -5.864  1.00 19.50           C  
ATOM   1244  CG  LYS A  97      -7.387   8.286  -6.326  1.00 26.03           C  
ATOM   1245  CD  LYS A  97      -7.896   8.164  -7.800  1.00 32.51           C  
ATOM   1246  CE  LYS A  97      -8.805   6.961  -8.091  1.00 37.30           C  
ATOM   1247  NZ  LYS A  97     -10.022   7.098  -7.232  1.00 35.43           N1+
ATOM   1248  H   LYS A  97      -5.640   5.206  -4.293  1.00 10.73           H  
ATOM   1249  HA  LYS A  97      -4.984   8.017  -4.645  1.00 12.13           H  
ATOM   1250  HB3 LYS A  97      -7.058   6.174  -5.711  1.00 19.50           H  
ATOM   1251  HB2 LYS A  97      -5.833   6.822  -6.664  1.00 19.50           H  
ATOM   1252  HG3 LYS A  97      -6.826   9.221  -6.307  1.00 26.03           H  
ATOM   1253  HG2 LYS A  97      -8.238   8.411  -5.656  1.00 26.03           H  
ATOM   1254  HD3 LYS A  97      -7.049   8.122  -8.485  1.00 32.51           H  
ATOM   1255  HD2 LYS A  97      -8.291   9.173  -7.915  1.00 32.51           H  
ATOM   1256  HE3 LYS A  97      -8.223   6.066  -7.874  1.00 37.30           H  
ATOM   1257  HE2 LYS A  97      -9.029   7.008  -9.156  1.00 37.30           H  
ATOM   1258  HZ1 LYS A  97      -9.798   7.215  -6.254  1.00 35.43           H  
ATOM   1259  HZ2 LYS A  97     -10.643   7.816  -7.577  1.00 35.43           H  
ATOM   1260  HZ3 LYS A  97     -10.540   6.232  -7.281  1.00 35.43           H  
ATOM   1261  N   PHE A  98      -6.578   8.951  -2.978  1.00 17.59           N  
ATOM   1262  CA  PHE A  98      -7.435   9.736  -2.146  1.00 14.97           C  
ATOM   1263  C   PHE A  98      -8.415  10.562  -3.022  1.00 20.11           C  
ATOM   1264  O   PHE A  98      -8.136  10.819  -4.200  1.00 22.34           O  
ATOM   1265  CB  PHE A  98      -6.523  10.669  -1.308  1.00 18.11           C  
ATOM   1266  CG  PHE A  98      -5.690  10.035  -0.222  1.00 21.68           C  
ATOM   1267  CD1 PHE A  98      -4.397   9.594  -0.451  1.00 18.82           C  
ATOM   1268  CD2 PHE A  98      -6.293   9.686   0.967  1.00 21.37           C  
ATOM   1269  CE1 PHE A  98      -3.641   9.075   0.643  1.00 20.53           C  
ATOM   1270  CE2 PHE A  98      -5.617   9.082   2.020  1.00 19.62           C  
ATOM   1271  CZ  PHE A  98      -4.247   8.803   1.895  1.00 20.23           C  
ATOM   1272  H   PHE A  98      -5.930   9.505  -3.519  1.00 17.59           H  
ATOM   1273  HA  PHE A  98      -7.989   8.995  -1.569  1.00 14.97           H  
ATOM   1274  HB3 PHE A  98      -7.220  11.266  -0.720  1.00 18.11           H  
ATOM   1275  HB2 PHE A  98      -5.886  11.280  -1.948  1.00 18.11           H  
ATOM   1276  HD1 PHE A  98      -3.932   9.760  -1.411  1.00 18.82           H  
ATOM   1277  HD2 PHE A  98      -7.334   9.838   1.211  1.00 21.37           H  
ATOM   1278  HE1 PHE A  98      -2.619   8.759   0.496  1.00 20.53           H  
ATOM   1279  HE2 PHE A  98      -6.153   8.831   2.924  1.00 19.62           H  
ATOM   1280  HZ  PHE A  98      -3.759   8.247   2.682  1.00 20.23           H  
ATOM   1281  N   LYS A  99      -9.401  11.116  -2.341  1.00 17.88           N  
ATOM   1282  CA  LYS A  99     -10.101  12.374  -2.731  1.00 22.62           C  
ATOM   1283  C   LYS A  99      -9.360  13.669  -2.317  1.00 27.51           C  
ATOM   1284  O   LYS A  99      -9.139  14.507  -3.154  1.00 29.97           O  
ATOM   1285  CB  LYS A  99     -11.614  12.354  -2.384  1.00 24.14           C  
ATOM   1286  CG  LYS A  99     -12.378  11.202  -3.007  1.00 25.59           C  
ATOM   1287  CD  LYS A  99     -12.715  11.427  -4.508  1.00 28.04           C  
ATOM   1288  CE  LYS A  99     -13.437  10.099  -5.023  1.00 25.48           C  
ATOM   1289  NZ  LYS A  99     -14.071  10.278  -6.372  1.00 21.44           N1+
ATOM   1290  H   LYS A  99      -9.615  10.938  -1.370  1.00 17.88           H  
ATOM   1291  HA  LYS A  99     -10.157  12.473  -3.815  1.00 22.62           H  
ATOM   1292  HB3 LYS A  99     -12.143  13.292  -2.554  1.00 24.14           H  
ATOM   1293  HB2 LYS A  99     -11.786  12.390  -1.308  1.00 24.14           H  
ATOM   1294  HG3 LYS A  99     -13.318  11.128  -2.460  1.00 25.59           H  
ATOM   1295  HG2 LYS A  99     -11.839  10.316  -2.673  1.00 25.59           H  
ATOM   1296  HD3 LYS A  99     -11.883  11.570  -5.198  1.00 28.04           H  
ATOM   1297  HD2 LYS A  99     -13.367  12.300  -4.522  1.00 28.04           H  
ATOM   1298  HE3 LYS A  99     -14.184   9.733  -4.318  1.00 25.48           H  
ATOM   1299  HE2 LYS A  99     -12.767   9.240  -5.060  1.00 25.48           H  
ATOM   1300  HZ1 LYS A  99     -14.203   9.368  -6.789  1.00 21.44           H  
ATOM   1301  HZ2 LYS A  99     -14.971  10.729  -6.285  1.00 21.44           H  
ATOM   1302  HZ3 LYS A  99     -13.407  10.850  -6.874  1.00 21.44           H  
ATOM   1303  N   ALA A 100      -8.987  13.701  -1.020  1.00 26.32           N  
ATOM   1304  CA  ALA A 100      -8.318  14.842  -0.302  1.00 27.37           C  
ATOM   1305  C   ALA A 100      -7.029  15.167  -1.094  1.00 28.92           C  
ATOM   1306  O   ALA A 100      -6.175  14.341  -1.418  1.00 30.87           O  
ATOM   1307  CB  ALA A 100      -8.004  14.351   1.173  1.00 28.73           C  
ATOM   1308  H   ALA A 100      -9.043  12.883  -0.429  1.00 26.32           H  
ATOM   1309  HA  ALA A 100      -9.020  15.674  -0.238  1.00 27.37           H  
ATOM   1310  HB1 ALA A 100      -8.317  13.335   1.412  1.00 28.73           H  
ATOM   1311  HB2 ALA A 100      -6.941  14.392   1.408  1.00 28.73           H  
ATOM   1312  HB3 ALA A 100      -8.551  14.994   1.864  1.00 28.73           H  
ATOM   1313  N   GLY A 101      -6.904  16.444  -1.512  1.00 31.15           N  
ATOM   1314  CA  GLY A 101      -5.889  17.088  -2.331  1.00 30.08           C  
ATOM   1315  C   GLY A 101      -5.627  16.401  -3.660  1.00 29.61           C  
ATOM   1316  O   GLY A 101      -4.629  16.809  -4.269  1.00 35.20           O  
ATOM   1317  H   GLY A 101      -7.754  16.933  -1.272  1.00 31.15           H  
ATOM   1318  HA3 GLY A 101      -4.919  17.222  -1.851  1.00 30.08           H  
ATOM   1319  HA2 GLY A 101      -6.252  18.079  -2.605  1.00 30.08           H  
ATOM   1320  N   SER A 102      -6.435  15.385  -4.056  1.00 24.99           N  
ATOM   1321  CA  SER A 102      -6.268  14.624  -5.303  1.00 31.30           C  
ATOM   1322  C   SER A 102      -4.877  13.893  -5.317  1.00 30.19           C  
ATOM   1323  O   SER A 102      -4.331  13.640  -6.352  1.00 35.47           O  
ATOM   1324  CB  SER A 102      -6.537  15.503  -6.573  1.00 32.69           C  
ATOM   1325  OG  SER A 102      -7.811  16.168  -6.577  1.00 37.64           O  
ATOM   1326  H   SER A 102      -7.065  15.087  -3.324  1.00 24.99           H  
ATOM   1327  HA  SER A 102      -6.866  13.717  -5.224  1.00 31.30           H  
ATOM   1328  HB3 SER A 102      -6.592  14.958  -7.515  1.00 32.69           H  
ATOM   1329  HB2 SER A 102      -5.764  16.270  -6.610  1.00 32.69           H  
ATOM   1330  HG  SER A 102      -8.451  15.497  -6.823  1.00 37.64           H  
ATOM   1331  N   LYS A 103      -4.413  13.520  -4.107  1.00 22.42           N  
ATOM   1332  CA  LYS A 103      -3.143  12.845  -3.824  1.00 24.52           C  
ATOM   1333  C   LYS A 103      -3.064  11.378  -4.207  1.00 25.61           C  
ATOM   1334  O   LYS A 103      -4.083  10.700  -4.010  1.00 23.50           O  
ATOM   1335  CB  LYS A 103      -2.788  13.044  -2.321  1.00 28.24           C  
ATOM   1336  CG  LYS A 103      -2.528  14.479  -1.945  1.00 31.75           C  
ATOM   1337  CD  LYS A 103      -1.619  14.881  -0.824  1.00 36.84           C  
ATOM   1338  CE  LYS A 103      -2.070  14.752   0.618  1.00 30.53           C  
ATOM   1339  NZ  LYS A 103      -1.273  15.490   1.606  1.00 31.33           N1+
ATOM   1340  H   LYS A 103      -4.978  13.719  -3.294  1.00 22.42           H  
ATOM   1341  HA  LYS A 103      -2.438  13.263  -4.542  1.00 24.52           H  
ATOM   1342  HB3 LYS A 103      -1.943  12.446  -1.979  1.00 28.24           H  
ATOM   1343  HB2 LYS A 103      -3.649  12.611  -1.811  1.00 28.24           H  
ATOM   1344  HG3 LYS A 103      -3.457  15.041  -1.850  1.00 31.75           H  
ATOM   1345  HG2 LYS A 103      -2.113  14.862  -2.877  1.00 31.75           H  
ATOM   1346  HD3 LYS A 103      -1.351  15.931  -0.949  1.00 36.84           H  
ATOM   1347  HD2 LYS A 103      -0.733  14.263  -0.969  1.00 36.84           H  
ATOM   1348  HE3 LYS A 103      -2.261  13.707   0.863  1.00 30.53           H  
ATOM   1349  HE2 LYS A 103      -3.087  15.143   0.633  1.00 30.53           H  
ATOM   1350  HZ1 LYS A 103      -1.143  16.459   1.352  1.00 31.33           H  
ATOM   1351  HZ2 LYS A 103      -1.884  15.458   2.410  1.00 31.33           H  
ATOM   1352  HZ3 LYS A 103      -0.405  15.024   1.828  1.00 31.33           H  
ATOM   1353  N   ARG A 104      -1.947  10.886  -4.729  1.00 19.44           N  
ATOM   1354  CA  ARG A 104      -1.794   9.468  -5.085  1.00 18.39           C  
ATOM   1355  C   ARG A 104      -0.441   8.921  -4.623  1.00 18.33           C  
ATOM   1356  O   ARG A 104       0.545   9.676  -4.570  1.00 19.38           O  
ATOM   1357  CB  ARG A 104      -1.986   9.317  -6.561  1.00 21.19           C  
ATOM   1358  CG  ARG A 104      -3.255   9.808  -7.209  1.00 26.18           C  
ATOM   1359  CD  ARG A 104      -3.494   9.267  -8.592  1.00 29.68           C  
ATOM   1360  NE  ARG A 104      -2.479   9.610  -9.630  1.00 28.45           N  
ATOM   1361  CZ  ARG A 104      -2.160   8.965 -10.733  1.00 28.75           C  
ATOM   1362  NH1 ARG A 104      -2.742   7.844 -11.083  1.00 33.56           N  
ATOM   1363  NH2 ARG A 104      -1.172   9.548 -11.434  1.00 37.09           N1+
ATOM   1364  H   ARG A 104      -1.078  11.400  -4.763  1.00 19.44           H  
ATOM   1365  HA  ARG A 104      -2.584   8.820  -4.706  1.00 18.39           H  
ATOM   1366  HB3 ARG A 104      -1.992   8.256  -6.814  1.00 21.19           H  
ATOM   1367  HB2 ARG A 104      -1.106   9.711  -7.069  1.00 21.19           H  
ATOM   1368  HG3 ARG A 104      -3.207  10.896  -7.186  1.00 26.18           H  
ATOM   1369  HG2 ARG A 104      -4.114   9.527  -6.599  1.00 26.18           H  
ATOM   1370  HD3 ARG A 104      -4.480   9.597  -8.917  1.00 29.68           H  
ATOM   1371  HD2 ARG A 104      -3.555   8.179  -8.546  1.00 29.68           H  
ATOM   1372  HE  ARG A 104      -2.210  10.572  -9.475  1.00 28.45           H  
ATOM   1373 HH12 ARG A 104      -2.495   7.421 -11.967  1.00 33.56           H  
ATOM   1374 HH11 ARG A 104      -3.480   7.339 -10.614  1.00 33.56           H  
ATOM   1375 HH22 ARG A 104      -0.878   9.229 -12.346  1.00 37.09           H  
ATOM   1376 HH21 ARG A 104      -1.002  10.499 -11.139  1.00 37.09           H  
ATOM   1377  N   LEU A 105      -0.442   7.743  -4.010  1.00 11.89           N  
ATOM   1378  CA  LEU A 105       0.728   7.155  -3.333  1.00 11.37           C  
ATOM   1379  C   LEU A 105       0.893   5.759  -4.025  1.00 12.78           C  
ATOM   1380  O   LEU A 105      -0.095   5.018  -4.115  1.00 12.48           O  
ATOM   1381  CB  LEU A 105       0.580   6.992  -1.841  1.00 11.96           C  
ATOM   1382  CG  LEU A 105       0.300   8.214  -0.924  1.00 19.34           C  
ATOM   1383  CD1 LEU A 105       0.290   7.869   0.598  1.00 16.27           C  
ATOM   1384  CD2 LEU A 105       1.260   9.343  -1.195  1.00 19.40           C  
ATOM   1385  H   LEU A 105      -1.289   7.193  -4.023  1.00 11.89           H  
ATOM   1386  HA  LEU A 105       1.622   7.757  -3.491  1.00 11.37           H  
ATOM   1387  HB3 LEU A 105       1.453   6.539  -1.371  1.00 11.96           H  
ATOM   1388  HB2 LEU A 105      -0.273   6.365  -1.583  1.00 11.96           H  
ATOM   1389  HG  LEU A 105      -0.675   8.626  -1.185  1.00 19.34           H  
ATOM   1390 HD11 LEU A 105      -0.379   8.627   1.006  1.00 16.27           H  
ATOM   1391 HD12 LEU A 105      -0.120   6.882   0.807  1.00 16.27           H  
ATOM   1392 HD13 LEU A 105       1.275   7.963   1.056  1.00 16.27           H  
ATOM   1393 HD21 LEU A 105       2.245   8.886  -1.291  1.00 19.40           H  
ATOM   1394 HD22 LEU A 105       0.970   9.945  -2.056  1.00 19.40           H  
ATOM   1395 HD23 LEU A 105       1.244  10.121  -0.432  1.00 19.40           H  
ATOM   1396  N   PHE A 106       2.092   5.428  -4.542  1.00  9.04           N  
ATOM   1397  CA  PHE A 106       2.428   4.352  -5.436  1.00 10.84           C  
ATOM   1398  C   PHE A 106       3.220   3.182  -4.762  1.00  9.79           C  
ATOM   1399  O   PHE A 106       4.349   3.404  -4.406  1.00 11.94           O  
ATOM   1400  CB  PHE A 106       3.239   4.834  -6.619  1.00 10.23           C  
ATOM   1401  CG  PHE A 106       2.448   5.790  -7.518  1.00 14.64           C  
ATOM   1402  CD1 PHE A 106       1.652   5.254  -8.496  1.00 12.20           C  
ATOM   1403  CD2 PHE A 106       2.344   7.190  -7.198  1.00 13.58           C  
ATOM   1404  CE1 PHE A 106       0.831   6.045  -9.298  1.00 14.62           C  
ATOM   1405  CE2 PHE A 106       1.586   7.947  -8.049  1.00 16.59           C  
ATOM   1406  CZ  PHE A 106       0.781   7.409  -9.069  1.00 14.21           C  
ATOM   1407  H   PHE A 106       2.746   6.174  -4.355  1.00  9.04           H  
ATOM   1408  HA  PHE A 106       1.481   3.932  -5.776  1.00 10.84           H  
ATOM   1409  HB3 PHE A 106       3.721   4.087  -7.250  1.00 10.23           H  
ATOM   1410  HB2 PHE A 106       4.132   5.311  -6.214  1.00 10.23           H  
ATOM   1411  HD1 PHE A 106       1.688   4.182  -8.622  1.00 12.20           H  
ATOM   1412  HD2 PHE A 106       2.842   7.651  -6.358  1.00 13.58           H  
ATOM   1413  HE1 PHE A 106       0.233   5.624 -10.094  1.00 14.62           H  
ATOM   1414  HE2 PHE A 106       1.483   8.974  -7.730  1.00 16.59           H  
ATOM   1415  HZ  PHE A 106       0.208   8.102  -9.668  1.00 14.21           H  
ATOM   1416  N   PHE A 107       2.545   2.035  -4.656  1.00 10.12           N  
ATOM   1417  CA  PHE A 107       3.105   0.870  -3.977  1.00 10.90           C  
ATOM   1418  C   PHE A 107       3.316  -0.259  -4.948  1.00 12.08           C  
ATOM   1419  O   PHE A 107       2.385  -0.714  -5.565  1.00 12.20           O  
ATOM   1420  CB  PHE A 107       2.289   0.409  -2.783  1.00 11.32           C  
ATOM   1421  CG  PHE A 107       2.367   1.305  -1.558  1.00 10.33           C  
ATOM   1422  CD1 PHE A 107       3.374   1.180  -0.575  1.00 10.25           C  
ATOM   1423  CD2 PHE A 107       1.503   2.408  -1.443  1.00 10.01           C  
ATOM   1424  CE1 PHE A 107       3.477   2.103   0.465  1.00 12.02           C  
ATOM   1425  CE2 PHE A 107       1.568   3.331  -0.378  1.00 12.92           C  
ATOM   1426  CZ  PHE A 107       2.580   3.144   0.522  1.00  9.86           C  
ATOM   1427  H   PHE A 107       1.684   1.974  -5.180  1.00 10.12           H  
ATOM   1428  HA  PHE A 107       4.075   1.145  -3.563  1.00 10.90           H  
ATOM   1429  HB3 PHE A 107       2.586  -0.584  -2.447  1.00 11.32           H  
ATOM   1430  HB2 PHE A 107       1.247   0.458  -3.099  1.00 11.32           H  
ATOM   1431  HD1 PHE A 107       4.109   0.391  -0.627  1.00 10.25           H  
ATOM   1432  HD2 PHE A 107       0.750   2.542  -2.206  1.00 10.01           H  
ATOM   1433  HE1 PHE A 107       4.206   2.099   1.262  1.00 12.02           H  
ATOM   1434  HE2 PHE A 107       0.798   4.084  -0.296  1.00 12.92           H  
ATOM   1435  HZ  PHE A 107       2.712   3.836   1.341  1.00  9.86           H  
ATOM   1436  N   TRP A 108       4.593  -0.649  -5.197  1.00 10.68           N  
ATOM   1437  CA  TRP A 108       4.909  -1.960  -5.854  1.00  9.37           C  
ATOM   1438  C   TRP A 108       4.685  -3.180  -4.923  1.00 11.42           C  
ATOM   1439  O   TRP A 108       5.193  -3.140  -3.806  1.00 12.03           O  
ATOM   1440  CB  TRP A 108       6.202  -1.966  -6.533  1.00 12.08           C  
ATOM   1441  CG  TRP A 108       7.551  -1.985  -5.930  1.00 12.67           C  
ATOM   1442  CD1 TRP A 108       8.094  -0.961  -5.292  1.00 11.00           C  
ATOM   1443  CD2 TRP A 108       8.586  -2.961  -5.877  1.00 11.55           C  
ATOM   1444  NE1 TRP A 108       9.447  -1.157  -5.044  1.00 10.93           N  
ATOM   1445  CE2 TRP A 108       9.775  -2.385  -5.288  1.00 11.46           C  
ATOM   1446  CE3 TRP A 108       8.655  -4.300  -6.395  1.00 14.89           C  
ATOM   1447  CZ2 TRP A 108      10.965  -3.168  -5.170  1.00 13.08           C  
ATOM   1448  CZ3 TRP A 108       9.888  -5.025  -6.322  1.00 13.94           C  
ATOM   1449  CH2 TRP A 108      11.036  -4.448  -5.733  1.00 14.17           C  
ATOM   1450  H   TRP A 108       5.139  -0.166  -4.497  1.00 10.68           H  
ATOM   1451  HA  TRP A 108       4.155  -2.171  -6.612  1.00  9.37           H  
ATOM   1452  HB3 TRP A 108       6.141  -1.159  -7.263  1.00 12.08           H  
ATOM   1453  HB2 TRP A 108       6.287  -2.860  -7.150  1.00 12.08           H  
ATOM   1454  HD1 TRP A 108       7.624  -0.012  -5.083  1.00 11.00           H  
ATOM   1455  HE1 TRP A 108      10.011  -0.373  -4.749  1.00 10.93           H  
ATOM   1456  HE3 TRP A 108       7.851  -4.820  -6.894  1.00 14.89           H  
ATOM   1457  HZ2 TRP A 108      11.785  -2.884  -4.527  1.00 13.08           H  
ATOM   1458  HZ3 TRP A 108       9.979  -6.068  -6.586  1.00 13.94           H  
ATOM   1459  HH2 TRP A 108      11.894  -5.092  -5.609  1.00 14.17           H  
ATOM   1460  N   MET A 109       3.997  -4.239  -5.409  1.00 10.95           N  
ATOM   1461  CA  MET A 109       3.911  -5.520  -4.661  1.00 12.21           C  
ATOM   1462  C   MET A 109       5.293  -6.233  -4.566  1.00 12.56           C  
ATOM   1463  O   MET A 109       6.005  -6.380  -5.547  1.00 13.75           O  
ATOM   1464  CB  MET A 109       2.846  -6.514  -5.307  1.00 10.42           C  
ATOM   1465  CG  MET A 109       1.443  -5.866  -5.344  1.00 12.79           C  
ATOM   1466  SD  MET A 109       0.752  -5.174  -3.778  1.00 16.46           S  
ATOM   1467  CE  MET A 109       0.546  -6.631  -2.637  1.00 15.29           C  
ATOM   1468  H   MET A 109       3.607  -4.246  -6.341  1.00 10.95           H  
ATOM   1469  HA  MET A 109       3.654  -5.265  -3.633  1.00 12.21           H  
ATOM   1470  HB3 MET A 109       2.963  -7.397  -4.679  1.00 10.42           H  
ATOM   1471  HB2 MET A 109       3.110  -7.014  -6.240  1.00 10.42           H  
ATOM   1472  HG3 MET A 109       0.818  -6.625  -5.814  1.00 12.79           H  
ATOM   1473  HG2 MET A 109       1.409  -4.973  -5.969  1.00 12.79           H  
ATOM   1474  HE1 MET A 109       0.377  -6.403  -1.585  1.00 15.29           H  
ATOM   1475  HE2 MET A 109      -0.241  -7.269  -3.039  1.00 15.29           H  
ATOM   1476  HE3 MET A 109       1.456  -7.225  -2.719  1.00 15.29           H  
ATOM   1477  N   GLN A 110       5.539  -6.740  -3.360  1.00 11.74           N  
ATOM   1478  CA  GLN A 110       6.726  -7.605  -3.084  1.00 11.09           C  
ATOM   1479  C   GLN A 110       6.330  -9.014  -2.615  1.00 15.02           C  
ATOM   1480  O   GLN A 110       7.154  -9.875  -2.397  1.00 16.23           O  
ATOM   1481  CB  GLN A 110       7.620  -6.882  -2.113  1.00 12.07           C  
ATOM   1482  CG  GLN A 110       8.288  -5.641  -2.708  1.00 11.65           C  
ATOM   1483  CD  GLN A 110       9.206  -4.954  -1.770  1.00 15.58           C  
ATOM   1484  OE1 GLN A 110       9.264  -5.259  -0.606  1.00 13.06           O  
ATOM   1485  NE2 GLN A 110       9.868  -3.940  -2.158  1.00 13.65           N  
ATOM   1486  H   GLN A 110       4.799  -6.687  -2.675  1.00 11.74           H  
ATOM   1487  HA  GLN A 110       7.348  -7.767  -3.964  1.00 11.09           H  
ATOM   1488  HB3 GLN A 110       8.429  -7.514  -1.746  1.00 12.07           H  
ATOM   1489  HB2 GLN A 110       7.003  -6.676  -1.239  1.00 12.07           H  
ATOM   1490  HG3 GLN A 110       7.449  -5.001  -2.980  1.00 11.65           H  
ATOM   1491  HG2 GLN A 110       8.810  -5.888  -3.633  1.00 11.65           H  
ATOM   1492 HE22 GLN A 110      10.428  -3.445  -1.479  1.00 13.65           H  
ATOM   1493 HE21 GLN A 110       9.572  -3.576  -3.053  1.00 13.65           H  
ATOM   1494  N   GLU A 111       5.025  -9.277  -2.411  1.00 17.30           N  
ATOM   1495  CA  GLU A 111       4.347 -10.613  -2.386  1.00 20.21           C  
ATOM   1496  C   GLU A 111       4.879 -11.498  -3.547  1.00 17.29           C  
ATOM   1497  O   GLU A 111       4.649 -11.070  -4.694  1.00 15.61           O  
ATOM   1498  CB  GLU A 111       2.765 -10.442  -2.382  1.00 22.45           C  
ATOM   1499  CG  GLU A 111       2.259  -9.717  -1.174  1.00 29.51           C  
ATOM   1500  CD  GLU A 111       2.414 -10.591   0.130  1.00 38.69           C  
ATOM   1501  OE1 GLU A 111       2.813 -10.034   1.184  1.00 29.96           O  
ATOM   1502  OE2 GLU A 111       1.921 -11.775   0.195  1.00 23.05           O1-
ATOM   1503  H   GLU A 111       4.421  -8.510  -2.671  1.00 17.30           H  
ATOM   1504  HA  GLU A 111       4.626 -11.027  -1.417  1.00 20.21           H  
ATOM   1505  HB3 GLU A 111       2.394 -11.464  -2.445  1.00 22.45           H  
ATOM   1506  HB2 GLU A 111       2.418  -9.929  -3.279  1.00 22.45           H  
ATOM   1507  HG3 GLU A 111       1.199  -9.573  -1.381  1.00 29.51           H  
ATOM   1508  HG2 GLU A 111       2.679  -8.714  -1.098  1.00 29.51           H  
ATOM   1509  N   PRO A 112       5.632 -12.579  -3.281  1.00 19.48           N  
ATOM   1510  CA  PRO A 112       6.309 -13.376  -4.327  1.00 18.01           C  
ATOM   1511  C   PRO A 112       5.529 -14.127  -5.422  1.00 20.54           C  
ATOM   1512  O   PRO A 112       6.164 -14.634  -6.338  1.00 26.50           O  
ATOM   1513  CB  PRO A 112       7.152 -14.354  -3.494  1.00 22.32           C  
ATOM   1514  CG  PRO A 112       7.471 -13.645  -2.130  1.00 25.91           C  
ATOM   1515  CD  PRO A 112       6.146 -12.888  -1.932  1.00 25.50           C  
ATOM   1516  HA  PRO A 112       7.026 -12.715  -4.813  1.00 18.01           H  
ATOM   1517  HB3 PRO A 112       8.035 -14.734  -4.009  1.00 22.32           H  
ATOM   1518  HB2 PRO A 112       6.496 -15.158  -3.161  1.00 22.32           H  
ATOM   1519  HG3 PRO A 112       8.400 -13.078  -2.190  1.00 25.91           H  
ATOM   1520  HG2 PRO A 112       7.700 -14.368  -1.347  1.00 25.91           H  
ATOM   1521  HD2 PRO A 112       5.380 -13.566  -1.554  1.00 25.50           H  
ATOM   1522  HD3 PRO A 112       6.377 -12.030  -1.302  1.00 25.50           H  
ATOM   1523  N   LYS A 113       4.156 -14.187  -5.360  1.00 21.40           N  
ATOM   1524  CA  LYS A 113       3.384 -14.603  -6.511  1.00 20.27           C  
ATOM   1525  C   LYS A 113       2.124 -13.670  -6.648  1.00 18.57           C  
ATOM   1526  O   LYS A 113       1.578 -13.176  -5.698  1.00 17.84           O  
ATOM   1527  CB  LYS A 113       3.034 -16.098  -6.341  1.00 24.98           C  
ATOM   1528  CG  LYS A 113       2.034 -16.449  -5.275  1.00 24.24           C  
ATOM   1529  CD  LYS A 113       1.504 -17.896  -5.458  1.00 33.75           C  
ATOM   1530  CE  LYS A 113       0.755 -18.388  -4.179  1.00 32.14           C  
ATOM   1531  NZ  LYS A 113       0.070 -19.670  -4.399  1.00 33.97           N1+
ATOM   1532  H   LYS A 113       3.720 -13.868  -4.507  1.00 21.40           H  
ATOM   1533  HA  LYS A 113       3.970 -14.484  -7.422  1.00 20.27           H  
ATOM   1534  HB3 LYS A 113       3.881 -16.756  -6.148  1.00 24.98           H  
ATOM   1535  HB2 LYS A 113       2.661 -16.546  -7.262  1.00 24.98           H  
ATOM   1536  HG3 LYS A 113       1.141 -15.826  -5.326  1.00 24.24           H  
ATOM   1537  HG2 LYS A 113       2.546 -16.401  -4.314  1.00 24.24           H  
ATOM   1538  HD3 LYS A 113       2.267 -18.557  -5.869  1.00 33.75           H  
ATOM   1539  HD2 LYS A 113       0.770 -17.867  -6.264  1.00 33.75           H  
ATOM   1540  HE3 LYS A 113      -0.033 -17.647  -4.046  1.00 32.14           H  
ATOM   1541  HE2 LYS A 113       1.388 -18.352  -3.292  1.00 32.14           H  
ATOM   1542  HZ1 LYS A 113      -0.547 -19.761  -5.194  1.00 33.97           H  
ATOM   1543  HZ2 LYS A 113       0.832 -20.311  -4.565  1.00 33.97           H  
ATOM   1544  HZ3 LYS A 113      -0.466 -19.962  -3.594  1.00 33.97           H  
ATOM   1545  N   THR A 114       1.766 -13.492  -7.945  1.00 18.00           N  
ATOM   1546  CA  THR A 114       0.629 -12.792  -8.579  1.00 16.44           C  
ATOM   1547  C   THR A 114      -0.743 -13.101  -7.979  1.00 19.39           C  
ATOM   1548  O   THR A 114      -1.444 -12.070  -7.864  1.00 19.53           O  
ATOM   1549  CB  THR A 114       0.638 -13.056 -10.074  1.00 20.94           C  
ATOM   1550  OG1 THR A 114       1.889 -12.625 -10.675  1.00 18.46           O  
ATOM   1551  CG2 THR A 114      -0.644 -12.582 -10.884  1.00 20.83           C  
ATOM   1552  H   THR A 114       2.367 -13.886  -8.655  1.00 18.00           H  
ATOM   1553  HA  THR A 114       0.801 -11.719  -8.494  1.00 16.44           H  
ATOM   1554  HB  THR A 114       0.654 -14.133 -10.242  1.00 20.94           H  
ATOM   1555  HG1 THR A 114       2.484 -13.360 -10.512  1.00 18.46           H  
ATOM   1556 HG21 THR A 114      -1.513 -13.154 -10.559  1.00 20.83           H  
ATOM   1557 HG22 THR A 114      -0.838 -11.536 -10.643  1.00 20.83           H  
ATOM   1558 HG23 THR A 114      -0.621 -12.614 -11.973  1.00 20.83           H  
ATOM   1559  N   ASP A 115      -1.042 -14.303  -7.489  1.00 17.44           N  
ATOM   1560  CA  ASP A 115      -2.251 -14.602  -6.777  1.00 21.91           C  
ATOM   1561  C   ASP A 115      -2.348 -14.049  -5.359  1.00 21.09           C  
ATOM   1562  O   ASP A 115      -3.497 -13.843  -4.884  1.00 22.00           O  
ATOM   1563  CB  ASP A 115      -2.442 -16.221  -6.688  1.00 25.31           C  
ATOM   1564  CG  ASP A 115      -2.944 -16.914  -7.919  1.00 37.84           C  
ATOM   1565  OD1 ASP A 115      -2.741 -16.404  -9.071  1.00 35.07           O  
ATOM   1566  OD2 ASP A 115      -3.362 -18.124  -7.788  1.00 48.08           O1-
ATOM   1567  H   ASP A 115      -0.432 -15.107  -7.535  1.00 17.44           H  
ATOM   1568  HA  ASP A 115      -3.147 -14.186  -7.238  1.00 21.91           H  
ATOM   1569  HB3 ASP A 115      -3.164 -16.445  -5.903  1.00 25.31           H  
ATOM   1570  HB2 ASP A 115      -1.474 -16.675  -6.478  1.00 25.31           H  
ATOM   1571  N   GLN A 116      -1.216 -13.847  -4.650  1.00 15.08           N  
ATOM   1572  CA  GLN A 116      -1.172 -13.384  -3.224  1.00 14.91           C  
ATOM   1573  C   GLN A 116      -1.952 -12.061  -3.012  1.00 15.45           C  
ATOM   1574  O   GLN A 116      -2.703 -11.965  -2.062  1.00 13.61           O  
ATOM   1575  CB  GLN A 116       0.188 -13.219  -2.777  1.00 19.23           C  
ATOM   1576  CG  GLN A 116       0.860 -14.588  -2.548  1.00 22.46           C  
ATOM   1577  CD  GLN A 116       2.379 -14.528  -2.220  1.00 32.49           C  
ATOM   1578  OE1 GLN A 116       3.139 -13.732  -2.700  1.00 33.37           O  
ATOM   1579  NE2 GLN A 116       2.800 -15.468  -1.418  1.00 39.08           N  
ATOM   1580  H   GLN A 116      -0.372 -14.094  -5.147  1.00 15.08           H  
ATOM   1581  HA  GLN A 116      -1.686 -14.192  -2.704  1.00 14.91           H  
ATOM   1582  HB3 GLN A 116       0.259 -12.600  -1.883  1.00 19.23           H  
ATOM   1583  HB2 GLN A 116       0.735 -12.647  -3.526  1.00 19.23           H  
ATOM   1584  HG3 GLN A 116       0.566 -15.344  -3.277  1.00 22.46           H  
ATOM   1585  HG2 GLN A 116       0.408 -14.939  -1.621  1.00 22.46           H  
ATOM   1586 HE22 GLN A 116       3.783 -15.572  -1.209  1.00 39.08           H  
ATOM   1587 HE21 GLN A 116       2.184 -16.103  -0.931  1.00 39.08           H  
ATOM   1588  N   ASP A 117      -1.700 -11.131  -3.977  1.00 13.43           N  
ATOM   1589  CA  ASP A 117      -2.287  -9.805  -3.991  1.00 16.40           C  
ATOM   1590  C   ASP A 117      -3.800  -9.785  -3.733  1.00 14.96           C  
ATOM   1591  O   ASP A 117      -4.344  -8.923  -2.934  1.00 13.82           O  
ATOM   1592  CB  ASP A 117      -2.005  -8.930  -5.298  1.00 14.79           C  
ATOM   1593  CG  ASP A 117      -0.623  -9.026  -5.934  1.00 17.56           C  
ATOM   1594  OD1 ASP A 117       0.399  -9.369  -5.326  1.00 15.81           O  
ATOM   1595  OD2 ASP A 117      -0.621  -8.519  -7.046  1.00 15.95           O1-
ATOM   1596  H   ASP A 117      -0.888 -11.339  -4.541  1.00 13.43           H  
ATOM   1597  HA  ASP A 117      -1.830  -9.316  -3.131  1.00 16.40           H  
ATOM   1598  HB3 ASP A 117      -2.305  -7.904  -5.083  1.00 14.79           H  
ATOM   1599  HB2 ASP A 117      -2.737  -9.272  -6.029  1.00 14.79           H  
ATOM   1600  N   GLU A 118      -4.563 -10.674  -4.460  1.00 14.70           N  
ATOM   1601  CA  GLU A 118      -6.003 -10.844  -4.588  1.00 16.26           C  
ATOM   1602  C   GLU A 118      -6.741 -11.105  -3.274  1.00 16.01           C  
ATOM   1603  O   GLU A 118      -7.800 -10.527  -2.953  1.00 14.94           O  
ATOM   1604  CB  GLU A 118      -6.376 -11.852  -5.664  1.00 24.44           C  
ATOM   1605  CG  GLU A 118      -5.831 -11.478  -7.139  1.00 30.96           C  
ATOM   1606  CD  GLU A 118      -6.835 -11.845  -8.298  1.00 37.52           C  
ATOM   1607  OE1 GLU A 118      -7.834 -11.090  -8.484  1.00 44.89           O  
ATOM   1608  OE2 GLU A 118      -6.625 -12.839  -9.030  1.00 25.87           O1-
ATOM   1609  H   GLU A 118      -4.081 -11.243  -5.142  1.00 14.70           H  
ATOM   1610  HA  GLU A 118      -6.415  -9.936  -5.027  1.00 16.26           H  
ATOM   1611  HB3 GLU A 118      -7.465 -11.888  -5.707  1.00 24.44           H  
ATOM   1612  HB2 GLU A 118      -5.960 -12.825  -5.403  1.00 24.44           H  
ATOM   1613  HG3 GLU A 118      -4.894 -11.992  -7.352  1.00 30.96           H  
ATOM   1614  HG2 GLU A 118      -5.698 -10.408  -7.296  1.00 30.96           H  
ATOM   1615  N   GLU A 119      -6.130 -12.009  -2.459  1.00 13.70           N  
ATOM   1616  CA  GLU A 119      -6.574 -12.235  -1.097  1.00 15.56           C  
ATOM   1617  C   GLU A 119      -6.445 -10.931  -0.308  1.00 11.64           C  
ATOM   1618  O   GLU A 119      -7.498 -10.528   0.213  1.00 10.58           O  
ATOM   1619  CB  GLU A 119      -5.835 -13.457  -0.481  1.00 18.50           C  
ATOM   1620  CG  GLU A 119      -5.358 -14.479  -1.592  1.00 26.28           C  
ATOM   1621  CD  GLU A 119      -4.923 -15.758  -0.888  1.00 34.25           C  
ATOM   1622  OE1 GLU A 119      -3.847 -15.803  -0.205  1.00 35.05           O  
ATOM   1623  OE2 GLU A 119      -5.575 -16.820  -1.063  1.00 38.72           O1-
ATOM   1624  H   GLU A 119      -5.267 -12.445  -2.751  1.00 13.70           H  
ATOM   1625  HA  GLU A 119      -7.643 -12.438  -1.158  1.00 15.56           H  
ATOM   1626  HB3 GLU A 119      -6.459 -13.990   0.235  1.00 18.50           H  
ATOM   1627  HB2 GLU A 119      -4.933 -13.104   0.018  1.00 18.50           H  
ATOM   1628  HG3 GLU A 119      -4.498 -14.096  -2.141  1.00 26.28           H  
ATOM   1629  HG2 GLU A 119      -6.111 -14.761  -2.328  1.00 26.28           H  
ATOM   1630  N   HIS A 120      -5.219 -10.277  -0.314  1.00 12.17           N  
ATOM   1631  CA  HIS A 120      -4.958  -9.148   0.513  1.00 11.83           C  
ATOM   1632  C   HIS A 120      -5.921  -8.009   0.203  1.00  9.40           C  
ATOM   1633  O   HIS A 120      -6.585  -7.572   1.107  1.00  9.48           O  
ATOM   1634  CB  HIS A 120      -3.466  -8.684   0.308  1.00 10.87           C  
ATOM   1635  CG  HIS A 120      -2.430  -9.655   0.781  1.00 13.19           C  
ATOM   1636  ND1 HIS A 120      -2.405 -10.150   2.061  1.00 18.76           N  
ATOM   1637  CD2 HIS A 120      -1.330 -10.113   0.069  1.00 13.62           C  
ATOM   1638  CE1 HIS A 120      -1.294 -10.883   2.143  1.00 16.66           C  
ATOM   1639  NE2 HIS A 120      -0.637 -10.899   0.967  1.00 16.62           N  
ATOM   1640  H   HIS A 120      -4.554 -10.536  -1.029  1.00 12.17           H  
ATOM   1641  HA  HIS A 120      -5.037  -9.426   1.564  1.00 11.83           H  
ATOM   1642  HB3 HIS A 120      -3.260  -7.755   0.840  1.00 10.87           H  
ATOM   1643  HB2 HIS A 120      -3.196  -8.447  -0.721  1.00 10.87           H  
ATOM   1644  HD2 HIS A 120      -0.969  -9.766  -0.887  1.00 13.62           H  
ATOM   1645  HE1 HIS A 120      -0.853 -11.424   2.967  1.00 16.66           H  
ATOM   1646  HE2 HIS A 120       0.211 -11.433   0.837  1.00 16.62           H  
ATOM   1647  N   CYS A 121      -5.997  -7.686  -1.038  1.00  9.30           N  
ATOM   1648  CA  CYS A 121      -6.817  -6.593  -1.570  1.00  8.75           C  
ATOM   1649  C   CYS A 121      -8.308  -6.781  -1.243  1.00 11.23           C  
ATOM   1650  O   CYS A 121      -8.839  -5.772  -0.781  1.00  8.59           O  
ATOM   1651  CB  CYS A 121      -6.559  -6.384  -3.068  1.00 14.08           C  
ATOM   1652  SG  CYS A 121      -4.880  -5.981  -3.493  1.00 16.10           S  
ATOM   1653  H   CYS A 121      -5.412  -8.157  -1.713  1.00  9.30           H  
ATOM   1654  HA  CYS A 121      -6.556  -5.650  -1.090  1.00  8.75           H  
ATOM   1655  HB3 CYS A 121      -7.120  -5.477  -3.290  1.00 14.08           H  
ATOM   1656  HB2 CYS A 121      -6.953  -7.179  -3.701  1.00 14.08           H  
ATOM   1657  HG  CYS A 121      -4.358  -7.147  -3.104  1.00 16.10           H  
ATOM   1658  N   ARG A 122      -8.935  -7.993  -1.299  1.00  9.91           N  
ATOM   1659  CA  ARG A 122     -10.309  -8.390  -0.881  1.00 13.00           C  
ATOM   1660  C   ARG A 122     -10.508  -8.298   0.634  1.00 12.03           C  
ATOM   1661  O   ARG A 122     -11.662  -8.317   1.044  1.00  9.56           O  
ATOM   1662  CB  ARG A 122     -10.608  -9.742  -1.440  1.00 14.97           C  
ATOM   1663  CG  ARG A 122     -10.764  -9.736  -2.971  1.00 22.15           C  
ATOM   1664  CD  ARG A 122     -11.143 -11.150  -3.642  1.00 29.00           C  
ATOM   1665  NE  ARG A 122     -10.368 -12.215  -3.088  1.00 31.99           N  
ATOM   1666  CZ  ARG A 122     -10.079 -13.382  -3.656  1.00 37.96           C  
ATOM   1667  NH1 ARG A 122     -10.312 -13.723  -4.915  1.00 37.23           N  
ATOM   1668  NH2 ARG A 122      -9.362 -14.265  -2.915  1.00 38.85           N1+
ATOM   1669  H   ARG A 122      -8.346  -8.762  -1.584  1.00  9.91           H  
ATOM   1670  HA  ARG A 122     -11.025  -7.700  -1.328  1.00 13.00           H  
ATOM   1671  HB3 ARG A 122     -11.562 -10.001  -0.981  1.00 14.97           H  
ATOM   1672  HB2 ARG A 122      -9.879 -10.465  -1.074  1.00 14.97           H  
ATOM   1673  HG3 ARG A 122      -9.939  -9.178  -3.414  1.00 22.15           H  
ATOM   1674  HG2 ARG A 122     -11.599  -9.036  -2.970  1.00 22.15           H  
ATOM   1675  HD3 ARG A 122     -10.787 -11.204  -4.670  1.00 29.00           H  
ATOM   1676  HD2 ARG A 122     -12.228 -11.260  -3.653  1.00 29.00           H  
ATOM   1677  HE  ARG A 122      -9.984 -12.171  -2.155  1.00 31.99           H  
ATOM   1678 HH12 ARG A 122      -9.930 -14.579  -5.291  1.00 37.23           H  
ATOM   1679 HH11 ARG A 122     -10.954 -13.185  -5.479  1.00 37.23           H  
ATOM   1680 HH22 ARG A 122      -9.189 -14.214  -1.921  1.00 38.85           H  
ATOM   1681 HH21 ARG A 122      -8.675 -14.840  -3.382  1.00 38.85           H  
ATOM   1682  N   LYS A 123      -9.496  -8.172   1.459  1.00  9.79           N  
ATOM   1683  CA  LYS A 123      -9.559  -7.813   2.867  1.00 11.76           C  
ATOM   1684  C   LYS A 123      -9.454  -6.265   3.046  1.00 10.03           C  
ATOM   1685  O   LYS A 123     -10.331  -5.744   3.737  1.00  9.08           O  
ATOM   1686  CB  LYS A 123      -8.466  -8.508   3.734  1.00 14.19           C  
ATOM   1687  CG  LYS A 123      -8.154  -9.894   3.456  1.00 18.33           C  
ATOM   1688  CD  LYS A 123      -9.256 -10.918   3.592  1.00 23.14           C  
ATOM   1689  CE  LYS A 123      -8.711 -12.353   3.350  1.00 32.30           C  
ATOM   1690  NZ  LYS A 123      -9.375 -13.349   4.130  1.00 21.12           N1+
ATOM   1691  H   LYS A 123      -8.560  -8.202   1.082  1.00  9.79           H  
ATOM   1692  HA  LYS A 123     -10.517  -8.073   3.316  1.00 11.76           H  
ATOM   1693  HB3 LYS A 123      -8.755  -8.220   4.745  1.00 14.19           H  
ATOM   1694  HB2 LYS A 123      -7.591  -7.912   3.475  1.00 14.19           H  
ATOM   1695  HG3 LYS A 123      -7.235 -10.216   3.945  1.00 18.33           H  
ATOM   1696  HG2 LYS A 123      -7.848  -9.805   2.413  1.00 18.33           H  
ATOM   1697  HD3 LYS A 123     -10.016 -10.808   2.819  1.00 23.14           H  
ATOM   1698  HD2 LYS A 123      -9.745 -10.818   4.561  1.00 23.14           H  
ATOM   1699  HE3 LYS A 123      -7.733 -12.386   3.831  1.00 32.30           H  
ATOM   1700  HE2 LYS A 123      -8.558 -12.558   2.291  1.00 32.30           H  
ATOM   1701  HZ1 LYS A 123      -9.334 -13.023   5.085  1.00 21.12           H  
ATOM   1702  HZ2 LYS A 123     -10.285 -13.633   3.797  1.00 21.12           H  
ATOM   1703  HZ3 LYS A 123      -8.889 -14.233   4.159  1.00 21.12           H  
ATOM   1704  N   VAL A 124      -8.484  -5.618   2.340  1.00  7.59           N  
ATOM   1705  CA  VAL A 124      -8.196  -4.194   2.427  1.00  8.72           C  
ATOM   1706  C   VAL A 124      -9.342  -3.298   1.911  1.00  9.49           C  
ATOM   1707  O   VAL A 124      -9.800  -2.354   2.632  1.00  8.53           O  
ATOM   1708  CB  VAL A 124      -6.978  -3.794   1.551  1.00  8.05           C  
ATOM   1709  CG1 VAL A 124      -6.658  -2.283   1.618  1.00  8.66           C  
ATOM   1710  CG2 VAL A 124      -5.657  -4.606   1.919  1.00  9.05           C  
ATOM   1711  H   VAL A 124      -7.809  -6.201   1.866  1.00  7.59           H  
ATOM   1712  HA  VAL A 124      -7.989  -3.887   3.452  1.00  8.72           H  
ATOM   1713  HB  VAL A 124      -7.172  -4.124   0.531  1.00  8.05           H  
ATOM   1714 HG11 VAL A 124      -6.327  -1.998   2.616  1.00  8.66           H  
ATOM   1715 HG12 VAL A 124      -5.733  -2.020   1.106  1.00  8.66           H  
ATOM   1716 HG13 VAL A 124      -7.466  -1.644   1.261  1.00  8.66           H  
ATOM   1717 HG21 VAL A 124      -5.290  -4.243   2.879  1.00  9.05           H  
ATOM   1718 HG22 VAL A 124      -5.737  -5.635   2.270  1.00  9.05           H  
ATOM   1719 HG23 VAL A 124      -4.855  -4.485   1.191  1.00  9.05           H  
ATOM   1720  N   ASN A 125      -9.937  -3.660   0.765  1.00  9.23           N  
ATOM   1721  CA  ASN A 125     -11.069  -2.893   0.125  1.00 10.72           C  
ATOM   1722  C   ASN A 125     -12.314  -2.748   0.926  1.00  8.85           C  
ATOM   1723  O   ASN A 125     -13.139  -1.892   0.646  1.00 12.34           O  
ATOM   1724  CB  ASN A 125     -11.572  -3.668  -1.128  1.00  9.96           C  
ATOM   1725  CG  ASN A 125     -10.578  -3.646  -2.289  1.00 11.44           C  
ATOM   1726  OD1 ASN A 125      -9.721  -2.751  -2.432  1.00 14.08           O  
ATOM   1727  ND2 ASN A 125     -10.784  -4.538  -3.231  1.00  7.45           N  
ATOM   1728  H   ASN A 125      -9.583  -4.493   0.316  1.00  9.23           H  
ATOM   1729  HA  ASN A 125     -10.694  -1.912  -0.165  1.00 10.72           H  
ATOM   1730  HB3 ASN A 125     -12.583  -3.418  -1.449  1.00  9.96           H  
ATOM   1731  HB2 ASN A 125     -11.830  -4.666  -0.774  1.00  9.96           H  
ATOM   1732 HD22 ASN A 125     -10.398  -4.484  -4.162  1.00  7.45           H  
ATOM   1733 HD21 ASN A 125     -11.448  -5.276  -3.041  1.00  7.45           H  
ATOM   1734  N   GLU A 126     -12.477  -3.572   1.944  1.00  8.44           N  
ATOM   1735  CA  GLU A 126     -13.594  -3.398   2.895  1.00  8.40           C  
ATOM   1736  C   GLU A 126     -13.352  -2.247   3.895  1.00 10.18           C  
ATOM   1737  O   GLU A 126     -14.262  -1.507   4.119  1.00 11.29           O  
ATOM   1738  CB  GLU A 126     -13.771  -4.737   3.654  1.00  9.58           C  
ATOM   1739  CG  GLU A 126     -13.976  -5.934   2.729  1.00 16.15           C  
ATOM   1740  CD  GLU A 126     -14.079  -7.280   3.500  1.00 23.38           C  
ATOM   1741  OE1 GLU A 126     -13.394  -7.509   4.514  1.00 25.90           O  
ATOM   1742  OE2 GLU A 126     -14.822  -8.143   3.024  1.00 27.68           O1-
ATOM   1743  H   GLU A 126     -11.680  -4.138   2.198  1.00  8.44           H  
ATOM   1744  HA  GLU A 126     -14.591  -3.251   2.480  1.00  8.40           H  
ATOM   1745  HB3 GLU A 126     -14.658  -4.627   4.278  1.00  9.58           H  
ATOM   1746  HB2 GLU A 126     -12.948  -4.919   4.345  1.00  9.58           H  
ATOM   1747  HG3 GLU A 126     -13.109  -6.158   2.108  1.00 16.15           H  
ATOM   1748  HG2 GLU A 126     -14.836  -5.796   2.074  1.00 16.15           H  
ATOM   1749  N   TYR A 127     -12.094  -2.230   4.325  1.00  8.73           N  
ATOM   1750  CA  TYR A 127     -11.666  -1.165   5.167  1.00 10.64           C  
ATOM   1751  C   TYR A 127     -11.483   0.202   4.422  1.00 13.64           C  
ATOM   1752  O   TYR A 127     -11.717   1.236   5.110  1.00 13.33           O  
ATOM   1753  CB  TYR A 127     -10.379  -1.496   5.909  1.00 10.38           C  
ATOM   1754  CG  TYR A 127     -10.513  -2.742   6.791  1.00 12.71           C  
ATOM   1755  CD1 TYR A 127     -10.012  -3.951   6.349  1.00 15.75           C  
ATOM   1756  CD2 TYR A 127     -11.219  -2.607   8.014  1.00 14.82           C  
ATOM   1757  CE1 TYR A 127     -10.198  -5.095   7.204  1.00 17.53           C  
ATOM   1758  CE2 TYR A 127     -11.344  -3.742   8.859  1.00 20.56           C  
ATOM   1759  CZ  TYR A 127     -10.912  -4.954   8.415  1.00 24.34           C  
ATOM   1760  OH  TYR A 127     -11.211  -6.102   9.151  1.00 27.53           O  
ATOM   1761  H   TYR A 127     -11.484  -3.002   4.096  1.00  8.73           H  
ATOM   1762  HA  TYR A 127     -12.443  -0.964   5.905  1.00 10.64           H  
ATOM   1763  HB3 TYR A 127     -10.135  -0.599   6.477  1.00 10.38           H  
ATOM   1764  HB2 TYR A 127      -9.594  -1.649   5.169  1.00 10.38           H  
ATOM   1765  HD1 TYR A 127      -9.517  -4.042   5.393  1.00 15.75           H  
ATOM   1766  HD2 TYR A 127     -11.568  -1.601   8.192  1.00 14.82           H  
ATOM   1767  HE1 TYR A 127      -9.876  -6.049   6.811  1.00 17.53           H  
ATOM   1768  HE2 TYR A 127     -11.857  -3.606   9.800  1.00 20.56           H  
ATOM   1769  HH  TYR A 127     -10.766  -6.888   8.827  1.00 27.53           H  
ATOM   1770  N   LEU A 128     -11.267   0.123   3.124  1.00 10.23           N  
ATOM   1771  CA  LEU A 128     -11.287   1.336   2.256  1.00  9.24           C  
ATOM   1772  C   LEU A 128     -12.654   2.054   2.214  1.00 12.69           C  
ATOM   1773  O   LEU A 128     -12.734   3.091   1.569  1.00 13.19           O  
ATOM   1774  CB  LEU A 128     -10.766   0.973   0.852  1.00  9.26           C  
ATOM   1775  CG  LEU A 128      -9.238   0.706   0.885  1.00 11.09           C  
ATOM   1776  CD1 LEU A 128      -8.699   0.392  -0.540  1.00 14.49           C  
ATOM   1777  CD2 LEU A 128      -8.388   1.805   1.511  1.00 14.96           C  
ATOM   1778  H   LEU A 128     -10.941  -0.713   2.660  1.00 10.23           H  
ATOM   1779  HA  LEU A 128     -10.650   2.084   2.728  1.00  9.24           H  
ATOM   1780  HB3 LEU A 128     -11.096   1.755   0.168  1.00  9.26           H  
ATOM   1781  HB2 LEU A 128     -11.309   0.102   0.486  1.00  9.26           H  
ATOM   1782  HG  LEU A 128      -9.055  -0.190   1.477  1.00 11.09           H  
ATOM   1783 HD11 LEU A 128      -8.078   1.252  -0.791  1.00 14.49           H  
ATOM   1784 HD12 LEU A 128      -7.988  -0.434  -0.521  1.00 14.49           H  
ATOM   1785 HD13 LEU A 128      -9.517   0.296  -1.253  1.00 14.49           H  
ATOM   1786 HD21 LEU A 128      -8.078   1.581   2.531  1.00 14.96           H  
ATOM   1787 HD22 LEU A 128      -7.384   1.716   1.097  1.00 14.96           H  
ATOM   1788 HD23 LEU A 128      -8.790   2.800   1.319  1.00 14.96           H  
ATOM   1789  N   ASN A 129     -13.721   1.409   2.629  1.00 10.18           N  
ATOM   1790  CA  ASN A 129     -15.120   1.887   2.547  1.00 12.07           C  
ATOM   1791  C   ASN A 129     -15.765   1.785   3.963  1.00 18.62           C  
ATOM   1792  O   ASN A 129     -15.255   1.132   4.831  1.00 15.54           O  
ATOM   1793  CB  ASN A 129     -15.992   0.955   1.677  1.00 10.71           C  
ATOM   1794  CG  ASN A 129     -15.749   0.989   0.192  1.00 14.18           C  
ATOM   1795  OD1 ASN A 129     -14.787   1.599  -0.366  1.00 14.86           O  
ATOM   1796  ND2 ASN A 129     -16.563   0.226  -0.471  1.00 10.41           N  
ATOM   1797  H   ASN A 129     -13.651   0.527   3.116  1.00 10.18           H  
ATOM   1798  HA  ASN A 129     -15.200   2.895   2.142  1.00 12.07           H  
ATOM   1799  HB3 ASN A 129     -17.028   1.221   1.885  1.00 10.71           H  
ATOM   1800  HB2 ASN A 129     -15.900  -0.075   2.021  1.00 10.71           H  
ATOM   1801 HD22 ASN A 129     -16.413   0.141  -1.466  1.00 10.41           H  
ATOM   1802 HD21 ASN A 129     -17.371  -0.256  -0.105  1.00 10.41           H  
ATOM   1803  N   ASN A 130     -16.933   2.482   4.080  1.00 13.63           N  
ATOM   1804  CA  ASN A 130     -17.912   2.393   5.104  1.00 18.98           C  
ATOM   1805  C   ASN A 130     -18.409   0.924   5.224  1.00 17.91           C  
ATOM   1806  O   ASN A 130     -18.972   0.558   4.239  1.00 17.49           O  
ATOM   1807  CB  ASN A 130     -19.125   3.309   4.866  1.00 18.02           C  
ATOM   1808  CG  ASN A 130     -18.887   4.809   5.113  1.00 30.96           C  
ATOM   1809  OD1 ASN A 130     -18.918   5.251   6.267  1.00 34.23           O  
ATOM   1810  ND2 ASN A 130     -18.688   5.653   4.092  1.00 32.07           N  
ATOM   1811  H   ASN A 130     -17.216   3.052   3.295  1.00 13.63           H  
ATOM   1812  HA  ASN A 130     -17.359   2.674   6.001  1.00 18.98           H  
ATOM   1813  HB3 ASN A 130     -19.973   2.987   5.470  1.00 18.02           H  
ATOM   1814  HB2 ASN A 130     -19.491   3.116   3.857  1.00 18.02           H  
ATOM   1815 HD22 ASN A 130     -18.615   5.347   3.133  1.00 32.07           H  
ATOM   1816 HD21 ASN A 130     -18.310   6.580   4.224  1.00 32.07           H  
ATOM   1817  N   PRO A 131     -18.197   0.293   6.405  1.00 15.33           N  
ATOM   1818  CA  PRO A 131     -18.533  -1.140   6.714  1.00 16.44           C  
ATOM   1819  C   PRO A 131     -19.465  -2.043   5.844  1.00 20.17           C  
ATOM   1820  O   PRO A 131     -20.604  -2.330   6.280  1.00 20.62           O  
ATOM   1821  CB  PRO A 131     -19.011  -1.046   8.274  1.00 18.69           C  
ATOM   1822  CG  PRO A 131     -17.937  -0.142   8.776  1.00 19.61           C  
ATOM   1823  CD  PRO A 131     -17.598   0.865   7.651  1.00 18.12           C  
ATOM   1824  HA  PRO A 131     -17.590  -1.678   6.809  1.00 16.44           H  
ATOM   1825  HB3 PRO A 131     -18.967  -1.974   8.844  1.00 18.69           H  
ATOM   1826  HB2 PRO A 131     -19.959  -0.509   8.295  1.00 18.69           H  
ATOM   1827  HG3 PRO A 131     -17.082  -0.788   8.975  1.00 19.61           H  
ATOM   1828  HG2 PRO A 131     -18.176   0.242   9.767  1.00 19.61           H  
ATOM   1829  HD2 PRO A 131     -18.100   1.827   7.753  1.00 18.12           H  
ATOM   1830  HD3 PRO A 131     -16.518   0.993   7.578  1.00 18.12           H  
ATOM   1831  N   PRO A 132     -18.955  -2.465   4.672  1.00 24.56           N  
ATOM   1832  CA  PRO A 132     -19.775  -3.018   3.544  1.00 26.91           C  
ATOM   1833  C   PRO A 132     -20.621  -4.272   3.819  1.00 27.86           C  
ATOM   1834  O   PRO A 132     -21.661  -4.412   3.145  1.00 28.62           O  
ATOM   1835  CB  PRO A 132     -18.703  -3.366   2.443  1.00 24.45           C  
ATOM   1836  CG  PRO A 132     -17.632  -2.297   2.661  1.00 24.09           C  
ATOM   1837  CD  PRO A 132     -17.491  -2.315   4.193  1.00 22.11           C  
ATOM   1838  HA  PRO A 132     -20.464  -2.203   3.322  1.00 26.91           H  
ATOM   1839  HB3 PRO A 132     -19.081  -3.235   1.429  1.00 24.45           H  
ATOM   1840  HB2 PRO A 132     -18.295  -4.377   2.475  1.00 24.45           H  
ATOM   1841  HG3 PRO A 132     -18.033  -1.326   2.370  1.00 24.09           H  
ATOM   1842  HG2 PRO A 132     -16.679  -2.546   2.194  1.00 24.09           H  
ATOM   1843  HD2 PRO A 132     -16.956  -3.190   4.562  1.00 22.11           H  
ATOM   1844  HD3 PRO A 132     -16.945  -1.453   4.574  1.00 22.11           H  
ATOM   1845  N   NMA A 132A    -20.265  -4.980   4.904  1.00  0.00           N  
ATOM   1846  CA  NMA A 132A    -21.023  -6.147   5.366  1.00  0.00           C  
ATOM   1847  H   NMA A 132A    -19.446  -4.764   5.453  1.00  0.00           H  
ATOM   1848 1HA  NMA A 132A    -20.265  -6.930   5.342  1.00  0.00           H  
ATOM   1849 2HA  NMA A 132A    -21.422  -6.025   6.373  1.00  0.00           H  
ATOM   1850 3HA  NMA A 132A    -21.800  -6.595   4.746  1.00  0.00           H  
TER    1851      NMA A 132A
ATOM   1852  N   GLY B   0      18.891   4.648  -4.914  1.00 27.36           N1+
ATOM   1853  CA  GLY B   0      20.062   3.813  -4.816  1.00 23.71           C  
ATOM   1854  C   GLY B   0      19.966   2.483  -5.588  1.00 26.31           C  
ATOM   1855  O   GLY B   0      19.053   2.328  -6.442  1.00 20.36           O  
ATOM   1856  H1  GLY B   0      18.461   4.700  -5.826  1.00 27.36           H  
ATOM   1857  H2  GLY B   0      18.139   4.220  -4.393  1.00 27.36           H  
ATOM   1858  H3  GLY B   0      18.996   5.604  -4.606  1.00 27.36           H  
ATOM   1859  HA3 GLY B   0      20.247   3.617  -3.760  1.00 23.71           H  
ATOM   1860  HA2 GLY B   0      20.846   4.409  -5.283  1.00 23.71           H  
ATOM   1861  N   PRO B   1      21.003   1.624  -5.393  1.00 21.71           N  
ATOM   1862  CA  PRO B   1      21.157   0.303  -6.039  1.00 21.10           C  
ATOM   1863  C   PRO B   1      20.048  -0.681  -5.662  1.00 25.15           C  
ATOM   1864  O   PRO B   1      19.416  -0.579  -4.641  1.00 21.46           O  
ATOM   1865  CB  PRO B   1      22.552  -0.144  -5.586  1.00 20.91           C  
ATOM   1866  CG  PRO B   1      22.665   0.427  -4.184  1.00 23.42           C  
ATOM   1867  CD  PRO B   1      21.928   1.744  -4.274  1.00 24.71           C  
ATOM   1868  HA  PRO B   1      21.154   0.447  -7.120  1.00 21.10           H  
ATOM   1869  HB3 PRO B   1      23.285   0.471  -6.108  1.00 20.91           H  
ATOM   1870  HB2 PRO B   1      22.835  -1.182  -5.764  1.00 20.91           H  
ATOM   1871  HG3 PRO B   1      23.626   0.598  -3.698  1.00 23.42           H  
ATOM   1872  HG2 PRO B   1      22.138  -0.194  -3.460  1.00 23.42           H  
ATOM   1873  HD2 PRO B   1      21.480   2.073  -3.337  1.00 24.71           H  
ATOM   1874  HD3 PRO B   1      22.636   2.524  -4.554  1.00 24.71           H  
ATOM   1875  N   GLY B   2      19.849  -1.662  -6.603  1.00 17.87           N  
ATOM   1876  CA  GLY B   2      18.799  -2.696  -6.438  1.00 18.56           C  
ATOM   1877  C   GLY B   2      17.873  -2.834  -7.695  1.00 15.91           C  
ATOM   1878  O   GLY B   2      17.809  -1.905  -8.527  1.00 18.52           O  
ATOM   1879  H   GLY B   2      20.364  -1.654  -7.472  1.00 17.87           H  
ATOM   1880  HA3 GLY B   2      18.080  -2.730  -5.619  1.00 18.56           H  
ATOM   1881  HA2 GLY B   2      19.298  -3.643  -6.232  1.00 18.56           H  
ATOM   1882  N   SER B   3      17.208  -4.012  -7.753  1.00 14.08           N  
ATOM   1883  CA  SER B   3      16.412  -4.403  -8.938  1.00 13.10           C  
ATOM   1884  C   SER B   3      14.991  -4.697  -8.459  1.00 15.43           C  
ATOM   1885  O   SER B   3      14.872  -5.140  -7.286  1.00 16.50           O  
ATOM   1886  CB  SER B   3      17.111  -5.649  -9.627  1.00 13.56           C  
ATOM   1887  OG  SER B   3      16.698  -5.789 -10.950  1.00 13.12           O  
ATOM   1888  H   SER B   3      17.281  -4.715  -7.032  1.00 14.08           H  
ATOM   1889  HA  SER B   3      16.380  -3.656  -9.731  1.00 13.10           H  
ATOM   1890  HB3 SER B   3      16.835  -6.596  -9.163  1.00 13.56           H  
ATOM   1891  HB2 SER B   3      18.199  -5.609  -9.679  1.00 13.56           H  
ATOM   1892  HG  SER B   3      16.836  -4.962 -11.417  1.00 13.12           H  
ATOM   1893  N   MET B   4      13.948  -4.441  -9.245  1.00 11.61           N  
ATOM   1894  CA  MET B   4      12.581  -4.731  -8.873  1.00 12.15           C  
ATOM   1895  C   MET B   4      12.193  -6.183  -8.679  1.00 20.71           C  
ATOM   1896  O   MET B   4      11.038  -6.543  -9.012  1.00 16.87           O  
ATOM   1897  CB  MET B   4      11.637  -3.973  -9.901  1.00 13.95           C  
ATOM   1898  CG  MET B   4      11.730  -2.456  -9.897  1.00 13.07           C  
ATOM   1899  SD  MET B   4      10.345  -1.686 -10.776  1.00 16.04           S  
ATOM   1900  CE  MET B   4       8.994  -2.153  -9.544  1.00 11.66           C  
ATOM   1901  H   MET B   4      14.161  -4.242 -10.212  1.00 11.61           H  
ATOM   1902  HA  MET B   4      12.432  -4.267  -7.898  1.00 12.15           H  
ATOM   1903  HB3 MET B   4      10.631  -4.177  -9.534  1.00 13.95           H  
ATOM   1904  HB2 MET B   4      11.714  -4.440 -10.883  1.00 13.95           H  
ATOM   1905  HG3 MET B   4      12.722  -2.144 -10.224  1.00 13.07           H  
ATOM   1906  HG2 MET B   4      11.510  -2.088  -8.895  1.00 13.07           H  
ATOM   1907  HE1 MET B   4       9.158  -1.791  -8.529  1.00 11.66           H  
ATOM   1908  HE2 MET B   4       8.081  -1.732  -9.965  1.00 11.66           H  
ATOM   1909  HE3 MET B   4       8.814  -3.226  -9.601  1.00 11.66           H  
ATOM   1910  N   THR B   5      13.092  -6.955  -8.130  1.00 20.66           N  
ATOM   1911  CA  THR B   5      12.937  -8.330  -7.850  1.00 22.48           C  
ATOM   1912  C   THR B   5      11.949  -8.463  -6.616  1.00 25.15           C  
ATOM   1913  O   THR B   5      11.833  -7.509  -5.841  1.00 23.60           O  
ATOM   1914  CB  THR B   5      14.285  -9.031  -7.384  1.00 22.26           C  
ATOM   1915  OG1 THR B   5      15.065  -8.179  -6.540  1.00 22.97           O  
ATOM   1916  CG2 THR B   5      15.164  -9.153  -8.609  1.00 23.60           C  
ATOM   1917  H   THR B   5      13.899  -6.495  -7.732  1.00 20.66           H  
ATOM   1918  HA  THR B   5      12.437  -8.844  -8.670  1.00 22.48           H  
ATOM   1919  HB  THR B   5      14.178 -10.052  -7.017  1.00 22.26           H  
ATOM   1920  HG1 THR B   5      14.770  -8.478  -5.677  1.00 22.97           H  
ATOM   1921 HG21 THR B   5      14.670  -9.656  -9.441  1.00 23.60           H  
ATOM   1922 HG22 THR B   5      15.278  -8.183  -9.092  1.00 23.60           H  
ATOM   1923 HG23 THR B   5      16.111  -9.692  -8.568  1.00 23.60           H  
ATOM   1924  N   THR B   6      11.358  -9.676  -6.389  1.00 28.78           N  
ATOM   1925  CA  THR B   6      10.444 -10.055  -5.350  1.00 27.67           C  
ATOM   1926  C   THR B   6      11.111 -11.087  -4.551  1.00 33.66           C  
ATOM   1927  O   THR B   6      11.103 -11.142  -3.293  1.00 37.95           O  
ATOM   1928  CB  THR B   6       9.029 -10.424  -5.945  1.00 32.02           C  
ATOM   1929  OG1 THR B   6       9.125 -11.631  -6.652  1.00 38.87           O  
ATOM   1930  CG2 THR B   6       8.361  -9.439  -6.888  1.00 39.68           C  
ATOM   1931  H   THR B   6      11.423 -10.283  -7.194  1.00 28.78           H  
ATOM   1932  HA  THR B   6      10.367  -9.173  -4.714  1.00 27.67           H  
ATOM   1933  HXT THR B   6      11.534 -11.894  -5.150  1.00 33.66           H  
ATOM   1934  HB  THR B   6       8.374 -10.537  -5.081  1.00 32.02           H  
ATOM   1935  HG1 THR B   6       8.418 -11.657  -7.300  1.00 38.87           H  
ATOM   1936 HG21 THR B   6       8.105  -8.502  -6.393  1.00 39.68           H  
ATOM   1937 HG22 THR B   6       8.995  -9.330  -7.768  1.00 39.68           H  
ATOM   1938 HG23 THR B   6       7.396  -9.750  -7.290  1.00 39.68           H  
TER    1939      THR B   6
HETATM 1940 CL   CL      1      23.078  -6.712  15.876  1.00  0.00          Cl1-
HETATM 1941  O   T3P     1      19.254  -2.056 -28.878  1.00  0.00           O  
HETATM 1942  H1  T3P     1      18.607  -2.153 -28.179  1.00  0.00           H  
HETATM 1943  H2  T3P     1      20.040  -2.485 -28.539  1.00  0.00           H  
HETATM 1944 CL   CL      2      18.252 -13.456  -8.909  1.00  0.00          Cl1-
HETATM 1945  O   T3P     2     -13.080  22.099  51.097  1.00  0.00           O  
HETATM 1946  H1  T3P     2     -12.940  22.671  50.342  1.00  0.00           H  
HETATM 1947  H2  T3P     2     -13.249  21.237  50.717  1.00  0.00           H  
HETATM 1948 CL   CL      3      22.147  11.100 -10.668  1.00  0.00          Cl1-
HETATM 1949  O   T3P     3     -17.954  -7.491  29.637  1.00  0.00           O  
HETATM 1950  H1  T3P     3     -17.691  -8.398  29.477  1.00  0.00           H  
HETATM 1951  H2  T3P     3     -18.380  -7.219  28.824  1.00  0.00           H  
HETATM 1952 CL   CL      4      -8.707   6.021  24.890  1.00  0.00          Cl1-
HETATM 1953  O   T3P     4      11.994  -0.501 -13.848  1.00  0.00           O  
HETATM 1954  H1  T3P     4      11.523  -1.256 -14.201  1.00  0.00           H  
HETATM 1955  H2  T3P     4      11.320   0.167 -13.726  1.00  0.00           H  
HETATM 1956  O   T3P     5     -18.730   3.568  39.925  1.00  0.00           O  
HETATM 1957  H1  T3P     5     -17.997   3.455  40.530  1.00  0.00           H  
HETATM 1958  H2  T3P     5     -19.398   2.961  40.242  1.00  0.00           H  
HETATM 1959  O   T3P     6      15.115  16.260  -5.623  1.00  0.00           O  
HETATM 1960  H1  T3P     6      15.522  16.406  -4.769  1.00  0.00           H  
HETATM 1961  H2  T3P     6      14.595  17.048  -5.779  1.00  0.00           H  
HETATM 1962  O   T3P     7      14.851 -19.192 -30.035  1.00  0.00           O  
HETATM 1963  H1  T3P     7      15.497 -18.706 -30.548  1.00  0.00           H  
HETATM 1964  H2  T3P     7      15.352 -19.568 -29.312  1.00  0.00           H  
HETATM 1965  O   T3P     8       2.091 -20.177   5.853  1.00  0.00           O  
HETATM 1966  H1  T3P     8       2.493 -20.978   6.190  1.00  0.00           H  
HETATM 1967  H2  T3P     8       2.751 -19.499   5.994  1.00  0.00           H  
HETATM 1968  O   T3P     9       2.235  23.929  21.710  1.00  0.00           O  
HETATM 1969  H1  T3P     9       2.281  24.842  21.994  1.00  0.00           H  
HETATM 1970  H2  T3P     9       1.570  23.925  21.021  1.00  0.00           H  
HETATM 1971  O   T3P    10     -10.741  13.576  17.874  1.00  0.00           O  
HETATM 1972  H1  T3P    10     -11.199  13.751  18.696  1.00  0.00           H  
HETATM 1973  H2  T3P    10     -11.126  12.761  17.553  1.00  0.00           H  
HETATM 1974  O   T3P    11      13.419 -31.599  -6.912  1.00  0.00           O  
HETATM 1975  H1  T3P    11      13.588 -32.472  -6.558  1.00  0.00           H  
HETATM 1976  H2  T3P    11      13.929 -31.565  -7.721  1.00  0.00           H  
HETATM 1977  O   T3P    12       9.478  -4.516 -20.294  1.00  0.00           O  
HETATM 1978  H1  T3P    12       9.724  -4.108 -21.124  1.00  0.00           H  
HETATM 1979  H2  T3P    12       9.725  -3.874 -19.628  1.00  0.00           H  
HETATM 1980  O   T3P    13       5.200  -7.180 -21.068  1.00  0.00           O  
HETATM 1981  H1  T3P    13       5.308  -8.116 -21.239  1.00  0.00           H  
HETATM 1982  H2  T3P    13       4.256  -7.064 -20.957  1.00  0.00           H  
HETATM 1983  O   T3P    14      13.957  -6.185 -36.458  1.00  0.00           O  
HETATM 1984  H1  T3P    14      13.347  -6.696 -35.926  1.00  0.00           H  
HETATM 1985  H2  T3P    14      13.409  -5.782 -37.131  1.00  0.00           H  
HETATM 1986  O   T3P    15     -22.926   1.165  -7.904  1.00  0.00           O  
HETATM 1987  H1  T3P    15     -23.317   0.676  -7.179  1.00  0.00           H  
HETATM 1988  H2  T3P    15     -23.530   1.035  -8.634  1.00  0.00           H  
HETATM 1989  O   T3P    16      23.663  15.020   9.002  1.00  0.00           O  
HETATM 1990  H1  T3P    16      23.211  15.429   8.265  1.00  0.00           H  
HETATM 1991  H2  T3P    16      23.001  14.461   9.409  1.00  0.00           H  
HETATM 1992  O   T3P    17     -13.127   7.095 -18.128  1.00  0.00           O  
HETATM 1993  H1  T3P    17     -12.565   7.499 -18.790  1.00  0.00           H  
HETATM 1994  H2  T3P    17     -13.491   6.324 -18.562  1.00  0.00           H  
HETATM 1995  O   T3P    18       5.869   0.939 -26.421  1.00  0.00           O  
HETATM 1996  H1  T3P    18       5.808   0.108 -26.893  1.00  0.00           H  
HETATM 1997  H2  T3P    18       6.809   1.116 -26.368  1.00  0.00           H  
HETATM 1998  O   T3P    19     -22.334   3.619  -8.881  1.00  0.00           O  
HETATM 1999  H1  T3P    19     -22.843   4.249  -8.371  1.00  0.00           H  
HETATM 2000  H2  T3P    19     -22.302   2.835  -8.332  1.00  0.00           H  
HETATM 2001  O   T3P    20     -19.776  27.919  19.050  1.00  0.00           O  
HETATM 2002  H1  T3P    20     -20.435  27.276  19.311  1.00  0.00           H  
HETATM 2003  H2  T3P    20     -20.207  28.765  19.165  1.00  0.00           H  
HETATM 2004  O   T3P    21     -14.945  -0.421  11.025  1.00  0.00           O  
HETATM 2005  H1  T3P    21     -15.833  -0.615  11.328  1.00  0.00           H  
HETATM 2006  H2  T3P    21     -14.753   0.444  11.386  1.00  0.00           H  
HETATM 2007  O   T3P    22      15.517 -21.218 -33.025  1.00  0.00           O  
HETATM 2008  H1  T3P    22      14.969 -20.957 -33.765  1.00  0.00           H  
HETATM 2009  H2  T3P    22      14.982 -21.032 -32.253  1.00  0.00           H  
HETATM 2010  O   T3P    23       4.207 -25.758 -20.752  1.00  0.00           O  
HETATM 2011  H1  T3P    23       3.603 -25.240 -21.284  1.00  0.00           H  
HETATM 2012  H2  T3P    23       4.935 -25.165 -20.569  1.00  0.00           H  
HETATM 2013  O   T3P    24      10.375 -16.836 -32.057  1.00  0.00           O  
HETATM 2014  H1  T3P    24      10.490 -17.760 -32.280  1.00  0.00           H  
HETATM 2015  H2  T3P    24       9.839 -16.846 -31.264  1.00  0.00           H  
HETATM 2016  O   T3P    25      12.708  14.066 -19.073  1.00  0.00           O  
HETATM 2017  H1  T3P    25      13.205  14.638 -19.659  1.00  0.00           H  
HETATM 2018  H2  T3P    25      12.323  13.407 -19.650  1.00  0.00           H  
HETATM 2019  O   T3P    26      -4.137 -15.704 -20.819  1.00  0.00           O  
HETATM 2020  H1  T3P    26      -5.004 -16.108 -20.818  1.00  0.00           H  
HETATM 2021  H2  T3P    26      -4.306 -14.773 -20.964  1.00  0.00           H  
HETATM 2022  O   T3P    27      -5.876   7.163  23.979  1.00  0.00           O  
HETATM 2023  H1  T3P    27      -5.667   6.552  23.272  1.00  0.00           H  
HETATM 2024  H2  T3P    27      -6.799   6.999  24.173  1.00  0.00           H  
HETATM 2025  O   T3P    28       9.531   0.204  17.098  1.00  0.00           O  
HETATM 2026  H1  T3P    28       9.675   1.046  17.530  1.00  0.00           H  
HETATM 2027  H2  T3P    28       8.706  -0.115  17.462  1.00  0.00           H  
HETATM 2028  O   T3P    29      11.657  -7.623 -27.166  1.00  0.00           O  
HETATM 2029  H1  T3P    29      12.605  -7.568 -27.047  1.00  0.00           H  
HETATM 2030  H2  T3P    29      11.506  -8.512 -27.487  1.00  0.00           H  
HETATM 2031  O   T3P    30      22.181  16.337  -4.990  1.00  0.00           O  
HETATM 2032  H1  T3P    30      22.987  15.822  -5.041  1.00  0.00           H  
HETATM 2033  H2  T3P    30      21.657  16.035  -5.732  1.00  0.00           H  
HETATM 2034  O   T3P    31      13.900  15.480 -21.201  1.00  0.00           O  
HETATM 2035  H1  T3P    31      13.768  14.962 -21.995  1.00  0.00           H  
HETATM 2036  H2  T3P    31      14.724  15.943 -21.351  1.00  0.00           H  
HETATM 2037  O   T3P    32     -14.019  -6.621 -29.568  1.00  0.00           O  
HETATM 2038  H1  T3P    32     -13.113  -6.897 -29.429  1.00  0.00           H  
HETATM 2039  H2  T3P    32     -14.027  -5.693 -29.332  1.00  0.00           H  
HETATM 2040  O   T3P    33     -10.688  -5.268 -30.944  1.00  0.00           O  
HETATM 2041  H1  T3P    33     -11.535  -5.094 -31.355  1.00  0.00           H  
HETATM 2042  H2  T3P    33     -10.566  -4.542 -30.331  1.00  0.00           H  
HETATM 2043  O   T3P    34      18.398   3.014  20.936  1.00  0.00           O  
HETATM 2044  H1  T3P    34      17.537   3.352  20.689  1.00  0.00           H  
HETATM 2045  H2  T3P    34      18.375   2.091  20.683  1.00  0.00           H  
HETATM 2046  O   T3P    35      -9.118 -13.979  16.658  1.00  0.00           O  
HETATM 2047  H1  T3P    35      -8.537 -13.260  16.905  1.00  0.00           H  
HETATM 2048  H2  T3P    35      -9.625 -14.160  17.450  1.00  0.00           H  
HETATM 2049  O   T3P    36      -4.206  14.069  24.385  1.00  0.00           O  
HETATM 2050  H1  T3P    36      -4.247  13.139  24.606  1.00  0.00           H  
HETATM 2051  H2  T3P    36      -4.957  14.213  23.808  1.00  0.00           H  
HETATM 2052  O   T3P    37     -20.890  18.550   9.779  1.00  0.00           O  
HETATM 2053  H1  T3P    37     -20.294  19.131  10.252  1.00  0.00           H  
HETATM 2054  H2  T3P    37     -21.699  19.054   9.693  1.00  0.00           H  
HETATM 2055  O   T3P    38      -4.143  -3.090 -28.813  1.00  0.00           O  
HETATM 2056  H1  T3P    38      -3.237  -3.191 -28.520  1.00  0.00           H  
HETATM 2057  H2  T3P    38      -4.669  -3.278 -28.035  1.00  0.00           H  
HETATM 2058  O   T3P    39       5.050   5.736  23.974  1.00  0.00           O  
HETATM 2059  H1  T3P    39       4.352   6.018  23.383  1.00  0.00           H  
HETATM 2060  H2  T3P    39       4.887   6.217  24.785  1.00  0.00           H  
HETATM 2061  O   T3P    40     -10.201  28.055  42.928  1.00  0.00           O  
HETATM 2062  H1  T3P    40     -10.538  27.364  42.358  1.00  0.00           H  
HETATM 2063  H2  T3P    40      -9.370  28.312  42.528  1.00  0.00           H  
HETATM 2064  O   T3P    41       7.998   4.660 -14.691  1.00  0.00           O  
HETATM 2065  H1  T3P    41       8.185   4.389 -13.792  1.00  0.00           H  
HETATM 2066  H2  T3P    41       7.112   5.021 -14.653  1.00  0.00           H  
HETATM 2067  O   T3P    42     -22.989  -5.598  33.135  1.00  0.00           O  
HETATM 2068  H1  T3P    42     -23.177  -4.720  32.803  1.00  0.00           H  
HETATM 2069  H2  T3P    42     -23.622  -6.163  32.693  1.00  0.00           H  
HETATM 2070  O   T3P    43     -17.199  13.380  -9.124  1.00  0.00           O  
HETATM 2071  H1  T3P    43     -16.824  13.900  -9.835  1.00  0.00           H  
HETATM 2072  H2  T3P    43     -18.036  13.803  -8.933  1.00  0.00           H  
HETATM 2073  O   T3P    44      -4.067  -0.947 -23.952  1.00  0.00           O  
HETATM 2074  H1  T3P    44      -4.980  -1.144 -24.161  1.00  0.00           H  
HETATM 2075  H2  T3P    44      -4.032  -0.954 -22.996  1.00  0.00           H  
HETATM 2076  O   T3P    45      14.420 -20.832 -23.909  1.00  0.00           O  
HETATM 2077  H1  T3P    45      14.932 -20.025 -23.961  1.00  0.00           H  
HETATM 2078  H2  T3P    45      13.710 -20.707 -24.539  1.00  0.00           H  
HETATM 2079  O   T3P    46       2.702  10.006  24.326  1.00  0.00           O  
HETATM 2080  H1  T3P    46       1.800  10.318  24.401  1.00  0.00           H  
HETATM 2081  H2  T3P    46       2.663   9.318  23.661  1.00  0.00           H  
HETATM 2082  O   T3P    47      -5.306  20.606  39.618  1.00  0.00           O  
HETATM 2083  H1  T3P    47      -6.212  20.814  39.390  1.00  0.00           H  
HETATM 2084  H2  T3P    47      -5.230  19.664  39.463  1.00  0.00           H  
HETATM 2085  O   T3P    48     -14.203  14.620  -1.790  1.00  0.00           O  
HETATM 2086  H1  T3P    48     -13.571  15.171  -2.252  1.00  0.00           H  
HETATM 2087  H2  T3P    48     -14.666  14.152  -2.485  1.00  0.00           H  
HETATM 2088  O   T3P    49     -21.508   1.976  24.927  1.00  0.00           O  
HETATM 2089  H1  T3P    49     -20.871   2.679  25.054  1.00  0.00           H  
HETATM 2090  H2  T3P    49     -21.403   1.718  24.011  1.00  0.00           H  
HETATM 2091  O   T3P    50     -24.611   1.914 -18.868  1.00  0.00           O  
HETATM 2092  H1  T3P    50     -23.980   1.570 -18.235  1.00  0.00           H  
HETATM 2093  H2  T3P    50     -25.448   1.531 -18.604  1.00  0.00           H  
HETATM 2094  O   T3P    51      -7.974   7.920 -16.721  1.00  0.00           O  
HETATM 2095  H1  T3P    51      -7.738   7.708 -17.624  1.00  0.00           H  
HETATM 2096  H2  T3P    51      -7.790   7.119 -16.230  1.00  0.00           H  
HETATM 2097  O   T3P    52      -4.544 -12.252 -25.197  1.00  0.00           O  
HETATM 2098  H1  T3P    52      -5.180 -12.260 -25.912  1.00  0.00           H  
HETATM 2099  H2  T3P    52      -5.075 -12.209 -24.402  1.00  0.00           H  
HETATM 2100  O   T3P    53     -15.410  27.581  51.385  1.00  0.00           O  
HETATM 2101  H1  T3P    53     -15.523  28.526  51.281  1.00  0.00           H  
HETATM 2102  H2  T3P    53     -16.179  27.199  50.962  1.00  0.00           H  
HETATM 2103  O   T3P    54      15.393 -31.599   1.477  1.00  0.00           O  
HETATM 2104  H1  T3P    54      14.927 -30.847   1.842  1.00  0.00           H  
HETATM 2105  H2  T3P    54      14.925 -32.361   1.820  1.00  0.00           H  
HETATM 2106  O   T3P    55      11.257  -0.819  25.637  1.00  0.00           O  
HETATM 2107  H1  T3P    55      10.634  -0.263  26.104  1.00  0.00           H  
HETATM 2108  H2  T3P    55      11.683  -0.231  25.013  1.00  0.00           H  
HETATM 2109  O   T3P    56       5.145  -7.127 -24.559  1.00  0.00           O  
HETATM 2110  H1  T3P    56       5.466  -6.565 -25.264  1.00  0.00           H  
HETATM 2111  H2  T3P    56       5.932  -7.536 -24.201  1.00  0.00           H  
HETATM 2112  O   T3P    57     -19.359  22.370  47.474  1.00  0.00           O  
HETATM 2113  H1  T3P    57     -19.239  21.688  48.135  1.00  0.00           H  
HETATM 2114  H2  T3P    57     -18.472  22.577  47.179  1.00  0.00           H  
HETATM 2115  O   T3P    58       2.226   6.668  28.896  1.00  0.00           O  
HETATM 2116  H1  T3P    58       2.597   6.738  28.016  1.00  0.00           H  
HETATM 2117  H2  T3P    58       1.464   7.247  28.881  1.00  0.00           H  
HETATM 2118  O   T3P    59       2.124   3.714  25.265  1.00  0.00           O  
HETATM 2119  H1  T3P    59       2.837   4.338  25.128  1.00  0.00           H  
HETATM 2120  H2  T3P    59       1.751   3.582  24.394  1.00  0.00           H  
HETATM 2121  O   T3P    60     -11.218  14.579  31.588  1.00  0.00           O  
HETATM 2122  H1  T3P    60     -10.461  15.142  31.426  1.00  0.00           H  
HETATM 2123  H2  T3P    60     -11.420  14.195  30.735  1.00  0.00           H  
HETATM 2124  O   T3P    61      18.132 -20.900 -32.203  1.00  0.00           O  
HETATM 2125  H1  T3P    61      17.181 -20.793 -32.197  1.00  0.00           H  
HETATM 2126  H2  T3P    61      18.457 -20.128 -32.667  1.00  0.00           H  
HETATM 2127  O   T3P    62       4.981 -20.877 -30.233  1.00  0.00           O  
HETATM 2128  H1  T3P    62       4.511 -21.173 -31.013  1.00  0.00           H  
HETATM 2129  H2  T3P    62       4.558 -20.051 -29.997  1.00  0.00           H  
HETATM 2130  O   T3P    63     -19.991 -15.979   1.875  1.00  0.00           O  
HETATM 2131  H1  T3P    63     -19.950 -15.540   2.725  1.00  0.00           H  
HETATM 2132  H2  T3P    63     -19.158 -15.766   1.454  1.00  0.00           H  
HETATM 2133  O   T3P    64      -8.639  20.786  -1.653  1.00  0.00           O  
HETATM 2134  H1  T3P    64      -7.754  20.940  -1.984  1.00  0.00           H  
HETATM 2135  H2  T3P    64      -8.751  21.432  -0.955  1.00  0.00           H  
HETATM 2136  O   T3P    65      13.825  14.613  -1.180  1.00  0.00           O  
HETATM 2137  H1  T3P    65      13.279  14.489  -0.403  1.00  0.00           H  
HETATM 2138  H2  T3P    65      13.327  15.217  -1.730  1.00  0.00           H  
HETATM 2139  O   T3P    66      15.984   8.271  -6.959  1.00  0.00           O  
HETATM 2140  H1  T3P    66      15.778   8.113  -6.038  1.00  0.00           H  
HETATM 2141  H2  T3P    66      16.852   7.887  -7.081  1.00  0.00           H  
HETATM 2142  O   T3P    67     -13.734  12.480  46.174  1.00  0.00           O  
HETATM 2143  H1  T3P    67     -13.966  12.199  47.059  1.00  0.00           H  
HETATM 2144  H2  T3P    67     -14.547  12.833  45.813  1.00  0.00           H  
HETATM 2145  O   T3P    68       1.187  20.017   9.868  1.00  0.00           O  
HETATM 2146  H1  T3P    68       0.270  19.776  10.001  1.00  0.00           H  
HETATM 2147  H2  T3P    68       1.681  19.244  10.141  1.00  0.00           H  
HETATM 2148  O   T3P    69     -20.937  12.523  23.687  1.00  0.00           O  
HETATM 2149  H1  T3P    69     -20.661  12.463  24.602  1.00  0.00           H  
HETATM 2150  H2  T3P    69     -20.142  12.768  23.213  1.00  0.00           H  
HETATM 2151  O   T3P    70      -3.779 -15.740  20.246  1.00  0.00           O  
HETATM 2152  H1  T3P    70      -4.635 -15.422  19.958  1.00  0.00           H  
HETATM 2153  H2  T3P    70      -3.544 -16.412  19.606  1.00  0.00           H  
HETATM 2154  O   T3P    71      14.398 -29.859  -4.091  1.00  0.00           O  
HETATM 2155  H1  T3P    71      15.105 -29.348  -3.699  1.00  0.00           H  
HETATM 2156  H2  T3P    71      13.917 -29.231  -4.630  1.00  0.00           H  
HETATM 2157  O   T3P    72      -2.835  15.521  12.659  1.00  0.00           O  
HETATM 2158  H1  T3P    72      -3.570  14.959  12.905  1.00  0.00           H  
HETATM 2159  H2  T3P    72      -2.964  15.688  11.726  1.00  0.00           H  
HETATM 2160  O   T3P    73       3.437  20.711   7.954  1.00  0.00           O  
HETATM 2161  H1  T3P    73       2.774  20.431   8.585  1.00  0.00           H  
HETATM 2162  H2  T3P    73       2.964  21.276   7.344  1.00  0.00           H  
HETATM 2163  O   T3P    74      -0.745 -11.362 -30.037  1.00  0.00           O  
HETATM 2164  H1  T3P    74      -1.044 -10.532 -30.406  1.00  0.00           H  
HETATM 2165  H2  T3P    74      -0.342 -11.123 -29.202  1.00  0.00           H  
HETATM 2166  O   T3P    75       4.531   8.551  34.263  1.00  0.00           O  
HETATM 2167  H1  T3P    75       4.886   9.363  34.625  1.00  0.00           H  
HETATM 2168  H2  T3P    75       5.229   7.908  34.388  1.00  0.00           H  
HETATM 2169  O   T3P    76       5.252 -12.389 -28.265  1.00  0.00           O  
HETATM 2170  H1  T3P    76       5.640 -12.122 -29.098  1.00  0.00           H  
HETATM 2171  H2  T3P    76       5.047 -13.316 -28.382  1.00  0.00           H  
HETATM 2172  O   T3P    77     -20.190  13.984  28.476  1.00  0.00           O  
HETATM 2173  H1  T3P    77     -20.466  13.587  27.650  1.00  0.00           H  
HETATM 2174  H2  T3P    77     -19.406  13.495  28.727  1.00  0.00           H  
HETATM 2175  O   T3P    78       0.134 -16.404  -8.925  1.00  0.00           O  
HETATM 2176  H1  T3P    78       0.703 -17.172  -8.972  1.00  0.00           H  
HETATM 2177  H2  T3P    78      -0.638 -16.645  -9.438  1.00  0.00           H  
HETATM 2178  O   T3P    79       5.658 -20.100   3.106  1.00  0.00           O  
HETATM 2179  H1  T3P    79       5.793 -20.764   2.429  1.00  0.00           H  
HETATM 2180  H2  T3P    79       6.171 -20.411   3.852  1.00  0.00           H  
HETATM 2181  O   T3P    80     -16.992  -6.052 -20.567  1.00  0.00           O  
HETATM 2182  H1  T3P    80     -17.168  -6.052 -21.507  1.00  0.00           H  
HETATM 2183  H2  T3P    80     -16.250  -6.647 -20.461  1.00  0.00           H  
HETATM 2184  O   T3P    81      18.634   1.326  16.318  1.00  0.00           O  
HETATM 2185  H1  T3P    81      19.057   1.238  17.173  1.00  0.00           H  
HETATM 2186  H2  T3P    81      18.880   0.531  15.845  1.00  0.00           H  
HETATM 2187  O   T3P    82     -13.903  10.699   5.921  1.00  0.00           O  
HETATM 2188  H1  T3P    82     -14.605  11.035   6.479  1.00  0.00           H  
HETATM 2189  H2  T3P    82     -14.308  10.599   5.060  1.00  0.00           H  
HETATM 2190  O   T3P    83     -20.945  -4.126  16.516  1.00  0.00           O  
HETATM 2191  H1  T3P    83     -20.987  -3.307  16.023  1.00  0.00           H  
HETATM 2192  H2  T3P    83     -20.514  -3.891  17.337  1.00  0.00           H  
HETATM 2193  O   T3P    84       1.191 -19.589 -26.990  1.00  0.00           O  
HETATM 2194  H1  T3P    84       1.676 -18.811 -26.714  1.00  0.00           H  
HETATM 2195  H2  T3P    84       0.271 -19.340 -26.905  1.00  0.00           H  
HETATM 2196  O   T3P    85      13.295 -26.861 -41.591  1.00  0.00           O  
HETATM 2197  H1  T3P    85      13.351 -26.664 -42.526  1.00  0.00           H  
HETATM 2198  H2  T3P    85      13.879 -27.609 -41.468  1.00  0.00           H  
HETATM 2199  O   T3P    86      11.412  -8.155 -32.467  1.00  0.00           O  
HETATM 2200  H1  T3P    86      11.466  -8.442 -31.556  1.00  0.00           H  
HETATM 2201  H2  T3P    86      11.066  -7.264 -32.418  1.00  0.00           H  
HETATM 2202  O   T3P    87      -7.344  -1.085 -27.413  1.00  0.00           O  
HETATM 2203  H1  T3P    87      -7.413  -0.210 -27.031  1.00  0.00           H  
HETATM 2204  H2  T3P    87      -7.187  -0.928 -28.344  1.00  0.00           H  
HETATM 2205  O   T3P    88       9.767  19.414 -20.598  1.00  0.00           O  
HETATM 2206  H1  T3P    88       9.052  18.861 -20.283  1.00  0.00           H  
HETATM 2207  H2  T3P    88      10.056  19.896 -19.823  1.00  0.00           H  
HETATM 2208  O   T3P    89      19.966 -33.148 -16.245  1.00  0.00           O  
HETATM 2209  H1  T3P    89      19.196 -32.676 -15.926  1.00  0.00           H  
HETATM 2210  H2  T3P    89      19.939 -33.035 -17.195  1.00  0.00           H  
HETATM 2211  O   T3P    90     -13.925  30.627   2.874  1.00  0.00           O  
HETATM 2212  H1  T3P    90     -14.394  30.469   3.693  1.00  0.00           H  
HETATM 2213  H2  T3P    90     -14.599  30.567   2.196  1.00  0.00           H  
HETATM 2214  O   T3P    91      15.833 -17.973 -40.569  1.00  0.00           O  
HETATM 2215  H1  T3P    91      15.080 -17.385 -40.510  1.00  0.00           H  
HETATM 2216  H2  T3P    91      16.532 -17.517 -40.101  1.00  0.00           H  
HETATM 2217  O   T3P    92      -2.254   6.450  23.197  1.00  0.00           O  
HETATM 2218  H1  T3P    92      -3.066   5.979  23.008  1.00  0.00           H  
HETATM 2219  H2  T3P    92      -1.751   5.850  23.748  1.00  0.00           H  
HETATM 2220  O   T3P    93      19.397 -20.078 -54.485  1.00  0.00           O  
HETATM 2221  H1  T3P    93      19.573 -20.935 -54.097  1.00  0.00           H  
HETATM 2222  H2  T3P    93      20.100 -19.954 -55.122  1.00  0.00           H  
HETATM 2223  O   T3P    94      10.274 -22.011 -32.724  1.00  0.00           O  
HETATM 2224  H1  T3P    94      10.221 -22.642 -33.442  1.00  0.00           H  
HETATM 2225  H2  T3P    94       9.896 -22.469 -31.974  1.00  0.00           H  
HETATM 2226  O   T3P    95      13.696  -3.943  15.802  1.00  0.00           O  
HETATM 2227  H1  T3P    95      13.433  -4.856  15.686  1.00  0.00           H  
HETATM 2228  H2  T3P    95      14.307  -3.776  15.084  1.00  0.00           H  
HETATM 2229  O   T3P    96       8.069 -20.156 -44.022  1.00  0.00           O  
HETATM 2230  H1  T3P    96       7.423 -20.530 -44.621  1.00  0.00           H  
HETATM 2231  H2  T3P    96       8.050 -19.216 -44.204  1.00  0.00           H  
HETATM 2232  O   T3P    97     -19.167  -7.773  -3.757  1.00  0.00           O  
HETATM 2233  H1  T3P    97     -19.703  -7.880  -4.543  1.00  0.00           H  
HETATM 2234  H2  T3P    97     -19.290  -6.857  -3.506  1.00  0.00           H  
HETATM 2235  O   T3P    98     -14.028   0.428 -21.869  1.00  0.00           O  
HETATM 2236  H1  T3P    98     -13.387   1.137 -21.924  1.00  0.00           H  
HETATM 2237  H2  T3P    98     -13.671  -0.166 -21.209  1.00  0.00           H  
HETATM 2238  O   T3P    99      -0.083  14.916  13.184  1.00  0.00           O  
HETATM 2239  H1  T3P    99       0.130  15.071  14.104  1.00  0.00           H  
HETATM 2240  H2  T3P    99      -1.036  14.832  13.169  1.00  0.00           H  
HETATM 2241  O   T3P   100       3.793 -17.044  13.247  1.00  0.00           O  
HETATM 2242  H1  T3P   100       4.580 -17.146  12.711  1.00  0.00           H  
HETATM 2243  H2  T3P   100       3.089 -17.409  12.711  1.00  0.00           H  
HETATM 2244  O   T3P   101     -14.787   4.654 -15.927  1.00  0.00           O  
HETATM 2245  H1  T3P   101     -14.394   5.341 -15.389  1.00  0.00           H  
HETATM 2246  H2  T3P   101     -15.293   5.127 -16.588  1.00  0.00           H  
HETATM 2247  O   T3P   102     -17.855 -16.019 -17.840  1.00  0.00           O  
HETATM 2248  H1  T3P   102     -17.857 -16.385 -18.724  1.00  0.00           H  
HETATM 2249  H2  T3P   102     -17.814 -15.072 -17.971  1.00  0.00           H  
HETATM 2250  O   T3P   103      25.878  13.452  -1.247  1.00  0.00           O  
HETATM 2251  H1  T3P   103      25.473  14.049  -0.618  1.00  0.00           H  
HETATM 2252  H2  T3P   103      25.152  13.148  -1.792  1.00  0.00           H  
HETATM 2253  O   T3P   104      -4.619  22.696  -7.629  1.00  0.00           O  
HETATM 2254  H1  T3P   104      -4.444  22.734  -6.689  1.00  0.00           H  
HETATM 2255  H2  T3P   104      -5.371  23.275  -7.756  1.00  0.00           H  
HETATM 2256  O   T3P   105      17.069   3.959 -15.230  1.00  0.00           O  
HETATM 2257  H1  T3P   105      17.707   3.603 -15.848  1.00  0.00           H  
HETATM 2258  H2  T3P   105      16.456   4.454 -15.774  1.00  0.00           H  
HETATM 2259  O   T3P   106      18.393 -25.594 -21.639  1.00  0.00           O  
HETATM 2260  H1  T3P   106      18.364 -25.976 -20.762  1.00  0.00           H  
HETATM 2261  H2  T3P   106      19.308 -25.677 -21.907  1.00  0.00           H  
HETATM 2262  O   T3P   107       0.766   6.388  19.996  1.00  0.00           O  
HETATM 2263  H1  T3P   107       0.878   5.526  19.597  1.00  0.00           H  
HETATM 2264  H2  T3P   107       1.541   6.881  19.726  1.00  0.00           H  
HETATM 2265  O   T3P   108      -5.533  11.334  17.261  1.00  0.00           O  
HETATM 2266  H1  T3P   108      -5.988  10.591  16.862  1.00  0.00           H  
HETATM 2267  H2  T3P   108      -6.181  12.038  17.263  1.00  0.00           H  
HETATM 2268  O   T3P   109      -9.349   1.132  33.468  1.00  0.00           O  
HETATM 2269  H1  T3P   109      -8.859   0.336  33.670  1.00  0.00           H  
HETATM 2270  H2  T3P   109      -8.928   1.480  32.681  1.00  0.00           H  
HETATM 2271  O   T3P   110      -1.616  -5.765  23.862  1.00  0.00           O  
HETATM 2272  H1  T3P   110      -1.149  -5.672  23.031  1.00  0.00           H  
HETATM 2273  H2  T3P   110      -2.496  -6.047  23.611  1.00  0.00           H  
HETATM 2274  O   T3P   111      13.026   5.187  14.114  1.00  0.00           O  
HETATM 2275  H1  T3P   111      13.592   4.872  13.410  1.00  0.00           H  
HETATM 2276  H2  T3P   111      12.970   6.132  13.973  1.00  0.00           H  
HETATM 2277  O   T3P   112      -4.501  24.836   8.755  1.00  0.00           O  
HETATM 2278  H1  T3P   112      -4.989  24.076   9.071  1.00  0.00           H  
HETATM 2279  H2  T3P   112      -4.908  25.582   9.195  1.00  0.00           H  
HETATM 2280  O   T3P   113       8.231  17.928  26.666  1.00  0.00           O  
HETATM 2281  H1  T3P   113       8.535  18.107  25.776  1.00  0.00           H  
HETATM 2282  H2  T3P   113       8.717  18.544  27.214  1.00  0.00           H  
HETATM 2283  O   T3P   114     -18.171  20.306  -6.350  1.00  0.00           O  
HETATM 2284  H1  T3P   114     -17.227  20.465  -6.382  1.00  0.00           H  
HETATM 2285  H2  T3P   114     -18.560  21.180  -6.316  1.00  0.00           H  
HETATM 2286  O   T3P   115      -4.189 -12.626 -15.849  1.00  0.00           O  
HETATM 2287  H1  T3P   115      -3.416 -13.076 -16.188  1.00  0.00           H  
HETATM 2288  H2  T3P   115      -3.989 -12.466 -14.926  1.00  0.00           H  
HETATM 2289  O   T3P   116      -0.443  20.796   3.025  1.00  0.00           O  
HETATM 2290  H1  T3P   116       0.008  21.506   3.482  1.00  0.00           H  
HETATM 2291  H2  T3P   116       0.261  20.240   2.693  1.00  0.00           H  
HETATM 2292  O   T3P   117     -13.627  10.975  36.476  1.00  0.00           O  
HETATM 2293  H1  T3P   117     -14.140  10.211  36.739  1.00  0.00           H  
HETATM 2294  H2  T3P   117     -12.819  10.610  36.116  1.00  0.00           H  
HETATM 2295  O   T3P   118      -3.802   9.400  37.439  1.00  0.00           O  
HETATM 2296  H1  T3P   118      -4.662   9.729  37.703  1.00  0.00           H  
HETATM 2297  H2  T3P   118      -3.932   8.460  37.316  1.00  0.00           H  
HETATM 2298  O   T3P   119      18.312 -26.076 -54.816  1.00  0.00           O  
HETATM 2299  H1  T3P   119      18.798 -26.378 -54.049  1.00  0.00           H  
HETATM 2300  H2  T3P   119      17.802 -26.837 -55.093  1.00  0.00           H  
HETATM 2301  O   T3P   120      12.830 -26.717 -53.624  1.00  0.00           O  
HETATM 2302  H1  T3P   120      13.361 -25.927 -53.726  1.00  0.00           H  
HETATM 2303  H2  T3P   120      12.079 -26.435 -53.102  1.00  0.00           H  
HETATM 2304  O   T3P   121       6.771 -26.249   0.918  1.00  0.00           O  
HETATM 2305  H1  T3P   121       5.837 -26.179   0.720  1.00  0.00           H  
HETATM 2306  H2  T3P   121       6.840 -26.003   1.841  1.00  0.00           H  
HETATM 2307  O   T3P   122      -6.439 -22.376  -0.451  1.00  0.00           O  
HETATM 2308  H1  T3P   122      -5.690 -22.828  -0.062  1.00  0.00           H  
HETATM 2309  H2  T3P   122      -7.198 -22.891  -0.178  1.00  0.00           H  
HETATM 2310  O   T3P   123       3.155 -23.378 -21.864  1.00  0.00           O  
HETATM 2311  H1  T3P   123       3.761 -23.371 -22.605  1.00  0.00           H  
HETATM 2312  H2  T3P   123       3.202 -22.491 -21.507  1.00  0.00           H  
HETATM 2313  O   T3P   124      21.657 -14.055  -5.353  1.00  0.00           O  
HETATM 2314  H1  T3P   124      21.442 -14.531  -4.551  1.00  0.00           H  
HETATM 2315  H2  T3P   124      22.241 -14.643  -5.832  1.00  0.00           H  
HETATM 2316  O   T3P   125       2.500  20.668  35.348  1.00  0.00           O  
HETATM 2317  H1  T3P   125       3.175  20.479  36.000  1.00  0.00           H  
HETATM 2318  H2  T3P   125       2.073  21.463  35.668  1.00  0.00           H  
HETATM 2319  O   T3P   126     -18.081  -7.629   3.058  1.00  0.00           O  
HETATM 2320  H1  T3P   126     -17.180  -7.773   2.767  1.00  0.00           H  
HETATM 2321  H2  T3P   126     -17.992  -7.182   3.900  1.00  0.00           H  
HETATM 2322  O   T3P   127       3.553  -5.020 -23.358  1.00  0.00           O  
HETATM 2323  H1  T3P   127       3.651  -5.885 -23.756  1.00  0.00           H  
HETATM 2324  H2  T3P   127       3.460  -5.196 -22.422  1.00  0.00           H  
HETATM 2325  O   T3P   128      -0.885  13.639  16.862  1.00  0.00           O  
HETATM 2326  H1  T3P   128      -1.538  13.155  16.356  1.00  0.00           H  
HETATM 2327  H2  T3P   128      -0.528  12.994  17.472  1.00  0.00           H  
HETATM 2328  O   T3P   129      14.206  -9.039 -19.874  1.00  0.00           O  
HETATM 2329  H1  T3P   129      14.533  -9.621 -20.560  1.00  0.00           H  
HETATM 2330  H2  T3P   129      13.728  -9.615 -19.277  1.00  0.00           H  
HETATM 2331  O   T3P   130     -20.123  -1.455  29.429  1.00  0.00           O  
HETATM 2332  H1  T3P   130     -20.582  -2.045  30.027  1.00  0.00           H  
HETATM 2333  H2  T3P   130     -19.747  -0.783  29.997  1.00  0.00           H  
HETATM 2334  O   T3P   131      19.057   5.132 -30.931  1.00  0.00           O  
HETATM 2335  H1  T3P   131      18.715   4.542 -30.260  1.00  0.00           H  
HETATM 2336  H2  T3P   131      18.290   5.619 -31.235  1.00  0.00           H  
HETATM 2337  O   T3P   132     -21.999 -10.053 -28.541  1.00  0.00           O  
HETATM 2338  H1  T3P   132     -21.609  -9.417 -29.141  1.00  0.00           H  
HETATM 2339  H2  T3P   132     -21.420 -10.050 -27.779  1.00  0.00           H  
HETATM 2340  O   T3P   133     -14.100  13.145  10.125  1.00  0.00           O  
HETATM 2341  H1  T3P   133     -14.248  13.846   9.490  1.00  0.00           H  
HETATM 2342  H2  T3P   133     -14.241  12.338   9.629  1.00  0.00           H  
HETATM 2343  O   T3P   134      -7.824  19.411   4.497  1.00  0.00           O  
HETATM 2344  H1  T3P   134      -7.272  20.060   4.933  1.00  0.00           H  
HETATM 2345  H2  T3P   134      -7.743  19.615   3.565  1.00  0.00           H  
HETATM 2346  O   T3P   135      15.921   4.478 -27.425  1.00  0.00           O  
HETATM 2347  H1  T3P   135      15.333   4.233 -28.140  1.00  0.00           H  
HETATM 2348  H2  T3P   135      16.797   4.431 -27.808  1.00  0.00           H  
HETATM 2349  O   T3P   136      -7.571  10.528 -11.509  1.00  0.00           O  
HETATM 2350  H1  T3P   136      -8.236  10.645 -12.188  1.00  0.00           H  
HETATM 2351  H2  T3P   136      -7.409   9.585 -11.491  1.00  0.00           H  
HETATM 2352  O   T3P   137      13.900  17.739 -17.272  1.00  0.00           O  
HETATM 2353  H1  T3P   137      14.704  17.292 -17.539  1.00  0.00           H  
HETATM 2354  H2  T3P   137      13.327  17.678 -18.037  1.00  0.00           H  
HETATM 2355  O   T3P   138     -16.145 -13.891  -8.698  1.00  0.00           O  
HETATM 2356  H1  T3P   138     -15.364 -13.690  -9.213  1.00  0.00           H  
HETATM 2357  H2  T3P   138     -16.326 -13.087  -8.212  1.00  0.00           H  
HETATM 2358  O   T3P   139       4.288  11.876  22.129  1.00  0.00           O  
HETATM 2359  H1  T3P   139       4.047  11.312  22.864  1.00  0.00           H  
HETATM 2360  H2  T3P   139       4.425  12.738  22.522  1.00  0.00           H  
HETATM 2361  O   T3P   140      -8.249  25.334   7.926  1.00  0.00           O  
HETATM 2362  H1  T3P   140      -7.639  24.766   8.396  1.00  0.00           H  
HETATM 2363  H2  T3P   140      -8.097  26.205   8.292  1.00  0.00           H  
HETATM 2364  O   T3P   141      -8.912 -13.402 -33.335  1.00  0.00           O  
HETATM 2365  H1  T3P   141      -8.524 -13.467 -32.462  1.00  0.00           H  
HETATM 2366  H2  T3P   141      -8.180 -13.170 -33.906  1.00  0.00           H  
HETATM 2367  O   T3P   142       7.374  -6.876 -17.948  1.00  0.00           O  
HETATM 2368  H1  T3P   142       7.297  -6.082 -17.419  1.00  0.00           H  
HETATM 2369  H2  T3P   142       6.628  -7.415 -17.683  1.00  0.00           H  
HETATM 2370  O   T3P   143      17.257 -12.196 -19.837  1.00  0.00           O  
HETATM 2371  H1  T3P   143      16.498 -12.194 -20.421  1.00  0.00           H  
HETATM 2372  H2  T3P   143      17.468 -13.122 -19.720  1.00  0.00           H  
HETATM 2373  O   T3P   144     -16.968  34.066  11.080  1.00  0.00           O  
HETATM 2374  H1  T3P   144     -17.621  33.676  10.499  1.00  0.00           H  
HETATM 2375  H2  T3P   144     -16.240  34.296  10.503  1.00  0.00           H  
HETATM 2376  O   T3P   145      -0.192  14.694  21.276  1.00  0.00           O  
HETATM 2377  H1  T3P   145      -0.172  15.393  20.622  1.00  0.00           H  
HETATM 2378  H2  T3P   145      -1.091  14.698  21.605  1.00  0.00           H  
HETATM 2379  O   T3P   146     -13.011  -9.601  14.825  1.00  0.00           O  
HETATM 2380  H1  T3P   146     -12.830 -10.266  15.488  1.00  0.00           H  
HETATM 2381  H2  T3P   146     -12.997 -10.079  13.995  1.00  0.00           H  
HETATM 2382  O   T3P   147      13.814   7.661 -12.304  1.00  0.00           O  
HETATM 2383  H1  T3P   147      13.402   7.920 -13.128  1.00  0.00           H  
HETATM 2384  H2  T3P   147      13.102   7.676 -11.664  1.00  0.00           H  
HETATM 2385  O   T3P   148      -0.358 -22.800 -23.339  1.00  0.00           O  
HETATM 2386  H1  T3P   148       0.134 -23.057 -24.118  1.00  0.00           H  
HETATM 2387  H2  T3P   148      -1.083 -22.273 -23.676  1.00  0.00           H  
HETATM 2388  O   T3P   149      18.540   7.157  -0.155  1.00  0.00           O  
HETATM 2389  H1  T3P   149      19.428   7.435   0.070  1.00  0.00           H  
HETATM 2390  H2  T3P   149      18.537   6.212  -0.002  1.00  0.00           H  
HETATM 2391  O   T3P   150      -3.090 -17.968 -11.282  1.00  0.00           O  
HETATM 2392  H1  T3P   150      -2.881 -17.620 -10.415  1.00  0.00           H  
HETATM 2393  H2  T3P   150      -4.031 -17.819 -11.380  1.00  0.00           H  
HETATM 2394  O   T3P   151      17.838 -28.549 -24.402  1.00  0.00           O  
HETATM 2395  H1  T3P   151      18.488 -28.093 -24.936  1.00  0.00           H  
HETATM 2396  H2  T3P   151      18.328 -29.250 -23.974  1.00  0.00           H  
HETATM 2397  O   T3P   152       4.897  18.002  33.752  1.00  0.00           O  
HETATM 2398  H1  T3P   152       5.465  17.775  34.488  1.00  0.00           H  
HETATM 2399  H2  T3P   152       4.015  18.018  34.125  1.00  0.00           H  
HETATM 2400  O   T3P   153       6.559  16.884  35.641  1.00  0.00           O  
HETATM 2401  H1  T3P   153       6.485  16.800  36.592  1.00  0.00           H  
HETATM 2402  H2  T3P   153       6.631  15.983  35.326  1.00  0.00           H  
HETATM 2403  O   T3P   154       7.472   1.652 -31.316  1.00  0.00           O  
HETATM 2404  H1  T3P   154       8.336   1.868 -30.965  1.00  0.00           H  
HETATM 2405  H2  T3P   154       7.643   1.356 -32.210  1.00  0.00           H  
HETATM 2406  O   T3P   155      13.325  10.986 -14.971  1.00  0.00           O  
HETATM 2407  H1  T3P   155      13.398  11.636 -15.669  1.00  0.00           H  
HETATM 2408  H2  T3P   155      13.896  11.314 -14.276  1.00  0.00           H  
HETATM 2409  O   T3P   156      -1.916   2.265  17.947  1.00  0.00           O  
HETATM 2410  H1  T3P   156      -2.050   1.321  17.858  1.00  0.00           H  
HETATM 2411  H2  T3P   156      -1.254   2.349  18.633  1.00  0.00           H  
HETATM 2412  O   T3P   157      20.135 -11.490  -2.428  1.00  0.00           O  
HETATM 2413  H1  T3P   157      20.221 -10.601  -2.085  1.00  0.00           H  
HETATM 2414  H2  T3P   157      19.191 -11.622  -2.518  1.00  0.00           H  
HETATM 2415  O   T3P   158       5.341 -19.784 -21.663  1.00  0.00           O  
HETATM 2416  H1  T3P   158       5.440 -20.326 -22.446  1.00  0.00           H  
HETATM 2417  H2  T3P   158       4.412 -19.553 -21.647  1.00  0.00           H  
HETATM 2418  O   T3P   159     -13.977  -4.912  -5.793  1.00  0.00           O  
HETATM 2419  H1  T3P   159     -13.884  -4.289  -5.072  1.00  0.00           H  
HETATM 2420  H2  T3P   159     -14.800  -5.366  -5.612  1.00  0.00           H  
HETATM 2421  O   T3P   160      14.030   4.141   7.237  1.00  0.00           O  
HETATM 2422  H1  T3P   160      13.192   4.373   6.838  1.00  0.00           H  
HETATM 2423  H2  T3P   160      14.041   4.617   8.068  1.00  0.00           H  
HETATM 2424  O   T3P   161       5.683  12.607  28.096  1.00  0.00           O  
HETATM 2425  H1  T3P   161       4.814  12.265  27.883  1.00  0.00           H  
HETATM 2426  H2  T3P   161       5.592  13.557  28.021  1.00  0.00           H  
HETATM 2427  O   T3P   162      20.917 -18.007 -13.544  1.00  0.00           O  
HETATM 2428  H1  T3P   162      20.969 -18.942 -13.743  1.00  0.00           H  
HETATM 2429  H2  T3P   162      21.827 -17.738 -13.420  1.00  0.00           H  
HETATM 2430  O   T3P   163      -8.543  28.724  -3.683  1.00  0.00           O  
HETATM 2431  H1  T3P   163      -9.141  29.438  -3.909  1.00  0.00           H  
HETATM 2432  H2  T3P   163      -8.839  28.427  -2.823  1.00  0.00           H  
HETATM 2433  O   T3P   164       3.366 -23.354 -18.829  1.00  0.00           O  
HETATM 2434  H1  T3P   164       3.925 -23.875 -18.254  1.00  0.00           H  
HETATM 2435  H2  T3P   164       3.351 -23.839 -19.654  1.00  0.00           H  
HETATM 2436  O   T3P   165     -11.142  24.659  45.948  1.00  0.00           O  
HETATM 2437  H1  T3P   165     -10.185  24.668  45.964  1.00  0.00           H  
HETATM 2438  H2  T3P   165     -11.367  23.884  45.434  1.00  0.00           H  
HETATM 2439  O   T3P   166      23.494  12.143   2.095  1.00  0.00           O  
HETATM 2440  H1  T3P   166      24.416  11.976   2.290  1.00  0.00           H  
HETATM 2441  H2  T3P   166      23.330  13.019   2.446  1.00  0.00           H  
HETATM 2442  O   T3P   167      17.339 -22.668 -12.052  1.00  0.00           O  
HETATM 2443  H1  T3P   167      17.301 -22.288 -12.930  1.00  0.00           H  
HETATM 2444  H2  T3P   167      18.176 -23.131 -12.027  1.00  0.00           H  
HETATM 2445  O   T3P   168       0.253 -20.351  -9.979  1.00  0.00           O  
HETATM 2446  H1  T3P   168       1.050 -19.857 -10.172  1.00  0.00           H  
HETATM 2447  H2  T3P   168      -0.272 -20.279 -10.776  1.00  0.00           H  
HETATM 2448  O   T3P   169     -20.868  -5.892  -4.921  1.00  0.00           O  
HETATM 2449  H1  T3P   169     -21.519  -5.214  -5.102  1.00  0.00           H  
HETATM 2450  H2  T3P   169     -20.108  -5.413  -4.589  1.00  0.00           H  
HETATM 2451  O   T3P   170       2.625  -6.100 -20.520  1.00  0.00           O  
HETATM 2452  H1  T3P   170       2.756  -6.028 -19.575  1.00  0.00           H  
HETATM 2453  H2  T3P   170       1.675  -6.063 -20.634  1.00  0.00           H  
HETATM 2454  O   T3P   171     -17.441  26.187  33.788  1.00  0.00           O  
HETATM 2455  H1  T3P   171     -18.056  25.514  34.082  1.00  0.00           H  
HETATM 2456  H2  T3P   171     -17.502  26.166  32.833  1.00  0.00           H  
HETATM 2457  O   T3P   172     -21.431  -1.294  15.658  1.00  0.00           O  
HETATM 2458  H1  T3P   172     -22.200  -1.480  16.196  1.00  0.00           H  
HETATM 2459  H2  T3P   172     -21.769  -0.778  14.926  1.00  0.00           H  
HETATM 2460  O   T3P   173      14.884  18.071  29.860  1.00  0.00           O  
HETATM 2461  H1  T3P   173      14.538  17.509  30.553  1.00  0.00           H  
HETATM 2462  H2  T3P   173      15.194  17.462  29.189  1.00  0.00           H  
HETATM 2463  O   T3P   174      -0.495  18.756  45.151  1.00  0.00           O  
HETATM 2464  H1  T3P   174      -0.363  19.065  46.047  1.00  0.00           H  
HETATM 2465  H2  T3P   174      -1.423  18.526  45.111  1.00  0.00           H  
HETATM 2466  O   T3P   175      15.857   8.717 -27.316  1.00  0.00           O  
HETATM 2467  H1  T3P   175      15.234   9.244 -27.815  1.00  0.00           H  
HETATM 2468  H2  T3P   175      16.033   9.234 -26.530  1.00  0.00           H  
HETATM 2469  O   T3P   176      -5.303   7.154  38.623  1.00  0.00           O  
HETATM 2470  H1  T3P   176      -5.622   6.962  37.741  1.00  0.00           H  
HETATM 2471  H2  T3P   176      -5.820   7.907  38.907  1.00  0.00           H  
HETATM 2472  O   T3P   177     -24.191  -3.497 -22.210  1.00  0.00           O  
HETATM 2473  H1  T3P   177     -23.583  -2.990 -22.748  1.00  0.00           H  
HETATM 2474  H2  T3P   177     -24.107  -3.121 -21.334  1.00  0.00           H  
HETATM 2475  O   T3P   178      24.786  14.095 -18.242  1.00  0.00           O  
HETATM 2476  H1  T3P   178      25.701  14.017 -17.972  1.00  0.00           H  
HETATM 2477  H2  T3P   178      24.730  14.957 -18.655  1.00  0.00           H  
HETATM 2478  O   T3P   179      15.136  10.015  19.918  1.00  0.00           O  
HETATM 2479  H1  T3P   179      14.250   9.671  19.807  1.00  0.00           H  
HETATM 2480  H2  T3P   179      15.487  10.066  19.029  1.00  0.00           H  
HETATM 2481  O   T3P   180      -4.470 -16.654 -32.408  1.00  0.00           O  
HETATM 2482  H1  T3P   180      -4.397 -16.054 -33.150  1.00  0.00           H  
HETATM 2483  H2  T3P   180      -4.667 -17.503 -32.805  1.00  0.00           H  
HETATM 2484  O   T3P   181      -9.359 -13.096 -10.511  1.00  0.00           O  
HETATM 2485  H1  T3P   181      -8.910 -13.766 -11.026  1.00  0.00           H  
HETATM 2486  H2  T3P   181      -8.669 -12.698  -9.981  1.00  0.00           H  
HETATM 2487  O   T3P   182     -11.537  20.729  18.454  1.00  0.00           O  
HETATM 2488  H1  T3P   182     -12.136  20.508  19.168  1.00  0.00           H  
HETATM 2489  H2  T3P   182     -10.798  20.132  18.568  1.00  0.00           H  
HETATM 2490  O   T3P   183     -23.540  -4.419  18.069  1.00  0.00           O  
HETATM 2491  H1  T3P   183     -23.304  -5.331  18.240  1.00  0.00           H  
HETATM 2492  H2  T3P   183     -22.732  -4.017  17.750  1.00  0.00           H  
HETATM 2493  O   T3P   184      -0.441 -11.380   9.658  1.00  0.00           O  
HETATM 2494  H1  T3P   184      -0.098 -12.030  10.271  1.00  0.00           H  
HETATM 2495  H2  T3P   184      -0.020 -10.560   9.918  1.00  0.00           H  
HETATM 2496  O   T3P   185      16.463  10.892 -22.353  1.00  0.00           O  
HETATM 2497  H1  T3P   185      17.337  10.878 -22.743  1.00  0.00           H  
HETATM 2498  H2  T3P   185      16.568  10.444 -21.514  1.00  0.00           H  
HETATM 2499  O   T3P   186       9.703   3.375  20.761  1.00  0.00           O  
HETATM 2500  H1  T3P   186      10.639   3.576  20.750  1.00  0.00           H  
HETATM 2501  H2  T3P   186       9.317   4.057  21.310  1.00  0.00           H  
HETATM 2502  O   T3P   187      -3.062  18.715  -2.861  1.00  0.00           O  
HETATM 2503  H1  T3P   187      -3.485  19.285  -2.219  1.00  0.00           H  
HETATM 2504  H2  T3P   187      -3.786  18.323  -3.349  1.00  0.00           H  
HETATM 2505  O   T3P   188     -20.976  21.056  15.032  1.00  0.00           O  
HETATM 2506  H1  T3P   188     -20.164  20.549  15.048  1.00  0.00           H  
HETATM 2507  H2  T3P   188     -21.074  21.379  15.928  1.00  0.00           H  
HETATM 2508  O   T3P   189     -19.742 -16.464  -2.859  1.00  0.00           O  
HETATM 2509  H1  T3P   189     -20.447 -16.016  -3.325  1.00  0.00           H  
HETATM 2510  H2  T3P   189     -20.163 -17.227  -2.462  1.00  0.00           H  
HETATM 2511  O   T3P   190      16.488  -5.529   0.745  1.00  0.00           O  
HETATM 2512  H1  T3P   190      15.750  -5.409   0.147  1.00  0.00           H  
HETATM 2513  H2  T3P   190      17.038  -6.185   0.318  1.00  0.00           H  
HETATM 2514  O   T3P   191       8.550 -15.230 -33.302  1.00  0.00           O  
HETATM 2515  H1  T3P   191       9.236 -15.779 -32.922  1.00  0.00           H  
HETATM 2516  H2  T3P   191       7.743 -15.726 -33.167  1.00  0.00           H  
HETATM 2517  O   T3P   192      18.538  -2.392 -39.509  1.00  0.00           O  
HETATM 2518  H1  T3P   192      18.197  -3.197 -39.898  1.00  0.00           H  
HETATM 2519  H2  T3P   192      17.877  -1.730 -39.711  1.00  0.00           H  
HETATM 2520  O   T3P   193     -15.207  -2.545   6.397  1.00  0.00           O  
HETATM 2521  H1  T3P   193     -15.030  -2.245   7.288  1.00  0.00           H  
HETATM 2522  H2  T3P   193     -14.524  -2.136   5.866  1.00  0.00           H  
HETATM 2523  O   T3P   194     -11.219 -11.737 -27.700  1.00  0.00           O  
HETATM 2524  H1  T3P   194     -11.811 -10.990 -27.786  1.00  0.00           H  
HETATM 2525  H2  T3P   194     -11.504 -12.177 -26.899  1.00  0.00           H  
HETATM 2526  O   T3P   195       9.156   0.124 -29.221  1.00  0.00           O  
HETATM 2527  H1  T3P   195       8.347   0.139 -29.733  1.00  0.00           H  
HETATM 2528  H2  T3P   195       9.830   0.427 -29.828  1.00  0.00           H  
HETATM 2529  O   T3P   196       2.996   7.416 -20.733  1.00  0.00           O  
HETATM 2530  H1  T3P   196       2.166   7.886 -20.657  1.00  0.00           H  
HETATM 2531  H2  T3P   196       3.664   8.100 -20.689  1.00  0.00           H  
HETATM 2532  O   T3P   197       9.433 -18.094  -0.891  1.00  0.00           O  
HETATM 2533  H1  T3P   197       9.089 -18.242  -1.772  1.00  0.00           H  
HETATM 2534  H2  T3P   197       9.542 -18.971  -0.525  1.00  0.00           H  
HETATM 2535  O   T3P   198      21.853  -5.677  -8.918  1.00  0.00           O  
HETATM 2536  H1  T3P   198      22.546  -6.337  -8.899  1.00  0.00           H  
HETATM 2537  H2  T3P   198      21.042  -6.183  -8.966  1.00  0.00           H  
HETATM 2538  O   T3P   199     -19.741 -12.606 -29.841  1.00  0.00           O  
HETATM 2539  H1  T3P   199     -19.358 -12.719 -30.710  1.00  0.00           H  
HETATM 2540  H2  T3P   199     -19.770 -11.658 -29.712  1.00  0.00           H  
HETATM 2541  O   T3P   200      -7.267 -21.848 -16.569  1.00  0.00           O  
HETATM 2542  H1  T3P   200      -7.707 -21.135 -16.107  1.00  0.00           H  
HETATM 2543  H2  T3P   200      -7.553 -22.641 -16.116  1.00  0.00           H  
HETATM 2544  O   T3P   201     -13.737  30.279  21.019  1.00  0.00           O  
HETATM 2545  H1  T3P   201     -14.178  29.897  20.261  1.00  0.00           H  
HETATM 2546  H2  T3P   201     -14.223  31.083  21.200  1.00  0.00           H  
HETATM 2547  O   T3P   202      -2.114  23.086  -9.363  1.00  0.00           O  
HETATM 2548  H1  T3P   202      -3.006  23.160  -9.025  1.00  0.00           H  
HETATM 2549  H2  T3P   202      -1.623  22.668  -8.656  1.00  0.00           H  
HETATM 2550  O   T3P   203      18.917  -7.472  -7.859  1.00  0.00           O  
HETATM 2551  H1  T3P   203      18.998  -7.703  -8.785  1.00  0.00           H  
HETATM 2552  H2  T3P   203      19.784  -7.645  -7.492  1.00  0.00           H  
HETATM 2553  O   T3P   204      -7.339 -13.635 -15.715  1.00  0.00           O  
HETATM 2554  H1  T3P   204      -6.718 -13.900 -16.393  1.00  0.00           H  
HETATM 2555  H2  T3P   204      -7.931 -14.382 -15.627  1.00  0.00           H  
HETATM 2556  O   T3P   205       1.073 -25.087 -22.368  1.00  0.00           O  
HETATM 2557  H1  T3P   205       0.221 -24.687 -22.194  1.00  0.00           H  
HETATM 2558  H2  T3P   205       1.708 -24.443 -22.055  1.00  0.00           H  
HETATM 2559  O   T3P   206     -19.216  24.893  -2.201  1.00  0.00           O  
HETATM 2560  H1  T3P   206     -19.371  25.356  -1.378  1.00  0.00           H  
HETATM 2561  H2  T3P   206     -18.265  24.908  -2.309  1.00  0.00           H  
HETATM 2562  O   T3P   207     -11.665   2.917  23.465  1.00  0.00           O  
HETATM 2563  H1  T3P   207     -11.134   2.214  23.091  1.00  0.00           H  
HETATM 2564  H2  T3P   207     -12.533   2.794  23.079  1.00  0.00           H  
HETATM 2565  O   T3P   208     -17.119  -3.868 -18.890  1.00  0.00           O  
HETATM 2566  H1  T3P   208     -16.769  -4.674 -19.271  1.00  0.00           H  
HETATM 2567  H2  T3P   208     -16.700  -3.806 -18.032  1.00  0.00           H  
HETATM 2568  O   T3P   209      -0.333 -17.787 -43.696  1.00  0.00           O  
HETATM 2569  H1  T3P   209      -0.495 -16.890 -43.405  1.00  0.00           H  
HETATM 2570  H2  T3P   209       0.187 -17.690 -44.494  1.00  0.00           H  
HETATM 2571  O   T3P   210      19.322 -29.069  -3.861  1.00  0.00           O  
HETATM 2572  H1  T3P   210      19.266 -28.613  -3.021  1.00  0.00           H  
HETATM 2573  H2  T3P   210      18.782 -29.851  -3.746  1.00  0.00           H  
HETATM 2574  O   T3P   211      -2.424  -4.280 -24.468  1.00  0.00           O  
HETATM 2575  H1  T3P   211      -1.752  -4.434 -23.804  1.00  0.00           H  
HETATM 2576  H2  T3P   211      -3.245  -4.524 -24.040  1.00  0.00           H  
HETATM 2577  O   T3P   212      -8.389  -7.984 -14.567  1.00  0.00           O  
HETATM 2578  H1  T3P   212      -7.660  -8.494 -14.215  1.00  0.00           H  
HETATM 2579  H2  T3P   212      -8.609  -8.417 -15.392  1.00  0.00           H  
HETATM 2580  O   T3P   213       6.803   8.592 -17.274  1.00  0.00           O  
HETATM 2581  H1  T3P   213       6.845   9.393 -16.752  1.00  0.00           H  
HETATM 2582  H2  T3P   213       7.717   8.332 -17.389  1.00  0.00           H  
HETATM 2583  O   T3P   214     -19.228  -9.755   9.423  1.00  0.00           O  
HETATM 2584  H1  T3P   214     -19.207  -9.153  10.166  1.00  0.00           H  
HETATM 2585  H2  T3P   214     -18.520 -10.375   9.596  1.00  0.00           H  
HETATM 2586  O   T3P   215      -4.459 -23.490   1.103  1.00  0.00           O  
HETATM 2587  H1  T3P   215      -4.739 -24.034   1.839  1.00  0.00           H  
HETATM 2588  H2  T3P   215      -3.744 -23.982   0.699  1.00  0.00           H  
HETATM 2589  O   T3P   216      18.557 -25.874 -31.436  1.00  0.00           O  
HETATM 2590  H1  T3P   216      17.719 -25.807 -30.979  1.00  0.00           H  
HETATM 2591  H2  T3P   216      19.203 -25.568 -30.800  1.00  0.00           H  
HETATM 2592  O   T3P   217      -4.315 -13.188 -21.381  1.00  0.00           O  
HETATM 2593  H1  T3P   217      -5.179 -13.233 -21.791  1.00  0.00           H  
HETATM 2594  H2  T3P   217      -3.785 -12.678 -21.994  1.00  0.00           H  
HETATM 2595  O   T3P   218      13.509 -10.870 -28.977  1.00  0.00           O  
HETATM 2596  H1  T3P   218      14.444 -10.811 -29.174  1.00  0.00           H  
HETATM 2597  H2  T3P   218      13.450 -10.700 -28.037  1.00  0.00           H  
HETATM 2598  O   T3P   219      21.891 -21.167 -10.415  1.00  0.00           O  
HETATM 2599  H1  T3P   219      21.002 -20.907 -10.655  1.00  0.00           H  
HETATM 2600  H2  T3P   219      21.810 -21.504  -9.523  1.00  0.00           H  
HETATM 2601  O   T3P   220       2.793  22.437  18.956  1.00  0.00           O  
HETATM 2602  H1  T3P   220       3.368  22.512  19.718  1.00  0.00           H  
HETATM 2603  H2  T3P   220       2.126  23.110  19.091  1.00  0.00           H  
HETATM 2604  O   T3P   221     -10.559  22.801  23.860  1.00  0.00           O  
HETATM 2605  H1  T3P   221     -10.166  23.625  23.572  1.00  0.00           H  
HETATM 2606  H2  T3P   221     -11.491  22.897  23.664  1.00  0.00           H  
HETATM 2607  O   T3P   222     -20.190  -6.146   0.738  1.00  0.00           O  
HETATM 2608  H1  T3P   222     -20.143  -6.710   1.510  1.00  0.00           H  
HETATM 2609  H2  T3P   222     -20.074  -6.741  -0.002  1.00  0.00           H  
HETATM 2610  O   T3P   223      16.317 -29.757  -6.590  1.00  0.00           O  
HETATM 2611  H1  T3P   223      16.068 -30.025  -5.705  1.00  0.00           H  
HETATM 2612  H2  T3P   223      16.865 -28.983  -6.462  1.00  0.00           H  
HETATM 2613  O   T3P   224     -15.117   0.820  19.398  1.00  0.00           O  
HETATM 2614  H1  T3P   224     -15.416   0.383  18.601  1.00  0.00           H  
HETATM 2615  H2  T3P   224     -14.749   0.117  19.934  1.00  0.00           H  
HETATM 2616  O   T3P   225      10.014 -18.957   3.504  1.00  0.00           O  
HETATM 2617  H1  T3P   225       9.975 -18.673   4.417  1.00  0.00           H  
HETATM 2618  H2  T3P   225       9.308 -18.475   3.072  1.00  0.00           H  
HETATM 2619  O   T3P   226       2.258   5.936 -26.042  1.00  0.00           O  
HETATM 2620  H1  T3P   226       2.800   6.639 -26.400  1.00  0.00           H  
HETATM 2621  H2  T3P   226       1.643   5.725 -26.745  1.00  0.00           H  
HETATM 2622  O   T3P   227      -3.414 -14.542  13.947  1.00  0.00           O  
HETATM 2623  H1  T3P   227      -3.697 -15.200  13.313  1.00  0.00           H  
HETATM 2624  H2  T3P   227      -3.825 -13.730  13.651  1.00  0.00           H  
HETATM 2625  O   T3P   228       4.416 -21.829 -40.313  1.00  0.00           O  
HETATM 2626  H1  T3P   228       4.998 -22.586 -40.376  1.00  0.00           H  
HETATM 2627  H2  T3P   228       4.435 -21.439 -41.187  1.00  0.00           H  
HETATM 2628  O   T3P   229     -17.451  -3.148  -1.454  1.00  0.00           O  
HETATM 2629  H1  T3P   229     -17.506  -2.508  -0.744  1.00  0.00           H  
HETATM 2630  H2  T3P   229     -17.933  -3.909  -1.128  1.00  0.00           H  
HETATM 2631  O   T3P   230      -9.815 -19.926   9.040  1.00  0.00           O  
HETATM 2632  H1  T3P   230      -9.567 -20.685   8.511  1.00  0.00           H  
HETATM 2633  H2  T3P   230      -8.983 -19.535   9.304  1.00  0.00           H  
HETATM 2634  O   T3P   231       5.113  15.373  28.321  1.00  0.00           O  
HETATM 2635  H1  T3P   231       4.417  16.018  28.196  1.00  0.00           H  
HETATM 2636  H2  T3P   231       5.170  15.260  29.269  1.00  0.00           H  
HETATM 2637  O   T3P   232       1.432  19.180  32.281  1.00  0.00           O  
HETATM 2638  H1  T3P   232       0.497  19.361  32.384  1.00  0.00           H  
HETATM 2639  H2  T3P   232       1.682  18.743  33.095  1.00  0.00           H  
HETATM 2640  O   T3P   233     -18.517   4.258 -11.799  1.00  0.00           O  
HETATM 2641  H1  T3P   233     -18.479   4.474 -10.867  1.00  0.00           H  
HETATM 2642  H2  T3P   233     -18.960   5.005 -12.201  1.00  0.00           H  
HETATM 2643  O   T3P   234      -3.381 -13.482 -12.710  1.00  0.00           O  
HETATM 2644  H1  T3P   234      -3.792 -13.599 -11.854  1.00  0.00           H  
HETATM 2645  H2  T3P   234      -2.996 -14.336 -12.910  1.00  0.00           H  
HETATM 2646  O   T3P   235      -5.931  20.437  24.143  1.00  0.00           O  
HETATM 2647  H1  T3P   235      -6.635  20.210  24.751  1.00  0.00           H  
HETATM 2648  H2  T3P   235      -6.259  20.168  23.285  1.00  0.00           H  
HETATM 2649  O   T3P   236     -12.478 -18.508  18.021  1.00  0.00           O  
HETATM 2650  H1  T3P   236     -12.959 -19.271  18.341  1.00  0.00           H  
HETATM 2651  H2  T3P   236     -11.699 -18.465  18.575  1.00  0.00           H  
HETATM 2652  O   T3P   237     -20.343  13.984  45.126  1.00  0.00           O  
HETATM 2653  H1  T3P   237     -20.640  14.848  45.412  1.00  0.00           H  
HETATM 2654  H2  T3P   237     -19.690  13.727  45.777  1.00  0.00           H  
HETATM 2655  O   T3P   238     -10.123  21.691  -4.015  1.00  0.00           O  
HETATM 2656  H1  T3P   238     -10.203  22.632  -3.857  1.00  0.00           H  
HETATM 2657  H2  T3P   238      -9.748  21.343  -3.206  1.00  0.00           H  
HETATM 2658  O   T3P   239       4.198 -20.389 -48.117  1.00  0.00           O  
HETATM 2659  H1  T3P   239       3.633 -20.459 -48.886  1.00  0.00           H  
HETATM 2660  H2  T3P   239       4.429 -21.293 -47.904  1.00  0.00           H  
HETATM 2661  O   T3P   240      11.620  11.925  15.210  1.00  0.00           O  
HETATM 2662  H1  T3P   240      11.384  12.684  15.743  1.00  0.00           H  
HETATM 2663  H2  T3P   240      12.500  12.120  14.890  1.00  0.00           H  
HETATM 2664  O   T3P   241       2.337   1.622  13.189  1.00  0.00           O  
HETATM 2665  H1  T3P   241       2.275   2.409  13.730  1.00  0.00           H  
HETATM 2666  H2  T3P   241       1.563   1.655  12.627  1.00  0.00           H  
HETATM 2667  O   T3P   242     -15.916  24.567  29.493  1.00  0.00           O  
HETATM 2668  H1  T3P   242     -15.792  25.507  29.630  1.00  0.00           H  
HETATM 2669  H2  T3P   242     -16.366  24.267  30.283  1.00  0.00           H  
HETATM 2670  O   T3P   243     -24.768 -13.353 -12.433  1.00  0.00           O  
HETATM 2671  H1  T3P   243     -24.474 -14.263 -12.468  1.00  0.00           H  
HETATM 2672  H2  T3P   243     -25.169 -13.197 -13.288  1.00  0.00           H  
HETATM 2673  O   T3P   244      17.018  -9.120  16.168  1.00  0.00           O  
HETATM 2674  H1  T3P   244      17.179  -9.987  16.541  1.00  0.00           H  
HETATM 2675  H2  T3P   244      17.242  -8.511  16.872  1.00  0.00           H  
HETATM 2676  O   T3P   245     -11.591  12.344  13.687  1.00  0.00           O  
HETATM 2677  H1  T3P   245     -10.705  12.701  13.622  1.00  0.00           H  
HETATM 2678  H2  T3P   245     -12.117  13.069  14.024  1.00  0.00           H  
HETATM 2679  O   T3P   246     -11.557 -13.703  18.331  1.00  0.00           O  
HETATM 2680  H1  T3P   246     -12.507 -13.594  18.360  1.00  0.00           H  
HETATM 2681  H2  T3P   246     -11.312 -13.913  19.232  1.00  0.00           H  
HETATM 2682  O   T3P   247     -14.006 -12.072 -20.058  1.00  0.00           O  
HETATM 2683  H1  T3P   247     -14.570 -12.843 -20.131  1.00  0.00           H  
HETATM 2684  H2  T3P   247     -13.694 -12.089 -19.153  1.00  0.00           H  
HETATM 2685  O   T3P   248     -13.339  27.500  19.154  1.00  0.00           O  
HETATM 2686  H1  T3P   248     -12.528  27.112  19.482  1.00  0.00           H  
HETATM 2687  H2  T3P   248     -13.974  27.357  19.855  1.00  0.00           H  
HETATM 2688  O   T3P   249      11.793  18.400  32.699  1.00  0.00           O  
HETATM 2689  H1  T3P   249      10.912  18.734  32.533  1.00  0.00           H  
HETATM 2690  H2  T3P   249      11.905  17.692  32.064  1.00  0.00           H  
HETATM 2691  O   T3P   250      -6.617  18.903  13.644  1.00  0.00           O  
HETATM 2692  H1  T3P   250      -6.626  18.361  14.433  1.00  0.00           H  
HETATM 2693  H2  T3P   250      -5.826  18.635  13.177  1.00  0.00           H  
HETATM 2694  O   T3P   251      22.679 -10.855  -6.944  1.00  0.00           O  
HETATM 2695  H1  T3P   251      22.263 -10.016  -7.141  1.00  0.00           H  
HETATM 2696  H2  T3P   251      22.158 -11.218  -6.227  1.00  0.00           H  
HETATM 2697  O   T3P   252       9.329 -21.554   9.587  1.00  0.00           O  
HETATM 2698  H1  T3P   252       9.031 -21.917   8.754  1.00  0.00           H  
HETATM 2699  H2  T3P   252       9.809 -22.270  10.004  1.00  0.00           H  
HETATM 2700  O   T3P   253      16.767  -5.741 -31.344  1.00  0.00           O  
HETATM 2701  H1  T3P   253      16.990  -5.968 -30.442  1.00  0.00           H  
HETATM 2702  H2  T3P   253      17.066  -6.490 -31.861  1.00  0.00           H  
HETATM 2703  O   T3P   254      -9.640  25.027  52.992  1.00  0.00           O  
HETATM 2704  H1  T3P   254     -10.485  25.385  52.721  1.00  0.00           H  
HETATM 2705  H2  T3P   254      -9.003  25.462  52.425  1.00  0.00           H  
HETATM 2706  O   T3P   255     -22.299  -7.460  11.754  1.00  0.00           O  
HETATM 2707  H1  T3P   255     -23.147  -7.512  11.313  1.00  0.00           H  
HETATM 2708  H2  T3P   255     -22.339  -8.132  12.434  1.00  0.00           H  
HETATM 2709  O   T3P   256      21.319  -8.527 -20.092  1.00  0.00           O  
HETATM 2710  H1  T3P   256      21.301  -9.419 -19.744  1.00  0.00           H  
HETATM 2711  H2  T3P   256      21.388  -8.641 -21.040  1.00  0.00           H  
HETATM 2712  O   T3P   257      -5.068  18.201   9.514  1.00  0.00           O  
HETATM 2713  H1  T3P   257      -5.457  17.520   8.965  1.00  0.00           H  
HETATM 2714  H2  T3P   257      -4.765  17.737  10.294  1.00  0.00           H  
HETATM 2715  O   T3P   258      -8.836 -18.081 -34.774  1.00  0.00           O  
HETATM 2716  H1  T3P   258      -9.309 -18.871 -35.036  1.00  0.00           H  
HETATM 2717  H2  T3P   258      -7.919 -18.352 -34.733  1.00  0.00           H  
HETATM 2718  O   T3P   259      -6.253  12.733 -16.985  1.00  0.00           O  
HETATM 2719  H1  T3P   259      -5.424  12.387 -17.314  1.00  0.00           H  
HETATM 2720  H2  T3P   259      -6.922  12.195 -17.409  1.00  0.00           H  
HETATM 2721  O   T3P   260      -4.819  10.958  30.904  1.00  0.00           O  
HETATM 2722  H1  T3P   260      -4.557  10.331  30.230  1.00  0.00           H  
HETATM 2723  H2  T3P   260      -4.002  11.192  31.344  1.00  0.00           H  
HETATM 2724  O   T3P   261     -18.601  13.185  -2.093  1.00  0.00           O  
HETATM 2725  H1  T3P   261     -17.834  13.099  -1.527  1.00  0.00           H  
HETATM 2726  H2  T3P   261     -18.584  12.401  -2.641  1.00  0.00           H  
HETATM 2727  O   T3P   262      -9.300 -10.260  15.102  1.00  0.00           O  
HETATM 2728  H1  T3P   262      -9.250 -10.801  14.314  1.00  0.00           H  
HETATM 2729  H2  T3P   262      -8.405  -9.950  15.238  1.00  0.00           H  
HETATM 2730  O   T3P   263     -10.279   4.805  -9.680  1.00  0.00           O  
HETATM 2731  H1  T3P   263     -11.091   4.755 -10.185  1.00  0.00           H  
HETATM 2732  H2  T3P   263     -10.518   4.485  -8.810  1.00  0.00           H  
HETATM 2733  O   T3P   264      19.932  -8.166   5.525  1.00  0.00           O  
HETATM 2734  H1  T3P   264      19.735  -7.591   4.785  1.00  0.00           H  
HETATM 2735  H2  T3P   264      20.816  -8.489   5.349  1.00  0.00           H  
HETATM 2736  O   T3P   265     -11.981  13.117  27.743  1.00  0.00           O  
HETATM 2737  H1  T3P   265     -11.063  12.844  27.748  1.00  0.00           H  
HETATM 2738  H2  T3P   265     -12.205  13.223  28.667  1.00  0.00           H  
HETATM 2739  O   T3P   266     -14.347   1.270  36.572  1.00  0.00           O  
HETATM 2740  H1  T3P   266     -14.121   0.612  35.915  1.00  0.00           H  
HETATM 2741  H2  T3P   266     -13.760   2.004  36.389  1.00  0.00           H  
HETATM 2742  O   T3P   267     -13.461   0.761  -4.758  1.00  0.00           O  
HETATM 2743  H1  T3P   267     -13.583   1.491  -4.152  1.00  0.00           H  
HETATM 2744  H2  T3P   267     -14.340   0.401  -4.880  1.00  0.00           H  
HETATM 2745  O   T3P   268      14.157 -27.262 -12.040  1.00  0.00           O  
HETATM 2746  H1  T3P   268      14.660 -27.951 -11.606  1.00  0.00           H  
HETATM 2747  H2  T3P   268      14.817 -26.634 -12.336  1.00  0.00           H  
HETATM 2748  O   T3P   269      21.855  -1.939  17.697  1.00  0.00           O  
HETATM 2749  H1  T3P   269      22.527  -2.307  18.272  1.00  0.00           H  
HETATM 2750  H2  T3P   269      21.592  -2.670  17.138  1.00  0.00           H  
HETATM 2751  O   T3P   270       7.950 -21.753 -41.806  1.00  0.00           O  
HETATM 2752  H1  T3P   270       8.003 -21.276 -42.634  1.00  0.00           H  
HETATM 2753  H2  T3P   270       8.443 -21.214 -41.187  1.00  0.00           H  
HETATM 2754  O   T3P   271       5.983  23.706   7.521  1.00  0.00           O  
HETATM 2755  H1  T3P   271       5.528  23.177   8.176  1.00  0.00           H  
HETATM 2756  H2  T3P   271       6.821  23.262   7.394  1.00  0.00           H  
HETATM 2757  O   T3P   272      22.635 -11.027   0.138  1.00  0.00           O  
HETATM 2758  H1  T3P   272      22.765 -11.949  -0.083  1.00  0.00           H  
HETATM 2759  H2  T3P   272      22.160 -11.044   0.969  1.00  0.00           H  
HETATM 2760  O   T3P   273       4.271  17.776  24.243  1.00  0.00           O  
HETATM 2761  H1  T3P   273       4.883  18.511  24.206  1.00  0.00           H  
HETATM 2762  H2  T3P   273       4.644  17.185  24.897  1.00  0.00           H  
HETATM 2763  O   T3P   274       7.651 -16.748 -38.089  1.00  0.00           O  
HETATM 2764  H1  T3P   274       7.694 -16.396 -38.978  1.00  0.00           H  
HETATM 2765  H2  T3P   274       7.831 -15.997 -37.523  1.00  0.00           H  
HETATM 2766  O   T3P   275     -23.262 -13.515  11.688  1.00  0.00           O  
HETATM 2767  H1  T3P   275     -23.612 -14.250  11.185  1.00  0.00           H  
HETATM 2768  H2  T3P   275     -22.315 -13.654  11.688  1.00  0.00           H  
HETATM 2769  O   T3P   276      -2.252 -11.550 -22.382  1.00  0.00           O  
HETATM 2770  H1  T3P   276      -1.707 -11.692 -21.608  1.00  0.00           H  
HETATM 2771  H2  T3P   276      -2.151 -10.619 -22.578  1.00  0.00           H  
HETATM 2772  O   T3P   277     -13.665   1.483   6.883  1.00  0.00           O  
HETATM 2773  H1  T3P   277     -12.931   1.371   6.279  1.00  0.00           H  
HETATM 2774  H2  T3P   277     -14.437   1.525   6.318  1.00  0.00           H  
HETATM 2775  O   T3P   278      17.697   0.084  23.052  1.00  0.00           O  
HETATM 2776  H1  T3P   278      18.021   0.177  22.156  1.00  0.00           H  
HETATM 2777  H2  T3P   278      18.112  -0.716  23.375  1.00  0.00           H  
HETATM 2778  O   T3P   279      19.462 -15.995 -40.946  1.00  0.00           O  
HETATM 2779  H1  T3P   279      19.997 -15.235 -40.718  1.00  0.00           H  
HETATM 2780  H2  T3P   279      19.477 -16.543 -40.161  1.00  0.00           H  
HETATM 2781  O   T3P   280       1.240  -1.338 -20.400  1.00  0.00           O  
HETATM 2782  H1  T3P   280       1.703  -0.770 -21.015  1.00  0.00           H  
HETATM 2783  H2  T3P   280       0.653  -0.750 -19.925  1.00  0.00           H  
HETATM 2784  O   T3P   281      10.199 -30.948 -18.054  1.00  0.00           O  
HETATM 2785  H1  T3P   281       9.847 -30.093 -17.804  1.00  0.00           H  
HETATM 2786  H2  T3P   281      11.033 -30.749 -18.478  1.00  0.00           H  
HETATM 2787  O   T3P   282      12.008   1.283 -17.751  1.00  0.00           O  
HETATM 2788  H1  T3P   282      12.557   0.620 -18.169  1.00  0.00           H  
HETATM 2789  H2  T3P   282      12.502   1.550 -16.976  1.00  0.00           H  
HETATM 2790  O   T3P   283      -6.164   7.458 -19.250  1.00  0.00           O  
HETATM 2791  H1  T3P   283      -6.444   7.377 -20.162  1.00  0.00           H  
HETATM 2792  H2  T3P   283      -5.951   8.385 -19.145  1.00  0.00           H  
HETATM 2793  O   T3P   284      19.936   6.934 -12.292  1.00  0.00           O  
HETATM 2794  H1  T3P   284      19.504   7.308 -13.060  1.00  0.00           H  
HETATM 2795  H2  T3P   284      20.588   6.333 -12.652  1.00  0.00           H  
HETATM 2796  O   T3P   285       3.655  10.411   4.500  1.00  0.00           O  
HETATM 2797  H1  T3P   285       3.151  10.497   5.310  1.00  0.00           H  
HETATM 2798  H2  T3P   285       3.856   9.477   4.440  1.00  0.00           H  
HETATM 2799  O   T3P   286     -14.815 -14.497   1.129  1.00  0.00           O  
HETATM 2800  H1  T3P   286     -14.042 -14.624   0.578  1.00  0.00           H  
HETATM 2801  H2  T3P   286     -14.462 -14.338   2.004  1.00  0.00           H  
HETATM 2802  O   T3P   287       2.649  -0.698  28.741  1.00  0.00           O  
HETATM 2803  H1  T3P   287       2.562  -0.135  27.972  1.00  0.00           H  
HETATM 2804  H2  T3P   287       3.500  -1.122  28.632  1.00  0.00           H  
HETATM 2805  O   T3P   288      16.822  -1.311  14.387  1.00  0.00           O  
HETATM 2806  H1  T3P   288      17.683  -1.728  14.440  1.00  0.00           H  
HETATM 2807  H2  T3P   288      16.201  -2.037  14.441  1.00  0.00           H  
HETATM 2808  O   T3P   289     -21.075  -0.533  26.165  1.00  0.00           O  
HETATM 2809  H1  T3P   289     -20.481  -0.509  26.915  1.00  0.00           H  
HETATM 2810  H2  T3P   289     -21.198   0.385  25.926  1.00  0.00           H  
HETATM 2811  O   T3P   290      -2.889 -20.126 -44.019  1.00  0.00           O  
HETATM 2812  H1  T3P   290      -2.783 -19.189 -43.857  1.00  0.00           H  
HETATM 2813  H2  T3P   290      -1.998 -20.476 -43.996  1.00  0.00           H  
HETATM 2814  O   T3P   291      19.889 -29.567 -18.983  1.00  0.00           O  
HETATM 2815  H1  T3P   291      19.825 -30.519 -18.911  1.00  0.00           H  
HETATM 2816  H2  T3P   291      18.985 -29.274 -19.098  1.00  0.00           H  
HETATM 2817  O   T3P   292       7.726  -2.196 -31.597  1.00  0.00           O  
HETATM 2818  H1  T3P   292       6.954  -1.722 -31.289  1.00  0.00           H  
HETATM 2819  H2  T3P   292       7.476  -3.118 -31.551  1.00  0.00           H  
HETATM 2820  O   T3P   293     -12.399  -6.814  -3.042  1.00  0.00           O  
HETATM 2821  H1  T3P   293     -12.928  -7.213  -2.351  1.00  0.00           H  
HETATM 2822  H2  T3P   293     -12.785  -7.138  -3.856  1.00  0.00           H  
HETATM 2823  O   T3P   294      -3.391  20.590 -12.568  1.00  0.00           O  
HETATM 2824  H1  T3P   294      -2.466  20.704 -12.350  1.00  0.00           H  
HETATM 2825  H2  T3P   294      -3.743  21.480 -12.591  1.00  0.00           H  
HETATM 2826  O   T3P   295      10.476  -2.678 -30.369  1.00  0.00           O  
HETATM 2827  H1  T3P   295      10.672  -2.684 -31.306  1.00  0.00           H  
HETATM 2828  H2  T3P   295       9.578  -2.352 -30.313  1.00  0.00           H  
HETATM 2829  O   T3P   296      -1.191  23.389  33.083  1.00  0.00           O  
HETATM 2830  H1  T3P   296      -1.848  22.733  32.850  1.00  0.00           H  
HETATM 2831  H2  T3P   296      -0.365  23.025  32.765  1.00  0.00           H  
HETATM 2832  O   T3P   297       2.497   6.849  22.465  1.00  0.00           O  
HETATM 2833  H1  T3P   297       3.205   6.880  21.822  1.00  0.00           H  
HETATM 2834  H2  T3P   297       2.024   7.672  22.343  1.00  0.00           H  
HETATM 2835  O   T3P   298       5.943   5.054  17.906  1.00  0.00           O  
HETATM 2836  H1  T3P   298       6.669   4.502  17.618  1.00  0.00           H  
HETATM 2837  H2  T3P   298       6.104   5.900  17.488  1.00  0.00           H  
HETATM 2838  O   T3P   299      14.608 -17.571 -34.338  1.00  0.00           O  
HETATM 2839  H1  T3P   299      13.869 -16.979 -34.196  1.00  0.00           H  
HETATM 2840  H2  T3P   299      15.110 -17.528 -33.524  1.00  0.00           H  
HETATM 2841  O   T3P   300      -3.468  19.606   7.742  1.00  0.00           O  
HETATM 2842  H1  T3P   300      -3.064  20.462   7.598  1.00  0.00           H  
HETATM 2843  H2  T3P   300      -3.704  19.605   8.669  1.00  0.00           H  
HETATM 2844  O   T3P   301      17.676  -3.837 -20.502  1.00  0.00           O  
HETATM 2845  H1  T3P   301      17.368  -4.743 -20.534  1.00  0.00           H  
HETATM 2846  H2  T3P   301      16.889  -3.311 -20.648  1.00  0.00           H  
HETATM 2847  O   T3P   302      -0.089  17.765  29.296  1.00  0.00           O  
HETATM 2848  H1  T3P   302       0.645  18.372  29.389  1.00  0.00           H  
HETATM 2849  H2  T3P   302      -0.740  18.079  29.923  1.00  0.00           H  
HETATM 2850  O   T3P   303      -4.330  -6.333 -17.011  1.00  0.00           O  
HETATM 2851  H1  T3P   303      -5.091  -6.013 -16.526  1.00  0.00           H  
HETATM 2852  H2  T3P   303      -3.592  -6.196 -16.417  1.00  0.00           H  
HETATM 2853  O   T3P   304      11.150 -28.209 -49.756  1.00  0.00           O  
HETATM 2854  H1  T3P   304      11.679 -28.954 -50.042  1.00  0.00           H  
HETATM 2855  H2  T3P   304      10.290 -28.584 -49.567  1.00  0.00           H  
HETATM 2856  O   T3P   305       0.101   0.675 -24.167  1.00  0.00           O  
HETATM 2857  H1  T3P   305       0.960   0.348 -24.434  1.00  0.00           H  
HETATM 2858  H2  T3P   305      -0.171   1.248 -24.884  1.00  0.00           H  
HETATM 2859  O   T3P   306     -10.149  21.006  13.962  1.00  0.00           O  
HETATM 2860  H1  T3P   306     -10.230  20.129  14.336  1.00  0.00           H  
HETATM 2861  H2  T3P   306     -10.889  21.080  13.359  1.00  0.00           H  
HETATM 2862  O   T3P   307     -18.228  31.919  52.894  1.00  0.00           O  
HETATM 2863  H1  T3P   307     -18.405  32.024  53.829  1.00  0.00           H  
HETATM 2864  H2  T3P   307     -17.915  31.019  52.808  1.00  0.00           H  
HETATM 2865  O   T3P   308      -4.811 -15.184 -30.064  1.00  0.00           O  
HETATM 2866  H1  T3P   308      -4.661 -15.733 -30.834  1.00  0.00           H  
HETATM 2867  H2  T3P   308      -3.996 -14.693 -29.958  1.00  0.00           H  
HETATM 2868  O   T3P   309     -11.702  15.122   0.488  1.00  0.00           O  
HETATM 2869  H1  T3P   309     -12.062  14.241   0.588  1.00  0.00           H  
HETATM 2870  H2  T3P   309     -12.079  15.443  -0.331  1.00  0.00           H  
HETATM 2871  O   T3P   310       4.425 -10.636   5.209  1.00  0.00           O  
HETATM 2872  H1  T3P   310       4.259 -10.384   6.118  1.00  0.00           H  
HETATM 2873  H2  T3P   310       3.562 -10.630   4.797  1.00  0.00           H  
HETATM 2874  O   T3P   311       6.553  21.932  16.732  1.00  0.00           O  
HETATM 2875  H1  T3P   311       6.190  22.469  16.027  1.00  0.00           H  
HETATM 2876  H2  T3P   311       5.929  21.213  16.832  1.00  0.00           H  
HETATM 2877  O   T3P   312       5.547 -12.493   7.931  1.00  0.00           O  
HETATM 2878  H1  T3P   312       5.225 -13.348   8.216  1.00  0.00           H  
HETATM 2879  H2  T3P   312       4.760 -12.014   7.671  1.00  0.00           H  
HETATM 2880  O   T3P   313      -7.422 -17.423  21.752  1.00  0.00           O  
HETATM 2881  H1  T3P   313      -7.166 -16.751  21.121  1.00  0.00           H  
HETATM 2882  H2  T3P   313      -7.054 -18.234  21.403  1.00  0.00           H  
HETATM 2883  O   T3P   314      10.282   0.540 -22.373  1.00  0.00           O  
HETATM 2884  H1  T3P   314       9.983   1.266 -22.921  1.00  0.00           H  
HETATM 2885  H2  T3P   314      10.510   0.948 -21.538  1.00  0.00           H  
HETATM 2886  O   T3P   315     -17.930 -12.992  10.750  1.00  0.00           O  
HETATM 2887  H1  T3P   315     -17.287 -12.295  10.880  1.00  0.00           H  
HETATM 2888  H2  T3P   315     -17.885 -13.514  11.551  1.00  0.00           H  
HETATM 2889  O   T3P   316       2.743  20.129  41.383  1.00  0.00           O  
HETATM 2890  H1  T3P   316       3.331  20.845  41.621  1.00  0.00           H  
HETATM 2891  H2  T3P   316       2.041  20.167  42.032  1.00  0.00           H  
HETATM 2892  O   T3P   317     -21.344 -10.589  23.269  1.00  0.00           O  
HETATM 2893  H1  T3P   317     -20.795 -10.014  23.801  1.00  0.00           H  
HETATM 2894  H2  T3P   317     -21.524 -11.341  23.834  1.00  0.00           H  
HETATM 2895  O   T3P   318       0.755   3.926  18.777  1.00  0.00           O  
HETATM 2896  H1  T3P   318       0.195   4.044  18.010  1.00  0.00           H  
HETATM 2897  H2  T3P   318       1.646   3.931  18.427  1.00  0.00           H  
HETATM 2898  O   T3P   319       3.756 -12.222  15.455  1.00  0.00           O  
HETATM 2899  H1  T3P   319       4.209 -13.065  15.484  1.00  0.00           H  
HETATM 2900  H2  T3P   319       2.911 -12.418  15.051  1.00  0.00           H  
HETATM 2901  O   T3P   320       3.019 -19.944   2.822  1.00  0.00           O  
HETATM 2902  H1  T3P   320       3.948 -20.097   2.998  1.00  0.00           H  
HETATM 2903  H2  T3P   320       2.661 -20.814   2.650  1.00  0.00           H  
HETATM 2904  O   T3P   321     -20.294  -3.242  33.514  1.00  0.00           O  
HETATM 2905  H1  T3P   321     -20.181  -2.297  33.608  1.00  0.00           H  
HETATM 2906  H2  T3P   321     -20.852  -3.341  32.742  1.00  0.00           H  
HETATM 2907  O   T3P   322      21.457  13.252  -4.515  1.00  0.00           O  
HETATM 2908  H1  T3P   322      21.277  13.230  -5.455  1.00  0.00           H  
HETATM 2909  H2  T3P   322      20.722  12.782  -4.120  1.00  0.00           H  
HETATM 2910  O   T3P   323      -3.113  -8.884 -14.982  1.00  0.00           O  
HETATM 2911  H1  T3P   323      -3.210  -9.821 -14.810  1.00  0.00           H  
HETATM 2912  H2  T3P   323      -3.918  -8.493 -14.643  1.00  0.00           H  
HETATM 2913  O   T3P   324     -15.516  18.322  42.765  1.00  0.00           O  
HETATM 2914  H1  T3P   324     -16.336  18.172  43.235  1.00  0.00           H  
HETATM 2915  H2  T3P   324     -15.545  19.247  42.520  1.00  0.00           H  
HETATM 2916  O   T3P   325      14.167 -10.959 -32.396  1.00  0.00           O  
HETATM 2917  H1  T3P   325      14.077 -11.800 -31.948  1.00  0.00           H  
HETATM 2918  H2  T3P   325      13.462 -10.956 -33.044  1.00  0.00           H  
HETATM 2919  O   T3P   326     -20.239   5.778  40.411  1.00  0.00           O  
HETATM 2920  H1  T3P   326     -19.828   4.929  40.246  1.00  0.00           H  
HETATM 2921  H2  T3P   326     -19.668   6.201  41.052  1.00  0.00           H  
HETATM 2922  O   T3P   327     -17.441   5.483  34.015  1.00  0.00           O  
HETATM 2923  H1  T3P   327     -16.816   6.199  34.132  1.00  0.00           H  
HETATM 2924  H2  T3P   327     -18.237   5.786  34.451  1.00  0.00           H  
HETATM 2925  O   T3P   328      15.790 -16.853   6.589  1.00  0.00           O  
HETATM 2926  H1  T3P   328      15.882 -16.925   7.539  1.00  0.00           H  
HETATM 2927  H2  T3P   328      16.202 -17.647   6.248  1.00  0.00           H  
HETATM 2928  O   T3P   329     -12.546  16.917  32.036  1.00  0.00           O  
HETATM 2929  H1  T3P   329     -12.108  16.081  32.191  1.00  0.00           H  
HETATM 2930  H2  T3P   329     -13.352  16.684  31.575  1.00  0.00           H  
HETATM 2931  O   T3P   330      -9.598  20.861   7.807  1.00  0.00           O  
HETATM 2932  H1  T3P   330      -9.287  19.979   7.603  1.00  0.00           H  
HETATM 2933  H2  T3P   330      -9.142  21.096   8.615  1.00  0.00           H  
HETATM 2934  O   T3P   331      20.510  10.450  -7.513  1.00  0.00           O  
HETATM 2935  H1  T3P   331      20.544  10.560  -8.463  1.00  0.00           H  
HETATM 2936  H2  T3P   331      21.221  10.998  -7.181  1.00  0.00           H  
HETATM 2937  O   T3P   332      10.262   3.319  28.460  1.00  0.00           O  
HETATM 2938  H1  T3P   332       9.943   4.031  27.905  1.00  0.00           H  
HETATM 2939  H2  T3P   332       9.978   2.521  28.015  1.00  0.00           H  
HETATM 2940  O   T3P   333       2.521 -17.144 -27.232  1.00  0.00           O  
HETATM 2941  H1  T3P   333       3.422 -17.456 -27.142  1.00  0.00           H  
HETATM 2942  H2  T3P   333       2.453 -16.422 -26.607  1.00  0.00           H  
HETATM 2943  O   T3P   334     -14.576  -8.755   8.391  1.00  0.00           O  
HETATM 2944  H1  T3P   334     -14.072  -8.065   7.960  1.00  0.00           H  
HETATM 2945  H2  T3P   334     -15.075  -9.165   7.683  1.00  0.00           H  
HETATM 2946  O   T3P   335     -11.419  31.346   8.216  1.00  0.00           O  
HETATM 2947  H1  T3P   335     -10.701  31.267   7.588  1.00  0.00           H  
HETATM 2948  H2  T3P   335     -12.175  31.600   7.685  1.00  0.00           H  
HETATM 2949  O   T3P   336      -2.740  -0.594  17.434  1.00  0.00           O  
HETATM 2950  H1  T3P   336      -2.358  -1.123  16.733  1.00  0.00           H  
HETATM 2951  H2  T3P   336      -3.659  -0.493  17.186  1.00  0.00           H  
HETATM 2952  O   T3P   337       8.606  20.643  -8.806  1.00  0.00           O  
HETATM 2953  H1  T3P   337       8.782  20.274  -9.672  1.00  0.00           H  
HETATM 2954  H2  T3P   337       7.820  21.176  -8.928  1.00  0.00           H  
HETATM 2955  O   T3P   338       5.894  11.773   8.198  1.00  0.00           O  
HETATM 2956  H1  T3P   338       5.219  12.299   8.627  1.00  0.00           H  
HETATM 2957  H2  T3P   338       6.662  11.861   8.763  1.00  0.00           H  
HETATM 2958  O   T3P   339       6.687 -19.038   9.207  1.00  0.00           O  
HETATM 2959  H1  T3P   339       7.505 -18.637   8.913  1.00  0.00           H  
HETATM 2960  H2  T3P   339       6.566 -19.790   8.628  1.00  0.00           H  
HETATM 2961  O   T3P   340       0.098   5.541  35.106  1.00  0.00           O  
HETATM 2962  H1  T3P   340       1.049   5.473  35.189  1.00  0.00           H  
HETATM 2963  H2  T3P   340      -0.037   6.215  34.440  1.00  0.00           H  
HETATM 2964  O   T3P   341      -2.536 -13.703 -29.888  1.00  0.00           O  
HETATM 2965  H1  T3P   341      -1.889 -13.090 -29.539  1.00  0.00           H  
HETATM 2966  H2  T3P   341      -2.554 -13.522 -30.828  1.00  0.00           H  
HETATM 2967  O   T3P   342       4.007  16.265 -10.308  1.00  0.00           O  
HETATM 2968  H1  T3P   342       4.866  16.628 -10.525  1.00  0.00           H  
HETATM 2969  H2  T3P   342       4.036  16.131  -9.360  1.00  0.00           H  
HETATM 2970  O   T3P   343       7.525 -24.550 -28.579  1.00  0.00           O  
HETATM 2971  H1  T3P   343       7.487 -23.884 -27.893  1.00  0.00           H  
HETATM 2972  H2  T3P   343       6.695 -25.021 -28.501  1.00  0.00           H  
HETATM 2973  O   T3P   344       5.244   5.376 -24.411  1.00  0.00           O  
HETATM 2974  H1  T3P   344       4.303   5.488 -24.275  1.00  0.00           H  
HETATM 2975  H2  T3P   344       5.650   5.866 -23.696  1.00  0.00           H  
HETATM 2976  O   T3P   345     -20.666 -15.533  18.763  1.00  0.00           O  
HETATM 2977  H1  T3P   345     -20.755 -14.598  18.945  1.00  0.00           H  
HETATM 2978  H2  T3P   345     -20.449 -15.924  19.610  1.00  0.00           H  
HETATM 2979  O   T3P   346     -15.450  17.526  30.977  1.00  0.00           O  
HETATM 2980  H1  T3P   346     -15.155  18.148  30.311  1.00  0.00           H  
HETATM 2981  H2  T3P   346     -16.400  17.485  30.862  1.00  0.00           H  
HETATM 2982  O   T3P   347     -14.133  25.127  44.992  1.00  0.00           O  
HETATM 2983  H1  T3P   347     -13.898  25.863  44.427  1.00  0.00           H  
HETATM 2984  H2  T3P   347     -13.836  24.353  44.514  1.00  0.00           H  
HETATM 2985  O   T3P   348      -6.075  26.732  36.100  1.00  0.00           O  
HETATM 2986  H1  T3P   348      -6.711  26.018  36.063  1.00  0.00           H  
HETATM 2987  H2  T3P   348      -6.192  27.112  36.971  1.00  0.00           H  
HETATM 2988  O   T3P   349     -16.713  33.306   4.867  1.00  0.00           O  
HETATM 2989  H1  T3P   349     -16.015  33.397   4.218  1.00  0.00           H  
HETATM 2990  H2  T3P   349     -16.684  34.122   5.366  1.00  0.00           H  
HETATM 2991  O   T3P   350      -7.518   2.623 -16.395  1.00  0.00           O  
HETATM 2992  H1  T3P   350      -8.374   2.286 -16.130  1.00  0.00           H  
HETATM 2993  H2  T3P   350      -6.889   2.022 -15.994  1.00  0.00           H  
HETATM 2994  O   T3P   351     -21.599   7.998  19.037  1.00  0.00           O  
HETATM 2995  H1  T3P   351     -21.143   8.531  18.385  1.00  0.00           H  
HETATM 2996  H2  T3P   351     -21.101   7.181  19.069  1.00  0.00           H  
HETATM 2997  O   T3P   352      -2.152 -13.679 -35.342  1.00  0.00           O  
HETATM 2998  H1  T3P   352      -1.279 -14.031 -35.171  1.00  0.00           H  
HETATM 2999  H2  T3P   352      -2.066 -13.220 -36.178  1.00  0.00           H  
HETATM 3000  O   T3P   353      17.380  11.740   9.326  1.00  0.00           O  
HETATM 3001  H1  T3P   353      17.386  12.668   9.558  1.00  0.00           H  
HETATM 3002  H2  T3P   353      18.134  11.633   8.745  1.00  0.00           H  
HETATM 3003  O   T3P   354      14.065 -25.576 -24.022  1.00  0.00           O  
HETATM 3004  H1  T3P   354      14.464 -24.724 -24.198  1.00  0.00           H  
HETATM 3005  H2  T3P   354      14.784 -26.201 -24.114  1.00  0.00           H  
HETATM 3006  O   T3P   355       0.607   7.919 -23.976  1.00  0.00           O  
HETATM 3007  H1  T3P   355      -0.032   7.824 -24.682  1.00  0.00           H  
HETATM 3008  H2  T3P   355       1.093   7.095 -23.980  1.00  0.00           H  
HETATM 3009  O   T3P   356      -5.499  -9.215  12.884  1.00  0.00           O  
HETATM 3010  H1  T3P   356      -4.875  -8.592  12.512  1.00  0.00           H  
HETATM 3011  H2  T3P   356      -5.328  -9.193  13.825  1.00  0.00           H  
HETATM 3012  O   T3P   357      15.733 -33.757  -0.736  1.00  0.00           O  
HETATM 3013  H1  T3P   357      15.280 -32.918  -0.663  1.00  0.00           H  
HETATM 3014  H2  T3P   357      16.562 -33.623  -0.276  1.00  0.00           H  
HETATM 3015  O   T3P   358     -22.143   0.348   3.592  1.00  0.00           O  
HETATM 3016  H1  T3P   358     -22.448  -0.354   3.019  1.00  0.00           H  
HETATM 3017  H2  T3P   358     -21.190   0.340   3.496  1.00  0.00           H  
HETATM 3018  O   T3P   359      -6.898 -10.673 -23.851  1.00  0.00           O  
HETATM 3019  H1  T3P   359      -7.212 -10.970 -22.997  1.00  0.00           H  
HETATM 3020  H2  T3P   359      -7.588 -10.928 -24.463  1.00  0.00           H  
HETATM 3021  O   T3P   360       8.257 -20.760 -30.477  1.00  0.00           O  
HETATM 3022  H1  T3P   360       8.319 -21.268 -31.286  1.00  0.00           H  
HETATM 3023  H2  T3P   360       7.330 -20.536 -30.405  1.00  0.00           H  
HETATM 3024  O   T3P   361      -0.269  17.383   9.309  1.00  0.00           O  
HETATM 3025  H1  T3P   361      -0.062  17.700   8.430  1.00  0.00           H  
HETATM 3026  H2  T3P   361       0.519  16.914   9.587  1.00  0.00           H  
HETATM 3027  O   T3P   362     -10.622  20.811  42.211  1.00  0.00           O  
HETATM 3028  H1  T3P   362     -10.987  20.226  41.546  1.00  0.00           H  
HETATM 3029  H2  T3P   362      -9.708  20.929  41.951  1.00  0.00           H  
HETATM 3030  O   T3P   363     -20.874  -0.663  10.959  1.00  0.00           O  
HETATM 3031  H1  T3P   363     -20.198   0.009  10.869  1.00  0.00           H  
HETATM 3032  H2  T3P   363     -20.388  -1.478  11.082  1.00  0.00           H  
HETATM 3033  O   T3P   364      12.107  19.173  10.686  1.00  0.00           O  
HETATM 3034  H1  T3P   364      11.431  18.588  11.028  1.00  0.00           H  
HETATM 3035  H2  T3P   364      12.416  19.657  11.453  1.00  0.00           H  
HETATM 3036  O   T3P   365     -18.588  -0.523  15.254  1.00  0.00           O  
HETATM 3037  H1  T3P   365     -19.506  -0.564  15.521  1.00  0.00           H  
HETATM 3038  H2  T3P   365     -18.413  -1.379  14.862  1.00  0.00           H  
HETATM 3039  O   T3P   366       8.370 -14.642 -44.364  1.00  0.00           O  
HETATM 3040  H1  T3P   366       8.760 -14.022 -44.981  1.00  0.00           H  
HETATM 3041  H2  T3P   366       8.660 -14.338 -43.504  1.00  0.00           H  
HETATM 3042  O   T3P   367       7.983  -8.777 -39.872  1.00  0.00           O  
HETATM 3043  H1  T3P   367       8.610  -9.459 -39.632  1.00  0.00           H  
HETATM 3044  H2  T3P   367       7.127  -9.157 -39.674  1.00  0.00           H  
HETATM 3045  O   T3P   368     -20.199  17.961  -8.960  1.00  0.00           O  
HETATM 3046  H1  T3P   368     -19.597  18.110  -8.231  1.00  0.00           H  
HETATM 3047  H2  T3P   368     -20.724  17.208  -8.686  1.00  0.00           H  
HETATM 3048  O   T3P   369      -7.904 -19.873   5.311  1.00  0.00           O  
HETATM 3049  H1  T3P   369      -6.994 -19.992   5.040  1.00  0.00           H  
HETATM 3050  H2  T3P   369      -8.028 -20.506   6.018  1.00  0.00           H  
HETATM 3051  O   T3P   370      25.269  10.335   8.120  1.00  0.00           O  
HETATM 3052  H1  T3P   370      26.190  10.079   8.080  1.00  0.00           H  
HETATM 3053  H2  T3P   370      24.795   9.511   8.231  1.00  0.00           H  
HETATM 3054  O   T3P   371       9.987  -2.809 -22.334  1.00  0.00           O  
HETATM 3055  H1  T3P   371      10.701  -2.222 -22.086  1.00  0.00           H  
HETATM 3056  H2  T3P   371       9.195  -2.285 -22.217  1.00  0.00           H  
HETATM 3057  O   T3P   372     -19.009  16.115  14.256  1.00  0.00           O  
HETATM 3058  H1  T3P   372     -18.112  16.247  14.562  1.00  0.00           H  
HETATM 3059  H2  T3P   372     -19.196  15.196  14.445  1.00  0.00           H  
HETATM 3060  O   T3P   373     -15.112  25.250  18.398  1.00  0.00           O  
HETATM 3061  H1  T3P   373     -14.969  26.196  18.420  1.00  0.00           H  
HETATM 3062  H2  T3P   373     -16.041  25.142  18.603  1.00  0.00           H  
HETATM 3063  O   T3P   374     -18.613  -5.050  -3.570  1.00  0.00           O  
HETATM 3064  H1  T3P   374     -18.263  -4.318  -3.063  1.00  0.00           H  
HETATM 3065  H2  T3P   374     -17.923  -5.259  -4.199  1.00  0.00           H  
HETATM 3066  O   T3P   375      11.347  18.078 -12.521  1.00  0.00           O  
HETATM 3067  H1  T3P   375      12.225  17.698 -12.506  1.00  0.00           H  
HETATM 3068  H2  T3P   375      11.340  18.634 -13.300  1.00  0.00           H  
HETATM 3069  O   T3P   376      22.231  12.621  13.101  1.00  0.00           O  
HETATM 3070  H1  T3P   376      21.374  12.286  12.837  1.00  0.00           H  
HETATM 3071  H2  T3P   376      22.812  11.862  13.048  1.00  0.00           H  
HETATM 3072  O   T3P   377     -11.598  29.712  29.519  1.00  0.00           O  
HETATM 3073  H1  T3P   377     -11.347  30.199  28.734  1.00  0.00           H  
HETATM 3074  H2  T3P   377     -12.063  30.351  30.059  1.00  0.00           H  
HETATM 3075  O   T3P   378      16.337  15.157  33.826  1.00  0.00           O  
HETATM 3076  H1  T3P   378      15.885  15.999  33.874  1.00  0.00           H  
HETATM 3077  H2  T3P   378      15.785  14.620  33.257  1.00  0.00           H  
HETATM 3078  O   T3P   379      18.306 -20.757  -9.160  1.00  0.00           O  
HETATM 3079  H1  T3P   379      18.616 -20.105  -9.788  1.00  0.00           H  
HETATM 3080  H2  T3P   379      17.385 -20.889  -9.386  1.00  0.00           H  
HETATM 3081  O   T3P   380       5.210  -0.464 -23.280  1.00  0.00           O  
HETATM 3082  H1  T3P   380       4.833  -0.738 -22.445  1.00  0.00           H  
HETATM 3083  H2  T3P   380       5.755  -1.202 -23.552  1.00  0.00           H  
HETATM 3084  O   T3P   381      11.355  -6.212  13.334  1.00  0.00           O  
HETATM 3085  H1  T3P   381      10.811  -5.517  13.705  1.00  0.00           H  
HETATM 3086  H2  T3P   381      11.356  -6.898  14.002  1.00  0.00           H  
HETATM 3087  O   T3P   382      12.256 -20.812  -6.181  1.00  0.00           O  
HETATM 3088  H1  T3P   382      12.047 -20.325  -5.383  1.00  0.00           H  
HETATM 3089  H2  T3P   382      12.958 -21.409  -5.920  1.00  0.00           H  
HETATM 3090  O   T3P   383      15.415  -2.117 -21.791  1.00  0.00           O  
HETATM 3091  H1  T3P   383      16.157  -1.841 -21.252  1.00  0.00           H  
HETATM 3092  H2  T3P   383      15.312  -1.415 -22.435  1.00  0.00           H  
HETATM 3093  O   T3P   384      12.357   0.089  18.855  1.00  0.00           O  
HETATM 3094  H1  T3P   384      11.989  -0.392  19.596  1.00  0.00           H  
HETATM 3095  H2  T3P   384      11.921  -0.282  18.088  1.00  0.00           H  
HETATM 3096  O   T3P   385      13.099  -3.785 -16.494  1.00  0.00           O  
HETATM 3097  H1  T3P   385      12.598  -3.517 -17.265  1.00  0.00           H  
HETATM 3098  H2  T3P   385      12.610  -4.526 -16.136  1.00  0.00           H  
HETATM 3099  O   T3P   386      -5.192  -7.495 -31.603  1.00  0.00           O  
HETATM 3100  H1  T3P   386      -5.540  -6.999 -30.862  1.00  0.00           H  
HETATM 3101  H2  T3P   386      -5.288  -8.412 -31.345  1.00  0.00           H  
HETATM 3102  O   T3P   387     -12.856 -10.468   9.664  1.00  0.00           O  
HETATM 3103  H1  T3P   387     -12.590 -11.276   9.224  1.00  0.00           H  
HETATM 3104  H2  T3P   387     -13.654 -10.199   9.209  1.00  0.00           H  
HETATM 3105  O   T3P   388     -11.221 -14.394 -14.575  1.00  0.00           O  
HETATM 3106  H1  T3P   388     -11.821 -14.185 -13.859  1.00  0.00           H  
HETATM 3107  H2  T3P   388     -10.991 -15.312 -14.435  1.00  0.00           H  
HETATM 3108  O   T3P   389     -12.622  28.281  25.263  1.00  0.00           O  
HETATM 3109  H1  T3P   389     -13.380  28.617  25.741  1.00  0.00           H  
HETATM 3110  H2  T3P   389     -12.492  28.905  24.549  1.00  0.00           H  
HETATM 3111  O   T3P   390      -6.008   7.795  29.514  1.00  0.00           O  
HETATM 3112  H1  T3P   390      -6.825   8.068  29.932  1.00  0.00           H  
HETATM 3113  H2  T3P   390      -6.260   7.574  28.617  1.00  0.00           H  
HETATM 3114  O   T3P   391      -3.849  25.288  32.766  1.00  0.00           O  
HETATM 3115  H1  T3P   391      -2.980  25.144  32.392  1.00  0.00           H  
HETATM 3116  H2  T3P   391      -4.452  24.907  32.128  1.00  0.00           H  
HETATM 3117  O   T3P   392      -9.595 -10.135 -20.005  1.00  0.00           O  
HETATM 3118  H1  T3P   392     -10.466 -10.169 -20.399  1.00  0.00           H  
HETATM 3119  H2  T3P   392      -9.744 -10.324 -19.078  1.00  0.00           H  
HETATM 3120  O   T3P   393      11.361 -19.928 -46.131  1.00  0.00           O  
HETATM 3121  H1  T3P   393      11.120 -20.004 -47.054  1.00  0.00           H  
HETATM 3122  H2  T3P   393      12.242 -20.300 -46.082  1.00  0.00           H  
HETATM 3123  O   T3P   394      15.411 -11.423   6.777  1.00  0.00           O  
HETATM 3124  H1  T3P   394      15.617 -12.302   6.461  1.00  0.00           H  
HETATM 3125  H2  T3P   394      14.461 -11.425   6.891  1.00  0.00           H  
HETATM 3126  O   T3P   395      -2.733  -9.998  -8.863  1.00  0.00           O  
HETATM 3127  H1  T3P   395      -2.237  -9.491  -8.220  1.00  0.00           H  
HETATM 3128  H2  T3P   395      -2.485 -10.907  -8.694  1.00  0.00           H  
HETATM 3129  O   T3P   396      -1.829 -14.721   9.883  1.00  0.00           O  
HETATM 3130  H1  T3P   396      -1.015 -14.530  10.348  1.00  0.00           H  
HETATM 3131  H2  T3P   396      -2.394 -15.123  10.543  1.00  0.00           H  
HETATM 3132  O   T3P   397       1.407  -4.450 -31.379  1.00  0.00           O  
HETATM 3133  H1  T3P   397       2.300  -4.121 -31.273  1.00  0.00           H  
HETATM 3134  H2  T3P   397       1.023  -4.387 -30.504  1.00  0.00           H  
HETATM 3135  O   T3P   398     -13.386  -0.738  34.987  1.00  0.00           O  
HETATM 3136  H1  T3P   398     -12.823   0.028  34.876  1.00  0.00           H  
HETATM 3137  H2  T3P   398     -13.474  -1.101  34.106  1.00  0.00           H  
HETATM 3138  O   T3P   399      -2.768  23.384  35.451  1.00  0.00           O  
HETATM 3139  H1  T3P   399      -2.255  23.135  34.682  1.00  0.00           H  
HETATM 3140  H2  T3P   399      -2.940  24.318  35.333  1.00  0.00           H  
HETATM 3141  O   T3P   400      14.917  -4.493  19.419  1.00  0.00           O  
HETATM 3142  H1  T3P   400      15.751  -4.033  19.512  1.00  0.00           H  
HETATM 3143  H2  T3P   400      14.510  -4.430  20.283  1.00  0.00           H  
HETATM 3144  O   T3P   401      -7.991 -19.671   1.424  1.00  0.00           O  
HETATM 3145  H1  T3P   401      -8.777 -20.215   1.365  1.00  0.00           H  
HETATM 3146  H2  T3P   401      -7.680 -19.797   2.321  1.00  0.00           H  
HETATM 3147  O   T3P   402     -18.111 -11.739   2.588  1.00  0.00           O  
HETATM 3148  H1  T3P   402     -18.424 -12.629   2.421  1.00  0.00           H  
HETATM 3149  H2  T3P   402     -18.463 -11.519   3.450  1.00  0.00           H  
HETATM 3150  O   T3P   403      12.288 -27.008 -47.499  1.00  0.00           O  
HETATM 3151  H1  T3P   403      11.897 -27.077 -48.370  1.00  0.00           H  
HETATM 3152  H2  T3P   403      12.318 -27.909 -47.177  1.00  0.00           H  
HETATM 3153  O   T3P   404      11.026 -19.288 -32.900  1.00  0.00           O  
HETATM 3154  H1  T3P   404      10.720 -20.195 -32.887  1.00  0.00           H  
HETATM 3155  H2  T3P   404      11.694 -19.250 -32.216  1.00  0.00           H  
HETATM 3156  O   T3P   405      12.134 -11.800  17.959  1.00  0.00           O  
HETATM 3157  H1  T3P   405      11.556 -12.539  18.149  1.00  0.00           H  
HETATM 3158  H2  T3P   405      11.604 -11.026  18.148  1.00  0.00           H  
HETATM 3159  O   T3P   406      22.769   8.042  26.847  1.00  0.00           O  
HETATM 3160  H1  T3P   406      23.645   7.804  27.153  1.00  0.00           H  
HETATM 3161  H2  T3P   406      22.924   8.649  26.123  1.00  0.00           H  
HETATM 3162  O   T3P   407       2.804   0.329 -22.224  1.00  0.00           O  
HETATM 3163  H1  T3P   407       2.616   0.098 -23.134  1.00  0.00           H  
HETATM 3164  H2  T3P   407       2.991   1.268 -22.249  1.00  0.00           H  
HETATM 3165  O   T3P   408      15.810  -1.770 -17.524  1.00  0.00           O  
HETATM 3166  H1  T3P   408      16.451  -2.311 -17.064  1.00  0.00           H  
HETATM 3167  H2  T3P   408      15.325  -1.328 -16.827  1.00  0.00           H  
HETATM 3168  O   T3P   409      -8.873  11.759  24.515  1.00  0.00           O  
HETATM 3169  H1  T3P   409      -8.988  10.869  24.183  1.00  0.00           H  
HETATM 3170  H2  T3P   409      -7.977  11.776  24.850  1.00  0.00           H  
HETATM 3171  O   T3P   410     -10.913 -12.590  21.433  1.00  0.00           O  
HETATM 3172  H1  T3P   410     -10.794 -13.043  22.268  1.00  0.00           H  
HETATM 3173  H2  T3P   410     -11.601 -11.947  21.605  1.00  0.00           H  
HETATM 3174  O   T3P   411      20.517  13.864 -18.684  1.00  0.00           O  
HETATM 3175  H1  T3P   411      21.171  13.793 -19.380  1.00  0.00           H  
HETATM 3176  H2  T3P   411      19.908  14.534 -18.995  1.00  0.00           H  
HETATM 3177  O   T3P   412      -8.989  12.843  28.889  1.00  0.00           O  
HETATM 3178  H1  T3P   412      -8.267  12.410  28.433  1.00  0.00           H  
HETATM 3179  H2  T3P   412      -9.356  12.164  29.456  1.00  0.00           H  
HETATM 3180  O   T3P   413      13.941   7.170   1.941  1.00  0.00           O  
HETATM 3181  H1  T3P   413      14.151   6.278   2.216  1.00  0.00           H  
HETATM 3182  H2  T3P   413      13.149   7.078   1.412  1.00  0.00           H  
HETATM 3183  O   T3P   414      10.565 -22.859  -0.138  1.00  0.00           O  
HETATM 3184  H1  T3P   414      11.428 -22.739  -0.535  1.00  0.00           H  
HETATM 3185  H2  T3P   414      10.635 -22.440   0.720  1.00  0.00           H  
HETATM 3186  O   T3P   415      23.789  -3.634  13.714  1.00  0.00           O  
HETATM 3187  H1  T3P   415      23.365  -3.918  14.524  1.00  0.00           H  
HETATM 3188  H2  T3P   415      23.327  -2.832  13.469  1.00  0.00           H  
HETATM 3189  O   T3P   416     -13.830  24.786  40.020  1.00  0.00           O  
HETATM 3190  H1  T3P   416     -14.690  24.607  39.642  1.00  0.00           H  
HETATM 3191  H2  T3P   416     -13.994  25.457  40.683  1.00  0.00           H  
HETATM 3192  O   T3P   417       4.674 -22.356  -1.033  1.00  0.00           O  
HETATM 3193  H1  T3P   417       4.419 -21.947  -0.206  1.00  0.00           H  
HETATM 3194  H2  T3P   417       5.375 -22.962  -0.795  1.00  0.00           H  
HETATM 3195  O   T3P   418      13.333  19.280   2.511  1.00  0.00           O  
HETATM 3196  H1  T3P   418      13.822  18.457   2.513  1.00  0.00           H  
HETATM 3197  H2  T3P   418      13.998  19.953   2.365  1.00  0.00           H  
HETATM 3198  O   T3P   419       4.387  14.004  38.537  1.00  0.00           O  
HETATM 3199  H1  T3P   419       3.983  13.917  37.674  1.00  0.00           H  
HETATM 3200  H2  T3P   419       4.753  13.139  38.720  1.00  0.00           H  
HETATM 3201  O   T3P   420       4.785 -29.809   7.815  1.00  0.00           O  
HETATM 3202  H1  T3P   420       4.459 -28.932   8.018  1.00  0.00           H  
HETATM 3203  H2  T3P   420       4.896 -29.810   6.865  1.00  0.00           H  
HETATM 3204  O   T3P   421      19.692 -14.680 -34.059  1.00  0.00           O  
HETATM 3205  H1  T3P   421      18.741 -14.589 -34.008  1.00  0.00           H  
HETATM 3206  H2  T3P   421      19.962 -14.030 -34.707  1.00  0.00           H  
HETATM 3207  O   T3P   422       2.029 -17.678 -15.007  1.00  0.00           O  
HETATM 3208  H1  T3P   422       2.608 -18.154 -15.603  1.00  0.00           H  
HETATM 3209  H2  T3P   422       1.258 -18.238 -14.923  1.00  0.00           H  
HETATM 3210  O   T3P   423     -11.953  -9.544 -20.993  1.00  0.00           O  
HETATM 3211  H1  T3P   423     -12.075  -8.910 -21.700  1.00  0.00           H  
HETATM 3212  H2  T3P   423     -12.840  -9.745 -20.696  1.00  0.00           H  
HETATM 3213  O   T3P   424     -24.001 -11.644 -28.314  1.00  0.00           O  
HETATM 3214  H1  T3P   424     -23.240 -11.067 -28.374  1.00  0.00           H  
HETATM 3215  H2  T3P   424     -24.019 -12.106 -29.152  1.00  0.00           H  
HETATM 3216  O   T3P   425       7.005 -26.111 -25.054  1.00  0.00           O  
HETATM 3217  H1  T3P   425       7.495 -25.766 -25.801  1.00  0.00           H  
HETATM 3218  H2  T3P   425       7.474 -26.907 -24.806  1.00  0.00           H  
HETATM 3219  O   T3P   426      15.318  -6.485  14.765  1.00  0.00           O  
HETATM 3220  H1  T3P   426      15.584  -6.184  15.633  1.00  0.00           H  
HETATM 3221  H2  T3P   426      15.661  -5.823  14.165  1.00  0.00           H  
HETATM 3222  O   T3P   427      -5.396 -21.261  18.042  1.00  0.00           O  
HETATM 3223  H1  T3P   427      -5.378 -20.616  17.336  1.00  0.00           H  
HETATM 3224  H2  T3P   427      -5.979 -20.881  18.700  1.00  0.00           H  
HETATM 3225  O   T3P   428     -14.011  25.202  -1.491  1.00  0.00           O  
HETATM 3226  H1  T3P   428     -13.338  24.542  -1.325  1.00  0.00           H  
HETATM 3227  H2  T3P   428     -13.952  25.797  -0.744  1.00  0.00           H  
HETATM 3228  O   T3P   429     -16.495  -3.534  22.868  1.00  0.00           O  
HETATM 3229  H1  T3P   429     -16.535  -4.260  22.245  1.00  0.00           H  
HETATM 3230  H2  T3P   429     -15.816  -3.790  23.492  1.00  0.00           H  
HETATM 3231  O   T3P   430      -9.788  18.132  15.050  1.00  0.00           O  
HETATM 3232  H1  T3P   430     -10.738  18.033  15.103  1.00  0.00           H  
HETATM 3233  H2  T3P   430      -9.556  17.776  14.192  1.00  0.00           H  
HETATM 3234  O   T3P   431     -21.293   3.723   1.857  1.00  0.00           O  
HETATM 3235  H1  T3P   431     -20.585   4.365   1.908  1.00  0.00           H  
HETATM 3236  H2  T3P   431     -21.694   3.876   1.001  1.00  0.00           H  
HETATM 3237  O   T3P   432      15.783  12.203  16.730  1.00  0.00           O  
HETATM 3238  H1  T3P   432      16.360  12.951  16.886  1.00  0.00           H  
HETATM 3239  H2  T3P   432      16.186  11.484  17.217  1.00  0.00           H  
HETATM 3240  O   T3P   433      17.201 -15.810 -14.318  1.00  0.00           O  
HETATM 3241  H1  T3P   433      17.157 -15.108 -14.967  1.00  0.00           H  
HETATM 3242  H2  T3P   433      17.793 -15.476 -13.644  1.00  0.00           H  
HETATM 3243  O   T3P   434      -1.465   7.534 -16.889  1.00  0.00           O  
HETATM 3244  H1  T3P   434      -1.946   7.677 -17.704  1.00  0.00           H  
HETATM 3245  H2  T3P   434      -0.543   7.569 -17.145  1.00  0.00           H  
HETATM 3246  O   T3P   435      14.509 -20.504 -18.002  1.00  0.00           O  
HETATM 3247  H1  T3P   435      15.358 -20.917 -18.162  1.00  0.00           H  
HETATM 3248  H2  T3P   435      14.698 -19.566 -17.982  1.00  0.00           H  
HETATM 3249  O   T3P   436      22.773  16.577 -13.586  1.00  0.00           O  
HETATM 3250  H1  T3P   436      22.378  17.447 -13.524  1.00  0.00           H  
HETATM 3251  H2  T3P   436      22.383  16.085 -12.864  1.00  0.00           H  
HETATM 3252  O   T3P   437      -2.045  16.301 -12.161  1.00  0.00           O  
HETATM 3253  H1  T3P   437      -1.965  17.098 -11.637  1.00  0.00           H  
HETATM 3254  H2  T3P   437      -2.219  16.613 -13.049  1.00  0.00           H  
HETATM 3255  O   T3P   438       5.672   2.737 -17.458  1.00  0.00           O  
HETATM 3256  H1  T3P   438       5.799   3.685 -17.506  1.00  0.00           H  
HETATM 3257  H2  T3P   438       5.023   2.548 -18.136  1.00  0.00           H  
HETATM 3258  O   T3P   439      -7.081  -5.293  26.803  1.00  0.00           O  
HETATM 3259  H1  T3P   439      -7.523  -4.452  26.913  1.00  0.00           H  
HETATM 3260  H2  T3P   439      -6.553  -5.392  27.595  1.00  0.00           H  
HETATM 3261  O   T3P   440      20.605  -5.733 -40.227  1.00  0.00           O  
HETATM 3262  H1  T3P   440      19.772  -5.721 -40.699  1.00  0.00           H  
HETATM 3263  H2  T3P   440      20.372  -5.520 -39.323  1.00  0.00           H  
HETATM 3264  O   T3P   441       5.390  16.278 -18.145  1.00  0.00           O  
HETATM 3265  H1  T3P   441       4.949  15.639 -18.704  1.00  0.00           H  
HETATM 3266  H2  T3P   441       4.715  16.927 -17.944  1.00  0.00           H  
HETATM 3267  O   T3P   442       1.402  -3.122 -24.924  1.00  0.00           O  
HETATM 3268  H1  T3P   442       1.822  -3.958 -24.722  1.00  0.00           H  
HETATM 3269  H2  T3P   442       2.097  -2.472 -24.815  1.00  0.00           H  
HETATM 3270  O   T3P   443      19.562   0.486  -9.854  1.00  0.00           O  
HETATM 3271  H1  T3P   443      20.382   0.865  -9.535  1.00  0.00           H  
HETATM 3272  H2  T3P   443      19.748   0.243 -10.761  1.00  0.00           H  
HETATM 3273  O   T3P   444      -6.104   7.903 -12.065  1.00  0.00           O  
HETATM 3274  H1  T3P   444      -5.435   8.358 -12.576  1.00  0.00           H  
HETATM 3275  H2  T3P   444      -6.038   6.989 -12.342  1.00  0.00           H  
HETATM 3276  O   T3P   445      -3.440  18.076  38.775  1.00  0.00           O  
HETATM 3277  H1  T3P   445      -4.254  17.848  39.224  1.00  0.00           H  
HETATM 3278  H2  T3P   445      -2.894  17.294  38.857  1.00  0.00           H  
HETATM 3279  O   T3P   446      18.426  13.860  24.469  1.00  0.00           O  
HETATM 3280  H1  T3P   446      19.249  14.340  24.373  1.00  0.00           H  
HETATM 3281  H2  T3P   446      18.508  13.121  23.866  1.00  0.00           H  
HETATM 3282  O   T3P   447     -22.257   4.289  -0.778  1.00  0.00           O  
HETATM 3283  H1  T3P   447     -23.133   4.035  -1.068  1.00  0.00           H  
HETATM 3284  H2  T3P   447     -22.108   5.142  -1.186  1.00  0.00           H  
HETATM 3285  O   T3P   448      16.691 -22.037 -35.585  1.00  0.00           O  
HETATM 3286  H1  T3P   448      16.192 -22.596 -36.180  1.00  0.00           H  
HETATM 3287  H2  T3P   448      16.165 -22.006 -34.786  1.00  0.00           H  
HETATM 3288  O   T3P   449      13.104   9.767   0.735  1.00  0.00           O  
HETATM 3289  H1  T3P   449      13.524   9.111   1.290  1.00  0.00           H  
HETATM 3290  H2  T3P   449      13.790  10.044   0.128  1.00  0.00           H  
HETATM 3291  O   T3P   450      -4.222  -9.865 -30.849  1.00  0.00           O  
HETATM 3292  H1  T3P   450      -4.132 -10.016 -29.908  1.00  0.00           H  
HETATM 3293  H2  T3P   450      -3.328  -9.914 -31.187  1.00  0.00           H  
HETATM 3294  O   T3P   451      -6.554   3.424  23.999  1.00  0.00           O  
HETATM 3295  H1  T3P   451      -5.967   3.691  23.292  1.00  0.00           H  
HETATM 3296  H2  T3P   451      -7.174   4.149  24.083  1.00  0.00           H  
HETATM 3297  O   T3P   452      17.919 -25.083 -26.901  1.00  0.00           O  
HETATM 3298  H1  T3P   452      17.622 -25.984 -27.031  1.00  0.00           H  
HETATM 3299  H2  T3P   452      18.072 -25.014 -25.959  1.00  0.00           H  
HETATM 3300  O   T3P   453       9.191   1.090  22.810  1.00  0.00           O  
HETATM 3301  H1  T3P   453       8.575   1.383  22.139  1.00  0.00           H  
HETATM 3302  H2  T3P   453       9.737   1.857  22.986  1.00  0.00           H  
HETATM 3303  O   T3P   454     -16.266  27.302  27.334  1.00  0.00           O  
HETATM 3304  H1  T3P   454     -16.936  27.969  27.487  1.00  0.00           H  
HETATM 3305  H2  T3P   454     -15.466  27.677  27.702  1.00  0.00           H  
HETATM 3306  O   T3P   455     -14.512  29.489  -4.010  1.00  0.00           O  
HETATM 3307  H1  T3P   455     -14.193  28.662  -4.373  1.00  0.00           H  
HETATM 3308  H2  T3P   455     -15.108  29.229  -3.308  1.00  0.00           H  
HETATM 3309  O   T3P   456       1.010 -21.784 -16.059  1.00  0.00           O  
HETATM 3310  H1  T3P   456       0.630 -22.019 -16.906  1.00  0.00           H  
HETATM 3311  H2  T3P   456       1.335 -22.612 -15.704  1.00  0.00           H  
HETATM 3312  O   T3P   457      12.923   7.562  30.329  1.00  0.00           O  
HETATM 3313  H1  T3P   457      12.725   7.125  31.157  1.00  0.00           H  
HETATM 3314  H2  T3P   457      12.392   7.099  29.680  1.00  0.00           H  
HETATM 3315  O   T3P   458     -14.373  12.863 -10.582  1.00  0.00           O  
HETATM 3316  H1  T3P   458     -14.184  12.350  -9.796  1.00  0.00           H  
HETATM 3317  H2  T3P   458     -14.364  13.772 -10.282  1.00  0.00           H  
HETATM 3318  O   T3P   459     -13.267 -18.563 -30.094  1.00  0.00           O  
HETATM 3319  H1  T3P   459     -12.527 -19.036 -29.713  1.00  0.00           H  
HETATM 3320  H2  T3P   459     -13.349 -17.773 -29.560  1.00  0.00           H  
HETATM 3321  O   T3P   460       4.816  -9.274 -12.228  1.00  0.00           O  
HETATM 3322  H1  T3P   460       4.696 -10.198 -12.447  1.00  0.00           H  
HETATM 3323  H2  T3P   460       4.480  -8.801 -12.989  1.00  0.00           H  
HETATM 3324  O   T3P   461     -14.076  21.288  -0.695  1.00  0.00           O  
HETATM 3325  H1  T3P   461     -13.719  20.450  -0.989  1.00  0.00           H  
HETATM 3326  H2  T3P   461     -14.534  21.081   0.120  1.00  0.00           H  
HETATM 3327  O   T3P   462      23.570   6.539  -6.951  1.00  0.00           O  
HETATM 3328  H1  T3P   462      23.772   7.337  -7.439  1.00  0.00           H  
HETATM 3329  H2  T3P   462      24.390   6.046  -6.946  1.00  0.00           H  
HETATM 3330  O   T3P   463      24.882   3.231   7.929  1.00  0.00           O  
HETATM 3331  H1  T3P   463      24.624   4.148   7.835  1.00  0.00           H  
HETATM 3332  H2  T3P   463      25.212   2.984   7.065  1.00  0.00           H  
HETATM 3333  O   T3P   464      -5.981  11.647  -7.438  1.00  0.00           O  
HETATM 3334  H1  T3P   464      -5.894  11.847  -8.370  1.00  0.00           H  
HETATM 3335  H2  T3P   464      -5.170  11.971  -7.046  1.00  0.00           H  
HETATM 3336  O   T3P   465      13.179 -17.716  -3.590  1.00  0.00           O  
HETATM 3337  H1  T3P   465      12.889 -17.413  -4.450  1.00  0.00           H  
HETATM 3338  H2  T3P   465      13.707 -18.494  -3.775  1.00  0.00           H  
HETATM 3339  O   T3P   466     -16.677 -10.597  25.405  1.00  0.00           O  
HETATM 3340  H1  T3P   466     -15.938 -11.052  25.808  1.00  0.00           H  
HETATM 3341  H2  T3P   466     -17.291 -11.294  25.174  1.00  0.00           H  
HETATM 3342  O   T3P   467     -20.623 -13.337   6.909  1.00  0.00           O  
HETATM 3343  H1  T3P   467     -20.125 -13.932   7.470  1.00  0.00           H  
HETATM 3344  H2  T3P   467     -20.850 -12.603   7.480  1.00  0.00           H  
HETATM 3345  O   T3P   468      -5.083  16.131  26.232  1.00  0.00           O  
HETATM 3346  H1  T3P   468      -4.722  16.984  25.990  1.00  0.00           H  
HETATM 3347  H2  T3P   468      -4.558  15.500  25.741  1.00  0.00           H  
HETATM 3348  O   T3P   469      -3.945  13.759  28.682  1.00  0.00           O  
HETATM 3349  H1  T3P   469      -3.671  14.481  28.116  1.00  0.00           H  
HETATM 3350  H2  T3P   469      -3.230  13.126  28.627  1.00  0.00           H  
HETATM 3351  O   T3P   470      20.893 -28.919 -14.054  1.00  0.00           O  
HETATM 3352  H1  T3P   470      20.271 -28.314 -14.458  1.00  0.00           H  
HETATM 3353  H2  T3P   470      20.345 -29.579 -13.630  1.00  0.00           H  
HETATM 3354  O   T3P   471     -17.037  13.666  41.122  1.00  0.00           O  
HETATM 3355  H1  T3P   471     -17.285  14.177  41.892  1.00  0.00           H  
HETATM 3356  H2  T3P   471     -16.529  14.273  40.584  1.00  0.00           H  
HETATM 3357  O   T3P   472      15.267 -19.679 -20.685  1.00  0.00           O  
HETATM 3358  H1  T3P   472      15.654 -20.021 -19.878  1.00  0.00           H  
HETATM 3359  H2  T3P   472      15.944 -19.110 -21.052  1.00  0.00           H  
HETATM 3360  O   T3P   473     -14.385  -1.991  20.080  1.00  0.00           O  
HETATM 3361  H1  T3P   473     -14.816  -2.280  19.276  1.00  0.00           H  
HETATM 3362  H2  T3P   473     -15.069  -2.035  20.748  1.00  0.00           H  
HETATM 3363  O   T3P   474     -13.082  -6.694  11.314  1.00  0.00           O  
HETATM 3364  H1  T3P   474     -12.496  -6.474  10.590  1.00  0.00           H  
HETATM 3365  H2  T3P   474     -12.515  -7.107  11.965  1.00  0.00           H  
HETATM 3366  O   T3P   475      18.641  11.013  -1.066  1.00  0.00           O  
HETATM 3367  H1  T3P   475      18.958  10.767  -0.197  1.00  0.00           H  
HETATM 3368  H2  T3P   475      17.806  11.451  -0.901  1.00  0.00           H  
HETATM 3369  O   T3P   476      17.934 -13.739   3.588  1.00  0.00           O  
HETATM 3370  H1  T3P   476      18.298 -13.648   2.708  1.00  0.00           H  
HETATM 3371  H2  T3P   476      18.062 -12.879   3.990  1.00  0.00           H  
HETATM 3372  O   T3P   477       6.261  -0.156 -29.787  1.00  0.00           O  
HETATM 3373  H1  T3P   477       6.541   0.666 -30.191  1.00  0.00           H  
HETATM 3374  H2  T3P   477       5.388   0.032 -29.441  1.00  0.00           H  
HETATM 3375  O   T3P   478      17.847  -5.278 -24.152  1.00  0.00           O  
HETATM 3376  H1  T3P   478      17.695  -6.218 -24.249  1.00  0.00           H  
HETATM 3377  H2  T3P   478      18.800  -5.190 -24.135  1.00  0.00           H  
HETATM 3378  O   T3P   479     -13.880  23.058  18.025  1.00  0.00           O  
HETATM 3379  H1  T3P   479     -12.958  23.308  18.079  1.00  0.00           H  
HETATM 3380  H2  T3P   479     -14.343  23.881  17.869  1.00  0.00           H  
HETATM 3381  O   T3P   480       4.862   6.072  15.376  1.00  0.00           O  
HETATM 3382  H1  T3P   480       5.657   5.548  15.277  1.00  0.00           H  
HETATM 3383  H2  T3P   480       4.936   6.749  14.703  1.00  0.00           H  
HETATM 3384  O   T3P   481     -12.857  21.247  15.663  1.00  0.00           O  
HETATM 3385  H1  T3P   481     -12.504  21.266  16.552  1.00  0.00           H  
HETATM 3386  H2  T3P   481     -13.042  22.164  15.459  1.00  0.00           H  
HETATM 3387  O   T3P   482      10.150 -27.019 -34.106  1.00  0.00           O  
HETATM 3388  H1  T3P   482      10.175 -26.707 -35.010  1.00  0.00           H  
HETATM 3389  H2  T3P   482      10.833 -26.519 -33.660  1.00  0.00           H  
HETATM 3390  O   T3P   483     -17.016  11.356  13.379  1.00  0.00           O  
HETATM 3391  H1  T3P   483     -16.366  12.053  13.283  1.00  0.00           H  
HETATM 3392  H2  T3P   483     -16.526  10.548  13.224  1.00  0.00           H  
HETATM 3393  O   T3P   484      14.667 -23.487 -36.739  1.00  0.00           O  
HETATM 3394  H1  T3P   484      14.247 -24.346 -36.775  1.00  0.00           H  
HETATM 3395  H2  T3P   484      13.943 -22.863 -36.794  1.00  0.00           H  
HETATM 3396  O   T3P   485     -18.052  14.596  32.005  1.00  0.00           O  
HETATM 3397  H1  T3P   485     -18.072  13.732  31.593  1.00  0.00           H  
HETATM 3398  H2  T3P   485     -18.973  14.846  32.081  1.00  0.00           H  
HETATM 3399  O   T3P   486     -14.358  32.149  14.913  1.00  0.00           O  
HETATM 3400  H1  T3P   486     -13.572  32.492  15.339  1.00  0.00           H  
HETATM 3401  H2  T3P   486     -15.052  32.265  15.561  1.00  0.00           H  
HETATM 3402  O   T3P   487       1.694 -17.721  11.287  1.00  0.00           O  
HETATM 3403  H1  T3P   487       1.566 -18.651  11.100  1.00  0.00           H  
HETATM 3404  H2  T3P   487       1.593 -17.289  10.439  1.00  0.00           H  
HETATM 3405  O   T3P   488     -11.267  -0.403 -18.581  1.00  0.00           O  
HETATM 3406  H1  T3P   488     -12.209  -0.502 -18.718  1.00  0.00           H  
HETATM 3407  H2  T3P   488     -10.980  -1.256 -18.256  1.00  0.00           H  
HETATM 3408  O   T3P   489       3.291  21.980  24.252  1.00  0.00           O  
HETATM 3409  H1  T3P   489       2.916  22.234  23.409  1.00  0.00           H  
HETATM 3410  H2  T3P   489       2.532  21.834  24.817  1.00  0.00           H  
HETATM 3411  O   T3P   490       5.360  19.901 -14.365  1.00  0.00           O  
HETATM 3412  H1  T3P   490       5.031  19.922 -15.264  1.00  0.00           H  
HETATM 3413  H2  T3P   490       4.963  19.118 -13.983  1.00  0.00           H  
HETATM 3414  O   T3P   491     -17.401 -17.485   7.094  1.00  0.00           O  
HETATM 3415  H1  T3P   491     -16.833 -18.255   7.079  1.00  0.00           H  
HETATM 3416  H2  T3P   491     -17.478 -17.262   8.022  1.00  0.00           H  
HETATM 3417  O   T3P   492      19.165  -4.852  18.823  1.00  0.00           O  
HETATM 3418  H1  T3P   492      19.899  -4.329  19.144  1.00  0.00           H  
HETATM 3419  H2  T3P   492      18.519  -4.818  19.529  1.00  0.00           H  
HETATM 3420  O   T3P   493      15.887 -15.456  -7.631  1.00  0.00           O  
HETATM 3421  H1  T3P   493      16.505 -14.991  -8.194  1.00  0.00           H  
HETATM 3422  H2  T3P   493      15.941 -16.368  -7.916  1.00  0.00           H  
HETATM 3423  O   T3P   494      10.482  11.741  -3.614  1.00  0.00           O  
HETATM 3424  H1  T3P   494      11.051  11.661  -2.848  1.00  0.00           H  
HETATM 3425  H2  T3P   494       9.705  11.229  -3.391  1.00  0.00           H  
HETATM 3426  O   T3P   495     -20.920   9.370  -7.110  1.00  0.00           O  
HETATM 3427  H1  T3P   495     -20.822  10.317  -7.208  1.00  0.00           H  
HETATM 3428  H2  T3P   495     -21.727   9.163  -7.581  1.00  0.00           H  
HETATM 3429  O   T3P   496     -24.000 -12.800  23.086  1.00  0.00           O  
HETATM 3430  H1  T3P   496     -24.872 -12.907  23.467  1.00  0.00           H  
HETATM 3431  H2  T3P   496     -23.400 -12.923  23.822  1.00  0.00           H  
HETATM 3432  O   T3P   497     -18.468   1.196  30.985  1.00  0.00           O  
HETATM 3433  H1  T3P   497     -17.993   2.021  30.892  1.00  0.00           H  
HETATM 3434  H2  T3P   497     -17.870   0.628  31.470  1.00  0.00           H  
HETATM 3435  O   T3P   498       3.230   1.278  26.354  1.00  0.00           O  
HETATM 3436  H1  T3P   498       4.159   1.487  26.451  1.00  0.00           H  
HETATM 3437  H2  T3P   498       2.845   2.065  25.968  1.00  0.00           H  
HETATM 3438  O   T3P   499      19.397  15.045   8.949  1.00  0.00           O  
HETATM 3439  H1  T3P   499      18.762  15.312   9.614  1.00  0.00           H  
HETATM 3440  H2  T3P   499      19.982  14.442   9.406  1.00  0.00           H  
HETATM 3441  O   T3P   500       9.274 -20.322 -39.654  1.00  0.00           O  
HETATM 3442  H1  T3P   500       9.372 -20.316 -38.701  1.00  0.00           H  
HETATM 3443  H2  T3P   500      10.163 -20.444 -39.986  1.00  0.00           H  
HETATM 3444  O   T3P   501       3.275 -21.155 -12.253  1.00  0.00           O  
HETATM 3445  H1  T3P   501       3.157 -21.600 -11.414  1.00  0.00           H  
HETATM 3446  H2  T3P   501       3.775 -21.775 -12.785  1.00  0.00           H  
HETATM 3447  O   T3P   502     -21.635 -11.522  13.742  1.00  0.00           O  
HETATM 3448  H1  T3P   502     -22.251 -12.007  13.193  1.00  0.00           H  
HETATM 3449  H2  T3P   502     -22.129 -10.757  14.037  1.00  0.00           H  
HETATM 3450  O   T3P   503      18.086 -22.794 -41.732  1.00  0.00           O  
HETATM 3451  H1  T3P   503      17.888 -21.910 -41.425  1.00  0.00           H  
HETATM 3452  H2  T3P   503      18.736 -23.124 -41.112  1.00  0.00           H  
HETATM 3453  O   T3P   504     -13.686 -18.690 -19.342  1.00  0.00           O  
HETATM 3454  H1  T3P   504     -14.544 -18.908 -19.708  1.00  0.00           H  
HETATM 3455  H2  T3P   504     -13.829 -17.873 -18.864  1.00  0.00           H  
HETATM 3456  O   T3P   505     -16.576  22.558  24.480  1.00  0.00           O  
HETATM 3457  H1  T3P   505     -17.078  22.648  25.290  1.00  0.00           H  
HETATM 3458  H2  T3P   505     -15.779  23.065  24.635  1.00  0.00           H  
HETATM 3459  O   T3P   506      -2.937  17.979 -16.594  1.00  0.00           O  
HETATM 3460  H1  T3P   506      -3.000  17.040 -16.770  1.00  0.00           H  
HETATM 3461  H2  T3P   506      -3.105  18.059 -15.655  1.00  0.00           H  
HETATM 3462  O   T3P   507       0.265  24.340  19.777  1.00  0.00           O  
HETATM 3463  H1  T3P   507      -0.512  24.169  19.245  1.00  0.00           H  
HETATM 3464  H2  T3P   507       0.118  25.211  20.144  1.00  0.00           H  
HETATM 3465  O   T3P   508       7.484 -20.578 -36.236  1.00  0.00           O  
HETATM 3466  H1  T3P   508       6.804 -20.420 -36.891  1.00  0.00           H  
HETATM 3467  H2  T3P   508       8.265 -20.157 -36.595  1.00  0.00           H  
HETATM 3468  O   T3P   509       4.521 -15.034   8.595  1.00  0.00           O  
HETATM 3469  H1  T3P   509       3.705 -15.175   8.117  1.00  0.00           H  
HETATM 3470  H2  T3P   509       4.279 -15.124   9.516  1.00  0.00           H  
HETATM 3471  O   T3P   510     -12.837  12.491  30.317  1.00  0.00           O  
HETATM 3472  H1  T3P   510     -13.568  11.949  30.020  1.00  0.00           H  
HETATM 3473  H2  T3P   510     -13.171  12.940  31.093  1.00  0.00           H  
HETATM 3474  O   T3P   511       3.558  20.008  21.571  1.00  0.00           O  
HETATM 3475  H1  T3P   511       4.035  20.768  21.238  1.00  0.00           H  
HETATM 3476  H2  T3P   511       4.047  19.739  22.349  1.00  0.00           H  
HETATM 3477  O   T3P   512      -9.292  18.130  -1.962  1.00  0.00           O  
HETATM 3478  H1  T3P   512      -8.983  19.033  -2.039  1.00  0.00           H  
HETATM 3479  H2  T3P   512      -9.949  18.159  -1.267  1.00  0.00           H  
HETATM 3480  O   T3P   513     -14.848  15.094   7.474  1.00  0.00           O  
HETATM 3481  H1  T3P   513     -15.634  15.640   7.446  1.00  0.00           H  
HETATM 3482  H2  T3P   513     -15.051  14.352   6.904  1.00  0.00           H  
HETATM 3483  O   T3P   514       0.188   2.461 -21.874  1.00  0.00           O  
HETATM 3484  H1  T3P   514       0.513   1.791 -22.476  1.00  0.00           H  
HETATM 3485  H2  T3P   514      -0.359   1.980 -21.253  1.00  0.00           H  
HETATM 3486  O   T3P   515      -1.063  25.199  26.240  1.00  0.00           O  
HETATM 3487  H1  T3P   515      -0.361  25.705  26.649  1.00  0.00           H  
HETATM 3488  H2  T3P   515      -0.974  25.379  25.304  1.00  0.00           H  
HETATM 3489  O   T3P   516      -1.931 -17.402  -2.121  1.00  0.00           O  
HETATM 3490  H1  T3P   516      -2.282 -16.889  -1.392  1.00  0.00           H  
HETATM 3491  H2  T3P   516      -2.656 -17.968  -2.386  1.00  0.00           H  
HETATM 3492  O   T3P   517       8.275  15.600  -5.508  1.00  0.00           O  
HETATM 3493  H1  T3P   517       7.786  14.884  -5.101  1.00  0.00           H  
HETATM 3494  H2  T3P   517       8.968  15.165  -6.004  1.00  0.00           H  
HETATM 3495  O   T3P   518       5.428  20.571  32.632  1.00  0.00           O  
HETATM 3496  H1  T3P   518       4.922  20.641  31.823  1.00  0.00           H  
HETATM 3497  H2  T3P   518       5.034  19.833  33.098  1.00  0.00           H  
HETATM 3498  O   T3P   519     -15.435 -17.360  11.346  1.00  0.00           O  
HETATM 3499  H1  T3P   519     -14.649 -17.225  10.817  1.00  0.00           H  
HETATM 3500  H2  T3P   519     -15.196 -17.043  12.217  1.00  0.00           H  
HETATM 3501  O   T3P   520      16.570   3.973  -3.495  1.00  0.00           O  
HETATM 3502  H1  T3P   520      16.029   4.719  -3.235  1.00  0.00           H  
HETATM 3503  H2  T3P   520      16.360   3.291  -2.857  1.00  0.00           H  
HETATM 3504  O   T3P   521       0.767 -11.341 -24.296  1.00  0.00           O  
HETATM 3505  H1  T3P   521       1.433 -11.027 -24.907  1.00  0.00           H  
HETATM 3506  H2  T3P   521       0.011 -10.775 -24.453  1.00  0.00           H  
HETATM 3507  O   T3P   522       8.403   8.998  20.099  1.00  0.00           O  
HETATM 3508  H1  T3P   522       8.070   9.074  20.994  1.00  0.00           H  
HETATM 3509  H2  T3P   522       8.730   8.101  20.041  1.00  0.00           H  
HETATM 3510  O   T3P   523      15.684   9.674  27.351  1.00  0.00           O  
HETATM 3511  H1  T3P   523      15.219  10.508  27.281  1.00  0.00           H  
HETATM 3512  H2  T3P   523      15.501   9.227  26.525  1.00  0.00           H  
HETATM 3513  O   T3P   524      14.422  17.399  -9.862  1.00  0.00           O  
HETATM 3514  H1  T3P   524      14.075  16.546  -9.602  1.00  0.00           H  
HETATM 3515  H2  T3P   524      15.265  17.463  -9.411  1.00  0.00           H  
HETATM 3516  O   T3P   525     -15.111  -1.424 -10.554  1.00  0.00           O  
HETATM 3517  H1  T3P   525     -15.369  -0.503 -10.515  1.00  0.00           H  
HETATM 3518  H2  T3P   525     -15.888  -1.903 -10.265  1.00  0.00           H  
HETATM 3519  O   T3P   526       3.179   8.911 -24.585  1.00  0.00           O  
HETATM 3520  H1  T3P   526       2.244   8.952 -24.382  1.00  0.00           H  
HETATM 3521  H2  T3P   526       3.231   8.357 -25.364  1.00  0.00           H  
HETATM 3522  O   T3P   527       6.287 -25.510 -31.619  1.00  0.00           O  
HETATM 3523  H1  T3P   527       6.881 -26.226 -31.841  1.00  0.00           H  
HETATM 3524  H2  T3P   527       6.829 -24.893 -31.127  1.00  0.00           H  
HETATM 3525  O   T3P   528      12.303   9.882  19.695  1.00  0.00           O  
HETATM 3526  H1  T3P   528      11.369  10.007  19.531  1.00  0.00           H  
HETATM 3527  H2  T3P   528      12.715   9.997  18.839  1.00  0.00           H  
HETATM 3528  O   T3P   529     -10.594 -12.601  13.459  1.00  0.00           O  
HETATM 3529  H1  T3P   529     -11.254 -12.149  12.934  1.00  0.00           H  
HETATM 3530  H2  T3P   529     -11.065 -13.330  13.862  1.00  0.00           H  
HETATM 3531  O   T3P   530       8.805 -17.894   8.055  1.00  0.00           O  
HETATM 3532  H1  T3P   530       9.436 -17.726   7.354  1.00  0.00           H  
HETATM 3533  H2  T3P   530       8.304 -17.082   8.126  1.00  0.00           H  
HETATM 3534  O   T3P   531       6.667 -21.345 -24.051  1.00  0.00           O  
HETATM 3535  H1  T3P   531       5.914 -20.869 -24.401  1.00  0.00           H  
HETATM 3536  H2  T3P   531       6.315 -22.199 -23.799  1.00  0.00           H  
HETATM 3537  O   T3P   532     -17.631  17.895  10.930  1.00  0.00           O  
HETATM 3538  H1  T3P   532     -18.353  18.514  11.039  1.00  0.00           H  
HETATM 3539  H2  T3P   532     -17.473  17.874   9.986  1.00  0.00           H  
HETATM 3540  O   T3P   533      -0.611  -3.520 -22.589  1.00  0.00           O  
HETATM 3541  H1  T3P   533      -0.780  -2.579 -22.551  1.00  0.00           H  
HETATM 3542  H2  T3P   533       0.309  -3.589 -22.844  1.00  0.00           H  
HETATM 3543  O   T3P   534      13.811 -19.290   5.324  1.00  0.00           O  
HETATM 3544  H1  T3P   534      13.234 -20.020   5.096  1.00  0.00           H  
HETATM 3545  H2  T3P   534      13.802 -19.267   6.281  1.00  0.00           H  
HETATM 3546  O   T3P   535     -14.164  -8.899  -9.290  1.00  0.00           O  
HETATM 3547  H1  T3P   535     -14.529  -9.402  -8.563  1.00  0.00           H  
HETATM 3548  H2  T3P   535     -13.417  -9.416  -9.589  1.00  0.00           H  
HETATM 3549  O   T3P   536       5.008  24.986 -14.041  1.00  0.00           O  
HETATM 3550  H1  T3P   536       4.225  25.504 -14.224  1.00  0.00           H  
HETATM 3551  H2  T3P   536       4.912  24.205 -14.586  1.00  0.00           H  
HETATM 3552  O   T3P   537      17.856   7.396  22.050  1.00  0.00           O  
HETATM 3553  H1  T3P   537      18.200   6.557  22.358  1.00  0.00           H  
HETATM 3554  H2  T3P   537      17.957   7.362  21.098  1.00  0.00           H  
HETATM 3555  O   T3P   538       3.241  23.715  10.938  1.00  0.00           O  
HETATM 3556  H1  T3P   538       3.831  23.376  10.265  1.00  0.00           H  
HETATM 3557  H2  T3P   538       3.814  24.185  11.544  1.00  0.00           H  
HETATM 3558  O   T3P   539     -19.431  22.068  38.355  1.00  0.00           O  
HETATM 3559  H1  T3P   539     -19.617  21.222  37.948  1.00  0.00           H  
HETATM 3560  H2  T3P   539     -19.083  22.606  37.643  1.00  0.00           H  
HETATM 3561  O   T3P   540      -6.879  23.164  15.166  1.00  0.00           O  
HETATM 3562  H1  T3P   540      -6.890  22.759  14.298  1.00  0.00           H  
HETATM 3563  H2  T3P   540      -6.750  22.433  15.770  1.00  0.00           H  
HETATM 3564  O   T3P   541      -8.245   9.133  26.238  1.00  0.00           O  
HETATM 3565  H1  T3P   541      -8.188   8.465  25.555  1.00  0.00           H  
HETATM 3566  H2  T3P   541      -7.634   9.815  25.959  1.00  0.00           H  
HETATM 3567  O   T3P   542     -12.264  -3.453  21.544  1.00  0.00           O  
HETATM 3568  H1  T3P   542     -12.592  -3.263  22.423  1.00  0.00           H  
HETATM 3569  H2  T3P   542     -12.232  -2.601  21.110  1.00  0.00           H  
HETATM 3570  O   T3P   543      22.780  -8.565   5.683  1.00  0.00           O  
HETATM 3571  H1  T3P   543      23.111  -7.857   6.236  1.00  0.00           H  
HETATM 3572  H2  T3P   543      23.521  -9.163   5.589  1.00  0.00           H  
HETATM 3573  O   T3P   544       7.620  -5.504 -29.338  1.00  0.00           O  
HETATM 3574  H1  T3P   544       8.536  -5.225 -29.346  1.00  0.00           H  
HETATM 3575  H2  T3P   544       7.634  -6.386 -29.709  1.00  0.00           H  
HETATM 3576  O   T3P   545      -8.953 -11.073  20.087  1.00  0.00           O  
HETATM 3577  H1  T3P   545      -8.939 -10.351  20.716  1.00  0.00           H  
HETATM 3578  H2  T3P   545      -9.775 -11.530  20.265  1.00  0.00           H  
HETATM 3579  O   T3P   546     -21.863   6.661  -2.376  1.00  0.00           O  
HETATM 3580  H1  T3P   546     -21.932   6.203  -3.213  1.00  0.00           H  
HETATM 3581  H2  T3P   546     -20.928   6.643  -2.169  1.00  0.00           H  
HETATM 3582  O   T3P   547     -22.187  12.676  -6.726  1.00  0.00           O  
HETATM 3583  H1  T3P   547     -22.976  13.022  -7.143  1.00  0.00           H  
HETATM 3584  H2  T3P   547     -22.320  12.837  -5.791  1.00  0.00           H  
HETATM 3585  O   T3P   548     -17.175   1.118  28.116  1.00  0.00           O  
HETATM 3586  H1  T3P   548     -16.716   0.340  27.797  1.00  0.00           H  
HETATM 3587  H2  T3P   548     -17.482   0.874  28.989  1.00  0.00           H  
HETATM 3588  O   T3P   549       2.707   2.278 -30.569  1.00  0.00           O  
HETATM 3589  H1  T3P   549       3.087   1.691 -29.916  1.00  0.00           H  
HETATM 3590  H2  T3P   549       2.010   1.764 -30.977  1.00  0.00           H  
HETATM 3591  O   T3P   550     -14.475  10.136 -12.325  1.00  0.00           O  
HETATM 3592  H1  T3P   550     -13.549  10.190 -12.561  1.00  0.00           H  
HETATM 3593  H2  T3P   550     -14.665  10.973 -11.901  1.00  0.00           H  
HETATM 3594  O   T3P   551      -8.211  -2.868  27.647  1.00  0.00           O  
HETATM 3595  H1  T3P   551      -8.109  -2.271  28.388  1.00  0.00           H  
HETATM 3596  H2  T3P   551      -7.601  -2.538  26.987  1.00  0.00           H  
HETATM 3597  O   T3P   552       2.106  22.907  -2.756  1.00  0.00           O  
HETATM 3598  H1  T3P   552       2.793  22.426  -3.217  1.00  0.00           H  
HETATM 3599  H2  T3P   552       2.565  23.365  -2.052  1.00  0.00           H  
HETATM 3600  O   T3P   553       5.467  21.346  42.049  1.00  0.00           O  
HETATM 3601  H1  T3P   553       5.926  21.837  42.731  1.00  0.00           H  
HETATM 3602  H2  T3P   553       5.952  20.524  41.977  1.00  0.00           H  
HETATM 3603  O   T3P   554       9.722 -29.119  -6.945  1.00  0.00           O  
HETATM 3604  H1  T3P   554      10.399 -28.594  -7.372  1.00  0.00           H  
HETATM 3605  H2  T3P   554      10.207 -29.757  -6.422  1.00  0.00           H  
HETATM 3606  O   T3P   555      12.052 -17.676 -39.955  1.00  0.00           O  
HETATM 3607  H1  T3P   555      12.626 -17.255 -40.595  1.00  0.00           H  
HETATM 3608  H2  T3P   555      12.636 -18.227 -39.434  1.00  0.00           H  
HETATM 3609  O   T3P   556      -2.935  13.973  21.427  1.00  0.00           O  
HETATM 3610  H1  T3P   556      -2.894  14.834  21.011  1.00  0.00           H  
HETATM 3611  H2  T3P   556      -3.784  13.961  21.869  1.00  0.00           H  
HETATM 3612  O   T3P   557       2.781  -5.690 -14.494  1.00  0.00           O  
HETATM 3613  H1  T3P   557       3.203  -5.586 -13.641  1.00  0.00           H  
HETATM 3614  H2  T3P   557       3.474  -6.020 -15.066  1.00  0.00           H  
HETATM 3615  O   T3P   558     -10.655  -9.052  10.735  1.00  0.00           O  
HETATM 3616  H1  T3P   558     -11.537  -9.377  10.553  1.00  0.00           H  
HETATM 3617  H2  T3P   558     -10.729  -8.624  11.588  1.00  0.00           H  
HETATM 3618  O   T3P   559      16.021 -18.893 -51.515  1.00  0.00           O  
HETATM 3619  H1  T3P   559      15.527 -19.637 -51.171  1.00  0.00           H  
HETATM 3620  H2  T3P   559      16.661 -18.693 -50.832  1.00  0.00           H  
HETATM 3621  O   T3P   560      -4.229 -20.687 -13.045  1.00  0.00           O  
HETATM 3622  H1  T3P   560      -3.594 -21.346 -12.766  1.00  0.00           H  
HETATM 3623  H2  T3P   560      -5.080 -21.107 -12.922  1.00  0.00           H  
HETATM 3624  O   T3P   561       3.646 -23.969  12.306  1.00  0.00           O  
HETATM 3625  H1  T3P   561       4.293 -23.998  11.601  1.00  0.00           H  
HETATM 3626  H2  T3P   561       4.039 -23.400  12.968  1.00  0.00           H  
HETATM 3627  O   T3P   562      17.547  -6.188  -5.996  1.00  0.00           O  
HETATM 3628  H1  T3P   562      16.801  -6.716  -6.282  1.00  0.00           H  
HETATM 3629  H2  T3P   562      18.291  -6.542  -6.483  1.00  0.00           H  
HETATM 3630  O   T3P   563      15.622   2.200  -1.961  1.00  0.00           O  
HETATM 3631  H1  T3P   563      16.281   1.901  -1.334  1.00  0.00           H  
HETATM 3632  H2  T3P   563      14.812   2.246  -1.453  1.00  0.00           H  
HETATM 3633  O   T3P   564      12.103 -13.813 -41.367  1.00  0.00           O  
HETATM 3634  H1  T3P   564      12.658 -13.797 -40.587  1.00  0.00           H  
HETATM 3635  H2  T3P   564      12.703 -13.638 -42.092  1.00  0.00           H  
HETATM 3636  O   T3P   565     -20.339  12.999  42.022  1.00  0.00           O  
HETATM 3637  H1  T3P   565     -21.270  12.952  42.236  1.00  0.00           H  
HETATM 3638  H2  T3P   565     -20.240  13.835  41.565  1.00  0.00           H  
HETATM 3639  O   T3P   566     -13.430  26.152  23.060  1.00  0.00           O  
HETATM 3640  H1  T3P   566     -13.362  25.295  22.640  1.00  0.00           H  
HETATM 3641  H2  T3P   566     -12.585  26.275  23.492  1.00  0.00           H  
HETATM 3642  O   T3P   567      21.444   7.449  -0.416  1.00  0.00           O  
HETATM 3643  H1  T3P   567      21.883   7.725  -1.221  1.00  0.00           H  
HETATM 3644  H2  T3P   567      22.155   7.301   0.207  1.00  0.00           H  
HETATM 3645  O   T3P   568      10.682 -16.725 -19.283  1.00  0.00           O  
HETATM 3646  H1  T3P   568      10.738 -17.449 -19.906  1.00  0.00           H  
HETATM 3647  H2  T3P   568       9.973 -16.175 -19.617  1.00  0.00           H  
HETATM 3648  O   T3P   569     -10.688   0.484 -23.554  1.00  0.00           O  
HETATM 3649  H1  T3P   569      -9.795   0.149 -23.469  1.00  0.00           H  
HETATM 3650  H2  T3P   569     -11.245  -0.286 -23.433  1.00  0.00           H  
HETATM 3651  O   T3P   570     -13.868 -20.238   8.053  1.00  0.00           O  
HETATM 3652  H1  T3P   570     -13.227 -19.894   7.430  1.00  0.00           H  
HETATM 3653  H2  T3P   570     -13.345 -20.719   8.694  1.00  0.00           H  
HETATM 3654  O   T3P   571      22.162  -3.059 -27.660  1.00  0.00           O  
HETATM 3655  H1  T3P   571      22.664  -2.398 -27.182  1.00  0.00           H  
HETATM 3656  H2  T3P   571      21.994  -3.746 -27.014  1.00  0.00           H  
HETATM 3657  O   T3P   572      13.342  12.232  10.427  1.00  0.00           O  
HETATM 3658  H1  T3P   572      14.005  12.571  11.029  1.00  0.00           H  
HETATM 3659  H2  T3P   572      13.740  11.449  10.048  1.00  0.00           H  
HETATM 3660  O   T3P   573       6.692 -21.531 -14.783  1.00  0.00           O  
HETATM 3661  H1  T3P   573       7.464 -21.899 -14.353  1.00  0.00           H  
HETATM 3662  H2  T3P   573       6.847 -20.587 -14.789  1.00  0.00           H  
HETATM 3663  O   T3P   574       4.772 -23.822 -44.118  1.00  0.00           O  
HETATM 3664  H1  T3P   574       4.300 -23.750 -43.289  1.00  0.00           H  
HETATM 3665  H2  T3P   574       5.152 -24.700 -44.103  1.00  0.00           H  
HETATM 3666  O   T3P   575     -17.162  -7.028  16.109  1.00  0.00           O  
HETATM 3667  H1  T3P   575     -17.665  -7.833  15.989  1.00  0.00           H  
HETATM 3668  H2  T3P   575     -16.573  -6.998  15.356  1.00  0.00           H  
HETATM 3669  O   T3P   576     -19.169  11.776  11.637  1.00  0.00           O  
HETATM 3670  H1  T3P   576     -19.773  11.040  11.538  1.00  0.00           H  
HETATM 3671  H2  T3P   576     -18.643  11.554  12.405  1.00  0.00           H  
HETATM 3672  O   T3P   577      -4.467  13.699  10.391  1.00  0.00           O  
HETATM 3673  H1  T3P   577      -3.990  12.872  10.457  1.00  0.00           H  
HETATM 3674  H2  T3P   577      -3.784  14.371  10.398  1.00  0.00           H  
HETATM 3675  O   T3P   578      18.789 -11.405   1.290  1.00  0.00           O  
HETATM 3676  H1  T3P   578      19.257 -12.154   0.921  1.00  0.00           H  
HETATM 3677  H2  T3P   578      18.463 -10.927   0.527  1.00  0.00           H  
HETATM 3678  O   T3P   579     -16.533   1.153  -7.399  1.00  0.00           O  
HETATM 3679  H1  T3P   579     -17.462   1.368  -7.473  1.00  0.00           H  
HETATM 3680  H2  T3P   579     -16.520   0.249  -7.084  1.00  0.00           H  
HETATM 3681  O   T3P   580     -12.387  27.484  16.140  1.00  0.00           O  
HETATM 3682  H1  T3P   580     -13.019  28.203  16.143  1.00  0.00           H  
HETATM 3683  H2  T3P   580     -12.441  27.114  17.021  1.00  0.00           H  
HETATM 3684  O   T3P   581      11.788  17.382  19.314  1.00  0.00           O  
HETATM 3685  H1  T3P   581      12.623  17.462  18.852  1.00  0.00           H  
HETATM 3686  H2  T3P   581      12.033  17.205  20.222  1.00  0.00           H  
HETATM 3687  O   T3P   582      11.746 -21.402 -18.473  1.00  0.00           O  
HETATM 3688  H1  T3P   582      12.654 -21.174 -18.673  1.00  0.00           H  
HETATM 3689  H2  T3P   582      11.606 -21.073 -17.585  1.00  0.00           H  
HETATM 3690  O   T3P   583       0.542  23.008 -12.772  1.00  0.00           O  
HETATM 3691  H1  T3P   583       1.034  23.719 -12.361  1.00  0.00           H  
HETATM 3692  H2  T3P   583      -0.339  23.364 -12.891  1.00  0.00           H  
HETATM 3693  O   T3P   584      -8.098  14.393  24.478  1.00  0.00           O  
HETATM 3694  H1  T3P   584      -8.568  13.562  24.410  1.00  0.00           H  
HETATM 3695  H2  T3P   584      -7.553  14.425  23.692  1.00  0.00           H  
HETATM 3696  O   T3P   585      18.971   1.471 -14.244  1.00  0.00           O  
HETATM 3697  H1  T3P   585      18.321   0.778 -14.361  1.00  0.00           H  
HETATM 3698  H2  T3P   585      18.766   1.851 -13.390  1.00  0.00           H  
HETATM 3699  O   T3P   586       9.726  -4.197  13.977  1.00  0.00           O  
HETATM 3700  H1  T3P   586       9.963  -3.310  14.249  1.00  0.00           H  
HETATM 3701  H2  T3P   586       8.913  -4.383  14.447  1.00  0.00           H  
HETATM 3702  O   T3P   587     -24.092  -1.123  12.848  1.00  0.00           O  
HETATM 3703  H1  T3P   587     -23.332  -0.887  13.380  1.00  0.00           H  
HETATM 3704  H2  T3P   587     -24.108  -2.080  12.863  1.00  0.00           H  
HETATM 3705  O   T3P   588      -5.380 -15.539  16.733  1.00  0.00           O  
HETATM 3706  H1  T3P   588      -5.996 -16.208  16.436  1.00  0.00           H  
HETATM 3707  H2  T3P   588      -5.753 -14.714  16.423  1.00  0.00           H  
HETATM 3708  O   T3P   589     -23.221   1.423 -13.995  1.00  0.00           O  
HETATM 3709  H1  T3P   589     -23.527   2.206 -13.538  1.00  0.00           H  
HETATM 3710  H2  T3P   589     -22.330   1.289 -13.672  1.00  0.00           H  
HETATM 3711  O   T3P   590      -2.565  -5.831 -14.414  1.00  0.00           O  
HETATM 3712  H1  T3P   590      -3.167  -6.546 -14.205  1.00  0.00           H  
HETATM 3713  H2  T3P   590      -1.801  -5.990 -13.859  1.00  0.00           H  
HETATM 3714  O   T3P   591     -10.079 -18.977  -6.381  1.00  0.00           O  
HETATM 3715  H1  T3P   591      -9.922 -19.702  -5.776  1.00  0.00           H  
HETATM 3716  H2  T3P   591      -9.514 -18.273  -6.064  1.00  0.00           H  
HETATM 3717  O   T3P   592     -18.881  -3.186 -17.045  1.00  0.00           O  
HETATM 3718  H1  T3P   592     -18.408  -3.630 -17.748  1.00  0.00           H  
HETATM 3719  H2  T3P   592     -19.725  -2.954 -17.433  1.00  0.00           H  
HETATM 3720  O   T3P   593      15.304  -1.825 -25.471  1.00  0.00           O  
HETATM 3721  H1  T3P   593      14.505  -1.682 -24.963  1.00  0.00           H  
HETATM 3722  H2  T3P   593      15.901  -1.137 -25.177  1.00  0.00           H  
HETATM 3723  O   T3P   594      -8.023  20.892  38.822  1.00  0.00           O  
HETATM 3724  H1  T3P   594      -8.643  21.549  38.504  1.00  0.00           H  
HETATM 3725  H2  T3P   594      -8.440  20.054  38.625  1.00  0.00           H  
HETATM 3726  O   T3P   595      -0.843 -18.790 -34.544  1.00  0.00           O  
HETATM 3727  H1  T3P   595      -1.218 -18.446 -35.355  1.00  0.00           H  
HETATM 3728  H2  T3P   595      -0.585 -18.012 -34.050  1.00  0.00           H  
HETATM 3729  O   T3P   596     -19.774  32.985   9.933  1.00  0.00           O  
HETATM 3730  H1  T3P   596     -20.450  33.296   9.330  1.00  0.00           H  
HETATM 3731  H2  T3P   596     -20.056  32.103  10.174  1.00  0.00           H  
HETATM 3732  O   T3P   597      20.639  13.497  -6.920  1.00  0.00           O  
HETATM 3733  H1  T3P   597      20.672  13.887  -7.794  1.00  0.00           H  
HETATM 3734  H2  T3P   597      19.751  13.146  -6.849  1.00  0.00           H  
HETATM 3735  O   T3P   598     -19.480  16.152   9.464  1.00  0.00           O  
HETATM 3736  H1  T3P   598     -19.773  15.456  10.053  1.00  0.00           H  
HETATM 3737  H2  T3P   598     -20.105  16.863   9.602  1.00  0.00           H  
HETATM 3738  O   T3P   599     -13.681  -5.708  27.766  1.00  0.00           O  
HETATM 3739  H1  T3P   599     -13.448  -6.635  27.817  1.00  0.00           H  
HETATM 3740  H2  T3P   599     -14.442  -5.684  27.186  1.00  0.00           H  
HETATM 3741  O   T3P   600      -5.544  15.584 -15.498  1.00  0.00           O  
HETATM 3742  H1  T3P   600      -6.181  15.043 -15.963  1.00  0.00           H  
HETATM 3743  H2  T3P   600      -4.718  15.432 -15.957  1.00  0.00           H  
HETATM 3744  O   T3P   601      17.526  -3.841 -36.821  1.00  0.00           O  
HETATM 3745  H1  T3P   601      16.693  -3.522 -37.170  1.00  0.00           H  
HETATM 3746  H2  T3P   601      18.037  -3.048 -36.659  1.00  0.00           H  
HETATM 3747  O   T3P   602      15.273 -31.726 -26.093  1.00  0.00           O  
HETATM 3748  H1  T3P   602      15.577 -30.957 -26.574  1.00  0.00           H  
HETATM 3749  H2  T3P   602      14.869 -31.370 -25.302  1.00  0.00           H  
HETATM 3750  O   T3P   603     -19.061  13.881  38.606  1.00  0.00           O  
HETATM 3751  H1  T3P   603     -20.000  13.859  38.792  1.00  0.00           H  
HETATM 3752  H2  T3P   603     -18.727  13.055  38.956  1.00  0.00           H  
HETATM 3753  O   T3P   604     -18.409  -2.081 -13.534  1.00  0.00           O  
HETATM 3754  H1  T3P   604     -18.223  -2.048 -12.595  1.00  0.00           H  
HETATM 3755  H2  T3P   604     -17.550  -2.012 -13.951  1.00  0.00           H  
HETATM 3756  O   T3P   605      18.744  -9.587  -5.673  1.00  0.00           O  
HETATM 3757  H1  T3P   605      19.326 -10.198  -6.125  1.00  0.00           H  
HETATM 3758  H2  T3P   605      18.101  -9.334  -6.335  1.00  0.00           H  
HETATM 3759  O   T3P   606      13.617 -10.265 -26.303  1.00  0.00           O  
HETATM 3760  H1  T3P   606      13.944  -9.366 -26.286  1.00  0.00           H  
HETATM 3761  H2  T3P   606      14.387 -10.804 -26.118  1.00  0.00           H  
HETATM 3762  O   T3P   607       5.876   7.664  31.601  1.00  0.00           O  
HETATM 3763  H1  T3P   607       6.721   7.304  31.331  1.00  0.00           H  
HETATM 3764  H2  T3P   607       5.888   7.613  32.557  1.00  0.00           H  
HETATM 3765  O   T3P   608      18.332  17.218 -16.704  1.00  0.00           O  
HETATM 3766  H1  T3P   608      19.209  17.473 -16.991  1.00  0.00           H  
HETATM 3767  H2  T3P   608      18.483  16.599 -15.990  1.00  0.00           H  
HETATM 3768  O   T3P   609     -15.699  -8.389 -15.356  1.00  0.00           O  
HETATM 3769  H1  T3P   609     -16.137  -7.663 -14.912  1.00  0.00           H  
HETATM 3770  H2  T3P   609     -16.395  -9.024 -15.524  1.00  0.00           H  
HETATM 3771  O   T3P   610      19.040  -8.479  12.217  1.00  0.00           O  
HETATM 3772  H1  T3P   610      19.245  -9.111  11.528  1.00  0.00           H  
HETATM 3773  H2  T3P   610      18.180  -8.748  12.541  1.00  0.00           H  
HETATM 3774  O   T3P   611     -21.421  13.136  35.573  1.00  0.00           O  
HETATM 3775  H1  T3P   611     -21.217  13.332  34.659  1.00  0.00           H  
HETATM 3776  H2  T3P   611     -20.709  12.565  35.862  1.00  0.00           H  
HETATM 3777  O   T3P   612     -10.165  -7.997  -9.234  1.00  0.00           O  
HETATM 3778  H1  T3P   612     -10.581  -8.631  -8.650  1.00  0.00           H  
HETATM 3779  H2  T3P   612      -9.877  -8.516  -9.985  1.00  0.00           H  
HETATM 3780  O   T3P   613      15.626 -15.045  -4.678  1.00  0.00           O  
HETATM 3781  H1  T3P   613      15.857 -15.640  -3.965  1.00  0.00           H  
HETATM 3782  H2  T3P   613      15.491 -15.617  -5.434  1.00  0.00           H  
HETATM 3783  O   T3P   614      12.145 -25.211 -33.366  1.00  0.00           O  
HETATM 3784  H1  T3P   614      12.495 -24.694 -32.641  1.00  0.00           H  
HETATM 3785  H2  T3P   614      11.649 -24.583 -33.892  1.00  0.00           H  
HETATM 3786  O   T3P   615     -16.050  -1.595  26.942  1.00  0.00           O  
HETATM 3787  H1  T3P   615     -15.532  -1.589  26.137  1.00  0.00           H  
HETATM 3788  H2  T3P   615     -16.939  -1.802  26.655  1.00  0.00           H  
HETATM 3789  O   T3P   616      -8.932  18.534  28.442  1.00  0.00           O  
HETATM 3790  H1  T3P   616      -8.492  18.924  29.198  1.00  0.00           H  
HETATM 3791  H2  T3P   616      -8.241  18.058  27.982  1.00  0.00           H  
HETATM 3792  O   T3P   617     -14.727  26.693  56.172  1.00  0.00           O  
HETATM 3793  H1  T3P   617     -13.971  27.258  56.334  1.00  0.00           H  
HETATM 3794  H2  T3P   617     -14.869  26.747  55.227  1.00  0.00           H  
HETATM 3795  O   T3P   618     -16.767  27.069  57.920  1.00  0.00           O  
HETATM 3796  H1  T3P   618     -17.577  26.619  57.678  1.00  0.00           H  
HETATM 3797  H2  T3P   618     -16.135  26.800  57.253  1.00  0.00           H  
HETATM 3798  O   T3P   619      -2.863  15.853   9.975  1.00  0.00           O  
HETATM 3799  H1  T3P   619      -3.266  15.915   9.109  1.00  0.00           H  
HETATM 3800  H2  T3P   619      -2.135  16.475   9.946  1.00  0.00           H  
HETATM 3801  O   T3P   620      15.762  15.494  19.419  1.00  0.00           O  
HETATM 3802  H1  T3P   620      14.987  15.814  18.958  1.00  0.00           H  
HETATM 3803  H2  T3P   620      15.916  16.140  20.109  1.00  0.00           H  
HETATM 3804  O   T3P   621      -7.356  -7.504 -19.643  1.00  0.00           O  
HETATM 3805  H1  T3P   621      -8.131  -7.278 -19.129  1.00  0.00           H  
HETATM 3806  H2  T3P   621      -6.782  -7.958 -19.026  1.00  0.00           H  
HETATM 3807  O   T3P   622     -16.464   1.930 -22.265  1.00  0.00           O  
HETATM 3808  H1  T3P   622     -15.802   1.245 -22.356  1.00  0.00           H  
HETATM 3809  H2  T3P   622     -16.073   2.698 -22.682  1.00  0.00           H  
HETATM 3810  O   T3P   623      -1.282 -21.001  -2.224  1.00  0.00           O  
HETATM 3811  H1  T3P   623      -2.132 -21.442  -2.204  1.00  0.00           H  
HETATM 3812  H2  T3P   623      -1.017 -20.949  -1.305  1.00  0.00           H  
HETATM 3813  O   T3P   624      21.160 -11.544 -38.073  1.00  0.00           O  
HETATM 3814  H1  T3P   624      21.112 -10.682 -37.661  1.00  0.00           H  
HETATM 3815  H2  T3P   624      22.097 -11.741 -38.111  1.00  0.00           H  
HETATM 3816  O   T3P   625     -22.939   3.989   8.412  1.00  0.00           O  
HETATM 3817  H1  T3P   625     -23.062   3.458   9.199  1.00  0.00           H  
HETATM 3818  H2  T3P   625     -21.997   3.955   8.245  1.00  0.00           H  
HETATM 3819  O   T3P   626     -13.207 -10.654   4.357  1.00  0.00           O  
HETATM 3820  H1  T3P   626     -12.889 -10.482   5.243  1.00  0.00           H  
HETATM 3821  H2  T3P   626     -13.256  -9.791   3.947  1.00  0.00           H  
HETATM 3822  O   T3P   627     -16.893 -11.084  16.163  1.00  0.00           O  
HETATM 3823  H1  T3P   627     -16.380 -11.889  16.088  1.00  0.00           H  
HETATM 3824  H2  T3P   627     -17.306 -11.143  17.025  1.00  0.00           H  
HETATM 3825  O   T3P   628       6.649  -3.481  14.176  1.00  0.00           O  
HETATM 3826  H1  T3P   628       5.814  -3.351  14.626  1.00  0.00           H  
HETATM 3827  H2  T3P   628       7.069  -2.621  14.196  1.00  0.00           H  
HETATM 3828  O   T3P   629     -11.797  -8.881   6.290  1.00  0.00           O  
HETATM 3829  H1  T3P   629     -11.023  -8.440   6.640  1.00  0.00           H  
HETATM 3830  H2  T3P   629     -12.247  -8.208   5.780  1.00  0.00           H  
HETATM 3831  O   T3P   630      17.192  17.916  -0.644  1.00  0.00           O  
HETATM 3832  H1  T3P   630      17.805  18.442  -1.157  1.00  0.00           H  
HETATM 3833  H2  T3P   630      16.329  18.265  -0.868  1.00  0.00           H  
HETATM 3834  O   T3P   631      17.040 -10.528  -0.973  1.00  0.00           O  
HETATM 3835  H1  T3P   631      16.490 -10.787  -1.712  1.00  0.00           H  
HETATM 3836  H2  T3P   631      17.403  -9.681  -1.230  1.00  0.00           H  
HETATM 3837  O   T3P   632      20.652  -3.264   0.940  1.00  0.00           O  
HETATM 3838  H1  T3P   632      20.224  -3.901   0.368  1.00  0.00           H  
HETATM 3839  H2  T3P   632      21.052  -3.792   1.631  1.00  0.00           H  
HETATM 3840  O   T3P   633     -18.458  13.235   7.117  1.00  0.00           O  
HETATM 3841  H1  T3P   633     -18.051  12.787   7.859  1.00  0.00           H  
HETATM 3842  H2  T3P   633     -18.528  14.148   7.397  1.00  0.00           H  
HETATM 3843  O   T3P   634       9.252 -14.425   8.714  1.00  0.00           O  
HETATM 3844  H1  T3P   634      10.202 -14.509   8.795  1.00  0.00           H  
HETATM 3845  H2  T3P   634       8.944 -14.312   9.613  1.00  0.00           H  
HETATM 3846  O   T3P   635      -8.175   8.356  31.654  1.00  0.00           O  
HETATM 3847  H1  T3P   635      -8.762   7.609  31.765  1.00  0.00           H  
HETATM 3848  H2  T3P   635      -7.402   8.133  32.172  1.00  0.00           H  
HETATM 3849  O   T3P   636       3.957   3.988  27.876  1.00  0.00           O  
HETATM 3850  H1  T3P   636       4.270   4.892  27.854  1.00  0.00           H  
HETATM 3851  H2  T3P   636       3.150   4.025  28.390  1.00  0.00           H  
HETATM 3852  O   T3P   637       0.073 -25.462  10.876  1.00  0.00           O  
HETATM 3853  H1  T3P   637       0.724 -24.760  10.880  1.00  0.00           H  
HETATM 3854  H2  T3P   637       0.431 -26.126  11.465  1.00  0.00           H  
HETATM 3855  O   T3P   638       0.764  24.272  -4.762  1.00  0.00           O  
HETATM 3856  H1  T3P   638       1.101  23.960  -3.922  1.00  0.00           H  
HETATM 3857  H2  T3P   638      -0.165  24.438  -4.600  1.00  0.00           H  
HETATM 3858  O   T3P   639      -0.926  -8.516 -16.335  1.00  0.00           O  
HETATM 3859  H1  T3P   639      -0.352  -8.051 -15.727  1.00  0.00           H  
HETATM 3860  H2  T3P   639      -1.796  -8.450 -15.943  1.00  0.00           H  
HETATM 3861  O   T3P   640       3.582  11.489  26.706  1.00  0.00           O  
HETATM 3862  H1  T3P   640       3.507  12.264  26.149  1.00  0.00           H  
HETATM 3863  H2  T3P   640       3.253  10.772  26.164  1.00  0.00           H  
HETATM 3864  O   T3P   641      -4.808   8.535  26.089  1.00  0.00           O  
HETATM 3865  H1  T3P   641      -4.840   8.493  25.134  1.00  0.00           H  
HETATM 3866  H2  T3P   641      -5.079   9.429  26.299  1.00  0.00           H  
HETATM 3867  O   T3P   642      -4.729  16.081   2.927  1.00  0.00           O  
HETATM 3868  H1  T3P   642      -5.555  15.966   2.457  1.00  0.00           H  
HETATM 3869  H2  T3P   642      -4.960  16.600   3.697  1.00  0.00           H  
HETATM 3870  O   T3P   643       6.622  11.281 -25.541  1.00  0.00           O  
HETATM 3871  H1  T3P   643       7.541  11.113 -25.331  1.00  0.00           H  
HETATM 3872  H2  T3P   643       6.532  11.014 -26.455  1.00  0.00           H  
HETATM 3873  O   T3P   644      11.149  12.674  34.467  1.00  0.00           O  
HETATM 3874  H1  T3P   644      11.755  13.327  34.816  1.00  0.00           H  
HETATM 3875  H2  T3P   644      10.445  12.629  35.114  1.00  0.00           H  
HETATM 3876  O   T3P   645     -12.478  -6.482  31.863  1.00  0.00           O  
HETATM 3877  H1  T3P   645     -13.310  -6.780  31.495  1.00  0.00           H  
HETATM 3878  H2  T3P   645     -12.514  -5.528  31.795  1.00  0.00           H  
HETATM 3879  O   T3P   646      10.498 -26.392 -30.409  1.00  0.00           O  
HETATM 3880  H1  T3P   646      10.632 -26.749 -29.531  1.00  0.00           H  
HETATM 3881  H2  T3P   646      11.379 -26.324 -30.777  1.00  0.00           H  
HETATM 3882  O   T3P   647      -5.610  19.163 -10.917  1.00  0.00           O  
HETATM 3883  H1  T3P   647      -4.848  19.699 -11.136  1.00  0.00           H  
HETATM 3884  H2  T3P   647      -5.652  19.184  -9.961  1.00  0.00           H  
HETATM 3885  O   T3P   648     -16.800  -9.386  14.186  1.00  0.00           O  
HETATM 3886  H1  T3P   648     -17.669  -9.527  13.812  1.00  0.00           H  
HETATM 3887  H2  T3P   648     -16.761  -9.981  14.934  1.00  0.00           H  
HETATM 3888  O   T3P   649     -18.606  18.645  35.815  1.00  0.00           O  
HETATM 3889  H1  T3P   649     -18.652  18.255  34.942  1.00  0.00           H  
HETATM 3890  H2  T3P   649     -18.252  17.950  36.370  1.00  0.00           H  
HETATM 3891  O   T3P   650       7.351   1.519  20.412  1.00  0.00           O  
HETATM 3892  H1  T3P   650       8.062   2.047  20.048  1.00  0.00           H  
HETATM 3893  H2  T3P   650       6.991   1.050  19.660  1.00  0.00           H  
HETATM 3894  O   T3P   651       3.082 -23.139  -6.730  1.00  0.00           O  
HETATM 3895  H1  T3P   651       2.818 -22.592  -5.990  1.00  0.00           H  
HETATM 3896  H2  T3P   651       4.037 -23.086  -6.739  1.00  0.00           H  
HETATM 3897  O   T3P   652     -23.150   0.923   0.870  1.00  0.00           O  
HETATM 3898  H1  T3P   652     -24.093   1.089   0.850  1.00  0.00           H  
HETATM 3899  H2  T3P   652     -22.942   0.837   1.800  1.00  0.00           H  
HETATM 3900  O   T3P   653      -5.718   2.803 -18.540  1.00  0.00           O  
HETATM 3901  H1  T3P   653      -5.699   1.846 -18.559  1.00  0.00           H  
HETATM 3902  H2  T3P   653      -6.360   3.017 -17.863  1.00  0.00           H  
HETATM 3903  O   T3P   654      22.623  12.168   5.300  1.00  0.00           O  
HETATM 3904  H1  T3P   654      22.156  12.957   5.573  1.00  0.00           H  
HETATM 3905  H2  T3P   654      23.538  12.342   5.519  1.00  0.00           H  
HETATM 3906  O   T3P   655       2.392  22.516   3.955  1.00  0.00           O  
HETATM 3907  H1  T3P   655       2.459  22.397   3.007  1.00  0.00           H  
HETATM 3908  H2  T3P   655       3.291  22.427   4.272  1.00  0.00           H  
HETATM 3909  O   T3P   656     -10.057   4.477  21.679  1.00  0.00           O  
HETATM 3910  H1  T3P   656      -9.971   4.282  22.612  1.00  0.00           H  
HETATM 3911  H2  T3P   656     -10.394   3.668  21.295  1.00  0.00           H  
HETATM 3912  O   T3P   657      20.168 -22.966  -6.080  1.00  0.00           O  
HETATM 3913  H1  T3P   657      20.427 -22.047  -6.142  1.00  0.00           H  
HETATM 3914  H2  T3P   657      20.154 -23.273  -6.987  1.00  0.00           H  
HETATM 3915  O   T3P   658      -0.433  16.085 -14.473  1.00  0.00           O  
HETATM 3916  H1  T3P   658      -0.657  16.312 -13.571  1.00  0.00           H  
HETATM 3917  H2  T3P   658       0.480  15.802 -14.430  1.00  0.00           H  
HETATM 3918  O   T3P   659      12.488   7.668  -4.034  1.00  0.00           O  
HETATM 3919  H1  T3P   659      11.925   7.926  -3.304  1.00  0.00           H  
HETATM 3920  H2  T3P   659      12.014   7.955  -4.815  1.00  0.00           H  
HETATM 3921  O   T3P   660     -23.782  -5.704   9.825  1.00  0.00           O  
HETATM 3922  H1  T3P   660     -23.569  -5.127   9.091  1.00  0.00           H  
HETATM 3923  H2  T3P   660     -23.540  -6.579   9.521  1.00  0.00           H  
HETATM 3924  O   T3P   661     -16.990  -8.002  21.776  1.00  0.00           O  
HETATM 3925  H1  T3P   661     -16.714  -7.086  21.758  1.00  0.00           H  
HETATM 3926  H2  T3P   661     -17.519  -8.077  22.571  1.00  0.00           H  
HETATM 3927  O   T3P   662     -19.900  -9.382  25.279  1.00  0.00           O  
HETATM 3928  H1  T3P   662     -20.613  -9.356  25.917  1.00  0.00           H  
HETATM 3929  H2  T3P   662     -19.431 -10.192  25.475  1.00  0.00           H  
HETATM 3930  O   T3P   663     -10.441 -10.227  -7.281  1.00  0.00           O  
HETATM 3931  H1  T3P   663     -11.195 -10.796  -7.121  1.00  0.00           H  
HETATM 3932  H2  T3P   663      -9.701 -10.828  -7.368  1.00  0.00           H  
HETATM 3933  O   T3P   664      -2.493  -6.242 -28.896  1.00  0.00           O  
HETATM 3934  H1  T3P   664      -3.019  -5.722 -28.290  1.00  0.00           H  
HETATM 3935  H2  T3P   664      -2.665  -5.857 -29.755  1.00  0.00           H  
HETATM 3936  O   T3P   665      21.324   1.643  23.408  1.00  0.00           O  
HETATM 3937  H1  T3P   665      20.564   1.132  23.685  1.00  0.00           H  
HETATM 3938  H2  T3P   665      21.903   1.005  22.991  1.00  0.00           H  
HETATM 3939  O   T3P   666     -21.460   1.818  30.981  1.00  0.00           O  
HETATM 3940  H1  T3P   666     -20.799   2.442  31.279  1.00  0.00           H  
HETATM 3941  H2  T3P   666     -22.183   2.364  30.671  1.00  0.00           H  
HETATM 3942  O   T3P   667     -15.431  -9.122 -31.739  1.00  0.00           O  
HETATM 3943  H1  T3P   667     -14.754  -9.787 -31.866  1.00  0.00           H  
HETATM 3944  H2  T3P   667     -15.488  -9.015 -30.790  1.00  0.00           H  
HETATM 3945  O   T3P   668      10.205  12.921  20.554  1.00  0.00           O  
HETATM 3946  H1  T3P   668      10.356  12.259  19.879  1.00  0.00           H  
HETATM 3947  H2  T3P   668       9.263  13.087  20.521  1.00  0.00           H  
HETATM 3948  O   T3P   669      20.887 -24.703  -9.670  1.00  0.00           O  
HETATM 3949  H1  T3P   669      20.225 -24.278  -9.124  1.00  0.00           H  
HETATM 3950  H2  T3P   669      20.484 -24.759 -10.536  1.00  0.00           H  
HETATM 3951  O   T3P   670       1.331  22.304  32.318  1.00  0.00           O  
HETATM 3952  H1  T3P   670       1.099  22.120  31.408  1.00  0.00           H  
HETATM 3953  H2  T3P   670       1.584  21.454  32.677  1.00  0.00           H  
HETATM 3954  O   T3P   671      10.039 -17.761 -27.439  1.00  0.00           O  
HETATM 3955  H1  T3P   671      10.091 -18.583 -27.927  1.00  0.00           H  
HETATM 3956  H2  T3P   671       9.143 -17.455 -27.580  1.00  0.00           H  
HETATM 3957  O   T3P   672       8.435 -17.202 -30.350  1.00  0.00           O  
HETATM 3958  H1  T3P   672       8.371 -18.131 -30.129  1.00  0.00           H  
HETATM 3959  H2  T3P   672       7.983 -17.124 -31.191  1.00  0.00           H  
HETATM 3960  O   T3P   673       7.996 -28.806   1.593  1.00  0.00           O  
HETATM 3961  H1  T3P   673       7.696 -27.985   1.203  1.00  0.00           H  
HETATM 3962  H2  T3P   673       8.948 -28.786   1.492  1.00  0.00           H  
HETATM 3963  O   T3P   674     -10.337  16.946  34.673  1.00  0.00           O  
HETATM 3964  H1  T3P   674     -10.616  17.824  34.932  1.00  0.00           H  
HETATM 3965  H2  T3P   674      -9.986  17.056  33.789  1.00  0.00           H  
HETATM 3966  O   T3P   675      23.988   5.934  21.530  1.00  0.00           O  
HETATM 3967  H1  T3P   675      23.452   6.049  22.315  1.00  0.00           H  
HETATM 3968  H2  T3P   675      24.823   5.599  21.857  1.00  0.00           H  
HETATM 3969  O   T3P   676      22.988   6.872 -12.971  1.00  0.00           O  
HETATM 3970  H1  T3P   676      22.465   7.626 -13.242  1.00  0.00           H  
HETATM 3971  H2  T3P   676      23.192   6.416 -13.788  1.00  0.00           H  
HETATM 3972  O   T3P   677      -8.766  22.926  50.609  1.00  0.00           O  
HETATM 3973  H1  T3P   677      -8.699  21.992  50.807  1.00  0.00           H  
HETATM 3974  H2  T3P   677      -8.054  23.328  51.106  1.00  0.00           H  
HETATM 3975  O   T3P   678     -16.840  -3.357  30.148  1.00  0.00           O  
HETATM 3976  H1  T3P   678     -17.336  -3.634  30.918  1.00  0.00           H  
HETATM 3977  H2  T3P   678     -16.742  -2.411  30.253  1.00  0.00           H  
HETATM 3978  O   T3P   679      24.447  16.850 -27.493  1.00  0.00           O  
HETATM 3979  H1  T3P   679      25.166  16.652 -26.893  1.00  0.00           H  
HETATM 3980  H2  T3P   679      24.713  16.456 -28.324  1.00  0.00           H  
HETATM 3981  O   T3P   680      21.963   9.137 -32.528  1.00  0.00           O  
HETATM 3982  H1  T3P   680      22.165   9.813 -31.882  1.00  0.00           H  
HETATM 3983  H2  T3P   680      21.204   8.680 -32.167  1.00  0.00           H  
HETATM 3984  O   T3P   681     -15.808  32.421  24.790  1.00  0.00           O  
HETATM 3985  H1  T3P   681     -14.899  32.721  24.812  1.00  0.00           H  
HETATM 3986  H2  T3P   681     -16.326  33.225  24.804  1.00  0.00           H  
HETATM 3987  O   T3P   682      17.208  -9.075   2.245  1.00  0.00           O  
HETATM 3988  H1  T3P   682      17.860  -9.776   2.229  1.00  0.00           H  
HETATM 3989  H2  T3P   682      17.370  -8.579   1.442  1.00  0.00           H  
HETATM 3990  O   T3P   683       4.047 -25.865  -9.250  1.00  0.00           O  
HETATM 3991  H1  T3P   683       3.558 -25.900  -8.428  1.00  0.00           H  
HETATM 3992  H2  T3P   683       3.419 -26.146  -9.915  1.00  0.00           H  
HETATM 3993  O   T3P   684      19.110 -19.974 -21.669  1.00  0.00           O  
HETATM 3994  H1  T3P   684      19.712 -20.328 -21.014  1.00  0.00           H  
HETATM 3995  H2  T3P   684      19.260 -19.028 -21.646  1.00  0.00           H  
HETATM 3996  O   T3P   685      12.257 -17.367  -9.128  1.00  0.00           O  
HETATM 3997  H1  T3P   685      12.414 -18.299  -9.280  1.00  0.00           H  
HETATM 3998  H2  T3P   685      13.006 -16.929  -9.532  1.00  0.00           H  
HETATM 3999  O   T3P   686       5.751 -21.425  10.643  1.00  0.00           O  
HETATM 4000  H1  T3P   686       6.244 -20.605  10.624  1.00  0.00           H  
HETATM 4001  H2  T3P   686       6.394 -22.085  10.904  1.00  0.00           H  
HETATM 4002  O   T3P   687     -16.270 -11.026  10.904  1.00  0.00           O  
HETATM 4003  H1  T3P   687     -15.980 -10.114  10.925  1.00  0.00           H  
HETATM 4004  H2  T3P   687     -15.680 -11.479  11.507  1.00  0.00           H  
HETATM 4005  O   T3P   688      -8.589 -15.388   1.989  1.00  0.00           O  
HETATM 4006  H1  T3P   688      -9.161 -16.152   1.927  1.00  0.00           H  
HETATM 4007  H2  T3P   688      -7.703 -15.751   1.987  1.00  0.00           H  
HETATM 4008  O   T3P   689       2.195 -24.300 -12.878  1.00  0.00           O  
HETATM 4009  H1  T3P   689       1.967 -24.437 -13.797  1.00  0.00           H  
HETATM 4010  H2  T3P   689       2.951 -23.714 -12.903  1.00  0.00           H  
HETATM 4011  O   T3P   690      -3.220  15.773  40.954  1.00  0.00           O  
HETATM 4012  H1  T3P   690      -3.046  14.962  40.476  1.00  0.00           H  
HETATM 4013  H2  T3P   690      -4.173  15.856  40.947  1.00  0.00           H  
HETATM 4014  O   T3P   691     -18.017  25.239  15.345  1.00  0.00           O  
HETATM 4015  H1  T3P   691     -17.260  24.717  15.609  1.00  0.00           H  
HETATM 4016  H2  T3P   691     -18.616  24.609  14.944  1.00  0.00           H  
HETATM 4017  O   T3P   692       0.632  19.166 -13.106  1.00  0.00           O  
HETATM 4018  H1  T3P   692       0.049  19.313 -12.361  1.00  0.00           H  
HETATM 4019  H2  T3P   692       0.484  19.918 -13.679  1.00  0.00           H  
HETATM 4020  O   T3P   693      13.041 -22.397 -46.099  1.00  0.00           O  
HETATM 4021  H1  T3P   693      12.188 -22.687 -46.422  1.00  0.00           H  
HETATM 4022  H2  T3P   693      13.045 -22.646 -45.175  1.00  0.00           H  
HETATM 4023  O   T3P   694     -15.022  -0.033  24.072  1.00  0.00           O  
HETATM 4024  H1  T3P   694     -14.510  -0.315  23.313  1.00  0.00           H  
HETATM 4025  H2  T3P   694     -15.922   0.017  23.749  1.00  0.00           H  
HETATM 4026  O   T3P   695       4.132  -7.610 -17.097  1.00  0.00           O  
HETATM 4027  H1  T3P   695       3.389  -7.011 -17.170  1.00  0.00           H  
HETATM 4028  H2  T3P   695       3.997  -8.248 -17.798  1.00  0.00           H  
HETATM 4029  O   T3P   696       3.380   4.019  17.187  1.00  0.00           O  
HETATM 4030  H1  T3P   696       3.170   4.305  16.298  1.00  0.00           H  
HETATM 4031  H2  T3P   696       3.999   4.674  17.510  1.00  0.00           H  
HETATM 4032  O   T3P   697       5.323  23.030  14.660  1.00  0.00           O  
HETATM 4033  H1  T3P   697       5.683  23.913  14.576  1.00  0.00           H  
HETATM 4034  H2  T3P   697       5.339  22.679  13.770  1.00  0.00           H  
HETATM 4035  O   T3P   698       4.233 -26.842  -3.325  1.00  0.00           O  
HETATM 4036  H1  T3P   698       4.841 -27.472  -3.713  1.00  0.00           H  
HETATM 4037  H2  T3P   698       3.455 -27.358  -3.115  1.00  0.00           H  
HETATM 4038  O   T3P   699      -0.150 -24.125 -11.309  1.00  0.00           O  
HETATM 4039  H1  T3P   699       0.602 -24.216 -11.894  1.00  0.00           H  
HETATM 4040  H2  T3P   699       0.236 -23.985 -10.444  1.00  0.00           H  
HETATM 4041  O   T3P   700       4.528 -27.028 -15.178  1.00  0.00           O  
HETATM 4042  H1  T3P   700       4.788 -26.953 -14.260  1.00  0.00           H  
HETATM 4043  H2  T3P   700       3.855 -27.710 -15.183  1.00  0.00           H  
HETATM 4044  O   T3P   701      25.180   8.140   4.904  1.00  0.00           O  
HETATM 4045  H1  T3P   701      24.359   8.585   5.110  1.00  0.00           H  
HETATM 4046  H2  T3P   701      25.824   8.543   5.487  1.00  0.00           H  
HETATM 4047  O   T3P   702       7.440   5.260 -30.246  1.00  0.00           O  
HETATM 4048  H1  T3P   702       7.281   5.474 -31.165  1.00  0.00           H  
HETATM 4049  H2  T3P   702       6.675   4.750 -29.982  1.00  0.00           H  
HETATM 4050  O   T3P   703     -20.878 -14.108  -4.562  1.00  0.00           O  
HETATM 4051  H1  T3P   703     -20.807 -13.351  -3.981  1.00  0.00           H  
HETATM 4052  H2  T3P   703     -19.992 -14.235  -4.900  1.00  0.00           H  
HETATM 4053  O   T3P   704       8.021  20.262   3.040  1.00  0.00           O  
HETATM 4054  H1  T3P   704       8.835  19.845   3.321  1.00  0.00           H  
HETATM 4055  H2  T3P   704       7.330  19.742   3.450  1.00  0.00           H  
HETATM 4056  O   T3P   705      -8.190   9.726  18.206  1.00  0.00           O  
HETATM 4057  H1  T3P   705      -7.952   9.282  17.392  1.00  0.00           H  
HETATM 4058  H2  T3P   705      -9.130   9.888  18.125  1.00  0.00           H  
HETATM 4059  O   T3P   706      -9.502  24.661  26.840  1.00  0.00           O  
HETATM 4060  H1  T3P   706      -9.665  24.427  25.926  1.00  0.00           H  
HETATM 4061  H2  T3P   706     -10.036  24.048  27.344  1.00  0.00           H  
HETATM 4062  O   T3P   707     -21.618   5.771  21.337  1.00  0.00           O  
HETATM 4063  H1  T3P   707     -22.331   5.563  20.733  1.00  0.00           H  
HETATM 4064  H2  T3P   707     -22.058   6.075  22.131  1.00  0.00           H  
HETATM 4065  O   T3P   708     -15.257  15.211  39.612  1.00  0.00           O  
HETATM 4066  H1  T3P   708     -15.242  16.015  39.092  1.00  0.00           H  
HETATM 4067  H2  T3P   708     -15.076  14.514  38.981  1.00  0.00           H  
HETATM 4068  O   T3P   709      12.448  14.571   9.586  1.00  0.00           O  
HETATM 4069  H1  T3P   709      12.821  13.691   9.648  1.00  0.00           H  
HETATM 4070  H2  T3P   709      13.150  15.150   9.883  1.00  0.00           H  
HETATM 4071  O   T3P   710       2.558 -16.338 -41.088  1.00  0.00           O  
HETATM 4072  H1  T3P   710       1.638 -16.603 -41.112  1.00  0.00           H  
HETATM 4073  H2  T3P   710       3.045 -17.161 -41.129  1.00  0.00           H  
HETATM 4074  O   T3P   711     -10.882  10.254  18.315  1.00  0.00           O  
HETATM 4075  H1  T3P   711     -11.838  10.262  18.363  1.00  0.00           H  
HETATM 4076  H2  T3P   711     -10.595  10.294  19.227  1.00  0.00           H  
HETATM 4077  O   T3P   712       9.205 -28.565 -17.475  1.00  0.00           O  
HETATM 4078  H1  T3P   712       8.414 -28.440 -16.951  1.00  0.00           H  
HETATM 4079  H2  T3P   712       9.514 -27.677 -17.657  1.00  0.00           H  
HETATM 4080  O   T3P   713      -6.525 -10.103  16.228  1.00  0.00           O  
HETATM 4081  H1  T3P   713      -6.619 -10.966  16.632  1.00  0.00           H  
HETATM 4082  H2  T3P   713      -6.255  -9.530  16.947  1.00  0.00           H  
HETATM 4083  O   T3P   714     -21.937   3.520  -4.847  1.00  0.00           O  
HETATM 4084  H1  T3P   714     -20.987   3.408  -4.798  1.00  0.00           H  
HETATM 4085  H2  T3P   714     -22.293   2.743  -4.417  1.00  0.00           H  
HETATM 4086  O   T3P   715     -14.905  28.695  48.056  1.00  0.00           O  
HETATM 4087  H1  T3P   715     -14.051  28.270  47.972  1.00  0.00           H  
HETATM 4088  H2  T3P   715     -14.819  29.257  48.826  1.00  0.00           H  
HETATM 4089  O   T3P   716      23.223  11.174  -6.701  1.00  0.00           O  
HETATM 4090  H1  T3P   716      23.516  11.322  -5.801  1.00  0.00           H  
HETATM 4091  H2  T3P   716      23.493  11.961  -7.173  1.00  0.00           H  
HETATM 4092  O   T3P   717      17.018 -30.570  -9.047  1.00  0.00           O  
HETATM 4093  H1  T3P   717      16.491 -30.438  -8.258  1.00  0.00           H  
HETATM 4094  H2  T3P   717      17.651 -29.852  -9.034  1.00  0.00           H  
HETATM 4095  O   T3P   718       8.770  12.044  13.070  1.00  0.00           O  
HETATM 4096  H1  T3P   718       9.499  11.957  12.455  1.00  0.00           H  
HETATM 4097  H2  T3P   718       8.457  12.940  12.945  1.00  0.00           H  
HETATM 4098  O   T3P   719      21.403   0.306   5.056  1.00  0.00           O  
HETATM 4099  H1  T3P   719      21.484   1.260   5.038  1.00  0.00           H  
HETATM 4100  H2  T3P   719      21.249   0.062   4.143  1.00  0.00           H  
HETATM 4101  O   T3P   720       6.344  19.532 -18.373  1.00  0.00           O  
HETATM 4102  H1  T3P   720       6.785  18.865 -18.899  1.00  0.00           H  
HETATM 4103  H2  T3P   720       5.465  19.182 -18.228  1.00  0.00           H  
HETATM 4104  O   T3P   721     -21.666   1.998  34.614  1.00  0.00           O  
HETATM 4105  H1  T3P   721     -21.304   1.878  35.492  1.00  0.00           H  
HETATM 4106  H2  T3P   721     -20.965   2.425  34.122  1.00  0.00           H  
HETATM 4107  O   T3P   722      12.454  -1.146 -27.161  1.00  0.00           O  
HETATM 4108  H1  T3P   722      12.942  -0.790 -26.419  1.00  0.00           H  
HETATM 4109  H2  T3P   722      11.594  -1.365 -26.801  1.00  0.00           H  
HETATM 4110  O   T3P   723     -14.678  33.464   8.620  1.00  0.00           O  
HETATM 4111  H1  T3P   723     -15.306  33.078   8.010  1.00  0.00           H  
HETATM 4112  H2  T3P   723     -13.852  33.479   8.137  1.00  0.00           H  
HETATM 4113  O   T3P   724     -14.974  -4.748  10.302  1.00  0.00           O  
HETATM 4114  H1  T3P   724     -14.432  -5.257  10.904  1.00  0.00           H  
HETATM 4115  H2  T3P   724     -15.539  -5.396   9.880  1.00  0.00           H  
HETATM 4116  O   T3P   725      13.580 -16.829 -18.256  1.00  0.00           O  
HETATM 4117  H1  T3P   725      12.750 -17.022 -18.692  1.00  0.00           H  
HETATM 4118  H2  T3P   725      13.329 -16.352 -17.464  1.00  0.00           H  
HETATM 4119  O   T3P   726      -4.845   2.003  29.328  1.00  0.00           O  
HETATM 4120  H1  T3P   726      -4.841   2.957  29.249  1.00  0.00           H  
HETATM 4121  H2  T3P   726      -3.931   1.748  29.206  1.00  0.00           H  
HETATM 4122  O   T3P   727      18.544 -31.601 -35.729  1.00  0.00           O  
HETATM 4123  H1  T3P   727      18.642 -31.615 -34.777  1.00  0.00           H  
HETATM 4124  H2  T3P   727      17.620 -31.804 -35.879  1.00  0.00           H  
HETATM 4125  O   T3P   728      -0.505  -6.209 -12.422  1.00  0.00           O  
HETATM 4126  H1  T3P   728      -1.020  -6.929 -12.057  1.00  0.00           H  
HETATM 4127  H2  T3P   728      -0.268  -5.675 -11.664  1.00  0.00           H  
HETATM 4128  O   T3P   729     -11.922  -7.076 -25.565  1.00  0.00           O  
HETATM 4129  H1  T3P   729     -11.294  -7.666 -25.148  1.00  0.00           H  
HETATM 4130  H2  T3P   729     -11.423  -6.644 -26.257  1.00  0.00           H  
HETATM 4131  O   T3P   730     -15.391  -3.306  17.516  1.00  0.00           O  
HETATM 4132  H1  T3P   730     -15.582  -4.080  18.047  1.00  0.00           H  
HETATM 4133  H2  T3P   730     -14.643  -3.564  16.978  1.00  0.00           H  
HETATM 4134  O   T3P   731      -1.479 -19.832   5.375  1.00  0.00           O  
HETATM 4135  H1  T3P   731      -1.999 -19.954   4.581  1.00  0.00           H  
HETATM 4136  H2  T3P   731      -0.949 -19.054   5.198  1.00  0.00           H  
HETATM 4137  O   T3P   732       1.872 -11.883 -16.648  1.00  0.00           O  
HETATM 4138  H1  T3P   732       2.144 -11.114 -16.145  1.00  0.00           H  
HETATM 4139  H2  T3P   732       1.143 -12.251 -16.148  1.00  0.00           H  
HETATM 4140  O   T3P   733       2.772  20.545 -12.053  1.00  0.00           O  
HETATM 4141  H1  T3P   733       2.859  19.961 -11.299  1.00  0.00           H  
HETATM 4142  H2  T3P   733       2.147  20.104 -12.628  1.00  0.00           H  
HETATM 4143  O   T3P   734      19.586   7.815  -7.906  1.00  0.00           O  
HETATM 4144  H1  T3P   734      19.835   8.579  -7.386  1.00  0.00           H  
HETATM 4145  H2  T3P   734      20.117   7.882  -8.700  1.00  0.00           H  
HETATM 4146  O   T3P   735     -11.826   0.697  30.246  1.00  0.00           O  
HETATM 4147  H1  T3P   735     -11.303   0.030  30.690  1.00  0.00           H  
HETATM 4148  H2  T3P   735     -12.452   0.200  29.720  1.00  0.00           H  
HETATM 4149  O   T3P   736       9.000 -27.261 -22.026  1.00  0.00           O  
HETATM 4150  H1  T3P   736       8.324 -26.689 -21.661  1.00  0.00           H  
HETATM 4151  H2  T3P   736       9.819 -26.929 -21.658  1.00  0.00           H  
HETATM 4152  O   T3P   737      20.589 -18.491   1.823  1.00  0.00           O  
HETATM 4153  H1  T3P   737      20.027 -17.721   1.904  1.00  0.00           H  
HETATM 4154  H2  T3P   737      21.439 -18.204   2.158  1.00  0.00           H  
HETATM 4155  O   T3P   738       5.298  -5.752 -34.527  1.00  0.00           O  
HETATM 4156  H1  T3P   738       5.133  -4.840 -34.766  1.00  0.00           H  
HETATM 4157  H2  T3P   738       6.212  -5.764 -34.242  1.00  0.00           H  
HETATM 4158  O   T3P   739      24.605   6.851 -10.184  1.00  0.00           O  
HETATM 4159  H1  T3P   739      24.049   6.971 -10.954  1.00  0.00           H  
HETATM 4160  H2  T3P   739      24.200   7.395  -9.508  1.00  0.00           H  
HETATM 4161  O   T3P   740       5.224   6.937  27.920  1.00  0.00           O  
HETATM 4162  H1  T3P   740       4.631   7.057  27.179  1.00  0.00           H  
HETATM 4163  H2  T3P   740       6.098   7.060  27.551  1.00  0.00           H  
HETATM 4164  O   T3P   741      10.501  20.729 -18.199  1.00  0.00           O  
HETATM 4165  H1  T3P   741      11.279  20.305 -17.838  1.00  0.00           H  
HETATM 4166  H2  T3P   741      10.684  21.666 -18.129  1.00  0.00           H  
HETATM 4167  O   T3P   742      -0.335  19.510  36.940  1.00  0.00           O  
HETATM 4168  H1  T3P   742      -1.021  19.822  37.531  1.00  0.00           H  
HETATM 4169  H2  T3P   742       0.477  19.855  37.311  1.00  0.00           H  
HETATM 4170  O   T3P   743      17.882 -17.300  -1.411  1.00  0.00           O  
HETATM 4171  H1  T3P   743      17.015 -17.061  -1.740  1.00  0.00           H  
HETATM 4172  H2  T3P   743      17.996 -18.213  -1.675  1.00  0.00           H  
HETATM 4173  O   T3P   744      12.669 -16.865   3.301  1.00  0.00           O  
HETATM 4174  H1  T3P   744      11.922 -17.461   3.361  1.00  0.00           H  
HETATM 4175  H2  T3P   744      12.810 -16.567   4.200  1.00  0.00           H  
HETATM 4176  O   T3P   745      -3.563   3.284  23.654  1.00  0.00           O  
HETATM 4177  H1  T3P   745      -4.152   3.672  23.007  1.00  0.00           H  
HETATM 4178  H2  T3P   745      -3.946   3.519  24.499  1.00  0.00           H  
HETATM 4179  O   T3P   746       7.117   4.708  14.409  1.00  0.00           O  
HETATM 4180  H1  T3P   746       6.812   3.822  14.601  1.00  0.00           H  
HETATM 4181  H2  T3P   746       7.885   4.582  13.851  1.00  0.00           H  
HETATM 4182  O   T3P   747       3.270  11.184  30.452  1.00  0.00           O  
HETATM 4183  H1  T3P   747       3.936  10.587  30.111  1.00  0.00           H  
HETATM 4184  H2  T3P   747       2.442  10.836  30.119  1.00  0.00           H  
HETATM 4185  O   T3P   748      -5.118 -12.273  13.276  1.00  0.00           O  
HETATM 4186  H1  T3P   748      -5.177 -12.144  12.329  1.00  0.00           H  
HETATM 4187  H2  T3P   748      -4.794 -11.438  13.612  1.00  0.00           H  
HETATM 4188  O   T3P   749      16.192   1.151 -11.243  1.00  0.00           O  
HETATM 4189  H1  T3P   749      15.496   0.512 -11.397  1.00  0.00           H  
HETATM 4190  H2  T3P   749      16.231   1.662 -12.051  1.00  0.00           H  
HETATM 4191  O   T3P   750     -10.151 -14.715 -21.439  1.00  0.00           O  
HETATM 4192  H1  T3P   750     -10.572 -13.859 -21.510  1.00  0.00           H  
HETATM 4193  H2  T3P   750     -10.780 -15.252 -20.956  1.00  0.00           H  
HETATM 4194  O   T3P   751       3.870  -4.636  11.168  1.00  0.00           O  
HETATM 4195  H1  T3P   751       3.635  -5.358  11.751  1.00  0.00           H  
HETATM 4196  H2  T3P   751       3.157  -4.601  10.530  1.00  0.00           H  
HETATM 4197  O   T3P   752     -16.252   5.211 -10.069  1.00  0.00           O  
HETATM 4198  H1  T3P   752     -16.299   6.115 -10.381  1.00  0.00           H  
HETATM 4199  H2  T3P   752     -15.429   5.168  -9.582  1.00  0.00           H  
HETATM 4200  O   T3P   753     -16.927  15.140  -6.588  1.00  0.00           O  
HETATM 4201  H1  T3P   753     -17.376  15.042  -7.427  1.00  0.00           H  
HETATM 4202  H2  T3P   753     -17.628  15.118  -5.936  1.00  0.00           H  
HETATM 4203  O   T3P   754      -4.075 -21.257 -22.906  1.00  0.00           O  
HETATM 4204  H1  T3P   754      -4.536 -22.095 -22.950  1.00  0.00           H  
HETATM 4205  H2  T3P   754      -3.461 -21.281 -23.640  1.00  0.00           H  
HETATM 4206  O   T3P   755     -14.397 -14.006 -35.789  1.00  0.00           O  
HETATM 4207  H1  T3P   755     -14.634 -13.812 -34.882  1.00  0.00           H  
HETATM 4208  H2  T3P   755     -15.203 -13.859 -36.284  1.00  0.00           H  
HETATM 4209  O   T3P   756       9.814 -22.279  -6.319  1.00  0.00           O  
HETATM 4210  H1  T3P   756      10.752 -22.089  -6.336  1.00  0.00           H  
HETATM 4211  H2  T3P   756       9.753 -23.154  -5.936  1.00  0.00           H  
HETATM 4212  O   T3P   757     -12.296  22.757  38.222  1.00  0.00           O  
HETATM 4213  H1  T3P   757     -12.622  23.329  38.917  1.00  0.00           H  
HETATM 4214  H2  T3P   757     -11.633  23.280  37.771  1.00  0.00           H  
HETATM 4215  O   T3P   758       0.221   2.796  27.323  1.00  0.00           O  
HETATM 4216  H1  T3P   758       0.912   2.872  26.665  1.00  0.00           H  
HETATM 4217  H2  T3P   758      -0.219   3.646  27.308  1.00  0.00           H  
HETATM 4218  O   T3P   759       2.256  -1.987  18.709  1.00  0.00           O  
HETATM 4219  H1  T3P   759       2.727  -1.576  19.434  1.00  0.00           H  
HETATM 4220  H2  T3P   759       2.262  -2.921  18.918  1.00  0.00           H  
HETATM 4221  O   T3P   760      12.692 -23.560   2.583  1.00  0.00           O  
HETATM 4222  H1  T3P   760      11.744 -23.536   2.458  1.00  0.00           H  
HETATM 4223  H2  T3P   760      13.034 -22.935   1.944  1.00  0.00           H  
HETATM 4224  O   T3P   761       4.567 -28.167   3.164  1.00  0.00           O  
HETATM 4225  H1  T3P   761       4.428 -27.223   3.245  1.00  0.00           H  
HETATM 4226  H2  T3P   761       4.818 -28.295   2.249  1.00  0.00           H  
HETATM 4227  O   T3P   762       6.919 -22.640 -34.538  1.00  0.00           O  
HETATM 4228  H1  T3P   762       7.721 -22.724 -34.023  1.00  0.00           H  
HETATM 4229  H2  T3P   762       7.148 -22.032 -35.241  1.00  0.00           H  
HETATM 4230  O   T3P   763     -14.198   5.905  21.731  1.00  0.00           O  
HETATM 4231  H1  T3P   763     -14.523   5.104  21.320  1.00  0.00           H  
HETATM 4232  H2  T3P   763     -14.043   5.660  22.644  1.00  0.00           H  
HETATM 4233  O   T3P   764      16.980   6.741 -18.207  1.00  0.00           O  
HETATM 4234  H1  T3P   764      16.202   7.159 -18.576  1.00  0.00           H  
HETATM 4235  H2  T3P   764      17.615   7.451 -18.119  1.00  0.00           H  
HETATM 4236  O   T3P   765      22.229 -11.636  -4.196  1.00  0.00           O  
HETATM 4237  H1  T3P   765      21.512 -11.575  -3.565  1.00  0.00           H  
HETATM 4238  H2  T3P   765      22.097 -12.480  -4.628  1.00  0.00           H  
HETATM 4239  O   T3P   766      -2.349  21.401  29.116  1.00  0.00           O  
HETATM 4240  H1  T3P   766      -2.961  20.667  29.154  1.00  0.00           H  
HETATM 4241  H2  T3P   766      -2.573  21.859  28.306  1.00  0.00           H  
HETATM 4242  O   T3P   767      -6.299 -10.997  10.984  1.00  0.00           O  
HETATM 4243  H1  T3P   767      -6.093 -10.330  11.639  1.00  0.00           H  
HETATM 4244  H2  T3P   767      -7.255 -11.004  10.940  1.00  0.00           H  
HETATM 4245  O   T3P   768     -11.824  -5.048 -23.284  1.00  0.00           O  
HETATM 4246  H1  T3P   768     -12.510  -4.529 -22.864  1.00  0.00           H  
HETATM 4247  H2  T3P   768     -12.146  -5.949 -23.244  1.00  0.00           H  
HETATM 4248  O   T3P   769       0.577 -22.665 -18.838  1.00  0.00           O  
HETATM 4249  H1  T3P   769       1.496 -22.644 -18.574  1.00  0.00           H  
HETATM 4250  H2  T3P   769       0.479 -21.915 -19.425  1.00  0.00           H  
HETATM 4251  O   T3P   770      14.994   6.161  22.452  1.00  0.00           O  
HETATM 4252  H1  T3P   770      15.462   6.994  22.501  1.00  0.00           H  
HETATM 4253  H2  T3P   770      14.092   6.404  22.244  1.00  0.00           H  
HETATM 4254  O   T3P   771      -9.618  -3.516 -10.343  1.00  0.00           O  
HETATM 4255  H1  T3P   771     -10.429  -3.442  -9.840  1.00  0.00           H  
HETATM 4256  H2  T3P   771      -9.674  -4.375 -10.763  1.00  0.00           H  
HETATM 4257  O   T3P   772      14.948  20.364 -20.703  1.00  0.00           O  
HETATM 4258  H1  T3P   772      15.001  19.598 -21.274  1.00  0.00           H  
HETATM 4259  H2  T3P   772      14.328  20.947 -21.141  1.00  0.00           H  
HETATM 4260  O   T3P   773     -14.261  -4.632 -27.679  1.00  0.00           O  
HETATM 4261  H1  T3P   773     -13.635  -4.006 -28.042  1.00  0.00           H  
HETATM 4262  H2  T3P   773     -15.113  -4.210 -27.785  1.00  0.00           H  
HETATM 4263  O   T3P   774     -12.627   3.816 -14.077  1.00  0.00           O  
HETATM 4264  H1  T3P   774     -13.235   3.576 -14.776  1.00  0.00           H  
HETATM 4265  H2  T3P   774     -12.287   2.980 -13.757  1.00  0.00           H  
HETATM 4266  O   T3P   775     -14.457   8.800 -16.418  1.00  0.00           O  
HETATM 4267  H1  T3P   775     -14.214   8.235 -17.151  1.00  0.00           H  
HETATM 4268  H2  T3P   775     -14.577   8.200 -15.682  1.00  0.00           H  
HETATM 4269  O   T3P   776     -21.420   9.683  43.292  1.00  0.00           O  
HETATM 4270  H1  T3P   776     -22.046  10.219  42.806  1.00  0.00           H  
HETATM 4271  H2  T3P   776     -20.632  10.225  43.347  1.00  0.00           H  
HETATM 4272  O   T3P   777      10.404   0.514  -0.789  1.00  0.00           O  
HETATM 4273  H1  T3P   777      10.672  -0.404  -0.760  1.00  0.00           H  
HETATM 4274  H2  T3P   777      10.541   0.776  -1.699  1.00  0.00           H  
HETATM 4275  O   T3P   778      19.089 -19.739 -16.695  1.00  0.00           O  
HETATM 4276  H1  T3P   778      19.609 -19.189 -17.282  1.00  0.00           H  
HETATM 4277  H2  T3P   778      19.735 -20.160 -16.127  1.00  0.00           H  
HETATM 4278  O   T3P   779     -12.492 -15.728  16.584  1.00  0.00           O  
HETATM 4279  H1  T3P   779     -11.754 -15.331  17.047  1.00  0.00           H  
HETATM 4280  H2  T3P   779     -12.656 -16.547  17.051  1.00  0.00           H  
HETATM 4281  O   T3P   780      19.591   3.668  -9.152  1.00  0.00           O  
HETATM 4282  H1  T3P   780      20.220   2.955  -9.038  1.00  0.00           H  
HETATM 4283  H2  T3P   780      20.088   4.461  -8.952  1.00  0.00           H  
HETATM 4284  O   T3P   781      11.684  -9.655  10.328  1.00  0.00           O  
HETATM 4285  H1  T3P   781      11.378  -9.955  11.184  1.00  0.00           H  
HETATM 4286  H2  T3P   781      11.649  -8.700  10.382  1.00  0.00           H  
HETATM 4287  O   T3P   782      13.335  -4.139 -33.143  1.00  0.00           O  
HETATM 4288  H1  T3P   782      14.254  -4.178 -32.879  1.00  0.00           H  
HETATM 4289  H2  T3P   782      13.301  -3.438 -33.793  1.00  0.00           H  
HETATM 4290  O   T3P   783       3.970  20.291  37.627  1.00  0.00           O  
HETATM 4291  H1  T3P   783       4.486  19.802  38.267  1.00  0.00           H  
HETATM 4292  H2  T3P   783       3.178  20.545  38.100  1.00  0.00           H  
HETATM 4293  O   T3P   784       4.533 -14.825 -30.262  1.00  0.00           O  
HETATM 4294  H1  T3P   784       3.729 -14.624 -29.782  1.00  0.00           H  
HETATM 4295  H2  T3P   784       4.395 -15.710 -30.601  1.00  0.00           H  
HETATM 4296  O   T3P   785      -6.389 -19.343 -18.129  1.00  0.00           O  
HETATM 4297  H1  T3P   785      -7.083 -19.938 -18.416  1.00  0.00           H  
HETATM 4298  H2  T3P   785      -5.674 -19.493 -18.747  1.00  0.00           H  
HETATM 4299  O   T3P   786     -19.495  -8.555  18.898  1.00  0.00           O  
HETATM 4300  H1  T3P   786     -20.389  -8.876  19.015  1.00  0.00           H  
HETATM 4301  H2  T3P   786     -19.335  -8.626  17.957  1.00  0.00           H  
HETATM 4302  O   T3P   787      -2.370 -22.147 -11.425  1.00  0.00           O  
HETATM 4303  H1  T3P   787      -1.650 -22.775 -11.379  1.00  0.00           H  
HETATM 4304  H2  T3P   787      -1.954 -21.322 -11.677  1.00  0.00           H  
HETATM 4305  O   T3P   788       3.437 -20.639 -32.683  1.00  0.00           O  
HETATM 4306  H1  T3P   788       4.042 -19.970 -33.004  1.00  0.00           H  
HETATM 4307  H2  T3P   788       2.584 -20.205 -32.671  1.00  0.00           H  
HETATM 4308  O   T3P   789       7.431 -24.382 -41.839  1.00  0.00           O  
HETATM 4309  H1  T3P   789       8.160 -24.726 -41.321  1.00  0.00           H  
HETATM 4310  H2  T3P   789       7.579 -23.437 -41.864  1.00  0.00           H  
HETATM 4311  O   T3P   790     -23.045  -4.165  28.839  1.00  0.00           O  
HETATM 4312  H1  T3P   790     -22.505  -4.732  28.290  1.00  0.00           H  
HETATM 4313  H2  T3P   790     -23.663  -3.759  28.232  1.00  0.00           H  
HETATM 4314  O   T3P   791     -18.855  18.421  -4.095  1.00  0.00           O  
HETATM 4315  H1  T3P   791     -19.726  18.374  -4.487  1.00  0.00           H  
HETATM 4316  H2  T3P   791     -18.383  19.056  -4.633  1.00  0.00           H  
HETATM 4317  O   T3P   792       4.317  20.021   2.844  1.00  0.00           O  
HETATM 4318  H1  T3P   792       4.326  20.950   2.612  1.00  0.00           H  
HETATM 4319  H2  T3P   792       4.934  19.617   2.234  1.00  0.00           H  
HETATM 4320  O   T3P   793       1.010  -6.959 -28.295  1.00  0.00           O  
HETATM 4321  H1  T3P   793       0.686  -7.512 -27.585  1.00  0.00           H  
HETATM 4322  H2  T3P   793       1.950  -6.881 -28.129  1.00  0.00           H  
HETATM 4323  O   T3P   794      21.956   2.162 -34.486  1.00  0.00           O  
HETATM 4324  H1  T3P   794      21.268   2.826 -34.432  1.00  0.00           H  
HETATM 4325  H2  T3P   794      22.696   2.546 -34.017  1.00  0.00           H  
HETATM 4326  O   T3P   795     -15.719  22.967   3.815  1.00  0.00           O  
HETATM 4327  H1  T3P   795     -15.002  23.340   4.328  1.00  0.00           H  
HETATM 4328  H2  T3P   795     -15.592  22.021   3.878  1.00  0.00           H  
HETATM 4329  O   T3P   796      13.988  -5.781 -24.501  1.00  0.00           O  
HETATM 4330  H1  T3P   796      13.128  -5.421 -24.280  1.00  0.00           H  
HETATM 4331  H2  T3P   796      14.542  -5.553 -23.755  1.00  0.00           H  
HETATM 4332  O   T3P   797     -21.510 -12.383 -23.114  1.00  0.00           O  
HETATM 4333  H1  T3P   797     -21.114 -12.989 -23.740  1.00  0.00           H  
HETATM 4334  H2  T3P   797     -22.330 -12.113 -23.527  1.00  0.00           H  
HETATM 4335  O   T3P   798      -7.711 -20.947 -21.569  1.00  0.00           O  
HETATM 4336  H1  T3P   798      -7.313 -20.262 -22.107  1.00  0.00           H  
HETATM 4337  H2  T3P   798      -7.359 -21.764 -21.921  1.00  0.00           H  
HETATM 4338  O   T3P   799     -23.578 -11.577 -24.483  1.00  0.00           O  
HETATM 4339  H1  T3P   799     -23.982 -12.028 -25.224  1.00  0.00           H  
HETATM 4340  H2  T3P   799     -23.532 -10.661 -24.755  1.00  0.00           H  
HETATM 4341  O   T3P   800     -24.677 -10.150 -13.028  1.00  0.00           O  
HETATM 4342  H1  T3P   800     -24.891 -11.082 -12.997  1.00  0.00           H  
HETATM 4343  H2  T3P   800     -23.893 -10.102 -13.576  1.00  0.00           H  
HETATM 4344  O   T3P   801      21.470  -8.383  -7.321  1.00  0.00           O  
HETATM 4345  H1  T3P   801      21.484  -8.482  -8.273  1.00  0.00           H  
HETATM 4346  H2  T3P   801      22.333  -8.030  -7.104  1.00  0.00           H  
HETATM 4347  O   T3P   802     -13.009   3.823  26.326  1.00  0.00           O  
HETATM 4348  H1  T3P   802     -13.414   3.048  26.715  1.00  0.00           H  
HETATM 4349  H2  T3P   802     -12.068   3.677  26.424  1.00  0.00           H  
HETATM 4350  O   T3P   803       6.307 -27.721 -20.489  1.00  0.00           O  
HETATM 4351  H1  T3P   803       6.260 -27.825 -19.539  1.00  0.00           H  
HETATM 4352  H2  T3P   803       5.738 -26.975 -20.678  1.00  0.00           H  
HETATM 4353  O   T3P   804       6.972  21.990 -16.959  1.00  0.00           O  
HETATM 4354  H1  T3P   804       6.921  21.075 -17.233  1.00  0.00           H  
HETATM 4355  H2  T3P   804       7.883  22.238 -17.117  1.00  0.00           H  
HETATM 4356  O   T3P   805      24.684   8.930  -3.521  1.00  0.00           O  
HETATM 4357  H1  T3P   805      24.740   9.237  -2.616  1.00  0.00           H  
HETATM 4358  H2  T3P   805      23.891   8.394  -3.545  1.00  0.00           H  
HETATM 4359  O   T3P   806      18.779 -27.672 -35.008  1.00  0.00           O  
HETATM 4360  H1  T3P   806      17.966 -28.063 -34.685  1.00  0.00           H  
HETATM 4361  H2  T3P   806      18.591 -26.735 -35.058  1.00  0.00           H  
HETATM 4362  O   T3P   807      -9.951  30.323  10.186  1.00  0.00           O  
HETATM 4363  H1  T3P   807      -9.129  30.669   9.838  1.00  0.00           H  
HETATM 4364  H2  T3P   807     -10.605  30.548   9.523  1.00  0.00           H  
HETATM 4365  O   T3P   808      -8.537 -17.290   4.423  1.00  0.00           O  
HETATM 4366  H1  T3P   808      -9.159 -17.009   5.094  1.00  0.00           H  
HETATM 4367  H2  T3P   808      -8.200 -18.127   4.743  1.00  0.00           H  
HETATM 4368  O   T3P   809      23.121   4.440 -31.854  1.00  0.00           O  
HETATM 4369  H1  T3P   809      22.799   3.553 -31.693  1.00  0.00           H  
HETATM 4370  H2  T3P   809      23.955   4.481 -31.387  1.00  0.00           H  
HETATM 4371  O   T3P   810      -9.226  -7.418 -30.432  1.00  0.00           O  
HETATM 4372  H1  T3P   810      -9.077  -7.481 -29.488  1.00  0.00           H  
HETATM 4373  H2  T3P   810      -9.491  -6.509 -30.573  1.00  0.00           H  
HETATM 4374  O   T3P   811      11.824 -31.414   1.089  1.00  0.00           O  
HETATM 4375  H1  T3P   811      12.128 -30.860   0.370  1.00  0.00           H  
HETATM 4376  H2  T3P   811      11.315 -32.103   0.662  1.00  0.00           H  
HETATM 4377  O   T3P   812      -0.742 -17.994  15.065  1.00  0.00           O  
HETATM 4378  H1  T3P   812      -0.985 -17.464  15.825  1.00  0.00           H  
HETATM 4379  H2  T3P   812      -1.573 -18.194  14.635  1.00  0.00           H  
HETATM 4380  O   T3P   813      14.212   5.216  -1.292  1.00  0.00           O  
HETATM 4381  H1  T3P   813      13.406   4.718  -1.153  1.00  0.00           H  
HETATM 4382  H2  T3P   813      14.114   5.592  -2.167  1.00  0.00           H  
HETATM 4383  O   T3P   814     -19.801  -4.360 -14.381  1.00  0.00           O  
HETATM 4384  H1  T3P   814     -19.465  -4.496 -15.266  1.00  0.00           H  
HETATM 4385  H2  T3P   814     -19.243  -3.674 -14.015  1.00  0.00           H  
HETATM 4386  O   T3P   815      -1.487  -8.688 -28.016  1.00  0.00           O  
HETATM 4387  H1  T3P   815      -0.940  -8.406 -27.283  1.00  0.00           H  
HETATM 4388  H2  T3P   815      -1.881  -7.880 -28.345  1.00  0.00           H  
HETATM 4389  O   T3P   816      16.985 -12.583 -23.637  1.00  0.00           O  
HETATM 4390  H1  T3P   816      17.415 -13.437 -23.676  1.00  0.00           H  
HETATM 4391  H2  T3P   816      17.014 -12.257 -24.536  1.00  0.00           H  
HETATM 4392  O   T3P   817      11.441 -12.522 -21.526  1.00  0.00           O  
HETATM 4393  H1  T3P   817      11.867 -13.356 -21.325  1.00  0.00           H  
HETATM 4394  H2  T3P   817      11.565 -12.411 -22.468  1.00  0.00           H  
HETATM 4395  O   T3P   818      -1.192  12.144  -9.691  1.00  0.00           O  
HETATM 4396  H1  T3P   818      -1.645  12.740  -9.095  1.00  0.00           H  
HETATM 4397  H2  T3P   818      -0.753  12.720 -10.317  1.00  0.00           H  
HETATM 4398  O   T3P   819     -16.439  -5.887 -11.772  1.00  0.00           O  
HETATM 4399  H1  T3P   819     -16.301  -6.772 -11.434  1.00  0.00           H  
HETATM 4400  H2  T3P   819     -15.565  -5.585 -12.019  1.00  0.00           H  
HETATM 4401  O   T3P   820      14.951  -7.413  10.337  1.00  0.00           O  
HETATM 4402  H1  T3P   820      15.806  -7.719  10.035  1.00  0.00           H  
HETATM 4403  H2  T3P   820      14.678  -6.775   9.677  1.00  0.00           H  
HETATM 4404  O   T3P   821       2.587  10.742   7.040  1.00  0.00           O  
HETATM 4405  H1  T3P   821       1.842  10.319   7.466  1.00  0.00           H  
HETATM 4406  H2  T3P   821       2.389  11.678   7.085  1.00  0.00           H  
HETATM 4407  O   T3P   822      14.759  -3.114 -11.737  1.00  0.00           O  
HETATM 4408  H1  T3P   822      14.374  -3.654 -12.427  1.00  0.00           H  
HETATM 4409  H2  T3P   822      15.662  -2.971 -12.021  1.00  0.00           H  
HETATM 4410  O   T3P   823     -14.825  13.247  37.454  1.00  0.00           O  
HETATM 4411  H1  T3P   823     -14.433  12.581  36.888  1.00  0.00           H  
HETATM 4412  H2  T3P   823     -15.628  13.505  37.001  1.00  0.00           H  
HETATM 4413  O   T3P   824     -15.865  17.839  13.237  1.00  0.00           O  
HETATM 4414  H1  T3P   824     -16.251  17.458  12.448  1.00  0.00           H  
HETATM 4415  H2  T3P   824     -15.086  17.308  13.404  1.00  0.00           H  
HETATM 4416  O   T3P   825      17.550  -6.645  -2.922  1.00  0.00           O  
HETATM 4417  H1  T3P   825      18.156  -6.223  -2.314  1.00  0.00           H  
HETATM 4418  H2  T3P   825      17.975  -6.569  -3.776  1.00  0.00           H  
HETATM 4419  O   T3P   826     -13.727  -7.040 -17.296  1.00  0.00           O  
HETATM 4420  H1  T3P   826     -13.944  -7.810 -16.769  1.00  0.00           H  
HETATM 4421  H2  T3P   826     -14.322  -6.359 -16.982  1.00  0.00           H  
HETATM 4422  O   T3P   827      10.437 -24.891 -15.125  1.00  0.00           O  
HETATM 4423  H1  T3P   827      10.536 -24.680 -16.054  1.00  0.00           H  
HETATM 4424  H2  T3P   827       9.980 -24.137 -14.755  1.00  0.00           H  
HETATM 4425  O   T3P   828      -9.087  -8.907 -28.092  1.00  0.00           O  
HETATM 4426  H1  T3P   828      -8.701  -9.513 -28.724  1.00  0.00           H  
HETATM 4427  H2  T3P   828      -8.406  -8.785 -27.430  1.00  0.00           H  
HETATM 4428  O   T3P   829      10.312 -20.535  -3.121  1.00  0.00           O  
HETATM 4429  H1  T3P   829      10.008 -19.656  -3.348  1.00  0.00           H  
HETATM 4430  H2  T3P   829      10.895 -20.402  -2.374  1.00  0.00           H  
HETATM 4431  O   T3P   830     -10.237  22.402  48.293  1.00  0.00           O  
HETATM 4432  H1  T3P   830      -9.981  22.651  49.181  1.00  0.00           H  
HETATM 4433  H2  T3P   830     -11.166  22.628  48.239  1.00  0.00           H  
HETATM 4434  O   T3P   831       1.114 -13.798 -34.972  1.00  0.00           O  
HETATM 4435  H1  T3P   831       0.992 -12.994 -35.477  1.00  0.00           H  
HETATM 4436  H2  T3P   831       1.972 -14.124 -35.243  1.00  0.00           H  
HETATM 4437  O   T3P   832     -19.597   1.688   1.361  1.00  0.00           O  
HETATM 4438  H1  T3P   832     -20.278   2.347   1.492  1.00  0.00           H  
HETATM 4439  H2  T3P   832     -18.801   2.194   1.199  1.00  0.00           H  
HETATM 4440  O   T3P   833      15.820   2.782 -19.075  1.00  0.00           O  
HETATM 4441  H1  T3P   833      16.076   2.188 -18.369  1.00  0.00           H  
HETATM 4442  H2  T3P   833      15.353   2.226 -19.699  1.00  0.00           H  
HETATM 4443  O   T3P   834     -17.928  -2.192 -21.247  1.00  0.00           O  
HETATM 4444  H1  T3P   834     -18.245  -2.679 -20.486  1.00  0.00           H  
HETATM 4445  H2  T3P   834     -18.717  -1.809 -21.632  1.00  0.00           H  
HETATM 4446  O   T3P   835      18.132 -10.994   4.644  1.00  0.00           O  
HETATM 4447  H1  T3P   835      19.063 -11.068   4.852  1.00  0.00           H  
HETATM 4448  H2  T3P   835      17.688 -11.132   5.481  1.00  0.00           H  
HETATM 4449  O   T3P   836     -18.805  11.552  43.956  1.00  0.00           O  
HETATM 4450  H1  T3P   836     -19.197  12.176  43.345  1.00  0.00           H  
HETATM 4451  H2  T3P   836     -19.431  11.498  44.679  1.00  0.00           H  
HETATM 4452  O   T3P   837      -5.196 -20.610   5.131  1.00  0.00           O  
HETATM 4453  H1  T3P   837      -4.892 -20.577   4.224  1.00  0.00           H  
HETATM 4454  H2  T3P   837      -4.837 -21.428   5.475  1.00  0.00           H  
HETATM 4455  O   T3P   838      -0.950  13.862 -11.785  1.00  0.00           O  
HETATM 4456  H1  T3P   838      -0.055  14.080 -12.043  1.00  0.00           H  
HETATM 4457  H2  T3P   838      -1.443  14.671 -11.920  1.00  0.00           H  
HETATM 4458  O   T3P   839     -13.882  17.147  17.846  1.00  0.00           O  
HETATM 4459  H1  T3P   839     -13.643  16.297  17.476  1.00  0.00           H  
HETATM 4460  H2  T3P   839     -14.191  17.656  17.097  1.00  0.00           H  
HETATM 4461  O   T3P   840      17.715  12.311  -6.120  1.00  0.00           O  
HETATM 4462  H1  T3P   840      18.212  12.603  -5.355  1.00  0.00           H  
HETATM 4463  H2  T3P   840      16.931  11.902  -5.755  1.00  0.00           H  
HETATM 4464  O   T3P   841      19.342  -3.248 -18.503  1.00  0.00           O  
HETATM 4465  H1  T3P   841      20.183  -3.559 -18.838  1.00  0.00           H  
HETATM 4466  H2  T3P   841      18.708  -3.503 -19.173  1.00  0.00           H  
HETATM 4467  O   T3P   842      22.546  -2.737 -13.089  1.00  0.00           O  
HETATM 4468  H1  T3P   842      22.306  -3.511 -12.579  1.00  0.00           H  
HETATM 4469  H2  T3P   842      22.089  -2.849 -13.923  1.00  0.00           H  
HETATM 4470  O   T3P   843       5.612  -9.707 -36.902  1.00  0.00           O  
HETATM 4471  H1  T3P   843       5.120  -9.104 -36.345  1.00  0.00           H  
HETATM 4472  H2  T3P   843       6.297 -10.056 -36.332  1.00  0.00           H  
HETATM 4473  O   T3P   844      13.303 -23.261 -43.525  1.00  0.00           O  
HETATM 4474  H1  T3P   844      14.199 -23.584 -43.435  1.00  0.00           H  
HETATM 4475  H2  T3P   844      12.791 -23.806 -42.927  1.00  0.00           H  
HETATM 4476  O   T3P   845      -6.894  -6.322  19.355  1.00  0.00           O  
HETATM 4477  H1  T3P   845      -7.156  -5.971  20.206  1.00  0.00           H  
HETATM 4478  H2  T3P   845      -7.693  -6.712  18.999  1.00  0.00           H  
HETATM 4479  O   T3P   846      19.075 -13.465   6.598  1.00  0.00           O  
HETATM 4480  H1  T3P   846      18.701 -12.923   7.292  1.00  0.00           H  
HETATM 4481  H2  T3P   846      19.776 -12.930   6.227  1.00  0.00           H  
HETATM 4482  O   T3P   847      12.239 -10.853 -11.450  1.00  0.00           O  
HETATM 4483  H1  T3P   847      11.640 -10.328 -10.921  1.00  0.00           H  
HETATM 4484  H2  T3P   847      12.293 -11.692 -10.992  1.00  0.00           H  
HETATM 4485  O   T3P   848       9.033  15.827  33.411  1.00  0.00           O  
HETATM 4486  H1  T3P   848       9.509  15.015  33.581  1.00  0.00           H  
HETATM 4487  H2  T3P   848       8.987  16.261  34.263  1.00  0.00           H  
HETATM 4488  O   T3P   849     -21.381  13.604 -11.755  1.00  0.00           O  
HETATM 4489  H1  T3P   849     -22.004  14.192 -12.181  1.00  0.00           H  
HETATM 4490  H2  T3P   849     -20.720  14.186 -11.379  1.00  0.00           H  
HETATM 4491  O   T3P   850     -16.894  25.532  44.889  1.00  0.00           O  
HETATM 4492  H1  T3P   850     -17.121  24.777  44.346  1.00  0.00           H  
HETATM 4493  H2  T3P   850     -16.030  25.322  45.243  1.00  0.00           H  
HETATM 4494  O   T3P   851      -7.918  20.059   1.666  1.00  0.00           O  
HETATM 4495  H1  T3P   851      -8.862  20.186   1.564  1.00  0.00           H  
HETATM 4496  H2  T3P   851      -7.549  20.940   1.599  1.00  0.00           H  
HETATM 4497  O   T3P   852      -2.620   7.735 -23.028  1.00  0.00           O  
HETATM 4498  H1  T3P   852      -1.831   7.645 -23.562  1.00  0.00           H  
HETATM 4499  H2  T3P   852      -2.913   8.633 -23.183  1.00  0.00           H  
HETATM 4500  O   T3P   853      18.268  14.960   6.300  1.00  0.00           O  
HETATM 4501  H1  T3P   853      17.320  14.850   6.220  1.00  0.00           H  
HETATM 4502  H2  T3P   853      18.444  14.848   7.235  1.00  0.00           H  
HETATM 4503  O   T3P   854      19.607  14.780  18.782  1.00  0.00           O  
HETATM 4504  H1  T3P   854      19.983  13.901  18.732  1.00  0.00           H  
HETATM 4505  H2  T3P   854      19.926  15.130  19.614  1.00  0.00           H  
HETATM 4506  O   T3P   855     -22.452  -9.873 -10.587  1.00  0.00           O  
HETATM 4507  H1  T3P   855     -21.847  -9.703 -11.309  1.00  0.00           H  
HETATM 4508  H2  T3P   855     -23.276 -10.106 -11.014  1.00  0.00           H  
HETATM 4509  O   T3P   856       0.009   4.998 -21.200  1.00  0.00           O  
HETATM 4510  H1  T3P   856       0.409   5.580 -21.845  1.00  0.00           H  
HETATM 4511  H2  T3P   856       0.156   4.118 -21.547  1.00  0.00           H  
HETATM 4512  O   T3P   857       2.282 -22.083  -4.306  1.00  0.00           O  
HETATM 4513  H1  T3P   857       1.879 -21.959  -3.447  1.00  0.00           H  
HETATM 4514  H2  T3P   857       2.745 -22.918  -4.236  1.00  0.00           H  
HETATM 4515  O   T3P   858       6.705  18.810  42.124  1.00  0.00           O  
HETATM 4516  H1  T3P   858       7.556  18.393  42.259  1.00  0.00           H  
HETATM 4517  H2  T3P   858       6.070  18.164  42.434  1.00  0.00           H  
HETATM 4518  O   T3P   859       2.516 -26.755 -11.650  1.00  0.00           O  
HETATM 4519  H1  T3P   859       1.834 -27.263 -12.089  1.00  0.00           H  
HETATM 4520  H2  T3P   859       2.520 -25.913 -12.105  1.00  0.00           H  
HETATM 4521  O   T3P   860       1.015  10.647  11.160  1.00  0.00           O  
HETATM 4522  H1  T3P   860       1.111   9.842  10.651  1.00  0.00           H  
HETATM 4523  H2  T3P   860       0.798  11.317  10.511  1.00  0.00           H  
HETATM 4524  O   T3P   861     -13.232  22.879  -7.489  1.00  0.00           O  
HETATM 4525  H1  T3P   861     -14.050  23.307  -7.744  1.00  0.00           H  
HETATM 4526  H2  T3P   861     -13.095  22.207  -8.157  1.00  0.00           H  
HETATM 4527  O   T3P   862      -1.594   7.245  32.736  1.00  0.00           O  
HETATM 4528  H1  T3P   862      -1.513   6.629  32.007  1.00  0.00           H  
HETATM 4529  H2  T3P   862      -2.526   7.237  32.953  1.00  0.00           H  
HETATM 4530  O   T3P   863       6.776   9.175   7.644  1.00  0.00           O  
HETATM 4531  H1  T3P   863       6.091   9.222   8.312  1.00  0.00           H  
HETATM 4532  H2  T3P   863       6.863  10.074   7.327  1.00  0.00           H  
HETATM 4533  O   T3P   864     -10.078  16.400  45.208  1.00  0.00           O  
HETATM 4534  H1  T3P   864     -10.285  15.526  45.540  1.00  0.00           H  
HETATM 4535  H2  T3P   864     -10.621  16.493  44.425  1.00  0.00           H  
HETATM 4536  O   T3P   865      12.961 -29.276  -0.809  1.00  0.00           O  
HETATM 4537  H1  T3P   865      13.684 -28.745  -1.142  1.00  0.00           H  
HETATM 4538  H2  T3P   865      12.289 -29.220  -1.488  1.00  0.00           H  
HETATM 4539  O   T3P   866     -13.181  -7.393 -22.519  1.00  0.00           O  
HETATM 4540  H1  T3P   866     -13.783  -7.726 -23.184  1.00  0.00           H  
HETATM 4541  H2  T3P   866     -13.750  -7.055 -21.828  1.00  0.00           H  
HETATM 4542  O   T3P   867     -14.093  29.708  35.411  1.00  0.00           O  
HETATM 4543  H1  T3P   867     -14.100  29.577  36.359  1.00  0.00           H  
HETATM 4544  H2  T3P   867     -13.874  30.634  35.299  1.00  0.00           H  
HETATM 4545  O   T3P   868     -14.718  -7.324  30.366  1.00  0.00           O  
HETATM 4546  H1  T3P   868     -15.634  -7.065  30.269  1.00  0.00           H  
HETATM 4547  H2  T3P   868     -14.432  -7.529  29.476  1.00  0.00           H  
HETATM 4548  O   T3P   869     -16.128  10.026  24.801  1.00  0.00           O  
HETATM 4549  H1  T3P   869     -15.863  10.116  23.886  1.00  0.00           H  
HETATM 4550  H2  T3P   869     -15.824   9.154  25.055  1.00  0.00           H  
HETATM 4551  O   T3P   870       7.664  19.566  20.531  1.00  0.00           O  
HETATM 4552  H1  T3P   870       8.426  19.219  20.066  1.00  0.00           H  
HETATM 4553  H2  T3P   870       6.936  19.443  19.922  1.00  0.00           H  
HETATM 4554  O   T3P   871     -18.154  29.519  27.601  1.00  0.00           O  
HETATM 4555  H1  T3P   871     -19.032  29.415  27.967  1.00  0.00           H  
HETATM 4556  H2  T3P   871     -18.019  30.466  27.565  1.00  0.00           H  
HETATM 4557  O   T3P   872     -13.388 -16.421 -27.787  1.00  0.00           O  
HETATM 4558  H1  T3P   872     -14.321 -16.544 -27.612  1.00  0.00           H  
HETATM 4559  H2  T3P   872     -13.318 -15.515 -28.087  1.00  0.00           H  
HETATM 4560  O   T3P   873      -5.643   0.798 -15.331  1.00  0.00           O  
HETATM 4561  H1  T3P   873      -4.941   0.158 -15.211  1.00  0.00           H  
HETATM 4562  H2  T3P   873      -6.261   0.612 -14.624  1.00  0.00           H  
HETATM 4563  O   T3P   874      10.419   1.490 -31.272  1.00  0.00           O  
HETATM 4564  H1  T3P   874      10.659   0.974 -32.042  1.00  0.00           H  
HETATM 4565  H2  T3P   874      10.856   2.331 -31.401  1.00  0.00           H  
HETATM 4566  O   T3P   875      23.072   9.396  29.288  1.00  0.00           O  
HETATM 4567  H1  T3P   875      22.267   9.913  29.253  1.00  0.00           H  
HETATM 4568  H2  T3P   875      23.125   8.976  28.430  1.00  0.00           H  
HETATM 4569  O   T3P   876      -5.849  25.216  -1.940  1.00  0.00           O  
HETATM 4570  H1  T3P   876      -6.673  25.398  -1.489  1.00  0.00           H  
HETATM 4571  H2  T3P   876      -5.268  24.887  -1.255  1.00  0.00           H  
HETATM 4572  O   T3P   877      18.310 -31.227 -52.306  1.00  0.00           O  
HETATM 4573  H1  T3P   877      17.871 -30.420 -52.574  1.00  0.00           H  
HETATM 4574  H2  T3P   877      18.667 -31.588 -53.118  1.00  0.00           H  
HETATM 4575  O   T3P   878       4.087 -20.355 -24.337  1.00  0.00           O  
HETATM 4576  H1  T3P   878       3.760 -19.515 -24.015  1.00  0.00           H  
HETATM 4577  H2  T3P   878       3.299 -20.880 -24.478  1.00  0.00           H  
HETATM 4578  O   T3P   879     -14.351  29.407  15.376  1.00  0.00           O  
HETATM 4579  H1  T3P   879     -14.128  30.216  14.916  1.00  0.00           H  
HETATM 4580  H2  T3P   879     -15.220  29.176  15.048  1.00  0.00           H  
HETATM 4581  O   T3P   880      15.993   2.374   6.868  1.00  0.00           O  
HETATM 4582  H1  T3P   880      15.289   2.945   7.177  1.00  0.00           H  
HETATM 4583  H2  T3P   880      15.541   1.640   6.452  1.00  0.00           H  
HETATM 4584  O   T3P   881      20.466   5.435  -2.068  1.00  0.00           O  
HETATM 4585  H1  T3P   881      20.308   6.361  -1.881  1.00  0.00           H  
HETATM 4586  H2  T3P   881      20.082   4.971  -1.324  1.00  0.00           H  
HETATM 4587  O   T3P   882      18.027 -28.967 -31.863  1.00  0.00           O  
HETATM 4588  H1  T3P   882      17.283 -28.767 -32.431  1.00  0.00           H  
HETATM 4589  H2  T3P   882      18.530 -28.153 -31.831  1.00  0.00           H  
HETATM 4590  O   T3P   883      16.230 -25.531 -30.082  1.00  0.00           O  
HETATM 4591  H1  T3P   883      16.486 -24.623 -29.922  1.00  0.00           H  
HETATM 4592  H2  T3P   883      16.545 -26.008 -29.314  1.00  0.00           H  
HETATM 4593  O   T3P   884      20.279 -13.652 -23.282  1.00  0.00           O  
HETATM 4594  H1  T3P   884      20.525 -12.822 -22.874  1.00  0.00           H  
HETATM 4595  H2  T3P   884      21.091 -13.981 -23.666  1.00  0.00           H  
HETATM 4596  O   T3P   885     -17.691  10.410  36.698  1.00  0.00           O  
HETATM 4597  H1  T3P   885     -17.786  11.234  36.221  1.00  0.00           H  
HETATM 4598  H2  T3P   885     -17.096  10.617  37.419  1.00  0.00           H  
HETATM 4599  O   T3P   886       0.972 -17.932   3.155  1.00  0.00           O  
HETATM 4600  H1  T3P   886       1.641 -18.490   3.552  1.00  0.00           H  
HETATM 4601  H2  T3P   886       1.275 -17.039   3.323  1.00  0.00           H  
HETATM 4602  O   T3P   887      22.008  -3.576  -6.893  1.00  0.00           O  
HETATM 4603  H1  T3P   887      22.236  -4.436  -7.246  1.00  0.00           H  
HETATM 4604  H2  T3P   887      21.937  -3.012  -7.663  1.00  0.00           H  
HETATM 4605  O   T3P   888      22.378   0.869   7.897  1.00  0.00           O  
HETATM 4606  H1  T3P   888      22.499   0.198   7.225  1.00  0.00           H  
HETATM 4607  H2  T3P   888      23.054   1.521   7.710  1.00  0.00           H  
HETATM 4608  O   T3P   889     -17.577  11.040  33.295  1.00  0.00           O  
HETATM 4609  H1  T3P   889     -18.000  10.186  33.212  1.00  0.00           H  
HETATM 4610  H2  T3P   889     -17.830  11.512  32.502  1.00  0.00           H  
HETATM 4611  O   T3P   890      -1.774  19.096   5.591  1.00  0.00           O  
HETATM 4612  H1  T3P   890      -1.997  19.692   6.306  1.00  0.00           H  
HETATM 4613  H2  T3P   890      -0.820  19.027   5.624  1.00  0.00           H  
HETATM 4614  O   T3P   891      -3.960  -9.838  15.428  1.00  0.00           O  
HETATM 4615  H1  T3P   891      -3.525  -9.744  16.275  1.00  0.00           H  
HETATM 4616  H2  T3P   891      -4.825 -10.188  15.640  1.00  0.00           H  
HETATM 4617  O   T3P   892      10.391 -14.338  -6.479  1.00  0.00           O  
HETATM 4618  H1  T3P   892      10.218 -13.427  -6.718  1.00  0.00           H  
HETATM 4619  H2  T3P   892      11.286 -14.499  -6.777  1.00  0.00           H  
HETATM 4620  O   T3P   893     -15.942   7.856  34.715  1.00  0.00           O  
HETATM 4621  H1  T3P   893     -16.643   8.299  35.195  1.00  0.00           H  
HETATM 4622  H2  T3P   893     -15.247   7.738  35.362  1.00  0.00           H  
HETATM 4623  O   T3P   894      -2.999  -0.761 -26.468  1.00  0.00           O  
HETATM 4624  H1  T3P   894      -3.447  -0.741 -25.622  1.00  0.00           H  
HETATM 4625  H2  T3P   894      -2.770  -1.681 -26.597  1.00  0.00           H  
HETATM 4626  O   T3P   895      15.131  -9.127 -38.918  1.00  0.00           O  
HETATM 4627  H1  T3P   895      15.480  -9.821 -38.359  1.00  0.00           H  
HETATM 4628  H2  T3P   895      15.376  -8.315 -38.474  1.00  0.00           H  
HETATM 4629  O   T3P   896     -17.910 -13.343  21.559  1.00  0.00           O  
HETATM 4630  H1  T3P   896     -17.230 -13.565  20.923  1.00  0.00           H  
HETATM 4631  H2  T3P   896     -18.311 -12.545  21.213  1.00  0.00           H  
HETATM 4632  O   T3P   897      19.836  -6.428  16.269  1.00  0.00           O  
HETATM 4633  H1  T3P   897      19.744  -6.138  17.176  1.00  0.00           H  
HETATM 4634  H2  T3P   897      20.715  -6.804  16.225  1.00  0.00           H  
HETATM 4635  O   T3P   898      14.567  -8.728  -0.192  1.00  0.00           O  
HETATM 4636  H1  T3P   898      13.682  -8.399  -0.035  1.00  0.00           H  
HETATM 4637  H2  T3P   898      14.507  -9.668  -0.022  1.00  0.00           H  
HETATM 4638  O   T3P   899       8.749 -18.686 -17.160  1.00  0.00           O  
HETATM 4639  H1  T3P   899       9.164 -18.687 -16.297  1.00  0.00           H  
HETATM 4640  H2  T3P   899       8.340 -17.824 -17.229  1.00  0.00           H  
HETATM 4641  O   T3P   900     -19.814  24.073   2.569  1.00  0.00           O  
HETATM 4642  H1  T3P   900     -19.988  23.326   3.141  1.00  0.00           H  
HETATM 4643  H2  T3P   900     -19.248  24.646   3.088  1.00  0.00           H  
HETATM 4644  O   T3P   901      -6.958  -4.880 -12.765  1.00  0.00           O  
HETATM 4645  H1  T3P   901      -7.506  -5.333 -13.406  1.00  0.00           H  
HETATM 4646  H2  T3P   901      -7.071  -3.951 -12.966  1.00  0.00           H  
HETATM 4647  O   T3P   902     -11.720 -13.023 -25.316  1.00  0.00           O  
HETATM 4648  H1  T3P   902     -11.992 -12.154 -25.019  1.00  0.00           H  
HETATM 4649  H2  T3P   902     -12.540 -13.502 -25.439  1.00  0.00           H  
HETATM 4650  O   T3P   903      21.297   6.643  -5.391  1.00  0.00           O  
HETATM 4651  H1  T3P   903      21.987   6.569  -6.050  1.00  0.00           H  
HETATM 4652  H2  T3P   903      21.082   7.576  -5.372  1.00  0.00           H  
HETATM 4653  O   T3P   904      13.561 -13.598 -31.456  1.00  0.00           O  
HETATM 4654  H1  T3P   904      12.780 -13.651 -30.905  1.00  0.00           H  
HETATM 4655  H2  T3P   904      13.588 -14.438 -31.915  1.00  0.00           H  
HETATM 4656  O   T3P   905     -18.793  13.058  22.112  1.00  0.00           O  
HETATM 4657  H1  T3P   905     -17.865  13.283  22.183  1.00  0.00           H  
HETATM 4658  H2  T3P   905     -19.106  13.566  21.363  1.00  0.00           H  
HETATM 4659  O   T3P   906       1.250 -19.776  15.544  1.00  0.00           O  
HETATM 4660  H1  T3P   906       0.542 -19.251  15.170  1.00  0.00           H  
HETATM 4661  H2  T3P   906       1.196 -19.616  16.486  1.00  0.00           H  
HETATM 4662  O   T3P   907       5.235   9.605  16.206  1.00  0.00           O  
HETATM 4663  H1  T3P   907       5.316   8.694  16.491  1.00  0.00           H  
HETATM 4664  H2  T3P   907       6.062   9.791  15.762  1.00  0.00           H  
HETATM 4665  O   T3P   908       9.834 -25.481 -43.774  1.00  0.00           O  
HETATM 4666  H1  T3P   908       9.743 -24.664 -44.265  1.00  0.00           H  
HETATM 4667  H2  T3P   908       9.472 -26.151 -44.354  1.00  0.00           H  
HETATM 4668  O   T3P   909      -3.485 -20.826   8.404  1.00  0.00           O  
HETATM 4669  H1  T3P   909      -4.042 -20.084   8.168  1.00  0.00           H  
HETATM 4670  H2  T3P   909      -2.598 -20.537   8.193  1.00  0.00           H  
HETATM 4671  O   T3P   910       3.269  16.139  21.764  1.00  0.00           O  
HETATM 4672  H1  T3P   910       2.831  15.297  21.890  1.00  0.00           H  
HETATM 4673  H2  T3P   910       3.546  16.398  22.643  1.00  0.00           H  
HETATM 4674  O   T3P   911       0.746  15.454  41.767  1.00  0.00           O  
HETATM 4675  H1  T3P   911       0.433  16.092  41.126  1.00  0.00           H  
HETATM 4676  H2  T3P   911      -0.041  14.980  42.036  1.00  0.00           H  
HETATM 4677  O   T3P   912     -20.868  -4.055   9.220  1.00  0.00           O  
HETATM 4678  H1  T3P   912     -20.566  -4.759   9.795  1.00  0.00           H  
HETATM 4679  H2  T3P   912     -20.135  -3.898   8.626  1.00  0.00           H  
HETATM 4680  O   T3P   913     -18.690  -4.320  35.664  1.00  0.00           O  
HETATM 4681  H1  T3P   913     -18.492  -5.249  35.543  1.00  0.00           H  
HETATM 4682  H2  T3P   913     -19.310  -4.114  34.964  1.00  0.00           H  
HETATM 4683  O   T3P   914     -12.485  17.899  -8.756  1.00  0.00           O  
HETATM 4684  H1  T3P   914     -12.354  17.700  -7.829  1.00  0.00           H  
HETATM 4685  H2  T3P   914     -11.724  18.429  -8.996  1.00  0.00           H  
HETATM 4686  O   T3P   915       3.779 -14.985  15.201  1.00  0.00           O  
HETATM 4687  H1  T3P   915       2.839 -14.815  15.135  1.00  0.00           H  
HETATM 4688  H2  T3P   915       3.977 -15.536  14.444  1.00  0.00           H  
HETATM 4689  O   T3P   916     -19.846  15.725  -0.071  1.00  0.00           O  
HETATM 4690  H1  T3P   916     -19.649  15.325   0.776  1.00  0.00           H  
HETATM 4691  H2  T3P   916     -19.018  15.697  -0.549  1.00  0.00           H  
HETATM 4692  O   T3P   917      21.635  14.529  15.077  1.00  0.00           O  
HETATM 4693  H1  T3P   917      21.866  14.435  16.001  1.00  0.00           H  
HETATM 4694  H2  T3P   917      21.997  13.748  14.658  1.00  0.00           H  
HETATM 4695  O   T3P   918      12.180  -7.143  -2.923  1.00  0.00           O  
HETATM 4696  H1  T3P   918      13.136  -7.086  -2.938  1.00  0.00           H  
HETATM 4697  H2  T3P   918      11.933  -7.269  -3.839  1.00  0.00           H  
HETATM 4698  O   T3P   919       4.188  20.614  17.280  1.00  0.00           O  
HETATM 4699  H1  T3P   919       3.771  21.202  17.909  1.00  0.00           H  
HETATM 4700  H2  T3P   919       3.495  20.403  16.653  1.00  0.00           H  
HETATM 4701  O   T3P   920      20.110 -11.742  -6.482  1.00  0.00           O  
HETATM 4702  H1  T3P   920      20.304 -12.526  -5.969  1.00  0.00           H  
HETATM 4703  H2  T3P   920      19.545 -12.052  -7.190  1.00  0.00           H  
HETATM 4704  O   T3P   921       6.306   6.765 -26.302  1.00  0.00           O  
HETATM 4705  H1  T3P   921       5.999   6.199 -25.593  1.00  0.00           H  
HETATM 4706  H2  T3P   921       5.536   7.275 -26.552  1.00  0.00           H  
HETATM 4707  O   T3P   922     -13.436  28.236  40.876  1.00  0.00           O  
HETATM 4708  H1  T3P   922     -12.666  28.788  40.738  1.00  0.00           H  
HETATM 4709  H2  T3P   922     -14.135  28.674  40.390  1.00  0.00           H  
HETATM 4710  O   T3P   923       6.497 -12.444  -9.027  1.00  0.00           O  
HETATM 4711  H1  T3P   923       6.396 -13.267  -9.504  1.00  0.00           H  
HETATM 4712  H2  T3P   923       7.335 -12.093  -9.329  1.00  0.00           H  
HETATM 4713  O   T3P   924      12.455   3.854  21.169  1.00  0.00           O  
HETATM 4714  H1  T3P   924      12.695   3.596  22.059  1.00  0.00           H  
HETATM 4715  H2  T3P   924      13.182   3.550  20.626  1.00  0.00           H  
HETATM 4716  O   T3P   925       1.081  -9.794  15.583  1.00  0.00           O  
HETATM 4717  H1  T3P   925       1.270 -10.133  14.708  1.00  0.00           H  
HETATM 4718  H2  T3P   925       1.646  -9.026  15.670  1.00  0.00           H  
HETATM 4719  O   T3P   926      -2.045 -10.007 -25.192  1.00  0.00           O  
HETATM 4720  H1  T3P   926      -2.675 -10.711 -25.040  1.00  0.00           H  
HETATM 4721  H2  T3P   926      -2.099  -9.836 -26.132  1.00  0.00           H  
HETATM 4722  O   T3P   927     -18.364 -14.201  -1.775  1.00  0.00           O  
HETATM 4723  H1  T3P   927     -18.166 -14.217  -0.839  1.00  0.00           H  
HETATM 4724  H2  T3P   927     -18.720 -15.070  -1.960  1.00  0.00           H  
HETATM 4725  O   T3P   928      14.028 -22.715 -16.312  1.00  0.00           O  
HETATM 4726  H1  T3P   928      14.891 -23.085 -16.128  1.00  0.00           H  
HETATM 4727  H2  T3P   928      14.210 -21.840 -16.655  1.00  0.00           H  
HETATM 4728  O   T3P   929      -4.955   5.756 -13.212  1.00  0.00           O  
HETATM 4729  H1  T3P   929      -4.387   5.599 -13.966  1.00  0.00           H  
HETATM 4730  H2  T3P   929      -5.803   5.397 -13.471  1.00  0.00           H  
HETATM 4731  O   T3P   930       7.084  19.103  17.504  1.00  0.00           O  
HETATM 4732  H1  T3P   930       6.257  19.111  17.022  1.00  0.00           H  
HETATM 4733  H2  T3P   930       7.365  20.018  17.512  1.00  0.00           H  
HETATM 4734  O   T3P   931     -14.570   8.796  37.873  1.00  0.00           O  
HETATM 4735  H1  T3P   931     -15.406   8.469  38.205  1.00  0.00           H  
HETATM 4736  H2  T3P   931     -14.147   9.190  38.636  1.00  0.00           H  
HETATM 4737  O   T3P   932     -22.878 -11.216   0.113  1.00  0.00           O  
HETATM 4738  H1  T3P   932     -22.119 -10.893  -0.374  1.00  0.00           H  
HETATM 4739  H2  T3P   932     -23.375 -11.726  -0.527  1.00  0.00           H  
HETATM 4740  O   T3P   933      12.748   0.978  23.565  1.00  0.00           O  
HETATM 4741  H1  T3P   933      13.249   0.547  22.873  1.00  0.00           H  
HETATM 4742  H2  T3P   933      12.764   1.906  23.331  1.00  0.00           H  
HETATM 4743  O   T3P   934       1.050  25.203  -8.027  1.00  0.00           O  
HETATM 4744  H1  T3P   934       1.886  25.384  -8.458  1.00  0.00           H  
HETATM 4745  H2  T3P   934       1.274  24.605  -7.313  1.00  0.00           H  
HETATM 4746  O   T3P   935     -19.359  21.709  21.559  1.00  0.00           O  
HETATM 4747  H1  T3P   935     -19.680  20.996  21.007  1.00  0.00           H  
HETATM 4748  H2  T3P   935     -20.105  22.303  21.642  1.00  0.00           H  
HETATM 4749  O   T3P   936      12.233 -10.704 -34.683  1.00  0.00           O  
HETATM 4750  H1  T3P   936      11.292 -10.784 -34.526  1.00  0.00           H  
HETATM 4751  H2  T3P   936      12.331  -9.862 -35.128  1.00  0.00           H  
HETATM 4752  O   T3P   937      14.372   6.754   5.727  1.00  0.00           O  
HETATM 4753  H1  T3P   937      13.428   6.777   5.571  1.00  0.00           H  
HETATM 4754  H2  T3P   937      14.508   7.350   6.464  1.00  0.00           H  
HETATM 4755  O   T3P   938       9.437  13.124  -0.607  1.00  0.00           O  
HETATM 4756  H1  T3P   938       8.638  12.618  -0.756  1.00  0.00           H  
HETATM 4757  H2  T3P   938       9.145  13.897  -0.123  1.00  0.00           H  
HETATM 4758  O   T3P   939      17.088   1.629 -33.427  1.00  0.00           O  
HETATM 4759  H1  T3P   939      17.366   2.455 -33.822  1.00  0.00           H  
HETATM 4760  H2  T3P   939      17.864   1.070 -33.468  1.00  0.00           H  
HETATM 4761  O   T3P   940      -1.127   2.891  31.167  1.00  0.00           O  
HETATM 4762  H1  T3P   940      -1.928   3.258  31.541  1.00  0.00           H  
HETATM 4763  H2  T3P   940      -1.429   2.169  30.615  1.00  0.00           H  
HETATM 4764  O   T3P   941      -6.035 -15.612   9.276  1.00  0.00           O  
HETATM 4765  H1  T3P   941      -6.073 -14.655   9.288  1.00  0.00           H  
HETATM 4766  H2  T3P   941      -5.722 -15.828   8.397  1.00  0.00           H  
HETATM 4767  O   T3P   942      -4.129 -23.075   6.683  1.00  0.00           O  
HETATM 4768  H1  T3P   942      -3.481 -23.152   5.983  1.00  0.00           H  
HETATM 4769  H2  T3P   942      -3.683 -22.578   7.369  1.00  0.00           H  
HETATM 4770  O   T3P   943      19.621  15.675  -3.717  1.00  0.00           O  
HETATM 4771  H1  T3P   943      19.325  15.536  -4.616  1.00  0.00           H  
HETATM 4772  H2  T3P   943      20.574  15.743  -3.785  1.00  0.00           H  
HETATM 4773  O   T3P   944       9.915 -25.493   2.564  1.00  0.00           O  
HETATM 4774  H1  T3P   944      10.257 -26.276   2.131  1.00  0.00           H  
HETATM 4775  H2  T3P   944       9.112 -25.788   2.993  1.00  0.00           H  
HETATM 4776  O   T3P   945      -4.161 -16.612 -26.777  1.00  0.00           O  
HETATM 4777  H1  T3P   945      -4.768 -16.469 -27.503  1.00  0.00           H  
HETATM 4778  H2  T3P   945      -3.761 -15.755 -26.627  1.00  0.00           H  
HETATM 4779  O   T3P   946      -7.935 -16.336  15.753  1.00  0.00           O  
HETATM 4780  H1  T3P   946      -8.314 -15.548  16.141  1.00  0.00           H  
HETATM 4781  H2  T3P   946      -7.526 -16.032  14.943  1.00  0.00           H  
HETATM 4782  O   T3P   947      -9.639  -9.122  21.889  1.00  0.00           O  
HETATM 4783  H1  T3P   947      -9.370  -8.294  21.492  1.00  0.00           H  
HETATM 4784  H2  T3P   947      -9.794  -8.909  22.809  1.00  0.00           H  
HETATM 4785  O   T3P   948     -12.201  -4.046  13.723  1.00  0.00           O  
HETATM 4786  H1  T3P   948     -12.853  -3.611  13.173  1.00  0.00           H  
HETATM 4787  H2  T3P   948     -11.574  -4.419  13.102  1.00  0.00           H  
HETATM 4788  O   T3P   949      12.628   7.833  15.072  1.00  0.00           O  
HETATM 4789  H1  T3P   949      11.967   8.311  14.570  1.00  0.00           H  
HETATM 4790  H2  T3P   949      12.123   7.292  15.679  1.00  0.00           H  
HETATM 4791  O   T3P   950      -9.291  27.991  48.965  1.00  0.00           O  
HETATM 4792  H1  T3P   950      -8.658  27.299  49.157  1.00  0.00           H  
HETATM 4793  H2  T3P   950      -9.183  28.162  48.029  1.00  0.00           H  
HETATM 4794  O   T3P   951      14.950   1.699  21.871  1.00  0.00           O  
HETATM 4795  H1  T3P   951      15.788   1.279  22.065  1.00  0.00           H  
HETATM 4796  H2  T3P   951      15.188   2.543  21.488  1.00  0.00           H  
HETATM 4797  O   T3P   952     -16.191  -8.420 -28.868  1.00  0.00           O  
HETATM 4798  H1  T3P   952     -15.357  -7.993 -29.065  1.00  0.00           H  
HETATM 4799  H2  T3P   952     -16.676  -7.774 -28.354  1.00  0.00           H  
HETATM 4800  O   T3P   953       7.802   6.180  19.745  1.00  0.00           O  
HETATM 4801  H1  T3P   953       8.677   6.216  19.358  1.00  0.00           H  
HETATM 4802  H2  T3P   953       7.284   5.673  19.120  1.00  0.00           H  
HETATM 4803  O   T3P   954      16.428  -7.934 -15.485  1.00  0.00           O  
HETATM 4804  H1  T3P   954      15.978  -8.753 -15.277  1.00  0.00           H  
HETATM 4805  H2  T3P   954      16.569  -7.972 -16.431  1.00  0.00           H  
HETATM 4806  O   T3P   955      11.187  -3.969  18.754  1.00  0.00           O  
HETATM 4807  H1  T3P   955      11.126  -4.923  18.716  1.00  0.00           H  
HETATM 4808  H2  T3P   955      11.433  -3.708  17.866  1.00  0.00           H  
HETATM 4809  O   T3P   956     -18.414   7.189  23.021  1.00  0.00           O  
HETATM 4810  H1  T3P   956     -18.821   7.326  23.876  1.00  0.00           H  
HETATM 4811  H2  T3P   956     -17.595   6.732  23.215  1.00  0.00           H  
HETATM 4812  O   T3P   957      15.616   8.432  24.885  1.00  0.00           O  
HETATM 4813  H1  T3P   957      16.184   7.662  24.920  1.00  0.00           H  
HETATM 4814  H2  T3P   957      15.784   8.815  24.024  1.00  0.00           H  
HETATM 4815  O   T3P   958      15.314  19.694  -6.416  1.00  0.00           O  
HETATM 4816  H1  T3P   958      14.707  19.184  -6.952  1.00  0.00           H  
HETATM 4817  H2  T3P   958      15.003  19.572  -5.519  1.00  0.00           H  
HETATM 4818  O   T3P   959      10.905 -23.635 -41.813  1.00  0.00           O  
HETATM 4819  H1  T3P   959      10.433 -24.373 -42.199  1.00  0.00           H  
HETATM 4820  H2  T3P   959      10.852 -23.784 -40.869  1.00  0.00           H  
HETATM 4821  O   T3P   960      20.587   8.560 -21.158  1.00  0.00           O  
HETATM 4822  H1  T3P   960      20.751   8.106 -20.331  1.00  0.00           H  
HETATM 4823  H2  T3P   960      21.354   9.119 -21.281  1.00  0.00           H  
HETATM 4824  O   T3P   961       2.321  22.267  12.837  1.00  0.00           O  
HETATM 4825  H1  T3P   961       1.853  21.594  12.343  1.00  0.00           H  
HETATM 4826  H2  T3P   961       2.570  22.917  12.180  1.00  0.00           H  
HETATM 4827  O   T3P   962     -16.242  12.227  44.530  1.00  0.00           O  
HETATM 4828  H1  T3P   962     -16.129  13.177  44.491  1.00  0.00           H  
HETATM 4829  H2  T3P   962     -17.176  12.090  44.375  1.00  0.00           H  
HETATM 4830  O   T3P   963      -7.639 -11.056 -21.364  1.00  0.00           O  
HETATM 4831  H1  T3P   963      -8.238 -10.771 -20.673  1.00  0.00           H  
HETATM 4832  H2  T3P   963      -7.210 -11.832 -21.004  1.00  0.00           H  
HETATM 4833  O   T3P   964       4.359   8.843  29.868  1.00  0.00           O  
HETATM 4834  H1  T3P   964       4.262   8.242  29.129  1.00  0.00           H  
HETATM 4835  H2  T3P   964       5.053   8.456  30.403  1.00  0.00           H  
HETATM 4836  O   T3P   965      -6.025  12.672 -14.173  1.00  0.00           O  
HETATM 4837  H1  T3P   965      -6.084  12.881 -15.106  1.00  0.00           H  
HETATM 4838  H2  T3P   965      -5.480  13.368 -13.806  1.00  0.00           H  
HETATM 4839  O   T3P   966       2.250  10.616  35.142  1.00  0.00           O  
HETATM 4840  H1  T3P   966       2.222  11.066  34.298  1.00  0.00           H  
HETATM 4841  H2  T3P   966       1.753   9.811  35.001  1.00  0.00           H  
HETATM 4842  O   T3P   967       9.753  10.835  18.245  1.00  0.00           O  
HETATM 4843  H1  T3P   967       8.995  10.259  18.340  1.00  0.00           H  
HETATM 4844  H2  T3P   967       9.601  11.299  17.422  1.00  0.00           H  
HETATM 4845  O   T3P   968     -12.171 -14.066   5.122  1.00  0.00           O  
HETATM 4846  H1  T3P   968     -12.707 -13.358   4.765  1.00  0.00           H  
HETATM 4847  H2  T3P   968     -12.416 -14.836   4.609  1.00  0.00           H  
HETATM 4848  O   T3P   969      15.882  -4.777 -26.202  1.00  0.00           O  
HETATM 4849  H1  T3P   969      15.072  -4.999 -25.743  1.00  0.00           H  
HETATM 4850  H2  T3P   969      16.513  -4.601 -25.504  1.00  0.00           H  
HETATM 4851  O   T3P   970     -12.285 -11.724   6.779  1.00  0.00           O  
HETATM 4852  H1  T3P   970     -11.399 -12.086   6.775  1.00  0.00           H  
HETATM 4853  H2  T3P   970     -12.164 -10.798   6.990  1.00  0.00           H  
HETATM 4854  O   T3P   971       3.024  -9.215 -24.668  1.00  0.00           O  
HETATM 4855  H1  T3P   971       3.785  -8.644 -24.555  1.00  0.00           H  
HETATM 4856  H2  T3P   971       3.397 -10.083 -24.819  1.00  0.00           H  
HETATM 4857  O   T3P   972      17.260 -29.714 -16.070  1.00  0.00           O  
HETATM 4858  H1  T3P   972      17.769 -28.910 -16.183  1.00  0.00           H  
HETATM 4859  H2  T3P   972      16.364 -29.412 -15.924  1.00  0.00           H  
HETATM 4860  O   T3P   973      -1.352 -24.125  -2.513  1.00  0.00           O  
HETATM 4861  H1  T3P   973      -2.113 -23.605  -2.770  1.00  0.00           H  
HETATM 4862  H2  T3P   973      -0.994 -23.667  -1.753  1.00  0.00           H  
HETATM 4863  O   T3P   974     -18.951  -1.788  12.721  1.00  0.00           O  
HETATM 4864  H1  T3P   974     -18.366  -2.020  12.000  1.00  0.00           H  
HETATM 4865  H2  T3P   974     -19.112  -2.615  13.175  1.00  0.00           H  
HETATM 4866  O   T3P   975     -17.818  18.127  23.278  1.00  0.00           O  
HETATM 4867  H1  T3P   975     -16.949  18.474  23.075  1.00  0.00           H  
HETATM 4868  H2  T3P   975     -18.265  18.846  23.725  1.00  0.00           H  
HETATM 4869  O   T3P   976      23.409   1.840   0.015  1.00  0.00           O  
HETATM 4870  H1  T3P   976      22.514   1.735  -0.309  1.00  0.00           H  
HETATM 4871  H2  T3P   976      23.515   2.786   0.122  1.00  0.00           H
[truncated: 1,028,918 more chars]
