# Supplementary material for: An adaptive peptide-binding site in ubiquitin receptor hRpn13 revealed by structural studies
Source: Nat Commun. 2025 Jul 1;16:5669. doi: 10.1038/s41467-025-60843-w (PMC12218921; doi:10.1038/s41467-025-60843-w)
Supplement: Supplementary file 8 — Supplementary Data 6 [file 41467_2025_60843_MOESM8_ESM.zip]

Archive with 7 entries (4 files):
- Pru-A_Extension_1/
- Pru-A_Extension_1/Input_Files/
- Pru-A_Extension_1/Final_Coordinates/
- Pru-A_Extension_1/Input_Files/desmond_md_job_PruA_Monomer_extended_100ns_1.cfg
- Pru-A_Extension_1/Input_Files/desmond_md_job_PruA_Monomer_extended_100ns_1.cms
- Pru-A_Extension_1/Input_Files/desmond_md_job_PruA_Monomer_extended_100ns_1.msj
- Pru-A_Extension_1/Final_Coordinates/Pru_N_term_monomer_-_prepared_-_Frame_1002.pdb
