# Supplementary material for: An adaptive peptide-binding site in ubiquitin receptor hRpn13 revealed by structural studies
Source: Nat Commun. 2025 Jul 1;16:5669. doi: 10.1038/s41467-025-60843-w (PMC12218921; doi:10.1038/s41467-025-60843-w)
Supplement: Supplementary file 8 — Supplementary Data 6 [file 41467_2025_60843_MOESM8_ESM.zip › Pru-A_Extension_1/Input_Files/desmond_md_job_PruA_Monomer_extended_100ns_1.cms]

{ 
 s_m_m2io_version
 :::
 2.0.0 
} 

f_m_ct { 
 s_m_title
 s_m_entry_id
 s_m_entry_name
 s_m_original_cms_file
 s_pdb_PDB_format_version
 s_m_Source_Path
 s_m_Source_File
 i_m_Source_File_Index
 r_pdb_PDB_CRYST1_a
 r_pdb_PDB_CRYST1_b
 r_pdb_PDB_CRYST1_c
 r_pdb_PDB_CRYST1_alpha
 r_pdb_PDB_CRYST1_beta
 r_pdb_PDB_CRYST1_gamma
 s_pdb_PDB_CRYST1_Space_Group
 i_pdb_PDB_CRYST1_z
 r_pdb_PDB_R
 r_pdb_PDB_Rfree
 b_ppw_prepared
 s_ppw_prepared_with_version
 b_ppw_created_disulfur
 b_ppw_converted_selenomethionines
 b_ppw_added_terminal_oxygens
 r_ppw_preprocess_pH
 s_ff_OPLSVersion
 r_i_target_temperature
 s_m_job_name
 r_i_Potential_Energy-S-OPLS
 r_i_RMS_Derivative-S-OPLS
 r_i_Max_Derivative-S-OPLS
 r_i_Stretch_Energy-S-OPLS
 r_i_Bend_Energy-S-OPLS
 r_i_LJ-14_Energy-S-OPLS
 r_i_El-14_Energy-S-OPLS
 r_i_Van_der_Waals_Energy-S-OPLS
 r_i_Electrostatic_Energy-S-OPLS
 r_i_Dihedral_Energy-S-OPLS
 b_ffio_use_custom_oplsdir
 r_chorus_box_ax
 r_chorus_box_ay
 r_chorus_box_az
 r_chorus_box_bx
 r_chorus_box_by
 r_chorus_box_bz
 r_chorus_box_cx
 r_chorus_box_cy
 r_chorus_box_cz
 s_ffio_ct_type
 i_chorus_frame
 s_m_subgroup_title
 s_m_subgroupid
 b_m_subgroup_collapsed
 i_m_ct_format
 :::
 "Pru_N_term_monomer - prepared" 
  5 
  Pru_N_term_monomer.1 
  desmond_md_job_Pru_backbone_restraint_monomer_nowater_1-out.cms 
  3.0 
  /data/hassanba/Cyclic_Peptide/extended_trajectory.prj/jobs/desmond_md_job_Pru_backbone_restraint_monomer_nowater_1 
  desmond_md_job_Pru_backbone_restraint_monomer_nowater_1-out.cms 
  1
  59.1049880981445
  59.1049874549507
  59.1049887095482
  60.0000010785041
  60.0000003421888
  59.9999996400188
  "P 1" 
  0
  0.1952
  0.216
  1
  2022-4 
  1
  1
  1
  7.4
  OPLS4 
  298
  proteinprep_Rpn13_pru_ENT_Monomer_updated_w_water_1 
  -5023.52770004374
  0.0661614428294184
  0.982252617868135
  4.98854160257446
  94.9742620610948
  200.138629344903
  -141.600206975256
  -207.197077698819
  -5047.4356062052
  72.6037578269658
  0
  59.0493927001953
  -2.27194583146684e-08
  7.02929128237884e-08
  29.5246963500977
  51.1382713317871
  1.69626858337324e-07
  29.5246963500977
  17.0460910797119
  48.2136268615723
  full_system 
  1
  "MD: desmond_rebuildsystem_PruA_mononer_1" 
  "MD: desmond_rebuildsystem_PruA_mononer_1" 
  0
  2
 m_atom[14643] { 
  # First column is atom index #
  i_m_mmod_type
  r_m_x_coord
  r_m_y_coord
  r_m_z_coord
  i_m_residue_number
  s_m_insertion_code
  s_m_mmod_res
  s_m_chain_name
  i_m_color
  r_m_charge1
  r_m_charge2
  s_m_pdb_residue_name
  s_m_pdb_atom_name
  s_m_grow_name
  i_m_atomic_number
  i_m_formal_charge
  i_m_visibility
  s_m_color_rgb
  s_m_atom_name
  i_m_secondary_structure
  i_m_ribbon_style
  i_m_ribbon_color
  s_m_label_format
  i_m_label_color
  s_m_label_user_text
  s_m_ribbon_color_rgb
  r_ffio_x_vel
  r_ffio_y_vel
  r_ffio_z_vel
  i_des_fullsystem_id
  i_des_scratch_atom_num
  i_des_scratch_entry_num
  i_i_constraint
  i_i_internal_atom_index
  i_m_Hcount
  i_m_original_index
  i_pa_atomindex
  r_m_pdb_occupancy
  r_m_pdb_tfactor
  i_abo_original_index
  i_m_ribbon_transparency
  i_pdb_PDB_serial
  i_ppw_original_index
  s_ppw_CCD_assignment_status
  r_pa_state_gap
  s_pa_state
  :::
  1 3 6.624114 5.972875 15.427086 20 " " X "A" 2 -0.18000 -0.18000 "ACE " " CH3" "  n1" 6 0 1 A0A0A0  ""  -1 0 1 ""  1 ""  <> 0 0 0 1 1 1 0 1 3 1 1 <> <> <> <> <> <> <> <> <>
  2 2 6.190108 6.801976 14.273001 20 " " X "A" 2 0.50000 0.50000 "ACE " " C  " "  c1" 6 0 1 A0A0A0  ""  -1 0 1 ""  1 ""  <> 0 0 0 2 2 1 0 2 0 2 2 <> <> <> <> <> <> <> <> <>
  3 15 6.706779 6.742599 13.145245 20 " " X "A" 70 -0.50000 -0.50000 "ACE " " O  " "    " 8 0 1 FF2F2F  ""  -1 0 1 ""  1 ""  <> 0 0 0 3 3 1 0 3 0 3 3 <> <> <> <> <> <> <> <> <>
  4 41 6.090363 6.121964 16.365695 20 " " X "A" 21 0.06000 0.06000 "ACE " "1H  " "  n2" 1 0 0 FFFFFF  ""  -1 0 1 ""  1 ""  <> 0 0 0 4 4 1 0 4 0 4 4 <> <> <> <> <> <> <> <> <>
  5 41 6.833425 4.919816 15.239058 20 " " X "A" 21 0.06000 0.06000 "ACE " "2H  " "    " 1 0 0 FFFFFF  ""  -1 0 1 ""  1 ""  <> 0 0 0 5 5 1 0 5 0 5 5 <> <> <> <> <> <> <> <> <>
  6 41 7.561793 6.448834 15.714001 20 " " X "A" 21 0.06000 0.06000 "ACE " "3H  " "    " 1 0 0 FFFFFF  ""  -1 0 1 ""  1 ""  <> 0 0 0 6 6 1 0 6 0 6 6 <> <> <> <> <> <> <> <> <>
  7 25 5.184779 7.653913 14.480830 21 " " K "A" 38 -0.50000 -0.50000 "LYS " " N  " "    " 7 0 0 2E2EFF  ""  0 1 9 ""  1 ""  <> 0 0 0 7 7 1 0 7 1 7 7 1 50.58 1 0 1 1 "CCD mismatch"  <> <>
  8 3 4.767478 8.741365 13.563542 21 " " K "A" 24 0.14000 0.14000 "LYS " " CA " "    " 6 0 0 808080  ""  0 1 -70 ""  1 ""  FF2E2E  0 0 0 8 8 1 0 8 1 8 8 1 34.33 2 0 2 2 "CCD mismatch"  <> <>
  9 2 3.945405 8.234596 12.371474 21 " " K "A" 24 0.50000 0.50000 "LYS " " C  " "    " 6 0 0 808080  ""  0 1 9 ""  1 ""  <> 0 0 0 9 9 1 0 9 0 9 9 1 34.38 3 0 3 3 "CCD mismatch"  <> <>
  10 15 4.034321 8.860284 11.309601 21 " " K "A" 70 -0.50000 -0.50000 "LYS " " O  " "    " 8 0 0 FF2E2E  ""  0 1 9 ""  1 ""  <> 0 0 0 10 10 1 0 10 0 10 10 1 25.1 4 0 4 4 "CCD mismatch"  <> <>
  11 3 5.873605 9.722521 13.152896 21 " " K "A" 24 -0.12000 -0.12000 "LYS " " CB " "    " 6 0 0 808080  ""  0 1 9 ""  1 ""  <> 0 0 0 11 11 1 0 11 2 11 11 1 32.74 5 0 5 5 "CCD mismatch"  <> <>
  12 3 6.730926 10.256894 14.298342 21 " " K "A" 24 -0.12000 -0.12000 "LYS " " CG " "    " 6 0 0 808080  ""  0 1 9 ""  1 ""  <> 0 0 0 12 12 1 0 12 2 12 12 1 41.67 6 0 6 6 "CCD mismatch"  <> <>
  13 3 7.818476 11.201917 13.871970 21 " " K "A" 24 -0.12000 -0.12000 "LYS " " CD " "    " 6 0 0 808080  ""  0 1 9 ""  1 ""  <> 0 0 0 13 13 1 0 13 2 13 13 1 46.26 7 0 7 7 "CCD mismatch"  <> <>
  14 3 8.653317 11.636099 15.044438 21 " " K "A" 24 0.19000 0.19000 "LYS " " CE " "    " 6 0 0 808080  ""  0 1 9 ""  1 ""  <> 0 0 0 14 14 1 0 14 2 14 14 1 39.34 8 0 8 8 "CCD mismatch"  <> <>
  15 32 9.935758 12.301702 14.773320 21 " " K "A" 38 -0.30000 -0.30000 "LYS " " NZ " "    " 7 1 0 2E2EFF  ""  0 1 9 "%UT"  13 ""  <> 0 0 0 15 15 1 0 15 3 15 15 1 53.68 9 0 9 9 "CCD mismatch"  <> <>
  16 43 4.639639 7.538303 15.323182 21 " " K "A" 21 0.30000 0.30000 "LYS " " H2 " "    " 1 0 0 FFFFFF  ""  -1 0 1 ""  1 ""  <> 0 0 0 16 16 1 0 16 0 16 16 <> 50.58 <> <> <> 1031 <> <> <>
  17 41 4.027634 9.409067 14.005024 21 " " K "A" 21 0.06000 0.06000 "LYS " " HA " "    " 1 0 0 FFFFFF  ""  -1 0 1 ""  1 ""  <> 0 0 0 17 17 1 0 17 0 17 17 <> 34.33 <> <> <> 1033 <> <> <>
  18 41 5.513775 10.578798 12.582446 21 " " K "A" 21 0.06000 0.06000 "LYS " " HB3" "    " 1 0 0 FFFFFF  ""  -1 0 1 ""  1 ""  <> 0 0 0 18 18 1 0 18 0 18 18 <> 32.74 <> <> <> 1034 <> <> <>
  19 41 6.374852 9.140106 12.379822 21 " " K "A" 21 0.06000 0.06000 "LYS " " HB2" "    " 1 0 0 FFFFFF  ""  -1 0 1 ""  1 ""  <> 0 0 0 19 19 1 0 19 0 19 19 <> 32.74 <> <> <> 1035 <> <> <>
  20 41 7.225456 9.409275 14.772769 21 " " K "A" 21 0.06000 0.06000 "LYS " " HG3" "    " 1 0 0 FFFFFF  ""  -1 0 1 ""  1 ""  <> 0 0 0 20 20 1 0 20 0 20 20 <> 41.67 <> <> <> 1036 <> <> <>
  21 41 6.090945 10.869233 14.933611 21 " " K "A" 21 0.06000 0.06000 "LYS " " HG2" "    " 1 0 0 FFFFFF  ""  -1 0 1 ""  1 ""  <> 0 0 0 21 21 1 0 21 0 21 21 <> 41.67 <> <> <> 1037 <> <> <>
  22 41 7.433580 12.092496 13.375157 21 " " K "A" 21 0.06000 0.06000 "LYS " " HD3" "    " 1 0 0 FFFFFF  ""  -1 0 1 ""  1 ""  <> 0 0 0 22 22 1 0 22 0 22 22 <> 46.26 <> <> <> 1038 <> <> <>
  23 41 8.451139 10.695086 13.143302 21 " " K "A" 21 0.06000 0.06000 "LYS " " HD2" "    " 1 0 0 FFFFFF  ""  -1 0 1 ""  1 ""  <> 0 0 0 23 23 1 0 23 0 23 23 <> 46.26 <> <> <> 1039 <> <> <>
  24 41 8.869874 10.751970 15.644036 21 " " K "A" 21 0.06000 0.06000 "LYS " " HE3" "    " 1 0 0 FFFFFF  ""  -1 0 1 ""  1 ""  <> 0 0 0 24 24 1 0 24 0 24 24 <> 39.34 <> <> <> 1040 <> <> <>
  25 41 8.124719 12.354137 15.671418 21 " " K "A" 21 0.06000 0.06000 "LYS " " HE2" "    " 1 0 0 FFFFFF  ""  -1 0 1 ""  1 ""  <> 0 0 0 25 25 1 0 25 0 25 25 <> 39.34 <> <> <> 1041 <> <> <>
  26 44 10.296443 12.706724 15.625355 21 " " K "A" 21 0.33000 0.33000 "LYS " " HZ1" "    " 1 0 0 FFFFFF  ""  -1 0 1 ""  1 ""  <> 0 0 0 26 26 1 0 26 0 26 26 <> 53.68 <> <> <> 1042 <> <> <>
  27 44 10.655749 11.684028 14.426631 21 " " K "A" 21 0.33000 0.33000 "LYS " " HZ2" "    " 1 0 0 FFFFFF  ""  -1 0 1 ""  1 ""  <> 0 0 0 27 27 1 0 27 0 27 27 <> 53.68 <> <> <> 1043 <> <> <>
  28 44 9.819444 13.059407 14.115708 21 " " K "A" 21 0.33000 0.33000 "LYS " " HZ3" "    " 1 0 0 FFFFFF  ""  -1 0 1 ""  1 ""  <> 0 0 0 28 28 1 0 28 0 28 28 <> 53.68 <> <> <> 1044 <> <> <>
  29 25 3.139495 7.235014 12.467093 22 " " Y "A" 38 -0.50000 -0.50000 "TYR " " N  " "    " 7 0 0 2E2EFF  ""  0 1 9 ""  1 ""  <> 0 0 0 29 29 1 0 29 1 29 29 1 26.63 10 0 10 10 "CCD mismatch"  <> <>
  30 3 2.217822 6.808722 11.441243 22 " " Y "A" 24 0.14000 0.14000 "TYR " " CA " "    " 6 0 0 808080  ""  0 1 -70 ""  1 ""  FF2E2E  0 0 0 30 30 1 0 30 1 30 30 1 22.8 11 0 11 11 "CCD mismatch"  <> <>
  31 2 1.086976 7.827459 11.108319 22 " " Y "A" 24 0.50000 0.50000 "TYR " " C  " "    " 6 0 0 808080  ""  0 1 9 ""  1 ""  <> 0 0 0 31 31 1 0 31 0 31 31 1 21.58 12 0 12 12 "CCD mismatch"  <> <>
  32 15 0.273123 8.092442 12.004384 22 " " Y "A" 70 -0.50000 -0.50000 "TYR " " O  " "    " 8 0 0 FF2E2E  ""  0 1 9 ""  1 ""  <> 0 0 0 32 32 1 0 32 0 32 32 1 23.57 13 0 13 13 "CCD mismatch"  <> <>
  33 3 1.574235 5.426635 11.835953 22 " " Y "A" 24 -0.00500 -0.00500 "TYR " " CB " "    " 6 0 0 808080  ""  0 1 9 ""  1 ""  <> 0 0 0 33 33 1 0 33 2 33 33 1 24.66 14 0 14 14 "CCD mismatch"  <> <>
  34 2 2.598244 4.460722 12.446486 22 " " Y "A" 24 -0.11500 -0.11500 "TYR " " CG " "    " 6 0 0 808080  ""  0 1 9 ""  1 ""  <> 0 0 0 34 34 1 0 34 0 34 34 1 36.06 15 0 15 15 "CCD mismatch"  <> <>
  35 2 3.920204 4.334673 11.901213 22 " " Y "A" 24 -0.11500 -0.11500 "TYR " " CD1" "    " 6 0 0 808080  ""  0 1 9 ""  1 ""  <> 0 0 0 35 35 1 0 35 1 35 35 1 30.08 16 0 16 16 "CCD mismatch"  <> <>
  36 2 2.329522 3.849797 13.671938 22 " " Y "A" 24 -0.11500 -0.11500 "TYR " " CD2" "    " 6 0 0 808080  ""  0 1 9 ""  1 ""  <> 0 0 0 36 36 1 0 36 1 36 36 1 36.98 17 0 17 17 "CCD mismatch"  <> <>
  37 2 4.911852 3.538120 12.532992 22 " " Y "A" 24 -0.11500 -0.11500 "TYR " " CE1" "    " 6 0 0 808080  ""  0 1 9 ""  1 ""  <> 0 0 0 37 37 1 0 37 1 37 37 1 33.68 18 0 18 18 "CCD mismatch"  <> <>
  38 2 3.329262 3.032981 14.195868 22 " " Y "A" 24 -0.11500 -0.11500 "TYR " " CE2" "    " 6 0 0 808080  ""  0 1 9 ""  1 ""  <> 0 0 0 38 38 1 0 38 1 38 38 1 35.55 19 0 19 19 "CCD mismatch"  <> <>
  39 2 4.610561 2.849989 13.664172 22 " " Y "A" 24 0.15000 0.15000 "TYR " " CZ " "    " 6 0 0 808080  ""  0 1 9 ""  1 ""  <> 0 0 0 39 39 1 0 39 0 39 39 1 35.99 20 0 20 20 "CCD mismatch"  <> <>
  40 16 5.523553 1.980108 14.149809 22 " " Y "A" 70 -0.58500 -0.58500 "TYR " " OH " "    " 8 0 0 FF2E2E  ""  0 1 9 "%UT"  13 ""  <> 0 0 0 40 40 1 0 40 1 40 40 1 38.43 21 0 21 21 "CCD mismatch"  <> <>
  41 43 2.847598 7.035324 13.413148 22 " " Y "A" 21 0.30000 0.30000 "TYR " " H  " "    " 1 0 0 FFFFFF  ""  -1 0 1 ""  1 ""  <> 0 0 0 41 41 1 0 41 0 41 41 <> 26.63 <> <> <> 1045 <> <> <>
  42 41 2.727916 6.723249 10.481764 22 " " Y "A" 21 0.06000 0.06000 "TYR " " HA " "    " 1 0 0 FFFFFF  ""  -1 0 1 ""  1 ""  <> 0 0 0 42 42 1 0 42 0 42 42 <> 22.8 <> <> <> 1046 <> <> <>
  43 41 1.049145 5.028283 10.967797 22 " " Y "A" 21 0.06000 0.06000 "TYR " " HB3" "    " 1 0 0 FFFFFF  ""  -1 0 1 ""  1 ""  <> 0 0 0 43 43 1 0 43 0 43 43 <> 24.66 <> <> <> 1047 <> <> <>
  44 41 0.782606 5.611196 12.562150 22 " " Y "A" 21 0.06000 0.06000 "TYR " " HB2" "    " 1 0 0 FFFFFF  ""  -1 0 1 ""  1 ""  <> 0 0 0 44 44 1 0 44 0 44 44 <> 24.66 <> <> <> 1048 <> <> <>
  45 41 4.268905 4.839425 11.012374 22 " " Y "A" 21 0.11500 0.11500 "TYR " " HD1" "    " 1 0 0 FFFFFF  ""  -1 0 1 ""  1 ""  <> 0 0 0 45 45 1 0 45 0 45 45 <> 30.08 <> <> <> 1049 <> <> <>
  46 41 1.342572 3.982558 14.089915 22 " " Y "A" 21 0.11500 0.11500 "TYR " " HD2" "    " 1 0 0 FFFFFF  ""  -1 0 1 ""  1 ""  <> 0 0 0 46 46 1 0 46 0 46 46 <> 36.98 <> <> <> 1050 <> <> <>
  47 41 5.856950 3.434039 12.020785 22 " " Y "A" 21 0.11500 0.11500 "TYR " " HE1" "    " 1 0 0 FFFFFF  ""  -1 0 1 ""  1 ""  <> 0 0 0 47 47 1 0 47 0 47 47 <> 33.68 <> <> <> 1051 <> <> <>
  48 41 2.987590 2.477920 15.057011 22 " " Y "A" 21 0.11500 0.11500 "TYR " " HE2" "    " 1 0 0 FFFFFF  ""  -1 0 1 ""  1 ""  <> 0 0 0 48 48 1 0 48 0 48 48 <> 35.55 <> <> <> 1052 <> <> <>
  49 42 6.460299 2.165860 14.051821 22 " " Y "A" 21 0.43500 0.43500 "TYR " " HH " "    " 1 0 0 FFFFFF  ""  -1 0 1 ""  1 ""  <> 0 0 0 49 49 1 0 49 0 49 49 <> 38.43 <> <> <> 1053 <> <> <>
  50 25 1.077422 8.386588 9.904484 23 " " L "A" 38 -0.50000 -0.50000 "LEU " " N  " "    " 7 0 0 2E2EFF  ""  2 1 9 ""  1 ""  <> 0 0 0 50 50 1 0 50 1 50 50 1 14.12 22 0 22 22 "CCD mismatch"  <> <>
  51 3 0.071139 9.425018 9.519803 23 " " L "A" 24 0.14000 0.14000 "LEU " " CA " "    " 6 0 0 808080  ""  2 1 -70 ""  1 ""  FF2E2E  0 0 0 51 51 1 0 51 1 51 51 1 13.37 23 0 23 23 "CCD mismatch"  <> <>
  52 2 -1.316880 8.827848 9.118199 23 " " L "A" 24 0.50000 0.50000 "LEU " " C  " "    " 6 0 0 808080  ""  2 1 9 ""  1 ""  <> 0 0 0 52 52 1 0 52 0 52 52 1 15.6 24 0 24 24 "CCD mismatch"  <> <>
  53 15 -2.424448 9.392427 9.301875 23 " " L "A" 70 -0.50000 -0.50000 "LEU " " O  " "    " 8 0 0 FF2E2E  ""  2 1 9 ""  1 ""  <> 0 0 0 53 53 1 0 53 0 53 53 1 15.56 25 0 25 25 "CCD mismatch"  <> <>
  54 3 0.696951 10.326685 8.419091 23 " " L "A" 24 -0.12000 -0.12000 "LEU " " CB " "    " 6 0 0 808080  ""  2 1 9 ""  1 ""  <> 0 0 0 54 54 1 0 54 2 54 54 1 14.43 26 0 26 26 "CCD mismatch"  <> <>
  55 3 2.052620 11.085461 8.796530 23 " " L "A" 24 -0.06000 -0.06000 "LEU " " CG " "    " 6 0 0 808080  ""  2 1 9 ""  1 ""  <> 0 0 0 55 55 1 0 55 1 55 55 1 17.96 27 0 27 27 "CCD mismatch"  <> <>
  56 3 2.934476 11.510934 7.567998 23 " " L "A" 24 -0.18000 -0.18000 "LEU " " CD1" "    " 6 0 0 808080  ""  2 1 9 ""  1 ""  <> 0 0 0 56 56 1 0 56 3 56 56 1 18.01 28 0 28 28 "CCD mismatch"  <> <>
  57 3 1.846045 12.225637 9.886584 23 " " L "A" 24 -0.18000 -0.18000 "LEU " " CD2" "    " 6 0 0 808080  ""  2 1 9 ""  1 ""  <> 0 0 0 57 57 1 0 57 3 57 57 1 21.49 29 0 29 29 "CCD mismatch"  <> <>
  58 43 1.780495 8.196580 9.204709 23 " " L "A" 21 0.30000 0.30000 "LEU " " H  " "    " 1 0 0 FFFFFF  ""  -1 0 1 ""  1 ""  <> 0 0 0 58 58 1 0 58 0 58 58 <> 14.12 <> <> <> 1054 <> <> <>
  59 41 -0.260038 9.990038 10.391108 23 " " L "A" 21 0.06000 0.06000 "LEU " " HA " "    " 1 0 0 FFFFFF  ""  -1 0 1 ""  1 ""  <> 0 0 0 59 59 1 0 59 0 59 59 <> 13.37 <> <> <> 1055 <> <> <>
  60 41 -0.064719 11.038325 8.100459 23 " " L "A" 21 0.06000 0.06000 "LEU " " HB3" "    " 1 0 0 FFFFFF  ""  -1 0 1 ""  1 ""  <> 0 0 0 60 60 1 0 60 0 60 60 <> 14.43 <> <> <> 1056 <> <> <>
  61 41 0.773016 9.721472 7.515747 23 " " L "A" 21 0.06000 0.06000 "LEU " " HB2" "    " 1 0 0 FFFFFF  ""  -1 0 1 ""  1 ""  <> 0 0 0 61 61 1 0 61 0 61 61 <> 14.43 <> <> <> 1057 <> <> <>
  62 41 2.686046 10.275710 9.158711 23 " " L "A" 21 0.06000 0.06000 "LEU " " HG " "    " 1 0 0 FFFFFF  ""  -1 0 1 ""  1 ""  <> 0 0 0 62 62 1 0 62 0 62 62 <> 17.96 <> <> <> 1058 <> <> <>
  63 41 3.183711 12.570919 7.518870 23 " " L "A" 21 0.06000 0.06000 "LEU " "HD11" "    " 1 0 0 FFFFFF  ""  -1 0 1 ""  1 ""  <> 0 0 0 63 63 1 0 63 0 63 63 <> 18.01 <> <> <> 1059 <> <> <>
  64 41 3.830132 10.890012 7.586856 23 " " L "A" 21 0.06000 0.06000 "LEU " "HD12" "    " 1 0 0 FFFFFF  ""  -1 0 1 ""  1 ""  <> 0 0 0 64 64 1 0 64 0 64 64 <> 18.01 <> <> <> 1060 <> <> <>
  65 41 2.436839 11.185078 6.654611 23 " " L "A" 21 0.06000 0.06000 "LEU " "HD13" "    " 1 0 0 FFFFFF  ""  -1 0 1 ""  1 ""  <> 0 0 0 65 65 1 0 65 0 65 65 <> 18.01 <> <> <> 1061 <> <> <>
  66 41 2.503902 12.008815 10.728198 23 " " L "A" 21 0.06000 0.06000 "LEU " "HD21" "    " 1 0 0 FFFFFF  ""  -1 0 1 ""  1 ""  <> 0 0 0 66 66 1 0 66 0 66 66 <> 21.49 <> <> <> 1062 <> <> <>
  67 41 2.125404 13.172785 9.425097 23 " " L "A" 21 0.06000 0.06000 "LEU " "HD22" "    " 1 0 0 FFFFFF  ""  -1 0 1 ""  1 ""  <> 0 0 0 67 67 1 0 67 0 67 67 <> 21.49 <> <> <> 1063 <> <> <>
  68 41 0.782348 12.150235 10.112334 23 " " L "A" 21 0.06000 0.06000 "LEU " "HD23" "    " 1 0 0 FFFFFF  ""  -1 0 1 ""  1 ""  <> 0 0 0 68 68 1 0 68 0 68 68 <> 21.49 <> <> <> 1064 <> <> <>
  69 25 -1.258516 7.539350 8.661637 24 " " V "A" 38 -0.50000 -0.50000 "VAL " " N  " "    " 7 0 0 2E2EFF  ""  2 1 9 ""  1 ""  <> 0 0 0 69 69 1 0 69 1 69 69 1 11.33 30 0 30 30 "CCD mismatch"  <> <>
  70 3 -2.446409 6.704998 8.493397 24 " " V "A" 24 0.14000 0.14000 "VAL " " CA " "    " 6 0 0 808080  ""  2 1 -70 ""  1 ""  FF2E2E  0 0 0 70 70 1 0 70 1 70 70 1 10.41 31 0 31 31 "CCD mismatch"  <> <>
  71 2 -1.919395 5.254260 8.375578 24 " " V "A" 24 0.50000 0.50000 "VAL " " C  " "    " 6 0 0 808080  ""  2 1 9 ""  1 ""  <> 0 0 0 71 71 1 0 71 0 71 71 1 12.08 32 0 32 32 "CCD mismatch"  <> <>
  72 15 -0.888951 5.119967 7.659770 24 " " V "A" 70 -0.50000 -0.50000 "VAL " " O  " "    " 8 0 0 FF2E2E  ""  2 1 9 ""  1 ""  <> 0 0 0 72 72 1 0 72 0 72 72 1 11.44 33 0 33 33 "CCD mismatch"  <> <>
  73 3 -3.255246 7.171840 7.187149 24 " " V "A" 24 -0.06000 -0.06000 "VAL " " CB " "    " 6 0 0 808080  ""  2 1 9 ""  1 ""  <> 0 0 0 73 73 1 0 73 1 73 73 1 12.37 34 0 34 34 "CCD mismatch"  <> <>
  74 3 -2.423877 7.351292 5.877312 24 " " V "A" 24 -0.18000 -0.18000 "VAL " " CG1" "    " 6 0 0 808080  ""  2 1 9 ""  1 ""  <> 0 0 0 74 74 1 0 74 3 74 74 1 14.96 35 0 35 35 "CCD mismatch"  <> <>
  75 3 -4.364419 6.120545 6.788834 24 " " V "A" 24 -0.18000 -0.18000 "VAL " " CG2" "    " 6 0 0 808080  ""  2 1 9 ""  1 ""  <> 0 0 0 75 75 1 0 75 3 75 75 1 16.44 36 0 36 36 "CCD mismatch"  <> <>
  76 43 -0.443581 6.942990 8.679997 24 " " V "A" 21 0.30000 0.30000 "VAL " " H  " "    " 1 0 0 FFFFFF  ""  -1 0 1 ""  1 ""  <> 0 0 0 76 76 1 0 76 0 76 76 <> 11.33 <> <> <> 1065 <> <> <>
  77 41 -3.108969 6.697547 9.358880 24 " " V "A" 21 0.06000 0.06000 "VAL " " HA " "    " 1 0 0 FFFFFF  ""  -1 0 1 ""  1 ""  <> 0 0 0 77 77 1 0 77 0 77 77 <> 10.41 <> <> <> 1066 <> <> <>
  78 41 -3.853487 8.051965 7.422920 24 " " V "A" 21 0.06000 0.06000 "VAL " " HB " "    " 1 0 0 FFFFFF  ""  -1 0 1 ""  1 ""  <> 0 0 0 78 78 1 0 78 0 78 78 <> 12.37 <> <> <> 1067 <> <> <>
  79 41 -1.744590 8.203479 5.898452 24 " " V "A" 21 0.06000 0.06000 "VAL " "HG11" "    " 1 0 0 FFFFFF  ""  -1 0 1 ""  1 ""  <> 0 0 0 79 79 1 0 79 0 79 79 <> 14.96 <> <> <> 1068 <> <> <>
  80 41 -1.840181 6.449676 5.691600 24 " " V "A" 21 0.06000 0.06000 "VAL " "HG12" "    " 1 0 0 FFFFFF  ""  -1 0 1 ""  1 ""  <> 0 0 0 80 80 1 0 80 0 80 80 <> 14.96 <> <> <> 1069 <> <> <>
  81 41 -3.039120 7.218539 4.987395 24 " " V "A" 21 0.06000 0.06000 "VAL " "HG13" "    " 1 0 0 FFFFFF  ""  -1 0 1 ""  1 ""  <> 0 0 0 81 81 1 0 81 0 81 81 <> 14.96 <> <> <> 1070 <> <> <>
  82 41 -4.763157 5.527294 7.611731 24 " " V "A" 21 0.06000 0.06000 "VAL " "HG21" "    " 1 0 0 FFFFFF  ""  -1 0 1 ""  1 ""  <> 0 0 0 82 82 1 0 82 0 82 82 <> 16.44 <> <> <> 1071 <> <> <>
  83 41 -5.227116 6.605793 6.332339 24 " " V "A" 21 0.06000 0.06000 "VAL " "HG22" "    " 1 0 0 FFFFFF  ""  -1 0 1 ""  1 ""  <> 0 0 0 83 83 1 0 83 0 83 83 <> 16.44 <> <> <> 1072 <> <> <>
  84 41 -4.016445 5.341138 6.110941 24 " " V "A" 21 0.06000 0.06000 "VAL " "HG23" "    " 1 0 0 FFFFFF  ""  -1 0 1 ""  1 ""  <> 0 0 0 84 84 1 0 84 0 84 84 <> 16.44 <> <> <> 1073 <> <> <>
  85 25 -2.568132 4.281614 9.002114 25 " " E "A" 38 -0.50000 -0.50000 "GLU " " N  " "    " 7 0 0 2E2EFF  ""  2 1 9 ""  1 ""  <> 0 0 0 85 85 1 0 85 1 85 85 1 12.54 37 0 37 37 "CCD mismatch"  <> <>
  86 3 -2.254863 2.862229 8.963206 25 " " E "A" 24 0.14000 0.14000 "GLU " " CA " "    " 6 0 0 808080  ""  2 1 -70 ""  1 ""  FF2E2E  0 0 0 86 86 1 0 86 1 86 86 1 11.61 38 0 38 38 "CCD mismatch"  <> <>
  87 2 -3.441692 2.129514 8.289963 25 " " E "A" 24 0.50000 0.50000 "GLU " " C  " "    " 6 0 0 808080  ""  2 1 9 ""  1 ""  <> 0 0 0 87 87 1 0 87 0 87 87 1 12.81 39 0 39 39 "CCD mismatch"  <> <>
  88 15 -4.514542 2.323373 8.787678 25 " " E "A" 70 -0.50000 -0.50000 "GLU " " O  " "    " 8 0 0 FF2E2E  ""  2 1 9 ""  1 ""  <> 0 0 0 88 88 1 0 88 0 88 88 1 14.69 40 0 40 40 "CCD mismatch"  <> <>
  89 3 -2.015684 2.366355 10.375540 25 " " E "A" 24 -0.12000 -0.12000 "GLU " " CB " "    " 6 0 0 808080  ""  2 1 9 ""  1 ""  <> 0 0 0 89 89 1 0 89 2 89 89 1 15.94 41 0 41 41 "CCD mismatch"  <> <>
  90 3 -0.935093 2.966551 11.193934 25 " " E "A" 24 -0.22000 -0.22000 "GLU " " CG " "    " 6 0 0 808080  ""  2 1 9 ""  1 ""  <> 0 0 0 90 90 1 0 90 2 90 90 1 21.86 42 0 42 42 "CCD mismatch"  <> <>
  91 2 -1.145235 2.432371 12.628163 25 " " E "A" 24 0.70000 0.70000 "GLU " " CD " "    " 6 0 0 808080  ""  2 1 9 "%UT"  13 ""  <> 0 0 0 91 91 1 0 91 0 91 91 1 34.88 43 0 43 43 "CCD mismatch"  10 <>
  92 15 -1.555545 3.169504 13.554644 25 " " E "A" 70 -0.80000 -0.80000 "GLU " " OE1" "    " 8 0 0 FF2E2E  ""  2 1 9 ""  1 ""  <> 0 0 0 92 92 1 0 92 0 92 92 1 35.13 44 0 44 44 "CCD mismatch"  <> <>
  93 18 -1.011701 1.215996 12.894194 25 " " E "A" 70 -0.80000 -0.80000 "GLU " " OE2" "    " 8 -1 0 FF2E2E  ""  2 1 9 ""  1 ""  <> 0 0 0 93 93 1 0 93 0 93 93 1 36.26 45 0 45 45 "CCD mismatch"  <> <>
  94 43 -3.490811 4.471149 9.366585 25 " " E "A" 21 0.30000 0.30000 "GLU " " H  " "    " 1 0 0 FFFFFF  ""  -1 0 1 ""  1 ""  <> 0 0 0 94 94 1 0 94 0 94 94 <> 12.54 <> <> <> 1074 <> <> <>
  95 41 -1.405859 2.712516 8.296214 25 " " E "A" 21 0.06000 0.06000 "GLU " " HA " "    " 1 0 0 FFFFFF  ""  -1 0 1 ""  1 ""  <> 0 0 0 95 95 1 0 95 0 95 95 <> 11.61 <> <> <> 1075 <> <> <>
  96 41 -1.691662 1.340666 10.199271 25 " " E "A" 21 0.06000 0.06000 "GLU " " HB3" "    " 1 0 0 FFFFFF  ""  -1 0 1 ""  1 ""  <> 0 0 0 96 96 1 0 96 0 96 96 <> 15.94 <> <> <> 1076 <> <> <>
  97 41 -2.981791 2.301176 10.876029 25 " " E "A" 21 0.06000 0.06000 "GLU " " HB2" "    " 1 0 0 FFFFFF  ""  -1 0 1 ""  1 ""  <> 0 0 0 97 97 1 0 97 0 97 97 <> 15.94 <> <> <> 1077 <> <> <>
  98 41 -1.082333 4.045762 11.235455 25 " " E "A" 21 0.06000 0.06000 "GLU " " HG3" "    " 1 0 0 FFFFFF  ""  -1 0 1 ""  1 ""  <> 0 0 0 98 98 1 0 98 0 98 98 <> 21.86 <> <> <> 1078 <> <> <>
  99 41 0.098069 2.753113 10.919852 25 " " E "A" 21 0.06000 0.06000 "GLU " " HG2" "    " 1 0 0 FFFFFF  ""  -1 0 1 ""  1 ""  <> 0 0 0 99 99 1 0 99 0 99 99 <> 21.86 <> <> <> 1079 <> <> <>
  100 25 -3.212213 1.276601 7.317229 26 " " F "A" 38 -0.50000 -0.50000 "PHE " " N  " "    " 7 0 0 2E2EFF  ""  2 1 9 ""  1 ""  <> 0 0 0 100 100 1 0 100 1 100 100 1 9.11 46 0 46 46 "CCD mismatch"  <> <>
  101 3 -4.210225 0.436109 6.656028 26 " " F "A" 24 0.14000 0.14000 "PHE " " CA " "    " 6 0 0 808080  ""  2 1 -70 ""  1 ""  FF2E2E  0 0 0 101 101 1 0 101 1 101 101 1 11.34 47 0 47 47 "CCD mismatch"  <> <>
  102 2 -3.663510 -0.957859 6.425352 26 " " F "A" 24 0.50000 0.50000 "PHE " " C  " "    " 6 0 0 808080  ""  2 1 9 ""  1 ""  <> 0 0 0 102 102 1 0 102 0 102 102 1 11.64 48 0 48 48 "CCD mismatch"  <> <>
  103 15 -2.481372 -1.176741 6.330633 26 " " F "A" 70 -0.50000 -0.50000 "PHE " " O  " "    " 8 0 0 FF2E2E  ""  2 1 9 ""  1 ""  <> 0 0 0 103 103 1 0 103 0 103 103 1 10.09 49 0 49 49 "CCD mismatch"  <> <>
  104 3 -4.864157 1.099812 5.390513 26 " " F "A" 24 -0.00500 -0.00500 "PHE " " CB " "    " 6 0 0 808080  ""  2 1 9 ""  1 ""  <> 0 0 0 104 104 1 0 104 2 104 104 1 12.1 50 0 50 50 "CCD mismatch"  <> <>
  105 2 -3.961927 1.517987 4.342032 26 " " F "A" 24 -0.11500 -0.11500 "PHE " " CG " "    " 6 0 0 808080  ""  2 1 9 ""  1 ""  <> 0 0 0 105 105 1 0 105 0 105 105 1 9.89 51 0 51 51 "CCD mismatch"  <> <>
  106 2 -3.726710 0.755084 3.197796 26 " " F "A" 24 -0.11500 -0.11500 "PHE " " CD1" "    " 6 0 0 808080  ""  2 1 9 ""  1 ""  <> 0 0 0 106 106 1 0 106 1 106 106 1 10.89 52 0 52 52 "CCD mismatch"  <> <>
  107 2 -3.265567 2.719611 4.511718 26 " " F "A" 24 -0.11500 -0.11500 "PHE " " CD2" "    " 6 0 0 808080  ""  2 1 9 ""  1 ""  <> 0 0 0 107 107 1 0 107 1 107 107 1 10.5 53 0 53 53 "CCD mismatch"  <> <>
  108 2 -2.945168 1.200184 2.205787 26 " " F "A" 24 -0.11500 -0.11500 "PHE " " CE1" "    " 6 0 0 808080  ""  2 1 9 ""  1 ""  <> 0 0 0 108 108 1 0 108 1 108 108 1 10.68 54 0 54 54 "CCD mismatch"  <> <>
  109 2 -2.484056 3.234337 3.452507 26 " " F "A" 24 -0.11500 -0.11500 "PHE " " CE2" "    " 6 0 0 808080  ""  2 1 9 ""  1 ""  <> 0 0 0 109 109 1 0 109 1 109 109 1 13.37 55 0 55 55 "CCD mismatch"  <> <>
  110 2 -2.368564 2.457418 2.255153 26 " " F "A" 24 -0.11500 -0.11500 "PHE " " CZ " "    " 6 0 0 808080  ""  2 1 9 ""  1 ""  <> 0 0 0 110 110 1 0 110 1 110 110 1 9.51 56 0 56 56 "CCD mismatch"  <> <>
  111 43 -2.296001 1.005932 6.989521 26 " " F "A" 21 0.30000 0.30000 "PHE " " H  " "    " 1 0 0 FFFFFF  ""  -1 0 1 ""  1 ""  <> 0 0 0 111 111 1 0 111 0 111 111 <> 9.11 <> <> <> 1080 <> <> <>
  112 41 -5.002036 0.309825 7.394397 26 " " F "A" 21 0.06000 0.06000 "PHE " " HA " "    " 1 0 0 FFFFFF  ""  -1 0 1 ""  1 ""  <> 0 0 0 112 112 1 0 112 0 112 112 <> 11.34 <> <> <> 1081 <> <> <>
  113 41 -5.371519 1.951823 5.843020 26 " " F "A" 21 0.06000 0.06000 "PHE " " HB3" "    " 1 0 0 FFFFFF  ""  -1 0 1 ""  1 ""  <> 0 0 0 113 113 1 0 113 0 113 113 <> 12.1 <> <> <> 1082 <> <> <>
  114 41 -5.631234 0.416638 5.025869 26 " " F "A" 21 0.06000 0.06000 "PHE " " HB2" "    " 1 0 0 FFFFFF  ""  -1 0 1 ""  1 ""  <> 0 0 0 114 114 1 0 114 0 114 114 <> 12.1 <> <> <> 1083 <> <> <>
  115 41 -4.130503 -0.243306 3.116746 26 " " F "A" 21 0.11500 0.11500 "PHE " " HD1" "    " 1 0 0 FFFFFF  ""  -1 0 1 ""  1 ""  <> 0 0 0 115 115 1 0 115 0 115 115 <> 10.89 <> <> <> 1084 <> <> <>
  116 41 -3.207100 3.285035 5.430020 26 " " F "A" 21 0.11500 0.11500 "PHE " " HD2" "    " 1 0 0 FFFFFF  ""  -1 0 1 ""  1 ""  <> 0 0 0 116 116 1 0 116 0 116 116 <> 10.5 <> <> <> 1085 <> <> <>
  117 41 -2.643249 0.650447 1.326563 26 " " F "A" 21 0.11500 0.11500 "PHE " " HE1" "    " 1 0 0 FFFFFF  ""  -1 0 1 ""  1 ""  <> 0 0 0 117 117 1 0 117 0 117 117 <> 10.68 <> <> <> 1086 <> <> <>
  118 41 -1.941982 4.167276 3.499185 26 " " F "A" 21 0.11500 0.11500 "PHE " " HE2" "    " 1 0 0 FFFFFF  ""  -1 0 1 ""  1 ""  <> 0 0 0 118 118 1 0 118 0 118 118 <> 13.37 <> <> <> 1087 <> <> <>
  119 41 -1.731367 2.795492 1.451358 26 " " F "A" 21 0.11500 0.11500 "PHE " " HZ " "    " 1 0 0 FFFFFF  ""  -1 0 1 ""  1 ""  <> 0 0 0 119 119 1 0 119 0 119 119 <> 9.51 <> <> <> 1088 <> <> <>
  120 25 -4.561184 -1.964286 6.667265 27 " " R "A" 38 -0.50000 -0.50000 "ARG " " N  " "    " 7 0 0 2E2EFF  ""  2 1 9 ""  1 ""  <> 0 0 0 120 120 1 0 120 1 120 120 1 10.26 57 0 57 57 "CCD mismatch"  <> <>
  121 3 -4.295481 -3.418063 6.482389 27 " " R "A" 24 0.14000 0.14000 "ARG " " CA " "    " 6 0 0 808080  ""  2 1 -70 ""  1 ""  FF2E2E  0 0 0 121 121 1 0 121 1 121 121 1 11.78 58 0 58 58 "CCD mismatch"  <> <>
  122 2 -4.449265 -3.654636 4.952260 27 " " R "A" 24 0.50000 0.50000 "ARG " " C  " "    " 6 0 0 808080  ""  2 1 9 ""  1 ""  <> 0 0 0 122 122 1 0 122 0 122 122 1 10.64 59 0 59 59 "CCD mismatch"  <> <>
  123 15 -5.516203 -3.517288 4.366227 27 " " R "A" 70 -0.50000 -0.50000 "ARG " " O  " "    " 8 0 0 FF2E2E  ""  2 1 9 ""  1 ""  <> 0 0 0 123 123 1 0 123 0 123 123 1 12.35 60 0 60 60 "CCD mismatch"  <> <>
  124 3 -5.358113 -4.241853 7.292344 27 " " R "A" 24 -0.12000 -0.12000 "ARG " " CB " "    " 6 0 0 808080  ""  2 1 9 ""  1 ""  <> 0 0 0 124 124 1 0 124 2 124 124 1 11.36 61 0 61 61 "CCD mismatch"  <> <>
  125 3 -5.443506 -3.975725 8.829964 27 " " R "A" 24 -0.05000 -0.05000 "ARG " " CG " "    " 6 0 0 808080  ""  2 1 9 ""  1 ""  <> 0 0 0 125 125 1 0 125 2 125 125 1 13.69 62 0 62 62 "CCD mismatch"  <> <>
  126 3 -6.663583 -4.603515 9.646693 27 " " R "A" 24 0.19000 0.19000 "ARG " " CD " "    " 6 0 0 808080  ""  2 1 9 ""  1 ""  <> 0 0 0 126 126 1 0 126 2 126 126 1 17.81 63 0 63 63 "CCD mismatch"  <> <>
  127 25 -7.879195 -3.792627 9.368498 27 " " R "A" 38 -0.69997 -0.69997 "ARG " " NE " "    " 7 0 0 2E2EFF  ""  2 1 9 ""  1 ""  <> 0 0 0 127 127 1 0 127 1 127 127 1 25.5 64 0 64 64 "CCD mismatch"  <> <>
  128 2 -9.030127 -3.711906 10.073853 27 " " R "A" 24 0.63990 0.63990 "ARG " " CZ " "    " 6 0 0 808080  ""  2 1 9 ""  1 ""  <> 0 0 0 128 128 1 0 128 0 128 128 1 32.61 65 0 65 65 "CCD mismatch"  <> <>
  129 25 -9.347321 -4.562864 11.090632 27 " " R "A" 38 -0.79997 -0.79997 "ARG " " NH1" "    " 7 0 0 2E2EFF  ""  2 1 9 ""  1 ""  <> 0 0 0 129 129 1 0 129 2 129 129 1 31.42 66 0 66 66 "CCD mismatch"  <> <>
  130 31 -9.914549 -2.832263 9.743651 27 " " R "A" 38 -0.79997 -0.79997 "ARG " " NH2" "    " 7 1 0 2E2EFF  ""  2 1 9 ""  1 ""  <> 0 0 0 130 130 1 0 130 2 130 130 1 28.44 67 0 67 67 "CCD mismatch"  <> <>
  131 43 -5.513710 -1.696550 6.870027 27 " " R "A" 21 0.30000 0.30000 "ARG " " H  " "    " 1 0 0 FFFFFF  ""  -1 0 1 ""  1 ""  <> 0 0 0 131 131 1 0 131 0 131 131 <> 10.26 <> <> <> 1089 <> <> <>
  132 41 -3.252555 -3.670169 6.674349 27 " " R "A" 21 0.06000 0.06000 "ARG " " HA " "    " 1 0 0 FFFFFF  ""  -1 0 1 ""  1 ""  <> 0 0 0 132 132 1 0 132 0 132 132 <> 11.78 <> <> <> 1090 <> <> <>
  133 41 -5.066236 -5.284902 7.170047 27 " " R "A" 21 0.06000 0.06000 "ARG " " HB3" "    " 1 0 0 FFFFFF  ""  -1 0 1 ""  1 ""  <> 0 0 0 133 133 1 0 133 0 133 133 <> 11.36 <> <> <> 1091 <> <> <>
  134 41 -6.363127 -4.173574 6.875948 27 " " R "A" 21 0.06000 0.06000 "ARG " " HB2" "    " 1 0 0 FFFFFF  ""  -1 0 1 ""  1 ""  <> 0 0 0 134 134 1 0 134 0 134 134 <> 11.36 <> <> <> 1092 <> <> <>
  135 41 -5.526828 -2.890373 8.773678 27 " " R "A" 21 0.06000 0.06000 "ARG " " HG3" "    " 1 0 0 FFFFFF  ""  -1 0 1 ""  1 ""  <> 0 0 0 135 135 1 0 135 0 135 135 <> 13.69 <> <> <> 1093 <> <> <>
  136 41 -4.511651 -4.264289 9.316252 27 " " R "A" 21 0.06000 0.06000 "ARG " " HG2" "    " 1 0 0 FFFFFF  ""  -1 0 1 ""  1 ""  <> 0 0 0 136 136 1 0 136 0 136 136 <> 13.69 <> <> <> 1094 <> <> <>
  137 41 -6.499745 -4.695293 10.720395 27 " " R "A" 21 0.06000 0.06000 "ARG " " HD3" "    " 1 0 0 FFFFFF  ""  -1 0 1 ""  1 ""  <> 0 0 0 137 137 1 0 137 0 137 137 <> 17.81 <> <> <> 1095 <> <> <>
  138 41 -7.007020 -5.548557 9.225922 27 " " R "A" 21 0.06000 0.06000 "ARG " " HD2" "    " 1 0 0 FFFFFF  ""  -1 0 1 ""  1 ""  <> 0 0 0 138 138 1 0 138 0 138 138 <> 17.81 <> <> <> 1096 <> <> <>
  139 43 -7.762360 -3.150398 8.597790 27 " " R "A" 21 0.44000 0.44000 "ARG " " HE " "    " 1 0 0 FFFFFF  ""  -1 0 1 ""  1 ""  <> 0 0 0 139 139 1 0 139 0 139 139 <> 25.5 <> <> <> 1097 <> <> <>
  140 43 -8.910099 -5.468755 11.181719 27 " " R "A" 21 0.46000 0.46000 "ARG " "HH12" "    " 1 0 0 FFFFFF  ""  -1 0 1 ""  1 ""  <> 0 0 0 140 140 1 0 140 0 140 140 <> 31.42 <> <> <> 1098 <> <> <>
  141 43 -10.209678 -4.440667 11.602009 27 " " R "A" 21 0.46000 0.46000 "ARG " "HH11" "    " 1 0 0 FFFFFF  ""  -1 0 1 ""  1 ""  <> 0 0 0 141 141 1 0 141 0 141 141 <> 31.42 <> <> <> 1099 <> <> <>
  142 44 -10.872611 -2.983785 10.025183 27 " " R "A" 21 0.46000 0.46000 "ARG " "HH22" "    " 1 0 0 FFFFFF  ""  -1 0 1 ""  1 ""  <> 0 0 0 142 142 1 0 142 0 142 142 <> 28.44 <> <> <> 1100 <> <> <>
  143 44 -9.816227 -2.162084 8.994458 27 " " R "A" 21 0.46000 0.46000 "ARG " "HH21" "    " 1 0 0 FFFFFF  ""  -1 0 1 ""  1 ""  <> 0 0 0 143 143 1 0 143 0 143 143 <> 28.44 <> <> <> 1101 <> <> <>
  144 25 -3.330459 -3.872541 4.371552 28 " " A "A" 38 -0.50000 -0.50000 "ALA " " N  " "    " 7 0 0 2E2EFF  ""  2 1 9 ""  1 ""  <> 0 0 0 144 144 1 0 144 1 144 144 1 10.34 68 0 68 68 "CCD mismatch"  <> <>
  145 3 -3.214592 -4.320447 2.952554 28 " " A "A" 24 0.14000 0.14000 "ALA " " CA " "    " 6 0 0 808080  ""  2 1 -70 ""  1 ""  FF2E2E  0 0 0 145 145 1 0 145 1 145 145 1 9.97 69 0 69 69 "CCD mismatch"  <> <>
  146 2 -1.972413 -5.302158 2.908585 28 " " A "A" 24 0.50000 0.50000 "ALA " " C  " "    " 6 0 0 808080  ""  2 1 9 ""  1 ""  <> 0 0 0 146 146 1 0 146 0 146 146 1 11.41 70 0 70 70 "CCD mismatch"  <> <>
  147 15 -1.009459 -5.086294 3.633701 28 " " A "A" 70 -0.50000 -0.50000 "ALA " " O  " "    " 8 0 0 FF2E2E  ""  2 1 9 ""  1 ""  <> 0 0 0 147 147 1 0 147 0 147 147 1 10.95 71 0 71 71 "CCD mismatch"  <> <>
  148 3 -3.181716 -3.105295 2.028699 28 " " A "A" 24 -0.18000 -0.18000 "ALA " " CB " "    " 6 0 0 808080  ""  2 1 9 ""  1 ""  <> 0 0 0 148 148 1 0 148 3 148 148 1 11.9 72 0 72 72 "CCD mismatch"  <> <>
  149 43 -2.466575 -3.815372 4.891683 28 " " A "A" 21 0.30000 0.30000 "ALA " " H  " "    " 1 0 0 FFFFFF  ""  -1 0 1 ""  1 ""  <> 0 0 0 149 149 1 0 149 0 149 149 <> 10.34 <> <> <> 1102 <> <> <>
  150 41 -4.102902 -4.948388 2.884039 28 " " A "A" 21 0.06000 0.06000 "ALA " " HA " "    " 1 0 0 FFFFFF  ""  -1 0 1 ""  1 ""  <> 0 0 0 150 150 1 0 150 0 150 150 <> 9.97 <> <> <> 1103 <> <> <>
  151 41 -4.141319 -2.591376 2.084812 28 " " A "A" 21 0.06000 0.06000 "ALA " " HB1" "    " 1 0 0 FFFFFF  ""  -1 0 1 ""  1 ""  <> 0 0 0 151 151 1 0 151 0 151 151 <> 11.9 <> <> <> 1104 <> <> <>
  152 41 -2.348919 -2.416538 2.170694 28 " " A "A" 21 0.06000 0.06000 "ALA " " HB2" "    " 1 0 0 FFFFFF  ""  -1 0 1 ""  1 ""  <> 0 0 0 152 152 1 0 152 0 152 152 <> 11.9 <> <> <> 1105 <> <> <>
  153 41 -3.032741 -3.481757 1.016680 28 " " A "A" 21 0.06000 0.06000 "ALA " " HB3" "    " 1 0 0 FFFFFF  ""  -1 0 1 ""  1 ""  <> 0 0 0 153 153 1 0 153 0 153 153 <> 11.9 <> <> <> 1106 <> <> <>
  154 25 -2.047655 -6.402944 2.130637 29 " " G "A" 38 -0.50000 -0.50000 "GLY " " N  " "    " 7 0 0 2E2EFF  ""  2 1 9 ""  1 ""  <> 0 0 0 154 154 1 0 154 1 154 154 1 10.88 73 0 73 73 "CCD mismatch"  <> <>
  155 3 -0.992858 -7.321082 2.041229 29 " " G "A" 24 0.08000 0.08000 "GLY " " CA " "    " 6 0 0 808080  ""  2 1 -70 ""  1 ""  FF2E2E  0 0 0 155 155 1 0 155 2 155 155 1 10.42 74 0 74 74 "CCD mismatch"  <> <>
  156 2 -0.256441 -6.925865 0.878817 29 " " G "A" 24 0.50000 0.50000 "GLY " " C  " "    " 6 0 0 808080  ""  2 1 9 ""  1 ""  <> 0 0 0 156 156 1 0 156 0 156 156 1 10 75 0 75 75 "CCD mismatch"  <> <>
  157 15 -0.818056 -6.272870 -0.084452 29 " " G "A" 70 -0.50000 -0.50000 "GLY " " O  " "    " 8 0 0 FF2E2E  ""  2 1 9 ""  1 ""  <> 0 0 0 157 157 1 0 157 0 157 157 1 8.79 76 0 76 76 "CCD mismatch"  <> <>
  158 43 -2.865867 -6.470601 1.542376 29 " " G "A" 21 0.30000 0.30000 "GLY " " H  " "    " 1 0 0 FFFFFF  ""  -1 0 1 ""  1 ""  <> 0 0 0 158 158 1 0 158 0 158 158 <> 10.88 <> <> <> 1107 <> <> <>
  159 41 -1.554841 -8.241712 1.884009 29 " " G "A" 21 0.06000 0.06000 "GLY " " HA3" "    " 1 0 0 FFFFFF  ""  -1 0 1 ""  1 ""  <> 0 0 0 159 159 1 0 159 0 159 159 <> 10.42 <> <> <> 1108 <> <> <>
  160 41 -0.365408 -7.458082 2.921932 29 " " G "A" 21 0.06000 0.06000 "GLY " " HA2" "    " 1 0 0 FFFFFF  ""  -1 0 1 ""  1 ""  <> 0 0 0 160 160 1 0 160 0 160 160 <> 10.42 <> <> <> 1109 <> <> <>
  161 25 0.999857 -7.369144 0.783385 30 " " K "A" 38 -0.50000 -0.50000 "LYS " " N  " "    " 7 0 0 2E2EFF  ""  2 1 9 ""  1 ""  <> 0 0 0 161 161 1 0 161 1 161 161 1 9.77 77 0 77 77 "CCD mismatch"  <> <>
  162 3 1.753732 -7.403247 -0.492467 30 " " K "A" 24 0.14000 0.14000 "LYS " " CA " "    " 6 0 0 808080  ""  2 1 -70 ""  1 ""  FF2E2E  0 0 0 162 162 1 0 162 1 162 162 1 9.79 78 0 78 78 "CCD mismatch"  <> <>
  163 2 1.269455 -8.574855 -1.405583 30 " " K "A" 24 0.50000 0.50000 "LYS " " C  " "    " 6 0 0 808080  ""  2 1 9 ""  1 ""  <> 0 0 0 163 163 1 0 163 0 163 163 1 10.05 79 0 79 79 "CCD mismatch"  <> <>
  164 15 0.320890 -9.314205 -1.060013 30 " " K "A" 70 -0.50000 -0.50000 "LYS " " O  " "    " 8 0 0 FF2E2E  ""  2 1 9 ""  1 ""  <> 0 0 0 164 164 1 0 164 0 164 164 1 10.4 80 0 80 80 "CCD mismatch"  <> <>
  165 3 3.277600 -7.741523 -0.077469 30 " " K "A" 24 -0.12000 -0.12000 "LYS " " CB " "    " 6 0 0 808080  ""  2 1 9 ""  1 ""  <> 0 0 0 165 165 1 0 165 2 165 165 1 10.49 81 0 81 81 "CCD mismatch"  <> <>
  166 3 3.973175 -6.454139 0.449120 30 " " K "A" 24 -0.12000 -0.12000 "LYS " " CG " "    " 6 0 0 808080  ""  2 1 9 ""  1 ""  <> 0 0 0 166 166 1 0 166 2 166 166 1 14.81 82 0 82 82 "CCD mismatch"  <> <>
  167 3 5.457376 -6.622922 0.933441 30 " " K "A" 24 -0.12000 -0.12000 "LYS " " CD " "    " 6 0 0 808080  ""  2 1 9 ""  1 ""  <> 0 0 0 167 167 1 0 167 2 167 167 1 18.43 83 0 83 83 "CCD mismatch"  <> <>
  168 3 6.390716 -7.144569 -0.192105 30 " " K "A" 24 0.19000 0.19000 "LYS " " CE " "    " 6 0 0 808080  ""  2 1 9 ""  1 ""  <> 0 0 0 168 168 1 0 168 2 168 168 1 22.27 84 0 84 84 "CCD mismatch"  <> <>
  169 32 7.809659 -6.918500 0.102514 30 " " K "A" 38 -0.30000 -0.30000 "LYS " " NZ " "    " 7 1 0 2E2EFF  ""  2 1 9 "%UT"  13 ""  <> 0 0 0 169 169 1 0 169 3 169 169 1 27.53 85 0 85 85 "CCD mismatch"  <> <>
  170 43 1.340612 -7.997669 1.496786 30 " " K "A" 21 0.30000 0.30000 "LYS " " H  " "    " 1 0 0 FFFFFF  ""  -1 0 1 ""  1 ""  <> 0 0 0 170 170 1 0 170 0 170 170 <> 9.77 <> <> <> 1110 <> <> <>
  171 41 1.663098 -6.410547 -0.933411 30 " " K "A" 21 0.06000 0.06000 "LYS " " HA " "    " 1 0 0 FFFFFF  ""  -1 0 1 ""  1 ""  <> 0 0 0 171 171 1 0 171 0 171 171 <> 9.79 <> <> <> 1111 <> <> <>
  172 41 3.796011 -8.059903 -0.981895 30 " " K "A" 21 0.06000 0.06000 "LYS " " HB3" "    " 1 0 0 FFFFFF  ""  -1 0 1 ""  1 ""  <> 0 0 0 172 172 1 0 172 0 172 172 <> 10.49 <> <> <> 1112 <> <> <>
  173 41 3.303729 -8.531850 0.672732 30 " " K "A" 21 0.06000 0.06000 "LYS " " HB2" "    " 1 0 0 FFFFFF  ""  -1 0 1 ""  1 ""  <> 0 0 0 173 173 1 0 173 0 173 173 <> 10.49 <> <> <> 1113 <> <> <>
  174 41 3.376630 -5.990964 1.235061 30 " " K "A" 21 0.06000 0.06000 "LYS " " HG3" "    " 1 0 0 FFFFFF  ""  -1 0 1 ""  1 ""  <> 0 0 0 174 174 1 0 174 0 174 174 <> 14.81 <> <> <> 1114 <> <> <>
  175 41 3.967196 -5.733789 -0.368902 30 " " K "A" 21 0.06000 0.06000 "LYS " " HG2" "    " 1 0 0 FFFFFF  ""  -1 0 1 ""  1 ""  <> 0 0 0 175 175 1 0 175 0 175 175 <> 14.81 <> <> <> 1115 <> <> <>
  176 41 5.625184 -7.387565 1.691900 30 " " K "A" 21 0.06000 0.06000 "LYS " " HD3" "    " 1 0 0 FFFFFF  ""  -1 0 1 ""  1 ""  <> 0 0 0 176 176 1 0 176 0 176 176 <> 18.43 <> <> <> 1116 <> <> <>
  177 41 5.727938 -5.634235 1.304106 30 " " K "A" 21 0.06000 0.06000 "LYS " " HD2" "    " 1 0 0 FFFFFF  ""  -1 0 1 ""  1 ""  <> 0 0 0 177 177 1 0 177 0 177 177 <> 18.43 <> <> <> 1117 <> <> <>
  178 41 6.102343 -6.625409 -1.106115 30 " " K "A" 21 0.06000 0.06000 "LYS " " HE3" "    " 1 0 0 FFFFFF  ""  -1 0 1 ""  1 ""  <> 0 0 0 178 178 1 0 178 0 178 178 <> 22.27 <> <> <> 1118 <> <> <>
  179 41 6.290145 -8.211150 -0.393069 30 " " K "A" 21 0.06000 0.06000 "LYS " " HE2" "    " 1 0 0 FFFFFF  ""  -1 0 1 ""  1 ""  <> 0 0 0 179 179 1 0 179 0 179 179 <> 22.27 <> <> <> 1119 <> <> <>
  180 44 7.942319 -5.935352 -0.087003 30 " " K "A" 21 0.33000 0.33000 "LYS " " HZ1" "    " 1 0 0 FFFFFF  ""  -1 0 1 ""  1 ""  <> 0 0 0 180 180 1 0 180 0 180 180 <> 27.53 <> <> <> 1120 <> <> <>
  181 44 8.094820 -7.153659 1.042452 30 " " K "A" 21 0.33000 0.33000 "LYS " " HZ2" "    " 1 0 0 FFFFFF  ""  -1 0 1 ""  1 ""  <> 0 0 0 181 181 1 0 181 0 181 181 <> 27.53 <> <> <> 1121 <> <> <>
  182 44 8.367008 -7.494174 -0.512353 30 " " K "A" 21 0.33000 0.33000 "LYS " " HZ3" "    " 1 0 0 FFFFFF  ""  -1 0 1 ""  1 ""  <> 0 0 0 182 182 1 0 182 0 182 182 <> 27.53 <> <> <> 1122 <> <> <>
  183 25 1.898159 -8.478156 -2.578128 31 " " M "A" 38 -0.50000 -0.50000 "MET " " N  " "    " 7 0 0 2E2EFF  ""  2 1 9 ""  1 ""  <> 0 0 0 183 183 1 0 183 1 183 183 1 12.16 86 0 86 86 "CCD mismatch"  <> <>
  184 3 1.787840 -9.368982 -3.690941 31 " " M "A" 24 0.14000 0.14000 "MET " " CA " "    " 6 0 0 808080  ""  2 1 -70 ""  1 ""  FF2E2E  0 0 0 184 184 1 0 184 1 184 184 1 10.64 87 0 87 87 "CCD mismatch"  <> <>
  185 2 3.121372 -9.607581 -4.372718 31 " " M "A" 24 0.50000 0.50000 "MET " " C  " "    " 6 0 0 808080  ""  2 1 9 ""  1 ""  <> 0 0 0 185 185 1 0 185 0 185 185 1 15.72 88 0 88 88 "CCD mismatch"  <> <>
  186 15 4.178529 -9.529697 -3.649761 31 " " M "A" 70 -0.50000 -0.50000 "MET " " O  " "    " 8 0 0 FF2E2E  ""  2 1 9 ""  1 ""  <> 0 0 0 186 186 1 0 186 0 186 186 1 15.15 89 0 89 89 "CCD mismatch"  <> <>
  187 3 0.567849 -9.064716 -4.729486 31 " " M "A" 24 -0.12000 -0.12000 "MET " " CB " "    " 6 0 0 808080  ""  2 1 9 ""  1 ""  <> 0 0 0 187 187 1 0 187 2 187 187 1 11.19 90 0 90 90 "CCD mismatch"  <> <>
  188 3 -0.734356 -8.612678 -4.004368 31 " " M "A" 24 0.00020 0.00020 "MET " " CG " "    " 6 0 0 808080  ""  2 1 9 ""  1 ""  <> 0 0 0 188 188 1 0 188 2 188 188 1 10.97 91 0 91 91 "CCD mismatch"  <> <>
  189 49 -2.207146 -8.388433 -5.000008 31 " " M "A" 143 -0.24040 -0.24040 "MET " " SD " "    " 16 0 0 FFFF6B  ""  2 1 9 ""  1 ""  <> 0 0 0 189 189 1 0 189 0 189 189 1 11.84 92 0 92 92 "CCD mismatch"  <> <>
  190 3 -2.879009 -10.022390 -5.261435 31 " " M "A" 24 -0.05980 -0.05980 "MET " " CE " "    " 6 0 0 808080  ""  2 1 9 ""  1 ""  <> 0 0 0 190 190 1 0 190 3 190 190 1 12.02 93 0 93 93 "CCD mismatch"  <> <>
  191 43 2.654359 -7.827480 -2.735867 31 " " M "A" 21 0.30000 0.30000 "MET " " H  " "    " 1 0 0 FFFFFF  ""  -1 0 1 ""  1 ""  <> 0 0 0 191 191 1 0 191 0 191 191 <> 12.16 <> <> <> 1123 <> <> <>
  192 41 1.557924 -10.361265 -3.302852 31 " " M "A" 21 0.06000 0.06000 "MET " " HA " "    " 1 0 0 FFFFFF  ""  -1 0 1 ""  1 ""  <> 0 0 0 192 192 1 0 192 0 192 192 <> 10.64 <> <> <> 1124 <> <> <>
  193 41 0.309069 -9.871267 -5.415494 31 " " M "A" 21 0.06000 0.06000 "MET " " HB3" "    " 1 0 0 FFFFFF  ""  -1 0 1 ""  1 ""  <> 0 0 0 193 193 1 0 193 0 193 193 <> 11.19 <> <> <> 1125 <> <> <>
  194 41 0.881524 -8.200395 -5.314855 31 " " M "A" 21 0.06000 0.06000 "MET " " HB2" "    " 1 0 0 FFFFFF  ""  -1 0 1 ""  1 ""  <> 0 0 0 194 194 1 0 194 0 194 194 <> 11.19 <> <> <> 1126 <> <> <>
  195 41 -0.752271 -7.753352 -3.334039 31 " " M "A" 21 0.06000 0.06000 "MET " " HG3" "    " 1 0 0 FFFFFF  ""  -1 0 1 ""  1 ""  <> 0 0 0 195 195 1 0 195 0 195 195 <> 10.97 <> <> <> 1127 <> <> <>
  196 41 -0.912858 -9.449504 -3.329122 31 " " M "A" 21 0.06000 0.06000 "MET " " HG2" "    " 1 0 0 FFFFFF  ""  -1 0 1 ""  1 ""  <> 0 0 0 196 196 1 0 196 0 196 196 <> 10.97 <> <> <> 1128 <> <> <>
  197 41 -2.115541 -10.636623 -5.738862 31 " " M "A" 21 0.06000 0.06000 "MET " " HE1" "    " 1 0 0 FFFFFF  ""  -1 0 1 ""  1 ""  <> 0 0 0 197 197 1 0 197 0 197 197 <> 12.02 <> <> <> 1129 <> <> <>
  198 41 -3.136625 -10.537874 -4.336226 31 " " M "A" 21 0.06000 0.06000 "MET " " HE2" "    " 1 0 0 FFFFFF  ""  -1 0 1 ""  1 ""  <> 0 0 0 198 198 1 0 198 0 198 198 <> 12.02 <> <> <> 1130 <> <> <>
  199 41 -3.854287 -10.225662 -5.703718 31 " " M "A" 21 0.06000 0.06000 "MET " " HE3" "    " 1 0 0 FFFFFF  ""  -1 0 1 ""  1 ""  <> 0 0 0 199 199 1 0 199 0 199 199 <> 12.02 <> <> <> 1131 <> <> <>
  200 25 3.119967 -10.089422 -5.592528 32 " " S "A" 38 -0.50000 -0.50000 "SER " " N  " "    " 7 0 0 2E2EFF  ""  2 1 9 ""  1 ""  <> 0 0 0 200 200 1 0 200 1 200 200 1 13.17 94 0 94 94 "CCD mismatch"  <> <>
  201 3 4.259034 -10.214795 -6.446252 32 " " S "A" 24 0.14000 0.14000 "SER " " CA " "    " 6 0 0 808080  ""  2 1 -70 ""  1 ""  FF2E2E  0 0 0 201 201 1 0 201 1 201 201 1 17.8 95 0 95 95 "CCD mismatch"  <> <>
  202 2 3.837621 -10.259815 -7.884060 32 " " S "A" 24 0.50000 0.50000 "SER " " C  " "    " 6 0 0 808080  ""  2 1 9 ""  1 ""  <> 0 0 0 202 202 1 0 202 0 202 202 1 18.73 96 0 96 96 "CCD mismatch"  <> <>
  203 15 2.678990 -10.553089 -8.178058 32 " " S "A" 70 -0.50000 -0.50000 "SER " " O  " "    " 8 0 0 FF2E2E  ""  2 1 9 ""  1 ""  <> 0 0 0 203 203 1 0 203 0 203 203 1 18 97 0 97 97 "CCD mismatch"  <> <>
  204 3 5.111225 -11.417627 -5.950321 32 " " S "A" 24 0.14500 0.14500 "SER " " CB " "    " 6 0 0 808080  ""  2 1 9 ""  1 ""  <> 0 0 0 204 204 1 0 204 2 204 204 1 23.48 98 0 98 98 "CCD mismatch"  <> <>
  205 16 4.302668 -12.624082 -5.969485 32 " " S "A" 70 -0.68300 -0.68300 "SER " " OG " "    " 8 0 0 FF2E2E  ""  2 1 9 "%UT"  13 ""  <> 0 0 0 205 205 1 0 205 1 205 205 1 33.01 99 0 99 99 "CCD mismatch"  <> <>
  206 43 2.276087 -10.463899 -6.002082 32 " " S "A" 21 0.30000 0.30000 "SER " " H  " "    " 1 0 0 FFFFFF  ""  -1 0 1 ""  1 ""  <> 0 0 0 206 206 1 0 206 0 206 206 <> 13.17 <> <> <> 1132 <> <> <>
  207 41 4.968398 -9.395393 -6.330150 32 " " S "A" 21 0.06000 0.06000 "SER " " HA " "    " 1 0 0 FFFFFF  ""  -1 0 1 ""  1 ""  <> 0 0 0 207 207 1 0 207 0 207 207 <> 17.8 <> <> <> 1133 <> <> <>
  208 41 5.572749 -11.299981 -4.969885 32 " " S "A" 21 0.06000 0.06000 "SER " " HB3" "    " 1 0 0 FFFFFF  ""  -1 0 1 ""  1 ""  <> 0 0 0 208 208 1 0 208 0 208 208 <> 23.48 <> <> <> 1134 <> <> <>
  209 41 5.951064 -11.557134 -6.630988 32 " " S "A" 21 0.06000 0.06000 "SER " " HB2" "    " 1 0 0 FFFFFF  ""  -1 0 1 ""  1 ""  <> 0 0 0 209 209 1 0 209 0 209 209 <> 23.48 <> <> <> 1135 <> <> <>
  210 42 3.489150 -12.513751 -5.471879 32 " " S "A" 21 0.41800 0.41800 "SER " " HG " "    " 1 0 0 FFFFFF  ""  -1 0 1 ""  1 ""  <> 0 0 0 210 210 1 0 210 0 210 210 <> 33.01 <> <> <> 1136 <> <> <>
  211 25 4.823623 -10.086477 -8.797837 33 " " L "A" 38 -0.50000 -0.50000 "LEU " " N  " "    " 7 0 0 2E2EFF  ""  2 1 9 ""  1 ""  <> 0 0 0 211 211 1 0 211 1 211 211 1 19.77 100 0 100 100 "CCD mismatch"  <> <>
  212 3 4.636549 -10.234310 -10.217622 33 " " L "A" 24 0.14000 0.14000 "LEU " " CA " "    " 6 0 0 808080  ""  2 1 -70 ""  1 ""  FF2E2E  0 0 0 212 212 1 0 212 1 212 212 1 20.23 101 0 101 101 "CCD mismatch"  <> <>
  213 2 5.521248 -11.428636 -10.575373 33 " " L "A" 24 0.50000 0.50000 "LEU " " C  " "    " 6 0 0 808080  ""  2 1 9 ""  1 ""  <> 0 0 0 213 213 1 0 213 0 213 213 1 29.58 102 0 102 102 "CCD mismatch"  <> <>
  214 15 6.765275 -11.456344 -10.504084 33 " " L "A" 70 -0.50000 -0.50000 "LEU " " O  " "    " 8 0 0 FF2E2E  ""  2 1 9 ""  1 ""  <> 0 0 0 214 214 1 0 214 0 214 214 1 26.46 103 0 103 103 "CCD mismatch"  <> <>
  215 3 5.059699 -8.945533 -10.972619 33 " " L "A" 24 -0.12000 -0.12000 "LEU " " CB " "    " 6 0 0 808080  ""  2 1 9 ""  1 ""  <> 0 0 0 215 215 1 0 215 2 215 215 1 20.74 104 0 104 104 "CCD mismatch"  <> <>
  216 3 4.222142 -7.683269 -10.899203 33 " " L "A" 24 -0.06000 -0.06000 "LEU " " CG " "    " 6 0 0 808080  ""  2 1 9 ""  1 ""  <> 0 0 0 216 216 1 0 216 1 216 216 1 24.31 105 0 105 105 "CCD mismatch"  <> <>
  217 3 4.910070 -6.501678 -11.620532 33 " " L "A" 24 -0.18000 -0.18000 "LEU " " CD1" "    " 6 0 0 808080  ""  2 1 9 ""  1 ""  <> 0 0 0 217 217 1 0 217 3 217 217 1 22.21 106 0 106 106 "CCD mismatch"  <> <>
  218 3 2.712058 -7.951549 -11.420900 33 " " L "A" 24 -0.18000 -0.18000 "LEU " " CD2" "    " 6 0 0 808080  ""  2 1 9 ""  1 ""  <> 0 0 0 218 218 1 0 218 3 218 218 1 26.86 107 0 107 107 "CCD mismatch"  <> <>
  219 43 5.746840 -9.967286 -8.405964 33 " " L "A" 21 0.30000 0.30000 "LEU " " H  " "    " 1 0 0 FFFFFF  ""  -1 0 1 ""  1 ""  <> 0 0 0 219 219 1 0 219 0 219 219 <> 19.77 <> <> <> 1137 <> <> <>
  220 41 3.666781 -10.532348 -10.616149 33 " " L "A" 21 0.06000 0.06000 "LEU " " HA " "    " 1 0 0 FFFFFF  ""  -1 0 1 ""  1 ""  <> 0 0 0 220 220 1 0 220 0 220 220 <> 20.23 <> <> <> 1138 <> <> <>
  221 41 4.940935 -9.123090 -12.041482 33 " " L "A" 21 0.06000 0.06000 "LEU " " HB3" "    " 1 0 0 FFFFFF  ""  -1 0 1 ""  1 ""  <> 0 0 0 221 221 1 0 221 0 221 221 <> 20.74 <> <> <> 1139 <> <> <>
  222 41 6.141287 -8.825502 -10.910490 33 " " L "A" 21 0.06000 0.06000 "LEU " " HB2" "    " 1 0 0 FFFFFF  ""  -1 0 1 ""  1 ""  <> 0 0 0 222 222 1 0 222 0 222 222 <> 20.74 <> <> <> 1140 <> <> <>
  223 41 4.342016 -7.358505 -9.865637 33 " " L "A" 21 0.06000 0.06000 "LEU " " HG " "    " 1 0 0 FFFFFF  ""  -1 0 1 ""  1 ""  <> 0 0 0 223 223 1 0 223 0 223 223 <> 24.31 <> <> <> 1141 <> <> <>
  224 41 5.913071 -6.701082 -11.997794 33 " " L "A" 21 0.06000 0.06000 "LEU " "HD11" "    " 1 0 0 FFFFFF  ""  -1 0 1 ""  1 ""  <> 0 0 0 224 224 1 0 224 0 224 224 <> 22.21 <> <> <> 1142 <> <> <>
  225 41 4.255095 -6.163181 -12.423356 33 " " L "A" 21 0.06000 0.06000 "LEU " "HD12" "    " 1 0 0 FFFFFF  ""  -1 0 1 ""  1 ""  <> 0 0 0 225 225 1 0 225 0 225 225 <> 22.21 <> <> <> 1143 <> <> <>
  226 41 4.970978 -5.661611 -10.928665 33 " " L "A" 21 0.06000 0.06000 "LEU " "HD13" "    " 1 0 0 FFFFFF  ""  -1 0 1 ""  1 ""  <> 0 0 0 226 226 1 0 226 0 226 226 <> 22.21 <> <> <> 1144 <> <> <>
  227 41 1.982787 -7.853713 -10.616729 33 " " L "A" 21 0.06000 0.06000 "LEU " "HD21" "    " 1 0 0 FFFFFF  ""  -1 0 1 ""  1 ""  <> 0 0 0 227 227 1 0 227 0 227 227 <> 26.86 <> <> <> 1145 <> <> <>
  228 41 2.328799 -7.171325 -12.078518 33 " " L "A" 21 0.06000 0.06000 "LEU " "HD22" "    " 1 0 0 FFFFFF  ""  -1 0 1 ""  1 ""  <> 0 0 0 228 228 1 0 228 0 228 228 <> 26.86 <> <> <> 1146 <> <> <>
  229 41 2.464300 -8.977533 -11.693063 33 " " L "A" 21 0.06000 0.06000 "LEU " "HD23" "    " 1 0 0 FFFFFF  ""  -1 0 1 ""  1 ""  <> 0 0 0 229 229 1 0 229 0 229 229 <> 26.86 <> <> <> 1147 <> <> <>
  230 25 4.830104 -12.581643 -10.881757 34 " " K "A" 38 -0.50000 -0.50000 "LYS " " N  " "    " 7 0 0 2E2EFF  ""  2 1 9 ""  1 ""  <> 0 0 0 230 230 1 0 230 1 230 230 1 26.49 108 0 108 108 "CCD mismatch"  <> <>
  231 3 5.489642 -13.753276 -11.311829 34 " " K "A" 24 0.14000 0.14000 "LYS " " CA " "    " 6 0 0 808080  ""  2 1 -70 ""  1 ""  FF2E2E  0 0 0 231 231 1 0 231 1 231 231 1 31.99 109 0 109 109 "CCD mismatch"  <> <>
  232 2 5.253664 -13.963695 -12.813870 34 " " K "A" 24 0.50000 0.50000 "LYS " " C  " "    " 6 0 0 808080  ""  2 1 9 ""  1 ""  <> 0 0 0 232 232 1 0 232 0 232 232 1 30.53 110 0 110 110 "CCD mismatch"  <> <>
  233 15 4.243769 -14.553298 -13.150226 34 " " K "A" 70 -0.50000 -0.50000 "LYS " " O  " "    " 8 0 0 FF2E2E  ""  2 1 9 ""  1 ""  <> 0 0 0 233 233 1 0 233 0 233 233 1 29.47 111 0 111 111 "CCD mismatch"  <> <>
  234 3 5.227381 -14.955245 -10.452412 34 " " K "A" 24 -0.12000 -0.12000 "LYS " " CB " "    " 6 0 0 808080  ""  2 1 9 ""  1 ""  <> 0 0 0 234 234 1 0 234 2 234 234 1 36.72 112 0 112 112 "CCD mismatch"  <> <>
  235 3 5.700846 -14.811290 -9.026491 34 " " K "A" 24 -0.12000 -0.12000 "LYS " " CG " "    " 6 0 0 808080  ""  2 1 9 ""  1 ""  <> 0 0 0 235 235 1 0 235 2 235 235 1 45.31 113 0 113 113 "CCD mismatch"  <> <>
  236 3 5.393046 -16.099103 -8.273228 34 " " K "A" 24 -0.12000 -0.12000 "LYS " " CD " "    " 6 0 0 808080  ""  2 1 9 ""  1 ""  <> 0 0 0 236 236 1 0 236 2 236 236 1 50.51 114 0 114 114 "CCD mismatch"  <> <>
  237 3 6.543711 -17.080114 -8.131952 34 " " K "A" 24 0.19000 0.19000 "LYS " " CE " "    " 6 0 0 808080  ""  2 1 9 ""  1 ""  <> 0 0 0 237 237 1 0 237 2 237 237 1 44.17 115 0 115 115 "CCD mismatch"  <> <>
  238 32 6.176276 -18.234481 -7.409624 34 " " K "A" 38 -0.30000 -0.30000 "LYS " " NZ " "    " 7 1 0 2E2EFF  ""  2 1 9 "%UT"  13 ""  <> 0 0 0 238 238 1 0 238 3 238 238 1 42.45 116 0 116 116 "CCD mismatch"  <> <>
  239 43 3.821604 -12.548555 -10.925721 34 " " K "A" 21 0.30000 0.30000 "LYS " " H  " "    " 1 0 0 FFFFFF  ""  -1 0 1 ""  1 ""  <> 0 0 0 239 239 1 0 239 0 239 239 <> 26.49 <> <> <> 1148 <> <> <>
  240 41 6.574664 -13.657840 -11.353258 34 " " K "A" 21 0.06000 0.06000 "LYS " " HA " "    " 1 0 0 FFFFFF  ""  -1 0 1 ""  1 ""  <> 0 0 0 240 240 1 0 240 0 240 240 <> 31.99 <> <> <> 1149 <> <> <>
  241 41 5.641909 -15.898387 -10.808428 34 " " K "A" 21 0.06000 0.06000 "LYS " " HB3" "    " 1 0 0 FFFFFF  ""  -1 0 1 ""  1 ""  <> 0 0 0 241 241 1 0 241 0 241 241 <> 36.72 <> <> <> 1150 <> <> <>
  242 41 4.150210 -15.110130 -10.390644 34 " " K "A" 21 0.06000 0.06000 "LYS " " HB2" "    " 1 0 0 FFFFFF  ""  -1 0 1 ""  1 ""  <> 0 0 0 242 242 1 0 242 0 242 242 <> 36.72 <> <> <> 1151 <> <> <>
  243 41 5.107268 -14.061715 -8.503132 34 " " K "A" 21 0.06000 0.06000 "LYS " " HG3" "    " 1 0 0 FFFFFF  ""  -1 0 1 ""  1 ""  <> 0 0 0 243 243 1 0 243 0 243 243 <> 45.31 <> <> <> 1152 <> <> <>
  244 41 6.754538 -14.592103 -8.853884 34 " " K "A" 21 0.06000 0.06000 "LYS " " HG2" "    " 1 0 0 FFFFFF  ""  -1 0 1 ""  1 ""  <> 0 0 0 244 244 1 0 244 0 244 244 <> 45.31 <> <> <> 1153 <> <> <>
  245 41 4.580172 -16.688165 -8.697894 34 " " K "A" 21 0.06000 0.06000 "LYS " " HD3" "    " 1 0 0 FFFFFF  ""  -1 0 1 ""  1 ""  <> 0 0 0 245 245 1 0 245 0 245 245 <> 50.51 <> <> <> 1154 <> <> <>
  246 41 5.120791 -15.761421 -7.273255 34 " " K "A" 21 0.06000 0.06000 "LYS " " HD2" "    " 1 0 0 FFFFFF  ""  -1 0 1 ""  1 ""  <> 0 0 0 246 246 1 0 246 0 246 246 <> 50.51 <> <> <> 1155 <> <> <>
  247 41 7.320712 -16.507078 -7.625985 34 " " K "A" 21 0.06000 0.06000 "LYS " " HE3" "    " 1 0 0 FFFFFF  ""  -1 0 1 ""  1 ""  <> 0 0 0 247 247 1 0 247 0 247 247 <> 44.17 <> <> <> 1156 <> <> <>
  248 41 6.915934 -17.360195 -9.117400 34 " " K "A" 21 0.06000 0.06000 "LYS " " HE2" "    " 1 0 0 FFFFFF  ""  -1 0 1 ""  1 ""  <> 0 0 0 248 248 1 0 248 0 248 248 <> 44.17 <> <> <> 1157 <> <> <>
  249 44 5.578623 -18.043582 -6.618127 34 " " K "A" 21 0.33000 0.33000 "LYS " " HZ1" "    " 1 0 0 FFFFFF  ""  -1 0 1 ""  1 ""  <> 0 0 0 249 249 1 0 249 0 249 249 <> 42.45 <> <> <> 1158 <> <> <>
  250 44 5.657824 -18.900789 -7.964004 34 " " K "A" 21 0.33000 0.33000 "LYS " " HZ2" "    " 1 0 0 FFFFFF  ""  -1 0 1 ""  1 ""  <> 0 0 0 250 250 1 0 250 0 250 250 <> 42.45 <> <> <> 1159 <> <> <>
  251 44 6.981596 -18.765611 -7.110525 34 " " K "A" 21 0.33000 0.33000 "LYS " " HZ3" "    " 1 0 0 FFFFFF  ""  -1 0 1 ""  1 ""  <> 0 0 0 251 251 1 0 251 0 251 251 <> 42.45 <> <> <> 1160 <> <> <>
  252 25 6.186005 -13.409034 -13.664377 35 " " G "A" 38 -0.50000 -0.50000 "GLY " " N  " "    " 7 0 0 2E2EFF  ""  0 1 9 ""  1 ""  <> 0 0 0 252 252 1 0 252 1 252 252 1 31.13 117 0 117 117 "CCD mismatch"  <> <>
  253 3 5.966379 -12.987745 -15.037636 35 " " G "A" 24 0.08000 0.08000 "GLY " " CA " "    " 6 0 0 808080  ""  0 1 -70 ""  1 ""  FF2E2E  0 0 0 253 253 1 0 253 2 253 253 1 29.23 118 0 118 118 "CCD mismatch"  <> <>
  254 2 4.870419 -11.945731 -14.955797 35 " " G "A" 24 0.50000 0.50000 "GLY " " C  " "    " 6 0 0 808080  ""  0 1 9 ""  1 ""  <> 0 0 0 254 254 1 0 254 0 254 254 1 28.66 119 0 119 119 "CCD mismatch"  <> <>
  255 15 5.021091 -11.072259 -14.106663 35 " " G "A" 70 -0.50000 -0.50000 "GLY " " O  " "    " 8 0 0 FF2E2E  ""  0 1 9 ""  1 ""  <> 0 0 0 255 255 1 0 255 0 255 255 1 30.32 120 0 120 120 "CCD mismatch"  <> <>
  256 43 7.006169 -12.914430 -13.343758 35 " " G "A" 21 0.30000 0.30000 "GLY " " H  " "    " 1 0 0 FFFFFF  ""  -1 0 1 ""  1 ""  <> 0 0 0 256 256 1 0 256 0 256 256 <> 31.13 <> <> <> 1161 <> <> <>
  257 41 5.791917 -13.809532 -15.732137 35 " " G "A" 21 0.06000 0.06000 "GLY " " HA3" "    " 1 0 0 FFFFFF  ""  -1 0 1 ""  1 ""  <> 0 0 0 257 257 1 0 257 0 257 257 <> 29.23 <> <> <> 1162 <> <> <>
  258 41 6.882110 -12.442931 -15.267235 35 " " G "A" 21 0.06000 0.06000 "GLY " " HA2" "    " 1 0 0 FFFFFF  ""  -1 0 1 ""  1 ""  <> 0 0 0 258 258 1 0 258 0 258 258 <> 29.23 <> <> <> 1163 <> <> <>
  259 25 3.815077 -11.959934 -15.842535 36 " " T "A" 38 -0.50000 -0.50000 "THR " " N  " "    " 7 0 0 2E2EFF  ""  0 1 9 ""  1 ""  <> 0 0 0 259 259 1 0 259 1 259 259 1 21.69 121 0 121 121 "CCD mismatch"  <> <>
  260 3 2.877856 -10.846502 -15.852203 36 " " T "A" 24 0.14000 0.14000 "THR " " CA " "    " 6 0 0 808080  ""  0 1 -70 ""  1 ""  FF2E2E  0 0 0 260 260 1 0 260 1 260 260 1 23.68 122 0 122 122 "CCD mismatch"  <> <>
  261 2 1.717891 -10.990583 -14.841408 36 " " T "A" 24 0.50000 0.50000 "THR " " C  " "    " 6 0 0 808080  ""  0 1 9 ""  1 ""  <> 0 0 0 261 261 1 0 261 0 261 261 1 23.17 123 0 123 123 "CCD mismatch"  <> <>
  262 15 0.939192 -10.047611 -14.623465 36 " " T "A" 70 -0.50000 -0.50000 "THR " " O  " "    " 8 0 0 FF2E2E  ""  0 1 9 ""  1 ""  <> 0 0 0 262 262 1 0 262 0 262 262 1 23.97 124 0 124 124 "CCD mismatch"  <> <>
  263 3 2.247415 -10.726661 -17.285014 36 " " T "A" 24 0.20500 0.20500 "THR " " CB " "    " 6 0 0 808080  ""  0 1 9 ""  1 ""  <> 0 0 0 263 263 1 0 263 1 263 263 1 29.66 125 0 125 125 "CCD mismatch"  <> <>
  264 16 1.422537 -11.904540 -17.568254 36 " " T "A" 70 -0.68300 -0.68300 "THR " " OG1" "    " 8 0 0 FF2E2E  ""  0 1 9 "%UT"  13 ""  <> 0 0 0 264 264 1 0 264 1 264 264 1 29.94 126 0 126 126 "CCD mismatch"  <> <>
  265 3 3.229589 -10.553882 -18.494456 36 " " T "A" 24 -0.18000 -0.18000 "THR " " CG2" "    " 6 0 0 808080  ""  0 1 9 ""  1 ""  <> 0 0 0 265 265 1 0 265 3 265 265 1 36.25 127 0 127 127 "CCD mismatch"  <> <>
  266 43 3.552058 -12.727407 -16.444124 36 " " T "A" 21 0.30000 0.30000 "THR " " H  " "    " 1 0 0 FFFFFF  ""  -1 0 1 ""  1 ""  <> 0 0 0 266 266 1 0 266 0 266 266 <> 21.69 <> <> <> 1164 <> <> <>
  267 41 3.453737 -9.952243 -15.613957 36 " " T "A" 21 0.06000 0.06000 "THR " " HA " "    " 1 0 0 FFFFFF  ""  -1 0 1 ""  1 ""  <> 0 0 0 267 267 1 0 267 0 267 267 <> 23.68 <> <> <> 1165 <> <> <>
  268 41 1.559488 -9.887924 -17.391661 36 " " T "A" 21 0.06000 0.06000 "THR " " HB " "    " 1 0 0 FFFFFF  ""  -1 0 1 ""  1 ""  <> 0 0 0 268 268 1 0 268 0 268 268 <> 29.66 <> <> <> 1166 <> <> <>
  269 42 2.021279 -12.654561 -17.592235 36 " " T "A" 21 0.41800 0.41800 "THR " " HG1" "    " 1 0 0 FFFFFF  ""  -1 0 1 ""  1 ""  <> 0 0 0 269 269 1 0 269 0 269 269 <> 29.94 <> <> <> 1167 <> <> <>
  270 41 4.047703 -11.250381 -18.677976 36 " " T "A" 21 0.06000 0.06000 "THR " "HG21" "    " 1 0 0 FFFFFF  ""  -1 0 1 ""  1 ""  <> 0 0 0 270 270 1 0 270 0 270 270 <> 36.25 <> <> <> 1168 <> <> <>
  271 41 2.634215 -10.516235 -19.406712 36 " " T "A" 21 0.06000 0.06000 "THR " "HG22" "    " 1 0 0 FFFFFF  ""  -1 0 1 ""  1 ""  <> 0 0 0 271 271 1 0 271 0 271 271 <> 36.25 <> <> <> 1169 <> <> <>
  272 41 3.751820 -9.607915 -18.351193 36 " " T "A" 21 0.06000 0.06000 "THR " "HG23" "    " 1 0 0 FFFFFF  ""  -1 0 1 ""  1 ""  <> 0 0 0 272 272 1 0 272 0 272 272 <> 36.25 <> <> <> 1170 <> <> <>
  273 25 1.569495 -12.161702 -14.239346 37 " " T "A" 38 -0.50000 -0.50000 "THR " " N  " "    " 7 0 0 2E2EFF  ""  2 1 9 ""  1 ""  <> 0 0 0 273 273 1 0 273 1 273 273 1 17.31 128 0 128 128 "CCD mismatch"  <> <>
  274 3 0.420275 -12.514657 -13.406394 37 " " T "A" 24 0.14000 0.14000 "THR " " CA " "    " 6 0 0 808080  ""  2 1 -70 ""  1 ""  FF2E2E  0 0 0 274 274 1 0 274 1 274 274 1 16.45 129 0 129 129 "CCD mismatch"  <> <>
  275 2 0.573084 -12.160274 -11.925509 37 " " T "A" 24 0.50000 0.50000 "THR " " C  " "    " 6 0 0 808080  ""  2 1 9 ""  1 ""  <> 0 0 0 275 275 1 0 275 0 275 275 1 18.35 130 0 130 130 "CCD mismatch"  <> <>
  276 15 1.505262 -12.527425 -11.226328 37 " " T "A" 70 -0.50000 -0.50000 "THR " " O  " "    " 8 0 0 FF2E2E  ""  2 1 9 ""  1 ""  <> 0 0 0 276 276 1 0 276 0 276 276 1 17.18 131 0 131 131 "CCD mismatch"  <> <>
  277 3 0.222000 -14.112983 -13.454938 37 " " T "A" 24 0.20500 0.20500 "THR " " CB " "    " 6 0 0 808080  ""  2 1 9 ""  1 ""  <> 0 0 0 277 277 1 0 277 1 277 277 1 20.45 132 0 132 132 "CCD mismatch"  <> <>
  278 16 0.354287 -14.669633 -14.762587 37 " " T "A" 70 -0.68300 -0.68300 "THR " " OG1" "    " 8 0 0 FF2E2E  ""  2 1 9 "%UT"  13 ""  <> 0 0 0 278 278 1 0 278 1 278 278 1 21.66 133 0 133 133 "CCD mismatch"  <> <>
  279 3 -1.094696 -14.526723 -12.771001 37 " " T "A" 24 -0.18000 -0.18000 "THR " " CG2" "    " 6 0 0 808080  ""  2 1 9 ""  1 ""  <> 0 0 0 279 279 1 0 279 3 279 279 1 19.32 134 0 134 134 "CCD mismatch"  <> <>
  280 43 2.268719 -12.872142 -14.402015 37 " " T "A" 21 0.30000 0.30000 "THR " " H  " "    " 1 0 0 FFFFFF  ""  -1 0 1 ""  1 ""  <> 0 0 0 280 280 1 0 280 0 280 280 <> 17.31 <> <> <> 1171 <> <> <>
  281 41 -0.499529 -12.074161 -13.791132 37 " " T "A" 21 0.06000 0.06000 "THR " " HA " "    " 1 0 0 FFFFFF  ""  -1 0 1 ""  1 ""  <> 0 0 0 281 281 1 0 281 0 281 281 <> 16.45 <> <> <> 1172 <> <> <>
  282 41 1.035799 -14.572618 -12.894074 37 " " T "A" 21 0.06000 0.06000 "THR " " HB " "    " 1 0 0 FFFFFF  ""  -1 0 1 ""  1 ""  <> 0 0 0 282 282 1 0 282 0 282 282 <> 20.45 <> <> <> 1173 <> <> <>
  283 42 1.298640 -14.816356 -14.853529 37 " " T "A" 21 0.41800 0.41800 "THR " " HG1" "    " 1 0 0 FFFFFF  ""  -1 0 1 ""  1 ""  <> 0 0 0 283 283 1 0 283 0 283 283 <> 21.66 <> <> <> 1174 <> <> <>
  284 41 -1.066478 -14.394584 -11.689408 37 " " T "A" 21 0.06000 0.06000 "THR " "HG21" "    " 1 0 0 FFFFFF  ""  -1 0 1 ""  1 ""  <> 0 0 0 284 284 1 0 284 0 284 284 <> 19.32 <> <> <> 1175 <> <> <>
  285 41 -1.842977 -13.783536 -13.046413 37 " " T "A" 21 0.06000 0.06000 "THR " "HG22" "    " 1 0 0 FFFFFF  ""  -1 0 1 ""  1 ""  <> 0 0 0 285 285 1 0 285 0 285 285 <> 19.32 <> <> <> 1176 <> <> <>
  286 41 -1.455123 -15.531299 -12.992400 37 " " T "A" 21 0.06000 0.06000 "THR " "HG23" "    " 1 0 0 FFFFFF  ""  -1 0 1 ""  1 ""  <> 0 0 0 286 286 1 0 286 0 286 286 <> 19.32 <> <> <> 1177 <> <> <>
  287 25 -0.362270 -11.302747 -11.514786 38 " " V "A" 38 -0.50000 -0.50000 "VAL " " N  " "    " 7 0 0 2E2EFF  ""  2 1 9 ""  1 ""  <> 0 0 0 287 287 1 0 287 1 287 287 1 13.85 135 0 135 135 "CCD mismatch"  <> <>
  288 3 -0.466677 -10.831828 -10.058398 38 " " V "A" 24 0.14000 0.14000 "VAL " " CA " "    " 6 0 0 808080  ""  2 1 -70 ""  1 ""  FF2E2E  0 0 0 288 288 1 0 288 1 288 288 1 13.85 136 0 136 136 "CCD mismatch"  <> <>
  289 2 -0.688808 -12.051168 -9.099836 38 " " V "A" 24 0.50000 0.50000 "VAL " " C  " "    " 6 0 0 808080  ""  2 1 9 ""  1 ""  <> 0 0 0 289 289 1 0 289 0 289 289 1 14.67 137 0 137 137 "CCD mismatch"  <> <>
  290 15 -1.762456 -12.677209 -9.119870 38 " " V "A" 70 -0.50000 -0.50000 "VAL " " O  " "    " 8 0 0 FF2E2E  ""  2 1 9 ""  1 ""  <> 0 0 0 290 290 1 0 290 0 290 290 1 13.73 138 0 138 138 "CCD mismatch"  <> <>
  291 3 -1.528285 -9.736692 -9.885823 38 " " V "A" 24 -0.06000 -0.06000 "VAL " " CB " "    " 6 0 0 808080  ""  2 1 9 ""  1 ""  <> 0 0 0 291 291 1 0 291 1 291 291 1 11.12 139 0 139 139 "CCD mismatch"  <> <>
  292 3 -1.948457 -9.432481 -8.451984 38 " " V "A" 24 -0.18000 -0.18000 "VAL " " CG1" "    " 6 0 0 808080  ""  2 1 9 ""  1 ""  <> 0 0 0 292 292 1 0 292 3 292 292 1 12.42 140 0 140 140 "CCD mismatch"  <> <>
  293 3 -1.141033 -8.397344 -10.624397 38 " " V "A" 24 -0.18000 -0.18000 "VAL " " CG2" "    " 6 0 0 808080  ""  2 1 9 ""  1 ""  <> 0 0 0 293 293 1 0 293 3 293 293 1 16.55 141 0 141 141 "CCD mismatch"  <> <>
  294 43 -1.224373 -11.109287 -12.004123 38 " " V "A" 21 0.30000 0.30000 "VAL " " H  " "    " 1 0 0 FFFFFF  ""  -1 0 1 ""  1 ""  <> 0 0 0 294 294 1 0 294 0 294 294 <> 13.85 <> <> <> 1178 <> <> <>
  295 41 0.452402 -10.347335 -9.728764 38 " " V "A" 21 0.06000 0.06000 "VAL " " HA " "    " 1 0 0 FFFFFF  ""  -1 0 1 ""  1 ""  <> 0 0 0 295 295 1 0 295 0 295 295 <> 13.85 <> <> <> 1179 <> <> <>
  296 41 -2.425982 -10.097806 -10.387656 38 " " V "A" 21 0.06000 0.06000 "VAL " " HB " "    " 1 0 0 FFFFFF  ""  -1 0 1 ""  1 ""  <> 0 0 0 296 296 1 0 296 0 296 296 <> 11.12 <> <> <> 1180 <> <> <>
  297 41 -1.001497 -9.254642 -7.942338 38 " " V "A" 21 0.06000 0.06000 "VAL " "HG11" "    " 1 0 0 FFFFFF  ""  -1 0 1 ""  1 ""  <> 0 0 0 297 297 1 0 297 0 297 297 <> 12.42 <> <> <> 1181 <> <> <>
  298 41 -2.669887 -8.623596 -8.336473 38 " " V "A" 21 0.06000 0.06000 "VAL " "HG12" "    " 1 0 0 FFFFFF  ""  -1 0 1 ""  1 ""  <> 0 0 0 298 298 1 0 298 0 298 298 <> 12.42 <> <> <> 1182 <> <> <>
  299 41 -2.311585 -10.348390 -7.985774 38 " " V "A" 21 0.06000 0.06000 "VAL " "HG13" "    " 1 0 0 FFFFFF  ""  -1 0 1 ""  1 ""  <> 0 0 0 299 299 1 0 299 0 299 299 <> 12.42 <> <> <> 1183 <> <> <>
  300 41 -0.288762 -7.964757 -10.100371 38 " " V "A" 21 0.06000 0.06000 "VAL " "HG21" "    " 1 0 0 FFFFFF  ""  -1 0 1 ""  1 ""  <> 0 0 0 300 300 1 0 300 0 300 300 <> 16.55 <> <> <> 1184 <> <> <>
  301 41 -1.082258 -8.529977 -11.704700 38 " " V "A" 21 0.06000 0.06000 "VAL " "HG22" "    " 1 0 0 FFFFFF  ""  -1 0 1 ""  1 ""  <> 0 0 0 301 301 1 0 301 0 301 301 <> 16.55 <> <> <> 1185 <> <> <>
  302 41 -1.872311 -7.614221 -10.424266 38 " " V "A" 21 0.06000 0.06000 "VAL " "HG23" "    " 1 0 0 FFFFFF  ""  -1 0 1 ""  1 ""  <> 0 0 0 302 302 1 0 302 0 302 302 <> 16.55 <> <> <> 1186 <> <> <>
  303 25 0.337788 -12.474313 -8.370268 39 " " T "A" 38 -0.50000 -0.50000 "THR " " N  " "    " 7 0 0 2E2EFF  ""  2 1 9 ""  1 ""  <> 0 0 0 303 303 1 0 303 1 303 303 1 13.45 142 0 142 142 "CCD mismatch"  <> <>
  304 3 0.351283 -13.615163 -7.518768 39 " " T "A" 24 0.14000 0.14000 "THR " " CA " "    " 6 0 0 808080  ""  2 1 -70 ""  1 ""  FF2E2E  0 0 0 304 304 1 0 304 1 304 304 1 12.51 143 0 143 143 "CCD mismatch"  <> <>
  305 2 0.193947 -13.129493 -6.081789 39 " " T "A" 24 0.50000 0.50000 "THR " " C  " "    " 6 0 0 808080  ""  2 1 9 ""  1 ""  <> 0 0 0 305 305 1 0 305 0 305 305 1 13.72 144 0 144 144 "CCD mismatch"  <> <>
  306 15 1.059453 -12.395063 -5.644627 39 " " T "A" 70 -0.50000 -0.50000 "THR " " O  " "    " 8 0 0 FF2E2E  ""  2 1 9 ""  1 ""  <> 0 0 0 306 306 1 0 306 0 306 306 1 14.09 145 0 145 145 "CCD mismatch"  <> <>
  307 3 1.614672 -14.384776 -7.690881 39 " " T "A" 24 0.20500 0.20500 "THR " " CB " "    " 6 0 0 808080  ""  2 1 9 ""  1 ""  <> 0 0 0 307 307 1 0 307 1 307 307 1 18.92 146 0 146 146 "CCD mismatch"  <> <>
  308 16 1.672831 -14.816949 -9.014313 39 " " T "A" 70 -0.68300 -0.68300 "THR " " OG1" "    " 8 0 0 FF2E2E  ""  2 1 9 "%UT"  13 ""  <> 0 0 0 308 308 1 0 308 1 308 308 1 21.92 147 0 147 147 "CCD mismatch"  <> <>
  309 3 1.782362 -15.658836 -6.866362 39 " " T "A" 24 -0.18000 -0.18000 "THR " " CG2" "    " 6 0 0 808080  ""  2 1 9 ""  1 ""  <> 0 0 0 309 309 1 0 309 3 309 309 1 18.67 148 0 148 148 "CCD mismatch"  <> <>
  310 43 1.151082 -11.880899 -8.289559 39 " " T "A" 21 0.30000 0.30000 "THR " " H  " "    " 1 0 0 FFFFFF  ""  -1 0 1 ""  1 ""  <> 0 0 0 310 310 1 0 310 0 310 310 <> 13.45 <> <> <> 1187 <> <> <>
  311 41 -0.566419 -14.180709 -7.680262 39 " " T "A" 21 0.06000 0.06000 "THR " " HA " "    " 1 0 0 FFFFFF  ""  -1 0 1 ""  1 ""  <> 0 0 0 311 311 1 0 311 0 311 311 <> 12.51 <> <> <> 1188 <> <> <>
  312 41 2.418404 -13.672731 -7.503513 39 " " T "A" 21 0.06000 0.06000 "THR " " HB " "    " 1 0 0 FFFFFF  ""  -1 0 1 ""  1 ""  <> 0 0 0 312 312 1 0 312 0 312 312 <> 18.92 <> <> <> 1189 <> <> <>
  313 42 1.718201 -13.964139 -9.452785 39 " " T "A" 21 0.41800 0.41800 "THR " " HG1" "    " 1 0 0 FFFFFF  ""  -1 0 1 ""  1 ""  <> 0 0 0 313 313 1 0 313 0 313 313 <> 21.92 <> <> <> 1190 <> <> <>
  314 41 1.839367 -15.409623 -5.806766 39 " " T "A" 21 0.06000 0.06000 "THR " "HG21" "    " 1 0 0 FFFFFF  ""  -1 0 1 ""  1 ""  <> 0 0 0 314 314 1 0 314 0 314 314 <> 18.67 <> <> <> 1191 <> <> <>
  315 41 0.942475 -16.353593 -6.864325 39 " " T "A" 21 0.06000 0.06000 "THR " "HG22" "    " 1 0 0 FFFFFF  ""  -1 0 1 ""  1 ""  <> 0 0 0 315 315 1 0 315 0 315 315 <> 18.67 <> <> <> 1192 <> <> <>
  316 41 2.690571 -16.229875 -7.059168 39 " " T "A" 21 0.06000 0.06000 "THR " "HG23" "    " 1 0 0 FFFFFF  ""  -1 0 1 ""  1 ""  <> 0 0 0 316 316 1 0 316 0 316 316 <> 18.67 <> <> <> 1193 <> <> <>
  317 25 -0.886297 -13.535072 -5.382876 40 " " P "A" 38 -0.14000 -0.14000 "PRO " " N  " "    " 7 0 0 2E2EFF  ""  0 1 9 ""  1 ""  <> 0 0 0 317 317 1 0 317 0 317 317 1 12.31 149 0 149 149 "CCD mismatch"  <> <>
  318 3 -1.142375 -13.020810 -4.018382 40 " " P "A" 24 0.01000 0.01000 "PRO " " CA " "    " 6 0 0 808080  ""  0 1 -70 ""  1 ""  FF2E2E  0 0 0 318 318 1 0 318 1 318 318 1 9.83 150 0 150 150 "CCD mismatch"  <> <>
  319 2 -0.195486 -13.647025 -2.980233 40 " " P "A" 24 0.50000 0.50000 "PRO " " C  " "    " 6 0 0 808080  ""  0 1 9 ""  1 ""  <> 0 0 0 319 319 1 0 319 0 319 319 1 13.06 151 0 151 151 "CCD mismatch"  <> <>
  320 15 0.088316 -14.837613 -2.884561 40 " " P "A" 70 -0.50000 -0.50000 "PRO " " O  " "    " 8 0 0 FF2E2E  ""  0 1 9 ""  1 ""  <> 0 0 0 320 320 1 0 320 0 320 320 1 14.54 152 0 152 152 "CCD mismatch"  <> <>
  321 3 -2.557659 -13.562129 -3.692642 40 " " P "A" 24 -0.12000 -0.12000 "PRO " " CB " "    " 6 0 0 808080  ""  0 1 9 ""  1 ""  <> 0 0 0 321 321 1 0 321 2 321 321 1 11.75 153 0 153 153 "CCD mismatch"  <> <>
  322 3 -2.837350 -14.741306 -4.615097 40 " " P "A" 24 -0.12000 -0.12000 "PRO " " CG " "    " 6 0 0 808080  ""  0 1 9 ""  1 ""  <> 0 0 0 322 322 1 0 322 2 322 322 1 10.47 154 0 154 154 "CCD mismatch"  <> <>
  323 3 -2.036090 -14.345338 -5.814461 40 " " P "A" 24 -0.05000 -0.05000 "PRO " " CD " "    " 6 0 0 808080  ""  0 1 9 ""  1 ""  <> 0 0 0 323 323 1 0 323 2 323 323 1 12.39 155 0 155 155 "CCD mismatch"  <> <>
  324 41 -1.145694 -11.936506 -4.129618 40 " " P "A" 21 0.06000 0.06000 "PRO " " HA " "    " 1 0 0 FFFFFF  ""  -1 0 1 ""  1 ""  <> 0 0 0 324 324 1 0 324 0 324 324 <> 9.83 <> <> <> 1194 <> <> <>
  325 41 -3.214298 -12.736718 -3.967635 40 " " P "A" 21 0.06000 0.06000 "PRO " " HB3" "    " 1 0 0 FFFFFF  ""  -1 0 1 ""  1 ""  <> 0 0 0 325 325 1 0 325 0 325 325 <> 11.75 <> <> <> 1195 <> <> <>
  326 41 -2.746566 -13.898416 -2.673169 40 " " P "A" 21 0.06000 0.06000 "PRO " " HB2" "    " 1 0 0 FFFFFF  ""  -1 0 1 ""  1 ""  <> 0 0 0 326 326 1 0 326 0 326 326 <> 11.75 <> <> <> 1196 <> <> <>
  327 41 -3.890840 -14.993715 -4.735732 40 " " P "A" 21 0.06000 0.06000 "PRO " " HG3" "    " 1 0 0 FFFFFF  ""  -1 0 1 ""  1 ""  <> 0 0 0 327 327 1 0 327 0 327 327 <> 10.47 <> <> <> 1197 <> <> <>
  328 41 -2.431982 -15.681632 -4.241514 40 " " P "A" 21 0.06000 0.06000 "PRO " " HG2" "    " 1 0 0 FFFFFF  ""  -1 0 1 ""  1 ""  <> 0 0 0 328 328 1 0 328 0 328 328 <> 10.47 <> <> <> 1198 <> <> <>
  329 41 -1.797555 -15.306806 -6.269195 40 " " P "A" 21 0.06000 0.06000 "PRO " " HD2" "    " 1 0 0 FFFFFF  ""  -1 0 1 ""  1 ""  <> 0 0 0 329 329 1 0 329 0 329 329 <> 12.39 <> <> <> 1199 <> <> <>
  330 41 -2.638872 -13.687705 -6.440779 40 " " P "A" 21 0.06000 0.06000 "PRO " " HD3" "    " 1 0 0 FFFFFF  ""  -1 0 1 ""  1 ""  <> 0 0 0 330 330 1 0 330 0 330 330 <> 12.39 <> <> <> 1200 <> <> <>
  331 25 0.202561 -12.682882 -2.140770 41 " " D "A" 38 -0.50000 -0.50000 "ASP " " N  " "    " 7 0 0 2E2EFF  ""  0 1 9 ""  1 ""  <> 0 0 0 331 331 1 0 331 1 331 331 1 9.89 156 0 156 156 "CCD mismatch"  <> <>
  332 3 1.120829 -12.909030 -0.938596 41 " " D "A" 24 0.14000 0.14000 "ASP " " CA " "    " 6 0 0 808080  ""  0 1 -70 ""  1 ""  FF2E2E  0 0 0 332 332 1 0 332 1 332 332 1 10.36 157 0 157 157 "CCD mismatch"  <> <>
  333 2 0.195172 -12.935870 0.292205 41 " " D "A" 24 0.50000 0.50000 "ASP " " C  " "    " 6 0 0 808080  ""  0 1 9 ""  1 ""  <> 0 0 0 333 333 1 0 333 0 333 333 1 14.37 158 0 158 158 "CCD mismatch"  <> <>
  334 15 -0.378440 -11.937356 0.653630 41 " " D "A" 70 -0.50000 -0.50000 "ASP " " O  " "    " 8 0 0 FF2E2E  ""  0 1 9 ""  1 ""  <> 0 0 0 334 334 1 0 334 0 334 334 1 12.38 159 0 159 159 "CCD mismatch"  <> <>
  335 3 2.348666 -12.058832 -0.850769 41 " " D "A" 24 -0.22000 -0.22000 "ASP " " CB " "    " 6 0 0 808080  ""  0 1 9 ""  1 ""  <> 0 0 0 335 335 1 0 335 2 335 335 1 14.77 160 0 160 160 "CCD mismatch"  <> <>
  336 2 3.122180 -12.045286 0.484814 41 " " D "A" 24 0.70000 0.70000 "ASP " " CG " "    " 6 0 0 808080  ""  0 1 9 "%UT"  13 ""  <> 0 0 0 336 336 1 0 336 0 336 336 1 17.53 161 0 161 161 "CCD mismatch"  <> <>
  337 15 4.109541 -11.369331 0.462862 41 " " D "A" 70 -0.80000 -0.80000 "ASP " " OD1" "    " 8 0 0 FF2E2E  ""  0 1 9 ""  1 ""  <> 0 0 0 337 337 1 0 337 0 337 337 1 19.58 162 0 162 162 "CCD mismatch"  <> <>
  338 18 2.971495 -12.847955 1.415803 41 " " D "A" 70 -0.80000 -0.80000 "ASP " " OD2" "    " 8 -1 0 FF2E2E  ""  0 1 9 ""  1 ""  <> 0 0 0 338 338 1 0 338 0 338 338 1 20.06 163 0 163 163 "CCD mismatch"  <> <>
  339 43 -0.159017 -11.742151 -2.206979 41 " " D "A" 21 0.30000 0.30000 "ASP " " H  " "    " 1 0 0 FFFFFF  ""  -1 0 1 ""  1 ""  <> 0 0 0 339 339 1 0 339 0 339 339 <> 9.89 <> <> <> 1201 <> <> <>
  340 41 1.460316 -13.939441 -1.043980 41 " " D "A" 21 0.06000 0.06000 "ASP " " HA " "    " 1 0 0 FFFFFF  ""  -1 0 1 ""  1 ""  <> 0 0 0 340 340 1 0 340 0 340 340 <> 10.36 <> <> <> 1202 <> <> <>
  341 41 2.081732 -11.019878 -1.044225 41 " " D "A" 21 0.06000 0.06000 "ASP " " HB3" "    " 1 0 0 FFFFFF  ""  -1 0 1 ""  1 ""  <> 0 0 0 341 341 1 0 341 0 341 341 <> 14.77 <> <> <> 1203 <> <> <>
  342 41 3.113011 -12.298570 -1.589958 41 " " D "A" 21 0.06000 0.06000 "ASP " " HB2" "    " 1 0 0 FFFFFF  ""  -1 0 1 ""  1 ""  <> 0 0 0 342 342 1 0 342 0 342 342 <> 14.77 <> <> <> 1204 <> <> <>
  343 25 0.068682 -14.101350 0.927088 42 " " K "A" 38 -0.50000 -0.50000 "LYS " " N  " "    " 7 0 0 2E2EFF  ""  0 1 9 ""  1 ""  <> 0 0 0 343 343 1 0 343 1 343 343 1 14.02 164 0 164 164 "CCD mismatch"  <> <>
  344 3 -0.922773 -14.397033 1.936393 42 " " K "A" 24 0.14000 0.14000 "LYS " " CA " "    " 6 0 0 808080  ""  0 1 -70 ""  1 ""  FF2E2E  0 0 0 344 344 1 0 344 1 344 344 1 13.34 165 0 165 165 "CCD mismatch"  <> <>
  345 2 -0.770959 -13.909112 3.351552 42 " " K "A" 24 0.50000 0.50000 "LYS " " C  " "    " 6 0 0 808080  ""  0 1 9 ""  1 ""  <> 0 0 0 345 345 1 0 345 0 345 345 1 16.98 166 0 166 166 "CCD mismatch"  <> <>
  346 15 -1.671598 -14.132390 4.142535 42 " " K "A" 70 -0.50000 -0.50000 "LYS " " O  " "    " 8 0 0 FF2E2E  ""  0 1 9 ""  1 ""  <> 0 0 0 346 346 1 0 346 0 346 346 1 20.31 167 0 167 167 "CCD mismatch"  <> <>
  347 3 -1.081522 -15.951330 1.835673 42 " " K "A" 24 -0.12000 -0.12000 "LYS " " CB " "    " 6 0 0 808080  ""  0 1 9 ""  1 ""  <> 0 0 0 347 347 1 0 347 2 347 347 1 23.29 168 0 168 168 "CCD mismatch"  <> <>
  348 3 -1.882579 -16.260705 0.432958 42 " " K "A" 24 -0.12000 -0.12000 "LYS " " CG " "    " 6 0 0 808080  ""  0 1 9 ""  1 ""  <> 0 0 0 348 348 1 0 348 2 348 348 1 22.12 169 0 169 169 "CCD mismatch"  <> <>
  349 3 -1.328859 -17.451188 -0.291931 42 " " K "A" 24 -0.12000 -0.12000 "LYS " " CD " "    " 6 0 0 808080  ""  0 1 9 ""  1 ""  <> 0 0 0 349 349 1 0 349 2 349 349 1 26.69 170 0 170 170 "CCD mismatch"  <> <>
  350 3 -2.030456 -17.700807 -1.637203 42 " " K "A" 24 0.19000 0.19000 "LYS " " CE " "    " 6 0 0 808080  ""  0 1 9 ""  1 ""  <> 0 0 0 350 350 1 0 350 2 350 350 1 22.79 171 0 171 171 "CCD mismatch"  <> <>
  351 32 -1.536338 -18.994947 -2.133889 42 " " K "A" 38 -0.30000 -0.30000 "LYS " " NZ " "    " 7 1 0 2E2EFF  ""  0 1 9 "%UT"  13 ""  <> 0 0 0 351 351 1 0 351 3 351 351 1 22.77 172 0 172 172 "CCD mismatch"  <> <>
  352 43 0.613703 -14.918859 0.693142 42 " " K "A" 21 0.30000 0.30000 "LYS " " H  " "    " 1 0 0 FFFFFF  ""  -1 0 1 ""  1 ""  <> 0 0 0 352 352 1 0 352 0 352 352 <> 14.02 <> <> <> 1205 <> <> <>
  353 41 -1.862360 -13.940782 1.624763 42 " " K "A" 21 0.06000 0.06000 "LYS " " HA " "    " 1 0 0 FFFFFF  ""  -1 0 1 ""  1 ""  <> 0 0 0 353 353 1 0 353 0 353 353 <> 13.34 <> <> <> 1206 <> <> <>
  354 41 -1.686378 -16.343385 2.653318 42 " " K "A" 21 0.06000 0.06000 "LYS " " HB3" "    " 1 0 0 FFFFFF  ""  -1 0 1 ""  1 ""  <> 0 0 0 354 354 1 0 354 0 354 354 <> 23.29 <> <> <> 1207 <> <> <>
  355 41 -0.102237 -16.427911 1.791236 42 " " K "A" 21 0.06000 0.06000 "LYS " " HB2" "    " 1 0 0 FFFFFF  ""  -1 0 1 ""  1 ""  <> 0 0 0 355 355 1 0 355 0 355 355 <> 23.29 <> <> <> 1208 <> <> <>
  356 41 -1.804866 -15.387136 -0.214294 42 " " K "A" 21 0.06000 0.06000 "LYS " " HG3" "    " 1 0 0 FFFFFF  ""  -1 0 1 ""  1 ""  <> 0 0 0 356 356 1 0 356 0 356 356 <> 22.12 <> <> <> 1209 <> <> <>
  357 41 -2.938007 -16.456205 0.622568 42 " " K "A" 21 0.06000 0.06000 "LYS " " HG2" "    " 1 0 0 FFFFFF  ""  -1 0 1 ""  1 ""  <> 0 0 0 357 357 1 0 357 0 357 357 <> 22.12 <> <> <> 1210 <> <> <>
  358 41 -1.339002 -18.265388 0.432690 42 " " K "A" 21 0.06000 0.06000 "LYS " " HD3" "    " 1 0 0 FFFFFF  ""  -1 0 1 ""  1 ""  <> 0 0 0 358 358 1 0 358 0 358 358 <> 26.69 <> <> <> 1211 <> <> <>
  359 41 -0.276905 -17.296830 -0.532062 42 " " K "A" 21 0.06000 0.06000 "LYS " " HD2" "    " 1 0 0 FFFFFF  ""  -1 0 1 ""  1 ""  <> 0 0 0 359 359 1 0 359 0 359 359 <> 26.69 <> <> <> 1212 <> <> <>
  360 41 -1.763059 -16.957084 -2.387854 42 " " K "A" 21 0.06000 0.06000 "LYS " " HE3" "    " 1 0 0 FFFFFF  ""  -1 0 1 ""  1 ""  <> 0 0 0 360 360 1 0 360 0 360 360 <> 22.79 <> <> <> 1213 <> <> <>
  361 41 -3.100673 -17.824258 -1.471384 42 " " K "A" 21 0.06000 0.06000 "LYS " " HE2" "    " 1 0 0 FFFFFF  ""  -1 0 1 ""  1 ""  <> 0 0 0 361 361 1 0 361 0 361 361 <> 22.79 <> <> <> 1214 <> <> <>
  362 44 -1.845636 -19.170701 -3.079164 42 " " K "A" 21 0.33000 0.33000 "LYS " " HZ1" "    " 1 0 0 FFFFFF  ""  -1 0 1 ""  1 ""  <> 0 0 0 362 362 1 0 362 0 362 362 <> 22.77 <> <> <> 1215 <> <> <>
  363 44 -0.537652 -19.088937 -2.016025 42 " " K "A" 21 0.33000 0.33000 "LYS " " HZ2" "    " 1 0 0 FFFFFF  ""  -1 0 1 ""  1 ""  <> 0 0 0 363 363 1 0 363 0 363 363 <> 22.77 <> <> <> 1216 <> <> <>
  364 44 -1.939683 -19.683442 -1.514709 42 " " K "A" 21 0.33000 0.33000 "LYS " " HZ3" "    " 1 0 0 FFFFFF  ""  -1 0 1 ""  1 ""  <> 0 0 0 364 364 1 0 364 0 364 364 <> 22.77 <> <> <> 1217 <> <> <>
  365 25 0.377928 -13.212753 3.593996 43 " " R "A" 38 -0.50000 -0.50000 "ARG " " N  " "    " 7 0 0 2E2EFF  ""  0 1 9 ""  1 ""  <> 0 0 0 365 365 1 0 365 1 365 365 1 15.14 173 0 173 173 "CCD mismatch"  <> <>
  366 3 0.656394 -12.606487 4.879805 43 " " R "A" 24 0.14000 0.14000 "ARG " " CA " "    " 6 0 0 808080  ""  0 1 -70 ""  1 ""  FF2E2E  0 0 0 366 366 1 0 366 1 366 366 1 14.04 174 0 174 174 "CCD mismatch"  <> <>
  367 2 -0.301179 -11.449365 5.305211 43 " " R "A" 24 0.50000 0.50000 "ARG " " C  " "    " 6 0 0 808080  ""  0 1 9 ""  1 ""  <> 0 0 0 367 367 1 0 367 0 367 367 1 13.23 175 0 175 175 "CCD mismatch"  <> <>
  368 15 -0.633728 -10.608463 4.420740 43 " " R "A" 70 -0.50000 -0.50000 "ARG " " O  " "    " 8 0 0 FF2E2E  ""  0 1 9 ""  1 ""  <> 0 0 0 368 368 1 0 368 0 368 368 1 10.99 176 0 176 176 "CCD mismatch"  <> <>
  369 3 2.113320 -12.040439 4.914691 43 " " R "A" 24 -0.12000 -0.12000 "ARG " " CB " "    " 6 0 0 808080  ""  0 1 9 ""  1 ""  <> 0 0 0 369 369 1 0 369 2 369 369 1 13.09 177 0 177 177 "CCD mismatch"  <> <>
  370 3 3.023650 -13.320136 4.785336 43 " " R "A" 24 -0.05000 -0.05000 "ARG " " CG " "    " 6 0 0 808080  ""  0 1 9 ""  1 ""  <> 0 0 0 370 370 1 0 370 2 370 370 1 13.89 178 0 178 178 "CCD mismatch"  <> <>
  371 3 4.547133 -13.000003 4.913820 43 " " R "A" 24 0.19000 0.19000 "ARG " " CD " "    " 6 0 0 808080  ""  0 1 9 ""  1 ""  <> 0 0 0 371 371 1 0 371 2 371 371 1 16.51 179 0 179 179 "CCD mismatch"  <> <>
  372 25 4.879954 -12.062364 3.839906 43 " " R "A" 38 -0.69997 -0.69997 "ARG " " NE " "    " 7 0 0 2E2EFF  ""  0 1 9 ""  1 ""  <> 0 0 0 372 372 1 0 372 1 372 372 1 14.72 180 0 180 180 "CCD mismatch"  <> <>
  373 2 5.958388 -11.400823 3.663278 43 " " R "A" 24 0.63990 0.63990 "ARG " " CZ " "    " 6 0 0 808080  ""  0 1 9 ""  1 ""  <> 0 0 0 373 373 1 0 373 0 373 373 1 16.63 181 0 181 181 "CCD mismatch"  <> <>
  374 25 6.928172 -11.409850 4.566988 43 " " R "A" 38 -0.79997 -0.79997 "ARG " " NH1" "    " 7 0 0 2E2EFF  ""  0 1 9 ""  1 ""  <> 0 0 0 374 374 1 0 374 2 374 374 1 23.98 182 0 182 182 "CCD mismatch"  <> <>
  375 31 6.164137 -10.688077 2.537904 43 " " R "A" 38 -0.79997 -0.79997 "ARG " " NH2" "    " 7 1 0 2E2EFF  ""  0 1 9 ""  1 ""  <> 0 0 0 375 375 1 0 375 2 375 375 1 20.94 183 0 183 183 "CCD mismatch"  <> <>
  376 43 1.078681 -13.012491 2.894752 43 " " R "A" 21 0.30000 0.30000 "ARG " " H  " "    " 1 0 0 FFFFFF  ""  -1 0 1 ""  1 ""  <> 0 0 0 376 376 1 0 376 0 376 376 <> 15.14 <> <> <> 1218 <> <> <>
  377 41 0.465901 -13.386695 5.616749 43 " " R "A" 21 0.06000 0.06000 "ARG " " HA " "    " 1 0 0 FFFFFF  ""  -1 0 1 ""  1 ""  <> 0 0 0 377 377 1 0 377 0 377 377 <> 14.04 <> <> <> 1219 <> <> <>
  378 41 2.471926 -11.545244 5.817068 43 " " R "A" 21 0.06000 0.06000 "ARG " " HB3" "    " 1 0 0 FFFFFF  ""  -1 0 1 ""  1 ""  <> 0 0 0 378 378 1 0 378 0 378 378 <> 13.09 <> <> <> 1220 <> <> <>
  379 41 2.357609 -11.429712 4.045532 43 " " R "A" 21 0.06000 0.06000 "ARG " " HB2" "    " 1 0 0 FFFFFF  ""  -1 0 1 ""  1 ""  <> 0 0 0 379 379 1 0 379 0 379 379 <> 13.09 <> <> <> 1221 <> <> <>
  380 41 2.783896 -13.967235 3.941605 43 " " R "A" 21 0.06000 0.06000 "ARG " " HG3" "    " 1 0 0 FFFFFF  ""  -1 0 1 ""  1 ""  <> 0 0 0 380 380 1 0 380 0 380 380 <> 13.89 <> <> <> 1222 <> <> <>
  381 41 2.789553 -13.916225 5.667367 43 " " R "A" 21 0.06000 0.06000 "ARG " " HG2" "    " 1 0 0 FFFFFF  ""  -1 0 1 ""  1 ""  <> 0 0 0 381 381 1 0 381 0 381 381 <> 13.89 <> <> <> 1223 <> <> <>
  382 41 5.113287 -13.931032 4.886359 43 " " R "A" 21 0.06000 0.06000 "ARG " " HD3" "    " 1 0 0 FFFFFF  ""  -1 0 1 ""  1 ""  <> 0 0 0 382 382 1 0 382 0 382 382 <> 16.51 <> <> <> 1224 <> <> <>
  383 41 4.666373 -12.662813 5.943472 43 " " R "A" 21 0.06000 0.06000 "ARG " " HD2" "    " 1 0 0 FFFFFF  ""  -1 0 1 ""  1 ""  <> 0 0 0 383 383 1 0 383 0 383 383 <> 16.51 <> <> <> 1225 <> <> <>
  384 43 4.201914 -12.053014 3.091389 43 " " R "A" 21 0.44000 0.44000 "ARG " " HE " "    " 1 0 0 FFFFFF  ""  -1 0 1 ""  1 ""  <> 0 0 0 384 384 1 0 384 0 384 384 <> 14.72 <> <> <> 1226 <> <> <>
  385 43 7.706419 -10.813699 4.324021 43 " " R "A" 21 0.46000 0.46000 "ARG " "HH12" "    " 1 0 0 FFFFFF  ""  -1 0 1 ""  1 ""  <> 0 0 0 385 385 1 0 385 0 385 385 <> 23.98 <> <> <> 1227 <> <> <>
  386 43 7.026160 -12.013448 5.370832 43 " " R "A" 21 0.46000 0.46000 "ARG " "HH11" "    " 1 0 0 FFFFFF  ""  -1 0 1 ""  1 ""  <> 0 0 0 386 386 1 0 386 0 386 386 <> 23.98 <> <> <> 1228 <> <> <>
  387 44 6.910037 -10.011024 2.464878 43 " " R "A" 21 0.46000 0.46000 "ARG " "HH22" "    " 1 0 0 FFFFFF  ""  -1 0 1 ""  1 ""  <> 0 0 0 387 387 1 0 387 0 387 387 <> 20.94 <> <> <> 1229 <> <> <>
  388 44 5.620604 -10.792741 1.693087 43 " " R "A" 21 0.46000 0.46000 "ARG " "HH21" "    " 1 0 0 FFFFFF  ""  -1 0 1 ""  1 ""  <> 0 0 0 388 388 1 0 388 0 388 388 <> 20.94 <> <> <> 1230 <> <> <>
  389 25 -0.657215 -11.466045 6.587867 44 " " K "A" 38 -0.50000 -0.50000 "LYS " " N  " "    " 7 0 0 2E2EFF  ""  0 1 9 ""  1 ""  <> 0 0 0 389 389 1 0 389 1 389 389 1 13.48 184 0 184 184 "CCD mismatch"  <> <>
  390 3 -1.408685 -10.400506 7.198197 44 " " K "A" 24 0.14000 0.14000 "LYS " " CA " "    " 6 0 0 808080  ""  0 1 -70 ""  1 ""  FF2E2E  0 0 0 390 390 1 0 390 1 390 390 1 12.56 185 0 185 185 "CCD mismatch"  <> <>
  391 2 -0.582119 -9.184923 7.504009 44 " " K "A" 24 0.50000 0.50000 "LYS " " C  " "    " 6 0 0 808080  ""  0 1 9 ""  1 ""  <> 0 0 0 391 391 1 0 391 0 391 391 1 14.32 186 0 186 186 "CCD mismatch"  <> <>
  392 15 0.326621 -9.288156 8.310690 44 " " K "A" 70 -0.50000 -0.50000 "LYS " " O  " "    " 8 0 0 FF2E2E  ""  0 1 9 ""  1 ""  <> 0 0 0 392 392 1 0 392 0 392 392 1 12.92 187 0 187 187 "CCD mismatch"  <> <>
  393 3 -2.258470 -10.800912 8.410498 44 " " K "A" 24 -0.12000 -0.12000 "LYS " " CB " "    " 6 0 0 808080  ""  0 1 9 ""  1 ""  <> 0 0 0 393 393 1 0 393 2 393 393 1 12.73 188 0 188 188 "CCD mismatch"  <> <>
  394 3 -1.512031 -11.505573 9.616067 44 " " K "A" 24 -0.12000 -0.12000 "LYS " " CG " "    " 6 0 0 808080  ""  0 1 9 ""  1 ""  <> 0 0 0 394 394 1 0 394 2 394 394 1 19.86 189 0 189 189 "CCD mismatch"  <> <>
  395 3 -2.371978 -11.661619 10.814484 44 " " K "A" 24 -0.12000 -0.12000 "LYS " " CD " "    " 6 0 0 808080  ""  0 1 9 ""  1 ""  <> 0 0 0 395 395 1 0 395 2 395 395 1 21.99 190 0 190 190 "CCD mismatch"  <> <>
  396 3 -1.555351 -12.393762 11.931798 44 " " K "A" 24 0.19000 0.19000 "LYS " " CE " "    " 6 0 0 808080  ""  0 1 9 ""  1 ""  <> 0 0 0 396 396 1 0 396 2 396 396 1 29.61 191 0 191 191 "CCD mismatch"  <> <>
  397 32 -2.463876 -12.651018 13.107705 44 " " K "A" 38 -0.30000 -0.30000 "LYS " " NZ " "    " 7 1 0 2E2EFF  ""  0 1 9 "%UT"  13 ""  <> 0 0 0 397 397 1 0 397 3 397 397 1 29.82 192 0 192 192 "CCD mismatch"  <> <>
  398 43 -0.122703 -12.127958 7.132173 44 " " K "A" 21 0.30000 0.30000 "LYS " " H  " "    " 1 0 0 FFFFFF  ""  -1 0 1 ""  1 ""  <> 0 0 0 398 398 1 0 398 0 398 398 <> 13.48 <> <> <> 1231 <> <> <>
  399 41 -2.072179 -10.089807 6.391140 44 " " K "A" 21 0.06000 0.06000 "LYS " " HA " "    " 1 0 0 FFFFFF  ""  -1 0 1 ""  1 ""  <> 0 0 0 399 399 1 0 399 0 399 399 <> 12.56 <> <> <> 1232 <> <> <>
  400 41 -3.098062 -11.405214 8.066979 44 " " K "A" 21 0.06000 0.06000 "LYS " " HB3" "    " 1 0 0 FFFFFF  ""  -1 0 1 ""  1 ""  <> 0 0 0 400 400 1 0 400 0 400 400 <> 12.73 <> <> <> 1233 <> <> <>
  401 41 -2.655235 -9.871440 8.818860 44 " " K "A" 21 0.06000 0.06000 "LYS " " HB2" "    " 1 0 0 FFFFFF  ""  -1 0 1 ""  1 ""  <> 0 0 0 401 401 1 0 401 0 401 401 <> 12.73 <> <> <> 1234 <> <> <>
  402 41 -0.499261 -11.126306 9.752286 44 " " K "A" 21 0.06000 0.06000 "LYS " " HG3" "    " 1 0 0 FFFFFF  ""  -1 0 1 ""  1 ""  <> 0 0 0 402 402 1 0 402 0 402 402 <> 19.86 <> <> <> 1235 <> <> <>
  403 41 -1.089166 -12.452672 9.280974 44 " " K "A" 21 0.06000 0.06000 "LYS " " HG2" "    " 1 0 0 FFFFFF  ""  -1 0 1 ""  1 ""  <> 0 0 0 403 403 1 0 403 0 403 403 <> 19.86 <> <> <> 1236 <> <> <>
  404 41 -3.255544 -12.263612 10.602318 44 " " K "A" 21 0.06000 0.06000 "LYS " " HD3" "    " 1 0 0 FFFFFF  ""  -1 0 1 ""  1 ""  <> 0 0 0 404 404 1 0 404 0 404 404 <> 21.99 <> <> <> 1237 <> <> <>
  405 41 -2.827787 -10.720201 11.121190 44 " " K "A" 21 0.06000 0.06000 "LYS " " HD2" "    " 1 0 0 FFFFFF  ""  -1 0 1 ""  1 ""  <> 0 0 0 405 405 1 0 405 0 405 405 <> 21.99 <> <> <> 1238 <> <> <>
  406 41 -0.678016 -11.808372 12.206935 44 " " K "A" 21 0.06000 0.06000 "LYS " " HE3" "    " 1 0 0 FFFFFF  ""  -1 0 1 ""  1 ""  <> 0 0 0 406 406 1 0 406 0 406 406 <> 29.61 <> <> <> 1239 <> <> <>
  407 41 -1.076768 -13.326696 11.633984 44 " " K "A" 21 0.06000 0.06000 "LYS " " HE2" "    " 1 0 0 FFFFFF  ""  -1 0 1 ""  1 ""  <> 0 0 0 407 407 1 0 407 0 407 407 <> 29.61 <> <> <> 1240 <> <> <>
  408 44 -1.896286 -12.921115 13.898266 44 " " K "A" 21 0.33000 0.33000 "LYS " " HZ1" "    " 1 0 0 FFFFFF  ""  -1 0 1 ""  1 ""  <> 0 0 0 408 408 1 0 408 0 408 408 <> 29.82 <> <> <> 1241 <> <> <>
  409 44 -2.967769 -11.807224 13.340516 44 " " K "A" 21 0.33000 0.33000 "LYS " " HZ2" "    " 1 0 0 FFFFFF  ""  -1 0 1 ""  1 ""  <> 0 0 0 409 409 1 0 409 0 409 409 <> 29.82 <> <> <> 1242 <> <> <>
  410 44 -3.166450 -13.358016 12.944476 44 " " K "A" 21 0.33000 0.33000 "LYS " " HZ3" "    " 1 0 0 FFFFFF  ""  -1 0 1 ""  1 ""  <> 0 0 0 410 410 1 0 410 0 410 410 <> 29.82 <> <> <> 1243 <> <> <>
  411 25 -0.930467 -8.032516 6.910636 45 " " G "A" 38 -0.50000 -0.50000 "GLY " " N  " "    " 7 0 0 2E2EFF  ""  2 1 9 ""  1 ""  <> 0 0 0 411 411 1 0 411 1 411 411 1 11.4 193 0 193 193 "CCD mismatch"  <> <>
  412 3 -0.034780 -6.988799 6.482714 45 " " G "A" 24 0.08000 0.08000 "GLY " " CA " "    " 6 0 0 808080  ""  2 1 -70 ""  1 ""  FF2E2E  0 0 0 412 412 1 0 412 2 412 412 1 12.63 194 0 194 194 "CCD mismatch"  <> <>
  413 2 -0.727306 -5.674817 6.777323 45 " " G "A" 24 0.50000 0.50000 "GLY " " C  " "    " 6 0 0 808080  ""  2 1 9 ""  1 ""  <> 0 0 0 413 413 1 0 413 0 413 413 1 9.16 195 0 195 195 "CCD mismatch"  <> <>
  414 15 -1.956538 -5.584506 6.784779 45 " " G "A" 70 -0.50000 -0.50000 "GLY " " O  " "    " 8 0 0 FF2E2E  ""  2 1 9 ""  1 ""  <> 0 0 0 414 414 1 0 414 0 414 414 1 11.41 196 0 196 196 "CCD mismatch"  <> <>
  415 43 -1.705827 -8.117471 6.268997 45 " " G "A" 21 0.30000 0.30000 "GLY " " H  " "    " 1 0 0 FFFFFF  ""  -1 0 1 ""  1 ""  <> 0 0 0 415 415 1 0 415 0 415 415 <> 11.4 <> <> <> 1244 <> <> <>
  416 41 -0.061436 -7.060657 5.395412 45 " " G "A" 21 0.06000 0.06000 "GLY " " HA3" "    " 1 0 0 FFFFFF  ""  -1 0 1 ""  1 ""  <> 0 0 0 416 416 1 0 416 0 416 416 <> 12.63 <> <> <> 1245 <> <> <>
  417 41 0.967146 -7.109750 6.894559 45 " " G "A" 21 0.06000 0.06000 "GLY " " HA2" "    " 1 0 0 FFFFFF  ""  -1 0 1 ""  1 ""  <> 0 0 0 417 417 1 0 417 0 417 417 <> 12.63 <> <> <> 1246 <> <> <>
  418 25 0.112491 -4.621606 6.936571 46 " " L "A" 38 -0.50000 -0.50000 "LEU " " N  " "    " 7 0 0 2E2EFF  ""  2 1 9 ""  1 ""  <> 0 0 0 418 418 1 0 418 1 418 418 1 10.52 197 0 197 197 "CCD mismatch"  <> <>
  419 3 -0.119975 -3.350070 7.404993 46 " " L "A" 24 0.14000 0.14000 "LEU " " CA " "    " 6 0 0 808080  ""  2 1 -70 ""  1 ""  FF2E2E  0 0 0 419 419 1 0 419 1 419 419 1 9.68 198 0 198 198 "CCD mismatch"  <> <>
  420 2 0.711527 -2.387032 6.557311 46 " " L "A" 24 0.50000 0.50000 "LEU " " C  " "    " 6 0 0 808080  ""  2 1 9 ""  1 ""  <> 0 0 0 420 420 1 0 420 0 420 420 1 12.12 199 0 199 199 "CCD mismatch"  <> <>
  421 15 1.956945 -2.415868 6.636088 46 " " L "A" 70 -0.50000 -0.50000 "LEU " " O  " "    " 8 0 0 FF2E2E  ""  2 1 9 ""  1 ""  <> 0 0 0 421 421 1 0 421 0 421 421 1 11.39 200 0 200 200 "CCD mismatch"  <> <>
  422 3 0.153078 -3.226133 8.920172 46 " " L "A" 24 -0.12000 -0.12000 "LEU " " CB " "    " 6 0 0 808080  ""  2 1 9 ""  1 ""  <> 0 0 0 422 422 1 0 422 2 422 422 1 11.25 201 0 201 201 "CCD mismatch"  <> <>
  423 3 -0.100133 -1.869160 9.644740 46 " " L "A" 24 -0.06000 -0.06000 "LEU " " CG " "    " 6 0 0 808080  ""  2 1 9 ""  1 ""  <> 0 0 0 423 423 1 0 423 1 423 423 1 12.74 202 0 202 202 "CCD mismatch"  <> <>
  424 3 -1.522447 -1.463218 9.476330 46 " " L "A" 24 -0.18000 -0.18000 "LEU " " CD1" "    " 6 0 0 808080  ""  2 1 9 ""  1 ""  <> 0 0 0 424 424 1 0 424 3 424 424 1 12.09 203 0 203 203 "CCD mismatch"  <> <>
  425 3 0.211802 -1.843752 11.107125 46 " " L "A" 24 -0.18000 -0.18000 "LEU " " CD2" "    " 6 0 0 808080  ""  2 1 9 ""  1 ""  <> 0 0 0 425 425 1 0 425 3 425 425 1 14.69 204 0 204 204 "CCD mismatch"  <> <>
  426 43 1.065241 -4.956567 6.923649 46 " " L "A" 21 0.30000 0.30000 "LEU " " H  " "    " 1 0 0 FFFFFF  ""  -1 0 1 ""  1 ""  <> 0 0 0 426 426 1 0 426 0 426 426 <> 10.52 <> <> <> 1247 <> <> <>
  427 41 -1.189926 -3.237432 7.230015 46 " " L "A" 21 0.06000 0.06000 "LEU " " HA " "    " 1 0 0 FFFFFF  ""  -1 0 1 ""  1 ""  <> 0 0 0 427 427 1 0 427 0 427 427 <> 9.68 <> <> <> 1248 <> <> <>
  428 41 1.146001 -3.528610 9.252905 46 " " L "A" 21 0.06000 0.06000 "LEU " " HB3" "    " 1 0 0 FFFFFF  ""  -1 0 1 ""  1 ""  <> 0 0 0 428 428 1 0 428 0 428 428 <> 11.25 <> <> <> 1249 <> <> <>
  429 41 -0.517402 -3.835840 9.525824 46 " " L "A" 21 0.06000 0.06000 "LEU " " HB2" "    " 1 0 0 FFFFFF  ""  -1 0 1 ""  1 ""  <> 0 0 0 429 429 1 0 429 0 429 429 <> 11.25 <> <> <> 1250 <> <> <>
  430 41 0.430028 -1.009799 9.234217 46 " " L "A" 21 0.06000 0.06000 "LEU " " HG " "    " 1 0 0 FFFFFF  ""  -1 0 1 ""  1 ""  <> 0 0 0 430 430 1 0 430 0 430 430 <> 12.74 <> <> <> 1251 <> <> <>
  431 41 -1.970323 -1.176383 10.427767 46 " " L "A" 21 0.06000 0.06000 "LEU " "HD11" "    " 1 0 0 FFFFFF  ""  -1 0 1 ""  1 ""  <> 0 0 0 431 431 1 0 431 0 431 431 <> 12.09 <> <> <> 1252 <> <> <>
  432 41 -1.753755 -0.657732 8.779345 46 " " L "A" 21 0.06000 0.06000 "LEU " "HD12" "    " 1 0 0 FFFFFF  ""  -1 0 1 ""  1 ""  <> 0 0 0 432 432 1 0 432 0 432 432 <> 12.09 <> <> <> 1253 <> <> <>
  433 41 -2.176903 -2.200632 9.011563 46 " " L "A" 21 0.06000 0.06000 "LEU " "HD13" "    " 1 0 0 FFFFFF  ""  -1 0 1 ""  1 ""  <> 0 0 0 433 433 1 0 433 0 433 433 <> 12.09 <> <> <> 1254 <> <> <>
  434 41 0.190581 -0.790389 11.386548 46 " " L "A" 21 0.06000 0.06000 "LEU " "HD21" "    " 1 0 0 FFFFFF  ""  -1 0 1 ""  1 ""  <> 0 0 0 434 434 1 0 434 0 434 434 <> 14.69 <> <> <> 1255 <> <> <>
  435 41 -0.446888 -2.262077 11.868197 46 " " L "A" 21 0.06000 0.06000 "LEU " "HD22" "    " 1 0 0 FFFFFF  ""  -1 0 1 ""  1 ""  <> 0 0 0 435 435 1 0 435 0 435 435 <> 14.69 <> <> <> 1256 <> <> <>
  436 41 1.248652 -2.166456 11.201487 46 " " L "A" 21 0.06000 0.06000 "LEU " "HD23" "    " 1 0 0 FFFFFF  ""  -1 0 1 ""  1 ""  <> 0 0 0 436 436 1 0 436 0 436 436 <> 14.69 <> <> <> 1257 <> <> <>
  437 25 0.057007 -1.696959 5.696291 47 " " V "A" 38 -0.50000 -0.50000 "VAL " " N  " "    " 7 0 0 2E2EFF  ""  2 1 9 ""  1 ""  <> 0 0 0 437 437 1 0 437 1 437 437 1 8.56 205 0 205 205 "CCD mismatch"  <> <>
  438 3 0.703252 -0.538588 5.058307 47 " " V "A" 24 0.14000 0.14000 "VAL " " CA " "    " 6 0 0 808080  ""  2 1 -70 ""  1 ""  FF2E2E  0 0 0 438 438 1 0 438 1 438 438 1 8.1 206 0 206 206 "CCD mismatch"  <> <>
  439 2 0.526723 0.750261 5.932692 47 " " V "A" 24 0.50000 0.50000 "VAL " " C  " "    " 6 0 0 808080  ""  2 1 9 ""  1 ""  <> 0 0 0 439 439 1 0 439 0 439 439 1 9.53 207 0 207 207 "CCD mismatch"  <> <>
  440 15 -0.512525 0.916012 6.622657 47 " " V "A" 70 -0.50000 -0.50000 "VAL " " O  " "    " 8 0 0 FF2E2E  ""  2 1 9 ""  1 ""  <> 0 0 0 440 440 1 0 440 0 440 440 1 11.23 208 0 208 208 "CCD mismatch"  <> <>
  441 3 0.027170 -0.158447 3.629296 47 " " V "A" 24 -0.06000 -0.06000 "VAL " " CB " "    " 6 0 0 808080  ""  2 1 9 ""  1 ""  <> 0 0 0 441 441 1 0 441 1 441 441 1 7.88 209 0 209 209 "CCD mismatch"  <> <>
  442 3 0.426405 1.095356 2.947672 47 " " V "A" 24 -0.18000 -0.18000 "VAL " " CG1" "    " 6 0 0 808080  ""  2 1 9 ""  1 ""  <> 0 0 0 442 442 1 0 442 3 442 442 1 8.9 210 0 210 210 "CCD mismatch"  <> <>
  443 3 0.394011 -1.211607 2.594299 47 " " V "A" 24 -0.18000 -0.18000 "VAL " " CG2" "    " 6 0 0 808080  ""  2 1 9 ""  1 ""  <> 0 0 0 443 443 1 0 443 3 443 443 1 10.1 211 0 211 211 "CCD mismatch"  <> <>
  444 43 -0.932223 -1.591292 5.870527 47 " " V "A" 21 0.30000 0.30000 "VAL " " H  " "    " 1 0 0 FFFFFF  ""  -1 0 1 ""  1 ""  <> 0 0 0 444 444 1 0 444 0 444 444 <> 8.56 <> <> <> 1258 <> <> <>
  445 41 1.771871 -0.633839 4.865747 47 " " V "A" 21 0.06000 0.06000 "VAL " " HA " "    " 1 0 0 FFFFFF  ""  -1 0 1 ""  1 ""  <> 0 0 0 445 445 1 0 445 0 445 445 <> 8.1 <> <> <> 1259 <> <> <>
  446 41 -1.053564 -0.157116 3.771114 47 " " V "A" 21 0.06000 0.06000 "VAL " " HB " "    " 1 0 0 FFFFFF  ""  -1 0 1 ""  1 ""  <> 0 0 0 446 446 1 0 446 0 446 446 <> 7.88 <> <> <> 1260 <> <> <>
  447 41 0.103946 1.204857 1.912236 47 " " V "A" 21 0.06000 0.06000 "VAL " "HG11" "    " 1 0 0 FFFFFF  ""  -1 0 1 ""  1 ""  <> 0 0 0 447 447 1 0 447 0 447 447 <> 8.9 <> <> <> 1261 <> <> <>
  448 41 0.124929 1.987677 3.496284 47 " " V "A" 21 0.06000 0.06000 "VAL " "HG12" "    " 1 0 0 FFFFFF  ""  -1 0 1 ""  1 ""  <> 0 0 0 448 448 1 0 448 0 448 448 <> 8.9 <> <> <> 1262 <> <> <>
  449 41 1.509171 1.149371 2.834529 47 " " V "A" 21 0.06000 0.06000 "VAL " "HG13" "    " 1 0 0 FFFFFF  ""  -1 0 1 ""  1 ""  <> 0 0 0 449 449 1 0 449 0 449 449 <> 8.9 <> <> <> 1263 <> <> <>
  450 41 1.452498 -1.255993 2.337908 47 " " V "A" 21 0.06000 0.06000 "VAL " "HG21" "    " 1 0 0 FFFFFF  ""  -1 0 1 ""  1 ""  <> 0 0 0 450 450 1 0 450 0 450 450 <> 10.1 <> <> <> 1264 <> <> <>
  451 41 0.015388 -2.169369 2.951281 47 " " V "A" 21 0.06000 0.06000 "VAL " "HG22" "    " 1 0 0 FFFFFF  ""  -1 0 1 ""  1 ""  <> 0 0 0 451 451 1 0 451 0 451 451 <> 10.1 <> <> <> 1265 <> <> <>
  452 41 -0.210379 -1.074115 1.697690 47 " " V "A" 21 0.06000 0.06000 "VAL " "HG23" "    " 1 0 0 FFFFFF  ""  -1 0 1 ""  1 ""  <> 0 0 0 452 452 1 0 452 0 452 452 <> 10.1 <> <> <> 1266 <> <> <>
  453 25 1.580470 1.584510 5.926179 48 " " Y "A" 38 -0.50000 -0.50000 "TYR " " N  " "    " 7 0 0 2E2EFF  ""  2 1 9 ""  1 ""  <> 0 0 0 453 453 1 0 453 1 453 453 1 8.7 212 0 212 212 "CCD mismatch"  <> <>
  454 3 1.560254 2.834293 6.706478 48 " " Y "A" 24 0.14000 0.14000 "TYR " " CA " "    " 6 0 0 808080  ""  2 1 -70 ""  1 ""  FF2E2E  0 0 0 454 454 1 0 454 1 454 454 1 11.16 213 0 213 213 "CCD mismatch"  <> <>
  455 2 2.409086 3.972325 6.014887 48 " " Y "A" 24 0.50000 0.50000 "TYR " " C  " "    " 6 0 0 808080  ""  2 1 9 ""  1 ""  <> 0 0 0 455 455 1 0 455 0 455 455 1 11.93 214 0 214 214 "CCD mismatch"  <> <>
  456 15 3.427807 3.608047 5.402368 48 " " Y "A" 70 -0.50000 -0.50000 "TYR " " O  " "    " 8 0 0 FF2E2E  ""  2 1 9 ""  1 ""  <> 0 0 0 456 456 1 0 456 0 456 456 1 10.96 215 0 215 215 "CCD mismatch"  <> <>
  457 3 1.833936 2.553278 8.228930 48 " " Y "A" 24 -0.00500 -0.00500 "TYR " " CB " "    " 6 0 0 808080  ""  2 1 9 ""  1 ""  <> 0 0 0 457 457 1 0 457 2 457 457 1 11.13 216 0 216 216 "CCD mismatch"  <> <>
  458 2 3.134410 1.850485 8.590403 48 " " Y "A" 24 -0.11500 -0.11500 "TYR " " CG " "    " 6 0 0 808080  ""  2 1 9 ""  1 ""  <> 0 0 0 458 458 1 0 458 0 458 458 1 13.18 217 0 217 217 "CCD mismatch"  <> <>
  459 2 4.266046 2.620457 8.996090 48 " " Y "A" 24 -0.11500 -0.11500 "TYR " " CD1" "    " 6 0 0 808080  ""  2 1 9 ""  1 ""  <> 0 0 0 459 459 1 0 459 1 459 459 1 13.6 218 0 218 218 "CCD mismatch"  <> <>
  460 2 3.140402 0.438253 8.479598 48 " " Y "A" 24 -0.11500 -0.11500 "TYR " " CD2" "    " 6 0 0 808080  ""  2 1 9 ""  1 ""  <> 0 0 0 460 460 1 0 460 1 460 460 1 18.32 219 0 219 219 "CCD mismatch"  <> <>
  461 2 5.454458 1.858973 9.294478 48 " " Y "A" 24 -0.11500 -0.11500 "TYR " " CE1" "    " 6 0 0 808080  ""  2 1 9 ""  1 ""  <> 0 0 0 461 461 1 0 461 1 461 461 1 16.18 220 0 220 220 "CCD mismatch"  <> <>
  462 2 4.325597 -0.244528 8.893197 48 " " Y "A" 24 -0.11500 -0.11500 "TYR " " CE2" "    " 6 0 0 808080  ""  2 1 9 ""  1 ""  <> 0 0 0 462 462 1 0 462 1 462 462 1 18.81 221 0 221 221 "CCD mismatch"  <> <>
  463 2 5.451753 0.490163 9.337142 48 " " Y "A" 24 0.15000 0.15000 "TYR " " CZ " "    " 6 0 0 808080  ""  2 1 9 ""  1 ""  <> 0 0 0 463 463 1 0 463 0 463 463 1 18.72 222 0 222 222 "CCD mismatch"  <> <>
  464 16 6.505625 -0.201981 9.653441 48 " " Y "A" 70 -0.58500 -0.58500 "TYR " " OH " "    " 8 0 0 FF2E2E  ""  2 1 9 "%UT"  13 ""  <> 0 0 0 464 464 1 0 464 1 464 464 1 20.3 223 0 223 223 "CCD mismatch"  <> <>
  465 43 2.337610 1.465062 5.268478 48 " " Y "A" 21 0.30000 0.30000 "TYR " " H  " "    " 1 0 0 FFFFFF  ""  -1 0 1 ""  1 ""  <> 0 0 0 465 465 1 0 465 0 465 465 <> 8.7 <> <> <> 1267 <> <> <>
  466 41 0.546575 3.229593 6.772001 48 " " Y "A" 21 0.06000 0.06000 "TYR " " HA " "    " 1 0 0 FFFFFF  ""  -1 0 1 ""  1 ""  <> 0 0 0 466 466 1 0 466 0 466 466 <> 11.16 <> <> <> 1268 <> <> <>
  467 41 1.131772 1.818750 8.623309 48 " " Y "A" 21 0.06000 0.06000 "TYR " " HB3" "    " 1 0 0 FFFFFF  ""  -1 0 1 ""  1 ""  <> 0 0 0 467 467 1 0 467 0 467 467 <> 11.13 <> <> <> 1269 <> <> <>
  468 41 1.837146 3.444792 8.856059 48 " " Y "A" 21 0.06000 0.06000 "TYR " " HB2" "    " 1 0 0 FFFFFF  ""  -1 0 1 ""  1 ""  <> 0 0 0 468 468 1 0 468 0 468 468 <> 11.13 <> <> <> 1270 <> <> <>
  469 41 4.186018 3.696914 8.960944 48 " " Y "A" 21 0.11500 0.11500 "TYR " " HD1" "    " 1 0 0 FFFFFF  ""  -1 0 1 ""  1 ""  <> 0 0 0 469 469 1 0 469 0 469 469 <> 13.6 <> <> <> 1271 <> <> <>
  470 41 2.206403 -0.066881 8.282401 48 " " Y "A" 21 0.11500 0.11500 "TYR " " HD2" "    " 1 0 0 FFFFFF  ""  -1 0 1 ""  1 ""  <> 0 0 0 470 470 1 0 470 0 470 470 <> 18.32 <> <> <> 1272 <> <> <>
  471 41 6.246240 2.435331 9.749772 48 " " Y "A" 21 0.11500 0.11500 "TYR " " HE1" "    " 1 0 0 FFFFFF  ""  -1 0 1 ""  1 ""  <> 0 0 0 471 471 1 0 471 0 471 471 <> 16.18 <> <> <> 1273 <> <> <>
  472 41 4.371722 -1.321834 8.953894 48 " " Y "A" 21 0.11500 0.11500 "TYR " " HE2" "    " 1 0 0 FFFFFF  ""  -1 0 1 ""  1 ""  <> 0 0 0 472 472 1 0 472 0 472 472 <> 18.81 <> <> <> 1274 <> <> <>
  473 42 7.306924 0.239490 9.362540 48 " " Y "A" 21 0.43500 0.43500 "TYR " " HH " "    " 1 0 0 FFFFFF  ""  -1 0 1 ""  1 ""  <> 0 0 0 473 473 1 0 473 0 473 473 <> 20.3 <> <> <> 1275 <> <> <>
  474 25 1.987565 5.188080 6.123355 49 " " I "A" 38 -0.50000 -0.50000 "ILE " " N  " "    " 7 0 0 2E2EFF  ""  2 1 9 ""  1 ""  <> 0 0 0 474 474 1 0 474 1 474 474 1 11.69 224 0 224 224 "CCD mismatch"  <> <>
  475 3 2.602553 6.381940 5.551029 49 " " I "A" 24 0.14000 0.14000 "ILE " " CA " "    " 6 0 0 808080  ""  2 1 -70 ""  1 ""  FF2E2E  0 0 0 475 475 1 0 475 1 475 475 1 11.94 225 0 225 225 "CCD mismatch"  <> <>
  476 2 3.219244 7.011428 6.881585 49 " " I "A" 24 0.50000 0.50000 "ILE " " C  " "    " 6 0 0 808080  ""  2 1 9 ""  1 ""  <> 0 0 0 476 476 1 0 476 0 476 476 1 12.45 226 0 226 226 "CCD mismatch"  <> <>
  477 15 2.455826 7.507468 7.790968 49 " " I "A" 70 -0.50000 -0.50000 "ILE " " O  " "    " 8 0 0 FF2E2E  ""  2 1 9 ""  1 ""  <> 0 0 0 477 477 1 0 477 0 477 477 1 12.29 227 0 227 227 "CCD mismatch"  <> <>
  478 3 1.640259 7.406688 4.988882 49 " " I "A" 24 -0.06000 -0.06000 "ILE " " CB " "    " 6 0 0 808080  ""  2 1 9 ""  1 ""  <> 0 0 0 478 478 1 0 478 1 478 478 1 11.74 228 0 228 228 "CCD mismatch"  <> <>
  479 3 0.687184 6.786668 3.946934 49 " " I "A" 24 -0.12000 -0.12000 "ILE " " CG1" "    " 6 0 0 808080  ""  2 1 9 ""  1 ""  <> 0 0 0 479 479 1 0 479 2 479 479 1 15.98 229 0 229 229 "CCD mismatch"  <> <>
  480 3 2.333279 8.703300 4.571691 49 " " I "A" 24 -0.18000 -0.18000 "ILE " " CG2" "    " 6 0 0 808080  ""  2 1 9 ""  1 ""  <> 0 0 0 480 480 1 0 480 3 480 480 1 15.3 230 0 230 230 "CCD mismatch"  <> <>
  481 3 1.259113 6.458317 2.622658 49 " " I "A" 24 -0.18000 -0.18000 "ILE " " CD1" "    " 6 0 0 808080  ""  2 1 9 ""  1 ""  <> 0 0 0 481 481 1 0 481 3 481 481 1 18.56 231 0 231 231 "CCD mismatch"  <> <>
  482 43 1.025890 5.270969 6.420694 49 " " I "A" 21 0.30000 0.30000 "ILE " " H  " "    " 1 0 0 FFFFFF  ""  -1 0 1 ""  1 ""  <> 0 0 0 482 482 1 0 482 0 482 482 <> 11.69 <> <> <> 1276 <> <> <>
  483 41 3.335390 6.078875 4.803232 49 " " I "A" 21 0.06000 0.06000 "ILE " " HA " "    " 1 0 0 FFFFFF  ""  -1 0 1 ""  1 ""  <> 0 0 0 483 483 1 0 483 0 483 483 <> 11.94 <> <> <> 1277 <> <> <>
  484 41 1.063078 7.667574 5.875956 49 " " I "A" 21 0.06000 0.06000 "ILE " " HB " "    " 1 0 0 FFFFFF  ""  -1 0 1 ""  1 ""  <> 0 0 0 484 484 1 0 484 0 484 484 <> 11.74 <> <> <> 1278 <> <> <>
  485 41 -0.069176 7.552478 3.775019 49 " " I "A" 21 0.06000 0.06000 "ILE " "HG13" "    " 1 0 0 FFFFFF  ""  -1 0 1 ""  1 ""  <> 0 0 0 485 485 1 0 485 0 485 485 <> 15.98 <> <> <> 1279 <> <> <>
  486 41 0.234132 5.843181 4.251361 49 " " I "A" 21 0.06000 0.06000 "ILE " "HG12" "    " 1 0 0 FFFFFF  ""  -1 0 1 ""  1 ""  <> 0 0 0 486 486 1 0 486 0 486 486 <> 15.98 <> <> <> 1280 <> <> <>
  487 41 1.625708 9.484210 4.293087 49 " " I "A" 21 0.06000 0.06000 "ILE " "HG21" "    " 1 0 0 FFFFFF  ""  -1 0 1 ""  1 ""  <> 0 0 0 487 487 1 0 487 0 487 487 <> 15.3 <> <> <> 1281 <> <> <>
  488 41 2.985517 9.144275 5.325500 49 " " I "A" 21 0.06000 0.06000 "ILE " "HG22" "    " 1 0 0 FFFFFF  ""  -1 0 1 ""  1 ""  <> 0 0 0 488 488 1 0 488 0 488 488 <> 15.3 <> <> <> 1282 <> <> <>
  489 41 2.911068 8.551565 3.659969 49 " " I "A" 21 0.06000 0.06000 "ILE " "HG23" "    " 1 0 0 FFFFFF  ""  -1 0 1 ""  1 ""  <> 0 0 0 489 489 1 0 489 0 489 489 <> 15.3 <> <> <> 1283 <> <> <>
  490 41 1.278300 7.247288 1.870822 49 " " I "A" 21 0.06000 0.06000 "ILE " "HD11" "    " 1 0 0 FFFFFF  ""  -1 0 1 ""  1 ""  <> 0 0 0 490 490 1 0 490 0 490 490 <> 18.56 <> <> <> 1284 <> <> <>
  491 41 2.252328 6.023987 2.736594 49 " " I "A" 21 0.06000 0.06000 "ILE " "HD12" "    " 1 0 0 FFFFFF  ""  -1 0 1 ""  1 ""  <> 0 0 0 491 491 1 0 491 0 491 491 <> 18.56 <> <> <> 1285 <> <> <>
  492 41 0.645095 5.661091 2.203718 49 " " I "A" 21 0.06000 0.06000 "ILE " "HD13" "    " 1 0 0 FFFFFF  ""  -1 0 1 ""  1 ""  <> 0 0 0 492 492 1 0 492 0 492 492 <> 18.56 <> <> <> 1286 <> <> <>
  493 25 4.574129 7.105230 6.945634 50 " " Q "A" 38 -0.50000 -0.50000 "GLN " " N  " "    " 7 0 0 2E2EFF  ""  2 1 9 ""  1 ""  <> 0 0 0 493 493 1 0 493 1 493 493 1 12.16 232 0 232 232 "CCD mismatch"  <> <>
  494 3 5.317761 7.509259 8.088212 50 " " Q "A" 24 0.14000 0.14000 "GLN " " CA " "    " 6 0 0 808080  ""  2 1 -70 ""  1 ""  FF2E2E  0 0 0 494 494 1 0 494 1 494 494 1 16.12 233 0 233 233 "CCD mismatch"  <> <>
  495 2 6.111908 8.821819 7.800557 50 " " Q "A" 24 0.50000 0.50000 "GLN " " C  " "    " 6 0 0 808080  ""  2 1 9 ""  1 ""  <> 0 0 0 495 495 1 0 495 0 495 495 1 18.46 234 0 234 234 "CCD mismatch"  <> <>
  496 15 6.846531 8.878844 6.819938 50 " " Q "A" 70 -0.50000 -0.50000 "GLN " " O  " "    " 8 0 0 FF2E2E  ""  2 1 9 ""  1 ""  <> 0 0 0 496 496 1 0 496 0 496 496 1 14.68 235 0 235 235 "CCD mismatch"  <> <>
  497 3 6.211759 6.307007 8.537482 50 " " Q "A" 24 -0.12000 -0.12000 "GLN " " CB " "    " 6 0 0 808080  ""  2 1 9 ""  1 ""  <> 0 0 0 497 497 1 0 497 2 497 497 1 14.89 236 0 236 236 "CCD mismatch"  <> <>
  498 3 7.334753 6.497400 9.724040 50 " " Q "A" 24 -0.12000 -0.12000 "GLN " " CG " "    " 6 0 0 808080  ""  2 1 9 ""  1 ""  <> 0 0 0 498 498 1 0 498 2 498 498 1 22.06 237 0 237 237 "CCD mismatch"  <> <>
  499 2 7.985481 5.146491 9.992560 50 " " Q "A" 24 0.50000 0.50000 "GLN " " CD " "    " 6 0 0 808080  ""  2 1 9 "%UT"  13 "Flip"  <> 0 0 0 499 499 1 0 499 0 499 499 1 29.49 238 0 238 238 "CCD mismatch"  <> "Flip" 
  500 15 8.411040 4.396025 9.128230 50 " " Q "A" 70 -0.50000 -0.50000 "GLN " " OE1" "    " 8 0 0 FF2E2E  ""  2 1 9 ""  1 ""  <> 0 0 0 500 500 1 0 500 0 500 500 1 31.22 239 0 239 239 "CCD mismatch"  <> <>
  501 25 8.176552 4.829128 11.255690 50 " " Q "A" 38 -0.76000 -0.76000 "GLN " " NE2" "    " 7 0 0 2E2EFF  ""  2 1 9 ""  1 ""  <> 0 0 0 501 501 1 0 501 2 501 501 1 33.76 240 0 240 240 "CCD mismatch"  <> <>
  502 43 5.158896 6.705982 6.225392 50 " " Q "A" 21 0.30000 0.30000 "GLN " " H  " "    " 1 0 0 FFFFFF  ""  -1 0 1 ""  1 ""  <> 0 0 0 502 502 1 0 502 0 502 502 <> 12.16 <> <> <> 1287 <> <> <>
  503 41 4.608907 7.765438 8.875611 50 " " Q "A" 21 0.06000 0.06000 "GLN " " HA " "    " 1 0 0 FFFFFF  ""  -1 0 1 ""  1 ""  <> 0 0 0 503 503 1 0 503 0 503 503 <> 16.12 <> <> <> 1288 <> <> <>
  504 41 6.817619 5.995903 7.686454 50 " " Q "A" 21 0.06000 0.06000 "GLN " " HB3" "    " 1 0 0 FFFFFF  ""  -1 0 1 ""  1 ""  <> 0 0 0 504 504 1 0 504 0 504 504 <> 14.89 <> <> <> 1289 <> <> <>
  505 41 5.559788 5.457058 8.739026 50 " " Q "A" 21 0.06000 0.06000 "GLN " " HB2" "    " 1 0 0 FFFFFF  ""  -1 0 1 ""  1 ""  <> 0 0 0 505 505 1 0 505 0 505 505 <> 14.89 <> <> <> 1290 <> <> <>
  506 41 6.931028 6.746102 10.705494 50 " " Q "A" 21 0.06000 0.06000 "GLN " " HG3" "    " 1 0 0 FFFFFF  ""  -1 0 1 ""  1 ""  <> 0 0 0 506 506 1 0 506 0 506 506 <> 22.06 <> <> <> 1291 <> <> <>
  507 41 8.073745 7.267930 9.504324 50 " " Q "A" 21 0.06000 0.06000 "GLN " " HG2" "    " 1 0 0 FFFFFF  ""  -1 0 1 ""  1 ""  <> 0 0 0 507 507 1 0 507 0 507 507 <> 22.06 <> <> <> 1292 <> <> <>
  508 43 8.678442 3.988739 11.504593 50 " " Q "A" 21 0.38000 0.38000 "GLN " "HE22" "    " 1 0 0 FFFFFF  ""  -1 0 1 ""  1 ""  <> 0 0 0 508 508 1 0 508 0 508 508 <> 33.76 <> <> <> 1293 <> <> <>
  509 43 7.644259 5.299087 11.973954 50 " " Q "A" 21 0.38000 0.38000 "GLN " "HE21" "    " 1 0 0 FFFFFF  ""  -1 0 1 ""  1 ""  <> 0 0 0 509 509 1 0 509 0 509 509 <> 33.76 <> <> <> 1294 <> <> <>
  510 25 6.085559 9.749868 8.670796 51 " " Q "A" 38 -0.50000 -0.50000 "GLN " " N  " "    " 7 0 0 2E2EFF  ""  2 1 9 ""  1 ""  <> 0 0 0 510 510 1 0 510 1 510 510 1 15.21 241 0 241 241 "CCD mismatch"  <> <>
  511 3 6.989630 10.881876 8.840727 51 " " Q "A" 24 0.14000 0.14000 "GLN " " CA " "    " 6 0 0 808080  ""  2 1 -70 ""  1 ""  FF2E2E  0 0 0 511 511 1 0 511 1 511 511 1 14.75 242 0 242 242 "CCD mismatch"  <> <>
  512 2 8.274421 10.471493 9.478297 51 " " Q "A" 24 0.50000 0.50000 "GLN " " C  " "    " 6 0 0 808080  ""  2 1 9 ""  1 ""  <> 0 0 0 512 512 1 0 512 0 512 512 1 17.02 243 0 243 243 "CCD mismatch"  <> <>
  513 15 8.295131 9.722603 10.467578 51 " " Q "A" 70 -0.50000 -0.50000 "GLN " " O  " "    " 8 0 0 FF2E2E  ""  2 1 9 ""  1 ""  <> 0 0 0 513 513 1 0 513 0 513 513 1 17.17 244 0 244 244 "CCD mismatch"  <> <>
  514 3 6.222453 11.877586 9.773707 51 " " Q "A" 24 -0.12000 -0.12000 "GLN " " CB " "    " 6 0 0 808080  ""  2 1 9 ""  1 ""  <> 0 0 0 514 514 1 0 514 2 514 514 1 16.63 245 0 245 245 "CCD mismatch"  <> <>
  515 3 6.783707 13.270908 10.009800 51 " " Q "A" 24 -0.12000 -0.12000 "GLN " " CG " "    " 6 0 0 808080  ""  2 1 9 ""  1 ""  <> 0 0 0 515 515 1 0 515 2 515 515 1 17.03 246 0 246 246 "CCD mismatch"  <> <>
  516 2 6.046962 14.055407 11.101285 51 " " Q "A" 24 0.50000 0.50000 "GLN " " CD " "    " 6 0 0 808080  ""  2 1 9 "%UT"  13 ""  <> 0 0 0 516 516 1 0 516 0 516 516 1 22.8 247 0 247 247 "CCD mismatch"  <> "No Flip" 
  517 15 4.886672 14.440021 10.973298 51 " " Q "A" 70 -0.50000 -0.50000 "GLN " " OE1" "    " 8 0 0 FF2E2E  ""  2 1 9 ""  1 ""  <> 0 0 0 517 517 1 0 517 0 517 517 1 22.52 248 0 248 248 "CCD mismatch"  <> <>
  518 25 6.746552 14.372453 12.160212 51 " " Q "A" 38 -0.76000 -0.76000 "GLN " " NE2" "    " 7 0 0 2E2EFF  ""  2 1 9 ""  1 ""  <> 0 0 0 518 518 1 0 518 2 518 518 1 20.7 249 0 249 249 "CCD mismatch"  <> <>
  519 43 5.528270 9.560123 9.491482 51 " " Q "A" 21 0.30000 0.30000 "GLN " " H  " "    " 1 0 0 FFFFFF  ""  -1 0 1 ""  1 ""  <> 0 0 0 519 519 1 0 519 0 519 519 <> 15.21 <> <> <> 1295 <> <> <>
  520 41 7.183262 11.462802 7.938988 51 " " Q "A" 21 0.06000 0.06000 "GLN " " HA " "    " 1 0 0 FFFFFF  ""  -1 0 1 ""  1 ""  <> 0 0 0 520 520 1 0 520 0 520 520 <> 14.75 <> <> <> 1296 <> <> <>
  521 41 6.181515 11.378821 10.742035 51 " " Q "A" 21 0.06000 0.06000 "GLN " " HB3" "    " 1 0 0 FFFFFF  ""  -1 0 1 ""  1 ""  <> 0 0 0 521 521 1 0 521 0 521 521 <> 16.63 <> <> <> 1297 <> <> <>
  522 41 5.209043 12.009335 9.394574 51 " " Q "A" 21 0.06000 0.06000 "GLN " " HB2" "    " 1 0 0 FFFFFF  ""  -1 0 1 ""  1 ""  <> 0 0 0 522 522 1 0 522 0 522 522 <> 16.63 <> <> <> 1298 <> <> <>
  523 41 6.739672 13.728600 9.021529 51 " " Q "A" 21 0.06000 0.06000 "GLN " " HG3" "    " 1 0 0 FFFFFF  ""  -1 0 1 ""  1 ""  <> 0 0 0 523 523 1 0 523 0 523 523 <> 17.03 <> <> <> 1299 <> <> <>
  524 41 7.864229 13.222388 10.144774 51 " " Q "A" 21 0.06000 0.06000 "GLN " " HG2" "    " 1 0 0 FFFFFF  ""  -1 0 1 ""  1 ""  <> 0 0 0 524 524 1 0 524 0 524 524 <> 17.03 <> <> <> 1300 <> <> <>
  525 43 6.313123 14.799351 12.966437 51 " " Q "A" 21 0.38000 0.38000 "GLN " "HE22" "    " 1 0 0 FFFFFF  ""  -1 0 1 ""  1 ""  <> 0 0 0 525 525 1 0 525 0 525 525 <> 20.7 <> <> <> 1301 <> <> <>
  526 43 7.732749 14.181412 12.265175 51 " " Q "A" 21 0.38000 0.38000 "GLN " "HE21" "    " 1 0 0 FFFFFF  ""  -1 0 1 ""  1 ""  <> 0 0 0 526 526 1 0 526 0 526 526 <> 20.7 <> <> <> 1302 <> <> <>
  527 25 9.369892 11.069330 9.014899 52 " " T "A" 38 -0.50000 -0.50000 "THR " " N  " "    " 7 0 0 2E2EFF  ""  0 1 9 ""  1 ""  <> 0 0 0 527 527 1 0 527 1 527 527 1 17.32 250 0 250 250 "CCD mismatch"  <> <>
  528 3 10.679532 10.668245 9.526232 52 " " T "A" 24 0.14000 0.14000 "THR " " CA " "    " 6 0 0 808080  ""  0 1 -70 ""  1 ""  FF2E2E  0 0 0 528 528 1 0 528 1 528 528 1 14.39 251 0 251 251 "CCD mismatch"  <> <>
  529 2 11.705365 11.815284 9.279049 52 " " T "A" 24 0.50000 0.50000 "THR " " C  " "    " 6 0 0 808080  ""  0 1 9 ""  1 ""  <> 0 0 0 529 529 1 0 529 0 529 529 1 18.16 252 0 252 252 "CCD mismatch"  <> <>
  530 15 11.330094 12.965613 8.957545 52 " " T "A" 70 -0.50000 -0.50000 "THR " " O  " "    " 8 0 0 FF2E2E  ""  0 1 9 ""  1 ""  <> 0 0 0 530 530 1 0 530 0 530 530 1 18.43 253 0 253 253 "CCD mismatch"  <> <>
  531 3 11.129821 9.307991 8.837985 52 " " T "A" 24 0.20500 0.20500 "THR " " CB " "    " 6 0 0 808080  ""  0 1 9 ""  1 ""  <> 0 0 0 531 531 1 0 531 1 531 531 1 20.3 254 0 254 254 "CCD mismatch"  <> <>
  532 16 12.325709 8.718260 9.508854 52 " " T "A" 70 -0.68300 -0.68300 "THR " " OG1" "    " 8 0 0 FF2E2E  ""  0 1 9 "%UT"  13 ""  <> 0 0 0 532 532 1 0 532 1 532 532 1 17.29 255 0 255 255 "CCD mismatch"  <> <>
  533 3 11.379942 9.266143 7.275563 52 " " T "A" 24 -0.18000 -0.18000 "THR " " CG2" "    " 6 0 0 808080  ""  0 1 9 ""  1 ""  <> 0 0 0 533 533 1 0 533 3 533 533 1 20.33 256 0 256 256 "CCD mismatch"  <> <>
  534 43 9.310610 11.852790 8.380251 52 " " T "A" 21 0.30000 0.30000 "THR " " H  " "    " 1 0 0 FFFFFF  ""  -1 0 1 ""  1 ""  <> 0 0 0 534 534 1 0 534 0 534 534 <> 17.32 <> <> <> 1303 <> <> <>
  535 41 10.656938 10.510405 10.604506 52 " " T "A" 21 0.06000 0.06000 "THR " " HA " "    " 1 0 0 FFFFFF  ""  -1 0 1 ""  1 ""  <> 0 0 0 535 535 1 0 535 0 535 535 <> 14.39 <> <> <> 1304 <> <> <>
  536 41 10.356693 8.566699 9.040116 52 " " T "A" 21 0.06000 0.06000 "THR " " HB " "    " 1 0 0 FFFFFF  ""  -1 0 1 ""  1 ""  <> 0 0 0 536 536 1 0 536 0 536 536 <> 20.3 <> <> <> 1305 <> <> <>
  537 42 12.051927 8.358069 10.355557 52 " " T "A" 21 0.41800 0.41800 "THR " " HG1" "    " 1 0 0 FFFFFF  ""  -1 0 1 ""  1 ""  <> 0 0 0 537 537 1 0 537 0 537 537 <> 17.29 <> <> <> 1306 <> <> <>
  538 41 11.758338 8.313055 6.906050 52 " " T "A" 21 0.06000 0.06000 "THR " "HG21" "    " 1 0 0 FFFFFF  ""  -1 0 1 ""  1 ""  <> 0 0 0 538 538 1 0 538 0 538 538 <> 20.33 <> <> <> 1307 <> <> <>
  539 41 10.482934 9.468380 6.690263 52 " " T "A" 21 0.06000 0.06000 "THR " "HG22" "    " 1 0 0 FFFFFF  ""  -1 0 1 ""  1 ""  <> 0 0 0 539 539 1 0 539 0 539 539 <> 20.33 <> <> <> 1308 <> <> <>
  540 41 12.007881 10.119319 7.018885 52 " " T "A" 21 0.06000 0.06000 "THR " "HG23" "    " 1 0 0 FFFFFF  ""  -1 0 1 ""  1 ""  <> 0 0 0 540 540 1 0 540 0 540 540 <> 20.33 <> <> <> 1309 <> <> <>
  541 25 12.998090 11.552298 9.419726 53 " " D "A" 38 -0.50000 -0.50000 "ASP " " N  " "    " 7 0 0 2E2EFF  ""  0 1 9 ""  1 ""  <> 0 0 0 541 541 1 0 541 1 541 541 1 19.51 257 0 257 257 "CCD mismatch"  <> <>
  542 3 14.069059 12.548042 9.499468 53 " " D "A" 24 0.14000 0.14000 "ASP " " CA " "    " 6 0 0 808080  ""  0 1 -70 ""  1 ""  FF2E2E  0 0 0 542 542 1 0 542 1 542 542 1 25.09 258 0 258 258 "CCD mismatch"  <> <>
  543 2 14.434502 13.116286 8.098872 53 " " D "A" 24 0.50000 0.50000 "ASP " " C  " "    " 6 0 0 808080  ""  0 1 9 ""  1 ""  <> 0 0 0 543 543 1 0 543 0 543 543 1 22.18 259 0 259 259 "CCD mismatch"  <> <>
  544 15 15.033689 14.106686 7.973540 53 " " D "A" 70 -0.50000 -0.50000 "ASP " " O  " "    " 8 0 0 FF2E2E  ""  0 1 9 ""  1 ""  <> 0 0 0 544 544 1 0 544 0 544 544 1 23.7 260 0 260 260 "CCD mismatch"  <> <>
  545 3 15.337961 12.136829 10.270190 53 " " D "A" 24 -0.22000 -0.22000 "ASP " " CB " "    " 6 0 0 808080  ""  0 1 9 ""  1 ""  <> 0 0 0 545 545 1 0 545 2 545 545 1 28.29 261 0 261 261 "CCD mismatch"  <> <>
  546 2 15.261716 11.550180 11.699458 53 " " D "A" 24 0.70000 0.70000 "ASP " " CG " "    " 6 0 0 808080  ""  0 1 9 "%UT"  13 ""  <> 0 0 0 546 546 1 0 546 0 546 546 1 38.53 262 0 262 262 "CCD mismatch"  <> <>
  547 15 14.155952 11.514845 12.284461 53 " " D "A" 70 -0.80000 -0.80000 "ASP " " OD1" "    " 8 0 0 FF2E2E  ""  0 1 9 ""  1 ""  <> 0 0 0 547 547 1 0 547 0 547 547 1 46 263 0 263 263 "CCD mismatch"  <> <>
  548 18 16.300656 11.080225 12.210192 53 " " D "A" 70 -0.80000 -0.80000 "ASP " " OD2" "    " 8 -1 0 FF2E2E  ""  0 1 9 ""  1 ""  <> 0 0 0 548 548 1 0 548 0 548 548 1 49.68 264 0 264 264 "CCD mismatch"  <> <>
  549 43 13.311943 10.600188 9.542542 53 " " D "A" 21 0.30000 0.30000 "ASP " " H  " "    " 1 0 0 FFFFFF  ""  -1 0 1 ""  1 ""  <> 0 0 0 549 549 1 0 549 0 549 549 <> 19.51 <> <> <> 1310 <> <> <>
  550 41 13.674067 13.444834 9.976801 53 " " D "A" 21 0.06000 0.06000 "ASP " " HA " "    " 1 0 0 FFFFFF  ""  -1 0 1 ""  1 ""  <> 0 0 0 550 550 1 0 550 0 550 550 <> 25.09 <> <> <> 1311 <> <> <>
  551 41 15.938276 13.040532 10.375273 53 " " D "A" 21 0.06000 0.06000 "ASP " " HB3" "    " 1 0 0 FFFFFF  ""  -1 0 1 ""  1 ""  <> 0 0 0 551 551 1 0 551 0 551 551 <> 28.29 <> <> <> 1312 <> <> <>
  552 41 15.988409 11.451920 9.726204 53 " " D "A" 21 0.06000 0.06000 "ASP " " HB2" "    " 1 0 0 FFFFFF  ""  -1 0 1 ""  1 ""  <> 0 0 0 552 552 1 0 552 0 552 552 <> 28.29 <> <> <> 1313 <> <> <>
  553 25 13.891053 12.478820 7.004478 54 " " D "A" 38 -0.50000 -0.50000 "ASP " " N  " "    " 7 0 0 2E2EFF  ""  0 1 9 ""  1 ""  <> 0 0 0 553 553 1 0 553 1 553 553 1 21.89 265 0 265 265 "CCD mismatch"  <> <>
  554 3 13.851416 12.937464 5.588799 54 " " D "A" 24 0.14000 0.14000 "ASP " " CA " "    " 6 0 0 808080  ""  0 1 -70 ""  1 ""  FF2E2E  0 0 0 554 554 1 0 554 1 554 554 1 20.84 266 0 266 266 "CCD mismatch"  <> <>
  555 2 12.771028 13.995784 5.485267 54 " " D "A" 24 0.50000 0.50000 "ASP " " C  " "    " 6 0 0 808080  ""  0 1 9 ""  1 ""  <> 0 0 0 555 555 1 0 555 0 555 555 1 20.96 267 0 267 267 "CCD mismatch"  <> <>
  556 15 11.739909 13.918922 6.180052 54 " " D "A" 70 -0.50000 -0.50000 "ASP " " O  " "    " 8 0 0 FF2E2E  ""  0 1 9 ""  1 ""  <> 0 0 0 556 556 1 0 556 0 556 556 1 18.51 268 0 268 268 "CCD mismatch"  <> <>
  557 3 13.564697 11.826262 4.538741 54 " " D "A" 24 -0.22000 -0.22000 "ASP " " CB " "    " 6 0 0 808080  ""  0 1 9 ""  1 ""  <> 0 0 0 557 557 1 0 557 2 557 557 1 19.86 269 0 269 269 "CCD mismatch"  <> <>
  558 2 14.620304 10.761456 4.369292 54 " " D "A" 24 0.70000 0.70000 "ASP " " CG " "    " 6 0 0 808080  ""  0 1 9 "%UT"  13 ""  <> 0 0 0 558 558 1 0 558 0 558 558 1 20.63 270 0 270 270 "CCD mismatch"  <> <>
  559 15 14.476875 10.003763 3.402588 54 " " D "A" 70 -0.80000 -0.80000 "ASP " " OD1" "    " 8 0 0 FF2E2E  ""  0 1 9 ""  1 ""  <> 0 0 0 559 559 1 0 559 0 559 559 1 17.95 271 0 271 271 "CCD mismatch"  <> <>
  560 18 15.574695 10.619520 5.164335 54 " " D "A" 70 -0.80000 -0.80000 "ASP " " OD2" "    " 8 -1 0 FF2E2E  ""  0 1 9 ""  1 ""  <> 0 0 0 560 560 1 0 560 0 560 560 1 20.41 272 0 272 272 "CCD mismatch"  <> <>
  561 43 13.062807 11.908628 7.099288 54 " " D "A" 21 0.30000 0.30000 "ASP " " H  " "    " 1 0 0 FFFFFF  ""  -1 0 1 ""  1 ""  <> 0 0 0 561 561 1 0 561 0 561 561 <> 21.89 <> <> <> 1314 <> <> <>
  562 41 14.796171 13.419692 5.337809 54 " " D "A" 21 0.06000 0.06000 "ASP " " HA " "    " 1 0 0 FFFFFF  ""  -1 0 1 ""  1 ""  <> 0 0 0 562 562 1 0 562 0 562 562 <> 20.84 <> <> <> 1315 <> <> <>
  563 41 13.234780 12.233337 3.582945 54 " " D "A" 21 0.06000 0.06000 "ASP " " HB3" "    " 1 0 0 FFFFFF  ""  -1 0 1 ""  1 ""  <> 0 0 0 563 563 1 0 563 0 563 563 <> 19.86 <> <> <> 1316 <> <> <>
  564 41 12.714039 11.232961 4.874116 54 " " D "A" 21 0.06000 0.06000 "ASP " " HB2" "    " 1 0 0 FFFFFF  ""  -1 0 1 ""  1 ""  <> 0 0 0 564 564 1 0 564 0 564 564 <> 19.86 <> <> <> 1317 <> <> <>
  565 25 13.016387 14.949348 4.560873 55 " " S "A" 38 -0.50000 -0.50000 "SER " " N  " "    " 7 0 0 2E2EFF  ""  0 1 9 ""  1 ""  <> 0 0 0 565 565 1 0 565 1 565 565 1 18.05 273 0 273 273 "CCD mismatch"  <> <>
  566 3 12.029327 15.921416 4.184814 55 " " S "A" 24 0.14000 0.14000 "SER " " CA " "    " 6 0 0 808080  ""  0 1 -70 ""  1 ""  FF2E2E  0 0 0 566 566 1 0 566 1 566 566 1 18.07 274 0 274 274 "CCD mismatch"  <> <>
  567 2 10.716501 15.490486 3.482718 55 " " S "A" 24 0.50000 0.50000 "SER " " C  " "    " 6 0 0 808080  ""  0 1 9 ""  1 ""  <> 0 0 0 567 567 1 0 567 0 567 567 1 14.71 275 0 275 275 "CCD mismatch"  <> <>
  568 15 9.804509 16.239235 3.259553 55 " " S "A" 70 -0.50000 -0.50000 "SER " " O  " "    " 8 0 0 FF2E2E  ""  0 1 9 ""  1 ""  <> 0 0 0 568 568 1 0 568 0 568 568 1 16.32 276 0 276 276 "CCD mismatch"  <> <>
  569 3 12.684625 17.132201 3.409367 55 " " S "A" 24 0.14500 0.14500 "SER " " CB " "    " 6 0 0 808080  ""  0 1 9 ""  1 ""  <> 0 0 0 569 569 1 0 569 2 569 569 1 25.94 277 0 277 277 "CCD mismatch"  <> <>
  570 16 13.311678 16.766573 2.162285 55 " " S "A" 70 -0.68300 -0.68300 "SER " " OG " "    " 8 0 0 FF2E2E  ""  0 1 9 "%UT"  13 ""  <> 0 0 0 570 570 1 0 570 1 570 570 1 27.7 278 0 278 278 "CCD mismatch"  <> <>
  571 43 13.886280 14.955990 4.047702 55 " " S "A" 21 0.30000 0.30000 "SER " " H  " "    " 1 0 0 FFFFFF  ""  -1 0 1 ""  1 ""  <> 0 0 0 571 571 1 0 571 0 571 571 <> 18.05 <> <> <> 1318 <> <> <>
  572 41 11.617256 16.296487 5.121627 55 " " S "A" 21 0.06000 0.06000 "SER " " HA " "    " 1 0 0 FFFFFF  ""  -1 0 1 ""  1 ""  <> 0 0 0 572 572 1 0 572 0 572 572 <> 18.07 <> <> <> 1319 <> <> <>
  573 41 13.432243 17.617123 4.037076 55 " " S "A" 21 0.06000 0.06000 "SER " " HB3" "    " 1 0 0 FFFFFF  ""  -1 0 1 ""  1 ""  <> 0 0 0 573 573 1 0 573 0 573 573 <> 25.94 <> <> <> 1320 <> <> <>
  574 41 11.905931 17.870933 3.219602 55 " " S "A" 21 0.06000 0.06000 "SER " " HB2" "    " 1 0 0 FFFFFF  ""  -1 0 1 ""  1 ""  <> 0 0 0 574 574 1 0 574 0 574 574 <> 25.94 <> <> <> 1321 <> <> <>
  575 42 14.078727 16.234069 2.385165 55 " " S "A" 21 0.41800 0.41800 "SER " " HG " "    " 1 0 0 FFFFFF  ""  -1 0 1 ""  1 ""  <> 0 0 0 575 575 1 0 575 0 575 575 <> 27.7 <> <> <> 1322 <> <> <>
  576 25 10.736485 14.222749 3.005042 56 " " L "A" 38 -0.50000 -0.50000 "LEU " " N  " "    " 7 0 0 2E2EFF  ""  0 1 9 ""  1 ""  <> 0 0 0 576 576 1 0 576 1 576 576 1 14.49 279 0 279 279 "CCD mismatch"  <> <>
  577 3 9.772155 13.564299 2.212052 56 " " L "A" 24 0.14000 0.14000 "LEU " " CA " "    " 6 0 0 808080  ""  0 1 -70 ""  1 ""  FF2E2E  0 0 0 577 577 1 0 577 1 577 577 1 12.13 280 0 280 280 "CCD mismatch"  <> <>
  578 2 9.362513 12.386320 3.107659 56 " " L "A" 24 0.50000 0.50000 "LEU " " C  " "    " 6 0 0 808080  ""  0 1 9 ""  1 ""  <> 0 0 0 578 578 1 0 578 0 578 578 1 13.26 281 0 281 281 "CCD mismatch"  <> <>
  579 15 10.307335 11.720228 3.621274 56 " " L "A" 70 -0.50000 -0.50000 "LEU " " O  " "    " 8 0 0 FF2E2E  ""  0 1 9 ""  1 ""  <> 0 0 0 579 579 1 0 579 0 579 579 1 13.12 282 0 282 282 "CCD mismatch"  <> <>
  580 3 10.370704 13.193043 0.904449 56 " " L "A" 24 -0.12000 -0.12000 "LEU " " CB " "    " 6 0 0 808080  ""  0 1 9 ""  1 ""  <> 0 0 0 580 580 1 0 580 2 580 580 1 11.1 283 0 283 283 "CCD mismatch"  <> <>
  581 3 10.978248 14.410657 0.044678 56 " " L "A" 24 -0.06000 -0.06000 "LEU " " CG " "    " 6 0 0 808080  ""  0 1 9 ""  1 ""  <> 0 0 0 581 581 1 0 581 1 581 581 1 12.1 284 0 284 284 "CCD mismatch"  <> <>
  582 3 11.706866 13.897333 -1.148204 56 " " L "A" 24 -0.18000 -0.18000 "LEU " " CD1" "    " 6 0 0 808080  ""  0 1 9 ""  1 ""  <> 0 0 0 582 582 1 0 582 3 582 582 1 16.66 285 0 285 285 "CCD mismatch"  <> <>
  583 3 9.785046 15.427411 -0.247408 56 " " L "A" 24 -0.18000 -0.18000 "LEU " " CD2" "    " 6 0 0 808080  ""  0 1 9 ""  1 ""  <> 0 0 0 583 583 1 0 583 3 583 583 1 14.24 286 0 286 286 "CCD mismatch"  <> <>
  584 43 11.401632 13.496362 3.228740 56 " " L "A" 21 0.30000 0.30000 "LEU " " H  " "    " 1 0 0 FFFFFF  ""  -1 0 1 ""  1 ""  <> 0 0 0 584 584 1 0 584 0 584 584 <> 14.49 <> <> <> 1323 <> <> <>
  585 41 8.897438 14.176348 1.992127 56 " " L "A" 21 0.06000 0.06000 "LEU " " HA " "    " 1 0 0 FFFFFF  ""  -1 0 1 ""  1 ""  <> 0 0 0 585 585 1 0 585 0 585 585 <> 12.13 <> <> <> 1324 <> <> <>
  586 41 9.645688 12.583248 0.365376 56 " " L "A" 21 0.06000 0.06000 "LEU " " HB3" "    " 1 0 0 FFFFFF  ""  -1 0 1 ""  1 ""  <> 0 0 0 586 586 1 0 586 0 586 586 <> 11.1 <> <> <> 1325 <> <> <>
  587 41 11.132213 12.461091 1.173614 56 " " L "A" 21 0.06000 0.06000 "LEU " " HB2" "    " 1 0 0 FFFFFF  ""  -1 0 1 ""  1 ""  <> 0 0 0 587 587 1 0 587 0 587 587 <> 11.1 <> <> <> 1326 <> <> <>
  588 41 11.664599 14.921906 0.719694 56 " " L "A" 21 0.06000 0.06000 "LEU " " HG " "    " 1 0 0 FFFFFF  ""  -1 0 1 ""  1 ""  <> 0 0 0 588 588 1 0 588 0 588 588 <> 12.1 <> <> <> 1327 <> <> <>
  589 41 11.626909 14.650726 -1.931853 56 " " L "A" 21 0.06000 0.06000 "LEU " "HD11" "    " 1 0 0 FFFFFF  ""  -1 0 1 ""  1 ""  <> 0 0 0 589 589 1 0 589 0 589 589 <> 16.66 <> <> <> 1328 <> <> <>
  590 41 12.783932 13.804158 -1.009111 56 " " L "A" 21 0.06000 0.06000 "LEU " "HD12" "    " 1 0 0 FFFFFF  ""  -1 0 1 ""  1 ""  <> 0 0 0 590 590 1 0 590 0 590 590 <> 16.66 <> <> <> 1329 <> <> <>
  591 41 11.395643 12.913213 -1.498558 56 " " L "A" 21 0.06000 0.06000 "LEU " "HD13" "    " 1 0 0 FFFFFF  ""  -1 0 1 ""  1 ""  <> 0 0 0 591 591 1 0 591 0 591 591 <> 16.66 <> <> <> 1330 <> <> <>
  592 41 10.092947 16.079404 -1.064845 56 " " L "A" 21 0.06000 0.06000 "LEU " "HD21" "    " 1 0 0 FFFFFF  ""  -1 0 1 ""  1 ""  <> 0 0 0 592 592 1 0 592 0 592 592 <> 14.24 <> <> <> 1331 <> <> <>
  593 41 8.991767 14.846156 -0.717464 56 " " L "A" 21 0.06000 0.06000 "LEU " "HD22" "    " 1 0 0 FFFFFF  ""  -1 0 1 ""  1 ""  <> 0 0 0 593 593 1 0 593 0 593 593 <> 14.24 <> <> <> 1332 <> <> <>
  594 41 9.465411 15.936589 0.661807 56 " " L "A" 21 0.06000 0.06000 "LEU " "HD23" "    " 1 0 0 FFFFFF  ""  -1 0 1 ""  1 ""  <> 0 0 0 594 594 1 0 594 0 594 594 <> 14.24 <> <> <> 1333 <> <> <>
  595 25 8.047683 12.170112 3.214726 57 " " I "A" 38 -0.50000 -0.50000 "ILE " " N  " "    " 7 0 0 2E2EFF  ""  2 1 9 ""  1 ""  <> 0 0 0 595 595 1 0 595 1 595 595 1 10.43 287 0 287 287 "CCD mismatch"  <> <>
  596 3 7.458663 11.124517 4.041198 57 " " I "A" 24 0.14000 0.14000 "ILE " " CA " "    " 6 0 0 808080  ""  2 1 -70 ""  1 ""  FF2E2E  0 0 0 596 596 1 0 596 1 596 596 1 11.74 288 0 288 288 "CCD mismatch"  <> <>
  597 2 7.832124 9.732764 3.387229 57 " " I "A" 24 0.50000 0.50000 "ILE " " C  " "    " 6 0 0 808080  ""  2 1 9 ""  1 ""  <> 0 0 0 597 597 1 0 597 0 597 597 1 13.82 289 0 289 289 "CCD mismatch"  <> <>
  598 15 7.964957 9.640910 2.177796 57 " " I "A" 70 -0.50000 -0.50000 "ILE " " O  " "    " 8 0 0 FF2E2E  ""  2 1 9 ""  1 ""  <> 0 0 0 598 598 1 0 598 0 598 598 1 11.76 290 0 290 290 "CCD mismatch"  <> <>
  599 3 5.977962 11.302662 4.302613 57 " " I "A" 24 -0.06000 -0.06000 "ILE " " CB " "    " 6 0 0 808080  ""  2 1 9 ""  1 ""  <> 0 0 0 599 599 1 0 599 1 599 599 1 14.14 291 0 291 291 "CCD mismatch"  <> <>
  600 3 5.080276 11.408657 3.079614 57 " " I "A" 24 -0.12000 -0.12000 "ILE " " CG1" "    " 6 0 0 808080  ""  2 1 9 ""  1 ""  <> 0 0 0 600 600 1 0 600 2 600 600 1 17.07 292 0 292 292 "CCD mismatch"  <> <>
  601 3 5.713062 12.493663 5.301348 57 " " I "A" 24 -0.18000 -0.18000 "ILE " " CG2" "    " 6 0 0 808080  ""  2 1 9 ""  1 ""  <> 0 0 0 601 601 1 0 601 3 601 601 1 11.87 293 0 293 293 "CCD mismatch"  <> <>
  602 3 4.844911 12.793668 2.468303 57 " " I "A" 24 -0.18000 -0.18000 "ILE " " CD1" "    " 6 0 0 808080  ""  2 1 9 ""  1 ""  <> 0 0 0 602 602 1 0 602 3 602 602 1 19.87 294 0 294 294 "CCD mismatch"  <> <>
  603 43 7.390956 12.715382 2.674828 57 " " I "A" 21 0.30000 0.30000 "ILE " " H  " "    " 1 0 0 FFFFFF  ""  -1 0 1 ""  1 ""  <> 0 0 0 603 603 1 0 603 0 603 603 <> 10.43 <> <> <> 1334 <> <> <>
  604 41 7.920827 11.281752 5.015765 57 " " I "A" 21 0.06000 0.06000 "ILE " " HA " "    " 1 0 0 FFFFFF  ""  -1 0 1 ""  1 ""  <> 0 0 0 604 604 1 0 604 0 604 604 <> 11.74 <> <> <> 1335 <> <> <>
  605 41 5.576737 10.413638 4.789188 57 " " I "A" 21 0.06000 0.06000 "ILE " " HB " "    " 1 0 0 FFFFFF  ""  -1 0 1 ""  1 ""  <> 0 0 0 605 605 1 0 605 0 605 605 <> 14.14 <> <> <> 1336 <> <> <>
  606 41 4.105976 11.051108 3.412781 57 " " I "A" 21 0.06000 0.06000 "ILE " "HG13" "    " 1 0 0 FFFFFF  ""  -1 0 1 ""  1 ""  <> 0 0 0 606 606 1 0 606 0 606 606 <> 17.07 <> <> <> 1337 <> <> <>
  607 41 5.364454 10.660030 2.340087 57 " " I "A" 21 0.06000 0.06000 "ILE " "HG12" "    " 1 0 0 FFFFFF  ""  -1 0 1 ""  1 ""  <> 0 0 0 607 607 1 0 607 0 607 607 <> 17.07 <> <> <> 1338 <> <> <>
  608 41 5.847394 13.443657 4.784078 57 " " I "A" 21 0.06000 0.06000 "ILE " "HG21" "    " 1 0 0 FFFFFF  ""  -1 0 1 ""  1 ""  <> 0 0 0 608 608 1 0 608 0 608 608 <> 11.87 <> <> <> 1339 <> <> <>
  609 41 4.696686 12.382912 5.679254 57 " " I "A" 21 0.06000 0.06000 "ILE " "HG22" "    " 1 0 0 FFFFFF  ""  -1 0 1 ""  1 ""  <> 0 0 0 609 609 1 0 609 0 609 609 <> 11.87 <> <> <> 1340 <> <> <>
  610 41 6.402938 12.596596 6.138950 57 " " I "A" 21 0.06000 0.06000 "ILE " "HG23" "    " 1 0 0 FFFFFF  ""  -1 0 1 ""  1 ""  <> 0 0 0 610 610 1 0 610 0 610 610 <> 11.87 <> <> <> 1341 <> <> <>
  611 41 3.987696 13.216750 2.992024 57 " " I "A" 21 0.06000 0.06000 "ILE " "HD11" "    " 1 0 0 FFFFFF  ""  -1 0 1 ""  1 ""  <> 0 0 0 611 611 1 0 611 0 611 611 <> 19.87 <> <> <> 1342 <> <> <>
  612 41 5.785641 13.331574 2.585713 57 " " I "A" 21 0.06000 0.06000 "ILE " "HD12" "    " 1 0 0 FFFFFF  ""  -1 0 1 ""  1 ""  <> 0 0 0 612 612 1 0 612 0 612 612 <> 19.87 <> <> <> 1343 <> <> <>
  613 41 4.689622 12.611353 1.404937 57 " " I "A" 21 0.06000 0.06000 "ILE " "HD13" "    " 1 0 0 FFFFFF  ""  -1 0 1 ""  1 ""  <> 0 0 0 613 613 1 0 613 0 613 613 <> 19.87 <> <> <> 1344 <> <> <>
  614 25 7.969598 8.719590 4.277916 58 " " H "A" 38 -0.50000 -0.50000 "HIP " " N  " "    " 7 0 0 2E2EFF  ""  2 1 9 ""  1 ""  <> 0 0 0 614 614 1 0 614 1 614 614 1 12.18 295 0 295 295 "CCD mismatch"  <> <>
  615 3 8.222404 7.357908 3.775342 58 " " H "A" 24 0.14000 0.14000 "HIP " " CA " "    " 6 0 0 808080  ""  2 1 -70 ""  1 ""  FF2E2E  0 0 0 615 615 1 0 615 1 615 615 1 11.97 296 0 296 296 "CCD mismatch"  <> <>
  616 2 6.961115 6.486572 3.795974 58 " " H "A" 24 0.50000 0.50000 "HIP " " C  " "    " 6 0 0 808080  ""  2 1 9 ""  1 ""  <> 0 0 0 616 616 1 0 616 0 616 616 1 12.4 297 0 297 297 "CCD mismatch"  <> <>
  617 15 6.184846 6.590822 4.712562 58 " " H "A" 70 -0.50000 -0.50000 "HIP " " O  " "    " 8 0 0 FF2E2E  ""  2 1 9 ""  1 ""  <> 0 0 0 617 617 1 0 617 0 617 617 1 12.52 298 0 298 298 "CCD mismatch"  <> <>
  618 3 9.323315 6.776918 4.704919 58 " " H "A" 24 -0.12000 -0.12000 "HIP " " CB " "    " 6 0 0 808080  ""  2 1 9 ""  1 ""  <> 0 0 0 618 618 1 0 618 2 618 618 1 13.05 299 0 299 299 "CCD mismatch"  <> <>
  619 2 10.737155 6.924491 4.235553 58 " " H "A" 24 0.06940 0.06940 "HIP " " CG " "    " 6 0 0 808080  ""  2 1 9 "%UT"  13 "HIP"  <> 0 0 0 619 619 1 0 619 0 619 619 1 16.15 300 0 300 300 "CCD mismatch"  <> "HIP" 
  620 31 11.724490 5.885149 4.396168 58 " " H "A" 38 -0.03810 -0.03810 "HIP " " ND1" "    " 7 1 0 2E2EFF  ""  2 1 9 ""  1 ""  <> 0 0 0 620 620 1 0 620 1 620 620 1 13.97 301 0 301 301 "CCD mismatch"  <> <>
  621 2 11.478375 8.077511 3.978096 58 " " H "A" 24 -0.21580 -0.21580 "HIP " " CD2" "    " 6 0 0 808080  ""  2 1 9 ""  1 ""  <> 0 0 0 621 621 1 0 621 1 621 621 1 15.02 302 0 302 302 "CCD mismatch"  <> <>
  622 2 12.954667 6.451595 4.220306 58 " " H "A" 24 -0.04790 -0.04790 "HIP " " CE1" "    " 6 0 0 808080  ""  2 1 9 ""  1 ""  <> 0 0 0 622 622 1 0 622 1 622 622 1 17.27 303 0 303 303 "CCD mismatch"  <> <>
  623 25 12.840782 7.771132 4.029774 58 " " H "A" 38 -0.03810 -0.03810 "HIP " " NE2" "    " 7 0 0 2E2EFF  ""  2 1 9 ""  1 ""  <> 0 0 0 623 623 1 0 623 1 623 623 1 16.85 304 0 304 304 "CCD mismatch"  <> <>
  624 43 7.668896 8.876323 5.229290 58 " " H "A" 21 0.30000 0.30000 "HIP " " H  " "    " 1 0 0 FFFFFF  ""  -1 0 1 ""  1 ""  <> 0 0 0 624 624 1 0 624 0 624 624 <> 12.18 <> <> <> 1345 <> <> <>
  625 41 8.717916 7.344357 2.804576 58 " " H "A" 21 0.06000 0.06000 "HIP " " HA " "    " 1 0 0 FFFFFF  ""  -1 0 1 ""  1 ""  <> 0 0 0 625 625 1 0 625 0 625 625 <> 11.97 <> <> <> 1346 <> <> <>
  626 41 9.148549 5.701438 4.734912 58 " " H "A" 21 0.06000 0.06000 "HIP " " HB3" "    " 1 0 0 FFFFFF  ""  -1 0 1 ""  1 ""  <> 0 0 0 626 626 1 0 626 0 626 626 <> 13.05 <> <> <> 1347 <> <> <>
  627 41 9.125211 7.143121 5.712266 58 " " H "A" 21 0.06000 0.06000 "HIP " " HB2" "    " 1 0 0 FFFFFF  ""  -1 0 1 ""  1 ""  <> 0 0 0 627 627 1 0 627 0 627 627 <> 13.05 <> <> <> 1348 <> <> <>
  628 44 11.542295 4.906395 4.566301 58 " " H "A" 21 0.35860 0.35860 "HIP " " HD1" "    " 1 0 0 FFFFFF  ""  -1 0 1 ""  1 ""  <> 0 0 0 628 628 1 0 628 0 628 628 <> 13.97 <> <> <> 1349 <> <> <>
  629 41 11.114411 9.091946 3.908448 58 " " H "A" 21 0.28520 0.28520 "HIP " " HD2" "    " 1 0 0 FFFFFF  ""  -1 0 1 ""  1 ""  <> 0 0 0 629 629 1 0 629 0 629 629 <> 15.02 <> <> <> 1350 <> <> <>
  630 41 13.885377 5.904024 4.238883 58 " " H "A" 21 0.26810 0.26810 "HIP " " HE1" "    " 1 0 0 FFFFFF  ""  -1 0 1 ""  1 ""  <> 0 0 0 630 630 1 0 630 0 630 630 <> 17.27 <> <> <> 1351 <> <> <>
  631 25 6.895876 5.648426 2.789391 59 " " F "A" 38 -0.50000 -0.50000 "PHE " " N  " "    " 7 0 0 2E2EFF  ""  2 1 9 ""  1 ""  <> 0 0 0 631 631 1 0 632 1 631 631 1 9.73 305 0 305 305 "CCD mismatch"  <> <>
  632 3 5.949511 4.560739 2.775787 59 " " F "A" 24 0.14000 0.14000 "PHE " " CA " "    " 6 0 0 808080  ""  2 1 -70 ""  1 ""  FF2E2E  0 0 0 632 632 1 0 633 1 632 632 1 8.99 306 0 306 306 "CCD mismatch"  <> <>
  633 2 6.639554 3.451459 3.584840 59 " " F "A" 24 0.50000 0.50000 "PHE " " C  " "    " 6 0 0 808080  ""  2 1 9 ""  1 ""  <> 0 0 0 633 633 1 0 634 0 633 633 1 8.8 307 0 307 307 "CCD mismatch"  <> <>
  634 15 7.848411 3.305093 3.465531 59 " " F "A" 70 -0.50000 -0.50000 "PHE " " O  " "    " 8 0 0 FF2E2E  ""  2 1 9 ""  1 ""  <> 0 0 0 634 634 1 0 635 0 634 634 1 10.33 308 0 308 308 "CCD mismatch"  <> <>
  635 3 5.750639 4.056590 1.370525 59 " " F "A" 24 -0.00500 -0.00500 "PHE " " CB " "    " 6 0 0 808080  ""  2 1 9 ""  1 ""  <> 0 0 0 635 635 1 0 636 2 635 635 1 9.15 309 0 309 309 "CCD mismatch"  <> <>
  636 2 4.826588 2.962761 1.042040 59 " " F "A" 24 -0.11500 -0.11500 "PHE " " CG " "    " 6 0 0 808080  ""  2 1 9 ""  1 ""  <> 0 0 0 636 636 1 0 637 0 636 636 1 11.9 310 0 310 310 "CCD mismatch"  <> <>
  637 2 3.494853 3.369557 0.672210 59 " " F "A" 24 -0.11500 -0.11500 "PHE " " CD1" "    " 6 0 0 808080  ""  2 1 9 ""  1 ""  <> 0 0 0 637 637 1 0 638 1 637 637 1 10.63 311 0 311 311 "CCD mismatch"  <> <>
  638 2 5.155626 1.641550 1.328524 59 " " F "A" 24 -0.11500 -0.11500 "PHE " " CD2" "    " 6 0 0 808080  ""  2 1 9 ""  1 ""  <> 0 0 0 638 638 1 0 639 1 638 638 1 13.46 312 0 312 312 "CCD mismatch"  <> <>
  639 2 2.619366 2.316265 0.382012 59 " " F "A" 24 -0.11500 -0.11500 "PHE " " CE1" "    " 6 0 0 808080  ""  2 1 9 ""  1 ""  <> 0 0 0 639 639 1 0 640 1 639 639 1 9.95 313 0 313 313 "CCD mismatch"  <> <>
  640 2 4.229690 0.688466 1.097803 59 " " F "A" 24 -0.11500 -0.11500 "PHE " " CE2" "    " 6 0 0 808080  ""  2 1 9 ""  1 ""  <> 0 0 0 640 640 1 0 641 1 640 640 1 13.75 314 0 314 314 "CCD mismatch"  <> <>
  641 2 2.959819 0.981384 0.549354 59 " " F "A" 24 -0.11500 -0.11500 "PHE " " CZ " "    " 6 0 0 808080  ""  2 1 9 ""  1 ""  <> 0 0 0 641 641 1 0 642 1 641 641 1 11.27 315 0 315 315 "CCD mismatch"  <> <>
  642 43 7.776284 5.475998 2.325440 59 " " F "A" 21 0.30000 0.30000 "PHE " " H  " "    " 1 0 0 FFFFFF  ""  -1 0 1 ""  1 ""  <> 0 0 0 642 642 1 0 643 0 642 642 <> 9.73 <> <> <> 1352 <> <> <>
  643 41 5.093141 4.967037 3.313981 59 " " F "A" 21 0.06000 0.06000 "PHE " " HA " "    " 1 0 0 FFFFFF  ""  -1 0 1 ""  1 ""  <> 0 0 0 643 643 1 0 644 0 643 643 <> 8.99 <> <> <> 1353 <> <> <>
  644 41 6.722677 3.802947 0.947550 59 " " F "A" 21 0.06000 0.06000 "PHE " " HB3" "    " 1 0 0 FFFFFF  ""  -1 0 1 ""  1 ""  <> 0 0 0 644 644 1 0 645 0 644 644 <> 9.15 <> <> <> 1354 <> <> <>
  645 41 5.550767 4.898225 0.707348 59 " " F "A" 21 0.06000 0.06000 "PHE " " HB2" "    " 1 0 0 FFFFFF  ""  -1 0 1 ""  1 ""  <> 0 0 0 645 645 1 0 646 0 645 645 <> 9.15 <> <> <> 1355 <> <> <>
  646 41 3.294580 4.416992 0.501417 59 " " F "A" 21 0.11500 0.11500 "PHE " " HD1" "    " 1 0 0 FFFFFF  ""  -1 0 1 ""  1 ""  <> 0 0 0 646 646 1 0 647 0 646 646 <> 10.63 <> <> <> 1356 <> <> <>
  647 41 6.110670 1.297173 1.696894 59 " " F "A" 21 0.11500 0.11500 "PHE " " HD2" "    " 1 0 0 FFFFFF  ""  -1 0 1 ""  1 ""  <> 0 0 0 647 647 1 0 648 0 647 647 <> 13.46 <> <> <> 1357 <> <> <>
  648 41 1.666785 2.557862 -0.065896 59 " " F "A" 21 0.11500 0.11500 "PHE " " HE1" "    " 1 0 0 FFFFFF  ""  -1 0 1 ""  1 ""  <> 0 0 0 648 648 1 0 649 0 648 648 <> 9.95 <> <> <> 1358 <> <> <>
  649 41 4.556100 -0.296088 1.398651 59 " " F "A" 21 0.11500 0.11500 "PHE " " HE2" "    " 1 0 0 FFFFFF  ""  -1 0 1 ""  1 ""  <> 0 0 0 649 649 1 0 650 0 649 649 <> 13.75 <> <> <> 1359 <> <> <>
  650 41 2.232034 0.243558 0.245476 59 " " F "A" 21 0.11500 0.11500 "PHE " " HZ " "    " 1 0 0 FFFFFF  ""  -1 0 1 ""  1 ""  <> 0 0 0 650 650 1 0 651 0 650 650 <> 11.27 <> <> <> 1360 <> <> <>
  651 25 5.970383 2.611745 4.270688 60 " " C "A" 38 -0.50000 -0.50000 "CYS " " N  " "    " 7 0 0 2E2EFF  ""  2 1 9 ""  1 ""  <> 0 0 0 651 651 1 0 652 1 651 651 1 8.75 316 0 316 316 "CCD mismatch"  <> <>
  652 3 6.428539 1.328062 4.741411 60 " " C "A" 24 0.14000 0.14000 "CYS " " CA " "    " 6 0 0 808080  ""  2 1 -70 ""  1 ""  FF2E2E  0 0 0 652 652 1 0 653 1 652 652 1 8.46 317 0 317 317 "CCD mismatch"  <> <>
  653 2 5.298619 0.281398 4.790277 60 " " C "A" 24 0.50000 0.50000 "CYS " " C  " "    " 6 0 0 808080  ""  2 1 9 ""  1 ""  <> 0 0 0 653 653 1 0 654 0 653 653 1 9.71 318 0 318 318 "CCD mismatch"  <> <>
  654 15 4.113622 0.656524 4.741064 60 " " C "A" 70 -0.50000 -0.50000 "CYS " " O  " "    " 8 0 0 FF2E2E  ""  2 1 9 ""  1 ""  <> 0 0 0 654 654 1 0 655 0 654 654 1 9.15 319 0 319 319 "CCD mismatch"  <> <>
  655 3 6.931314 1.453669 6.194284 60 " " C "A" 24 0.02000 0.02000 "CYS " " CB " "    " 6 0 0 808080  ""  2 1 9 ""  1 ""  <> 0 0 0 655 655 1 0 656 2 655 655 1 10.8 320 0 320 320 "CCD mismatch"  <> <>
  656 49 8.405890 2.474415 6.477879 60 " " C "A" 143 -0.33500 -0.33500 "CYS " " SG " "    " 16 0 0 FFFF6B  ""  2 1 9 "%UT"  13 ""  <> 0 0 0 656 656 1 0 657 1 656 656 1 15.04 321 0 321 321 "CCD mismatch"  <> <>
  657 43 4.990774 2.791365 4.438625 60 " " C "A" 21 0.30000 0.30000 "CYS " " H  " "    " 1 0 0 FFFFFF  ""  -1 0 1 ""  1 ""  <> 0 0 0 657 657 1 0 658 0 657 657 <> 8.75 <> <> <> 1361 <> <> <>
  658 41 7.282998 0.931243 4.193200 60 " " C "A" 21 0.06000 0.06000 "CYS " " HA " "    " 1 0 0 FFFFFF  ""  -1 0 1 ""  1 ""  <> 0 0 0 658 658 1 0 659 0 658 658 <> 8.46 <> <> <> 1362 <> <> <>
  659 41 7.280214 0.464439 6.490583 60 " " C "A" 21 0.08000 0.08000 "CYS " " HB3" "    " 1 0 0 FFFFFF  ""  -1 0 1 ""  1 ""  <> 0 0 0 659 659 1 0 660 0 659 659 <> 10.8 <> <> <> 1363 <> <> <>
  660 41 6.154532 1.756035 6.896626 60 " " C "A" 21 0.08000 0.08000 "CYS " " HB2" "    " 1 0 0 FFFFFF  ""  -1 0 1 ""  1 ""  <> 0 0 0 660 660 1 0 661 0 660 660 <> 10.8 <> <> <> 1364 <> <> <>
  661 41 7.903261 3.662449 6.130267 60 " " C "A" 21 0.15500 0.15500 "CYS " " HG " "    " 1 0 0 FFFFFF  ""  -1 0 1 ""  1 ""  <> 0 0 0 661 661 1 0 662 0 661 661 <> 15.04 <> <> <> 1365 <> <> <>
  662 25 5.700181 -1.016125 4.917211 61 " " W "A" 38 -0.50000 -0.50000 "TRP " " N  " "    " 7 0 0 2E2EFF  ""  2 1 9 ""  1 ""  <> 0 0 0 662 662 1 0 663 1 662 662 1 7.46 322 0 322 322 "CCD mismatch"  <> <>
  663 3 4.820955 -2.172512 5.143600 61 " " W "A" 24 0.14000 0.14000 "TRP " " CA " "    " 6 0 0 808080  ""  2 1 -70 ""  1 ""  FF2E2E  0 0 0 663 663 1 0 664 1 663 663 1 7 323 0 323 323 "CCD mismatch"  <> <>
  664 2 5.397913 -3.074537 6.210711 61 " " W "A" 24 0.50000 0.50000 "TRP " " C  " "    " 6 0 0 808080  ""  2 1 9 ""  1 ""  <> 0 0 0 664 664 1 0 665 0 664 664 1 11.91 324 0 324 324 "CCD mismatch"  <> <>
  665 15 6.621467 -3.088008 6.329067 61 " " W "A" 70 -0.50000 -0.50000 "TRP " " O  " "    " 8 0 0 FF2E2E  ""  2 1 9 ""  1 ""  <> 0 0 0 665 665 1 0 666 0 665 665 1 11.33 325 0 325 325 "CCD mismatch"  <> <>
  666 3 4.704931 -3.028591 3.883662 61 " " W "A" 24 -0.12000 -0.12000 "TRP " " CB " "    " 6 0 0 808080  ""  2 1 9 ""  1 ""  <> 0 0 0 666 666 1 0 667 2 666 666 1 11.03 326 0 326 326 "CCD mismatch"  <> <>
  667 2 3.674821 -4.107131 3.804864 61 " " W "A" 24 0.07500 0.07500 "TRP " " CG " "    " 6 0 0 808080  ""  2 1 9 ""  1 ""  <> 0 0 0 667 667 1 0 668 0 667 667 1 9.39 327 0 327 327 "CCD mismatch"  <> <>
  668 2 2.345126 -3.938733 3.774305 61 " " W "A" 24 -0.11500 -0.11500 "TRP " " CD1" "    " 6 0 0 808080  ""  2 1 9 ""  1 ""  <> 0 0 0 668 668 1 0 669 1 668 668 1 10.53 328 0 328 328 "CCD mismatch"  <> <>
  669 2 3.969045 -5.503528 4.026736 61 " " W "A" 24 -0.05500 -0.05500 "TRP " " CD2" "    " 6 0 0 808080  ""  2 1 9 ""  1 ""  <> 0 0 0 669 669 1 0 670 0 669 669 1 13.45 329 0 329 329 "CCD mismatch"  <> <>
  670 25 1.747422 -5.176645 3.846504 61 " " W "A" 38 -0.57000 -0.57000 "TRP " " NE1" "    " 7 0 0 2E2EFF  ""  2 1 9 ""  1 ""  <> 0 0 0 670 670 1 0 671 1 670 670 1 9.6 330 0 330 330 "CCD mismatch"  <> <>
  671 2 2.705334 -6.201234 4.031004 61 " " W "A" 24 0.13000 0.13000 "TRP " " CE2" "    " 6 0 0 808080  ""  2 1 9 ""  1 ""  <> 0 0 0 671 671 1 0 672 0 671 671 1 11.53 331 0 331 331 "CCD mismatch"  <> <>
  672 2 5.114056 -6.228546 4.419548 61 " " W "A" 24 -0.11500 -0.11500 "TRP " " CE3" "    " 6 0 0 808080  ""  2 1 9 ""  1 ""  <> 0 0 0 672 672 1 0 673 1 672 672 1 12.69 332 0 332 332 "CCD mismatch"  <> <>
  673 2 2.668202 -7.626157 4.214257 61 " " W "A" 24 -0.11500 -0.11500 "TRP " " CZ2" "    " 6 0 0 808080  ""  2 1 9 ""  1 ""  <> 0 0 0 673 673 1 0 674 1 673 673 1 11.62 333 0 333 333 "CCD mismatch"  <> <>
  674 2 5.133473 -7.637929 4.612535 61 " " W "A" 24 -0.11500 -0.11500 "TRP " " CZ3" "    " 6 0 0 808080  ""  2 1 9 ""  1 ""  <> 0 0 0 674 674 1 0 675 1 674 674 1 14.54 334 0 334 334 "CCD mismatch"  <> <>
  675 2 3.901682 -8.329755 4.533337 61 " " W "A" 24 -0.11500 -0.11500 "TRP " " CH2" "    " 6 0 0 808080  ""  2 1 9 ""  1 ""  <> 0 0 0 675 675 1 0 676 1 675 675 1 12.71 335 0 335 335 "CCD mismatch"  <> <>
  676 43 6.689175 -1.067349 4.718805 61 " " W "A" 21 0.30000 0.30000 "TRP " " H  " "    " 1 0 0 FFFFFF  ""  -1 0 1 ""  1 ""  <> 0 0 0 676 676 1 0 677 0 676 676 <> 7.46 <> <> <> 1366 <> <> <>
  677 41 3.858790 -1.801371 5.496577 61 " " W "A" 21 0.06000 0.06000 "TRP " " HA " "    " 1 0 0 FFFFFF  ""  -1 0 1 ""  1 ""  <> 0 0 0 677 677 1 0 678 0 677 677 <> 7 <> <> <> 1367 <> <> <>
  678 41 5.662539 -3.457948 3.589146 61 " " W "A" 21 0.06000 0.06000 "TRP " " HB3" "    " 1 0 0 FFFFFF  ""  -1 0 1 ""  1 ""  <> 0 0 0 678 678 1 0 679 0 678 678 <> 11.03 <> <> <> 1368 <> <> <>
  679 41 4.385389 -2.363070 3.081743 61 " " W "A" 21 0.06000 0.06000 "TRP " " HB2" "    " 1 0 0 FFFFFF  ""  -1 0 1 ""  1 ""  <> 0 0 0 679 679 1 0 680 0 679 679 <> 11.03 <> <> <> 1369 <> <> <>
  680 41 1.895504 -2.958259 3.720386 61 " " W "A" 21 0.11500 0.11500 "TRP " " HD1" "    " 1 0 0 FFFFFF  ""  -1 0 1 ""  1 ""  <> 0 0 0 680 680 1 0 681 0 680 680 <> 10.53 <> <> <> 1370 <> <> <>
  681 43 0.743859 -5.248275 3.758024 61 " " W "A" 21 0.42000 0.42000 "TRP " " HE1" "    " 1 0 0 FFFFFF  ""  -1 0 1 ""  1 ""  <> 0 0 0 681 681 1 0 682 0 681 681 <> 9.6 <> <> <> 1371 <> <> <>
  682 41 6.078587 -5.768195 4.574979 61 " " W "A" 21 0.11500 0.11500 "TRP " " HE3" "    " 1 0 0 FFFFFF  ""  -1 0 1 ""  1 ""  <> 0 0 0 682 682 1 0 683 0 682 682 <> 12.69 <> <> <> 1372 <> <> <>
  683 41 1.701609 -8.102092 4.288973 61 " " W "A" 21 0.11500 0.11500 "TRP " " HZ2" "    " 1 0 0 FFFFFF  ""  -1 0 1 ""  1 ""  <> 0 0 0 683 683 1 0 684 0 683 683 <> 11.62 <> <> <> 1373 <> <> <>
  684 41 6.074755 -8.064197 4.926672 61 " " W "A" 21 0.11500 0.11500 "TRP " " HZ3" "    " 1 0 0 FFFFFF  ""  -1 0 1 ""  1 ""  <> 0 0 0 684 684 1 0 685 0 684 684 <> 14.54 <> <> <> 1374 <> <> <>
  685 41 3.766638 -9.388360 4.699224 61 " " W "A" 21 0.11500 0.11500 "TRP " " HH2" "    " 1 0 0 FFFFFF  ""  -1 0 1 ""  1 ""  <> 0 0 0 685 685 1 0 686 0 685 685 <> 12.71 <> <> <> 1375 <> <> <>
  686 25 4.651288 -3.834438 6.971060 62 " " K "A" 38 -0.50000 -0.50000 "LYS " " N  " "    " 7 0 0 2E2EFF  ""  2 1 9 ""  1 ""  <> 0 0 0 686 686 1 0 687 1 686 686 1 9.2 336 0 336 336 "CCD mismatch"  <> <>
  687 3 5.129506 -4.914871 7.844090 62 " " K "A" 24 0.14000 0.14000 "LYS " " CA " "    " 6 0 0 808080  ""  2 1 -70 ""  1 ""  FF2E2E  0 0 0 687 687 1 0 688 1 687 687 1 13.7 337 0 337 337 "CCD mismatch"  <> <>
  688 2 4.149998 -6.090562 7.733820 62 " " K "A" 24 0.50000 0.50000 "LYS " " C  " "    " 6 0 0 808080  ""  2 1 9 ""  1 ""  <> 0 0 0 688 688 1 0 689 0 688 688 1 13.84 338 0 338 338 "CCD mismatch"  <> <>
  689 15 2.969503 -5.866887 7.466696 62 " " K "A" 70 -0.50000 -0.50000 "LYS " " O  " "    " 8 0 0 FF2E2E  ""  2 1 9 ""  1 ""  <> 0 0 0 689 689 1 0 690 0 689 689 1 12.09 339 0 339 339 "CCD mismatch"  <> <>
  690 3 5.413369 -4.474698 9.360428 62 " " K "A" 24 -0.12000 -0.12000 "LYS " " CB " "    " 6 0 0 808080  ""  2 1 9 ""  1 ""  <> 0 0 0 690 690 1 0 691 2 690 690 1 13.13 340 0 340 340 "CCD mismatch"  <> <>
  691 3 4.204206 -3.918685 10.077162 62 " " K "A" 24 -0.12000 -0.12000 "LYS " " CG " "    " 6 0 0 808080  ""  2 1 9 ""  1 ""  <> 0 0 0 691 691 1 0 692 2 691 691 1 15.05 341 0 341 341 "CCD mismatch"  <> <>
  692 3 4.558607 -3.093623 11.370738 62 " " K "A" 24 -0.12000 -0.12000 "LYS " " CD " "    " 6 0 0 808080  ""  2 1 9 ""  1 ""  <> 0 0 0 692 692 1 0 693 2 692 692 1 24.64 342 0 342 342 "CCD mismatch"  <> <>
  693 3 3.710503 -3.480901 12.638110 62 " " K "A" 24 0.19000 0.19000 "LYS " " CE " "    " 6 0 0 808080  ""  2 1 9 ""  1 ""  <> 0 0 0 693 693 1 0 694 2 693 693 1 32.77 343 0 343 343 "CCD mismatch"  <> <>
  694 32 3.647438 -2.354128 13.616755 62 " " K "A" 38 -0.30000 -0.30000 "LYS " " NZ " "    " 7 1 0 2E2EFF  ""  2 1 9 "%UT"  13 ""  <> 0 0 0 694 694 1 0 695 3 694 694 1 36.42 344 0 344 344 "CCD mismatch"  <> <>
  695 43 3.654606 -3.870857 6.811689 62 " " K "A" 21 0.30000 0.30000 "LYS " " H  " "    " 1 0 0 FFFFFF  ""  -1 0 1 ""  1 ""  <> 0 0 0 695 695 1 0 696 0 695 695 <> 9.2 <> <> <> 1376 <> <> <>
  696 41 6.058886 -5.243362 7.378851 62 " " K "A" 21 0.06000 0.06000 "LYS " " HA " "    " 1 0 0 FFFFFF  ""  -1 0 1 ""  1 ""  <> 0 0 0 696 696 1 0 697 0 696 696 <> 13.7 <> <> <> 1377 <> <> <>
  697 41 6.073317 -3.614950 9.476187 62 " " K "A" 21 0.06000 0.06000 "LYS " " HB3" "    " 1 0 0 FFFFFF  ""  -1 0 1 ""  1 ""  <> 0 0 0 697 697 1 0 698 0 697 697 <> 13.13 <> <> <> 1378 <> <> <>
  698 41 5.849037 -5.312059 9.905514 62 " " K "A" 21 0.06000 0.06000 "LYS " " HB2" "    " 1 0 0 FFFFFF  ""  -1 0 1 ""  1 ""  <> 0 0 0 698 698 1 0 699 0 698 698 <> 13.13 <> <> <> 1379 <> <> <>
  699 41 3.516001 -4.687309 10.428862 62 " " K "A" 21 0.06000 0.06000 "LYS " " HG3" "    " 1 0 0 FFFFFF  ""  -1 0 1 ""  1 ""  <> 0 0 0 699 699 1 0 700 0 699 699 <> 15.05 <> <> <> 1380 <> <> <>
  700 41 3.602232 -3.277841 9.432923 62 " " K "A" 21 0.06000 0.06000 "LYS " " HG2" "    " 1 0 0 FFFFFF  ""  -1 0 1 ""  1 ""  <> 0 0 0 700 700 1 0 701 0 700 700 <> 15.05 <> <> <> 1381 <> <> <>
  701 41 4.370415 -2.053201 11.105778 62 " " K "A" 21 0.06000 0.06000 "LYS " " HD3" "    " 1 0 0 FFFFFF  ""  -1 0 1 ""  1 ""  <> 0 0 0 701 701 1 0 702 0 701 701 <> 24.64 <> <> <> 1382 <> <> <>
  702 41 5.610996 -3.196317 11.635375 62 " " K "A" 21 0.06000 0.06000 "LYS " " HD2" "    " 1 0 0 FFFFFF  ""  -1 0 1 ""  1 ""  <> 0 0 0 702 702 1 0 703 0 702 702 <> 24.64 <> <> <> 1383 <> <> <>
  703 41 4.044666 -4.380554 13.154889 62 " " K "A" 21 0.06000 0.06000 "LYS " " HE3" "    " 1 0 0 FFFFFF  ""  -1 0 1 ""  1 ""  <> 0 0 0 703 703 1 0 704 0 703 703 <> 32.77 <> <> <> 1384 <> <> <>
  704 41 2.682215 -3.632675 12.309950 62 " " K "A" 21 0.06000 0.06000 "LYS " " HE2" "    " 1 0 0 FFFFFF  ""  -1 0 1 ""  1 ""  <> 0 0 0 704 704 1 0 705 0 704 704 <> 32.77 <> <> <> 1385 <> <> <>
  705 44 3.403252 -1.528902 13.088099 62 " " K "A" 21 0.33000 0.33000 "LYS " " HZ1" "    " 1 0 0 FFFFFF  ""  -1 0 1 ""  1 ""  <> 0 0 0 705 705 1 0 706 0 705 705 <> 36.42 <> <> <> 1386 <> <> <>
  706 44 3.026391 -2.617965 14.368279 62 " " K "A" 21 0.33000 0.33000 "LYS " " HZ2" "    " 1 0 0 FFFFFF  ""  -1 0 1 ""  1 ""  <> 0 0 0 706 706 1 0 707 0 706 706 <> 36.42 <> <> <> 1387 <> <> <>
  707 44 4.528433 -2.174517 14.076851 62 " " K "A" 21 0.33000 0.33000 "LYS " " HZ3" "    " 1 0 0 FFFFFF  ""  -1 0 1 ""  1 ""  <> 0 0 0 707 707 1 0 708 0 707 707 <> 36.42 <> <> <> 1388 <> <> <>
  708 25 4.690375 -7.243253 8.039126 63 " " D "A" 38 -0.50000 -0.50000 "ASP " " N  " "    " 7 0 0 2E2EFF  ""  2 1 9 ""  1 ""  <> 0 0 0 708 708 1 0 709 1 708 708 1 11.89 345 0 345 345 "CCD mismatch"  <> <>
  709 3 3.928732 -8.414106 8.504237 63 " " D "A" 24 0.14000 0.14000 "ASP " " CA " "    " 6 0 0 808080  ""  2 1 -70 ""  1 ""  FF2E2E  0 0 0 709 709 1 0 710 1 709 709 1 15.04 346 0 346 346 "CCD mismatch"  <> <>
  710 2 3.446408 -8.182798 9.904460 63 " " D "A" 24 0.50000 0.50000 "ASP " " C  " "    " 6 0 0 808080  ""  2 1 9 ""  1 ""  <> 0 0 0 710 710 1 0 711 0 710 710 1 14.38 347 0 347 347 "CCD mismatch"  <> <>
  711 15 4.231844 -7.848007 10.783923 63 " " D "A" 70 -0.50000 -0.50000 "ASP " " O  " "    " 8 0 0 FF2E2E  ""  2 1 9 ""  1 ""  <> 0 0 0 711 711 1 0 712 0 711 711 1 14.7 348 0 348 348 "CCD mismatch"  <> <>
  712 3 4.754374 -9.723081 8.468331 63 " " D "A" 24 -0.22000 -0.22000 "ASP " " CB " "    " 6 0 0 808080  ""  2 1 9 ""  1 ""  <> 0 0 0 712 712 1 0 713 2 712 712 1 15.13 349 0 349 349 "CCD mismatch"  <> <>
  713 2 4.243212 -11.039489 9.039448 63 " " D "A" 24 0.70000 0.70000 "ASP " " CG " "    " 6 0 0 808080  ""  2 1 9 "%UT"  13 ""  <> 0 0 0 713 713 1 0 714 0 713 713 1 15.28 350 0 350 350 "CCD mismatch"  <> <>
  714 15 5.036967 -12.009824 9.108422 63 " " D "A" 70 -0.80000 -0.80000 "ASP " " OD1" "    " 8 0 0 FF2E2E  ""  2 1 9 ""  1 ""  <> 0 0 0 714 714 1 0 715 0 714 714 1 16.52 351 0 351 351 "CCD mismatch"  <> <>
  715 18 2.993163 -11.178369 9.238776 63 " " D "A" 70 -0.80000 -0.80000 "ASP " " OD2" "    " 8 -1 0 FF2E2E  ""  2 1 9 ""  1 ""  <> 0 0 0 715 715 1 0 716 0 715 715 1 20.77 352 0 352 352 "CCD mismatch"  <> <>
  716 43 5.677176 -7.218486 8.252932 63 " " D "A" 21 0.30000 0.30000 "ASP " " H  " "    " 1 0 0 FFFFFF  ""  -1 0 1 ""  1 ""  <> 0 0 0 716 716 1 0 717 0 716 716 <> 11.89 <> <> <> 1389 <> <> <>
  717 41 3.136862 -8.481391 7.758238 63 " " D "A" 21 0.06000 0.06000 "ASP " " HA " "    " 1 0 0 FFFFFF  ""  -1 0 1 ""  1 ""  <> 0 0 0 717 717 1 0 718 0 717 717 <> 15.04 <> <> <> 1390 <> <> <>
  718 41 5.752760 -9.450616 8.810513 63 " " D "A" 21 0.06000 0.06000 "ASP " " HB3" "    " 1 0 0 FFFFFF  ""  -1 0 1 ""  1 ""  <> 0 0 0 718 718 1 0 719 0 718 718 <> 15.13 <> <> <> 1391 <> <> <>
  719 41 4.926718 -9.906789 7.407836 63 " " D "A" 21 0.06000 0.06000 "ASP " " HB2" "    " 1 0 0 FFFFFF  ""  -1 0 1 ""  1 ""  <> 0 0 0 719 719 1 0 720 0 719 719 <> 15.13 <> <> <> 1392 <> <> <>
  720 25 2.127530 -8.346555 10.077630 64 " " R "A" 38 -0.50000 -0.50000 "ARG " " N  " "    " 7 0 0 2E2EFF  ""  0 1 9 ""  1 ""  <> 0 0 0 720 720 1 0 721 1 720 720 1 10.24 353 0 353 353 "CCD mismatch"  <> <>
  721 3 1.401064 -8.272794 11.364512 64 " " R "A" 24 0.14000 0.14000 "ARG " " CA " "    " 6 0 0 808080  ""  0 1 -70 ""  1 ""  FF2E2E  0 0 0 721 721 1 0 722 1 721 721 1 11.81 354 0 354 354 "CCD mismatch"  <> <>
  722 2 1.722853 -9.424424 12.331917 64 " " R "A" 24 0.50000 0.50000 "ARG " " C  " "    " 6 0 0 808080  ""  0 1 9 ""  1 ""  <> 0 0 0 722 722 1 0 723 0 722 722 1 15.55 355 0 355 355 "CCD mismatch"  <> <>
  723 15 1.517584 -9.193313 13.538441 64 " " R "A" 70 -0.50000 -0.50000 "ARG " " O  " "    " 8 0 0 FF2E2E  ""  0 1 9 ""  1 ""  <> 0 0 0 723 723 1 0 724 0 723 723 1 18.6 356 0 356 356 "CCD mismatch"  <> <>
  724 3 -0.137327 -7.836223 11.154753 64 " " R "A" 24 -0.12000 -0.12000 "ARG " " CB " "    " 6 0 0 808080  ""  0 1 9 ""  1 ""  <> 0 0 0 724 724 1 0 725 2 724 724 1 12.16 357 0 357 357 "CCD mismatch"  <> <>
  725 3 -0.471115 -6.661115 10.208262 64 " " R "A" 24 -0.05000 -0.05000 "ARG " " CG " "    " 6 0 0 808080  ""  0 1 9 ""  1 ""  <> 0 0 0 725 725 1 0 726 2 725 725 1 14.84 358 0 358 358 "CCD mismatch"  <> <>
  726 3 -2.064004 -6.455833 9.974289 64 " " R "A" 24 0.19000 0.19000 "ARG " " CD " "    " 6 0 0 808080  ""  0 1 9 ""  1 ""  <> 0 0 0 726 726 1 0 727 2 726 726 1 16.19 359 0 359 359 "CCD mismatch"  <> <>
  727 25 -2.756996 -6.121938 11.237835 64 " " R "A" 38 -0.69997 -0.69997 "ARG " " NE " "    " 7 0 0 2E2EFF  ""  0 1 9 ""  1 ""  <> 0 0 0 727 727 1 0 728 1 727 727 1 19.23 360 0 360 360 "CCD mismatch"  <> <>
  728 2 -3.972772 -6.484315 11.658003 64 " " R "A" 24 0.63990 0.63990 "ARG " " CZ " "    " 6 0 0 808080  ""  0 1 9 ""  1 ""  <> 0 0 0 728 728 1 0 729 0 728 728 1 17.12 361 0 361 361 "CCD mismatch"  <> <>
  729 25 -4.796201 -7.170610 10.860800 64 " " R "A" 38 -0.79997 -0.79997 "ARG " " NH1" "    " 7 0 0 2E2EFF  ""  0 1 9 ""  1 ""  <> 0 0 0 729 729 1 0 730 2 729 729 1 15.11 362 0 362 362 "CCD mismatch"  <> <>
  730 31 -4.381475 -6.170200 12.903019 64 " " R "A" 38 -0.79997 -0.79997 "ARG " " NH2" "    " 7 1 0 2E2EFF  ""  0 1 9 ""  1 ""  <> 0 0 0 730 730 1 0 731 2 730 730 1 16.37 363 0 363 363 "CCD mismatch"  <> <>
  731 43 1.559994 -8.705343 9.323126 64 " " R "A" 21 0.30000 0.30000 "ARG " " H  " "    " 1 0 0 FFFFFF  ""  -1 0 1 ""  1 ""  <> 0 0 0 731 731 1 0 732 0 731 731 <> 10.24 <> <> <> 1393 <> <> <>
  732 41 1.839516 -7.359569 11.766858 64 " " R "A" 21 0.06000 0.06000 "ARG " " HA " "    " 1 0 0 FFFFFF  ""  -1 0 1 ""  1 ""  <> 0 0 0 732 732 1 0 733 0 732 732 <> 11.81 <> <> <> 1394 <> <> <>
  733 41 -0.580482 -7.565811 12.113185 64 " " R "A" 21 0.06000 0.06000 "ARG " " HB3" "    " 1 0 0 FFFFFF  ""  -1 0 1 ""  1 ""  <> 0 0 0 733 733 1 0 734 0 733 733 <> 12.16 <> <> <> 1395 <> <> <>
  734 41 -0.719732 -8.715150 10.878359 64 " " R "A" 21 0.06000 0.06000 "ARG " " HB2" "    " 1 0 0 FFFFFF  ""  -1 0 1 ""  1 ""  <> 0 0 0 734 734 1 0 735 0 734 734 <> 12.16 <> <> <> 1396 <> <> <>
  735 41 0.071600 -6.792661 9.272177 64 " " R "A" 21 0.06000 0.06000 "ARG " " HG3" "    " 1 0 0 FFFFFF  ""  -1 0 1 ""  1 ""  <> 0 0 0 735 735 1 0 736 0 735 735 <> 14.84 <> <> <> 1397 <> <> <>
  736 41 -0.084508 -5.729196 10.620774 64 " " R "A" 21 0.06000 0.06000 "ARG " " HG2" "    " 1 0 0 FFFFFF  ""  -1 0 1 ""  1 ""  <> 0 0 0 736 736 1 0 737 0 736 736 <> 14.84 <> <> <> 1398 <> <> <>
  737 41 -2.705579 -7.146446 9.426991 64 " " R "A" 21 0.06000 0.06000 "ARG " " HD3" "    " 1 0 0 FFFFFF  ""  -1 0 1 ""  1 ""  <> 0 0 0 737 737 1 0 738 0 737 737 <> 16.19 <> <> <> 1399 <> <> <>
  738 41 -2.224854 -5.525939 9.428830 64 " " R "A" 21 0.06000 0.06000 "ARG " " HD2" "    " 1 0 0 FFFFFF  ""  -1 0 1 ""  1 ""  <> 0 0 0 738 738 1 0 739 0 738 738 <> 16.19 <> <> <> 1400 <> <> <>
  739 43 -2.244348 -5.409627 11.737742 64 " " R "A" 21 0.44000 0.44000 "ARG " " HE " "    " 1 0 0 FFFFFF  ""  -1 0 1 ""  1 ""  <> 0 0 0 739 739 1 0 740 0 739 739 <> 19.23 <> <> <> 1401 <> <> <>
  740 43 -5.700473 -7.451852 11.211936 64 " " R "A" 21 0.46000 0.46000 "ARG " "HH12" "    " 1 0 0 FFFFFF  ""  -1 0 1 ""  1 ""  <> 0 0 0 740 740 1 0 741 0 740 740 <> 15.11 <> <> <> 1402 <> <> <>
  741 43 -4.684152 -7.310294 9.866801 64 " " R "A" 21 0.46000 0.46000 "ARG " "HH11" "    " 1 0 0 FFFFFF  ""  -1 0 1 ""  1 ""  <> 0 0 0 741 741 1 0 742 0 741 741 <> 15.11 <> <> <> 1403 <> <> <>
  742 44 -5.197032 -6.580407 13.335103 64 " " R "A" 21 0.46000 0.46000 "ARG " "HH22" "    " 1 0 0 FFFFFF  ""  -1 0 1 ""  1 ""  <> 0 0 0 742 742 1 0 743 0 742 742 <> 16.37 <> <> <> 1404 <> <> <>
  743 44 -3.991947 -5.410043 13.442027 64 " " R "A" 21 0.46000 0.46000 "ARG " "HH21" "    " 1 0 0 FFFFFF  ""  -1 0 1 ""  1 ""  <> 0 0 0 743 743 1 0 744 0 743 743 <> 16.37 <> <> <> 1405 <> <> <>
  744 25 2.160458 -10.567392 11.922089 65 " " T "A" 38 -0.50000 -0.50000 "THR " " N  " "    " 7 0 0 2E2EFF  ""  0 1 9 ""  1 ""  <> 0 0 0 744 744 1 0 745 1 744 744 1 14.37 364 0 364 364 "CCD mismatch"  <> <>
  745 3 2.433722 -11.710420 12.698000 65 " " T "A" 24 0.14000 0.14000 "THR " " CA " "    " 6 0 0 808080  ""  0 1 -70 ""  1 ""  FF2E2E  0 0 0 745 745 1 0 746 1 745 745 1 18.18 365 0 365 365 "CCD mismatch"  <> <>
  746 2 3.768149 -11.551204 13.529280 65 " " T "A" 24 0.50000 0.50000 "THR " " C  " "    " 6 0 0 808080  ""  0 1 9 ""  1 ""  <> 0 0 0 746 746 1 0 747 0 746 746 1 15.92 366 0 366 366 "CCD mismatch"  <> <>
  747 15 3.872847 -11.970813 14.669602 65 " " T "A" 70 -0.50000 -0.50000 "THR " " O  " "    " 8 0 0 FF2E2E  ""  0 1 9 ""  1 ""  <> 0 0 0 747 747 1 0 748 0 747 747 1 17.3 367 0 367 367 "CCD mismatch"  <> <>
  748 3 2.495621 -13.036632 11.864718 65 " " T "A" 24 0.20500 0.20500 "THR " " CB " "    " 6 0 0 808080  ""  0 1 9 ""  1 ""  <> 0 0 0 748 748 1 0 749 1 748 748 1 16.37 368 0 368 368 "CCD mismatch"  <> <>
  749 16 1.604805 -13.000041 10.784386 65 " " T "A" 70 -0.68300 -0.68300 "THR " " OG1" "    " 8 0 0 FF2E2E  ""  0 1 9 "%UT"  13 ""  <> 0 0 0 749 749 1 0 750 1 749 749 1 21.99 369 0 369 369 "CCD mismatch"  <> <>
  750 3 2.339787 -14.322973 12.535838 65 " " T "A" 24 -0.18000 -0.18000 "THR " " CG2" "    " 6 0 0 808080  ""  0 1 9 ""  1 ""  <> 0 0 0 750 750 1 0 751 3 750 750 1 22.33 370 0 370 370 "CCD mismatch"  <> <>
  751 43 2.463921 -10.523879 10.959740 65 " " T "A" 21 0.30000 0.30000 "THR " " H  " "    " 1 0 0 FFFFFF  ""  -1 0 1 ""  1 ""  <> 0 0 0 751 751 1 0 752 0 751 751 <> 14.37 <> <> <> 1406 <> <> <>
  752 41 1.637148 -11.926433 13.409976 65 " " T "A" 21 0.06000 0.06000 "THR " " HA " "    " 1 0 0 FFFFFF  ""  -1 0 1 ""  1 ""  <> 0 0 0 752 752 1 0 753 0 752 752 <> 18.18 <> <> <> 1407 <> <> <>
  753 41 3.479388 -13.043393 11.395403 65 " " T "A" 21 0.06000 0.06000 "THR " " HB " "    " 1 0 0 FFFFFF  ""  -1 0 1 ""  1 ""  <> 0 0 0 753 753 1 0 754 0 753 753 <> 16.37 <> <> <> 1408 <> <> <>
  754 42 1.921439 -12.278135 10.236487 65 " " T "A" 21 0.41800 0.41800 "THR " " HG1" "    " 1 0 0 FFFFFF  ""  -1 0 1 ""  1 ""  <> 0 0 0 754 754 1 0 755 0 754 754 <> 21.99 <> <> <> 1409 <> <> <>
  755 41 1.352005 -14.432477 12.983494 65 " " T "A" 21 0.06000 0.06000 "THR " "HG21" "    " 1 0 0 FFFFFF  ""  -1 0 1 ""  1 ""  <> 0 0 0 755 755 1 0 756 0 755 755 <> 22.33 <> <> <> 1410 <> <> <>
  756 41 2.494427 -15.117940 11.806309 65 " " T "A" 21 0.06000 0.06000 "THR " "HG22" "    " 1 0 0 FFFFFF  ""  -1 0 1 ""  1 ""  <> 0 0 0 756 756 1 0 757 0 756 756 <> 22.33 <> <> <> 1411 <> <> <>
  757 41 3.084248 -14.441984 13.323058 65 " " T "A" 21 0.06000 0.06000 "THR " "HG23" "    " 1 0 0 FFFFFF  ""  -1 0 1 ""  1 ""  <> 0 0 0 757 757 1 0 758 0 757 757 <> 22.33 <> <> <> 1412 <> <> <>
  758 25 4.800143 -10.908759 12.885779 66 " " S "A" 38 -0.50000 -0.50000 "SER " " N  " "    " 7 0 0 2E2EFF  ""  0 1 9 ""  1 ""  <> 0 0 0 758 758 1 0 759 1 758 758 1 13.41 371 0 371 371 "CCD mismatch"  <> <>
  759 3 6.146933 -10.712020 13.484860 66 " " S "A" 24 0.14000 0.14000 "SER " " CA " "    " 6 0 0 808080  ""  0 1 -70 ""  1 ""  FF2E2E  0 0 0 759 759 1 0 760 1 759 759 1 15.77 372 0 372 372 "CCD mismatch"  <> <>
  760 2 6.411654 -9.236905 13.765734 66 " " S "A" 24 0.50000 0.50000 "SER " " C  " "    " 6 0 0 808080  ""  0 1 9 ""  1 ""  <> 0 0 0 760 760 1 0 761 0 760 760 1 16.24 373 0 373 373 "CCD mismatch"  <> <>
  761 15 7.174613 -8.861709 14.643534 66 " " S "A" 70 -0.50000 -0.50000 "SER " " O  " "    " 8 0 0 FF2E2E  ""  0 1 9 ""  1 ""  <> 0 0 0 761 761 1 0 762 0 761 761 1 14.67 374 0 374 374 "CCD mismatch"  <> <>
  762 3 7.100371 -11.315238 12.403399 66 " " S "A" 24 0.14500 0.14500 "SER " " CB " "    " 6 0 0 808080  ""  0 1 9 ""  1 ""  <> 0 0 0 762 762 1 0 763 2 762 762 1 16.93 375 0 375 375 "CCD mismatch"  <> <>
  763 16 6.861002 -10.627832 11.155119 66 " " S "A" 70 -0.68300 -0.68300 "SER " " OG " "    " 8 0 0 FF2E2E  ""  0 1 9 "%UT"  13 ""  <> 0 0 0 763 763 1 0 764 1 763 763 1 13.57 376 0 376 376 "CCD mismatch"  <> <>
  764 43 4.598856 -10.472785 11.997235 66 " " S "A" 21 0.30000 0.30000 "SER " " H  " "    " 1 0 0 FFFFFF  ""  -1 0 1 ""  1 ""  <> 0 0 0 764 764 1 0 765 0 764 764 <> 13.41 <> <> <> 1413 <> <> <>
  765 41 6.310450 -11.162078 14.464047 66 " " S "A" 21 0.06000 0.06000 "SER " " HA " "    " 1 0 0 FFFFFF  ""  -1 0 1 ""  1 ""  <> 0 0 0 765 765 1 0 766 0 765 765 <> 15.77 <> <> <> 1414 <> <> <>
  766 41 6.838614 -12.368474 12.302025 66 " " S "A" 21 0.06000 0.06000 "SER " " HB3" "    " 1 0 0 FFFFFF  ""  -1 0 1 ""  1 ""  <> 0 0 0 766 766 1 0 767 0 766 766 <> 16.93 <> <> <> 1415 <> <> <>
  767 41 8.142863 -11.214301 12.705254 66 " " S "A" 21 0.06000 0.06000 "SER " " HB2" "    " 1 0 0 FFFFFF  ""  -1 0 1 ""  1 ""  <> 0 0 0 767 767 1 0 768 0 767 767 <> 16.93 <> <> <> 1416 <> <> <>
  768 42 6.160567 -11.023126 10.630969 66 " " S "A" 21 0.41800 0.41800 "SER " " HG " "    " 1 0 0 FFFFFF  ""  -1 0 1 ""  1 ""  <> 0 0 0 768 768 1 0 769 0 768 768 <> 13.57 <> <> <> 1417 <> <> <>
  769 25 5.779677 -8.289804 13.089011 67 " " G "A" 38 -0.50000 -0.50000 "GLY " " N  " "    " 7 0 0 2E2EFF  ""  0 1 9 ""  1 ""  <> 0 0 0 769 769 1 0 770 1 769 769 1 13.07 377 0 377 377 "CCD mismatch"  <> <>
  770 3 6.143237 -6.880079 13.109721 67 " " G "A" 24 0.08000 0.08000 "GLY " " CA " "    " 6 0 0 808080  ""  0 1 -70 ""  1 ""  FF2E2E  0 0 0 770 770 1 0 771 2 770 770 1 13.81 378 0 378 378 "CCD mismatch"  <> <>
  771 2 7.300417 -6.618362 12.090159 67 " " G "A" 24 0.50000 0.50000 "GLY " " C  " "    " 6 0 0 808080  ""  0 1 9 ""  1 ""  <> 0 0 0 771 771 1 0 772 0 771 771 1 17.21 379 0 379 379 "CCD mismatch"  <> <>
  772 15 7.574488 -5.418474 11.873969 67 " " G "A" 70 -0.50000 -0.50000 "GLY " " O  " "    " 8 0 0 FF2E2E  ""  0 1 9 ""  1 ""  <> 0 0 0 772 772 1 0 773 0 772 772 1 24.48 380 0 380 380 "CCD mismatch"  <> <>
  773 43 5.108984 -8.571803 12.388476 67 " " G "A" 21 0.30000 0.30000 "GLY " " H  " "    " 1 0 0 FFFFFF  ""  -1 0 1 ""  1 ""  <> 0 0 0 773 773 1 0 774 0 773 773 <> 13.07 <> <> <> 1418 <> <> <>
  774 41 6.467089 -6.618171 14.117007 67 " " G "A" 21 0.06000 0.06000 "GLY " " HA3" "    " 1 0 0 FFFFFF  ""  -1 0 1 ""  1 ""  <> 0 0 0 774 774 1 0 775 0 774 774 <> 13.81 <> <> <> 1419 <> <> <>
  775 41 5.333323 -6.155277 13.027253 67 " " G "A" 21 0.06000 0.06000 "GLY " " HA2" "    " 1 0 0 FFFFFF  ""  -1 0 1 ""  1 ""  <> 0 0 0 775 775 1 0 776 0 775 775 <> 13.81 <> <> <> 1420 <> <> <>
  776 25 7.812758 -7.541910 11.280949 68 " " N "A" 38 -0.50000 -0.50000 "ASN " " N  " "    " 7 0 0 2E2EFF  ""  0 1 9 ""  1 ""  <> 0 0 0 776 776 1 0 777 1 776 776 1 14.44 381 0 381 381 "CCD mismatch"  <> <>
  777 3 9.023283 -7.302188 10.454537 68 " " N "A" 24 0.14000 0.14000 "ASN " " CA " "    " 6 0 0 808080  ""  0 1 -70 ""  1 ""  FF2E2E  0 0 0 777 777 1 0 778 1 777 777 1 21.91 382 0 382 382 "CCD mismatch"  <> <>
  778 2 8.695612 -6.433090 9.249531 68 " " N "A" 24 0.50000 0.50000 "ASN " " C  " "    " 6 0 0 808080  ""  0 1 9 ""  1 ""  <> 0 0 0 778 778 1 0 779 0 778 778 1 15.53 383 0 383 383 "CCD mismatch"  <> <>
  779 15 7.831236 -6.753082 8.458748 68 " " N "A" 70 -0.50000 -0.50000 "ASN " " O  " "    " 8 0 0 FF2E2E  ""  0 1 9 ""  1 ""  <> 0 0 0 779 779 1 0 780 0 779 779 1 15.98 384 0 384 384 "CCD mismatch"  <> <>
  780 3 9.640795 -8.615493 10.002394 68 " " N "A" 24 -0.12000 -0.12000 "ASN " " CB " "    " 6 0 0 808080  ""  0 1 9 ""  1 ""  <> 0 0 0 780 780 1 0 781 2 780 780 1 21.41 385 0 385 385 "CCD mismatch"  <> <>
  781 2 10.341959 -9.434015 11.019028 68 " " N "A" 24 0.50000 0.50000 "ASN " " CG " "    " 6 0 0 808080  ""  0 1 9 "%UT"  13 ""  <> 0 0 0 781 781 1 0 782 0 781 781 1 29.99 386 0 386 386 "CCD mismatch"  0.175032126249212 "No Flip" 
  782 15 9.902262 -9.412713 12.220645 68 " " N "A" 70 -0.50000 -0.50000 "ASN " " OD1" "    " 8 0 0 FF2E2E  ""  0 1 9 ""  1 ""  <> 0 0 0 782 782 1 0 783 0 782 782 1 33.11 387 0 387 387 "CCD mismatch"  <> <>
  783 25 11.352179 -10.192796 10.658257 68 " " N "A" 38 -0.76000 -0.76000 "ASN " " ND2" "    " 7 0 0 2E2EFF  ""  0 1 9 ""  1 ""  <> 0 0 0 783 783 1 0 784 2 783 783 1 25.16 388 0 388 388 "CCD mismatch"  <> <>
  784 43 7.485888 -8.488115 11.414929 68 " " N "A" 21 0.30000 0.30000 "ASN " " H  " "    " 1 0 0 FFFFFF  ""  -1 0 1 ""  1 ""  <> 0 0 0 784 784 1 0 785 0 784 784 <> 14.44 <> <> <> 1421 <> <> <>
  785 41 9.711283 -6.833635 11.158251 68 " " N "A" 21 0.06000 0.06000 "ASN " " HA " "    " 1 0 0 FFFFFF  ""  -1 0 1 ""  1 ""  <> 0 0 0 785 785 1 0 786 0 785 785 <> 21.91 <> <> <> 1422 <> <> <>
  786 41 10.313448 -8.325828 9.195094 68 " " N "A" 21 0.06000 0.06000 "ASN " " HB3" "    " 1 0 0 FFFFFF  ""  -1 0 1 ""  1 ""  <> 0 0 0 786 786 1 0 787 0 786 786 <> 21.41 <> <> <> 1423 <> <> <>
  787 41 8.892893 -9.182973 9.448584 68 " " N "A" 21 0.06000 0.06000 "ASN " " HB2" "    " 1 0 0 FFFFFF  ""  -1 0 1 ""  1 ""  <> 0 0 0 787 787 1 0 788 0 787 787 <> 21.41 <> <> <> 1424 <> <> <>
  788 43 11.935870 -10.761016 11.255358 68 " " N "A" 21 0.38000 0.38000 "ASN " "HD22" "    " 1 0 0 FFFFFF  ""  -1 0 1 ""  1 ""  <> 0 0 0 788 788 1 0 789 0 788 788 <> 25.16 <> <> <> 1425 <> <> <>
  789 43 11.585799 -10.218068 9.675973 68 " " N "A" 21 0.38000 0.38000 "ASN " "HD21" "    " 1 0 0 FFFFFF  ""  -1 0 1 ""  1 ""  <> 0 0 0 789 789 1 0 790 0 789 789 <> 25.16 <> <> <> 1426 <> <> <>
  790 25 9.343479 -5.239078 9.251778 69 " " V "A" 38 -0.50000 -0.50000 "VAL " " N  " "    " 7 0 0 2E2EFF  ""  2 1 9 ""  1 ""  <> 0 0 0 790 790 1 0 791 1 790 790 1 21.24 389 0 389 389 "CCD mismatch"  <> <>
  791 3 9.050864 -4.228792 8.327862 69 " " V "A" 24 0.14000 0.14000 "VAL " " CA " "    " 6 0 0 808080  ""  2 1 -70 ""  1 ""  FF2E2E  0 0 0 791 791 1 0 792 1 791 791 1 16.27 390 0 390 390 "CCD mismatch"  <> <>
  792 2 9.769405 -4.589521 6.969621 69 " " V "A" 24 0.50000 0.50000 "VAL " " C  " "    " 6 0 0 808080  ""  2 1 9 ""  1 ""  <> 0 0 0 792 792 1 0 793 0 792 792 1 21.13 391 0 391 391 "CCD mismatch"  <> <>
  793 15 10.845615 -5.285808 6.959226 69 " " V "A" 70 -0.50000 -0.50000 "VAL " " O  " "    " 8 0 0 FF2E2E  ""  2 1 9 ""  1 ""  <> 0 0 0 793 793 1 0 794 0 793 793 1 22.04 392 0 392 392 "CCD mismatch"  <> <>
  794 3 9.748901 -2.896049 8.843381 69 " " V "A" 24 -0.06000 -0.06000 "VAL " " CB " "    " 6 0 0 808080  ""  2 1 9 ""  1 ""  <> 0 0 0 794 794 1 0 795 1 794 794 1 14.72 393 0 393 393 "CCD mismatch"  <> <>
  795 3 9.635509 -1.659877 7.957415 69 " " V "A" 24 -0.18000 -0.18000 "VAL " " CG1" "    " 6 0 0 808080  ""  2 1 9 ""  1 ""  <> 0 0 0 795 795 1 0 796 3 795 795 1 15.49 394 0 394 394 "CCD mismatch"  <> <>
  796 3 9.417039 -2.494313 10.274531 69 " " V "A" 24 -0.18000 -0.18000 "VAL " " CG2" "    " 6 0 0 808080  ""  2 1 9 ""  1 ""  <> 0 0 0 796 796 1 0 797 3 796 796 1 17.97 395 0 395 395 "CCD mismatch"  <> <>
  797 43 10.097646 -5.094974 9.907952 69 " " V "A" 21 0.30000 0.30000 "VAL " " H  " "    " 1 0 0 FFFFFF  ""  -1 0 1 ""  1 ""  <> 0 0 0 797 797 1 0 798 0 797 797 <> 21.24 <> <> <> 1427 <> <> <>
  798 41 7.973452 -4.080524 8.255065 69 " " V "A" 21 0.06000 0.06000 "VAL " " HA " "    " 1 0 0 FFFFFF  ""  -1 0 1 ""  1 ""  <> 0 0 0 798 798 1 0 799 0 798 798 <> 16.27 <> <> <> 1428 <> <> <>
  799 41 10.809403 -3.145255 8.879889 69 " " V "A" 21 0.06000 0.06000 "VAL " " HB " "    " 1 0 0 FFFFFF  ""  -1 0 1 ""  1 ""  <> 0 0 0 799 799 1 0 800 0 799 799 <> 14.72 <> <> <> 1429 <> <> <>
  800 41 9.891825 -1.926371 6.932046 69 " " V "A" 21 0.06000 0.06000 "VAL " "HG11" "    " 1 0 0 FFFFFF  ""  -1 0 1 ""  1 ""  <> 0 0 0 800 800 1 0 801 0 800 800 <> 15.49 <> <> <> 1430 <> <> <>
  801 41 8.667318 -1.168783 8.055047 69 " " V "A" 21 0.06000 0.06000 "VAL " "HG12" "    " 1 0 0 FFFFFF  ""  -1 0 1 ""  1 ""  <> 0 0 0 801 801 1 0 802 0 801 801 <> 15.49 <> <> <> 1431 <> <> <>
  802 41 10.428736 -0.919306 8.059622 69 " " V "A" 21 0.06000 0.06000 "VAL " "HG13" "    " 1 0 0 FFFFFF  ""  -1 0 1 ""  1 ""  <> 0 0 0 802 802 1 0 803 0 802 802 <> 15.49 <> <> <> 1432 <> <> <>
  803 41 9.610580 -1.447926 10.510573 69 " " V "A" 21 0.06000 0.06000 "VAL " "HG21" "    " 1 0 0 FFFFFF  ""  -1 0 1 ""  1 ""  <> 0 0 0 803 803 1 0 804 0 803 803 <> 17.97 <> <> <> 1433 <> <> <>
  804 41 8.417837 -2.810542 10.574017 69 " " V "A" 21 0.06000 0.06000 "VAL " "HG22" "    " 1 0 0 FFFFFF  ""  -1 0 1 ""  1 ""  <> 0 0 0 804 804 1 0 805 0 804 804 <> 17.97 <> <> <> 1434 <> <> <>
  805 41 9.958479 -3.047254 11.042122 69 " " V "A" 21 0.06000 0.06000 "VAL " "HG23" "    " 1 0 0 FFFFFF  ""  -1 0 1 ""  1 ""  <> 0 0 0 805 805 1 0 806 0 805 805 <> 17.97 <> <> <> 1435 <> <> <>
  806 25 9.134381 -4.236242 5.849635 70 " " E "A" 38 -0.50000 -0.50000 "GLU " " N  " "    " 7 0 0 2E2EFF  ""  2 1 9 ""  1 ""  <> 0 0 0 806 806 1 0 807 1 806 806 1 13.39 396 0 396 396 "CCD mismatch"  <> <>
  807 3 9.517247 -4.409011 4.440749 70 " " E "A" 24 0.14000 0.14000 "GLU " " CA " "    " 6 0 0 808080  ""  2 1 -70 ""  1 ""  FF2E2E  0 0 0 807 807 1 0 808 1 807 807 1 17.43 397 0 397 397 "CCD mismatch"  <> <>
  808 2 9.170714 -3.151662 3.638349 70 " " E "A" 24 0.50000 0.50000 "GLU " " C  " "    " 6 0 0 808080  ""  2 1 9 ""  1 ""  <> 0 0 0 808 808 1 0 809 0 808 808 1 23.7 398 0 398 398 "CCD mismatch"  <> <>
  809 15 8.236004 -2.398852 3.952642 70 " " E "A" 70 -0.50000 -0.50000 "GLU " " O  " "    " 8 0 0 FF2E2E  ""  2 1 9 ""  1 ""  <> 0 0 0 809 809 1 0 810 0 809 809 1 22.67 399 0 399 399 "CCD mismatch"  <> <>
  810 3 8.894537 -5.674529 3.698850 70 " " E "A" 24 -0.12000 -0.12000 "GLU " " CB " "    " 6 0 0 808080  ""  2 1 9 ""  1 ""  <> 0 0 0 810 810 1 0 811 2 810 810 1 19.3 400 0 400 400 "CCD mismatch"  <> <>
  811 3 9.045252 -6.987010 4.495911 70 " " E "A" 24 -0.22000 -0.22000 "GLU " " CG " "    " 6 0 0 808080  ""  2 1 9 ""  1 ""  <> 0 0 0 811 811 1 0 812 2 811 811 1 26.23 401 0 401 401 "CCD mismatch"  <> <>
  812 2 8.716597 -8.364101 3.791398 70 " " E "A" 24 0.70000 0.70000 "GLU " " CD " "    " 6 0 0 808080  ""  2 1 9 "%UT"  13 ""  <> 0 0 0 812 812 1 0 813 0 812 812 1 29.6 402 0 402 402 "CCD mismatch"  <> <>
  813 15 8.279212 -8.373060 2.642233 70 " " E "A" 70 -0.80000 -0.80000 "GLU " " OE1" "    " 8 0 0 FF2E2E  ""  2 1 9 ""  1 ""  <> 0 0 0 813 813 1 0 814 0 813 813 1 35.14 403 0 403 403 "CCD mismatch"  <> <>
  814 18 9.092352 -9.446798 4.378684 70 " " E "A" 70 -0.80000 -0.80000 "GLU " " OE2" "    " 8 -1 0 FF2E2E  ""  2 1 9 ""  1 ""  <> 0 0 0 814 814 1 0 815 0 814 814 1 32.35 404 0 404 404 "CCD mismatch"  <> <>
  815 43 8.223794 -3.801732 5.895829 70 " " E "A" 21 0.30000 0.30000 "GLU " " H  " "    " 1 0 0 FFFFFF  ""  -1 0 1 ""  1 ""  <> 0 0 0 815 815 1 0 816 0 815 815 <> 13.39 <> <> <> 1436 <> <> <>
  816 41 10.599586 -4.530277 4.484756 70 " " E "A" 21 0.06000 0.06000 "GLU " " HA " "    " 1 0 0 FFFFFF  ""  -1 0 1 ""  1 ""  <> 0 0 0 816 816 1 0 817 0 816 816 <> 17.43 <> <> <> 1437 <> <> <>
  817 41 9.475740 -5.812574 2.787122 70 " " E "A" 21 0.06000 0.06000 "GLU " " HB3" "    " 1 0 0 FFFFFF  ""  -1 0 1 ""  1 ""  <> 0 0 0 817 817 1 0 818 0 817 817 <> 19.3 <> <> <> 1438 <> <> <>
  818 41 7.849775 -5.423204 3.516072 70 " " E "A" 21 0.06000 0.06000 "GLU " " HB2" "    " 1 0 0 FFFFFF  ""  -1 0 1 ""  1 ""  <> 0 0 0 818 818 1 0 819 0 818 818 <> 19.3 <> <> <> 1439 <> <> <>
  819 41 8.318112 -6.932130 5.306069 70 " " E "A" 21 0.06000 0.06000 "GLU " " HG3" "    " 1 0 0 FFFFFF  ""  -1 0 1 ""  1 ""  <> 0 0 0 819 819 1 0 820 0 819 819 <> 26.23 <> <> <> 1440 <> <> <>
  820 41 10.059024 -6.995881 4.896269 70 " " E "A" 21 0.06000 0.06000 "GLU " " HG2" "    " 1 0 0 FFFFFF  ""  -1 0 1 ""  1 ""  <> 0 0 0 820 820 1 0 821 0 820 820 <> 26.23 <> <> <> 1441 <> <> <>
  821 25 9.994170 -2.892223 2.543402 71 " " D "A" 38 -0.50000 -0.50000 "ASP " " N  " "    " 7 0 0 2E2EFF  ""  2 1 9 ""  1 ""  <> 0 0 0 821 821 1 0 822 1 821 821 1 13.51 405 0 405 405 "CCD mismatch"  <> <>
  822 3 9.551187 -1.836869 1.566987 71 " " D "A" 24 0.14000 0.14000 "ASP " " CA " "    " 6 0 0 808080  ""  2 1 -70 ""  1 ""  FF2E2E  0 0 0 822 822 1 0 823 1 822 822 1 14.39 406 0 406 406 "CCD mismatch"  <> <>
  823 2 9.438395 -0.453480 2.182003 71 " " D "A" 24 0.50000 0.50000 "ASP " " C  " "    " 6 0 0 808080  ""  2 1 9 ""  1 ""  <> 0 0 0 823 823 1 0 824 0 823 823 1 14.44 407 0 407 407 "CCD mismatch"  <> <>
  824 15 8.588051 0.371298 1.836860 71 " " D "A" 70 -0.50000 -0.50000 "ASP " " O  " "    " 8 0 0 FF2E2E  ""  2 1 9 ""  1 ""  <> 0 0 0 824 824 1 0 825 0 824 824 1 10.49 408 0 408 408 "CCD mismatch"  <> <>
  825 3 8.299392 -2.150444 0.695830 71 " " D "A" 24 -0.22000 -0.22000 "ASP " " CB " "    " 6 0 0 808080  ""  2 1 9 ""  1 ""  <> 0 0 0 825 825 1 0 826 2 825 825 1 15.7 409 0 409 409 "CCD mismatch"  <> <>
  826 2 8.286197 -3.508773 0.073191 71 " " D "A" 24 0.70000 0.70000 "ASP " " CG " "    " 6 0 0 808080  ""  2 1 9 "%UT"  13 ""  <> 0 0 0 826 826 1 0 827 0 826 826 1 24.69 410 0 410 410 "CCD mismatch"  <> <>
  827 15 9.331129 -4.082021 -0.107982 71 " " D "A" 70 -0.80000 -0.80000 "ASP " " OD1" "    " 8 0 0 FF2E2E  ""  2 1 9 ""  1 ""  <> 0 0 0 827 827 1 0 828 0 827 827 1 28.18 411 0 411 411 "CCD mismatch"  <> <>
  828 18 7.296511 -3.892377 -0.505586 71 " " D "A" 70 -0.80000 -0.80000 "ASP " " OD2" "    " 8 -1 0 FF2E2E  ""  2 1 9 ""  1 ""  <> 0 0 0 828 828 1 0 829 0 828 828 1 28.16 412 0 412 412 "CCD mismatch"  <> <>
  829 43 10.632823 -3.657544 2.380599 71 " " D "A" 21 0.30000 0.30000 "ASP " " H  " "    " 1 0 0 FFFFFF  ""  -1 0 1 ""  1 ""  <> 0 0 0 829 829 1 0 830 0 829 829 <> 13.51 <> <> <> 1442 <> <> <>
  830 41 10.375937 -1.769667 0.857500 71 " " D "A" 21 0.06000 0.06000 "ASP " " HA " "    " 1 0 0 FFFFFF  ""  -1 0 1 ""  1 ""  <> 0 0 0 830 830 1 0 831 0 830 830 <> 14.39 <> <> <> 1443 <> <> <>
  831 41 8.033565 -1.337158 0.020552 71 " " D "A" 21 0.06000 0.06000 "ASP " " HB3" "    " 1 0 0 FFFFFF  ""  -1 0 1 ""  1 ""  <> 0 0 0 831 831 1 0 832 0 831 831 <> 15.7 <> <> <> 1444 <> <> <>
  832 41 7.424403 -2.132437 1.345576 71 " " D "A" 21 0.06000 0.06000 "ASP " " HB2" "    " 1 0 0 FFFFFF  ""  -1 0 1 ""  1 ""  <> 0 0 0 832 832 1 0 833 0 832 832 <> 15.7 <> <> <> 1445 <> <> <>
  833 25 10.386619 -0.125493 3.096767 72 " " D "A" 38 -0.50000 -0.50000 "ASP " " N  " "    " 7 0 0 2E2EFF  ""  2 1 9 ""  1 ""  <> 0 0 0 833 833 1 0 834 1 833 833 1 10.77 413 0 413 413 "CCD mismatch"  <> <>
  834 3 10.610824 1.174117 3.751321 72 " " D "A" 24 0.14000 0.14000 "ASP " " CA " "    " 6 0 0 808080  ""  2 1 -70 ""  1 ""  FF2E2E  0 0 0 834 834 1 0 835 1 834 834 1 13.51 414 0 414 414 "CCD mismatch"  <> <>
  835 2 11.171988 2.006802 2.577864 72 " " D "A" 24 0.50000 0.50000 "ASP " " C  " "    " 6 0 0 808080  ""  2 1 9 ""  1 ""  <> 0 0 0 835 835 1 0 836 0 835 835 1 14.54 415 0 415 415 "CCD mismatch"  <> <>
  836 15 12.295490 1.751213 2.229547 72 " " D "A" 70 -0.50000 -0.50000 "ASP " " O  " "    " 8 0 0 FF2E2E  ""  2 1 9 ""  1 ""  <> 0 0 0 836 836 1 0 837 0 836 836 1 14.02 416 0 416 416 "CCD mismatch"  <> <>
  837 3 11.669951 0.899693 4.858197 72 " " D "A" 24 -0.22000 -0.22000 "ASP " " CB " "    " 6 0 0 808080  ""  2 1 9 ""  1 ""  <> 0 0 0 837 837 1 0 838 2 837 837 1 15.27 417 0 417 417 "CCD mismatch"  <> <>
  838 2 12.054581 2.090199 5.810613 72 " " D "A" 24 0.70000 0.70000 "ASP " " CG " "    " 6 0 0 808080  ""  2 1 9 "%UT"  13 ""  <> 0 0 0 838 838 1 0 839 0 838 838 1 21.76 418 0 418 418 "CCD mismatch"  <> <>
  839 15 12.900318 1.790434 6.720564 72 " " D "A" 70 -0.80000 -0.80000 "ASP " " OD1" "    " 8 0 0 FF2E2E  ""  2 1 9 ""  1 ""  <> 0 0 0 839 839 1 0 840 0 839 839 1 18.13 419 0 419 419 "CCD mismatch"  <> <>
  840 18 11.731878 3.272193 5.581389 72 " " D "A" 70 -0.80000 -0.80000 "ASP " " OD2" "    " 8 -1 0 FF2E2E  ""  2 1 9 ""  1 ""  <> 0 0 0 840 840 1 0 841 0 840 840 1 21.52 420 0 420 420 "CCD mismatch"  <> <>
  841 43 11.021496 -0.883099 3.304287 72 " " D "A" 21 0.30000 0.30000 "ASP " " H  " "    " 1 0 0 FFFFFF  ""  -1 0 1 ""  1 ""  <> 0 0 0 841 841 1 0 842 0 841 841 <> 10.77 <> <> <> 1446 <> <> <>
  842 41 9.691111 1.636019 4.110312 72 " " D "A" 21 0.06000 0.06000 "ASP " " HA " "    " 1 0 0 FFFFFF  ""  -1 0 1 ""  1 ""  <> 0 0 0 842 842 1 0 843 0 842 842 <> 13.51 <> <> <> 1447 <> <> <>
  843 41 12.518685 0.550175 4.270329 72 " " D "A" 21 0.06000 0.06000 "ASP " " HB3" "    " 1 0 0 FFFFFF  ""  -1 0 1 ""  1 ""  <> 0 0 0 843 843 1 0 844 0 843 843 <> 15.27 <> <> <> 1448 <> <> <>
  844 41 11.312426 0.157917 5.572371 72 " " D "A" 21 0.06000 0.06000 "ASP " " HB2" "    " 1 0 0 FFFFFF  ""  -1 0 1 ""  1 ""  <> 0 0 0 844 844 1 0 845 0 844 844 <> 15.27 <> <> <> 1449 <> <> <>
  845 25 10.385937 2.843549 1.993063 73 " " L "A" 38 -0.50000 -0.50000 "LEU " " N  " "    " 7 0 0 2E2EFF  ""  2 1 9 ""  1 ""  <> 0 0 0 845 845 1 0 846 1 845 845 1 11.9 421 0 421 421 "CCD mismatch"  <> <>
  846 3 10.736449 3.679900 0.819542 73 " " L "A" 24 0.14000 0.14000 "LEU " " CA " "    " 6 0 0 808080  ""  2 1 -70 ""  1 ""  FF2E2E  0 0 0 846 846 1 0 847 1 846 846 1 10.74 422 0 422 422 "CCD mismatch"  <> <>
  847 2 10.352671 5.187342 1.107265 73 " " L "A" 24 0.50000 0.50000 "LEU " " C  " "    " 6 0 0 808080  ""  2 1 9 ""  1 ""  <> 0 0 0 847 847 1 0 848 0 847 847 1 10.41 423 0 423 423 "CCD mismatch"  <> <>
  848 15 9.514832 5.338702 1.966151 73 " " L "A" 70 -0.50000 -0.50000 "LEU " " O  " "    " 8 0 0 FF2E2E  ""  2 1 9 ""  1 ""  <> 0 0 0 848 848 1 0 849 0 848 848 1 12.02 424 0 424 424 "CCD mismatch"  <> <>
  849 3 9.933155 3.155351 -0.404300 73 " " L "A" 24 -0.12000 -0.12000 "LEU " " CB " "    " 6 0 0 808080  ""  2 1 9 ""  1 ""  <> 0 0 0 849 849 1 0 850 2 849 849 1 14.24 425 0 425 425 "CCD mismatch"  <> <>
  850 3 10.441035 1.842309 -0.866760 73 " " L "A" 24 -0.06000 -0.06000 "LEU " " CG " "    " 6 0 0 808080  ""  2 1 9 ""  1 ""  <> 0 0 0 850 850 1 0 851 1 850 850 1 17.47 426 0 426 426 "CCD mismatch"  <> <>
  851 3 9.471590 1.015599 -1.673114 73 " " L "A" 24 -0.18000 -0.18000 "LEU " " CD1" "    " 6 0 0 808080  ""  2 1 9 ""  1 ""  <> 0 0 0 851 851 1 0 852 3 851 851 1 25.78 427 0 427 427 "CCD mismatch"  <> <>
  852 3 11.656521 2.000822 -1.761603 73 " " L "A" 24 -0.18000 -0.18000 "LEU " " CD2" "    " 6 0 0 808080  ""  2 1 9 ""  1 ""  <> 0 0 0 852 852 1 0 853 3 852 852 1 21.06 428 0 428 428 "CCD mismatch"  <> <>
  853 43 9.457669 3.068343 2.321522 73 " " L "A" 21 0.30000 0.30000 "LEU " " H  " "    " 1 0 0 FFFFFF  ""  -1 0 1 ""  1 ""  <> 0 0 0 853 853 1 0 854 0 853 853 <> 11.9 <> <> <> 1450 <> <> <>
  854 41 11.812452 3.536650 0.720553 73 " " L "A" 21 0.06000 0.06000 "LEU " " HA " "    " 1 0 0 FFFFFF  ""  -1 0 1 ""  1 ""  <> 0 0 0 854 854 1 0 855 0 854 854 <> 10.74 <> <> <> 1451 <> <> <>
  855 41 9.994470 3.723269 -1.332637 73 " " L "A" 21 0.06000 0.06000 "LEU " " HB3" "    " 1 0 0 FFFFFF  ""  -1 0 1 ""  1 ""  <> 0 0 0 855 855 1 0 856 0 855 855 <> 14.24 <> <> <> 1452 <> <> <>
  856 41 8.900595 2.875487 -0.195505 73 " " L "A" 21 0.06000 0.06000 "LEU " " HB2" "    " 1 0 0 FFFFFF  ""  -1 0 1 ""  1 ""  <> 0 0 0 856 856 1 0 857 0 856 856 <> 14.24 <> <> <> 1453 <> <> <>
  857 41 10.813076 1.232136 -0.043732 73 " " L "A" 21 0.06000 0.06000 "LEU " " HG " "    " 1 0 0 FFFFFF  ""  -1 0 1 ""  1 ""  <> 0 0 0 857 857 1 0 858 0 857 857 <> 17.47 <> <> <> 1454 <> <> <>
  858 41 8.861620 0.611814 -0.865032 73 " " L "A" 21 0.06000 0.06000 "LEU " "HD11" "    " 1 0 0 FFFFFF  ""  -1 0 1 ""  1 ""  <> 0 0 0 858 858 1 0 859 0 858 858 <> 25.78 <> <> <> 1455 <> <> <>
  859 41 8.793303 1.689473 -2.196490 73 " " L "A" 21 0.06000 0.06000 "LEU " "HD12" "    " 1 0 0 FFFFFF  ""  -1 0 1 ""  1 ""  <> 0 0 0 859 859 1 0 860 0 859 859 <> 25.78 <> <> <> 1456 <> <> <>
  860 41 9.927609 0.239513 -2.287798 73 " " L "A" 21 0.06000 0.06000 "LEU " "HD13" "    " 1 0 0 FFFFFF  ""  -1 0 1 ""  1 ""  <> 0 0 0 860 860 1 0 861 0 860 860 <> 25.78 <> <> <> 1457 <> <> <>
  861 41 11.794259 2.983605 -2.212455 73 " " L "A" 21 0.06000 0.06000 "LEU " "HD21" "    " 1 0 0 FFFFFF  ""  -1 0 1 ""  1 ""  <> 0 0 0 861 861 1 0 862 0 861 861 <> 21.06 <> <> <> 1458 <> <> <>
  862 41 12.587667 1.766885 -1.245520 73 " " L "A" 21 0.06000 0.06000 "LEU " "HD22" "    " 1 0 0 FFFFFF  ""  -1 0 1 ""  1 ""  <> 0 0 0 862 862 1 0 863 0 862 862 <> 21.06 <> <> <> 1459 <> <> <>
  863 41 11.687176 1.349016 -2.634706 73 " " L "A" 21 0.06000 0.06000 "LEU " "HD23" "    " 1 0 0 FFFFFF  ""  -1 0 1 ""  1 ""  <> 0 0 0 863 863 1 0 864 0 863 863 <> 21.06 <> <> <> 1460 <> <> <>
  864 25 10.790465 6.044020 0.275766 74 " " I "A" 38 -0.50000 -0.50000 "ILE " " N  " "    " 7 0 0 2E2EFF  ""  2 1 9 ""  1 ""  <> 0 0 0 864 864 1 0 865 1 864 864 1 10.13 429 0 429 429 "CCD mismatch"  <> <>
  865 3 10.433417 7.426741 0.298197 74 " " I "A" 24 0.14000 0.14000 "ILE " " CA " "    " 6 0 0 808080  ""  2 1 -70 ""  1 ""  FF2E2E  0 0 0 865 865 1 0 866 1 865 865 1 10.13 430 0 430 430 "CCD mismatch"  <> <>
  866 2 9.305519 7.703298 -0.713253 74 " " I "A" 24 0.50000 0.50000 "ILE " " C  " "    " 6 0 0 808080  ""  2 1 9 ""  1 ""  <> 0 0 0 866 866 1 0 867 0 866 866 1 12.37 431 0 431 431 "CCD mismatch"  <> <>
  867 15 9.322619 7.110765 -1.771714 74 " " I "A" 70 -0.50000 -0.50000 "ILE " " O  " "    " 8 0 0 FF2E2E  ""  2 1 9 ""  1 ""  <> 0 0 0 867 867 1 0 868 0 867 867 1 10.87 432 0 432 432 "CCD mismatch"  <> <>
  868 3 11.754828 8.285742 -0.056679 74 " " I "A" 24 -0.06000 -0.06000 "ILE " " CB " "    " 6 0 0 808080  ""  2 1 9 ""  1 ""  <> 0 0 0 868 868 1 0 869 1 868 868 1 10.85 433 0 433 433 "CCD mismatch"  <> <>
  869 3 11.624942 9.867079 -0.000188 74 " " I "A" 24 -0.12000 -0.12000 "ILE " " CG1" "    " 6 0 0 808080  ""  2 1 9 ""  1 ""  <> 0 0 0 869 869 1 0 870 2 869 869 1 15.63 434 0 434 434 "CCD mismatch"  <> <>
  870 3 12.748962 7.945421 -1.166996 74 " " I "A" 24 -0.18000 -0.18000 "ILE " " CG2" "    " 6 0 0 808080  ""  2 1 9 ""  1 ""  <> 0 0 0 870 870 1 0 871 3 870 870 1 11.33 435 0 435 435 "CCD mismatch"  <> <>
  871 3 12.999717 10.682803 0.300695 74 " " I "A" 24 -0.18000 -0.18000 "ILE " " CD1" "    " 6 0 0 808080  ""  2 1 9 ""  1 ""  <> 0 0 0 871 871 1 0 872 3 871 871 1 17.93 436 0 436 436 "CCD mismatch"  <> <>
  872 43 11.380835 5.804525 -0.507947 74 " " I "A" 21 0.30000 0.30000 "ILE " " H  " "    " 1 0 0 FFFFFF  ""  -1 0 1 ""  1 ""  <> 0 0 0 872 872 1 0 873 0 872 872 <> 10.13 <> <> <> 1461 <> <> <>
  873 41 10.265638 7.695516 1.341131 74 " " I "A" 21 0.06000 0.06000 "ILE " " HA " "    " 1 0 0 FFFFFF  ""  -1 0 1 ""  1 ""  <> 0 0 0 873 873 1 0 874 0 873 873 <> 10.13 <> <> <> 1462 <> <> <>
  874 41 12.352396 8.122122 0.840116 74 " " I "A" 21 0.06000 0.06000 "ILE " " HB " "    " 1 0 0 FFFFFF  ""  -1 0 1 ""  1 ""  <> 0 0 0 874 874 1 0 875 0 874 874 <> 10.85 <> <> <> 1463 <> <> <>
  875 41 10.908530 10.051737 0.800283 74 " " I "A" 21 0.06000 0.06000 "ILE " "HG13" "    " 1 0 0 FFFFFF  ""  -1 0 1 ""  1 ""  <> 0 0 0 875 875 1 0 876 0 875 875 <> 15.63 <> <> <> 1464 <> <> <>
  876 41 11.186443 10.363805 -0.865683 74 " " I "A" 21 0.06000 0.06000 "ILE " "HG12" "    " 1 0 0 FFFFFF  ""  -1 0 1 ""  1 ""  <> 0 0 0 876 876 1 0 877 0 876 876 <> 15.63 <> <> <> 1465 <> <> <>
  877 41 12.961996 6.880343 -1.075761 74 " " I "A" 21 0.06000 0.06000 "ILE " "HG21" "    " 1 0 0 FFFFFF  ""  -1 0 1 ""  1 ""  <> 0 0 0 877 877 1 0 878 0 877 877 <> 11.33 <> <> <> 1466 <> <> <>
  878 41 12.421560 8.241999 -2.163464 74 " " I "A" 21 0.06000 0.06000 "ILE " "HG22" "    " 1 0 0 FFFFFF  ""  -1 0 1 ""  1 ""  <> 0 0 0 878 878 1 0 879 0 878 878 <> 11.33 <> <> <> 1467 <> <> <>
  879 41 13.746033 8.355908 -1.007466 74 " " I "A" 21 0.06000 0.06000 "ILE " "HG23" "    " 1 0 0 FFFFFF  ""  -1 0 1 ""  1 ""  <> 0 0 0 879 879 1 0 880 0 879 879 <> 11.33 <> <> <> 1468 <> <> <>
  880 41 13.829393 9.995824 0.467426 74 " " I "A" 21 0.06000 0.06000 "ILE " "HD11" "    " 1 0 0 FFFFFF  ""  -1 0 1 ""  1 ""  <> 0 0 0 880 880 1 0 881 0 880 880 <> 17.93 <> <> <> 1469 <> <> <>
  881 41 13.417387 11.310951 -0.486123 74 " " I "A" 21 0.06000 0.06000 "ILE " "HD12" "    " 1 0 0 FFFFFF  ""  -1 0 1 ""  1 ""  <> 0 0 0 881 881 1 0 882 0 881 881 <> 17.93 <> <> <> 1470 <> <> <>
  882 41 12.806723 11.345167 1.144572 74 " " I "A" 21 0.06000 0.06000 "ILE " "HD13" "    " 1 0 0 FFFFFF  ""  -1 0 1 ""  1 ""  <> 0 0 0 882 882 1 0 883 0 882 882 <> 17.93 <> <> <> 1471 <> <> <>
  883 25 8.374619 8.610100 -0.353214 75 " " I "A" 38 -0.50000 -0.50000 "ILE " " N  " "    " 7 0 0 2E2EFF  ""  0 1 9 ""  1 ""  <> 0 0 0 883 883 1 0 884 1 883 883 1 7.85 437 0 437 437 "CCD mismatch"  <> <>
  884 3 7.314966 8.978691 -1.241739 75 " " I "A" 24 0.14000 0.14000 "ILE " " CA " "    " 6 0 0 808080  ""  0 1 -70 ""  1 ""  FF2E2E  0 0 0 884 884 1 0 885 1 884 884 1 7.57 438 0 438 438 "CCD mismatch"  <> <>
  885 2 7.790740 10.228475 -1.969583 75 " " I "A" 24 0.50000 0.50000 "ILE " " C  " "    " 6 0 0 808080  ""  0 1 9 ""  1 ""  <> 0 0 0 885 885 1 0 886 0 885 885 1 10.85 439 0 439 439 "CCD mismatch"  <> <>
  886 15 8.288895 11.192264 -1.328532 75 " " I "A" 70 -0.50000 -0.50000 "ILE " " O  " "    " 8 0 0 FF2E2E  ""  0 1 9 ""  1 ""  <> 0 0 0 886 886 1 0 887 0 886 886 1 11.4 440 0 440 440 "CCD mismatch"  <> <>
  887 3 5.893586 9.192940 -0.539367 75 " " I "A" 24 -0.06000 -0.06000 "ILE " " CB " "    " 6 0 0 808080  ""  0 1 9 ""  1 ""  <> 0 0 0 887 887 1 0 888 1 887 887 1 11.07 441 0 441 441 "CCD mismatch"  <> <>
  888 3 5.449477 7.991881 0.224399 75 " " I "A" 24 -0.12000 -0.12000 "ILE " " CG1" "    " 6 0 0 808080  ""  0 1 9 ""  1 ""  <> 0 0 0 888 888 1 0 889 2 888 888 1 13.15 442 0 442 442 "CCD mismatch"  <> <>
  889 3 4.841620 9.668066 -1.414547 75 " " I "A" 24 -0.18000 -0.18000 "ILE " " CG2" "    " 6 0 0 808080  ""  0 1 9 ""  1 ""  <> 0 0 0 889 889 1 0 890 3 889 889 1 11.91 443 0 443 443 "CCD mismatch"  <> <>
  890 3 4.192417 8.202427 1.087686 75 " " I "A" 24 -0.18000 -0.18000 "ILE " " CD1" "    " 6 0 0 808080  ""  0 1 9 ""  1 ""  <> 0 0 0 890 890 1 0 891 3 890 890 1 20.36 444 0 444 444 "CCD mismatch"  <> <>
  891 43 8.460253 9.193524 0.466775 75 " " I "A" 21 0.30000 0.30000 "ILE " " H  " "    " 1 0 0 FFFFFF  ""  -1 0 1 ""  1 ""  <> 0 0 0 891 891 1 0 892 0 891 891 <> 7.85 <> <> <> 1472 <> <> <>
  892 41 7.111231 8.115200 -1.874965 75 " " I "A" 21 0.06000 0.06000 "ILE " " HA " "    " 1 0 0 FFFFFF  ""  -1 0 1 ""  1 ""  <> 0 0 0 892 892 1 0 893 0 892 892 <> 7.57 <> <> <> 1473 <> <> <>
  893 41 6.157152 10.005292 0.137920 75 " " I "A" 21 0.06000 0.06000 "ILE " " HB " "    " 1 0 0 FFFFFF  ""  -1 0 1 ""  1 ""  <> 0 0 0 893 893 1 0 894 0 893 893 <> 11.07 <> <> <> 1474 <> <> <>
  894 41 6.251727 7.684182 0.895084 75 " " I "A" 21 0.06000 0.06000 "ILE " "HG13" "    " 1 0 0 FFFFFF  ""  -1 0 1 ""  1 ""  <> 0 0 0 894 894 1 0 895 0 894 894 <> 13.15 <> <> <> 1475 <> <> <>
  895 41 5.299662 7.135420 -0.432967 75 " " I "A" 21 0.06000 0.06000 "ILE " "HG12" "    " 1 0 0 FFFFFF  ""  -1 0 1 ""  1 ""  <> 0 0 0 895 895 1 0 896 0 895 895 <> 13.15 <> <> <> 1476 <> <> <>
  896 41 5.027833 10.640884 -1.869575 75 " " I "A" 21 0.06000 0.06000 "ILE " "HG21" "    " 1 0 0 FFFFFF  ""  -1 0 1 ""  1 ""  <> 0 0 0 896 896 1 0 897 0 896 896 <> 11.91 <> <> <> 1477 <> <> <>
  897 41 4.524602 8.923786 -2.145059 75 " " I "A" 21 0.06000 0.06000 "ILE " "HG22" "    " 1 0 0 FFFFFF  ""  -1 0 1 ""  1 ""  <> 0 0 0 897 897 1 0 898 0 897 897 <> 11.91 <> <> <> 1478 <> <> <>
  898 41 3.920715 9.892351 -0.876282 75 " " I "A" 21 0.06000 0.06000 "ILE " "HG23" "    " 1 0 0 FFFFFF  ""  -1 0 1 ""  1 ""  <> 0 0 0 898 898 1 0 899 0 898 898 <> 11.91 <> <> <> 1479 <> <> <>
  899 41 3.234129 7.900366 0.665144 75 " " I "A" 21 0.06000 0.06000 "ILE " "HD11" "    " 1 0 0 FFFFFF  ""  -1 0 1 ""  1 ""  <> 0 0 0 899 899 1 0 900 0 899 899 <> 20.36 <> <> <> 1480 <> <> <>
  900 41 4.344512 7.661949 2.021951 75 " " I "A" 21 0.06000 0.06000 "ILE " "HD12" "    " 1 0 0 FFFFFF  ""  -1 0 1 ""  1 ""  <> 0 0 0 900 900 1 0 901 0 900 900 <> 20.36 <> <> <> 1481 <> <> <>
  901 41 4.077648 9.240451 1.399829 75 " " I "A" 21 0.06000 0.06000 "ILE " "HD13" "    " 1 0 0 FFFFFF  ""  -1 0 1 ""  1 ""  <> 0 0 0 901 901 1 0 902 0 901 901 <> 20.36 <> <> <> 1482 <> <> <>
  902 25 7.679955 10.181639 -3.296688 76 " " F "A" 38 -0.50000 -0.50000 "PHE " " N  " "    " 7 0 0 2E2EFF  ""  0 1 9 ""  1 ""  <> 0 0 0 902 902 1 0 903 1 902 902 1 9.46 445 0 445 445 "CCD mismatch"  <> <>
  903 3 8.035077 11.381779 -4.067400 76 " " F "A" 24 0.14000 0.14000 "PHE " " CA " "    " 6 0 0 808080  ""  0 1 -70 ""  1 ""  FF2E2E  0 0 0 903 903 1 0 904 1 903 903 1 11.18 446 0 446 446 "CCD mismatch"  <> <>
  904 2 6.719793 12.048471 -4.416676 76 " " F "A" 24 0.50000 0.50000 "PHE " " C  " "    " 6 0 0 808080  ""  0 1 9 ""  1 ""  <> 0 0 0 904 904 1 0 905 0 904 904 1 12.31 447 0 447 447 "CCD mismatch"  <> <>
  905 15 5.855118 11.356174 -4.923240 76 " " F "A" 70 -0.50000 -0.50000 "PHE " " O  " "    " 8 0 0 FF2E2E  ""  0 1 9 ""  1 ""  <> 0 0 0 905 905 1 0 906 0 905 905 1 11.67 448 0 448 448 "CCD mismatch"  <> <>
  906 3 8.760350 10.788681 -5.300837 76 " " F "A" 24 -0.00500 -0.00500 "PHE " " CB " "    " 6 0 0 808080  ""  0 1 9 ""  1 ""  <> 0 0 0 906 906 1 0 907 2 906 906 1 12.52 449 0 449 449 "CCD mismatch"  <> <>
  907 2 9.961789 9.881504 -5.112349 76 " " F "A" 24 -0.11500 -0.11500 "PHE " " CG " "    " 6 0 0 808080  ""  0 1 9 ""  1 ""  <> 0 0 0 907 907 1 0 908 0 907 907 1 12.43 450 0 450 450 "CCD mismatch"  <> <>
  908 2 10.007815 8.691103 -5.823618 76 " " F "A" 24 -0.11500 -0.11500 "PHE " " CD1" "    " 6 0 0 808080  ""  0 1 9 ""  1 ""  <> 0 0 0 908 908 1 0 909 1 908 908 1 12.08 451 0 451 451 "CCD mismatch"  <> <>
  909 2 10.996856 10.294146 -4.330368 76 " " F "A" 24 -0.11500 -0.11500 "PHE " " CD2" "    " 6 0 0 808080  ""  0 1 9 ""  1 ""  <> 0 0 0 909 909 1 0 910 1 909 909 1 13.76 452 0 452 452 "CCD mismatch"  <> <>
  910 2 11.156847 7.841895 -5.697626 76 " " F "A" 24 -0.11500 -0.11500 "PHE " " CE1" "    " 6 0 0 808080  ""  0 1 9 ""  1 ""  <> 0 0 0 910 910 1 0 911 1 910 910 1 12.14 453 0 453 453 "CCD mismatch"  <> <>
  911 2 12.110428 9.450572 -4.215234 76 " " F "A" 24 -0.11500 -0.11500 "PHE " " CE2" "    " 6 0 0 808080  ""  0 1 9 ""  1 ""  <> 0 0 0 911 911 1 0 912 1 911 911 1 11.16 454 0 454 454 "CCD mismatch"  <> <>
  912 2 12.263726 8.252072 -4.933829 76 " " F "A" 24 -0.11500 -0.11500 "PHE " " CZ " "    " 6 0 0 808080  ""  0 1 9 ""  1 ""  <> 0 0 0 912 912 1 0 913 1 912 912 1 12.73 455 0 455 455 "CCD mismatch"  <> <>
  913 43 7.334148 9.418267 -3.860408 76 " " F "A" 21 0.30000 0.30000 "PHE " " H  " "    " 1 0 0 FFFFFF  ""  -1 0 1 ""  1 ""  <> 0 0 0 913 913 1 0 914 0 913 913 <> 9.46 <> <> <> 1483 <> <> <>
  914 41 8.859907 11.903210 -3.581740 76 " " F "A" 21 0.06000 0.06000 "PHE " " HA " "    " 1 0 0 FFFFFF  ""  -1 0 1 ""  1 ""  <> 0 0 0 914 914 1 0 915 0 914 914 <> 11.18 <> <> <> 1484 <> <> <>
  915 41 9.188155 11.640307 -5.829813 76 " " F "A" 21 0.06000 0.06000 "PHE " " HB3" "    " 1 0 0 FFFFFF  ""  -1 0 1 ""  1 ""  <> 0 0 0 915 915 1 0 916 0 915 915 <> 12.52 <> <> <> 1485 <> <> <>
  916 41 8.026229 10.329902 -5.963172 76 " " F "A" 21 0.06000 0.06000 "PHE " " HB2" "    " 1 0 0 FFFFFF  ""  -1 0 1 ""  1 ""  <> 0 0 0 916 916 1 0 917 0 916 916 <> 12.52 <> <> <> 1486 <> <> <>
  917 41 9.334438 8.356732 -6.598962 76 " " F "A" 21 0.11500 0.11500 "PHE " " HD1" "    " 1 0 0 FFFFFF  ""  -1 0 1 ""  1 ""  <> 0 0 0 917 917 1 0 918 0 917 917 <> 12.08 <> <> <> 1487 <> <> <>
  918 41 11.060621 11.229732 -3.794632 76 " " F "A" 21 0.11500 0.11500 "PHE " " HD2" "    " 1 0 0 FFFFFF  ""  -1 0 1 ""  1 ""  <> 0 0 0 918 918 1 0 919 0 918 918 <> 13.76 <> <> <> 1488 <> <> <>
  919 41 11.206805 7.034866 -6.413593 76 " " F "A" 21 0.11500 0.11500 "PHE " " HE1" "    " 1 0 0 FFFFFF  ""  -1 0 1 ""  1 ""  <> 0 0 0 919 919 1 0 920 0 919 919 <> 12.14 <> <> <> 1489 <> <> <>
  920 41 12.989851 9.730165 -3.654125 76 " " F "A" 21 0.11500 0.11500 "PHE " " HE2" "    " 1 0 0 FFFFFF  ""  -1 0 1 ""  1 ""  <> 0 0 0 920 920 1 0 921 0 920 920 <> 11.16 <> <> <> 1490 <> <> <>
  921 41 13.205688 7.756483 -5.116853 76 " " F "A" 21 0.11500 0.11500 "PHE " " HZ " "    " 1 0 0 FFFFFF  ""  -1 0 1 ""  1 ""  <> 0 0 0 921 921 1 0 922 0 921 921 <> 12.73 <> <> <> 1491 <> <> <>
  922 25 6.592452 13.352070 -3.988492 77 " " P "A" 38 -0.14000 -0.14000 "PRO " " N  " "    " 7 0 0 2E2EFF  ""  0 1 9 ""  1 ""  <> 0 0 0 922 922 1 0 923 0 922 922 1 11.07 456 0 456 456 "CCD mismatch"  <> <>
  923 3 5.398620 14.189352 -4.163047 77 " " P "A" 24 0.01000 0.01000 "PRO " " CA " "    " 6 0 0 808080  ""  0 1 -70 ""  1 ""  FF2E2E  0 0 0 923 923 1 0 924 1 923 923 1 13.98 457 0 457 457 "CCD mismatch"  <> <>
  924 2 5.039474 14.384418 -5.679486 77 " " P "A" 24 0.50000 0.50000 "PRO " " C  " "    " 6 0 0 808080  ""  0 1 9 ""  1 ""  <> 0 0 0 924 924 1 0 925 0 924 924 1 15.86 458 0 458 458 "CCD mismatch"  <> <>
  925 15 5.891696 14.797644 -6.518953 77 " " P "A" 70 -0.50000 -0.50000 "PRO " " O  " "    " 8 0 0 FF2E2E  ""  0 1 9 ""  1 ""  <> 0 0 0 925 925 1 0 926 0 925 925 1 11.86 459 0 459 459 "CCD mismatch"  <> <>
  926 3 5.654386 15.543582 -3.425029 77 " " P "A" 24 -0.12000 -0.12000 "PRO " " CB " "    " 6 0 0 808080  ""  0 1 9 ""  1 ""  <> 0 0 0 926 926 1 0 927 2 926 926 1 13.91 460 0 460 460 "CCD mismatch"  <> <>
  927 3 7.201885 15.687225 -3.382510 77 " " P "A" 24 -0.12000 -0.12000 "PRO " " CG " "    " 6 0 0 808080  ""  0 1 9 ""  1 ""  <> 0 0 0 927 927 1 0 928 2 927 927 1 18.27 461 0 461 461 "CCD mismatch"  <> <>
  928 3 7.706548 14.186244 -3.480585 77 " " P "A" 24 -0.05000 -0.05000 "PRO " " CD " "    " 6 0 0 808080  ""  0 1 9 ""  1 ""  <> 0 0 0 928 928 1 0 929 2 928 928 1 13.89 462 0 462 462 "CCD mismatch"  <> <>
  929 41 4.534476 13.648439 -3.777343 77 " " P "A" 21 0.06000 0.06000 "PRO " " HA " "    " 1 0 0 FFFFFF  ""  -1 0 1 ""  1 ""  <> 0 0 0 929 929 1 0 930 0 929 929 <> 13.98 <> <> <> 1492 <> <> <>
  930 41 5.358287 15.436362 -2.381511 77 " " P "A" 21 0.06000 0.06000 "PRO " " HB3" "    " 1 0 0 FFFFFF  ""  -1 0 1 ""  1 ""  <> 0 0 0 930 930 1 0 931 0 930 930 <> 13.91 <> <> <> 1493 <> <> <>
  931 41 5.160454 16.434750 -3.812262 77 " " P "A" 21 0.06000 0.06000 "PRO " " HB2" "    " 1 0 0 FFFFFF  ""  -1 0 1 ""  1 ""  <> 0 0 0 931 931 1 0 932 0 931 931 <> 13.91 <> <> <> 1494 <> <> <>
  932 41 7.621871 16.124934 -2.476903 77 " " P "A" 21 0.06000 0.06000 "PRO " " HG3" "    " 1 0 0 FFFFFF  ""  -1 0 1 ""  1 ""  <> 0 0 0 932 932 1 0 933 0 932 932 <> 18.27 <> <> <> 1495 <> <> <>
  933 41 7.675533 16.168586 -4.238108 77 " " P "A" 21 0.06000 0.06000 "PRO " " HG2" "    " 1 0 0 FFFFFF  ""  -1 0 1 ""  1 ""  <> 0 0 0 933 933 1 0 934 0 933 933 <> 18.27 <> <> <> 1496 <> <> <>
  934 41 8.672813 14.309216 -3.969778 77 " " P "A" 21 0.06000 0.06000 "PRO " " HD2" "    " 1 0 0 FFFFFF  ""  -1 0 1 ""  1 ""  <> 0 0 0 934 934 1 0 935 0 934 934 <> 13.89 <> <> <> 1497 <> <> <>
  935 41 7.853165 13.788536 -2.476378 77 " " P "A" 21 0.06000 0.06000 "PRO " " HD3" "    " 1 0 0 FFFFFF  ""  -1 0 1 ""  1 ""  <> 0 0 0 935 935 1 0 936 0 935 935 <> 13.89 <> <> <> 1498 <> <> <>
  936 25 3.776650 13.925005 -5.942997 78 " " D "A" 38 -0.50000 -0.50000 "ASP " " N  " "    " 7 0 0 2E2EFF  ""  0 1 9 ""  1 ""  <> 0 0 0 936 936 1 0 937 1 936 936 1 12.88 463 0 463 463 "CCD mismatch"  <> <>
  937 3 2.968289 14.002877 -7.190386 78 " " D "A" 24 0.14000 0.14000 "ASP " " CA " "    " 6 0 0 808080  ""  0 1 -70 ""  1 ""  FF2E2E  0 0 0 937 937 1 0 938 1 937 937 1 13.51 464 0 464 464 "CCD mismatch"  <> <>
  938 2 3.223499 12.785642 -8.098714 78 " " D "A" 24 0.50000 0.50000 "ASP " " C  " "    " 6 0 0 808080  ""  0 1 9 ""  1 ""  <> 0 0 0 938 938 1 0 939 0 938 938 1 13.25 465 0 465 465 "CCD mismatch"  <> <>
  939 15 2.331133 12.345074 -8.831126 78 " " D "A" 70 -0.50000 -0.50000 "ASP " " O  " "    " 8 0 0 FF2E2E  ""  0 1 9 ""  1 ""  <> 0 0 0 939 939 1 0 940 0 939 939 1 14.17 466 0 466 466 "CCD mismatch"  <> <>
  940 3 3.060591 15.309821 -8.047049 78 " " D "A" 24 -0.22000 -0.22000 "ASP " " CB " "    " 6 0 0 808080  ""  0 1 9 ""  1 ""  <> 0 0 0 940 940 1 0 941 2 940 940 1 14.61 467 0 467 467 "CCD mismatch"  <> <>
  941 2 2.794263 16.687038 -7.408024 78 " " D "A" 24 0.70000 0.70000 "ASP " " CG " "    " 6 0 0 808080  ""  0 1 9 "%UT"  13 ""  <> 0 0 0 941 941 1 0 942 0 941 941 1 21.89 468 0 468 468 "CCD mismatch"  <> <>
  942 15 2.063670 16.757008 -6.425096 78 " " D "A" 70 -0.80000 -0.80000 "ASP " " OD1" "    " 8 0 0 FF2E2E  ""  0 1 9 ""  1 ""  <> 0 0 0 942 942 1 0 943 0 942 942 1 21.73 469 0 469 469 "CCD mismatch"  <> <>
  943 18 3.143887 17.653691 -8.125445 78 " " D "A" 70 -0.80000 -0.80000 "ASP " " OD2" "    " 8 -1 0 FF2E2E  ""  0 1 9 ""  1 ""  <> 0 0 0 943 943 1 0 944 0 943 943 1 20.72 470 0 470 470 "CCD mismatch"  <> <>
  944 43 3.268717 13.529589 -5.164697 78 " " D "A" 21 0.30000 0.30000 "ASP " " H  " "    " 1 0 0 FFFFFF  ""  -1 0 1 ""  1 ""  <> 0 0 0 944 944 1 0 945 0 944 944 <> 12.88 <> <> <> 1499 <> <> <>
  945 41 1.953681 13.888666 -6.808776 78 " " D "A" 21 0.06000 0.06000 "ASP " " HA " "    " 1 0 0 FFFFFF  ""  -1 0 1 ""  1 ""  <> 0 0 0 945 945 1 0 946 0 945 945 <> 13.51 <> <> <> 1500 <> <> <>
  946 41 2.343489 15.222256 -8.863258 78 " " D "A" 21 0.06000 0.06000 "ASP " " HB3" "    " 1 0 0 FFFFFF  ""  -1 0 1 ""  1 ""  <> 0 0 0 946 946 1 0 947 0 946 946 <> 14.61 <> <> <> 1501 <> <> <>
  947 41 3.983562 15.287693 -8.626473 78 " " D "A" 21 0.06000 0.06000 "ASP " " HB2" "    " 1 0 0 FFFFFF  ""  -1 0 1 ""  1 ""  <> 0 0 0 947 947 1 0 948 0 947 947 <> 14.61 <> <> <> 1502 <> <> <>
  948 25 4.461394 12.320358 -8.065917 79 " " D "A" 38 -0.50000 -0.50000 "ASP " " N  " "    " 7 0 0 2E2EFF  ""  0 1 9 ""  1 ""  <> 0 0 0 948 948 1 0 949 1 948 948 1 11.37 471 0 471 471 "CCD mismatch"  <> <>
  949 3 5.085106 11.416873 -9.044816 79 " " D "A" 24 0.14000 0.14000 "ASP " " CA " "    " 6 0 0 808080  ""  0 1 -70 ""  1 ""  FF2E2E  0 0 0 949 949 1 0 950 1 949 949 1 8.98 472 0 472 472 "CCD mismatch"  <> <>
  950 2 4.743127 9.965643 -8.624116 79 " " D "A" 24 0.50000 0.50000 "ASP " " C  " "    " 6 0 0 808080  ""  0 1 9 ""  1 ""  <> 0 0 0 950 950 1 0 951 0 950 950 1 12.03 473 0 473 473 "CCD mismatch"  <> <>
  951 15 5.227771 9.049524 -9.305121 79 " " D "A" 70 -0.50000 -0.50000 "ASP " " O  " "    " 8 0 0 FF2E2E  ""  0 1 9 ""  1 ""  <> 0 0 0 951 951 1 0 952 0 951 951 1 10.54 474 0 474 474 "CCD mismatch"  <> <>
  952 3 6.567373 11.635192 -9.097909 79 " " D "A" 24 -0.22000 -0.22000 "ASP " " CB " "    " 6 0 0 808080  ""  0 1 9 ""  1 ""  <> 0 0 0 952 952 1 0 953 2 952 952 1 11.12 475 0 475 475 "CCD mismatch"  <> <>
  953 2 7.000522 12.909098 -9.840360 79 " " D "A" 24 0.70000 0.70000 "ASP " " CG " "    " 6 0 0 808080  ""  0 1 9 "%UT"  13 ""  <> 0 0 0 953 953 1 0 954 0 953 953 1 14.8 476 0 476 476 "CCD mismatch"  10 <>
  954 15 6.193714 13.595420 -10.535552 79 " " D "A" 70 -0.80000 -0.80000 "ASP " " OD1" "    " 8 0 0 FF2E2E  ""  0 1 9 ""  1 ""  <> 0 0 0 954 954 1 0 955 0 954 954 1 13.73 477 0 477 477 "CCD mismatch"  <> <>
  955 18 8.238943 13.148528 -9.914290 79 " " D "A" 70 -0.80000 -0.80000 "ASP " " OD2" "    " 8 -1 0 FF2E2E  ""  0 1 9 ""  1 ""  <> 0 0 0 955 955 1 0 956 0 955 955 1 13.09 478 0 478 478 "CCD mismatch"  <> <>
  956 43 4.992852 12.682402 -7.287087 79 " " D "A" 21 0.30000 0.30000 "ASP " " H  " "    " 1 0 0 FFFFFF  ""  -1 0 1 ""  1 ""  <> 0 0 0 956 956 1 0 957 0 956 956 <> 11.37 <> <> <> 1503 <> <> <>
  957 41 4.549822 11.653191 -9.964449 79 " " D "A" 21 0.06000 0.06000 "ASP " " HA " "    " 1 0 0 FFFFFF  ""  -1 0 1 ""  1 ""  <> 0 0 0 957 957 1 0 958 0 957 957 <> 8.98 <> <> <> 1504 <> <> <>
  958 41 7.047011 10.805749 -9.617594 79 " " D "A" 21 0.06000 0.06000 "ASP " " HB3" "    " 1 0 0 FFFFFF  ""  -1 0 1 ""  1 ""  <> 0 0 0 958 958 1 0 959 0 958 958 <> 11.12 <> <> <> 1505 <> <> <>
  959 41 7.010383 11.616457 -8.102173 79 " " D "A" 21 0.06000 0.06000 "ASP " " HB2" "    " 1 0 0 FFFFFF  ""  -1 0 1 ""  1 ""  <> 0 0 0 959 959 1 0 960 0 959 959 <> 11.12 <> <> <> 1506 <> <> <>
  960 25 4.086816 9.823782 -7.529381 80 " " C "A" 38 -0.50000 -0.50000 "CYS " " N  " "    " 7 0 0 2E2EFF  ""  2 1 9 ""  1 ""  <> 0 0 0 960 960 1 0 961 1 960 960 1 9.14 479 0 479 479 "CCD mismatch"  <> <>
  961 3 3.524349 8.599391 -6.877293 80 " " C "A" 24 0.14000 0.14000 "CYS " " CA " "    " 6 0 0 808080  ""  2 1 -70 ""  1 ""  FF2E2E  0 0 0 961 961 1 0 962 1 961 961 1 10.72 480 0 480 480 "CCD mismatch"  <> <>
  962 2 1.962552 8.642990 -7.047839 80 " " C "A" 24 0.50000 0.50000 "CYS " " C  " "    " 6 0 0 808080  ""  2 1 9 ""  1 ""  <> 0 0 0 962 962 1 0 963 0 962 962 1 9.14 481 0 481 481 "CCD mismatch"  <> <>
  963 15 1.395733 9.745345 -6.913831 80 " " C "A" 70 -0.50000 -0.50000 "CYS " " O  " "    " 8 0 0 FF2E2E  ""  2 1 9 ""  1 ""  <> 0 0 0 963 963 1 0 964 0 963 963 1 9.49 482 0 482 482 "CCD mismatch"  <> <>
  964 3 3.897272 8.586927 -5.388558 80 " " C "A" 24 0.02000 0.02000 "CYS " " CB " "    " 6 0 0 808080  ""  2 1 9 ""  1 ""  <> 0 0 0 964 964 1 0 965 2 964 964 1 13.36 483 0 483 483 "CCD mismatch"  <> <>
  965 49 5.615091 7.976391 -5.287399 80 " " C "A" 143 -0.33500 -0.33500 "CYS " " SG " "    " 16 0 0 FFFF6B  ""  2 1 9 "%UT"  13 ""  <> 0 0 0 965 965 1 0 966 1 965 965 1 17.27 484 0 484 484 "CCD mismatch"  <> <>
  966 43 3.703505 10.703667 -7.214777 80 " " C "A" 21 0.30000 0.30000 "CYS " " H  " "    " 1 0 0 FFFFFF  ""  -1 0 1 ""  1 ""  <> 0 0 0 966 966 1 0 967 0 966 966 <> 9.14 <> <> <> 1507 <> <> <>
  967 41 3.914003 7.772932 -7.471630 80 " " C "A" 21 0.06000 0.06000 "CYS " " HA " "    " 1 0 0 FFFFFF  ""  -1 0 1 ""  1 ""  <> 0 0 0 967 967 1 0 968 0 967 967 <> 10.72 <> <> <> 1508 <> <> <>
  968 41 3.217034 7.881226 -4.911732 80 " " C "A" 21 0.08000 0.08000 "CYS " " HB3" "    " 1 0 0 FFFFFF  ""  -1 0 1 ""  1 ""  <> 0 0 0 968 968 1 0 969 0 968 968 <> 13.36 <> <> <> 1509 <> <> <>
  969 41 3.850425 9.601762 -4.993570 80 " " C "A" 21 0.08000 0.08000 "CYS " " HB2" "    " 1 0 0 FFFFFF  ""  -1 0 1 ""  1 ""  <> 0 0 0 969 969 1 0 970 0 969 969 <> 13.36 <> <> <> 1510 <> <> <>
  970 41 5.337801 6.671695 -5.211402 80 " " C "A" 21 0.15500 0.15500 "CYS " " HG " "    " 1 0 0 FFFFFF  ""  -1 0 1 ""  1 ""  <> 0 0 0 970 970 1 0 971 0 970 970 <> 17.27 <> <> <> 1511 <> <> <>
  971 25 1.317370 7.522134 -7.375944 81 " " E "A" 38 -0.50000 -0.50000 "GLU " " N  " "    " 7 0 0 2E2EFF  ""  2 1 9 ""  1 ""  <> 0 0 0 971 971 1 0 972 1 971 971 1 9.68 485 0 485 485 "CCD mismatch"  <> <>
  972 3 -0.172191 7.183758 -7.517391 81 " " E "A" 24 0.14000 0.14000 "GLU " " CA " "    " 6 0 0 808080  ""  2 1 -70 ""  1 ""  FF2E2E  0 0 0 972 972 1 0 973 1 972 972 1 9.26 486 0 486 486 "CCD mismatch"  <> <>
  973 2 -0.424494 5.786633 -6.944466 81 " " E "A" 24 0.50000 0.50000 "GLU " " C  " "    " 6 0 0 808080  ""  2 1 9 ""  1 ""  <> 0 0 0 973 973 1 0 974 0 973 973 1 11.23 487 0 487 487 "CCD mismatch"  <> <>
  974 15 0.182806 4.822299 -7.367748 81 " " E "A" 70 -0.50000 -0.50000 "GLU " " O  " "    " 8 0 0 FF2E2E  ""  2 1 9 ""  1 ""  <> 0 0 0 974 974 1 0 975 0 974 974 1 12.77 488 0 488 488 "CCD mismatch"  <> <>
  975 3 -0.535633 7.349338 -8.966010 81 " " E "A" 24 -0.12000 -0.12000 "GLU " " CB " "    " 6 0 0 808080  ""  2 1 9 ""  1 ""  <> 0 0 0 975 975 1 0 976 2 975 975 1 12.92 489 0 489 489 "CCD mismatch"  <> <>
  976 3 -0.874451 8.777877 -9.277432 81 " " E "A" 24 -0.22000 -0.22000 "GLU " " CG " "    " 6 0 0 808080  ""  2 1 9 ""  1 ""  <> 0 0 0 976 976 1 0 977 2 976 976 1 18.86 490 0 490 490 "CCD mismatch"  <> <>
  977 2 -1.147137 9.046268 -10.765320 81 " " E "A" 24 0.70000 0.70000 "GLU " " CD " "    " 6 0 0 808080  ""  2 1 9 "%UT"  13 ""  <> 0 0 0 977 977 1 0 978 0 977 977 1 28.81 491 0 491 491 "CCD mismatch"  10 <>
  978 15 -0.987418 10.228410 -11.210224 81 " " E "A" 70 -0.80000 -0.80000 "GLU " " OE1" "    " 8 0 0 FF2E2E  ""  2 1 9 ""  1 ""  <> 0 0 0 978 978 1 0 979 0 978 978 1 24.94 492 0 492 492 "CCD mismatch"  <> <>
  979 18 -1.543102 8.172234 -11.532047 81 " " E "A" 70 -0.80000 -0.80000 "GLU " " OE2" "    " 8 -1 0 FF2E2E  ""  2 1 9 ""  1 ""  <> 0 0 0 979 979 1 0 980 0 979 979 1 27.85 493 0 493 493 "CCD mismatch"  <> <>
  980 43 1.887856 6.704348 -7.536788 81 " " E "A" 21 0.30000 0.30000 "GLU " " H  " "    " 1 0 0 FFFFFF  ""  -1 0 1 ""  1 ""  <> 0 0 0 980 980 1 0 981 0 980 980 <> 9.68 <> <> <> 1512 <> <> <>
  981 41 -0.707727 7.923659 -6.922540 81 " " E "A" 21 0.06000 0.06000 "GLU " " HA " "    " 1 0 0 FFFFFF  ""  -1 0 1 ""  1 ""  <> 0 0 0 981 981 1 0 982 0 981 981 <> 9.26 <> <> <> 1513 <> <> <>
  982 41 -1.372103 6.749701 -9.324972 81 " " E "A" 21 0.06000 0.06000 "GLU " " HB3" "    " 1 0 0 FFFFFF  ""  -1 0 1 ""  1 ""  <> 0 0 0 982 982 1 0 983 0 982 982 <> 12.92 <> <> <> 1514 <> <> <>
  983 41 0.270670 6.980186 -9.599809 81 " " E "A" 21 0.06000 0.06000 "GLU " " HB2" "    " 1 0 0 FFFFFF  ""  -1 0 1 ""  1 ""  <> 0 0 0 983 983 1 0 984 0 983 983 <> 12.92 <> <> <> 1515 <> <> <>
  984 41 0.006652 9.393846 -9.097604 81 " " E "A" 21 0.06000 0.06000 "GLU " " HG3" "    " 1 0 0 FFFFFF  ""  -1 0 1 ""  1 ""  <> 0 0 0 984 984 1 0 985 0 984 984 <> 18.86 <> <> <> 1516 <> <> <>
  985 41 -1.607251 9.093938 -8.534997 81 " " E "A" 21 0.06000 0.06000 "GLU " " HG2" "    " 1 0 0 FFFFFF  ""  -1 0 1 ""  1 ""  <> 0 0 0 985 985 1 0 986 0 985 985 <> 18.86 <> <> <> 1517 <> <> <>
  986 25 -1.332106 5.732834 -5.962377 82 " " F "A" 38 -0.50000 -0.50000 "PHE " " N  " "    " 7 0 0 2E2EFF  ""  2 1 9 ""  1 ""  <> 0 0 0 986 986 1 0 987 1 986 986 1 9.2 494 0 494 494 "CCD mismatch"  <> <>
  987 3 -1.776736 4.513059 -5.261440 82 " " F "A" 24 0.14000 0.14000 "PHE " " CA " "    " 6 0 0 808080  ""  2 1 -70 ""  1 ""  FF2E2E  0 0 0 987 987 1 0 988 1 987 987 1 9.59 495 0 495 495 "CCD mismatch"  <> <>
  988 2 -3.214421 4.254662 -5.811788 82 " " F "A" 24 0.50000 0.50000 "PHE " " C  " "    " 6 0 0 808080  ""  2 1 9 ""  1 ""  <> 0 0 0 988 988 1 0 989 0 988 988 1 11.5 496 0 496 496 "CCD mismatch"  <> <>
  989 15 -4.017896 4.975790 -5.286869 82 " " F "A" 70 -0.50000 -0.50000 "PHE " " O  " "    " 8 0 0 FF2E2E  ""  2 1 9 ""  1 ""  <> 0 0 0 989 989 1 0 990 0 989 989 1 12.24 497 0 497 497 "CCD mismatch"  <> <>
  990 3 -1.773793 4.667196 -3.730624 82 " " F "A" 24 -0.00500 -0.00500 "PHE " " CB " "    " 6 0 0 808080  ""  2 1 9 ""  1 ""  <> 0 0 0 990 990 1 0 991 2 990 990 1 10.24 498 0 498 498 "CCD mismatch"  <> <>
  991 2 -2.327923 3.521307 -2.854016 82 " " F "A" 24 -0.11500 -0.11500 "PHE " " CG " "    " 6 0 0 808080  ""  2 1 9 ""  1 ""  <> 0 0 0 991 991 1 0 992 0 991 991 1 8.52 499 0 499 499 "CCD mismatch"  <> <>
  992 2 -3.425006 3.775438 -2.085968 82 " " F "A" 24 -0.11500 -0.11500 "PHE " " CD1" "    " 6 0 0 808080  ""  2 1 9 ""  1 ""  <> 0 0 0 992 992 1 0 993 1 992 992 1 10.19 500 0 500 500 "CCD mismatch"  <> <>
  993 2 -1.764794 2.183907 -2.829348 82 " " F "A" 24 -0.11500 -0.11500 "PHE " " CD2" "    " 6 0 0 808080  ""  2 1 9 ""  1 ""  <> 0 0 0 993 993 1 0 994 1 993 993 1 8.85 501 0 501 501 "CCD mismatch"  <> <>
  994 2 -4.011836 2.792118 -1.358893 82 " " F "A" 24 -0.11500 -0.11500 "PHE " " CE1" "    " 6 0 0 808080  ""  2 1 9 ""  1 ""  <> 0 0 0 994 994 1 0 995 1 994 994 1 10.91 502 0 502 502 "CCD mismatch"  <> <>
  995 2 -2.424099 1.200425 -2.053670 82 " " F "A" 24 -0.11500 -0.11500 "PHE " " CE2" "    " 6 0 0 808080  ""  2 1 9 ""  1 ""  <> 0 0 0 995 995 1 0 996 1 995 995 1 11 503 0 503 503 "CCD mismatch"  <> <>
  996 2 -3.551988 1.464085 -1.297000 82 " " F "A" 24 -0.11500 -0.11500 "PHE " " CZ " "    " 6 0 0 808080  ""  2 1 9 ""  1 ""  <> 0 0 0 996 996 1 0 997 1 996 996 1 9.58 504 0 504 504 "CCD mismatch"  <> <>
  997 43 -1.926714 6.523502 -5.758941 82 " " F "A" 21 0.30000 0.30000 "PHE " " H  " "    " 1 0 0 FFFFFF  ""  -1 0 1 ""  1 ""  <> 0 0 0 997 997 1 0 998 0 997 997 <> 9.2 <> <> <> 1518 <> <> <>
  998 41 -1.087093 3.671714 -5.329501 82 " " F "A" 21 0.06000 0.06000 "PHE " " HA " "    " 1 0 0 FFFFFF  ""  -1 0 1 ""  1 ""  <> 0 0 0 998 998 1 0 999 0 998 998 <> 9.59 <> <> <> 1519 <> <> <>
  999 41 -2.365698 5.500665 -3.352368 82 " " F "A" 21 0.06000 0.06000 "PHE " " HB3" "    " 1 0 0 FFFFFF  ""  -1 0 1 ""  1 ""  <> 0 0 0 999 999 1 0 1000 0 999 999 <> 10.24 <> <> <> 1520 <> <> <>
  1000 41 -0.817168 4.789288 -3.222625 82 " " F "A" 21 0.06000 0.06000 "PHE " " HB2" "    " 1 0 0 FFFFFF  ""  -1 0 1 ""  1 ""  <> 0 0 0 1000 1000 1 0 1001 0 1000 1000 <> 10.24 <> <> <> 1521 <> <> <>
  1001 41 -4.007427 4.679581 -2.184515 82 " " F "A" 21 0.11500 0.11500 "PHE " " HD1" "    " 1 0 0 FFFFFF  ""  -1 0 1 ""  1 ""  <> 0 0 0 1001 1001 1 0 1002 0 1001 1001 <> 10.19 <> <> <> 1522 <> <> <>
  1002 41 -0.905699 1.914420 -3.425782 82 " " F "A" 21 0.11500 0.11500 "PHE " " HD2" "    " 1 0 0 FFFFFF  ""  -1 0 1 ""  1 ""  <> 0 0 0 1002 1002 1 0 1003 0 1002 1002 <> 8.85 <> <> <> 1523 <> <> <>
  1003 41 -4.864257 3.115852 -0.780124 82 " " F "A" 21 0.11500 0.11500 "PHE " " HE1" "    " 1 0 0 FFFFFF  ""  -1 0 1 ""  1 ""  <> 0 0 0 1003 1003 1 0 1004 0 1003 1003 <> 10.91 <> <> <> 1524 <> <> <>
  1004 41 -2.048166 0.198806 -1.905899 82 " " F "A" 21 0.11500 0.11500 "PHE " " HE2" "    " 1 0 0 FFFFFF  ""  -1 0 1 ""  1 ""  <> 0 0 0 1004 1004 1 0 1005 0 1004 1004 <> 11 <> <> <> 1525 <> <> <>
  1005 41 -4.001114 0.696323 -0.684442 82 " " F "A" 21 0.11500 0.11500 "PHE " " HZ " "    " 1 0 0 FFFFFF  ""  -1 0 1 ""  1 ""  <> 0 0 0 1005 1005 1 0 1006 0 1005 1005 <> 9.58 <> <> <> 1526 <> <> <>
  1006 25 -3.393733 3.473891 -6.961642 83 " " K "A" 38 -0.50000 -0.50000 "LYS " " N  " "    " 7 0 0 2E2EFF  ""  2 1 9 ""  1 ""  <> 0 0 0 1006 1006 1 0 1007 1 1006 1006 1 9.89 505 0 505 505 "CCD mismatch"  <> <>
  1007 3 -4.724882 3.404819 -7.619765 83 " " K "A" 24 0.14000 0.14000 "LYS " " CA " "    " 6 0 0 808080  ""  2 1 -70 ""  1 ""  FF2E2E  0 0 0 1007 1007 1 0 1008 1 1007 1007 1 11.65 506 0 506 506 "CCD mismatch"  <> <>
  1008 2 -5.240208 1.945186 -7.599118 83 " " K "A" 24 0.50000 0.50000 "LYS " " C  " "    " 6 0 0 808080  ""  2 1 9 ""  1 ""  <> 0 0 0 1008 1008 1 0 1009 0 1008 1008 1 13.66 507 0 507 507 "CCD mismatch"  <> <>
  1009 15 -4.469069 1.051690 -7.371379 83 " " K "A" 70 -0.50000 -0.50000 "LYS " " O  " "    " 8 0 0 FF2E2E  ""  2 1 9 ""  1 ""  <> 0 0 0 1009 1009 1 0 1010 0 1009 1009 1 10.33 508 0 508 508 "CCD mismatch"  <> <>
  1010 3 -4.513725 3.803629 -9.127382 83 " " K "A" 24 -0.12000 -0.12000 "LYS " " CB " "    " 6 0 0 808080  ""  2 1 9 ""  1 ""  <> 0 0 0 1010 1010 1 0 1011 2 1010 1010 1 12.64 509 0 509 509 "CCD mismatch"  <> <>
  1011 3 -3.819026 5.090043 -9.324312 83 " " K "A" 24 -0.12000 -0.12000 "LYS " " CG " "    " 6 0 0 808080  ""  2 1 9 ""  1 ""  <> 0 0 0 1011 1011 1 0 1012 2 1011 1011 1 16.65 510 0 510 510 "CCD mismatch"  <> <>
  1012 3 -4.239332 6.408268 -8.533553 83 " " K "A" 24 -0.12000 -0.12000 "LYS " " CD " "    " 6 0 0 808080  ""  2 1 9 ""  1 ""  <> 0 0 0 1012 1012 1 0 1013 2 1012 1012 1 22.39 511 0 511 511 "CCD mismatch"  <> <>
  1013 3 -4.857543 7.394376 -9.632434 83 " " K "A" 24 0.19000 0.19000 "LYS " " CE " "    " 6 0 0 808080  ""  2 1 9 ""  1 ""  <> 0 0 0 1013 1013 1 0 1014 2 1013 1013 1 18.9 512 0 512 512 "CCD mismatch"  <> <>
  1014 32 -5.035795 8.778691 -9.121696 83 " " K "A" 38 -0.30000 -0.30000 "LYS " " NZ " "    " 7 1 0 2E2EFF  ""  2 1 9 "%UT"  13 ""  <> 0 0 0 1014 1014 1 0 1015 3 1014 1014 1 18.46 513 0 513 513 "CCD mismatch"  <> <>
  1015 43 -2.738421 2.727229 -7.143746 83 " " K "A" 21 0.30000 0.30000 "LYS " " H  " "    " 1 0 0 FFFFFF  ""  -1 0 1 ""  1 ""  <> 0 0 0 1015 1015 1 0 1016 0 1015 1015 <> 9.89 <> <> <> 1527 <> <> <>
  1016 41 -5.505653 4.066574 -7.244830 83 " " K "A" 21 0.06000 0.06000 "LYS " " HA " "    " 1 0 0 FFFFFF  ""  -1 0 1 ""  1 ""  <> 0 0 0 1016 1016 1 0 1017 0 1016 1016 <> 11.65 <> <> <> 1528 <> <> <>
  1017 41 -5.449351 3.691106 -9.675144 83 " " K "A" 21 0.06000 0.06000 "LYS " " HB3" "    " 1 0 0 FFFFFF  ""  -1 0 1 ""  1 ""  <> 0 0 0 1017 1017 1 0 1018 0 1017 1017 <> 12.64 <> <> <> 1529 <> <> <>
  1018 41 -3.875367 3.012903 -9.521531 83 " " K "A" 21 0.06000 0.06000 "LYS " " HB2" "    " 1 0 0 FFFFFF  ""  -1 0 1 ""  1 ""  <> 0 0 0 1018 1018 1 0 1019 0 1018 1018 <> 12.64 <> <> <> 1530 <> <> <>
  1019 41 -3.811633 5.213092 -10.407319 83 " " K "A" 21 0.06000 0.06000 "LYS " " HG3" "    " 1 0 0 FFFFFF  ""  -1 0 1 ""  1 ""  <> 0 0 0 1019 1019 1 0 1020 0 1019 1019 <> 16.65 <> <> <> 1531 <> <> <>
  1020 41 -2.756926 4.848464 -9.283295 83 " " K "A" 21 0.06000 0.06000 "LYS " " HG2" "    " 1 0 0 FFFFFF  ""  -1 0 1 ""  1 ""  <> 0 0 0 1020 1020 1 0 1021 0 1020 1020 <> 16.65 <> <> <> 1532 <> <> <>
  1021 41 -3.299708 6.767590 -8.113917 83 " " K "A" 21 0.06000 0.06000 "LYS " " HD3" "    " 1 0 0 FFFFFF  ""  -1 0 1 ""  1 ""  <> 0 0 0 1021 1021 1 0 1022 0 1021 1021 <> 22.39 <> <> <> 1533 <> <> <>
  1022 41 -4.985718 6.100801 -7.801110 83 " " K "A" 21 0.06000 0.06000 "LYS " " HD2" "    " 1 0 0 FFFFFF  ""  -1 0 1 ""  1 ""  <> 0 0 0 1022 1022 1 0 1023 0 1022 1022 <> 22.39 <> <> <> 1534 <> <> <>
  1023 41 -5.726559 6.875898 -10.037516 83 " " K "A" 21 0.06000 0.06000 "LYS " " HE3" "    " 1 0 0 FFFFFF  ""  -1 0 1 ""  1 ""  <> 0 0 0 1023 1023 1 0 1024 0 1023 1023 <> 18.9 <> <> <> 1535 <> <> <>
  1024 41 -4.283278 7.549139 -10.545872 83 " " K "A" 21 0.06000 0.06000 "LYS " " HE2" "    " 1 0 0 FFFFFF  ""  -1 0 1 ""  1 ""  <> 0 0 0 1024 1024 1 0 1025 0 1024 1024 <> 18.9 <> <> <> 1536 <> <> <>
  1025 44 -4.350094 9.282778 -8.577813 83 " " K "A" 21 0.33000 0.33000 "LYS " " HZ1" "    " 1 0 0 FFFFFF  ""  -1 0 1 ""  1 ""  <> 0 0 0 1025 1025 1 0 1026 0 1025 1025 <> 18.46 <> <> <> 1537 <> <> <>
  1026 44 -5.428965 9.330865 -9.870444 83 " " K "A" 21 0.33000 0.33000 "LYS " " HZ2" "    " 1 0 0 FFFFFF  ""  -1 0 1 ""  1 ""  <> 0 0 0 1026 1026 1 0 1027 0 1026 1026 <> 18.46 <> <> <> 1538 <> <> <>
  1027 44 -5.766836 8.757898 -8.425099 83 " " K "A" 21 0.33000 0.33000 "LYS " " HZ3" "    " 1 0 0 FFFFFF  ""  -1 0 1 ""  1 ""  <> 0 0 0 1027 1027 1 0 1028 0 1027 1027 <> 18.46 <> <> <> 1539 <> <> <>
  1028 25 -6.538380 1.839427 -7.907107 84 " " R "A" 38 -0.50000 -0.50000 "ARG " " N  " "    " 7 0 0 2E2EFF  ""  2 1 9 ""  1 ""  <> 0 0 0 1028 1028 1 0 1029 1 1028 1028 1 10.22 514 0 514 514 "CCD mismatch"  <> <>
  1029 3 -7.309737 0.610070 -8.092038 84 " " R "A" 24 0.14000 0.14000 "ARG " " CA " "    " 6 0 0 808080  ""  2 1 -70 ""  1 ""  FF2E2E  0 0 0 1029 1029 1 0 1030 1 1029 1029 1 12.49 515 0 515 515 "CCD mismatch"  <> <>
  1030 2 -7.064739 0.173018 -9.538635 84 " " R "A" 24 0.50000 0.50000 "ARG " " C  " "    " 6 0 0 808080  ""  2 1 9 ""  1 ""  <> 0 0 0 1030 1030 1 0 1031 0 1030 1030 1 12.19 516 0 516 516 "CCD mismatch"  <> <>
  1031 15 -7.110654 1.001037 -10.451049 84 " " R "A" 70 -0.50000 -0.50000 "ARG " " O  " "    " 8 0 0 FF2E2E  ""  2 1 9 ""  1 ""  <> 0 0 0 1031 1031 1 0 1032 0 1031 1031 1 12.48 517 0 517 517 "CCD mismatch"  <> <>
  1032 3 -8.796983 0.890232 -7.879694 84 " " R "A" 24 -0.12000 -0.12000 "ARG " " CB " "    " 6 0 0 808080  ""  2 1 9 ""  1 ""  <> 0 0 0 1032 1032 1 0 1033 2 1032 1032 1 11.51 518 0 518 518 "CCD mismatch"  <> <>
  1033 3 -9.145889 0.818129 -6.427539 84 " " R "A" 24 -0.05000 -0.05000 "ARG " " CG " "    " 6 0 0 808080  ""  2 1 9 ""  1 ""  <> 0 0 0 1033 1033 1 0 1034 2 1033 1033 1 17 519 0 519 519 "CCD mismatch"  <> <>
  1034 3 -10.616571 1.222841 -6.122831 84 " " R "A" 24 0.19000 0.19000 "ARG " " CD " "    " 6 0 0 808080  ""  2 1 9 ""  1 ""  <> 0 0 0 1034 1034 1 0 1035 2 1034 1034 1 16.56 520 0 520 520 "CCD mismatch"  <> <>
  1035 25 -10.915226 2.643224 -6.345276 84 " " R "A" 38 -0.69997 -0.69997 "ARG " " NE " "    " 7 0 0 2E2EFF  ""  2 1 9 ""  1 ""  <> 0 0 0 1035 1035 1 0 1036 1 1035 1035 1 23.8 521 0 521 521 "CCD mismatch"  <> <>
  1036 2 -11.074046 3.632314 -5.410786 84 " " R "A" 24 0.63990 0.63990 "ARG " " CZ " "    " 6 0 0 808080  ""  2 1 9 ""  1 ""  <> 0 0 0 1036 1036 1 0 1037 0 1036 1036 1 26.31 522 0 522 522 "CCD mismatch"  <> <>
  1037 25 -10.850113 3.452946 -4.124386 84 " " R "A" 38 -0.79997 -0.79997 "ARG " " NH1" "    " 7 0 0 2E2EFF  ""  2 1 9 ""  1 ""  <> 0 0 0 1037 1037 1 0 1038 2 1037 1037 1 25.67 523 0 523 523 "CCD mismatch"  <> <>
  1038 31 -11.516130 4.766317 -5.796174 84 " " R "A" 38 -0.79997 -0.79997 "ARG " " NH2" "    " 7 1 0 2E2EFF  ""  2 1 9 ""  1 ""  <> 0 0 0 1038 1038 1 0 1039 2 1038 1038 1 22.22 524 0 524 524 "CCD mismatch"  <> <>
  1039 43 -6.976158 2.648755 -8.323568 84 " " R "A" 21 0.30000 0.30000 "ARG " " H  " "    " 1 0 0 FFFFFF  ""  -1 0 1 ""  1 ""  <> 0 0 0 1039 1039 1 0 1040 0 1039 1039 <> 10.22 <> <> <> 1540 <> <> <>
  1040 41 -7.202822 -0.279695 -7.471564 84 " " R "A" 21 0.06000 0.06000 "ARG " " HA " "    " 1 0 0 FFFFFF  ""  -1 0 1 ""  1 ""  <> 0 0 0 1040 1040 1 0 1041 0 1040 1040 <> 12.49 <> <> <> 1541 <> <> <>
  1041 41 -9.432219 0.124839 -8.325507 84 " " R "A" 21 0.06000 0.06000 "ARG " " HB3" "    " 1 0 0 FFFFFF  ""  -1 0 1 ""  1 ""  <> 0 0 0 1041 1041 1 0 1042 0 1041 1041 <> 11.51 <> <> <> 1542 <> <> <>
  1042 41 -9.128195 1.776626 -8.420715 84 " " R "A" 21 0.06000 0.06000 "ARG " " HB2" "    " 1 0 0 FFFFFF  ""  -1 0 1 ""  1 ""  <> 0 0 0 1042 1042 1 0 1043 0 1042 1042 <> 11.51 <> <> <> 1543 <> <> <>
  1043 41 -8.455431 1.514798 -5.952124 84 " " R "A" 21 0.06000 0.06000 "ARG " " HG3" "    " 1 0 0 FFFFFF  ""  -1 0 1 ""  1 ""  <> 0 0 0 1043 1043 1 0 1044 0 1043 1043 <> 17 <> <> <> 1544 <> <> <>
  1044 41 -8.983154 -0.168182 -5.993020 84 " " R "A" 21 0.06000 0.06000 "ARG " " HG2" "    " 1 0 0 FFFFFF  ""  -1 0 1 ""  1 ""  <> 0 0 0 1044 1044 1 0 1045 0 1044 1044 <> 17 <> <> <> 1545 <> <> <>
  1045 41 -10.900727 0.934849 -5.110696 84 " " R "A" 21 0.06000 0.06000 "ARG " " HD3" "    " 1 0 0 FFFFFF  ""  -1 0 1 ""  1 ""  <> 0 0 0 1045 1045 1 0 1046 0 1045 1045 <> 16.56 <> <> <> 1546 <> <> <>
  1046 41 -11.257144 0.695627 -6.829805 84 " " R "A" 21 0.06000 0.06000 "ARG " " HD2" "    " 1 0 0 FFFFFF  ""  -1 0 1 ""  1 ""  <> 0 0 0 1046 1046 1 0 1047 0 1046 1046 <> 16.56 <> <> <> 1547 <> <> <>
  1047 43 -11.302522 2.844509 -7.256093 84 " " R "A" 21 0.44000 0.44000 "ARG " " HE " "    " 1 0 0 FFFFFF  ""  -1 0 1 ""  1 ""  <> 0 0 0 1047 1047 1 0 1048 0 1047 1047 <> 23.8 <> <> <> 1548 <> <> <>
  1048 43 -11.002898 4.175779 -3.435713 84 " " R "A" 21 0.46000 0.46000 "ARG " "HH12" "    " 1 0 0 FFFFFF  ""  -1 0 1 ""  1 ""  <> 0 0 0 1048 1048 1 0 1049 0 1048 1048 <> 25.67 <> <> <> 1549 <> <> <>
  1049 43 -10.338823 2.690265 -3.703672 84 " " R "A" 21 0.46000 0.46000 "ARG " "HH11" "    " 1 0 0 FFFFFF  ""  -1 0 1 ""  1 ""  <> 0 0 0 1049 1049 1 0 1050 0 1049 1049 <> 25.67 <> <> <> 1550 <> <> <>
  1050 44 -11.826282 5.513841 -5.191928 84 " " R "A" 21 0.46000 0.46000 "ARG " "HH22" "    " 1 0 0 FFFFFF  ""  -1 0 1 ""  1 ""  <> 0 0 0 1050 1050 1 0 1051 0 1050 1050 <> 22.22 <> <> <> 1551 <> <> <>
  1051 44 -11.610398 5.056982 -6.758841 84 " " R "A" 21 0.46000 0.46000 "ARG " "HH21" "    " 1 0 0 FFFFFF  ""  -1 0 1 ""  1 ""  <> 0 0 0 1051 1051 1 0 1052 0 1051 1051 <> 22.22 <> <> <> 1552 <> <> <>
  1052 25 -6.727195 -1.106211 -9.656847 85 " " V "A" 38 -0.50000 -0.50000 "VAL " " N  " "    " 7 0 0 2E2EFF  ""  0 1 9 ""  1 ""  <> 0 0 0 1052 1052 1 0 1053 1 1052 1052 1 12.42 525 0 525 525 "CCD mismatch"  <> <>
  1053 3 -6.553684 -1.811678 -10.973765 85 " " V "A" 24 0.14000 0.14000 "VAL " " CA " "    " 6 0 0 808080  ""  0 1 -70 ""  1 ""  FF2E2E  0 0 0 1053 1053 1 0 1054 1 1053 1053 1 12.97 526 0 526 526 "CCD mismatch"  <> <>
  1054 2 -7.214277 -3.158796 -10.917676 85 " " V "A" 24 0.50000 0.50000 "VAL " " C  " "    " 6 0 0 808080  ""  0 1 9 ""  1 ""  <> 0 0 0 1054 1054 1 0 1055 0 1054 1054 1 14.55 527 0 527 527 "CCD mismatch"  <> <>
  1055 15 -7.222594 -3.843618 -9.929204 85 " " V "A" 70 -0.50000 -0.50000 "VAL " " O  " "    " 8 0 0 FF2E2E  ""  0 1 9 ""  1 ""  <> 0 0 0 1055 1055 1 0 1056 0 1055 1055 1 17 528 0 528 528 "CCD mismatch"  <> <>
  1056 3 -5.051968 -2.001064 -11.280576 85 " " V "A" 24 -0.06000 -0.06000 "VAL " " CB " "    " 6 0 0 808080  ""  0 1 9 ""  1 ""  <> 0 0 0 1056 1056 1 0 1057 1 1056 1056 1 14.21 529 0 529 529 "CCD mismatch"  <> <>
  1057 3 -4.376750 -0.731613 -11.778601 85 " " V "A" 24 -0.18000 -0.18000 "VAL " " CG1" "    " 6 0 0 808080  ""  0 1 9 ""  1 ""  <> 0 0 0 1057 1057 1 0 1058 3 1057 1057 1 14.87 530 0 530 530 "CCD mismatch"  <> <>
  1058 3 -4.245222 -2.616923 -10.125493 85 " " V "A" 24 -0.18000 -0.18000 "VAL " " CG2" "    " 6 0 0 808080  ""  0 1 9 ""  1 ""  <> 0 0 0 1058 1058 1 0 1059 3 1058 1058 1 12.07 531 0 531 531 "CCD mismatch"  <> <>
  1059 43 -6.614155 -1.625454 -8.797947 85 " " V "A" 21 0.30000 0.30000 "VAL " " H  " "    " 1 0 0 FFFFFF  ""  -1 0 1 ""  1 ""  <> 0 0 0 1059 1059 1 0 1060 0 1059 1059 <> 12.42 <> <> <> 1553 <> <> <>
  1060 41 -6.983783 -1.160221 -11.734500 85 " " V "A" 21 0.06000 0.06000 "VAL " " HA " "    " 1 0 0 FFFFFF  ""  -1 0 1 ""  1 ""  <> 0 0 0 1060 1060 1 0 1061 0 1060 1060 <> 12.97 <> <> <> 1554 <> <> <>
  1061 41 -4.844765 -2.745326 -12.049497 85 " " V "A" 21 0.06000 0.06000 "VAL " " HB " "    " 1 0 0 FFFFFF  ""  -1 0 1 ""  1 ""  <> 0 0 0 1061 1061 1 0 1062 0 1061 1061 <> 14.21 <> <> <> 1555 <> <> <>
  1062 41 -4.379849 0.178630 -11.178976 85 " " V "A" 21 0.06000 0.06000 "VAL " "HG11" "    " 1 0 0 FFFFFF  ""  -1 0 1 ""  1 ""  <> 0 0 0 1062 1062 1 0 1063 0 1062 1062 <> 14.87 <> <> <> 1556 <> <> <>
  1063 41 -3.326005 -0.975940 -11.934608 85 " " V "A" 21 0.06000 0.06000 "VAL " "HG12" "    " 1 0 0 FFFFFF  ""  -1 0 1 ""  1 ""  <> 0 0 0 1063 1063 1 0 1064 0 1063 1063 <> 14.87 <> <> <> 1557 <> <> <>
  1064 41 -4.789276 -0.494241 -12.759201 85 " " V "A" 21 0.06000 0.06000 "VAL " "HG13" "    " 1 0 0 FFFFFF  ""  -1 0 1 ""  1 ""  <> 0 0 0 1064 1064 1 0 1065 0 1064 1064 <> 14.87 <> <> <> 1558 <> <> <>
  1065 41 -4.608847 -3.616348 -9.886689 85 " " V "A" 21 0.06000 0.06000 "VAL " "HG21" "    " 1 0 0 FFFFFF  ""  -1 0 1 ""  1 ""  <> 0 0 0 1065 1065 1 0 1066 0 1065 1065 <> 12.07 <> <> <> 1559 <> <> <>
  1066 41 -3.191311 -2.699342 -10.391160 85 " " V "A" 21 0.06000 0.06000 "VAL " "HG22" "    " 1 0 0 FFFFFF  ""  -1 0 1 ""  1 ""  <> 0 0 0 1066 1066 1 0 1067 0 1066 1066 <> 12.07 <> <> <> 1560 <> <> <>
  1067 41 -4.205300 -2.068202 -9.184529 85 " " V "A" 21 0.06000 0.06000 "VAL " "HG23" "    " 1 0 0 FFFFFF  ""  -1 0 1 ""  1 ""  <> 0 0 0 1067 1067 1 0 1068 0 1067 1067 <> 12.07 <> <> <> 1561 <> <> <>
  1068 25 -7.874993 -3.546230 -12.050672 86 " " P "A" 38 -0.14000 -0.14000 "PRO " " N  " "    " 7 0 0 2E2EFF  ""  0 1 9 ""  1 ""  <> 0 0 0 1068 1068 1 0 1069 0 1068 1068 1 17.23 532 0 532 532 "CCD mismatch"  <> <>
  1069 3 -8.837062 -4.584953 -12.093628 86 " " P "A" 24 0.01000 0.01000 "PRO " " CA " "    " 6 0 0 808080  ""  0 1 -70 ""  1 ""  FF2E2E  0 0 0 1069 1069 1 0 1070 1 1069 1069 1 18.6 533 0 533 533 "CCD mismatch"  <> <>
  1070 2 -8.383294 -6.067922 -11.944265 86 " " P "A" 24 0.50000 0.50000 "PRO " " C  " "    " 6 0 0 808080  ""  0 1 9 ""  1 ""  <> 0 0 0 1070 1070 1 0 1071 0 1070 1070 1 18.27 534 0 534 534 "CCD mismatch"  <> <>
  1071 15 -9.204383 -6.936920 -12.210936 86 " " P "A" 70 -0.50000 -0.50000 "PRO " " O  " "    " 8 0 0 FF2E2E  ""  0 1 9 ""  1 ""  <> 0 0 0 1071 1071 1 0 1072 0 1071 1071 1 18.56 535 0 535 535 "CCD mismatch"  <> <>
  1072 3 -9.673581 -4.299905 -13.349307 86 " " P "A" 24 -0.12000 -0.12000 "PRO " " CB " "    " 6 0 0 808080  ""  0 1 9 ""  1 ""  <> 0 0 0 1072 1072 1 0 1073 2 1072 1072 1 21.64 536 0 536 536 "CCD mismatch"  <> <>
  1073 3 -8.672456 -3.808641 -14.337653 86 " " P "A" 24 -0.12000 -0.12000 "PRO " " CG " "    " 6 0 0 808080  ""  0 1 9 ""  1 ""  <> 0 0 0 1073 1073 1 0 1074 2 1073 1073 1 22.65 537 0 537 537 "CCD mismatch"  <> <>
  1074 3 -7.660562 -3.018314 -13.421557 86 " " P "A" 24 -0.05000 -0.05000 "PRO " " CD " "    " 6 0 0 808080  ""  0 1 9 ""  1 ""  <> 0 0 0 1074 1074 1 0 1075 2 1074 1074 1 21.01 538 0 538 538 "CCD mismatch"  <> <>
  1075 41 -9.484972 -4.535949 -11.218465 86 " " P "A" 21 0.06000 0.06000 "PRO " " HA " "    " 1 0 0 FFFFFF  ""  -1 0 1 ""  1 ""  <> 0 0 0 1075 1075 1 0 1076 0 1075 1075 <> 18.6 <> <> <> 1562 <> <> <>
  1076 41 -10.336053 -3.441305 -13.239616 86 " " P "A" 21 0.06000 0.06000 "PRO " " HB3" "    " 1 0 0 FFFFFF  ""  -1 0 1 ""  1 ""  <> 0 0 0 1076 1076 1 0 1077 0 1076 1076 <> 21.64 <> <> <> 1563 <> <> <>
  1077 41 -10.082633 -5.241628 -13.715279 86 " " P "A" 21 0.06000 0.06000 "PRO " " HB2" "    " 1 0 0 FFFFFF  ""  -1 0 1 ""  1 ""  <> 0 0 0 1077 1077 1 0 1078 0 1077 1077 <> 21.64 <> <> <> 1564 <> <> <>
  1078 41 -9.185439 -3.294753 -15.150591 86 " " P "A" 21 0.06000 0.06000 "PRO " " HG3" "    " 1 0 0 FFFFFF  ""  -1 0 1 ""  1 ""  <> 0 0 0 1078 1078 1 0 1079 0 1078 1078 <> 22.65 <> <> <> 1565 <> <> <>
  1079 41 -8.248535 -4.702186 -14.795874 86 " " P "A" 21 0.06000 0.06000 "PRO " " HG2" "    " 1 0 0 FFFFFF  ""  -1 0 1 ""  1 ""  <> 0 0 0 1079 1079 1 0 1080 0 1079 1079 <> 22.65 <> <> <> 1566 <> <> <>
  1080 41 -6.634154 -3.192384 -13.744493 86 " " P "A" 21 0.06000 0.06000 "PRO " " HD2" "    " 1 0 0 FFFFFF  ""  -1 0 1 ""  1 ""  <> 0 0 0 1080 1080 1 0 1081 0 1080 1080 <> 21.01 <> <> <> 1567 <> <> <>
  1081 41 -7.965666 -1.982276 -13.274459 86 " " P "A" 21 0.06000 0.06000 "PRO " " HD3" "    " 1 0 0 FFFFFF  ""  -1 0 1 ""  1 ""  <> 0 0 0 1081 1081 1 0 1082 0 1081 1081 <> 21.01 <> <> <> 1568 <> <> <>
  1082 25 -7.104470 -6.342145 -11.652039 87 " " Q "A" 38 -0.50000 -0.50000 "GLN " " N  " "    " 7 0 0 2E2EFF  ""  0 1 9 ""  1 ""  <> 0 0 0 1082 1082 1 0 1083 1 1082 1082 1 16.51 539 0 539 539 "CCD mismatch"  <> <>
  1083 3 -6.469144 -7.633548 -11.793904 87 " " Q "A" 24 0.14000 0.14000 "GLN " " CA " "    " 6 0 0 808080  ""  0 1 -70 ""  1 ""  FF2E2E  0 0 0 1083 1083 1 0 1084 1 1083 1083 1 17.13 540 0 540 540 "CCD mismatch"  <> <>
  1084 2 -6.708387 -8.415569 -10.436153 87 " " Q "A" 24 0.50000 0.50000 "GLN " " C  " "    " 6 0 0 808080  ""  0 1 9 ""  1 ""  <> 0 0 0 1084 1084 1 0 1085 0 1084 1084 1 15.86 541 0 541 541 "CCD mismatch"  <> <>
  1085 15 -6.739138 -7.774196 -9.336695 87 " " Q "A" 70 -0.50000 -0.50000 "GLN " " O  " "    " 8 0 0 FF2E2E  ""  0 1 9 ""  1 ""  <> 0 0 0 1085 1085 1 0 1086 0 1085 1085 1 15.32 542 0 542 542 "CCD mismatch"  <> <>
  1086 3 -4.953361 -7.521898 -12.011553 87 " " Q "A" 24 -0.12000 -0.12000 "GLN " " CB " "    " 6 0 0 808080  ""  0 1 9 ""  1 ""  <> 0 0 0 1086 1086 1 0 1087 2 1086 1086 1 16.88 543 0 543 543 "CCD mismatch"  <> <>
  1087 3 -4.473442 -7.205650 -13.416344 87 " " Q "A" 24 -0.12000 -0.12000 "GLN " " CG " "    " 6 0 0 808080  ""  0 1 9 ""  1 ""  <> 0 0 0 1087 1087 1 0 1088 2 1087 1087 1 23.51 544 0 544 544 "CCD mismatch"  <> <>
  1088 2 -4.463116 -5.689948 -13.714496 87 " " Q "A" 24 0.50000 0.50000 "GLN " " CD " "    " 6 0 0 808080  ""  0 1 9 "%UT"  13 ""  <> 0 0 0 1088 1088 1 0 1089 0 1088 1088 1 30.47 545 0 545 545 "CCD mismatch"  71.7255704766573 "No Flip" 
  1089 15 -3.784839 -4.967927 -13.053181 87 " " Q "A" 70 -0.50000 -0.50000 "GLN " " OE1" "    " 8 0 0 FF2E2E  ""  0 1 9 ""  1 ""  <> 0 0 0 1089 1089 1 0 1090 0 1089 1089 1 22.75 546 0 546 546 "CCD mismatch"  <> <>
  1090 25 -5.150277 -5.268491 -14.767158 87 " " Q "A" 38 -0.76000 -0.76000 "GLN " " NE2" "    " 7 0 0 2E2EFF  ""  0 1 9 ""  1 ""  <> 0 0 0 1090 1090 1 0 1091 2 1090 1090 1 35.63 547 0 547 547 "CCD mismatch"  <> <>
  1091 43 -6.674222 -5.615688 -11.097740 87 " " Q "A" 21 0.30000 0.30000 "GLN " " H  " "    " 1 0 0 FFFFFF  ""  -1 0 1 ""  1 ""  <> 0 0 0 1091 1091 1 0 1092 0 1091 1091 <> 16.51 <> <> <> 1569 <> <> <>
  1092 41 -6.835876 -8.174859 -12.666023 87 " " Q "A" 21 0.06000 0.06000 "GLN " " HA " "    " 1 0 0 FFFFFF  ""  -1 0 1 ""  1 ""  <> 0 0 0 1092 1092 1 0 1093 0 1092 1092 <> 17.13 <> <> <> 1570 <> <> <>
  1093 41 -4.438564 -8.475772 -11.896636 87 " " Q "A" 21 0.06000 0.06000 "GLN " " HB3" "    " 1 0 0 FFFFFF  ""  -1 0 1 ""  1 ""  <> 0 0 0 1093 1093 1 0 1094 0 1093 1093 <> 16.88 <> <> <> 1571 <> <> <>
  1094 41 -4.462404 -6.826549 -11.330707 87 " " Q "A" 21 0.06000 0.06000 "GLN " " HB2" "    " 1 0 0 FFFFFF  ""  -1 0 1 ""  1 ""  <> 0 0 0 1094 1094 1 0 1095 0 1094 1094 <> 16.88 <> <> <> 1572 <> <> <>
  1095 41 -5.109278 -7.667878 -14.171431 87 " " Q "A" 21 0.06000 0.06000 "GLN " " HG3" "    " 1 0 0 FFFFFF  ""  -1 0 1 ""  1 ""  <> 0 0 0 1095 1095 1 0 1096 0 1095 1095 <> 23.51 <> <> <> 1573 <> <> <>
  1096 41 -3.482639 -7.636882 -13.559340 87 " " Q "A" 21 0.06000 0.06000 "GLN " " HG2" "    " 1 0 0 FFFFFF  ""  -1 0 1 ""  1 ""  <> 0 0 0 1096 1096 1 0 1097 0 1096 1096 <> 23.51 <> <> <> 1574 <> <> <>
  1097 43 -5.276937 -4.278337 -14.920943 87 " " Q "A" 21 0.38000 0.38000 "GLN " "HE22" "    " 1 0 0 FFFFFF  ""  -1 0 1 ""  1 ""  <> 0 0 0 1097 1097 1 0 1098 0 1097 1097 <> 35.63 <> <> <> 1575 <> <> <>
  1098 43 -5.471899 -5.870365 -15.511744 87 " " Q "A" 21 0.38000 0.38000 "GLN " "HE21" "    " 1 0 0 FFFFFF  ""  -1 0 1 ""  1 ""  <> 0 0 0 1098 1098 1 0 1099 0 1098 1098 <> 35.63 <> <> <> 1576 <> <> <>
  1099 25 -6.825051 -9.780238 -10.574473 88 " " C "A" 38 -0.50000 -0.50000 "CYS " " N  " "    " 7 0 0 2E2EFF  ""  0 1 9 ""  1 ""  <> 0 0 0 1099 1099 1 0 1100 1 1099 1099 1 16.57 548 0 548 548 "CCD mismatch"  <> <>
  1100 3 -7.000078 -10.713643 -9.463058 88 " " C "A" 24 0.14000 0.14000 "CYS " " CA " "    " 6 0 0 808080  ""  0 1 -70 ""  1 ""  FF2E2E  0 0 0 1100 1100 1 0 1101 1 1100 1100 1 13.92 549 0 549 549 "CCD mismatch"  <> <>
  1101 2 -8.345768 -10.374631 -8.778622 88 " " C "A" 24 0.50000 0.50000 "CYS " " C  " "    " 6 0 0 808080  ""  0 1 9 ""  1 ""  <> 0 0 0 1101 1101 1 0 1102 0 1101 1101 1 15.03 550 0 550 550 "CCD mismatch"  <> <>
  1102 15 -8.352350 -9.913835 -7.637485 88 " " C "A" 70 -0.50000 -0.50000 "CYS " " O  " "    " 8 0 0 FF2E2E  ""  0 1 9 ""  1 ""  <> 0 0 0 1102 1102 1 0 1103 0 1102 1102 1 19.01 551 0 551 551 "CCD mismatch"  <> <>
  1103 3 -5.698422 -10.786310 -8.628888 88 " " C "A" 24 0.02000 0.02000 "CYS " " CB " "    " 6 0 0 808080  ""  0 1 9 ""  1 ""  <> 0 0 0 1103 1103 1 0 1104 2 1103 1103 1 16.34 552 0 552 552 "CCD mismatch"  <> <>
  1104 49 -5.461023 -12.254089 -7.676358 88 " " C "A" 143 -0.33500 -0.33500 "CYS " " SG " "    " 16 0 0 FFFF6B  ""  0 1 9 "%UT"  13 ""  <> 0 0 0 1104 1104 1 0 1105 1 1104 1104 1 18.11 553 0 553 553 "CCD mismatch"  <> <>
  1105 43 -6.993765 -10.274780 -11.438801 88 " " C "A" 21 0.30000 0.30000 "CYS " " H  " "    " 1 0 0 FFFFFF  ""  -1 0 1 ""  1 ""  <> 0 0 0 1105 1105 1 0 1106 0 1105 1105 <> 16.57 <> <> <> 1577 <> <> <>
  1106 41 -7.075773 -11.663041 -9.993165 88 " " C "A" 21 0.06000 0.06000 "CYS " " HA " "    " 1 0 0 FFFFFF  ""  -1 0 1 ""  1 ""  <> 0 0 0 1106 1106 1 0 1107 0 1106 1106 <> 13.92 <> <> <> 1578 <> <> <>
  1107 41 -5.862355 -10.022535 -7.868709 88 " " C "A" 21 0.08000 0.08000 "CYS " " HB3" "    " 1 0 0 FFFFFF  ""  -1 0 1 ""  1 ""  <> 0 0 0 1107 1107 1 0 1108 0 1107 1107 <> 16.34 <> <> <> 1579 <> <> <>
  1108 41 -4.839478 -10.612319 -9.276994 88 " " C "A" 21 0.08000 0.08000 "CYS " " HB2" "    " 1 0 0 FFFFFF  ""  -1 0 1 ""  1 ""  <> 0 0 0 1108 1108 1 0 1109 0 1108 1108 <> 16.34 <> <> <> 1580 <> <> <>
  1109 41 -4.385343 -12.571964 -8.402145 88 " " C "A" 21 0.15500 0.15500 "CYS " " HG " "    " 1 0 0 FFFFFF  ""  -1 0 1 ""  1 ""  <> 0 0 0 1109 1109 1 0 1110 0 1109 1109 <> 18.11 <> <> <> 1581 <> <> <>
  1110 25 -9.493075 -10.572664 -9.483621 89 " " P "A" 38 -0.14000 -0.14000 "PRO " " N  " "    " 7 0 0 2E2EFF  ""  0 1 9 ""  1 ""  <> 0 0 0 1110 1110 1 0 1111 0 1110 1110 1 13 554 0 554 554 "CCD mismatch"  <> <>
  1111 3 -10.805188 -10.152124 -8.953173 89 " " P "A" 24 0.01000 0.01000 "PRO " " CA " "    " 6 0 0 808080  ""  0 1 -70 ""  1 ""  FF2E2E  0 0 0 1111 1111 1 0 1112 1 1111 1111 1 16.36 555 0 555 555 "CCD mismatch"  <> <>
  1112 2 -11.203232 -10.837732 -7.577343 89 " " P "A" 24 0.50000 0.50000 "PRO " " C  " "    " 6 0 0 808080  ""  0 1 9 ""  1 ""  <> 0 0 0 1112 1112 1 0 1113 0 1112 1112 1 20.19 556 0 556 556 "CCD mismatch"  <> <>
  1113 15 -12.109899 -10.358899 -6.936001 89 " " P "A" 70 -0.50000 -0.50000 "PRO " " O  " "    " 8 0 0 FF2E2E  ""  0 1 9 ""  1 ""  <> 0 0 0 1113 1113 1 0 1114 0 1113 1113 1 23.01 557 0 557 557 "CCD mismatch"  <> <>
  1114 3 -11.750545 -10.414781 -10.079136 89 " " P "A" 24 -0.12000 -0.12000 "PRO " " CB " "    " 6 0 0 808080  ""  0 1 9 ""  1 ""  <> 0 0 0 1114 1114 1 0 1115 2 1114 1114 1 18.78 558 0 558 558 "CCD mismatch"  <> <>
  1115 3 -11.140444 -11.689456 -10.716678 89 " " P "A" 24 -0.12000 -0.12000 "PRO " " CG " "    " 6 0 0 808080  ""  0 1 9 ""  1 ""  <> 0 0 0 1115 1115 1 0 1116 2 1115 1115 1 18.97 559 0 559 559 "CCD mismatch"  <> <>
  1116 3 -9.623834 -11.397333 -10.647411 89 " " P "A" 24 -0.05000 -0.05000 "PRO " " CD " "    " 6 0 0 808080  ""  0 1 9 ""  1 ""  <> 0 0 0 1116 1116 1 0 1117 2 1116 1116 1 16.37 560 0 560 560 "CCD mismatch"  <> <>
  1117 41 -10.667882 -9.081317 -8.802779 89 " " P "A" 21 0.06000 0.06000 "PRO " " HA " "    " 1 0 0 FFFFFF  ""  -1 0 1 ""  1 ""  <> 0 0 0 1117 1117 1 0 1118 0 1117 1117 <> 16.36 <> <> <> 1582 <> <> <>
  1118 41 -11.753309 -9.593517 -10.795807 89 " " P "A" 21 0.06000 0.06000 "PRO " " HB3" "    " 1 0 0 FFFFFF  ""  -1 0 1 ""  1 ""  <> 0 0 0 1118 1118 1 0 1119 0 1118 1118 <> 18.78 <> <> <> 1583 <> <> <>
  1119 41 -12.772847 -10.628875 -9.767426 89 " " P "A" 21 0.06000 0.06000 "PRO " " HB2" "    " 1 0 0 FFFFFF  ""  -1 0 1 ""  1 ""  <> 0 0 0 1119 1119 1 0 1120 0 1119 1119 <> 18.78 <> <> <> 1584 <> <> <>
  1120 41 -11.716305 -11.874360 -11.623483 89 " " P "A" 21 0.06000 0.06000 "PRO " " HG3" "    " 1 0 0 FFFFFF  ""  -1 0 1 ""  1 ""  <> 0 0 0 1120 1120 1 0 1121 0 1120 1120 <> 18.97 <> <> <> 1585 <> <> <>
  1121 41 -11.495603 -12.558530 -10.162896 89 " " P "A" 21 0.06000 0.06000 "PRO " " HG2" "    " 1 0 0 FFFFFF  ""  -1 0 1 ""  1 ""  <> 0 0 0 1121 1121 1 0 1122 0 1121 1121 <> 18.97 <> <> <> 1586 <> <> <>
  1122 41 -9.063286 -12.327653 -10.555833 89 " " P "A" 21 0.06000 0.06000 "PRO " " HD2" "    " 1 0 0 FFFFFF  ""  -1 0 1 ""  1 ""  <> 0 0 0 1122 1122 1 0 1123 0 1122 1122 <> 16.37 <> <> <> 1587 <> <> <>
  1123 41 -9.236950 -10.876624 -11.523359 89 " " P "A" 21 0.06000 0.06000 "PRO " " HD3" "    " 1 0 0 FFFFFF  ""  -1 0 1 ""  1 ""  <> 0 0 0 1123 1123 1 0 1124 0 1123 1123 <> 16.37 <> <> <> 1588 <> <> <>
  1124 25 -10.475885 -11.840804 -7.062520 90 " " S "A" 38 -0.50000 -0.50000 "SER " " N  " "    " 7 0 0 2E2EFF  ""  0 1 9 ""  1 ""  <> 0 0 0 1124 1124 1 0 1125 1 1124 1124 1 13.28 561 0 561 561 "CCD mismatch"  <> <>
  1125 3 -10.567354 -12.360154 -5.656896 90 " " S "A" 24 0.14000 0.14000 "SER " " CA " "    " 6 0 0 808080  ""  0 1 -70 ""  1 ""  FF2E2E  0 0 0 1125 1125 1 0 1126 1 1125 1125 1 13.55 562 0 562 562 "CCD mismatch"  <> <>
  1126 2 -10.056333 -11.443477 -4.478517 90 " " S "A" 24 0.50000 0.50000 "SER " " C  " "    " 6 0 0 808080  ""  0 1 9 ""  1 ""  <> 0 0 0 1126 1126 1 0 1127 0 1126 1126 1 16.63 563 0 563 563 "CCD mismatch"  <> <>
  1127 15 -9.967863 -11.753354 -3.319898 90 " " S "A" 70 -0.50000 -0.50000 "SER " " O  " "    " 8 0 0 FF2E2E  ""  0 1 9 ""  1 ""  <> 0 0 0 1127 1127 1 0 1128 0 1127 1127 1 18.26 564 0 564 564 "CCD mismatch"  <> <>
  1128 3 -9.960596 -13.714124 -5.662714 90 " " S "A" 24 0.14500 0.14500 "SER " " CB " "    " 6 0 0 808080  ""  0 1 9 ""  1 ""  <> 0 0 0 1128 1128 1 0 1129 2 1128 1128 1 17.55 565 0 565 565 "CCD mismatch"  <> <>
  1129 16 -8.611881 -13.638400 -5.993157 90 " " S "A" 70 -0.68300 -0.68300 "SER " " OG " "    " 8 0 0 FF2E2E  ""  0 1 9 "%UT"  13 ""  <> 0 0 0 1129 1129 1 0 1130 1 1129 1129 1 21.65 566 0 566 566 "CCD mismatch"  <> <>
  1130 43 -9.755104 -12.229190 -7.653902 90 " " S "A" 21 0.30000 0.30000 "SER " " H  " "    " 1 0 0 FFFFFF  ""  -1 0 1 ""  1 ""  <> 0 0 0 1130 1130 1 0 1131 0 1130 1130 <> 13.28 <> <> <> 1589 <> <> <>
  1131 41 -11.633317 -12.466419 -5.455574 90 " " S "A" 21 0.06000 0.06000 "SER " " HA " "    " 1 0 0 FFFFFF  ""  -1 0 1 ""  1 ""  <> 0 0 0 1131 1131 1 0 1132 0 1131 1131 <> 13.55 <> <> <> 1590 <> <> <>
  1132 41 -10.512739 -14.352187 -6.352723 90 " " S "A" 21 0.06000 0.06000 "SER " " HB3" "    " 1 0 0 FFFFFF  ""  -1 0 1 ""  1 ""  <> 0 0 0 1132 1132 1 0 1133 0 1132 1132 <> 17.55 <> <> <> 1591 <> <> <>
  1133 41 -10.141273 -14.146356 -4.678523 90 " " S "A" 21 0.06000 0.06000 "SER " " HB2" "    " 1 0 0 FFFFFF  ""  -1 0 1 ""  1 ""  <> 0 0 0 1133 1133 1 0 1134 0 1133 1133 <> 17.55 <> <> <> 1592 <> <> <>
  1134 42 -8.016950 -13.523292 -5.248571 90 " " S "A" 21 0.41800 0.41800 "SER " " HG " "    " 1 0 0 FFFFFF  ""  -1 0 1 ""  1 ""  <> 0 0 0 1134 1134 1 0 1135 0 1134 1134 <> 21.65 <> <> <> 1593 <> <> <>
  1135 25 -9.807440 -10.196771 -4.839842 91 " " G "A" 38 -0.50000 -0.50000 "GLY " " N  " "    " 7 0 0 2E2EFF  ""  0 1 9 ""  1 ""  <> 0 0 0 1135 1135 1 0 1136 1 1135 1135 1 14.96 567 0 567 567 "CCD mismatch"  <> <>
  1136 3 -9.531388 -9.122880 -3.869248 91 " " G "A" 24 0.08000 0.08000 "GLY " " CA " "    " 6 0 0 808080  ""  0 1 -70 ""  1 ""  FF2E2E  0 0 0 1136 1136 1 0 1137 2 1136 1136 1 15.85 568 0 568 568 "CCD mismatch"  <> <>
  1137 2 -9.719879 -7.793208 -4.679409 91 " " G "A" 24 0.50000 0.50000 "GLY " " C  " "    " 6 0 0 808080  ""  0 1 9 ""  1 ""  <> 0 0 0 1137 1137 1 0 1138 0 1137 1137 1 16.69 569 0 569 569 "CCD mismatch"  <> <>
  1138 15 -9.755426 -7.804883 -5.893718 91 " " G "A" 70 -0.50000 -0.50000 "GLY " " O  " "    " 8 0 0 FF2E2E  ""  0 1 9 ""  1 ""  <> 0 0 0 1138 1138 1 0 1139 0 1138 1138 1 15.66 570 0 570 570 "CCD mismatch"  <> <>
  1139 43 -9.853135 -9.880058 -5.797812 91 " " G "A" 21 0.30000 0.30000 "GLY " " H  " "    " 1 0 0 FFFFFF  ""  -1 0 1 ""  1 ""  <> 0 0 0 1139 1139 1 0 1140 0 1139 1139 <> 14.96 <> <> <> 1594 <> <> <>
  1140 41 -8.532089 -9.144786 -3.434483 91 " " G "A" 21 0.06000 0.06000 "GLY " " HA3" "    " 1 0 0 FFFFFF  ""  -1 0 1 ""  1 ""  <> 0 0 0 1140 1140 1 0 1141 0 1140 1140 <> 15.85 <> <> <> 1595 <> <> <>
  1141 41 -10.231658 -9.183700 -3.036168 91 " " G "A" 21 0.06000 0.06000 "GLY " " HA2" "    " 1 0 0 FFFFFF  ""  -1 0 1 ""  1 ""  <> 0 0 0 1141 1141 1 0 1142 0 1141 1141 <> 15.85 <> <> <> 1596 <> <> <>
  1142 25 -9.814735 -6.734407 -3.843055 92 " " R "A" 38 -0.50000 -0.50000 "ARG " " N  " "    " 7 0 0 2E2EFF  ""  0 1 9 ""  1 ""  <> 0 0 0 1142 1142 1 0 1143 1 1142 1142 1 10.75 571 0 571 571 "CCD mismatch"  <> <>
  1143 3 -9.607234 -5.336000 -4.122683 92 " " R "A" 24 0.14000 0.14000 "ARG " " CA " "    " 6 0 0 808080  ""  0 1 -70 ""  1 ""  FF2E2E  0 0 0 1143 1143 1 0 1144 1 1143 1143 1 11.37 572 0 572 572 "CCD mismatch"  <> <>
  1144 2 -8.078168 -5.070718 -4.167532 92 " " R "A" 24 0.50000 0.50000 "ARG " " C  " "    " 6 0 0 808080  ""  0 1 9 ""  1 ""  <> 0 0 0 1144 1144 1 0 1145 0 1144 1144 1 13.88 573 0 573 573 "CCD mismatch"  <> <>
  1145 15 -7.535297 -4.959359 -3.095615 92 " " R "A" 70 -0.50000 -0.50000 "ARG " " O  " "    " 8 0 0 FF2E2E  ""  0 1 9 ""  1 ""  <> 0 0 0 1145 1145 1 0 1146 0 1145 1145 1 11.33 574 0 574 574 "CCD mismatch"  <> <>
  1146 3 -10.415908 -4.453534 -3.132667 92 " " R "A" 24 -0.12000 -0.12000 "ARG " " CB " "    " 6 0 0 808080  ""  0 1 9 ""  1 ""  <> 0 0 0 1146 1146 1 0 1147 2 1146 1146 1 15.15 575 0 575 575 "CCD mismatch"  <> <>
  1147 3 -11.935522 -4.871408 -2.931099 92 " " R "A" 24 -0.05000 -0.05000 "ARG " " CG " "    " 6 0 0 808080  ""  0 1 9 ""  1 ""  <> 0 0 0 1147 1147 1 0 1148 2 1147 1147 1 15.35 576 0 576 576 "CCD mismatch"  <> <>
  1148 3 -12.825831 -3.950446 -2.015685 92 " " R "A" 24 0.19000 0.19000 "ARG " " CD " "    " 6 0 0 808080  ""  0 1 9 ""  1 ""  <> 0 0 0 1148 1148 1 0 1149 2 1148 1148 1 16.99 577 0 577 577 "CCD mismatch"  <> <>
  1149 25 -12.126964 -3.767024 -0.673682 92 " " R "A" 38 -0.69997 -0.69997 "ARG " " NE " "    " 7 0 0 2E2EFF  ""  0 1 9 ""  1 ""  <> 0 0 0 1149 1149 1 0 1150 1 1149 1149 1 15.41 578 0 578 578 "CCD mismatch"  <> <>
  1150 2 -12.024723 -4.565347 0.392356 92 " " R "A" 24 0.63990 0.63990 "ARG " " CZ " "    " 6 0 0 808080  ""  0 1 9 ""  1 ""  <> 0 0 0 1150 1150 1 0 1151 0 1150 1150 1 13.33 579 0 579 579 "CCD mismatch"  <> <>
  1151 25 -12.597640 -5.731162 0.387366 92 " " R "A" 38 -0.79997 -0.79997 "ARG " " NH1" "    " 7 0 0 2E2EFF  ""  0 1 9 ""  1 ""  <> 0 0 0 1151 1151 1 0 1152 2 1151 1151 1 14.38 580 0 580 580 "CCD mismatch"  <> <>
  1152 31 -11.364545 -4.111818 1.427316 92 " " R "A" 38 -0.79997 -0.79997 "ARG " " NH2" "    " 7 1 0 2E2EFF  ""  0 1 9 ""  1 ""  <> 0 0 0 1152 1152 1 0 1153 2 1152 1152 1 14.76 581 0 581 581 "CCD mismatch"  <> <>
  1153 43 -9.641067 -7.031574 -2.893513 92 " " R "A" 21 0.30000 0.30000 "ARG " " H  " "    " 1 0 0 FFFFFF  ""  -1 0 1 ""  1 ""  <> 0 0 0 1153 1153 1 0 1154 0 1153 1153 <> 10.75 <> <> <> 1597 <> <> <>
  1154 41 -9.911520 -5.318528 -5.169203 92 " " R "A" 21 0.06000 0.06000 "ARG " " HA " "    " 1 0 0 FFFFFF  ""  -1 0 1 ""  1 ""  <> 0 0 0 1154 1154 1 0 1155 0 1154 1154 <> 11.37 <> <> <> 1598 <> <> <>
  1155 41 -10.369579 -3.470464 -3.601203 92 " " R "A" 21 0.06000 0.06000 "ARG " " HB3" "    " 1 0 0 FFFFFF  ""  -1 0 1 ""  1 ""  <> 0 0 0 1155 1155 1 0 1156 0 1155 1155 <> 15.15 <> <> <> 1599 <> <> <>
  1156 41 -9.892112 -4.325355 -2.185404 92 " " R "A" 21 0.06000 0.06000 "ARG " " HB2" "    " 1 0 0 FFFFFF  ""  -1 0 1 ""  1 ""  <> 0 0 0 1156 1156 1 0 1157 0 1156 1156 <> 15.15 <> <> <> 1600 <> <> <>
  1157 41 -11.993520 -5.935413 -2.701687 92 " " R "A" 21 0.06000 0.06000 "ARG " " HG3" "    " 1 0 0 FFFFFF  ""  -1 0 1 ""  1 ""  <> 0 0 0 1157 1157 1 0 1158 0 1157 1157 <> 15.35 <> <> <> 1601 <> <> <>
  1158 41 -12.398097 -4.822278 -3.916852 92 " " R "A" 21 0.06000 0.06000 "ARG " " HG2" "    " 1 0 0 FFFFFF  ""  -1 0 1 ""  1 ""  <> 0 0 0 1158 1158 1 0 1159 0 1158 1158 <> 15.35 <> <> <> 1602 <> <> <>
  1159 41 -13.809999 -4.413472 -1.944132 92 " " R "A" 21 0.06000 0.06000 "ARG " " HD3" "    " 1 0 0 FFFFFF  ""  -1 0 1 ""  1 ""  <> 0 0 0 1159 1159 1 0 1160 0 1159 1159 <> 16.99 <> <> <> 1603 <> <> <>
  1160 41 -13.099483 -2.976672 -2.421859 92 " " R "A" 21 0.06000 0.06000 "ARG " " HD2" "    " 1 0 0 FFFFFF  ""  -1 0 1 ""  1 ""  <> 0 0 0 1160 1160 1 0 1161 0 1160 1160 <> 16.99 <> <> <> 1604 <> <> <>
  1161 43 -11.721630 -2.851890 -0.538278 92 " " R "A" 21 0.44000 0.44000 "ARG " " HE " "    " 1 0 0 FFFFFF  ""  -1 0 1 ""  1 ""  <> 0 0 0 1161 1161 1 0 1162 0 1161 1161 <> 15.41 <> <> <> 1605 <> <> <>
  1162 43 -12.897377 -6.317178 1.153422 92 " " R "A" 21 0.46000 0.46000 "ARG " "HH12" "    " 1 0 0 FFFFFF  ""  -1 0 1 ""  1 ""  <> 0 0 0 1162 1162 1 0 1163 0 1162 1162 <> 14.38 <> <> <> 1606 <> <> <>
  1163 43 -12.846670 -6.113330 -0.513762 92 " " R "A" 21 0.46000 0.46000 "ARG " "HH11" "    " 1 0 0 FFFFFF  ""  -1 0 1 ""  1 ""  <> 0 0 0 1163 1163 1 0 1164 0 1163 1163 <> 14.38 <> <> <> 1607 <> <> <>
  1164 44 -11.493377 -4.557618 2.324403 92 " " R "A" 21 0.46000 0.46000 "ARG " "HH22" "    " 1 0 0 FFFFFF  ""  -1 0 1 ""  1 ""  <> 0 0 0 1164 1164 1 0 1165 0 1164 1164 <> 14.76 <> <> <> 1608 <> <> <>
  1165 44 -11.052993 -3.152379 1.477428 92 " " R "A" 21 0.46000 0.46000 "ARG " "HH21" "    " 1 0 0 FFFFFF  ""  -1 0 1 ""  1 ""  <> 0 0 0 1165 1165 1 0 1166 0 1165 1165 <> 14.76 <> <> <> 1609 <> <> <>
  1166 25 -7.479918 -5.174686 -5.359081 93 " " V "A" 38 -0.50000 -0.50000 "VAL " " N  " "    " 7 0 0 2E2EFF  ""  2 1 9 ""  1 ""  <> 0 0 0 1166 1166 1 0 1167 1 1166 1166 1 10.38 582 0 582 582 "CCD mismatch"  <> <>
  1167 3 -6.088881 -5.088899 -5.634987 93 " " V "A" 24 0.14000 0.14000 "VAL " " CA " "    " 6 0 0 808080  ""  2 1 -70 ""  1 ""  FF2E2E  0 0 0 1167 1167 1 0 1168 1 1167 1167 1 10.69 583 0 583 583 "CCD mismatch"  <> <>
  1168 2 -5.883955 -3.628640 -6.028602 93 " " V "A" 24 0.50000 0.50000 "VAL " " C  " "    " 6 0 0 808080  ""  2 1 9 ""  1 ""  <> 0 0 0 1168 1168 1 0 1169 0 1168 1168 1 13.62 584 0 584 584 "CCD mismatch"  <> <>
  1169 15 -6.662494 -3.112296 -6.901910 93 " " V "A" 70 -0.50000 -0.50000 "VAL " " O  " "    " 8 0 0 FF2E2E  ""  2 1 9 ""  1 ""  <> 0 0 0 1169 1169 1 0 1170 0 1169 1169 1 13.67 585 0 585 585 "CCD mismatch"  <> <>
  1170 3 -5.707427 -6.000375 -6.814444 93 " " V "A" 24 -0.06000 -0.06000 "VAL " " CB " "    " 6 0 0 808080  ""  2 1 9 ""  1 ""  <> 0 0 0 1170 1170 1 0 1171 1 1170 1170 1 11.98 586 0 586 586 "CCD mismatch"  <> <>
  1171 3 -4.239332 -5.810573 -7.137782 93 " " V "A" 24 -0.18000 -0.18000 "VAL " " CG1" "    " 6 0 0 808080  ""  2 1 9 ""  1 ""  <> 0 0 0 1171 1171 1 0 1172 3 1171 1171 1 9.94 587 0 587 587 "CCD mismatch"  <> <>
  1172 3 -5.867836 -7.494729 -6.491463 93 " " V "A" 24 -0.18000 -0.18000 "VAL " " CG2" "    " 6 0 0 808080  ""  2 1 9 ""  1 ""  <> 0 0 0 1172 1172 1 0 1173 3 1172 1172 1 10 588 0 588 588 "CCD mismatch"  <> <>
  1173 43 -8.022954 -5.151018 -6.210346 93 " " V "A" 21 0.30000 0.30000 "VAL " " H  " "    " 1 0 0 FFFFFF  ""  -1 0 1 ""  1 ""  <> 0 0 0 1173 1173 1 0 1174 0 1173 1173 <> 10.38 <> <> <> 1610 <> <> <>
  1174 41 -5.477994 -5.236394 -4.744390 93 " " V "A" 21 0.06000 0.06000 "VAL " " HA " "    " 1 0 0 FFFFFF  ""  -1 0 1 ""  1 ""  <> 0 0 0 1174 1174 1 0 1175 0 1174 1174 <> 10.69 <> <> <> 1611 <> <> <>
  1175 41 -6.280196 -5.639402 -7.668689 93 " " V "A" 21 0.06000 0.06000 "VAL " " HB " "    " 1 0 0 FFFFFF  ""  -1 0 1 ""  1 ""  <> 0 0 0 1175 1175 1 0 1176 0 1175 1175 <> 11.98 <> <> <> 1612 <> <> <>
  1176 41 -4.206178 -4.980464 -7.843417 93 " " V "A" 21 0.06000 0.06000 "VAL " "HG11" "    " 1 0 0 FFFFFF  ""  -1 0 1 ""  1 ""  <> 0 0 0 1176 1176 1 0 1177 0 1176 1176 <> 9.94 <> <> <> 1613 <> <> <>
  1177 41 -3.588022 -5.630315 -6.282562 93 " " V "A" 21 0.06000 0.06000 "VAL " "HG12" "    " 1 0 0 FFFFFF  ""  -1 0 1 ""  1 ""  <> 0 0 0 1177 1177 1 0 1178 0 1177 1177 <> 9.94 <> <> <> 1614 <> <> <>
  1178 41 -3.790149 -6.595775 -7.745887 93 " " V "A" 21 0.06000 0.06000 "VAL " "HG13" "    " 1 0 0 FFFFFF  ""  -1 0 1 ""  1 ""  <> 0 0 0 1178 1178 1 0 1179 0 1178 1178 <> 9.94 <> <> <> 1615 <> <> <>
  1179 41 -5.631282 -7.726274 -5.452941 93 " " V "A" 21 0.06000 0.06000 "VAL " "HG21" "    " 1 0 0 FFFFFF  ""  -1 0 1 ""  1 ""  <> 0 0 0 1179 1179 1 0 1180 0 1179 1179 <> 10 <> <> <> 1616 <> <> <>
  1180 41 -6.912831 -7.768506 -6.636827 93 " " V "A" 21 0.06000 0.06000 "VAL " "HG22" "    " 1 0 0 FFFFFF  ""  -1 0 1 ""  1 ""  <> 0 0 0 1180 1180 1 0 1181 0 1180 1180 <> 10 <> <> <> 1617 <> <> <>
  1181 41 -5.232813 -8.097215 -7.140969 93 " " V "A" 21 0.06000 0.06000 "VAL " "HG23" "    " 1 0 0 FFFFFF  ""  -1 0 1 ""  1 ""  <> 0 0 0 1181 1181 1 0 1182 0 1181 1181 <> 10 <> <> <> 1618 <> <> <>
  1182 25 -4.900295 -3.008611 -5.411175 94 " " Y "A" 38 -0.50000 -0.50000 "TYR " " N  " "    " 7 0 0 2E2EFF  ""  2 1 9 ""  1 ""  <> 0 0 0 1182 1182 1 0 1183 1 1182 1182 1 11.55 589 0 589 589 "CCD mismatch"  <> <>
  1183 3 -4.400203 -1.659557 -5.655033 94 " " Y "A" 24 0.14000 0.14000 "TYR " " CA " "    " 6 0 0 808080  ""  2 1 -70 ""  1 ""  FF2E2E  0 0 0 1183 1183 1 0 1184 1 1183 1183 1 11.6 590 0 590 590 "CCD mismatch"  <> <>
  1184 2 -2.946046 -1.935576 -6.065097 94 " " Y "A" 24 0.50000 0.50000 "TYR " " C  " "    " 6 0 0 808080  ""  2 1 9 ""  1 ""  <> 0 0 0 1184 1184 1 0 1185 0 1184 1184 1 13.01 591 0 591 591 "CCD mismatch"  <> <>
  1185 15 -2.285465 -2.924320 -5.781942 94 " " Y "A" 70 -0.50000 -0.50000 "TYR " " O  " "    " 8 0 0 FF2E2E  ""  2 1 9 ""  1 ""  <> 0 0 0 1185 1185 1 0 1186 0 1185 1185 1 14.75 592 0 592 592 "CCD mismatch"  <> <>
  1186 3 -4.528449 -0.833232 -4.338565 94 " " Y "A" 24 -0.00500 -0.00500 "TYR " " CB " "    " 6 0 0 808080  ""  2 1 9 ""  1 ""  <> 0 0 0 1186 1186 1 0 1187 2 1186 1186 1 10.2 593 0 593 593 "CCD mismatch"  <> <>
  1187 2 -5.881486 -0.403327 -3.900433 94 " " Y "A" 24 -0.11500 -0.11500 "TYR " " CG " "    " 6 0 0 808080  ""  2 1 9 ""  1 ""  <> 0 0 0 1187 1187 1 0 1188 0 1187 1187 1 11.39 594 0 594 594 "CCD mismatch"  <> <>
  1188 2 -6.926946 -1.320512 -3.657895 94 " " Y "A" 24 -0.11500 -0.11500 "TYR " " CD1" "    " 6 0 0 808080  ""  2 1 9 ""  1 ""  <> 0 0 0 1188 1188 1 0 1189 1 1188 1188 1 10.18 595 0 595 595 "CCD mismatch"  <> <>
  1189 2 -6.277368 0.977558 -3.788278 94 " " Y "A" 24 -0.11500 -0.11500 "TYR " " CD2" "    " 6 0 0 808080  ""  2 1 9 ""  1 ""  <> 0 0 0 1189 1189 1 0 1190 1 1189 1189 1 9.68 596 0 596 596 "CCD mismatch"  <> <>
  1190 2 -8.233947 -0.883323 -3.286102 94 " " Y "A" 24 -0.11500 -0.11500 "TYR " " CE1" "    " 6 0 0 808080  ""  2 1 9 ""  1 ""  <> 0 0 0 1190 1190 1 0 1191 1 1190 1190 1 12.62 597 0 597 597 "CCD mismatch"  <> <>
  1191 2 -7.532731 1.371618 -3.328398 94 " " Y "A" 24 -0.11500 -0.11500 "TYR " " CE2" "    " 6 0 0 808080  ""  2 1 9 ""  1 ""  <> 0 0 0 1191 1191 1 0 1192 1 1191 1191 1 12.49 598 0 598 598 "CCD mismatch"  <> <>
  1192 2 -8.546075 0.468904 -3.085627 94 " " Y "A" 24 0.15000 0.15000 "TYR " " CZ " "    " 6 0 0 808080  ""  2 1 9 ""  1 ""  <> 0 0 0 1192 1192 1 0 1193 0 1192 1192 1 14.71 599 0 599 599 "CCD mismatch"  <> <>
  1193 16 -9.740590 0.897467 -2.623738 94 " " Y "A" 70 -0.58500 -0.58500 "TYR " " OH " "    " 8 0 0 FF2E2E  ""  2 1 9 "%UT"  13 ""  <> 0 0 0 1193 1193 1 0 1194 1 1193 1193 1 14.15 600 0 600 600 "CCD mismatch"  <> <>
  1194 43 -4.367381 -3.492927 -4.702980 94 " " Y "A" 21 0.30000 0.30000 "TYR " " H  " "    " 1 0 0 FFFFFF  ""  -1 0 1 ""  1 ""  <> 0 0 0 1194 1194 1 0 1195 0 1194 1194 <> 11.55 <> <> <> 1619 <> <> <>
  1195 41 -4.988235 -1.298100 -6.498637 94 " " Y "A" 21 0.06000 0.06000 "TYR " " HA " "    " 1 0 0 FFFFFF  ""  -1 0 1 ""  1 ""  <> 0 0 0 1195 1195 1 0 1196 0 1195 1195 <> 11.6 <> <> <> 1620 <> <> <>
  1196 41 -4.143369 0.176360 -4.481873 94 " " Y "A" 21 0.06000 0.06000 "TYR " " HB3" "    " 1 0 0 FFFFFF  ""  -1 0 1 ""  1 ""  <> 0 0 0 1196 1196 1 0 1197 0 1196 1196 <> 10.2 <> <> <> 1621 <> <> <>
  1197 41 -3.951973 -1.315835 -3.549344 94 " " Y "A" 21 0.06000 0.06000 "TYR " " HB2" "    " 1 0 0 FFFFFF  ""  -1 0 1 ""  1 ""  <> 0 0 0 1197 1197 1 0 1198 0 1197 1197 <> 10.2 <> <> <> 1622 <> <> <>
  1198 41 -6.816951 -2.388514 -3.774828 94 " " Y "A" 21 0.11500 0.11500 "TYR " " HD1" "    " 1 0 0 FFFFFF  ""  -1 0 1 ""  1 ""  <> 0 0 0 1198 1198 1 0 1199 0 1198 1198 <> 10.18 <> <> <> 1623 <> <> <>
  1199 41 -5.562880 1.739985 -4.061429 94 " " Y "A" 21 0.11500 0.11500 "TYR " " HD2" "    " 1 0 0 FFFFFF  ""  -1 0 1 ""  1 ""  <> 0 0 0 1199 1199 1 0 1200 0 1199 1199 <> 9.68 <> <> <> 1624 <> <> <>
  1200 41 -8.872464 -1.612866 -2.810220 94 " " Y "A" 21 0.11500 0.11500 "TYR " " HE1" "    " 1 0 0 FFFFFF  ""  -1 0 1 ""  1 ""  <> 0 0 0 1200 1200 1 0 1201 0 1200 1200 <> 12.62 <> <> <> 1625 <> <> <>
  1201 41 -7.762677 2.424873 -3.263753 94 " " Y "A" 21 0.11500 0.11500 "TYR " " HE2" "    " 1 0 0 FFFFFF  ""  -1 0 1 ""  1 ""  <> 0 0 0 1201 1201 1 0 1202 0 1201 1201 <> 12.49 <> <> <> 1626 <> <> <>
  1202 42 -10.186301 0.151521 -2.215688 94 " " Y "A" 21 0.43500 0.43500 "TYR " " HH " "    " 1 0 0 FFFFFF  ""  -1 0 1 ""  1 ""  <> 0 0 0 1202 1202 1 0 1203 0 1202 1202 <> 14.15 <> <> <> 1627 <> <> <>
  1203 25 -2.492059 -0.930834 -6.732998 95 " " V "A" 38 -0.50000 -0.50000 "VAL " " N  " "    " 7 0 0 2E2EFF  ""  2 1 9 ""  1 ""  <> 0 0 0 1203 1203 1 0 1204 1 1203 1203 1 10.44 601 0 601 601 "CCD mismatch"  <> <>
  1204 3 -1.175561 -0.763942 -7.119965 95 " " V "A" 24 0.14000 0.14000 "VAL " " CA " "    " 6 0 0 808080  ""  2 1 -70 ""  1 ""  FF2E2E  0 0 0 1204 1204 1 0 1205 1 1204 1204 1 9.98 602 0 602 602 "CCD mismatch"  <> <>
  1205 2 -0.704438 0.660705 -6.842894 95 " " V "A" 24 0.50000 0.50000 "VAL " " C  " "    " 6 0 0 808080  ""  2 1 9 ""  1 ""  <> 0 0 0 1205 1205 1 0 1206 0 1205 1205 1 8.99 603 0 603 603 "CCD mismatch"  <> <>
  1206 15 -1.333835 1.630609 -7.182011 95 " " V "A" 70 -0.50000 -0.50000 "VAL " " O  " "    " 8 0 0 FF2E2E  ""  2 1 9 ""  1 ""  <> 0 0 0 1206 1206 1 0 1207 0 1206 1206 1 9.3 604 0 604 604 "CCD mismatch"  <> <>
  1207 3 -0.969948 -1.078469 -8.659725 95 " " V "A" 24 -0.06000 -0.06000 "VAL " " CB " "    " 6 0 0 808080  ""  2 1 9 ""  1 ""  <> 0 0 0 1207 1207 1 0 1208 1 1207 1207 1 11.43 605 0 605 605 "CCD mismatch"  <> <>
  1208 3 -1.776313 -0.160158 -9.575272 95 " " V "A" 24 -0.18000 -0.18000 "VAL " " CG1" "    " 6 0 0 808080  ""  2 1 9 ""  1 ""  <> 0 0 0 1208 1208 1 0 1209 3 1208 1208 1 9.37 606 0 606 606 "CCD mismatch"  <> <>
  1209 3 0.496595 -1.151770 -9.023289 95 " " V "A" 24 -0.18000 -0.18000 "VAL " " CG2" "    " 6 0 0 808080  ""  2 1 9 ""  1 ""  <> 0 0 0 1209 1209 1 0 1210 3 1209 1209 1 10.08 607 0 607 607 "CCD mismatch"  <> <>
  1210 43 -3.024446 -0.072748 -6.751794 95 " " V "A" 21 0.30000 0.30000 "VAL " " H  " "    " 1 0 0 FFFFFF  ""  -1 0 1 ""  1 ""  <> 0 0 0 1210 1210 1 0 1211 0 1210 1210 <> 10.44 <> <> <> 1628 <> <> <>
  1211 41 -0.564165 -1.463606 -6.550084 95 " " V "A" 21 0.06000 0.06000 "VAL " " HA " "    " 1 0 0 FFFFFF  ""  -1 0 1 ""  1 ""  <> 0 0 0 1211 1211 1 0 1212 0 1211 1211 <> 9.98 <> <> <> 1629 <> <> <>
  1212 41 -1.355333 -2.094525 -8.744627 95 " " V "A" 21 0.06000 0.06000 "VAL " " HB " "    " 1 0 0 FFFFFF  ""  -1 0 1 ""  1 ""  <> 0 0 0 1212 1212 1 0 1213 0 1212 1212 <> 11.43 <> <> <> 1630 <> <> <>
  1213 41 -1.590276 0.913833 -9.581105 95 " " V "A" 21 0.06000 0.06000 "VAL " "HG11" "    " 1 0 0 FFFFFF  ""  -1 0 1 ""  1 ""  <> 0 0 0 1213 1213 1 0 1214 0 1213 1213 <> 9.37 <> <> <> 1631 <> <> <>
  1214 41 -1.644153 -0.321448 -10.645140 95 " " V "A" 21 0.06000 0.06000 "VAL " "HG12" "    " 1 0 0 FFFFFF  ""  -1 0 1 ""  1 ""  <> 0 0 0 1214 1214 1 0 1215 0 1214 1214 <> 9.37 <> <> <> 1632 <> <> <>
  1215 41 -2.839575 -0.239772 -9.348917 95 " " V "A" 21 0.06000 0.06000 "VAL " "HG13" "    " 1 0 0 FFFFFF  ""  -1 0 1 ""  1 ""  <> 0 0 0 1215 1215 1 0 1216 0 1215 1215 <> 9.37 <> <> <> 1633 <> <> <>
  1216 41 0.959773 -1.974078 -8.477965 95 " " V "A" 21 0.06000 0.06000 "VAL " "HG21" "    " 1 0 0 FFFFFF  ""  -1 0 1 ""  1 ""  <> 0 0 0 1216 1216 1 0 1217 0 1216 1216 <> 10.08 <> <> <> 1634 <> <> <>
  1217 41 0.581323 -1.269505 -10.103594 95 " " V "A" 21 0.06000 0.06000 "VAL " "HG22" "    " 1 0 0 FFFFFF  ""  -1 0 1 ""  1 ""  <> 0 0 0 1217 1217 1 0 1218 0 1217 1217 <> 10.08 <> <> <> 1635 <> <> <>
  1218 41 0.985244 -0.198054 -8.823921 95 " " V "A" 21 0.06000 0.06000 "VAL " "HG23" "    " 1 0 0 FFFFFF  ""  -1 0 1 ""  1 ""  <> 0 0 0 1218 1218 1 0 1219 0 1218 1218 <> 10.08 <> <> <> 1636 <> <> <>
  1219 25 0.493615 0.721343 -6.180008 96 " " L "A" 38 -0.50000 -0.50000 "LEU " " N  " "    " 7 0 0 2E2EFF  ""  2 1 9 ""  1 ""  <> 0 0 0 1219 1219 1 0 1220 1 1219 1219 1 9.05 608 0 608 608 "CCD mismatch"  <> <>
  1220 3 1.419371 1.815980 -6.006961 96 " " L "A" 24 0.14000 0.14000 "LEU " " CA " "    " 6 0 0 808080  ""  2 1 -70 ""  1 ""  FF2E2E  0 0 0 1220 1220 1 0 1221 1 1220 1220 1 8.82 609 0 609 609 "CCD mismatch"  <> <>
  1221 2 2.235206 1.898111 -7.375619 96 " " L "A" 24 0.50000 0.50000 "LEU " " C  " "    " 6 0 0 808080  ""  2 1 9 ""  1 ""  <> 0 0 0 1221 1221 1 0 1222 0 1221 1221 1 10.57 610 0 610 610 "CCD mismatch"  <> <>
  1222 15 3.066800 1.008597 -7.564432 96 " " L "A" 70 -0.50000 -0.50000 "LEU " " O  " "    " 8 0 0 FF2E2E  ""  2 1 9 ""  1 ""  <> 0 0 0 1222 1222 1 0 1223 0 1222 1222 1 11.6 611 0 611 611 "CCD mismatch"  <> <>
  1223 3 2.379918 1.650823 -4.895297 96 " " L "A" 24 -0.12000 -0.12000 "LEU " " CB " "    " 6 0 0 808080  ""  2 1 9 ""  1 ""  <> 0 0 0 1223 1223 1 0 1224 2 1223 1223 1 8.13 612 0 612 612 "CCD mismatch"  <> <>
  1224 3 3.336478 2.781493 -4.576584 96 " " L "A" 24 -0.06000 -0.06000 "LEU " " CG " "    " 6 0 0 808080  ""  2 1 9 ""  1 ""  <> 0 0 0 1224 1224 1 0 1225 1 1224 1224 1 11.51 613 0 613 613 "CCD mismatch"  <> <>
  1225 3 2.512918 4.005235 -4.168588 96 " " L "A" 24 -0.18000 -0.18000 "LEU " " CD1" "    " 6 0 0 808080  ""  2 1 9 ""  1 ""  <> 0 0 0 1225 1225 1 0 1226 3 1225 1225 1 11.95 614 0 614 614 "CCD mismatch"  <> <>
  1226 3 4.367278 2.398291 -3.523944 96 " " L "A" 24 -0.18000 -0.18000 "LEU " " CD2" "    " 6 0 0 808080  ""  2 1 9 ""  1 ""  <> 0 0 0 1226 1226 1 0 1227 3 1226 1226 1 16.82 615 0 615 615 "CCD mismatch"  <> <>
  1227 43 1.008076 -0.138262 -6.051522 96 " " L "A" 21 0.30000 0.30000 "LEU " " H  " "    " 1 0 0 FFFFFF  ""  -1 0 1 ""  1 ""  <> 0 0 0 1227 1227 1 0 1228 0 1227 1227 <> 9.05 <> <> <> 1637 <> <> <>
  1228 41 0.715249 2.638426 -5.880887 96 " " L "A" 21 0.06000 0.06000 "LEU " " HA " "    " 1 0 0 FFFFFF  ""  -1 0 1 ""  1 ""  <> 0 0 0 1228 1228 1 0 1229 0 1228 1228 <> 8.82 <> <> <> 1638 <> <> <>
  1229 41 3.083375 0.823289 -4.987143 96 " " L "A" 21 0.06000 0.06000 "LEU " " HB3" "    " 1 0 0 FFFFFF  ""  -1 0 1 ""  1 ""  <> 0 0 0 1229 1229 1 0 1230 0 1229 1229 <> 8.13 <> <> <> 1639 <> <> <>
  1230 41 1.874479 1.455158 -3.949598 96 " " L "A" 21 0.06000 0.06000 "LEU " " HB2" "    " 1 0 0 FFFFFF  ""  -1 0 1 ""  1 ""  <> 0 0 0 1230 1230 1 0 1231 0 1230 1230 <> 8.13 <> <> <> 1640 <> <> <>
  1231 41 3.963828 3.098225 -5.409778 96 " " L "A" 21 0.06000 0.06000 "LEU " " HG " "    " 1 0 0 FFFFFF  ""  -1 0 1 ""  1 ""  <> 0 0 0 1231 1231 1 0 1232 0 1231 1231 <> 11.51 <> <> <> 1641 <> <> <>
  1232 41 1.471476 3.689352 -4.107635 96 " " L "A" 21 0.06000 0.06000 "LEU " "HD11" "    " 1 0 0 FFFFFF  ""  -1 0 1 ""  1 ""  <> 0 0 0 1232 1232 1 0 1233 0 1232 1232 <> 11.95 <> <> <> 1642 <> <> <>
  1233 41 2.665835 4.535522 -3.228634 96 " " L "A" 21 0.06000 0.06000 "LEU " "HD12" "    " 1 0 0 FFFFFF  ""  -1 0 1 ""  1 ""  <> 0 0 0 1233 1233 1 0 1234 0 1233 1233 <> 11.95 <> <> <> 1643 <> <> <>
  1234 41 2.609215 4.714830 -4.990356 96 " " L "A" 21 0.06000 0.06000 "LEU " "HD13" "    " 1 0 0 FFFFFF  ""  -1 0 1 ""  1 ""  <> 0 0 0 1234 1234 1 0 1235 0 1234 1234 <> 11.95 <> <> <> 1644 <> <> <>
  1235 41 4.219919 1.450572 -3.006053 96 " " L "A" 21 0.06000 0.06000 "LEU " "HD21" "    " 1 0 0 FFFFFF  ""  -1 0 1 ""  1 ""  <> 0 0 0 1235 1235 1 0 1236 0 1235 1235 <> 16.82 <> <> <> 1645 <> <> <>
  1236 41 5.378256 2.277564 -3.913108 96 " " L "A" 21 0.06000 0.06000 "LEU " "HD22" "    " 1 0 0 FFFFFF  ""  -1 0 1 ""  1 ""  <> 0 0 0 1236 1236 1 0 1237 0 1236 1236 <> 16.82 <> <> <> 1646 <> <> <>
  1237 41 4.457524 3.163236 -2.752701 96 " " L "A" 21 0.06000 0.06000 "LEU " "HD23" "    " 1 0 0 FFFFFF  ""  -1 0 1 ""  1 ""  <> 0 0 0 1237 1237 1 0 1238 0 1237 1237 <> 16.82 <> <> <> 1647 <> <> <>
  1238 25 1.959451 2.904638 -8.210961 97 " " K "A" 38 -0.50000 -0.50000 "LYS " " N  " "    " 7 0 0 2E2EFF  ""  2 1 9 ""  1 ""  <> 0 0 0 1238 1238 1 0 1239 1 1238 1238 1 10.73 616 0 616 616 "CCD mismatch"  <> <>
  1239 3 2.745485 3.393764 -9.344140 97 " " K "A" 24 0.14000 0.14000 "LYS " " CA " "    " 6 0 0 808080  ""  2 1 -70 ""  1 ""  FF2E2E  0 0 0 1239 1239 1 0 1240 1 1239 1239 1 12.13 617 0 617 617 "CCD mismatch"  <> <>
  1240 2 3.633598 4.579226 -8.939243 97 " " K "A" 24 0.50000 0.50000 "LYS " " C  " "    " 6 0 0 808080  ""  2 1 9 ""  1 ""  <> 0 0 0 1240 1240 1 0 1241 0 1240 1240 1 14.59 618 0 618 618 "CCD mismatch"  <> <>
  1241 15 3.202750 5.493095 -8.257440 97 " " K "A" 70 -0.50000 -0.50000 "LYS " " O  " "    " 8 0 0 FF2E2E  ""  2 1 9 ""  1 ""  <> 0 0 0 1241 1241 1 0 1242 0 1241 1241 1 13.36 619 0 619 619 "CCD mismatch"  <> <>
  1242 3 1.780375 3.704397 -10.512394 97 " " K "A" 24 -0.12000 -0.12000 "LYS " " CB " "    " 6 0 0 808080  ""  2 1 9 ""  1 ""  <> 0 0 0 1242 1242 1 0 1243 2 1242 1242 1 19.5 620 0 620 620 "CCD mismatch"  <> <>
  1243 3 2.387570 4.279755 -11.801260 97 " " K "A" 24 -0.12000 -0.12000 "LYS " " CG " "    " 6 0 0 808080  ""  2 1 9 ""  1 ""  <> 0 0 0 1243 1243 1 0 1244 2 1243 1243 1 26.03 621 0 621 621 "CCD mismatch"  <> <>
  1244 3 1.397982 4.310433 -13.013083 97 " " K "A" 24 -0.12000 -0.12000 "LYS " " CD " "    " 6 0 0 808080  ""  2 1 9 ""  1 ""  <> 0 0 0 1244 1244 1 0 1245 2 1244 1244 1 32.51 622 0 622 622 "CCD mismatch"  <> <>
  1245 3 0.149997 5.184073 -12.828843 97 " " K "A" 24 0.19000 0.19000 "LYS " " CE " "    " 6 0 0 808080  ""  2 1 9 ""  1 ""  <> 0 0 0 1245 1245 1 0 1246 2 1245 1245 1 37.3 623 0 623 623 "CCD mismatch"  <> <>
  1246 32 0.611547 6.592516 -12.622725 97 " " K "A" 38 -0.30000 -0.30000 "LYS " " NZ " "    " 7 1 0 2E2EFF  ""  2 1 9 "%UT"  13 ""  <> 0 0 0 1246 1246 1 0 1247 3 1246 1246 1 35.43 624 0 624 624 "CCD mismatch"  <> <>
  1247 43 1.209858 3.534568 -7.963177 97 " " K "A" 21 0.30000 0.30000 "LYS " " H  " "    " 1 0 0 FFFFFF  ""  -1 0 1 ""  1 ""  <> 0 0 0 1247 1247 1 0 1248 0 1247 1247 <> 10.73 <> <> <> 1648 <> <> <>
  1248 41 3.382625 2.556903 -9.630176 97 " " K "A" 21 0.06000 0.06000 "LYS " " HA " "    " 1 0 0 FFFFFF  ""  -1 0 1 ""  1 ""  <> 0 0 0 1248 1248 1 0 1249 0 1248 1248 <> 12.13 <> <> <> 1649 <> <> <>
  1249 41 1.043754 4.346785 -10.029873 97 " " K "A" 21 0.06000 0.06000 "LYS " " HB3" "    " 1 0 0 FFFFFF  ""  -1 0 1 ""  1 ""  <> 0 0 0 1249 1249 1 0 1250 0 1249 1249 <> 19.5 <> <> <> 1650 <> <> <>
  1250 41 1.171643 2.832402 -10.751495 97 " " K "A" 21 0.06000 0.06000 "LYS " " HB2" "    " 1 0 0 FFFFFF  ""  -1 0 1 ""  1 ""  <> 0 0 0 1250 1250 1 0 1251 0 1250 1250 <> 19.5 <> <> <> 1651 <> <> <>
  1251 41 3.224469 3.672717 -12.146518 97 " " K "A" 21 0.06000 0.06000 "LYS " " HG3" "    " 1 0 0 FFFFFF  ""  -1 0 1 ""  1 ""  <> 0 0 0 1251 1251 1 0 1252 0 1251 1251 <> 26.03 <> <> <> 1652 <> <> <>
  1252 41 2.773005 5.283094 -11.620011 97 " " K "A" 21 0.06000 0.06000 "LYS " " HG2" "    " 1 0 0 FFFFFF  ""  -1 0 1 ""  1 ""  <> 0 0 0 1252 1252 1 0 1253 0 1252 1252 <> 26.03 <> <> <> 1653 <> <> <>
  1253 41 1.071287 3.298713 -13.253484 97 " " K "A" 21 0.06000 0.06000 "LYS " " HD3" "    " 1 0 0 FFFFFF  ""  -1 0 1 ""  1 ""  <> 0 0 0 1253 1253 1 0 1254 0 1253 1253 <> 32.51 <> <> <> 1654 <> <> <>
  1254 41 2.115056 4.559623 -13.795266 97 " " K "A" 21 0.06000 0.06000 "LYS " " HD2" "    " 1 0 0 FFFFFF  ""  -1 0 1 ""  1 ""  <> 0 0 0 1254 1254 1 0 1255 0 1254 1254 <> 32.51 <> <> <> 1655 <> <> <>
  1255 41 -0.396014 4.780010 -11.976373 97 " " K "A" 21 0.06000 0.06000 "LYS " " HE3" "    " 1 0 0 FFFFFF  ""  -1 0 1 ""  1 ""  <> 0 0 0 1255 1255 1 0 1256 0 1255 1255 <> 37.3 <> <> <> 1656 <> <> <>
  1256 41 -0.438849 5.058318 -13.737438 97 " " K "A" 21 0.06000 0.06000 "LYS " " HE2" "    " 1 0 0 FFFFFF  ""  -1 0 1 ""  1 ""  <> 0 0 0 1256 1256 1 0 1257 0 1256 1256 <> 37.3 <> <> <> 1657 <> <> <>
  1257 44 1.283949 6.676618 -11.873791 97 " " K "A" 21 0.33000 0.33000 "LYS " " HZ1" "    " 1 0 0 FFFFFF  ""  -1 0 1 ""  1 ""  <> 0 0 0 1257 1257 1 0 1258 0 1257 1257 <> 35.43 <> <> <> 1658 <> <> <>
  1258 44 0.935276 7.008527 -13.484255 97 " " K "A" 21 0.33000 0.33000 "LYS " " HZ2" "    " 1 0 0 FFFFFF  ""  -1 0 1 ""  1 ""  <> 0 0 0 1258 1258 1 0 1259 0 1258 1258 <> 35.43 <> <> <> 1659 <> <> <>
  1259 44 -0.182299 7.142123 -12.326343 97 " " K "A" 21 0.33000 0.33000 "LYS " " HZ3" "    " 1 0 0 FFFFFF  ""  -1 0 1 ""  1 ""  <> 0 0 0 1259 1259 1 0 1260 0 1259 1259 <> 35.43 <> <> <> 1660 <> <> <>
  1260 25 4.910785 4.504286 -9.374910 98 " " F "A" 38 -0.50000 -0.50000 "PHE " " N  " "    " 7 0 0 2E2EFF  ""  2 1 9 ""  1 ""  <> 0 0 0 1260 1260 1 0 1261 1 1260 1260 1 17.59 625 0 625 625 "CCD mismatch"  <> <>
  1261 3 5.926926 5.507078 -9.448106 98 " " F "A" 24 0.14000 0.14000 "PHE " " CA " "    " 6 0 0 808080  ""  2 1 -70 ""  1 ""  FF2E2E  0 0 0 1261 1261 1 0 1262 1 1261 1261 1 14.97 626 0 626 626 "CCD mismatch"  <> <>
  1262 2 5.999521 6.086893 -10.886274 98 " " F "A" 24 0.50000 0.50000 "PHE " " C  " "    " 6 0 0 808080  ""  2 1 9 ""  1 ""  <> 0 0 0 1262 1262 1 0 1263 0 1262 1262 1 20.11 627 0 627 627 "CCD mismatch"  <> <>
  1263 15 5.575342 5.431157 -11.846605 98 " " F "A" 70 -0.50000 -0.50000 "PHE " " O  " "    " 8 0 0 FF2E2E  ""  2 1 9 ""  1 ""  <> 0 0 0 1263 1263 1 0 1264 0 1263 1263 1 22.34 628 0 628 628 "CCD mismatch"  <> <>
  1264 3 7.264801 4.824876 -9.060483 98 " " F "A" 24 -0.00500 -0.00500 "PHE " " CB " "    " 6 0 0 808080  ""  2 1 9 ""  1 ""  <> 0 0 0 1264 1264 1 0 1265 2 1264 1264 1 18.11 629 0 629 629 "CCD mismatch"  <> <>
  1265 2 7.451941 4.432947 -7.615017 98 " " F "A" 24 -0.11500 -0.11500 "PHE " " CG " "    " 6 0 0 808080  ""  2 1 9 ""  1 ""  <> 0 0 0 1265 1265 1 0 1266 0 1265 1265 1 21.68 630 0 630 630 "CCD mismatch"  <> <>
  1266 2 7.106126 3.176475 -7.144247 98 " " F "A" 24 -0.11500 -0.11500 "PHE " " CD1" "    " 6 0 0 808080  ""  2 1 9 ""  1 ""  <> 0 0 0 1266 1266 1 0 1267 1 1266 1266 1 18.82 631 0 631 631 "CCD mismatch"  <> <>
  1267 2 7.770718 5.405944 -6.693698 98 " " F "A" 24 -0.11500 -0.11500 "PHE " " CD2" "    " 6 0 0 808080  ""  2 1 9 ""  1 ""  <> 0 0 0 1267 1267 1 0 1268 1 1267 1267 1 21.37 632 0 632 632 "CCD mismatch"  <> <>
  1268 2 7.382707 2.850160 -5.782671 98 " " F "A" 24 -0.11500 -0.11500 "PHE " " CE1" "    " 6 0 0 808080  ""  2 1 9 ""  1 ""  <> 0 0 0 1268 1268 1 0 1269 1 1268 1268 1 20.53 633 0 633 633 "CCD mismatch"  <> <>
  1269 2 7.946692 5.148924 -5.338669 98 " " F "A" 24 -0.11500 -0.11500 "PHE " " CE2" "    " 6 0 0 808080  ""  2 1 9 ""  1 ""  <> 0 0 0 1269 1269 1 0 1270 1 1269 1269 1 19.62 634 0 634 634 "CCD mismatch"  <> <>
  1270 2 7.800047 3.838907 -4.857285 98 " " F "A" 24 -0.11500 -0.11500 "PHE " " CZ " "    " 6 0 0 808080  ""  2 1 9 ""  1 ""  <> 0 0 0 1270 1270 1 0 1271 1 1270 1270 1 20.23 635 0 635 635 "CCD mismatch"  <> <>
  1271 43 5.130635 3.673345 -9.905289 98 " " F "A" 21 0.30000 0.30000 "PHE " " H  " "    " 1 0 0 FFFFFF  ""  -1 0 1 ""  1 ""  <> 0 0 0 1271 1271 1 0 1272 0 1271 1271 <> 17.59 <> <> <> 1661 <> <> <>
  1272 41 5.585166 6.275984 -8.755225 98 " " F "A" 21 0.06000 0.06000 "PHE " " HA " "    " 1 0 0 FFFFFF  ""  -1 0 1 ""  1 ""  <> 0 0 0 1272 1272 1 0 1273 0 1272 1272 <> 14.97 <> <> <> 1662 <> <> <>
  1273 41 8.007832 5.615622 -9.164052 98 " " F "A" 21 0.06000 0.06000 "PHE " " HB3" "    " 1 0 0 FFFFFF  ""  -1 0 1 ""  1 ""  <> 0 0 0 1273 1273 1 0 1274 0 1273 1273 <> 18.11 <> <> <> 1663 <> <> <>
  1274 41 7.474140 3.968390 -9.701351 98 " " F "A" 21 0.06000 0.06000 "PHE " " HB2" "    " 1 0 0 FFFFFF  ""  -1 0 1 ""  1 ""  <> 0 0 0 1274 1274 1 0 1275 0 1274 1274 <> 18.11 <> <> <> 1664 <> <> <>
  1275 41 6.751035 2.421579 -7.830135 98 " " F "A" 21 0.11500 0.11500 "PHE " " HD1" "    " 1 0 0 FFFFFF  ""  -1 0 1 ""  1 ""  <> 0 0 0 1275 1275 1 0 1276 0 1275 1275 <> 18.82 <> <> <> 1665 <> <> <>
  1276 41 7.917394 6.453472 -6.911804 98 " " F "A" 21 0.11500 0.11500 "PHE " " HD2" "    " 1 0 0 FFFFFF  ""  -1 0 1 ""  1 ""  <> 0 0 0 1276 1276 1 0 1277 0 1276 1276 <> 21.37 <> <> <> 1666 <> <> <>
  1277 41 7.154399 1.865143 -5.403175 98 " " F "A" 21 0.11500 0.11500 "PHE " " HE1" "    " 1 0 0 FFFFFF  ""  -1 0 1 ""  1 ""  <> 0 0 0 1277 1277 1 0 1278 0 1277 1277 <> 20.53 <> <> <> 1667 <> <> <>
  1278 41 8.192062 5.960862 -4.670127 98 " " F "A" 21 0.11500 0.11500 "PHE " " HE2" "    " 1 0 0 FFFFFF  ""  -1 0 1 ""  1 ""  <> 0 0 0 1278 1278 1 0 1279 0 1278 1278 <> 19.62 <> <> <> 1668 <> <> <>
  1279 41 7.843025 3.672695 -3.791017 98 " " F "A" 21 0.11500 0.11500 "PHE " " HZ " "    " 1 0 0 FFFFFF  ""  -1 0 1 ""  1 ""  <> 0 0 0 1279 1279 1 0 1280 0 1279 1279 <> 20.23 <> <> <> 1669 <> <> <>
  1280 25 6.727915 7.183335 -10.982534 99 " " K "A" 38 -0.50000 -0.50000 "LYS " " N  " "    " 7 0 0 2E2EFF  ""  0 1 9 ""  1 ""  <> 0 0 0 1280 1280 1 0 1281 1 1280 1280 1 17.88 636 0 636 636 "CCD mismatch"  <> <>
  1281 3 7.458770 7.613572 -12.210348 99 " " K "A" 24 0.14000 0.14000 "LYS " " CA " "    " 6 0 0 808080  ""  0 1 -70 ""  1 ""  FF2E2E  0 0 0 1281 1281 1 0 1282 1 1281 1281 1 22.62 637 0 637 637 "CCD mismatch"  <> <>
  1282 2 8.833334 6.928926 -12.403816 99 " " K "A" 24 0.50000 0.50000 "LYS " " C  " "    " 6 0 0 808080  ""  0 1 9 ""  1 ""  <> 0 0 0 1282 1282 1 0 1283 0 1282 1282 1 27.51 638 0 638 638 "CCD mismatch"  <> <>
  1283 15 9.071548 6.384229 -13.452111 99 " " K "A" 70 -0.50000 -0.50000 "LYS " " O  " "    " 8 0 0 FF2E2E  ""  0 1 9 ""  1 ""  <> 0 0 0 1283 1283 1 0 1284 0 1283 1283 1 29.97 639 0 639 639 "CCD mismatch"  <> <>
  1284 3 7.469868 9.154570 -12.395637 99 " " K "A" 24 -0.12000 -0.12000 "LYS " " CB " "    " 6 0 0 808080  ""  0 1 9 ""  1 ""  <> 0 0 0 1284 1284 1 0 1285 2 1284 1284 1 24.14 640 0 640 640 "CCD mismatch"  <> <>
  1285 3 6.091572 9.783002 -12.449711 99 " " K "A" 24 -0.12000 -0.12000 "LYS " " CG " "    " 6 0 0 808080  ""  0 1 9 ""  1 ""  <> 0 0 0 1285 1285 1 0 1286 2 1285 1285 1 25.59 641 0 641 641 "CCD mismatch"  <> <>
  1286 3 5.390324 9.611610 -13.826895 99 " " K "A" 24 -0.12000 -0.12000 "LYS " " CD " "    " 6 0 0 808080  ""  0 1 9 ""  1 ""  <> 0 0 0 1286 1286 1 0 1287 2 1286 1286 1 28.04 642 0 642 642 "CCD mismatch"  <> <>
  1287 3 3.933549 10.250215 -13.685702 99 " " K "A" 24 0.19000 0.19000 "LYS " " CE " "    " 6 0 0 808080  ""  0 1 9 ""  1 ""  <> 0 0 0 1287 1287 1 0 1288 2 1287 1287 1 25.48 643 0 643 643 "CCD mismatch"  <> <>
  1288 32 3.247854 10.411707 -15.012152 99 " " K "A" 38 -0.30000 -0.30000 "LYS " " NZ " "    " 7 1 0 2E2EFF  ""  0 1 9 "%UT"  13 ""  <> 0 0 0 1288 1288 1 0 1289 3 1288 1288 1 21.44 644 0 644 644 "CCD mismatch"  <> <>
  1289 43 7.106709 7.705273 -10.205235 99 " " K "A" 21 0.30000 0.30000 "LYS " " H  " "    " 1 0 0 FFFFFF  ""  -1 0 1 ""  1 ""  <> 0 0 0 1289 1289 1 0 1290 0 1289 1289 <> 17.88 <> <> <> 1670 <> <> <>
  1290 41 6.921340 7.317728 -13.111317 99 " " K "A" 21 0.06000 0.06000 "LYS " " HA " "    " 1 0 0 FFFFFF  ""  -1 0 1 ""  1 ""  <> 0 0 0 1290 1290 1 0 1291 0 1290 1290 <> 22.62 <> <> <> 1671 <> <> <>
  1291 41 8.082170 9.519562 -13.220238 99 " " K "A" 21 0.06000 0.06000 "LYS " " HB3" "    " 1 0 0 FFFFFF  ""  -1 0 1 ""  1 ""  <> 0 0 0 1291 1291 1 0 1292 0 1291 1291 <> 24.14 <> <> <> 1672 <> <> <>
  1292 41 8.087544 9.650706 -11.647021 99 " " K "A" 21 0.06000 0.06000 "LYS " " HB2" "    " 1 0 0 FFFFFF  ""  -1 0 1 ""  1 ""  <> 0 0 0 1292 1292 1 0 1293 0 1292 1292 <> 24.14 <> <> <> 1673 <> <> <>
  1293 41 6.234882 10.849687 -12.277247 99 " " K "A" 21 0.06000 0.06000 "LYS " " HG3" "    " 1 0 0 FFFFFF  ""  -1 0 1 ""  1 ""  <> 0 0 0 1293 1293 1 0 1294 0 1293 1293 <> 25.59 <> <> <> 1674 <> <> <>
  1294 41 5.614653 9.455042 -11.526082 99 " " K "A" 21 0.06000 0.06000 "LYS " " HG2" "    " 1 0 0 FFFFFF  ""  -1 0 1 ""  1 ""  <> 0 0 0 1294 1294 1 0 1295 0 1294 1294 <> 25.59 <> <> <> 1675 <> <> <>
  1295 41 5.210204 8.596750 -14.181461 99 " " K "A" 21 0.06000 0.06000 "LYS " " HD3" "    " 1 0 0 FFFFFF  ""  -1 0 1 ""  1 ""  <> 0 0 0 1295 1295 1 0 1296 0 1295 1295 <> 28.04 <> <> <> 1676 <> <> <>
  1296 41 6.024486 10.147297 -14.533279 99 " " K "A" 21 0.06000 0.06000 "LYS " " HD2" "    " 1 0 0 FFFFFF  ""  -1 0 1 ""  1 ""  <> 0 0 0 1296 1296 1 0 1297 0 1296 1296 <> 28.04 <> <> <> 1677 <> <> <>
  1297 41 3.949348 11.208867 -13.167207 99 " " K "A" 21 0.06000 0.06000 "LYS " " HE3" "    " 1 0 0 FFFFFF  ""  -1 0 1 ""  1 ""  <> 0 0 0 1297 1297 1 0 1298 0 1297 1297 <> 25.48 <> <> <> 1678 <> <> <>
  1298 41 3.284697 9.679794 -13.021090 99 " " K "A" 21 0.06000 0.06000 "LYS " " HE2" "    " 1 0 0 FFFFFF  ""  -1 0 1 ""  1 ""  <> 0 0 0 1298 1298 1 0 1299 0 1298 1298 <> 25.48 <> <> <> 1679 <> <> <>
  1299 44 2.253230 10.485317 -14.852764 99 " " K "A" 21 0.33000 0.33000 "LYS " " HZ1" "    " 1 0 0 FFFFFF  ""  -1 0 1 ""  1 ""  <> 0 0 0 1299 1299 1 0 1300 0 1299 1299 <> 21.44 <> <> <> 1680 <> <> <>
  1300 44 3.565435 11.250646 -15.476290 99 " " K "A" 21 0.33000 0.33000 "LYS " " HZ2" "    " 1 0 0 FFFFFF  ""  -1 0 1 ""  1 ""  <> 0 0 0 1300 1300 1 0 1301 0 1300 1300 <> 21.44 <> <> <> 1681 <> <> <>
  1301 44 3.505537 9.575880 -15.517219 99 " " K "A" 21 0.33000 0.33000 "LYS " " HZ3" "    " 1 0 0 FFFFFF  ""  -1 0 1 ""  1 ""  <> 0 0 0 1301 1301 1 0 1302 0 1301 1301 <> 21.44 <> <> <> 1682 <> <> <>
  1302 25 9.633860 6.979027 -11.316676 100 " " A "A" 38 -0.50000 -0.50000 "ALA " " N  " "    " 7 0 0 2E2EFF  ""  0 1 9 ""  1 ""  <> 0 0 0 1302 1302 1 0 1303 1 1302 1302 1 26.32 645 0 645 645 "CCD mismatch"  <> <>
  1303 3 11.046438 6.471338 -11.213655 100 " " A "A" 24 0.14000 0.14000 "ALA " " CA " "    " 6 0 0 808080  ""  0 1 -70 ""  1 ""  FF2E2E  0 0 0 1303 1303 1 0 1304 1 1303 1303 1 27.37 646 0 646 646 "CCD mismatch"  <> <>
  1304 2 11.007934 4.976101 -11.609203 100 " " A "A" 24 0.50000 0.50000 "ALA " " C  " "    " 6 0 0 808080  ""  0 1 9 ""  1 ""  <> 0 0 0 1304 1304 1 0 1305 0 1304 1304 1 28.92 647 0 647 647 "CCD mismatch"  <> <>
  1305 15 10.245067 4.139319 -11.125781 100 " " A "A" 70 -0.50000 -0.50000 "ALA " " O  " "    " 8 0 0 FF2E2E  ""  0 1 9 ""  1 ""  <> 0 0 0 1305 1305 1 0 1306 0 1305 1305 1 30.87 648 0 648 648 "CCD mismatch"  <> <>
  1306 3 11.512961 6.679541 -9.711850 100 " " A "A" 24 -0.18000 -0.18000 "ALA " " CB " "    " 6 0 0 808080  ""  0 1 9 ""  1 ""  <> 0 0 0 1306 1306 1 0 1307 3 1306 1306 1 28.73 649 0 649 649 "CCD mismatch"  <> <>
  1307 43 9.292295 7.288755 -10.418065 100 " " A "A" 21 0.30000 0.30000 "ALA " " H  " "    " 1 0 0 FFFFFF  ""  -1 0 1 ""  1 ""  <> 0 0 0 1307 1307 1 0 1308 0 1307 1307 <> 26.32 <> <> <> 1683 <> <> <>
  1308 41 11.685170 7.082201 -11.851596 100 " " A "A" 21 0.06000 0.06000 "ALA " " HA " "    " 1 0 0 FFFFFF  ""  -1 0 1 ""  1 ""  <> 0 0 0 1308 1308 1 0 1309 0 1308 1308 <> 27.37 <> <> <> 1684 <> <> <>
  1309 41 10.782095 7.139663 -9.046851 100 " " A "A" 21 0.06000 0.06000 "ALA " " HB1" "    " 1 0 0 FFFFFF  ""  -1 0 1 ""  1 ""  <> 0 0 0 1309 1309 1 0 1310 0 1309 1309 <> 28.73 <> <> <> 1685 <> <> <>
  1310 41 11.797378 5.743762 -9.230680 100 " " A "A" 21 0.06000 0.06000 "ALA " " HB2" "    " 1 0 0 FFFFFF  ""  -1 0 1 ""  1 ""  <> 0 0 0 1310 1310 1 0 1311 0 1310 1310 <> 28.73 <> <> <> 1686 <> <> <>
  1311 41 12.367199 7.356558 -9.716833 100 " " A "A" 21 0.06000 0.06000 "ALA " " HB3" "    " 1 0 0 FFFFFF  ""  -1 0 1 ""  1 ""  <> 0 0 0 1311 1311 1 0 1312 0 1311 1311 <> 28.73 <> <> <> 1687 <> <> <>
  1312 25 11.830343 4.615088 -12.616592 101 " " G "A" 38 -0.50000 -0.50000 "GLY " " N  " "    " 7 0 0 2E2EFF  ""  0 1 9 ""  1 ""  <> 0 0 0 1312 1312 1 0 1313 1 1312 1312 1 31.15 650 0 650 650 "CCD mismatch"  <> <>
  1313 3 12.007944 3.341531 -13.298097 101 " " G "A" 24 0.08000 0.08000 "GLY " " CA " "    " 6 0 0 808080  ""  0 1 -70 ""  1 ""  FF2E2E  0 0 0 1313 1313 1 0 1314 2 1313 1313 1 30.08 651 0 651 651 "CCD mismatch"  <> <>
  1314 2 10.724819 2.738925 -13.842079 101 " " G "A" 24 0.50000 0.50000 "GLY " " C  " "    " 6 0 0 808080  ""  0 1 9 ""  1 ""  <> 0 0 0 1314 1314 1 0 1315 0 1314 1314 1 29.61 652 0 652 652 "CCD mismatch"  <> <>
  1315 15 10.825123 1.568604 -14.234669 101 " " G "A" 70 -0.50000 -0.50000 "GLY " " O  " "    " 8 0 0 FF2E2E  ""  0 1 9 ""  1 ""  <> 0 0 0 1315 1315 1 0 1316 0 1315 1315 1 35.2 653 0 653 653 "CCD mismatch"  <> <>
  1316 43 12.271999 5.451405 -12.971012 101 " " G "A" 21 0.30000 0.30000 "GLY " " H  " "    " 1 0 0 FFFFFF  ""  -1 0 1 ""  1 ""  <> 0 0 0 1316 1316 1 0 1317 0 1316 1316 <> 31.15 <> <> <> 1688 <> <> <>
  1317 41 12.495821 2.563279 -12.711242 101 " " G "A" 21 0.06000 0.06000 "GLY " " HA3" "    " 1 0 0 FFFFFF  ""  -1 0 1 ""  1 ""  <> 0 0 0 1317 1317 1 0 1318 0 1317 1317 <> 30.08 <> <> <> 1689 <> <> <>
  1318 41 12.623278 3.512717 -14.181363 101 " " G "A" 21 0.06000 0.06000 "GLY " " HA2" "    " 1 0 0 FFFFFF  ""  -1 0 1 ""  1 ""  <> 0 0 0 1318 1318 1 0 1319 0 1318 1318 <> 30.08 <> <> <> 1690 <> <> <>
  1319 25 9.580636 3.468196 -13.813608 102 " " S "A" 38 -0.50000 -0.50000 "SER " " N  " "    " 7 0 0 2E2EFF  ""  0 1 9 ""  1 ""  <> 0 0 0 1319 1319 1 0 1320 1 1319 1319 1 24.99 654 0 654 654 "CCD mismatch"  <> <>
  1320 3 8.272964 2.986057 -14.282274 102 " " S "A" 24 0.14000 0.14000 "SER " " CA " "    " 6 0 0 808080  ""  0 1 -70 ""  1 ""  FF2E2E  0 0 0 1320 1320 1 0 1321 1 1320 1320 1 31.3 655 0 655 655 "CCD mismatch"  <> <>
  1321 2 7.821643 1.730741 -13.452452 102 " " S "A" 24 0.50000 0.50000 "SER " " C  " "    " 6 0 0 808080  ""  0 1 9 ""  1 ""  <> 0 0 0 1321 1321 1 0 1322 0 1321 1321 1 30.19 656 0 656 656 "CCD mismatch"  <> <>
  1322 15 7.090610 0.912687 -13.931678 102 " " S "A" 70 -0.50000 -0.50000 "SER " " O  " "    " 8 0 0 FF2E2E  ""  0 1 9 ""  1 ""  <> 0 0 0 1322 1322 1 0 1323 0 1322 1322 1 35.47 657 0 657 657 "CCD mismatch"  <> <>
  1323 3 8.244439 2.765896 -15.833665 102 " " S "A" 24 0.14500 0.14500 "SER " " CB " "    " 6 0 0 808080  ""  0 1 9 ""  1 ""  <> 0 0 0 1323 1323 1 0 1324 2 1323 1323 1 32.69 658 0 658 658 "CCD mismatch"  <> <>
  1324 16 8.644772 3.910546 -16.604787 102 " " S "A" 70 -0.68300 -0.68300 "SER " " OG " "    " 8 0 0 FF2E2E  ""  0 1 9 "%UT"  13 ""  <> 0 0 0 1324 1324 1 0 1325 1 1324 1324 1 37.64 659 0 659 659 "CCD mismatch"  <> <>
  1325 43 9.679854 4.318804 -13.278144 102 " " S "A" 21 0.30000 0.30000 "SER " " H  " "    " 1 0 0 FFFFFF  ""  -1 0 1 ""  1 ""  <> 0 0 0 1325 1325 1 0 1326 0 1325 1325 <> 24.99 <> <> <> 1691 <> <> <>
  1326 41 7.508641 3.656059 -13.888564 102 " " S "A" 21 0.06000 0.06000 "SER " " HA " "    " 1 0 0 FFFFFF  ""  -1 0 1 ""  1 ""  <> 0 0 0 1326 1326 1 0 1327 0 1326 1326 <> 31.3 <> <> <> 1692 <> <> <>
  1327 41 7.260592 2.571020 -16.260478 102 " " S "A" 21 0.06000 0.06000 "SER " " HB3" "    " 1 0 0 FFFFFF  ""  -1 0 1 ""  1 ""  <> 0 0 0 1327 1327 1 0 1328 0 1327 1327 <> 32.69 <> <> <> 1693 <> <> <>
  1328 41 8.936658 1.955558 -16.062322 102 " " S "A" 21 0.06000 0.06000 "SER " " HB2" "    " 1 0 0 FFFFFF  ""  -1 0 1 ""  1 ""  <> 0 0 0 1328 1328 1 0 1329 0 1328 1328 <> 32.69 <> <> <> 1694 <> <> <>
  1329 42 7.885826 4.498422 -16.606181 102 " " S "A" 21 0.41800 0.41800 "SER " " HG " "    " 1 0 0 FFFFFF  ""  -1 0 1 ""  1 ""  <> 0 0 0 1329 1329 1 0 1330 0 1329 1329 <> 37.64 <> <> <> 1695 <> <> <>
  1330 25 8.250381 1.703373 -12.174262 103 " " K "A" 38 -0.50000 -0.50000 "LYS " " N  " "    " 7 0 0 2E2EFF  ""  0 1 9 ""  1 ""  <> 0 0 0 1330 1330 1 0 1331 1 1330 1330 1 22.42 660 0 660 660 "CCD mismatch"  <> <>
  1331 3 8.000182 0.650328 -11.186307 103 " " K "A" 24 0.14000 0.14000 "LYS " " CA " "    " 6 0 0 808080  ""  0 1 -70 ""  1 ""  FF2E2E  0 0 0 1331 1331 1 0 1332 1 1331 1331 1 24.52 661 0 661 661 "CCD mismatch"  <> <>
  1332 2 6.592207 0.584477 -10.619886 103 " " K "A" 24 0.50000 0.50000 "LYS " " C  " "    " 6 0 0 808080  ""  0 1 9 ""  1 ""  <> 0 0 0 1332 1332 1 0 1333 0 1332 1332 1 25.61 662 0 662 662 "CCD mismatch"  <> <>
  1333 15 6.036001 1.668605 -10.395741 103 " " K "A" 70 -0.50000 -0.50000 "LYS " " O  " "    " 8 0 0 FF2E2E  ""  0 1 9 ""  1 ""  <> 0 0 0 1333 1333 1 0 1334 0 1333 1333 1 23.5 663 0 663 663 "CCD mismatch"  <> <>
  1334 3 9.050590 0.767653 -10.042783 103 " " K "A" 24 -0.12000 -0.12000 "LYS " " CB " "    " 6 0 0 808080  ""  0 1 9 ""  1 ""  <> 0 0 0 1334 1334 1 0 1335 2 1334 1334 1 28.24 664 0 664 664 "CCD mismatch"  <> <>
  1335 3 10.465186 0.513190 -10.492058 103 " " K "A" 24 -0.12000 -0.12000 "LYS " " CG " "    " 6 0 0 808080  ""  0 1 9 ""  1 ""  <> 0 0 0 1335 1335 1 0 1336 2 1335 1335 1 31.75 665 0 665 665 "CCD mismatch"  <> <>
  1336 3 11.528149 -0.030955 -9.587347 103 " " K "A" 24 -0.12000 -0.12000 "LYS " " CD " "    " 6 0 0 808080  ""  0 1 9 ""  1 ""  <> 0 0 0 1336 1336 1 0 1337 2 1336 1336 1 36.84 666 0 666 666 "CCD mismatch"  <> <>
  1337 3 12.185953 0.858761 -8.550139 103 " " K "A" 24 0.19000 0.19000 "LYS " " CE " "    " 6 0 0 808080  ""  0 1 9 ""  1 ""  <> 0 0 0 1337 1337 1 0 1338 2 1337 1337 1 30.53 667 0 667 667 "CCD mismatch"  <> <>
  1338 32 13.436551 0.349737 -7.971541 103 " " K "A" 38 -0.30000 -0.30000 "LYS " " NZ " "    " 7 1 0 2E2EFF  ""  0 1 9 "%UT"  13 ""  <> 0 0 0 1338 1338 1 0 1339 3 1338 1338 1 31.33 668 0 668 668 "CCD mismatch"  <> <>
  1339 43 8.810014 2.474509 -11.839209 103 " " K "A" 21 0.30000 0.30000 "LYS " " H  " "    " 1 0 0 FFFFFF  ""  -1 0 1 ""  1 ""  <> 0 0 0 1339 1339 1 0 1340 0 1339 1339 <> 22.42 <> <> <> 1696 <> <> <>
  1340 41 8.014006 -0.278397 -11.756727 103 " " K "A" 21 0.06000 0.06000 "LYS " " HA " "    " 1 0 0 FFFFFF  ""  -1 0 1 ""  1 ""  <> 0 0 0 1340 1340 1 0 1341 0 1340 1340 <> 24.52 <> <> <> 1697 <> <> <>
  1341 41 8.848757 0.128000 -9.183593 103 " " K "A" 21 0.06000 0.06000 "LYS " " HB3" "    " 1 0 0 FFFFFF  ""  -1 0 1 ""  1 ""  <> 0 0 0 1341 1341 1 0 1342 0 1341 1341 <> 28.24 <> <> <> 1698 <> <> <>
  1342 41 8.888935 1.779154 -9.670180 103 " " K "A" 21 0.06000 0.06000 "LYS " " HB2" "    " 1 0 0 FFFFFF  ""  -1 0 1 ""  1 ""  <> 0 0 0 1342 1342 1 0 1343 0 1342 1342 <> 28.24 <> <> <> 1699 <> <> <>
  1343 41 10.875122 1.372508 -11.022743 103 " " K "A" 21 0.06000 0.06000 "LYS " " HG3" "    " 1 0 0 FFFFFF  ""  -1 0 1 ""  1 ""  <> 0 0 0 1343 1343 1 0 1344 0 1343 1343 <> 31.75 <> <> <> 1700 <> <> <>
  1344 41 10.298615 -0.204713 -11.295158 103 " " K "A" 21 0.06000 0.06000 "LYS " " HG2" "    " 1 0 0 FFFFFF  ""  -1 0 1 ""  1 ""  <> 0 0 0 1344 1344 1 0 1345 0 1344 1344 <> 31.75 <> <> <> 1701 <> <> <>
  1345 41 12.345404 -0.415142 -10.197752 103 " " K "A" 21 0.06000 0.06000 "LYS " " HD3" "    " 1 0 0 FFFFFF  ""  -1 0 1 ""  1 ""  <> 0 0 0 1345 1345 1 0 1346 0 1345 1345 <> 36.84 <> <> <> 1702 <> <> <>
  1346 41 11.038967 -0.859736 -9.075564 103 " " K "A" 21 0.06000 0.06000 "LYS " " HD2" "    " 1 0 0 FFFFFF  ""  -1 0 1 ""  1 ""  <> 0 0 0 1346 1346 1 0 1347 0 1346 1346 <> 36.84 <> <> <> 1703 <> <> <>
  1347 41 11.448331 1.207133 -7.827192 103 " " K "A" 21 0.06000 0.06000 "LYS " " HE3" "    " 1 0 0 FFFFFF  ""  -1 0 1 ""  1 ""  <> 0 0 0 1347 1347 1 0 1348 0 1347 1347 <> 30.53 <> <> <> 1704 <> <> <>
  1348 41 12.402113 1.791068 -9.071848 103 " " K "A" 21 0.06000 0.06000 "LYS " " HE2" "    " 1 0 0 FFFFFF  ""  -1 0 1 ""  1 ""  <> 0 0 0 1348 1348 1 0 1349 0 1348 1348 <> 30.53 <> <> <> 1705 <> <> <>
  1349 44 14.099943 0.062038 -8.676693 103 " " K "A" 21 0.33000 0.33000 "LYS " " HZ1" "    " 1 0 0 FFFFFF  ""  -1 0 1 ""  1 ""  <> 0 0 0 1349 1349 1 0 1350 0 1349 1349 <> 31.33 <> <> <> 1706 <> <> <>
  1350 44 13.796179 1.182212 -7.526845 103 " " K "A" 21 0.33000 0.33000 "LYS " " HZ2" "    " 1 0 0 FFFFFF  ""  -1 0 1 ""  1 ""  <> 0 0 0 1350 1350 1 0 1351 0 1350 1350 <> 31.33 <> <> <> 1707 <> <> <>
  1351 44 13.276307 -0.360981 -7.272040 103 " " K "A" 21 0.33000 0.33000 "LYS " " HZ3" "    " 1 0 0 FFFFFF  ""  -1 0 1 ""  1 ""  <> 0 0 0 1351 1351 1 0 1352 0 1351 1351 <> 31.33 <> <> <> 1708 <> <> <>
  1352 25 6.018829 -0.593174 -10.397641 104 " " R "A" 38 -0.50000 -0.50000 "ARG " " N  " "    " 7 0 0 2E2EFF  ""  2 1 9 ""  1 ""  <> 0 0 0 1352 1352 1 0 1353 1 1352 1352 1 19.44 669 0 669 669 "CCD mismatch"  <> <>
  1353 3 4.675438 -0.724349 -9.817064 104 " " R "A" 24 0.14000 0.14000 "ARG " " CA " "    " 6 0 0 808080  ""  2 1 -70 ""  1 ""  FF2E2E  0 0 0 1353 1353 1 0 1354 1 1353 1353 1 18.39 670 0 670 670 "CCD mismatch"  <> <>
  1354 2 4.639421 -1.811385 -8.739589 104 " " R "A" 24 0.50000 0.50000 "ARG " " C  " "    " 6 0 0 808080  ""  2 1 9 ""  1 ""  <> 0 0 0 1354 1354 1 0 1355 0 1354 1354 1 18.33 671 0 671 671 "CCD mismatch"  <> <>
  1355 15 5.396199 -2.793134 -8.826304 104 " " R "A" 70 -0.50000 -0.50000 "ARG " " O  " "    " 8 0 0 FF2E2E  ""  2 1 9 ""  1 ""  <> 0 0 0 1355 1355 1 0 1356 0 1355 1355 1 19.38 672 0 672 672 "CCD mismatch"  <> <>
  1356 3 3.697269 -0.991590 -10.916333 104 " " R "A" 24 -0.12000 -0.12000 "ARG " " CB " "    " 6 0 0 808080  ""  2 1 9 ""  1 ""  <> 0 0 0 1356 1356 1 0 1357 2 1356 1356 1 21.19 673 0 673 673 "CCD mismatch"  <> <>
  1357 3 3.591906 -0.037572 -12.078357 104 " " R "A" 24 -0.05000 -0.05000 "ARG " " CG " "    " 6 0 0 808080  ""  2 1 9 ""  1 ""  <> 0 0 0 1357 1357 1 0 1358 2 1357 1357 1 26.18 674 0 674 674 "CCD mismatch"  <> <>
  1358 3 2.342347 -0.197530 -12.899435 104 " " R "A" 24 0.19000 0.19000 "ARG " " CD " "    " 6 0 0 808080  ""  2 1 9 ""  1 ""  <> 0 0 0 1358 1358 1 0 1359 2 1358 1358 1 29.68 675 0 675 675 "CCD mismatch"  <> <>
  1359 25 2.150284 -1.512296 -13.577706 104 " " R "A" 38 -0.69997 -0.69997 "ARG " " NE " "    " 7 0 0 2E2EFF  ""  2 1 9 ""  1 ""  <> 0 0 0 1359 1359 1 0 1360 1 1359 1359 1 28.45 676 0 676 676 "CCD mismatch"  <> <>
  1360 2 1.035116 -2.102674 -13.956138 104 " " R "A" 24 0.63990 0.63990 "ARG " " CZ " "    " 6 0 0 808080  ""  2 1 9 ""  1 ""  <> 0 0 0 1360 1360 1 0 1361 0 1360 1360 1 28.75 677 0 677 677 "CCD mismatch"  <> <>
  1361 25 -0.144199 -1.563680 -13.763455 104 " " R "A" 38 -0.79997 -0.79997 "ARG " " NH1" "    " 7 0 0 2E2EFF  ""  2 1 9 ""  1 ""  <> 0 0 0 1361 1361 1 0 1362 2 1361 1361 1 33.56 678 0 678 678 "CCD mismatch"  <> <>
  1362 31 1.225783 -3.307514 -14.521332 104 " " R "A" 38 -0.79997 -0.79997 "ARG " " NH2" "    " 7 1 0 2E2EFF  ""  2 1 9 ""  1 ""  <> 0 0 0 1362 1362 1 0 1363 2 1362 1362 1 37.09 679 0 679 679 "CCD mismatch"  <> <>
  1363 43 6.516870 -1.470250 -10.450478 104 " " R "A" 21 0.30000 0.30000 "ARG " " H  " "    " 1 0 0 FFFFFF  ""  -1 0 1 ""  1 ""  <> 0 0 0 1363 1363 1 0 1364 0 1363 1363 <> 19.44 <> <> <> 1709 <> <> <>
  1364 41 4.271640 0.198340 -9.400300 104 " " R "A" 21 0.06000 0.06000 "ARG " " HA " "    " 1 0 0 FFFFFF  ""  -1 0 1 ""  1 ""  <> 0 0 0 1364 1364 1 0 1365 0 1364 1364 <> 18.39 <> <> <> 1710 <> <> <>
  1365 41 2.686809 -0.972370 -10.508042 104 " " R "A" 21 0.06000 0.06000 "ARG " " HB3" "    " 1 0 0 FFFFFF  ""  -1 0 1 ""  1 ""  <> 0 0 0 1365 1365 1 0 1366 0 1365 1365 <> 21.19 <> <> <> 1711 <> <> <>
  1366 41 3.830766 -2.017649 -11.259090 104 " " R "A" 21 0.06000 0.06000 "ARG " " HB2" "    " 1 0 0 FFFFFF  ""  -1 0 1 ""  1 ""  <> 0 0 0 1366 1366 1 0 1367 0 1366 1366 <> 21.19 <> <> <> 1712 <> <> <>
  1367 41 4.500662 -0.170977 -12.665269 104 " " R "A" 21 0.06000 0.06000 "ARG " " HG3" "    " 1 0 0 FFFFFF  ""  -1 0 1 ""  1 ""  <> 0 0 0 1367 1367 1 0 1368 0 1367 1367 <> 26.18 <> <> <> 1713 <> <> <>
  1368 41 3.611164 0.990129 -11.715648 104 " " R "A" 21 0.06000 0.06000 "ARG " " HG2" "    " 1 0 0 FFFFFF  ""  -1 0 1 ""  1 ""  <> 0 0 0 1368 1368 1 0 1369 0 1368 1368 <> 26.18 <> <> <> 1714 <> <> <>
  1369 41 2.319268 0.604571 -13.637135 104 " " R "A" 21 0.06000 0.06000 "ARG " " HD3" "    " 1 0 0 FFFFFF  ""  -1 0 1 ""  1 ""  <> 0 0 0 1369 1369 1 0 1370 0 1369 1369 <> 29.68 <> <> <> 1715 <> <> <>
  1370 41 1.471842 -0.029497 -12.265334 104 " " R "A" 21 0.06000 0.06000 "ARG " " HD2" "    " 1 0 0 FFFFFF  ""  -1 0 1 ""  1 ""  <> 0 0 0 1370 1370 1 0 1371 0 1370 1370 <> 29.68 <> <> <> 1716 <> <> <>
  1371 43 3.053722 -1.802183 -13.923921 104 " " R "A" 21 0.44000 0.44000 "ARG " " HE " "    " 1 0 0 FFFFFF  ""  -1 0 1 ""  1 ""  <> 0 0 0 1371 1371 1 0 1372 0 1371 1371 <> 28.45 <> <> <> 1717 <> <> <>
  1372 43 -0.961458 -2.036254 -14.122428 104 " " R "A" 21 0.46000 0.46000 "ARG " "HH12" "    " 1 0 0 FFFFFF  ""  -1 0 1 ""  1 ""  <> 0 0 0 1372 1372 1 0 1373 0 1372 1372 <> 33.56 <> <> <> 1718 <> <> <>
  1373 43 -0.374399 -0.674668 -13.343020 104 " " R "A" 21 0.46000 0.46000 "ARG " "HH11" "    " 1 0 0 FFFFFF  ""  -1 0 1 ""  1 ""  <> 0 0 0 1373 1373 1 0 1374 0 1373 1373 <> 33.56 <> <> <> 1719 <> <> <>
  1374 44 0.482322 -3.843290 -14.945961 104 " " R "A" 21 0.46000 0.46000 "ARG " "HH22" "    " 1 0 0 FFFFFF  ""  -1 0 1 ""  1 ""  <> 0 0 0 1374 1374 1 0 1375 0 1374 1374 <> 37.09 <> <> <> 1720 <> <> <>
  1375 44 2.189059 -3.459222 -14.784362 104 " " R "A" 21 0.46000 0.46000 "ARG " "HH21" "    " 1 0 0 FFFFFF  ""  -1 0 1 ""  1 ""  <> 0 0 0 1375 1375 1 0 1376 0 1375 1375 <> 37.09 <> <> <> 1721 <> <> <>
  1376 25 4.021943 -1.515277 -7.601991 105 " " L "A" 38 -0.50000 -0.50000 "LEU " " N  " "    " 7 0 0 2E2EFF  ""  2 1 9 ""  1 ""  <> 0 0 0 1376 1376 1 0 1377 1 1376 1376 1 11.89 680 0 680 680 "CCD mismatch"  <> <>
  1377 3 4.052837 -2.357940 -6.392654 105 " " L "A" 24 0.14000 0.14000 "LEU " " CA " "    " 6 0 0 808080  ""  2 1 -70 ""  1 ""  FF2E2E  0 0 0 1377 1377 1 0 1378 1 1377 1377 1 11.37 681 0 681 681 "CCD mismatch"  <> <>
  1378 2 2.539610 -2.608705 -6.076592 105 " " L "A" 24 0.50000 0.50000 "LEU " " C  " "    " 6 0 0 808080  ""  2 1 9 ""  1 ""  <> 0 0 0 1378 1378 1 0 1379 0 1378 1378 1 12.78 682 0 682 682 "CCD mismatch"  <> <>
  1379 15 1.772658 -1.636974 -6.025928 105 " " L "A" 70 -0.50000 -0.50000 "LEU " " O  " "    " 8 0 0 FF2E2E  ""  2 1 9 ""  1 ""  <> 0 0 0 1379 1379 1 0 1380 0 1379 1379 1 12.48 683 0 683 683 "CCD mismatch"  <> <>
  1380 3 4.746012 -1.737286 -5.205877 105 " " L "A" 24 -0.12000 -0.12000 "LEU " " CB " "    " 6 0 0 808080  ""  2 1 9 ""  1 ""  <> 0 0 0 1380 1380 1 0 1381 2 1380 1380 1 11.96 684 0 684 684 "CCD mismatch"  <> <>
  1381 3 6.231583 -1.291704 -5.285381 105 " " L "A" 24 -0.06000 -0.06000 "LEU " " CG " "    " 6 0 0 808080  ""  2 1 9 ""  1 ""  <> 0 0 0 1381 1381 1 0 1382 1 1381 1381 1 19.34 685 0 685 685 "CCD mismatch"  <> <>
  1382 3 6.807873 -0.776368 -3.930644 105 " " L "A" 24 -0.18000 -0.18000 "LEU " " CD1" "    " 6 0 0 808080  ""  2 1 9 ""  1 ""  <> 0 0 0 1382 1382 1 0 1383 3 1382 1382 1 16.27 686 0 686 686 "CCD mismatch"  <> <>
  1383 3 7.108489 -2.383404 -5.841079 105 " " L "A" 24 -0.18000 -0.18000 "LEU " " CD2" "    " 6 0 0 808080  ""  2 1 9 ""  1 ""  <> 0 0 0 1383 1383 1 0 1384 3 1383 1383 1 19.4 687 0 687 687 "CCD mismatch"  <> <>
  1384 43 3.470708 -0.670145 -7.557343 105 " " L "A" 21 0.30000 0.30000 "LEU " " H  " "    " 1 0 0 FFFFFF  ""  -1 0 1 ""  1 ""  <> 0 0 0 1384 1384 1 0 1385 0 1384 1384 <> 11.89 <> <> <> 1722 <> <> <>
  1385 41 4.556029 -3.305995 -6.582621 105 " " L "A" 21 0.06000 0.06000 "LEU " " HA " "    " 1 0 0 FFFFFF  ""  -1 0 1 ""  1 ""  <> 0 0 0 1385 1385 1 0 1386 0 1385 1385 <> 11.37 <> <> <> 1723 <> <> <>
  1386 41 4.737695 -2.375398 -4.322223 105 " " L "A" 21 0.06000 0.06000 "LEU " " HB3" "    " 1 0 0 FFFFFF  ""  -1 0 1 ""  1 ""  <> 0 0 0 1386 1386 1 0 1387 0 1386 1386 <> 11.96 <> <> <> 1724 <> <> <>
  1387 41 4.284034 -0.794580 -4.912651 105 " " L "A" 21 0.06000 0.06000 "LEU " " HB2" "    " 1 0 0 FFFFFF  ""  -1 0 1 ""  1 ""  <> 0 0 0 1387 1387 1 0 1388 0 1387 1387 <> 11.96 <> <> <> 1725 <> <> <>
  1388 41 6.312815 -0.488279 -6.017507 105 " " L "A" 21 0.06000 0.06000 "LEU " " HG " "    " 1 0 0 FFFFFF  ""  -1 0 1 ""  1 ""  <> 0 0 0 1388 1388 1 0 1389 0 1388 1388 <> 19.34 <> <> <> 1726 <> <> <>
  1389 41 7.583646 -0.082331 -4.254045 105 " " L "A" 21 0.06000 0.06000 "LEU " "HD11" "    " 1 0 0 FFFFFF  ""  -1 0 1 ""  1 ""  <> 0 0 0 1389 1389 1 0 1390 0 1389 1389 <> 16.27 <> <> <> 1727 <> <> <>
  1390 41 6.072477 -0.236143 -3.334447 105 " " L "A" 21 0.06000 0.06000 "LEU " "HD12" "    " 1 0 0 FFFFFF  ""  -1 0 1 ""  1 ""  <> 0 0 0 1390 1390 1 0 1391 0 1390 1390 <> 16.27 <> <> <> 1728 <> <> <>
  1391 41 7.251994 -1.572368 -3.332949 105 " " L "A" 21 0.06000 0.06000 "LEU " "HD13" "    " 1 0 0 FFFFFF  ""  -1 0 1 ""  1 ""  <> 0 0 0 1391 1391 1 0 1392 0 1391 1391 <> 16.27 <> <> <> 1729 <> <> <>
  1392 41 6.789819 -3.304977 -5.353991 105 " " L "A" 21 0.06000 0.06000 "LEU " "HD21" "    " 1 0 0 FFFFFF  ""  -1 0 1 ""  1 ""  <> 0 0 0 1392 1392 1 0 1393 0 1392 1392 <> 19.4 <> <> <> 1730 <> <> <>
  1393 41 7.082873 -2.431697 -6.929707 105 " " L "A" 21 0.06000 0.06000 "LEU " "HD22" "    " 1 0 0 FFFFFF  ""  -1 0 1 ""  1 ""  <> 0 0 0 1393 1393 1 0 1394 0 1393 1393 <> 19.4 <> <> <> 1731 <> <> <>
  1394 41 8.174037 -2.197667 -5.706135 105 " " L "A" 21 0.06000 0.06000 "LEU " "HD23" "    " 1 0 0 FFFFFF  ""  -1 0 1 ""  1 ""  <> 0 0 0 1394 1394 1 0 1395 0 1394 1394 <> 19.4 <> <> <> 1732 <> <> <>
  1395 25 2.109244 -3.875438 -5.917277 106 " " F "A" 38 -0.50000 -0.50000 "PHE " " N  " "    " 7 0 0 2E2EFF  ""  2 1 9 ""  1 ""  <> 0 0 0 1395 1395 1 0 1396 1 1395 1395 1 9.04 688 0 688 688 "CCD mismatch"  <> <>
  1396 3 0.762234 -4.378230 -5.885363 106 " " F "A" 24 0.14000 0.14000 "PHE " " CA " "    " 6 0 0 808080  ""  2 1 -70 ""  1 ""  FF2E2E  0 0 0 1396 1396 1 0 1397 1 1396 1396 1 10.84 689 0 689 689 "CCD mismatch"  <> <>
  1397 2 0.273620 -4.813880 -4.462489 106 " " F "A" 24 0.50000 0.50000 "PHE " " C  " "    " 6 0 0 808080  ""  2 1 9 ""  1 ""  <> 0 0 0 1397 1397 1 0 1398 0 1397 1397 1 9.79 690 0 690 690 "CCD mismatch"  <> <>
  1398 15 0.781701 -5.789573 -3.972148 106 " " F "A" 70 -0.50000 -0.50000 "PHE " " O  " "    " 8 0 0 FF2E2E  ""  2 1 9 ""  1 ""  <> 0 0 0 1398 1398 1 0 1399 0 1398 1398 1 11.94 691 0 691 691 "CCD mismatch"  <> <>
  1399 3 0.578861 -5.558595 -6.815201 106 " " F "A" 24 -0.00500 -0.00500 "PHE " " CB " "    " 6 0 0 808080  ""  2 1 9 ""  1 ""  <> 0 0 0 1399 1399 1 0 1400 2 1399 1399 1 10.23 692 0 692 692 "CCD mismatch"  <> <>
  1400 2 0.765163 -5.175165 -8.287086 106 " " F "A" 24 -0.11500 -0.11500 "PHE " " CG " "    " 6 0 0 808080  ""  2 1 9 ""  1 ""  <> 0 0 0 1400 1400 1 0 1401 0 1400 1400 1 14.64 693 0 693 693 "CCD mismatch"  <> <>
  1401 2 -0.314156 -4.681259 -8.972106 106 " " F "A" 24 -0.11500 -0.11500 "PHE " " CD1" "    " 6 0 0 808080  ""  2 1 9 ""  1 ""  <> 0 0 0 1401 1401 1 0 1402 1 1401 1401 1 12.2 694 0 694 694 "CCD mismatch"  <> <>
  1402 2 2.079439 -5.099475 -8.870228 106 " " F "A" 24 -0.11500 -0.11500 "PHE " " CD2" "    " 6 0 0 808080  ""  2 1 9 ""  1 ""  <> 0 0 0 1402 1402 1 0 1403 1 1402 1402 1 13.58 695 0 695 695 "CCD mismatch"  <> <>
  1403 2 -0.211311 -4.225923 -10.285251 106 " " F "A" 24 -0.11500 -0.11500 "PHE " " CE1" "    " 6 0 0 808080  ""  2 1 9 ""  1 ""  <> 0 0 0 1403 1403 1 0 1404 1 1403 1403 1 14.62 696 0 696 696 "CCD mismatch"  <> <>
  1404 2 2.133900 -4.715444 -10.182018 106 " " F "A" 24 -0.11500 -0.11500 "PHE " " CE2" "    " 6 0 0 808080  ""  2 1 9 ""  1 ""  <> 0 0 0 1404 1404 1 0 1405 1 1404 1404 1 16.59 697 0 697 697 "CCD mismatch"  <> <>
  1405 2 1.028960 -4.226220 -10.901553 106 " " F "A" 24 -0.11500 -0.11500 "PHE " " CZ " "    " 6 0 0 808080  ""  2 1 9 ""  1 ""  <> 0 0 0 1405 1405 1 0 1406 1 1405 1405 1 14.21 698 0 698 698 "CCD mismatch"  <> <>
  1406 43 2.897973 -4.501018 -5.998874 106 " " F "A" 21 0.30000 0.30000 "PHE " " H  " "    " 1 0 0 FFFFFF  ""  -1 0 1 ""  1 ""  <> 0 0 0 1406 1406 1 0 1407 0 1406 1406 <> 9.04 <> <> <> 1733 <> <> <>
  1407 41 0.121482 -3.552776 -6.195461 106 " " F "A" 21 0.06000 0.06000 "PHE " " HA " "    " 1 0 0 FFFFFF  ""  -1 0 1 ""  1 ""  <> 0 0 0 1407 1407 1 0 1408 0 1407 1407 <> 10.84 <> <> <> 1734 <> <> <>
  1408 41 -0.335035 -6.145780 -6.725161 106 " " F "A" 21 0.06000 0.06000 "PHE " " HB3" "    " 1 0 0 FFFFFF  ""  -1 0 1 ""  1 ""  <> 0 0 0 1408 1408 1 0 1409 0 1408 1408 <> 10.23 <> <> <> 1735 <> <> <>
  1409 41 1.296096 -6.318111 -6.504061 106 " " F "A" 21 0.06000 0.06000 "PHE " " HB2" "    " 1 0 0 FFFFFF  ""  -1 0 1 ""  1 ""  <> 0 0 0 1409 1409 1 0 1410 0 1409 1409 <> 10.23 <> <> <> 1736 <> <> <>
  1410 41 -1.258221 -4.661077 -8.447955 106 " " F "A" 21 0.11500 0.11500 "PHE " " HD1" "    " 1 0 0 FFFFFF  ""  -1 0 1 ""  1 ""  <> 0 0 0 1410 1410 1 0 1411 0 1410 1410 <> 12.2 <> <> <> 1737 <> <> <>
  1411 41 2.986253 -5.348167 -8.338965 106 " " F "A" 21 0.11500 0.11500 "PHE " " HD2" "    " 1 0 0 FFFFFF  ""  -1 0 1 ""  1 ""  <> 0 0 0 1411 1411 1 0 1412 0 1411 1411 <> 13.58 <> <> <> 1738 <> <> <>
  1412 41 -1.070408 -3.872894 -10.836362 106 " " F "A" 21 0.11500 0.11500 "PHE " " HE1" "    " 1 0 0 FFFFFF  ""  -1 0 1 ""  1 ""  <> 0 0 0 1412 1412 1 0 1413 0 1412 1412 <> 14.62 <> <> <> 1739 <> <> <>
  1413 41 3.142245 -4.608259 -10.553705 106 " " F "A" 21 0.11500 0.11500 "PHE " " HE2" "    " 1 0 0 FFFFFF  ""  -1 0 1 ""  1 ""  <> 0 0 0 1413 1413 1 0 1414 0 1413 1413 <> 16.59 <> <> <> 1740 <> <> <>
  1414 41 1.193451 -3.933267 -11.927965 106 " " F "A" 21 0.11500 0.11500 "PHE " " HZ " "    " 1 0 0 FFFFFF  ""  -1 0 1 ""  1 ""  <> 0 0 0 1414 1414 1 0 1415 0 1414 1414 <> 14.21 <> <> <> 1741 <> <> <>
  1415 25 -0.679417 -4.041890 -3.936062 107 " " F "A" 38 -0.50000 -0.50000 "PHE " " N  " "    " 7 0 0 2E2EFF  ""  2 1 9 ""  1 ""  <> 0 0 0 1415 1415 1 0 1416 1 1415 1415 1 10.12 699 0 699 699 "CCD mismatch"  <> <>
  1416 3 -1.187126 -4.256454 -2.584032 107 " " F "A" 24 0.14000 0.14000 "PHE " " CA " "    " 6 0 0 808080  ""  2 1 -70 ""  1 ""  FF2E2E  0 0 0 1416 1416 1 0 1417 1 1416 1416 1 10.9 700 0 700 700 "CCD mismatch"  <> <>
  1417 2 -2.635200 -4.660833 -2.619054 107 " " F "A" 24 0.50000 0.50000 "PHE " " C  " "    " 6 0 0 808080  ""  2 1 9 ""  1 ""  <> 0 0 0 1417 1417 1 0 1418 0 1417 1417 1 12.08 701 0 701 701 "CCD mismatch"  <> <>
  1418 15 -3.459267 -3.934255 -3.115989 107 " " F "A" 70 -0.50000 -0.50000 "PHE " " O  " "    " 8 0 0 FF2E2E  ""  2 1 9 ""  1 ""  <> 0 0 0 1418 1418 1 0 1419 0 1418 1418 1 12.2 702 0 702 702 "CCD mismatch"  <> <>
  1419 3 -0.980103 -3.070978 -1.659616 107 " " F "A" 24 -0.00500 -0.00500 "PHE " " CB " "    " 6 0 0 808080  ""  2 1 9 ""  1 ""  <> 0 0 0 1419 1419 1 0 1420 2 1419 1419 1 11.32 703 0 703 703 "CCD mismatch"  <> <>
  1420 2 0.452829 -2.839761 -1.209625 107 " " F "A" 24 -0.11500 -0.11500 "PHE " " CG " "    " 6 0 0 808080  ""  2 1 9 ""  1 ""  <> 0 0 0 1420 1420 1 0 1421 0 1420 1420 1 10.33 704 0 704 704 "CCD mismatch"  <> <>
  1421 2 1.016547 -3.472722 -0.080159 107 " " F "A" 24 -0.11500 -0.11500 "PHE " " CD1" "    " 6 0 0 808080  ""  2 1 9 ""  1 ""  <> 0 0 0 1421 1421 1 0 1422 1 1421 1421 1 10.25 705 0 705 705 "CCD mismatch"  <> <>
  1422 2 1.323517 -2.083133 -2.012514 107 " " F "A" 24 -0.11500 -0.11500 "PHE " " CD2" "    " 6 0 0 808080  ""  2 1 9 ""  1 ""  <> 0 0 0 1422 1422 1 0 1423 1 1422 1422 1 10.01 706 0 706 706 "CCD mismatch"  <> <>
  1423 2 2.370787 -3.326368 0.220508 107 " " F "A" 24 -0.11500 -0.11500 "PHE " " CE1" "    " 6 0 0 808080  ""  2 1 9 ""  1 ""  <> 0 0 0 1423 1423 1 0 1424 1 1423 1423 1 12.02 707 0 707 707 "CCD mismatch"  <> <>
  1424 2 2.686915 -1.891521 -1.704167 107 " " F "A" 24 -0.11500 -0.11500 "PHE " " CE2" "    " 6 0 0 808080  ""  2 1 9 ""  1 ""  <> 0 0 0 1424 1424 1 0 1425 1 1424 1424 1 12.92 708 0 708 708 "CCD mismatch"  <> <>
  1425 2 3.155001 -2.551295 -0.601762 107 " " F "A" 24 -0.11500 -0.11500 "PHE " " CZ " "    " 6 0 0 808080  ""  2 1 9 ""  1 ""  <> 0 0 0 1425 1425 1 0 1426 1 1425 1425 1 9.86 709 0 709 709 "CCD mismatch"  <> <>
  1426 43 -1.120861 -3.386497 -4.565097 107 " " F "A" 21 0.30000 0.30000 "PHE " " H  " "    " 1 0 0 FFFFFF  ""  -1 0 1 ""  1 ""  <> 0 0 0 1426 1426 1 0 1427 0 1426 1426 <> 10.12 <> <> <> 1742 <> <> <>
  1427 41 -0.620533 -5.068099 -2.127632 107 " " F "A" 21 0.06000 0.06000 "PHE " " HA " "    " 1 0 0 FFFFFF  ""  -1 0 1 ""  1 ""  <> 0 0 0 1427 1427 1 0 1428 0 1427 1427 <> 10.9 <> <> <> 1743 <> <> <>
  1428 41 -1.570202 -3.159278 -0.747428 107 " " F "A" 21 0.06000 0.06000 "PHE " " HB3" "    " 1 0 0 FFFFFF  ""  -1 0 1 ""  1 ""  <> 0 0 0 1428 1428 1 0 1429 0 1428 1428 <> 11.32 <> <> <> 1744 <> <> <>
  1429 41 -1.234673 -2.188958 -2.247269 107 " " F "A" 21 0.06000 0.06000 "PHE " " HB2" "    " 1 0 0 FFFFFF  ""  -1 0 1 ""  1 ""  <> 0 0 0 1429 1429 1 0 1430 0 1429 1429 <> 11.32 <> <> <> 1745 <> <> <>
  1430 41 0.423963 -4.115638 0.553799 107 " " F "A" 21 0.11500 0.11500 "PHE " " HD1" "    " 1 0 0 FFFFFF  ""  -1 0 1 ""  1 ""  <> 0 0 0 1430 1430 1 0 1431 0 1430 1430 <> 10.25 <> <> <> 1746 <> <> <>
  1431 41 0.919286 -1.621893 -2.901477 107 " " F "A" 21 0.11500 0.11500 "PHE " " HD2" "    " 1 0 0 FFFFFF  ""  -1 0 1 ""  1 ""  <> 0 0 0 1431 1431 1 0 1432 0 1431 1431 <> 10.01 <> <> <> 1747 <> <> <>
  1432 41 2.898392 -3.764787 1.054668 107 " " F "A" 21 0.11500 0.11500 "PHE " " HE1" "    " 1 0 0 FFFFFF  ""  -1 0 1 ""  1 ""  <> 0 0 0 1432 1432 1 0 1433 0 1432 1432 <> 12.02 <> <> <> 1748 <> <> <>
  1433 41 3.263105 -1.203935 -2.305524 107 " " F "A" 21 0.11500 0.11500 "PHE " " HE2" "    " 1 0 0 FFFFFF  ""  -1 0 1 ""  1 ""  <> 0 0 0 1433 1433 1 0 1434 0 1433 1433 <> 12.92 <> <> <> 1749 <> <> <>
  1434 41 4.197544 -2.479509 -0.329087 107 " " F "A" 21 0.11500 0.11500 "PHE " " HZ " "    " 1 0 0 FFFFFF  ""  -1 0 1 ""  1 ""  <> 0 0 0 1434 1434 1 0 1435 0 1434 1434 <> 9.86 <> <> <> 1750 <> <> <>
  1435 25 -2.952621 -5.912765 -2.196757 108 " " W "A" 38 -0.50000 -0.50000 "TRP " " N  " "    " 7 0 0 2E2EFF  ""  2 1 9 ""  1 ""  <> 0 0 0 1435 1435 1 0 1436 1 1435 1435 1 10.68 710 0 710 710 "CCD mismatch"  <> <>
  1436 3 -4.361266 -6.302156 -1.857010 108 " " W "A" 24 0.14000 0.14000 "TRP " " CA " "    " 6 0 0 808080  ""  2 1 -70 ""  1 ""  FF2E2E  0 0 0 1436 1436 1 0 1437 1 1436 1436 1 9.37 711 0 711 711 "CCD mismatch"  <> <>
  1437 2 -4.857647 -5.691394 -0.520360 108 " " W "A" 24 0.50000 0.50000 "TRP " " C  " "    " 6 0 0 808080  ""  2 1 9 ""  1 ""  <> 0 0 0 1437 1437 1 0 1438 0 1437 1437 1 11.42 712 0 712 712 "CCD mismatch"  <> <>
  1438 15 -4.138549 -5.826358 0.465020 108 " " W "A" 70 -0.50000 -0.50000 "TRP " " O  " "    " 8 0 0 FF2E2E  ""  2 1 9 ""  1 ""  <> 0 0 0 1438 1438 1 0 1439 0 1438 1438 1 12.03 713 0 713 713 "CCD mismatch"  <> <>
  1439 3 -4.604902 -7.737409 -1.976973 108 " " W "A" 24 -0.12000 -0.12000 "TRP " " CB " "    " 6 0 0 808080  ""  2 1 9 ""  1 ""  <> 0 0 0 1439 1439 1 0 1440 2 1439 1439 1 12.08 714 0 714 714 "CCD mismatch"  <> <>
  1440 2 -4.130742 -8.822126 -1.093694 108 " " W "A" 24 0.07500 0.07500 "TRP " " CG " "    " 6 0 0 808080  ""  2 1 9 ""  1 ""  <> 0 0 0 1440 1440 1 0 1441 0 1440 1440 1 12.67 715 0 715 715 "CCD mismatch"  <> <>
  1441 2 -2.872390 -9.225934 -1.022140 108 " " W "A" 24 -0.11500 -0.11500 "TRP " " CD1" "    " 6 0 0 808080  ""  2 1 9 ""  1 ""  <> 0 0 0 1441 1441 1 0 1442 1 1441 1441 1 11 716 0 716 716 "CCD mismatch"  <> <>
  1442 2 -4.784263 -9.699312 -0.181605 108 " " W "A" 24 -0.05500 -0.05500 "TRP " " CD2" "    " 6 0 0 808080  ""  2 1 9 ""  1 ""  <> 0 0 0 1442 1442 1 0 1443 0 1442 1442 1 11.55 717 0 717 717 "CCD mismatch"  <> <>
  1443 25 -2.742824 -10.410518 -0.308147 108 " " W "A" 38 -0.57000 -0.57000 "TRP " " NE1" "    " 7 0 0 2E2EFF  ""  2 1 9 ""  1 ""  <> 0 0 0 1443 1443 1 0 1444 1 1443 1443 1 10.93 718 0 718 718 "CCD mismatch"  <> <>
  1444 2 -3.848571 -10.688930 0.303768 108 " " W "A" 24 0.13000 0.13000 "TRP " " CE2" "    " 6 0 0 808080  ""  2 1 9 ""  1 ""  <> 0 0 0 1444 1444 1 0 1445 0 1444 1444 1 11.46 719 0 719 719 "CCD mismatch"  <> <>
  1445 2 -6.163595 -9.808923 0.205070 108 " " W "A" 24 -0.11500 -0.11500 "TRP " " CE3" "    " 6 0 0 808080  ""  2 1 9 ""  1 ""  <> 0 0 0 1445 1445 1 0 1446 1 1445 1445 1 14.89 720 0 720 720 "CCD mismatch"  <> <>
  1446 2 -4.289772 -11.708639 1.203205 108 " " W "A" 24 -0.11500 -0.11500 "TRP " " CZ2" "    " 6 0 0 808080  ""  2 1 9 ""  1 ""  <> 0 0 0 1446 1446 1 0 1447 1 1446 1446 1 13.08 721 0 721 721 "CCD mismatch"  <> <>
  1447 2 -6.578300 -10.888606 1.050458 108 " " W "A" 24 -0.11500 -0.11500 "TRP " " CZ3" "    " 6 0 0 808080  ""  2 1 9 ""  1 ""  <> 0 0 0 1447 1447 1 0 1448 1 1447 1447 1 13.94 722 0 722 722 "CCD mismatch"  <> <>
  1448 2 -5.646650 -11.839824 1.522692 108 " " W "A" 24 -0.11500 -0.11500 "TRP " " CH2" "    " 6 0 0 808080  ""  2 1 9 ""  1 ""  <> 0 0 0 1448 1448 1 0 1449 1 1448 1448 1 14.17 723 0 723 723 "CCD mismatch"  <> <>
  1449 43 -2.102038 -6.252050 -1.770733 108 " " W "A" 21 0.30000 0.30000 "TRP " " H  " "    " 1 0 0 FFFFFF  ""  -1 0 1 ""  1 ""  <> 0 0 0 1449 1449 1 0 1450 0 1449 1449 <> 10.68 <> <> <> 1751 <> <> <>
  1450 41 -5.045333 -5.807554 -2.546590 108 " " W "A" 21 0.06000 0.06000 "TRP " " HA " "    " 1 0 0 FFFFFF  ""  -1 0 1 ""  1 ""  <> 0 0 0 1450 1450 1 0 1451 0 1450 1450 <> 9.37 <> <> <> 1752 <> <> <>
  1451 41 -4.364272 -7.979137 -3.012233 108 " " W "A" 21 0.06000 0.06000 "TRP " " HB3" "    " 1 0 0 FFFFFF  ""  -1 0 1 ""  1 ""  <> 0 0 0 1451 1451 1 0 1452 0 1451 1451 <> 12.08 <> <> <> 1753 <> <> <>
  1452 41 -5.675493 -7.932346 -1.914240 108 " " W "A" 21 0.06000 0.06000 "TRP " " HB2" "    " 1 0 0 FFFFFF  ""  -1 0 1 ""  1 ""  <> 0 0 0 1452 1452 1 0 1453 0 1452 1452 <> 12.08 <> <> <> 1754 <> <> <>
  1453 41 -2.030248 -8.798749 -1.546270 108 " " W "A" 21 0.11500 0.11500 "TRP " " HD1" "    " 1 0 0 FFFFFF  ""  -1 0 1 ""  1 ""  <> 0 0 0 1453 1453 1 0 1454 0 1453 1453 <> 11 <> <> <> 1755 <> <> <>
  1454 43 -1.872041 -10.919904 -0.356752 108 " " W "A" 21 0.42000 0.42000 "TRP " " HE1" "    " 1 0 0 FFFFFF  ""  -1 0 1 ""  1 ""  <> 0 0 0 1454 1454 1 0 1455 0 1454 1454 <> 10.93 <> <> <> 1756 <> <> <>
  1455 41 -6.960572 -9.159572 -0.125946 108 " " W "A" 21 0.11500 0.11500 "TRP " " HE3" "    " 1 0 0 FFFFFF  ""  -1 0 1 ""  1 ""  <> 0 0 0 1455 1455 1 0 1456 0 1455 1455 <> 14.89 <> <> <> 1757 <> <> <>
  1456 41 -3.603887 -12.308420 1.783056 108 " " W "A" 21 0.11500 0.11500 "TRP " " HZ2" "    " 1 0 0 FFFFFF  ""  -1 0 1 ""  1 ""  <> 0 0 0 1456 1456 1 0 1457 0 1456 1456 <> 13.08 <> <> <> 1758 <> <> <>
  1457 41 -7.570798 -10.965669 1.469276 108 " " W "A" 21 0.11500 0.11500 "TRP " " HZ3" "    " 1 0 0 FFFFFF  ""  -1 0 1 ""  1 ""  <> 0 0 0 1457 1457 1 0 1458 0 1457 1457 <> 13.94 <> <> <> 1759 <> <> <>
  1458 41 -6.007961 -12.556753 2.245097 108 " " W "A" 21 0.11500 0.11500 "TRP " " HH2" "    " 1 0 0 FFFFFF  ""  -1 0 1 ""  1 ""  <> 0 0 0 1458 1458 1 0 1459 0 1458 1458 <> 14.17 <> <> <> 1760 <> <> <>
  1459 25 -6.075169 -5.100311 -0.499946 109 " " M "A" 38 -0.50000 -0.50000 "MET " " N  " "    " 7 0 0 2E2EFF  ""  2 1 9 ""  1 ""  <> 0 0 0 1459 1459 1 0 1460 1 1459 1459 1 10.95 724 0 724 724 "CCD mismatch"  <> <>
  1460 3 -6.709903 -4.672368 0.773508 109 " " M "A" 24 0.14000 0.14000 "MET " " CA " "    " 6 0 0 808080  ""  2 1 -70 ""  1 ""  FF2E2E  0 0 0 1460 1460 1 0 1461 1 1460 1460 1 12.21 725 0 725 725 "CCD mismatch"  <> <>
  1461 2 -7.086133 -5.887575 1.674219 109 " " M "A" 24 0.50000 0.50000 "MET " " C  " "    " 6 0 0 808080  ""  2 1 9 ""  1 ""  <> 0 0 0 1461 1461 1 0 1462 0 1461 1461 1 12.56 726 0 726 726 "CCD mismatch"  <> <>
  1462 15 -7.680476 -6.854585 1.226212 109 " " M "A" 70 -0.50000 -0.50000 "MET " " O  " "    " 8 0 0 FF2E2E  ""  2 1 9 ""  1 ""  <> 0 0 0 1462 1462 1 0 1463 0 1462 1462 1 13.75 727 0 727 727 "CCD mismatch"  <> <>
  1463 3 -8.005956 -3.780858 0.520112 109 " " M "A" 24 -0.12000 -0.12000 "MET " " CB " "    " 6 0 0 808080  ""  2 1 9 ""  1 ""  <> 0 0 0 1463 1463 1 0 1464 2 1463 1463 1 10.42 728 0 728 728 "CCD mismatch"  <> <>
  1464 3 -7.652222 -2.522653 -0.305595 109 " " M "A" 24 0.00020 0.00020 "MET " " CG " "    " 6 0 0 808080  ""  2 1 9 ""  1 ""  <> 0 0 0 1464 1464 1 0 1465 2 1464 1464 1 12.79 729 0 729 729 "CCD mismatch"  <> <>
  1465 49 -6.278753 -1.438959 0.285775 109 " " M "A" 143 -0.24040 -0.24040 "MET " " SD " "    " 16 0 0 FFFF6B  ""  2 1 9 ""  1 ""  <> 0 0 0 1465 1465 1 0 1466 0 1465 1465 1 16.46 730 0 730 730 "CCD mismatch"  <> <>
  1466 3 -6.849451 -0.759257 1.923014 109 " " M "A" 24 -0.05980 -0.05980 "MET " " CE " "    " 6 0 0 808080  ""  2 1 9 ""  1 ""  <> 0 0 0 1466 1466 1 0 1467 3 1466 1466 1 15.29 731 0 731 731 "CCD mismatch"  <> <>
  1467 43 -6.650212 -5.022598 -1.326617 109 " " M "A" 21 0.30000 0.30000 "MET " " H  " "    " 1 0 0 FFFFFF  ""  -1 0 1 ""  1 ""  <> 0 0 0 1467 1467 1 0 1468 0 1467 1467 <> 10.95 <> <> <> 1761 <> <> <>
  1468 41 -5.949579 -4.130056 1.335563 109 " " M "A" 21 0.06000 0.06000 "MET " " HA " "    " 1 0 0 FFFFFF  ""  -1 0 1 ""  1 ""  <> 0 0 0 1468 1468 1 0 1469 0 1468 1468 <> 12.21 <> <> <> 1762 <> <> <>
  1469 41 -8.360735 -3.617488 1.537728 109 " " M "A" 21 0.06000 0.06000 "MET " " HB3" "    " 1 0 0 FFFFFF  ""  -1 0 1 ""  1 ""  <> 0 0 0 1469 1469 1 0 1470 0 1469 1469 <> 10.42 <> <> <> 1763 <> <> <>
  1470 41 -8.911574 -4.278056 0.172622 109 " " M "A" 21 0.06000 0.06000 "MET " " HB2" "    " 1 0 0 FFFFFF  ""  -1 0 1 ""  1 ""  <> 0 0 0 1470 1470 1 0 1471 0 1470 1470 <> 10.42 <> <> <> 1764 <> <> <>
  1471 41 -8.608069 -2.012084 -0.422970 109 " " M "A" 21 0.06000 0.06000 "MET " " HG3" "    " 1 0 0 FFFFFF  ""  -1 0 1 ""  1 ""  <> 0 0 0 1471 1471 1 0 1472 0 1471 1471 <> 12.79 <> <> <> 1765 <> <> <>
  1472 41 -7.279204 -2.763906 -1.300961 109 " " M "A" 21 0.06000 0.06000 "MET " " HG2" "    " 1 0 0 FFFFFF  ""  -1 0 1 ""  1 ""  <> 0 0 0 1472 1472 1 0 1473 0 1472 1472 <> 12.79 <> <> <> 1766 <> <> <>
  1473 41 -6.087427 -0.289808 2.545138 109 " " M "A" 21 0.06000 0.06000 "MET " " HE1" "    " 1 0 0 FFFFFF  ""  -1 0 1 ""  1 ""  <> 0 0 0 1473 1473 1 0 1474 0 1473 1473 <> 15.29 <> <> <> 1767 <> <> <>
  1474 41 -7.685804 -0.085062 1.738417 109 " " M "A" 21 0.06000 0.06000 "MET " " HE2" "    " 1 0 0 FFFFFF  ""  -1 0 1 ""  1 ""  <> 0 0 0 1474 1474 1 0 1475 0 1474 1474 <> 15.29 <> <> <> 1768 <> <> <>
  1475 41 -7.280729 -1.593397 2.476467 109 " " M "A" 21 0.06000 0.06000 "MET " " HE3" "    " 1 0 0 FFFFFF  ""  -1 0 1 ""  1 ""  <> 0 0 0 1475 1475 1 0 1476 0 1475 1475 <> 15.29 <> <> <> 1769 <> <> <>
  1476 25 -6.792346 -5.698379 2.958455 110 " " Q "A" 38 -0.50000 -0.50000 "GLN " " N  " "    " 7 0 0 2E2EFF  ""  0 1 9 ""  1 ""  <> 0 0 0 1476 1476 1 0 1477 1 1476 1476 1 11.74 732 0 732 732 "CCD mismatch"  <> <>
  1477 3 -7.212266 -6.658012 4.023610 110 " " Q "A" 24 0.14000 0.14000 "GLN " " CA " "    " 6 0 0 808080  ""  0 1 -70 ""  1 ""  FF2E2E  0 0 0 1477 1477 1 0 1478 1 1477 1477 1 11.09 733 0 733 733 "CCD mismatch"  <> <>
  1478 2 -8.143143 -6.013675 5.062565 110 " " Q "A" 24 0.50000 0.50000 "GLN " " C  " "    " 6 0 0 808080  ""  0 1 9 ""  1 ""  <> 0 0 0 1478 1478 1 0 1479 0 1478 1478 1 15.02 734 0 734 734 "CCD mismatch"  <> <>
  1479 15 -8.632916 -6.649080 5.970352 110 " " Q "A" 70 -0.50000 -0.50000 "GLN " " O  " "    " 8 0 0 FF2E2E  ""  0 1 9 ""  1 ""  <> 0 0 0 1479 1479 1 0 1480 0 1479 1479 1 16.23 735 0 735 735 "CCD mismatch"  <> <>
  1480 3 -5.973385 -7.263313 4.627301 110 " " Q "A" 24 -0.12000 -0.12000 "GLN " " CB " "    " 6 0 0 808080  ""  0 1 9 ""  1 ""  <> 0 0 0 1480 1480 1 0 1481 2 1480 1480 1 12.07 736 0 736 736 "CCD mismatch"  <> <>
  1481 3 -5.220031 -8.189880 3.671102 110 " " Q "A" 24 -0.12000 -0.12000 "GLN " " CG " "    " 6 0 0 808080  ""  0 1 9 ""  1 ""  <> 0 0 0 1481 1481 1 0 1482 2 1481 1481 1 11.65 737 0 737 737 "CCD mismatch"  <> <>
  1482 2 -4.026809 -8.824903 4.277411 110 " " Q "A" 24 0.50000 0.50000 "GLN " " CD " "    " 6 0 0 808080  ""  0 1 9 "%UT"  13 ""  <> 0 0 0 1482 1482 1 0 1483 0 1482 1482 1 15.58 738 0 738 738 "CCD mismatch"  176.659285599518 "No Flip" 
  1483 15 -3.611984 -8.487771 5.357737 110 " " Q "A" 70 -0.50000 -0.50000 "GLN " " OE1" "    " 8 0 0 FF2E2E  ""  0 1 9 ""  1 ""  <> 0 0 0 1483 1483 1 0 1484 0 1483 1483 1 13.06 739 0 739 739 "CCD mismatch"  <> <>
  1484 25 -3.343036 -9.661216 3.607008 110 " " Q "A" 38 -0.76000 -0.76000 "GLN " " NE2" "    " 7 0 0 2E2EFF  ""  0 1 9 ""  1 ""  <> 0 0 0 1484 1484 1 0 1485 2 1484 1484 1 13.65 740 0 740 740 "CCD mismatch"  <> <>
  1485 43 -6.444759 -4.788410 3.225359 110 " " Q "A" 21 0.30000 0.30000 "GLN " " H  " "    " 1 0 0 FFFFFF  ""  -1 0 1 ""  1 ""  <> 0 0 0 1485 1485 1 0 1486 0 1485 1485 <> 11.74 <> <> <> 1770 <> <> <>
  1486 41 -7.772712 -7.507795 3.633902 110 " " Q "A" 21 0.06000 0.06000 "GLN " " HA " "    " 1 0 0 FFFFFF  ""  -1 0 1 ""  1 ""  <> 0 0 0 1486 1486 1 0 1487 0 1486 1486 <> 11.09 <> <> <> 1771 <> <> <>
  1487 41 -6.192361 -7.857602 5.514414 110 " " Q "A" 21 0.06000 0.06000 "GLN " " HB3" "    " 1 0 0 FFFFFF  ""  -1 0 1 ""  1 ""  <> 0 0 0 1487 1487 1 0 1488 0 1487 1487 <> 12.07 <> <> <> 1772 <> <> <>
  1488 41 -5.380166 -6.423526 4.989173 110 " " Q "A" 21 0.06000 0.06000 "GLN " " HB2" "    " 1 0 0 FFFFFF  ""  -1 0 1 ""  1 ""  <> 0 0 0 1488 1488 1 0 1489 0 1488 1488 <> 12.07 <> <> <> 1773 <> <> <>
  1489 41 -4.943307 -7.537343 2.843019 110 " " Q "A" 21 0.06000 0.06000 "GLN " " HG3" "    " 1 0 0 FFFFFF  ""  -1 0 1 ""  1 ""  <> 0 0 0 1489 1489 1 0 1490 0 1489 1489 <> 11.65 <> <> <> 1774 <> <> <>
  1490 41 -5.885927 -8.951497 3.265363 110 " " Q "A" 21 0.06000 0.06000 "GLN " " HG2" "    " 1 0 0 FFFFFF  ""  -1 0 1 ""  1 ""  <> 0 0 0 1490 1490 1 0 1491 0 1490 1490 <> 11.65 <> <> <> 1775 <> <> <>
  1491 43 -2.492414 -10.021127 4.015671 110 " " Q "A" 21 0.38000 0.38000 "GLN " "HE22" "    " 1 0 0 FFFFFF  ""  -1 0 1 ""  1 ""  <> 0 0 0 1491 1491 1 0 1492 0 1491 1491 <> 13.65 <> <> <> 1776 <> <> <>
  1492 43 -3.582477 -9.693401 2.626328 110 " " Q "A" 21 0.38000 0.38000 "GLN " "HE21" "    " 1 0 0 FFFFFF  ""  -1 0 1 ""  1 ""  <> 0 0 0 1492 1492 1 0 1493 0 1492 1492 <> 13.65 <> <> <> 1777 <> <> <>
  1493 25 -8.388637 -4.692592 4.968838 111 " " E "A" 38 -0.50000 -0.50000 "GLU " " N  " "    " 7 0 0 2E2EFF  ""  0 1 9 ""  1 ""  <> 0 0 0 1493 1493 1 0 1494 1 1493 1493 1 17.3 741 0 741 741 "CCD mismatch"  <> <>
  1494 3 -9.542695 -3.926418 5.540589 111 " " E "A" 24 0.14000 0.14000 "GLU " " CA " "    " 6 0 0 808080  ""  0 1 -70 ""  1 ""  FF2E2E  0 0 0 1494 1494 1 0 1495 1 1494 1494 1 20.21 742 0 742 742 "CCD mismatch"  <> <>
  1495 2 -10.862684 -4.714967 5.319373 111 " " E "A" 24 0.50000 0.50000 "GLU " " C  " "    " 6 0 0 808080  ""  0 1 9 ""  1 ""  <> 0 0 0 1495 1495 1 0 1496 0 1495 1495 1 17.29 743 0 743 743 "CCD mismatch"  <> <>
  1496 15 -11.185752 -4.894197 4.129522 111 " " E "A" 70 -0.50000 -0.50000 "GLU " " O  " "    " 8 0 0 FF2E2E  ""  0 1 9 ""  1 ""  <> 0 0 0 1496 1496 1 0 1497 0 1496 1496 1 15.61 744 0 744 744 "CCD mismatch"  <> <>
  1497 3 -9.575601 -2.443883 4.962727 111 " " E "A" 24 -0.12000 -0.12000 "GLU " " CB " "    " 6 0 0 808080  ""  0 1 9 ""  1 ""  <> 0 0 0 1497 1497 1 0 1498 2 1497 1497 1 22.45 745 0 745 745 "CCD mismatch"  <> <>
  1498 3 -8.356843 -1.650623 5.318748 111 " " E "A" 24 -0.22000 -0.22000 "GLU " " CG " "    " 6 0 0 808080  ""  0 1 9 ""  1 ""  <> 0 0 0 1498 1498 1 0 1499 2 1498 1498 1 29.51 746 0 746 746 "CCD mismatch"  <> <>
  1499 2 -8.318826 -1.312502 6.859525 111 " " E "A" 24 0.70000 0.70000 "GLU " " CD " "    " 6 0 0 808080  ""  0 1 9 "%UT"  13 ""  <> 0 0 0 1499 1499 1 0 1500 0 1499 1499 1 38.69 747 0 747 747 "CCD mismatch"  <> <>
  1500 15 -7.224196 -1.408702 7.468739 111 " " E "A" 70 -0.80000 -0.80000 "GLU " " OE1" "    " 8 0 0 FF2E2E  ""  0 1 9 ""  1 ""  <> 0 0 0 1500 1500 1 0 1501 0 1500 1500 1 29.96 748 0 748 748 "CCD mismatch"  <> <>
  1501 18 -9.305350 -0.722641 7.431013 111 " " E "A" 70 -0.80000 -0.80000 "GLU " " OE2" "    " 8 -1 0 FF2E2E  ""  0 1 9 ""  1 ""  <> 0 0 0 1501 1501 1 0 1502 0 1501 1501 1 23.05 749 0 749 749 "CCD mismatch"  <> <>
  1502 43 -7.975647 -4.270097 4.149670 111 " " E "A" 21 0.30000 0.30000 "GLU " " H  " "    " 1 0 0 FFFFFF  ""  -1 0 1 ""  1 ""  <> 0 0 0 1502 1502 1 0 1503 0 1502 1502 <> 17.3 <> <> <> 1778 <> <> <>
  1503 41 -9.302831 -3.850398 6.601149 111 " " E "A" 21 0.06000 0.06000 "GLU " " HA " "    " 1 0 0 FFFFFF  ""  -1 0 1 ""  1 ""  <> 0 0 0 1503 1503 1 0 1504 0 1503 1503 <> 20.21 <> <> <> 1779 <> <> <>
  1504 41 -10.488853 -2.022594 5.382950 111 " " E "A" 21 0.06000 0.06000 "GLU " " HB3" "    " 1 0 0 FFFFFF  ""  -1 0 1 ""  1 ""  <> 0 0 0 1504 1504 1 0 1505 0 1504 1504 <> 22.45 <> <> <> 1780 <> <> <>
  1505 41 -9.701188 -2.441835 3.879988 111 " " E "A" 21 0.06000 0.06000 "GLU " " HB2" "    " 1 0 0 FFFFFF  ""  -1 0 1 ""  1 ""  <> 0 0 0 1505 1505 1 0 1506 0 1505 1505 <> 22.45 <> <> <> 1781 <> <> <>
  1506 41 -8.474248 -0.725334 4.754695 111 " " E "A" 21 0.06000 0.06000 "GLU " " HG3" "    " 1 0 0 FFFFFF  ""  -1 0 1 ""  1 ""  <> 0 0 0 1506 1506 1 0 1507 0 1506 1506 <> 29.51 <> <> <> 1782 <> <> <>
  1507 41 -7.447216 -2.112422 4.934798 111 " " E "A" 21 0.06000 0.06000 "GLU " " HG2" "    " 1 0 0 FFFFFF  ""  -1 0 1 ""  1 ""  <> 0 0 0 1507 1507 1 0 1508 0 1507 1507 <> 29.51 <> <> <> 1783 <> <> <>
  1508 25 -11.512481 -5.248672 6.367655 112 " " P "A" 38 -0.14000 -0.14000 "PRO " " N  " "    " 7 0 0 2E2EFF  ""  0 1 9 ""  1 ""  <> 0 0 0 1508 1508 1 0 1509 0 1508 1508 1 19.48 750 0 750 750 "CCD mismatch"  <> <>
  1509 3 -12.680386 -6.146566 6.229230 112 " " P "A" 24 0.01000 0.01000 "PRO " " CA " "    " 6 0 0 808080  ""  0 1 -70 ""  1 ""  FF2E2E  0 0 0 1509 1509 1 0 1510 1 1509 1509 1 18.01 751 0 751 751 "CCD mismatch"  <> <>
  1510 2 -13.999309 -5.686204 5.580878 112 " " P "A" 24 0.50000 0.50000 "PRO " " C  " "    " 6 0 0 808080  ""  0 1 9 ""  1 ""  <> 0 0 0 1510 1510 1 0 1511 0 1510 1510 1 20.54 752 0 752 752 "CCD mismatch"  <> <>
  1511 15 -14.860017 -6.529397 5.364367 112 " " P "A" 70 -0.50000 -0.50000 "PRO " " O  " "    " 8 0 0 FF2E2E  ""  0 1 9 ""  1 ""  <> 0 0 0 1511 1511 1 0 1512 0 1511 1511 1 26.5 753 0 753 753 "CCD mismatch"  <> <>
  1512 3 -12.915898 -6.597970 7.678769 112 " " P "A" 24 -0.12000 -0.12000 "PRO " " CB " "    " 6 0 0 808080  ""  0 1 9 ""  1 ""  <> 0 0 0 1512 1512 1 0 1513 2 1512 1512 1 22.32 754 0 754 754 "CCD mismatch"  <> <>
  1513 3 -11.530328 -6.534505 8.414628 112 " " P "A" 24 -0.12000 -0.12000 "PRO " " CG " "    " 6 0 0 808080  ""  0 1 9 ""  1 ""  <> 0 0 0 1513 1513 1 0 1514 2 1513 1513 1 25.91 755 0 755 755 "CCD mismatch"  <> <>
  1514 3 -10.947419 -5.285749 7.730473 112 " " P "A" 24 -0.05000 -0.05000 "PRO " " CD " "    " 6 0 0 808080  ""  0 1 9 ""  1 ""  <> 0 0 0 1514 1514 1 0 1515 2 1514 1514 1 25.5 756 0 756 756 "CCD mismatch"  <> <>
  1515 41 -12.333937 -7.034749 5.700831 112 " " P "A" 21 0.06000 0.06000 "PRO " " HA " "    " 1 0 0 FFFFFF  ""  -1 0 1 ""  1 ""  <> 0 0 0 1515 1515 1 0 1516 0 1515 1515 <> 18.01 <> <> <> 1784 <> <> <>
  1516 41 -13.419225 -7.560350 7.771458 112 " " P "A" 21 0.06000 0.06000 "PRO " " HB3" "    " 1 0 0 FFFFFF  ""  -1 0 1 ""  1 ""  <> 0 0 0 1516 1516 1 0 1517 0 1516 1516 <> 22.32 <> <> <> 1785 <> <> <>
  1517 41 -13.458408 -5.802497 8.189656 112 " " P "A" 21 0.06000 0.06000 "PRO " " HB2" "    " 1 0 0 FFFFFF  ""  -1 0 1 ""  1 ""  <> 0 0 0 1517 1517 1 0 1518 0 1517 1517 <> 22.32 <> <> <> 1786 <> <> <>
  1518 41 -10.997610 -7.481775 8.330998 112 " " P "A" 21 0.06000 0.06000 "PRO " " HG3" "    " 1 0 0 FFFFFF  ""  -1 0 1 ""  1 ""  <> 0 0 0 1518 1518 1 0 1519 0 1518 1518 <> 25.91 <> <> <> 1787 <> <> <>
  1519 41 -11.654132 -6.442884 9.493691 112 " " P "A" 21 0.06000 0.06000 "PRO " " HG2" "    " 1 0 0 FFFFFF  ""  -1 0 1 ""  1 ""  <> 0 0 0 1519 1519 1 0 1520 0 1519 1519 <> 25.91 <> <> <> 1788 <> <> <>
  1520 41 -11.372820 -4.383945 8.170796 112 " " P "A" 21 0.06000 0.06000 "PRO " " HD2" "    " 1 0 0 FFFFFF  ""  -1 0 1 ""  1 ""  <> 0 0 0 1520 1520 1 0 1521 0 1520 1520 <> 25.5 <> <> <> 1789 <> <> <>
  1521 41 -9.863562 -5.382099 7.794283 112 " " P "A" 21 0.06000 0.06000 "PRO " " HD3" "    " 1 0 0 FFFFFF  ""  -1 0 1 ""  1 ""  <> 0 0 0 1521 1521 1 0 1522 0 1521 1521 <> 25.5 <> <> <> 1790 <> <> <>
  1522 25 -14.165687 -4.363843 5.242923 113 " " K "A" 38 -0.50000 -0.50000 "LYS " " N  " "    " 7 0 0 2E2EFF  ""  0 1 9 ""  1 ""  <> 0 0 0 1522 1522 1 0 1523 1 1522 1522 1 21.4 757 0 757 757 "CCD mismatch"  <> <>
  1523 3 -15.240915 -3.957301 4.365016 113 " " K "A" 24 0.14000 0.14000 "LYS " " CA " "    " 6 0 0 808080  ""  0 1 -70 ""  1 ""  FF2E2E  0 0 0 1523 1523 1 0 1524 1 1523 1523 1 20.27 758 0 758 758 "CCD mismatch"  <> <>
  1524 2 -14.695223 -2.890197 3.344605 113 " " K "A" 24 0.50000 0.50000 "LYS " " C  " "    " 6 0 0 808080  ""  0 1 9 ""  1 ""  <> 0 0 0 1524 1524 1 0 1525 0 1524 1524 1 18.57 759 0 759 759 "CCD mismatch"  <> <>
  1525 15 -13.816295 -2.119941 3.622688 113 " " K "A" 70 -0.50000 -0.50000 "LYS " " O  " "    " 8 0 0 FF2E2E  ""  0 1 9 ""  1 ""  <> 0 0 0 1525 1525 1 0 1526 0 1525 1525 1 17.84 760 0 760 760 "CCD mismatch"  <> <>
  1526 3 -16.406797 -3.442422 5.237786 113 " " K "A" 24 -0.12000 -0.12000 "LYS " " CB " "    " 6 0 0 808080  ""  0 1 9 ""  1 ""  <> 0 0 0 1526 1526 1 0 1527 2 1526 1526 1 24.98 761 0 761 761 "CCD mismatch"  <> <>
  1527 3 -16.203367 -2.131676 5.946303 113 " " K "A" 24 -0.12000 -0.12000 "LYS " " CG " "    " 6 0 0 808080  ""  0 1 9 ""  1 ""  <> 0 0 0 1527 1527 1 0 1528 2 1527 1527 1 24.24 762 0 762 762 "CCD mismatch"  <> <>
  1528 3 -17.549413 -1.560593 6.467212 113 " " K "A" 24 -0.12000 -0.12000 "LYS " " CD " "    " 6 0 0 808080  ""  0 1 9 ""  1 ""  <> 0 0 0 1528 1528 1 0 1529 2 1528 1528 1 33.75 763 0 763 763 "CCD mismatch"  <> <>
  1529 3 -17.312650 -0.408796 7.495115 113 " " K "A" 24 0.19000 0.19000 "LYS " " CE " "    " 6 0 0 808080  ""  0 1 9 ""  1 ""  <> 0 0 0 1529 1529 1 0 1530 2 1529 1529 1 32.14 764 0 764 764 "CCD mismatch"  <> <>
  1530 32 -18.561779 0.282397 7.846724 113 " " K "A" 38 -0.30000 -0.30000 "LYS " " NZ " "    " 7 1 0 2E2EFF  ""  0 1 9 "%UT"  13 ""  <> 0 0 0 1530 1530 1 0 1531 3 1530 1530 1 33.97 765 0 765 765 "CCD mismatch"  <> <>
  1531 43 -13.471747 -3.711738 5.579530 113 " " K "A" 21 0.30000 0.30000 "LYS " " H  " "    " 1 0 0 FFFFFF  ""  -1 0 1 ""  1 ""  <> 0 0 0 1531 1531 1 0 1532 0 1531 1531 <> 21.4 <> <> <> 1791 <> <> <>
  1532 41 -15.593767 -4.806861 3.780343 113 " " K "A" 21 0.06000 0.06000 "LYS " " HA " "    " 1 0 0 FFFFFF  ""  -1 0 1 ""  1 ""  <> 0 0 0 1532 1532 1 0 1533 0 1532 1532 <> 20.27 <> <> <> 1792 <> <> <>
  1533 41 -16.742401 -4.124757 6.018741 113 " " K "A" 21 0.06000 0.06000 "LYS " " HB3" "    " 1 0 0 FFFFFF  ""  -1 0 1 ""  1 ""  <> 0 0 0 1533 1533 1 0 1534 0 1533 1533 <> 24.98 <> <> <> 1793 <> <> <>
  1534 41 -17.334724 -3.337865 4.675541 113 " " K "A" 21 0.06000 0.06000 "LYS " " HB2" "    " 1 0 0 FFFFFF  ""  -1 0 1 ""  1 ""  <> 0 0 0 1534 1534 1 0 1535 0 1534 1534 <> 24.98 <> <> <> 1794 <> <> <>
  1535 41 -15.821962 -1.357751 5.280217 113 " " K "A" 21 0.06000 0.06000 "LYS " " HG3" "    " 1 0 0 FFFFFF  ""  -1 0 1 ""  1 ""  <> 0 0 0 1535 1535 1 0 1536 0 1535 1535 <> 24.24 <> <> <> 1795 <> <> <>
  1536 41 -15.565044 -2.319390 6.809674 113 " " K "A" 21 0.06000 0.06000 "LYS " " HG2" "    " 1 0 0 FFFFFF  ""  -1 0 1 ""  1 ""  <> 0 0 0 1536 1536 1 0 1537 0 1536 1536 <> 24.24 <> <> <> 1796 <> <> <>
  1537 41 -18.236909 -2.353301 6.762277 113 " " K "A" 21 0.06000 0.06000 "LYS " " HD3" "    " 1 0 0 FFFFFF  ""  -1 0 1 ""  1 ""  <> 0 0 0 1537 1537 1 0 1538 0 1537 1537 <> 33.75 <> <> <> 1797 <> <> <>
  1538 41 -18.062206 -1.121747 5.611315 113 " " K "A" 21 0.06000 0.06000 "LYS " " HD2" "    " 1 0 0 FFFFFF  ""  -1 0 1 ""  1 ""  <> 0 0 0 1538 1538 1 0 1539 0 1538 1538 <> 33.75 <> <> <> 1798 <> <> <>
  1539 41 -16.718952 0.312880 6.934038 113 " " K "A" 21 0.06000 0.06000 "LYS " " HE3" "    " 1 0 0 FFFFFF  ""  -1 0 1 ""  1 ""  <> 0 0 0 1539 1539 1 0 1540 0 1539 1539 <> 32.14 <> <> <> 1799 <> <> <>
  1540 41 -16.712543 -0.732615 8.345475 113 " " K "A" 21 0.06000 0.06000 "LYS " " HE2" "    " 1 0 0 FFFFFF  ""  -1 0 1 ""  1 ""  <> 0 0 0 1540 1540 1 0 1541 0 1540 1540 <> 32.14 <> <> <> 1800 <> <> <>
  1541 44 -19.153263 0.624789 7.103075 113 " " K "A" 21 0.33000 0.33000 "LYS " " HZ1" "    " 1 0 0 FFFFFF  ""  -1 0 1 ""  1 ""  <> 0 0 0 1541 1541 1 0 1542 0 1541 1541 <> 33.97 <> <> <> 1801 <> <> <>
  1542 44 -19.095289 -0.434433 8.317492 113 " " K "A" 21 0.33000 0.33000 "LYS " " HZ2" "    " 1 0 0 FFFFFF  ""  -1 0 1 ""  1 ""  <> 0 0 0 1542 1542 1 0 1543 0 1542 1542 <> 33.97 <> <> <> 1802 <> <> <>
  1543 44 -18.405283 1.066421 8.463906 113 " " K "A" 21 0.33000 0.33000 "LYS " " HZ3" "    " 1 0 0 FFFFFF  ""  -1 0 1 ""  1 ""  <> 0 0 0 1543 1543 1 0 1544 0 1543 1543 <> 33.97 <> <> <> 1803 <> <> <>
  1544 25 -15.322006 -2.973945 2.143278 114 " " T "A" 38 -0.50000 -0.50000 "THR " " N  " "    " 7 0 0 2E2EFF  ""  0 1 9 ""  1 ""  <> 0 0 0 1544 1544 1 0 1545 1 1544 1544 1 18 766 0 766 766 "CCD mismatch"  <> <>
  1545 3 -15.233566 -2.158089 0.913888 114 " " T "A" 24 0.14000 0.14000 "THR " " CA " "    " 6 0 0 808080  ""  0 1 -70 ""  1 ""  FF2E2E  0 0 0 1545 1545 1 0 1546 1 1545 1545 1 16.44 767 0 767 767 "CCD mismatch"  <> <>
  1546 2 -15.299877 -0.645461 1.128290 114 " " T "A" 24 0.50000 0.50000 "THR " " C  " "    " 6 0 0 808080  ""  0 1 9 ""  1 ""  <> 0 0 0 1546 1546 1 0 1547 0 1546 1546 1 19.39 768 0 768 768 "CCD mismatch"  <> <>
  1547 15 -14.469968 -0.037257 0.415897 114 " " T "A" 70 -0.50000 -0.50000 "THR " " O  " "    " 8 0 0 FF2E2E  ""  0 1 9 ""  1 ""  <> 0 0 0 1547 1547 1 0 1548 0 1547 1547 1 19.53 769 0 769 769 "CCD mismatch"  <> <>
  1548 3 -16.292919 -2.611898 -0.075186 114 " " T "A" 24 0.20500 0.20500 "THR " " CB " "    " 6 0 0 808080  ""  0 1 9 ""  1 ""  <> 0 0 0 1548 1548 1 0 1549 1 1548 1548 1 20.94 770 0 770 770 "CCD mismatch"  <> <>
  1549 16 -16.140474 -4.020978 -0.397068 114 " " T "A" 70 -0.68300 -0.68300 "THR " " OG1" "    " 8 0 0 FF2E2E  ""  0 1 9 "%UT"  13 ""  <> 0 0 0 1549 1549 1 0 1550 1 1549 1549 1 18.46 771 0 771 771 "CCD mismatch"  <> <>
  1550 3 -16.504236 -1.693860 -1.354862 114 " " T "A" 24 -0.18000 -0.18000 "THR " " CG2" "    " 6 0 0 808080  ""  0 1 9 ""  1 ""  <> 0 0 0 1550 1550 1 0 1551 3 1550 1550 1 20.83 772 0 772 772 "CCD mismatch"  <> <>
  1551 43 -15.978849 -3.729259 2.008531 114 " " T "A" 21 0.30000 0.30000 "THR " " H  " "    " 1 0 0 FFFFFF  ""  -1 0 1 ""  1 ""  <> 0 0 0 1551 1551 1 0 1552 0 1551 1551 <> 18 <> <> <> 1804 <> <> <>
  1552 41 -14.288873 -2.387840 0.421070 114 " " T "A" 21 0.06000 0.06000 "THR " " HA " "    " 1 0 0 FFFFFF  ""  -1 0 1 ""  1 ""  <> 0 0 0 1552 1552 1 0 1553 0 1552 1552 <> 16.44 <> <> <> 1805 <> <> <>
  1553 41 -17.266517 -2.584985 0.414187 114 " " T "A" 21 0.06000 0.06000 "THR " " HB " "    " 1 0 0 FFFFFF  ""  -1 0 1 ""  1 ""  <> 0 0 0 1553 1553 1 0 1554 0 1553 1553 <> 20.94 <> <> <> 1806 <> <> <>
  1554 42 -16.583841 -4.468265 0.327473 114 " " T "A" 21 0.41800 0.41800 "THR " " HG1" "    " 1 0 0 FFFFFF  ""  -1 0 1 ""  1 ""  <> 0 0 0 1554 1554 1 0 1555 0 1554 1554 <> 18.46 <> <> <> 1807 <> <> <>
  1555 41 -16.886135 -0.720472 -1.047018 114 " " T "A" 21 0.06000 0.06000 "THR " "HG21" "    " 1 0 0 FFFFFF  ""  -1 0 1 ""  1 ""  <> 0 0 0 1555 1555 1 0 1556 0 1555 1555 <> 20.83 <> <> <> 1808 <> <> <>
  1556 41 -15.535160 -1.527151 -1.825181 114 " " T "A" 21 0.06000 0.06000 "THR " "HG22" "    " 1 0 0 FFFFFF  ""  -1 0 1 ""  1 ""  <> 0 0 0 1556 1556 1 0 1557 0 1556 1556 <> 20.83 <> <> <> 1809 <> <> <>
  1557 41 -17.142843 -2.053944 -2.161473 114 " " T "A" 21 0.06000 0.06000 "THR " "HG23" "    " 1 0 0 FFFFFF  ""  -1 0 1 ""  1 ""  <> 0 0 0 1557 1557 1 0 1558 0 1557 1557 <> 20.83 <> <> <> 1810 <> <> <>
  1558 25 -16.040216 -0.104080 2.094682 115 " " D "A" 38 -0.50000 -0.50000 "ASP " " N  " "    " 7 0 0 2E2EFF  ""  0 1 9 ""  1 ""  <> 0 0 0 1558 1558 1 0 1559 1 1558 1558 1 17.44 773 0 773 773 "CCD mismatch"  <> <>
  1559 3 -16.016988 1.287985 2.439259 115 " " D "A" 24 0.14000 0.14000 "ASP " " CA " "    " 6 0 0 808080  ""  0 1 -70 ""  1 ""  FF2E2E  0 0 0 1559 1559 1 0 1560 1 1559 1559 1 21.91 774 0 774 774 "CCD mismatch"  <> <>
  1560 2 -14.774505 1.775573 3.178062 115 " " D "A" 24 0.50000 0.50000 "ASP " " C  " "    " 6 0 0 808080  ""  0 1 9 ""  1 ""  <> 0 0 0 1560 1560 1 0 1561 0 1560 1560 1 21.09 775 0 775 775 "CCD mismatch"  <> <>
  1561 15 -14.465806 2.992585 3.072877 115 " " D "A" 70 -0.50000 -0.50000 "ASP " " O  " "    " 8 0 0 FF2E2E  ""  0 1 9 ""  1 ""  <> 0 0 0 1561 1561 1 0 1562 0 1561 1561 1 22 776 0 776 776 "CCD mismatch"  <> <>
  1562 3 -17.312351 1.638596 3.369437 115 " " D "A" 24 -0.22000 -0.22000 "ASP " " CB " "    " 6 0 0 808080  ""  0 1 9 ""  1 ""  <> 0 0 0 1562 1562 1 0 1563 2 1562 1562 1 25.31 777 0 777 777 "CCD mismatch"  <> <>
  1563 2 -18.629625 1.788263 2.669868 115 " " D "A" 24 0.70000 0.70000 "ASP " " CG " "    " 6 0 0 808080  ""  0 1 9 "%UT"  13 ""  <> 0 0 0 1563 1563 1 0 1564 0 1563 1563 1 37.84 778 0 778 778 "CCD mismatch"  <> <>
  1564 15 -18.840198 1.191378 1.562098 115 " " D "A" 70 -0.80000 -0.80000 "ASP " " OD1" "    " 8 0 0 FF2E2E  ""  0 1 9 ""  1 ""  <> 0 0 0 1564 1564 1 0 1565 0 1564 1564 1 35.07 779 0 779 779 "CCD mismatch"  <> <>
  1565 18 -19.591230 2.331376 3.330342 115 " " D "A" 70 -0.80000 -0.80000 "ASP " " OD2" "    " 8 -1 0 FF2E2E  ""  0 1 9 ""  1 ""  <> 0 0 0 1565 1565 1 0 1566 0 1565 1565 1 48.08 780 0 780 780 "CCD mismatch"  <> <>
  1566 43 -16.655536 -0.624457 2.703525 115 " " D "A" 21 0.30000 0.30000 "ASP " " H  " "    " 1 0 0 FFFFFF  ""  -1 0 1 ""  1 ""  <> 0 0 0 1566 1566 1 0 1567 0 1566 1566 <> 17.44 <> <> <> 1811 <> <> <>
  1567 41 -16.035989 1.954428 1.576941 115 " " D "A" 21 0.06000 0.06000 "ASP " " HA " "    " 1 0 0 FFFFFF  ""  -1 0 1 ""  1 ""  <> 0 0 0 1567 1567 1 0 1568 0 1567 1567 <> 21.91 <> <> <> 1812 <> <> <>
  1568 41 -17.132499 2.587122 3.875454 115 " " D "A" 21 0.06000 0.06000 "ASP " " HB3" "    " 1 0 0 FFFFFF  ""  -1 0 1 ""  1 ""  <> 0 0 0 1568 1568 1 0 1569 0 1568 1568 <> 25.31 <> <> <> 1813 <> <> <>
  1569 41 -17.456781 0.828524 4.084295 115 " " D "A" 21 0.06000 0.06000 "ASP " " HB2" "    " 1 0 0 FFFFFF  ""  -1 0 1 ""  1 ""  <> 0 0 0 1569 1569 1 0 1570 0 1569 1569 <> 25.31 <> <> <> 1814 <> <> <>
  1570 25 -14.083677 0.908889 3.950868 116 " " Q "A" 38 -0.50000 -0.50000 "GLN " " N  " "    " 7 0 0 2E2EFF  ""  0 1 9 ""  1 ""  <> 0 0 0 1570 1570 1 0 1571 1 1570 1570 1 15.08 781 0 781 781 "CCD mismatch"  <> <>
  1571 3 -12.894836 1.273157 4.789503 116 " " Q "A" 24 0.14000 0.14000 "GLN " " CA " "    " 6 0 0 808080  ""  0 1 -70 ""  1 ""  FF2E2E  0 0 0 1571 1571 1 0 1572 1 1571 1571 1 14.91 782 0 782 782 "CCD mismatch"  <> <>
  1572 2 -11.780158 1.961603 3.960785 116 " " Q "A" 24 0.50000 0.50000 "GLN " " C  " "    " 6 0 0 808080  ""  0 1 9 ""  1 ""  <> 0 0 0 1572 1572 1 0 1573 0 1572 1572 1 15.45 783 0 783 783 "CCD mismatch"  <> <>
  1573 15 -11.248125 2.961009 4.402380 116 " " Q "A" 70 -0.50000 -0.50000 "GLN " " O  " "    " 8 0 0 FF2E2E  ""  0 1 9 ""  1 ""  <> 0 0 0 1573 1573 1 0 1574 0 1573 1573 1 13.61 784 0 784 784 "CCD mismatch"  <> <>
  1574 3 -12.356584 0.112884 5.453442 116 " " Q "A" 24 -0.12000 -0.12000 "GLN " " CB " "    " 6 0 0 808080  ""  0 1 9 ""  1 ""  <> 0 0 0 1574 1574 1 0 1575 2 1574 1574 1 19.23 785 0 785 785 "CCD mismatch"  <> <>
  1575 3 -13.272292 -0.331242 6.611389 116 " " Q "A" 24 -0.12000 -0.12000 "GLN " " CG " "    " 6 0 0 808080  ""  0 1 9 ""  1 ""  <> 0 0 0 1575 1575 1 0 1576 2 1575 1575 1 22.46 786 0 786 786 "CCD mismatch"  <> <>
  1576 2 -12.869322 -1.670266 7.292205 116 " " Q "A" 24 0.50000 0.50000 "GLN " " CD " "    " 6 0 0 808080  ""  0 1 9 "%UT"  13 "Flip"  <> 0 0 0 1576 1576 1 0 1577 0 1576 1576 1 32.49 787 0 787 787 "CCD mismatch"  0.0537149588192043 "Flip" 
  1577 15 -12.404768 -2.608842 6.705088 116 " " Q "A" 70 -0.50000 -0.50000 "GLN " " OE1" "    " 8 0 0 FF2E2E  ""  0 1 9 ""  1 ""  <> 0 0 0 1577 1577 1 0 1578 0 1577 1577 1 33.37 788 0 788 788 "CCD mismatch"  <> <>
  1578 25 -13.138826 -1.734957 8.567809 116 " " Q "A" 38 -0.76000 -0.76000 "GLN " " NE2" "    " 7 0 0 2E2EFF  ""  0 1 9 ""  1 ""  <> 0 0 0 1578 1578 1 0 1579 2 1578 1578 1 39.08 789 0 789 789 "CCD mismatch"  <> <>
  1579 43 -14.472080 -0.023264 3.969133 116 " " Q "A" 21 0.30000 0.30000 "GLN " " H  " "    " 1 0 0 FFFFFF  ""  -1 0 1 ""  1 ""  <> 0 0 0 1579 1579 1 0 1580 0 1579 1579 <> 15.08 <> <> <> 1815 <> <> <>
  1580 41 -13.319376 1.993015 5.489268 116 " " Q "A" 21 0.06000 0.06000 "GLN " " HA " "    " 1 0 0 FFFFFF  ""  -1 0 1 ""  1 ""  <> 0 0 0 1580 1580 1 0 1581 0 1580 1580 <> 14.91 <> <> <> 1816 <> <> <>
  1581 41 -11.337247 0.271590 5.805386 116 " " Q "A" 21 0.06000 0.06000 "GLN " " HB3" "    " 1 0 0 FFFFFF  ""  -1 0 1 ""  1 ""  <> 0 0 0 1581 1581 1 0 1582 0 1581 1581 <> 19.23 <> <> <> 1817 <> <> <>
  1582 41 -12.250774 -0.688838 4.722588 116 " " Q "A" 21 0.06000 0.06000 "GLN " " HB2" "    " 1 0 0 FFFFFF  ""  -1 0 1 ""  1 ""  <> 0 0 0 1582 1582 1 0 1583 0 1582 1582 <> 19.23 <> <> <> 1818 <> <> <>
  1583 41 -14.334244 -0.214841 6.395037 116 " " Q "A" 21 0.06000 0.06000 "GLN " " HG3" "    " 1 0 0 FFFFFF  ""  -1 0 1 ""  1 ""  <> 0 0 0 1583 1583 1 0 1584 0 1583 1583 <> 22.46 <> <> <> 1819 <> <> <>
  1584 41 -13.086666 0.417667 7.381310 116 " " Q "A" 21 0.06000 0.06000 "GLN " " HG2" "    " 1 0 0 FFFFFF  ""  -1 0 1 ""  1 ""  <> 0 0 0 1584 1584 1 0 1585 0 1584 1584 <> 22.46 <> <> <> 1820 <> <> <>
  1585 43 -12.996874 -2.589551 9.087056 116 " " Q "A" 21 0.38000 0.38000 "GLN " "HE22" "    " 1 0 0 FFFFFF  ""  -1 0 1 ""  1 ""  <> 0 0 0 1585 1585 1 0 1586 0 1585 1585 <> 39.08 <> <> <> 1821 <> <> <>
  1586 43 -13.450877 -0.943843 9.112662 116 " " Q "A" 21 0.38000 0.38000 "GLN " "HE21" "    " 1 0 0 FFFFFF  ""  -1 0 1 ""  1 ""  <> 0 0 0 1586 1586 1 0 1587 0 1586 1586 <> 39.08 <> <> <> 1822 <> <> <>
  1587 25 -11.535821 1.339382 2.771730 117 " " D "A" 38 -0.50000 -0.50000 "ASP " " N  " "    " 7 0 0 2E2EFF  ""  1 1 9 ""  1 ""  <> 0 0 0 1587 1587 1 0 1588 1 1587 1587 1 13.43 790 0 790 790 "CCD mismatch"  <> <>
  1588 3 -10.524884 1.773645 1.828143 117 " " D "A" 24 0.14000 0.14000 "ASP " " CA " "    " 6 0 0 808080  ""  1 1 -70 ""  1 ""  FF2E2E  0 0 0 1588 1588 1 0 1589 1 1588 1588 1 16.4 791 0 791 791 "CCD mismatch"  <> <>
  1589 2 -10.530615 3.283699 1.551948 117 " " D "A" 24 0.50000 0.50000 "ASP " " C  " "    " 6 0 0 808080  ""  1 1 9 ""  1 ""  <> 0 0 0 1589 1589 1 0 1590 0 1589 1589 1 14.96 792 0 792 792 "CCD mismatch"  <> <>
  1590 15 -9.435235 3.972777 1.505139 117 " " D "A" 70 -0.50000 -0.50000 "ASP " " O  " "    " 8 0 0 FF2E2E  ""  1 1 9 ""  1 ""  <> 0 0 0 1590 1590 1 0 1591 0 1590 1590 1 13.82 793 0 793 793 "CCD mismatch"  <> <>
  1591 3 -10.515086 1.021006 0.418482 117 " " D "A" 24 -0.22000 -0.22000 "ASP " " CB " "    " 6 0 0 808080  ""  1 1 9 ""  1 ""  <> 0 0 0 1591 1591 1 0 1592 2 1591 1591 1 14.79 794 0 794 794 "CCD mismatch"  <> <>
  1592 2 -10.799508 -0.475934 0.410250 117 " " D "A" 24 0.70000 0.70000 "ASP " " CG " "    " 6 0 0 808080  ""  1 1 9 "%UT"  13 ""  <> 0 0 0 1592 1592 1 0 1593 0 1592 1592 1 17.56 795 0 795 795 "CCD mismatch"  <> <>
  1593 15 -10.623074 -1.222599 1.381867 117 " " D "A" 70 -0.80000 -0.80000 "ASP " " OD1" "    " 8 0 0 FF2E2E  ""  1 1 9 ""  1 ""  <> 0 0 0 1593 1593 1 0 1594 0 1593 1593 1 15.81 796 0 796 796 "CCD mismatch"  <> <>
  1594 18 -11.012058 -0.870303 -0.727035 117 " " D "A" 70 -0.80000 -0.80000 "ASP " " OD2" "    " 8 -1 0 FF2E2E  ""  1 1 9 ""  1 ""  <> 0 0 0 1594 1594 1 0 1595 0 1594 1594 1 15.95 797 0 797 797 "CCD mismatch"  <> <>
  1595 43 -11.934770 0.413705 2.707990 117 " " D "A" 21 0.30000 0.30000 "ASP " " H  " "    " 1 0 0 FFFFFF  ""  -1 0 1 ""  1 ""  <> 0 0 0 1595 1595 1 0 1596 0 1595 1595 <> 13.43 <> <> <> 1823 <> <> <>
  1596 41 -9.588115 1.568088 2.346131 117 " " D "A" 21 0.06000 0.06000 "ASP " " HA " "    " 1 0 0 FFFFFF  ""  -1 0 1 ""  1 ""  <> 0 0 0 1596 1596 1 0 1597 0 1596 1596 <> 16.4 <> <> <> 1824 <> <> <>
  1597 41 -9.588463 1.282177 -0.092655 117 " " D "A" 21 0.06000 0.06000 "ASP " " HB3" "    " 1 0 0 FFFFFF  ""  -1 0 1 ""  1 ""  <> 0 0 0 1597 1597 1 0 1598 0 1597 1597 <> 14.79 <> <> <> 1825 <> <> <>
  1598 41 -11.288914 1.514985 -0.169119 117 " " D "A" 21 0.06000 0.06000 "ASP " " HB2" "    " 1 0 0 FFFFFF  ""  -1 0 1 ""  1 ""  <> 0 0 0 1598 1598 1 0 1599 0 1598 1598 <> 14.79 <> <> <> 1826 <> <> <>
  1599 25 -11.752968 3.855356 1.268959 118 " " E "A" 38 -0.50000 -0.50000 "GLU " " N  " "    " 7 0 0 2E2EFF  ""  1 1 9 ""  1 ""  <> 0 0 0 1599 1599 1 0 1600 1 1599 1599 1 14.7 798 0 798 798 "CCD mismatch"  <> <>
  1600 3 -12.123781 5.192079 0.827847 118 " " E "A" 24 0.14000 0.14000 "GLU " " CA " "    " 6 0 0 808080  ""  1 1 -70 ""  1 ""  FF2E2E  0 0 0 1600 1600 1 0 1601 1 1600 1600 1 16.26 799 0 799 799 "CCD mismatch"  <> <>
  1601 2 -11.677711 6.324107 1.753906 118 " " E "A" 24 0.50000 0.50000 "GLU " " C  " "    " 6 0 0 808080  ""  1 1 9 ""  1 ""  <> 0 0 0 1601 1601 1 0 1602 0 1601 1601 1 16.01 800 0 800 800 "CCD mismatch"  <> <>
  1602 15 -11.141198 7.376303 1.347050 118 " " E "A" 70 -0.50000 -0.50000 "GLU " " O  " "    " 8 0 0 FF2E2E  ""  1 1 9 ""  1 ""  <> 0 0 0 1602 1602 1 0 1603 0 1602 1602 1 14.94 801 0 801 801 "CCD mismatch"  <> <>
  1603 3 -13.597557 5.296353 0.464540 118 " " E "A" 24 -0.12000 -0.12000 "GLU " " CB " "    " 6 0 0 808080  ""  1 1 9 ""  1 ""  <> 0 0 0 1603 1603 1 0 1604 2 1603 1603 1 24.44 802 0 802 802 "CCD mismatch"  <> <>
  1604 3 -14.063962 4.286678 -0.707831 118 " " E "A" 24 -0.22000 -0.22000 "GLU " " CG " "    " 6 0 0 808080  ""  1 1 9 ""  1 ""  <> 0 0 0 1604 1604 1 0 1605 2 1604 1604 1 30.96 803 0 803 803 "CCD mismatch"  <> <>
  1605 2 -15.129232 4.905149 -1.690680 118 " " E "A" 24 0.70000 0.70000 "GLU " " CD " "    " 6 0 0 808080  ""  1 1 9 "%UT"  13 ""  <> 0 0 0 1605 1605 1 0 1606 0 1605 1605 1 37.52 804 0 804 804 "CCD mismatch"  10 <>
  1606 15 -14.727998 5.725710 -2.567211 118 " " E "A" 70 -0.80000 -0.80000 "GLU " " OE1" "    " 8 0 0 FF2E2E  ""  1 1 9 ""  1 ""  <> 0 0 0 1606 1606 1 0 1607 0 1606 1606 1 44.89 805 0 805 805 "CCD mismatch"  <> <>
  1607 18 -16.332601 4.565070 -1.620063 118 " " E "A" 70 -0.80000 -0.80000 "GLU " " OE2" "    " 8 -1 0 FF2E2E  ""  1 1 9 ""  1 ""  <> 0 0 0 1607 1607 1 0 1608 0 1607 1607 1 25.87 806 0 806 806 "CCD mismatch"  <> <>
  1608 43 -12.549413 3.236299 1.218518 118 " " E "A" 21 0.30000 0.30000 "GLU " " H  " "    " 1 0 0 FFFFFF  ""  -1 0 1 ""  1 ""  <> 0 0 0 1608 1608 1 0 1609 0 1608 1608 <> 14.7 <> <> <> 1827 <> <> <>
  1609 41 -11.674780 5.364864 -0.150235 118 " " E "A" 21 0.06000 0.06000 "GLU " " HA " "    " 1 0 0 FFFFFF  ""  -1 0 1 ""  1 ""  <> 0 0 0 1609 1609 1 0 1610 0 1609 1609 <> 16.26 <> <> <> 1828 <> <> <>
  1610 41 -13.771693 6.315691 0.119974 118 " " E "A" 21 0.06000 0.06000 "GLU " " HB3" "    " 1 0 0 FFFFFF  ""  -1 0 1 ""  1 ""  <> 0 0 0 1610 1610 1 0 1611 0 1610 1610 <> 24.44 <> <> <> 1829 <> <> <>
  1611 41 -14.199429 5.070108 1.344690 118 " " E "A" 21 0.06000 0.06000 "GLU " " HB2" "    " 1 0 0 FFFFFF  ""  -1 0 1 ""  1 ""  <> 0 0 0 1611 1611 1 0 1612 0 1611 1611 <> 24.44 <> <> <> 1830 <> <> <>
  1612 41 -14.500791 3.378850 -0.291747 118 " " E "A" 21 0.06000 0.06000 "GLU " " HG3" "    " 1 0 0 FFFFFF  ""  -1 0 1 ""  1 ""  <> 0 0 0 1612 1612 1 0 1613 0 1612 1612 <> 30.96 <> <> <> 1831 <> <> <>
  1613 41 -13.261963 4.017815 -1.395299 118 " " E "A" 21 0.06000 0.06000 "GLU " " HG2" "    " 1 0 0 FFFFFF  ""  -1 0 1 ""  1 ""  <> 0 0 0 1613 1613 1 0 1614 0 1613 1613 <> 30.96 <> <> <> 1832 <> <> <>
  1614 25 -11.888756 6.080701 3.077351 119 " " E "A" 38 -0.50000 -0.50000 "GLU " " N  " "    " 7 0 0 2E2EFF  ""  1 1 9 ""  1 ""  <> 0 0 0 1614 1614 1 0 1615 1 1614 1614 1 13.7 807 0 807 807 "CCD mismatch"  <> <>
  1615 3 -11.354626 6.947229 4.110351 119 " " E "A" 24 0.14000 0.14000 "GLU " " CA " "    " 6 0 0 808080  ""  1 1 -70 ""  1 ""  FF2E2E  0 0 0 1615 1615 1 0 1616 1 1615 1615 1 15.56 808 0 808 808 "CCD mismatch"  <> <>
  1616 2 -9.828482 6.957565 4.010933 119 " " E "A" 24 0.50000 0.50000 "GLU " " C  " "    " 6 0 0 808080  ""  1 1 9 ""  1 ""  <> 0 0 0 1616 1616 1 0 1617 0 1616 1616 1 11.64 809 0 809 809 "CCD mismatch"  <> <>
  1617 15 -9.321159 8.082001 3.857599 119 " " E "A" 70 -0.50000 -0.50000 "GLU " " O  " "    " 8 0 0 FF2E2E  ""  1 1 9 ""  1 ""  <> 0 0 0 1617 1617 1 0 1618 0 1617 1617 1 10.58 810 0 810 810 "CCD mismatch"  <> <>
  1618 3 -11.923858 6.548142 5.500819 119 " " E "A" 24 -0.12000 -0.12000 "GLU " " CB " "    " 6 0 0 808080  ""  1 1 9 ""  1 ""  <> 0 0 0 1618 1618 1 0 1619 2 1618 1618 1 18.5 811 0 811 811 "CCD mismatch"  <> <>
  1619 3 -13.333786 5.839132 5.379737 119 " " E "A" 24 -0.22000 -0.22000 "GLU " " CG " "    " 6 0 0 808080  ""  1 1 9 ""  1 ""  <> 0 0 0 1619 1619 1 0 1620 2 1619 1619 1 26.28 812 0 812 812 "CCD mismatch"  <> <>
  1620 2 -13.934694 5.759731 6.777800 119 " " E "A" 24 0.70000 0.70000 "GLU " " CD " "    " 6 0 0 808080  ""  1 1 9 "%UT"  13 ""  <> 0 0 0 1620 1620 1 0 1621 0 1620 1620 1 34.25 813 0 813 813 "CCD mismatch"  83.609294960534 <>
  1621 15 -13.465646 4.960615 7.653870 119 " " E "A" 70 -0.80000 -0.80000 "GLU " " OE1" "    " 8 0 0 FF2E2E  ""  1 1 9 ""  1 ""  <> 0 0 0 1621 1621 1 0 1622 0 1621 1621 1 35.05 814 0 814 814 "CCD mismatch"  <> <>
  1622 18 -14.974851 6.415451 7.048498 119 " " E "A" 70 -0.80000 -0.80000 "GLU " " OE2" "    " 8 -1 0 FF2E2E  ""  1 1 9 ""  1 ""  <> 0 0 0 1622 1622 1 0 1623 0 1622 1622 1 38.72 815 0 815 815 "CCD mismatch"  <> <>
  1623 43 -12.315279 5.211825 3.365854 119 " " E "A" 21 0.30000 0.30000 "GLU " " H  " "    " 1 0 0 FFFFFF  ""  -1 0 1 ""  1 ""  <> 0 0 0 1623 1623 1 0 1624 0 1623 1623 <> 13.7 <> <> <> 1833 <> <> <>
  1624 41 -11.674048 7.956951 3.852416 119 " " E "A" 21 0.06000 0.06000 "GLU " " HA " "    " 1 0 0 FFFFFF  ""  -1 0 1 ""  1 ""  <> 0 0 0 1624 1624 1 0 1625 0 1624 1624 <> 15.56 <> <> <> 1834 <> <> <>
  1625 41 -12.025217 7.409848 6.160582 119 " " E "A" 21 0.06000 0.06000 "GLU " " HB3" "    " 1 0 0 FFFFFF  ""  -1 0 1 ""  1 ""  <> 0 0 0 1625 1625 1 0 1626 0 1625 1625 <> 18.5 <> <> <> 1835 <> <> <>
  1626 41 -11.253214 5.820392 5.957676 119 " " E "A" 21 0.06000 0.06000 "GLU " " HB2" "    " 1 0 0 FFFFFF  ""  -1 0 1 ""  1 ""  <> 0 0 0 1626 1626 1 0 1627 0 1626 1626 <> 18.5 <> <> <> 1836 <> <> <>
  1627 41 -13.235625 4.819943 5.005947 119 " " E "A" 21 0.06000 0.06000 "GLU " " HG3" "    " 1 0 0 FFFFFF  ""  -1 0 1 ""  1 ""  <> 0 0 0 1627 1627 1 0 1628 0 1627 1627 <> 26.28 <> <> <> 1837 <> <> <>
  1628 41 -14.064237 6.345077 4.748420 119 " " E "A" 21 0.06000 0.06000 "GLU " " HG2" "    " 1 0 0 FFFFFF  ""  -1 0 1 ""  1 ""  <> 0 0 0 1628 1628 1 0 1629 0 1628 1628 <> 26.28 <> <> <> 1838 <> <> <>
  1629 25 -9.160173 5.739028 4.009228 120 " " H "A" 38 -0.50000 -0.50000 "HIE " " N  " "    " 7 0 0 2E2EFF  ""  1 1 9 ""  1 ""  <> 0 0 0 1629 1629 1 0 1630 1 1629 1629 1 12.17 816 0 816 816 "CCD mismatch"  <> <>
  1630 3 -7.741006 5.652754 4.078333 120 " " H "A" 24 0.14000 0.14000 "HIE " " CA " "    " 6 0 0 808080  ""  1 1 -70 ""  1 ""  FF2E2E  0 0 0 1630 1630 1 0 1631 1 1630 1630 1 11.83 817 0 817 817 "CCD mismatch"  <> <>
  1631 2 -7.091487 6.366651 2.899472 120 " " H "A" 24 0.50000 0.50000 "HIE " " C  " "    " 6 0 0 808080  ""  1 1 9 ""  1 ""  <> 0 0 0 1631 1631 1 0 1632 0 1631 1631 1 9.4 818 0 818 818 "CCD mismatch"  <> <>
  1632 15 -6.297009 7.239005 3.138432 120 " " H "A" 70 -0.50000 -0.50000 "HIE " " O  " "    " 8 0 0 FF2E2E  ""  1 1 9 ""  1 ""  <> 0 0 0 1632 1632 1 0 1633 0 1632 1632 1 9.48 819 0 819 819 "CCD mismatch"  <> <>
  1633 3 -7.311895 4.136275 4.113758 120 " " H "A" 24 -0.12000 -0.12000 "HIE " " CB " "    " 6 0 0 808080  ""  1 1 9 ""  1 ""  <> 0 0 0 1633 1633 1 0 1634 2 1633 1633 1 10.87 820 0 820 820 "CCD mismatch"  <> <>
  1634 2 -7.723298 3.389708 5.343637 120 " " H "A" 24 0.26000 0.26000 "HIE " " CG " "    " 6 0 0 808080  ""  1 1 9 "%UT"  13 "Flip HIE"  <> 0 0 0 1634 1634 1 0 1635 0 1634 1634 1 13.19 821 0 821 821 "CCD mismatch"  <> "Flip HIE" 
  1635 25 -7.403106 3.811213 6.610598 120 " " H "A" 38 -0.56300 -0.56300 "HIE " " ND1" "    " 7 0 0 2E2EFF  ""  1 1 9 ""  1 ""  <> 0 0 0 1635 1635 1 0 1636 0 1635 1635 1 18.76 822 0 822 822 "CCD mismatch"  <> <>
  1636 2 -8.378150 2.166894 5.396959 120 " " H "A" 24 -0.28600 -0.28600 "HIE " " CD2" "    " 6 0 0 808080  ""  1 1 9 ""  1 ""  <> 0 0 0 1636 1636 1 0 1637 1 1636 1636 1 13.62 823 0 823 823 "CCD mismatch"  <> <>
  1637 2 -7.832716 2.849748 7.428799 120 " " H "A" 24 0.27500 0.27500 "HIE " " CE1" "    " 6 0 0 808080  ""  1 1 9 ""  1 ""  <> 0 0 0 1637 1637 1 0 1638 1 1637 1637 1 16.66 824 0 824 824 "CCD mismatch"  <> <>
  1638 25 -8.436544 1.861613 6.741212 120 " " H "A" 38 -0.25700 -0.25700 "HIE " " NE2" "    " 7 0 0 2E2EFF  ""  1 1 9 ""  1 ""  <> 0 0 0 1638 1638 1 0 1639 1 1638 1638 1 16.62 825 0 825 825 "CCD mismatch"  <> <>
  1639 43 -9.701935 4.909350 3.813706 120 " " H "A" 21 0.30000 0.30000 "HIE " " H  " "    " 1 0 0 FFFFFF  ""  -1 0 1 ""  1 ""  <> 0 0 0 1639 1639 1 0 1640 0 1639 1639 <> 12.17 <> <> <> 1839 <> <> <>
  1640 41 -7.383708 6.080670 5.014990 120 " " H "A" 21 0.06000 0.06000 "HIE " " HA " "    " 1 0 0 FFFFFF  ""  -1 0 1 ""  1 ""  <> 0 0 0 1640 1640 1 0 1641 0 1640 1640 <> 11.83 <> <> <> 1840 <> <> <>
  1641 41 -6.228958 4.027315 4.054794 120 " " H "A" 21 0.06000 0.06000 "HIE " " HB3" "    " 1 0 0 FFFFFF  ""  -1 0 1 ""  1 ""  <> 0 0 0 1641 1641 1 0 1642 0 1641 1641 <> 10.87 <> <> <> 1841 <> <> <>
  1642 41 -7.669044 3.538423 3.275236 120 " " H "A" 21 0.06000 0.06000 "HIE " " HB2" "    " 1 0 0 FFFFFF  ""  -1 0 1 ""  1 ""  <> 0 0 0 1642 1642 1 0 1643 0 1642 1642 <> 10.87 <> <> <> 1842 <> <> <>
  1643 41 -8.593896 1.495498 4.578985 120 " " H "A" 21 0.18700 0.18700 "HIE " " HD2" "    " 1 0 0 FFFFFF  ""  -1 0 1 ""  1 ""  <> 0 0 0 1643 1643 1 0 1644 0 1643 1643 <> 13.62 <> <> <> 1844 <> <> <>
  1644 41 -7.761331 2.738647 8.500695 120 " " H "A" 21 0.07800 0.07800 "HIE " " HE1" "    " 1 0 0 FFFFFF  ""  -1 0 1 ""  1 ""  <> 0 0 0 1644 1644 1 0 1645 0 1644 1644 <> 16.66 <> <> <> 1845 <> <> <>
  1645 25 -7.536367 6.021533 1.745129 121 " " C "A" 38 -0.50000 -0.50000 "CYS " " N  " "    " 7 0 0 2E2EFF  ""  1 1 9 ""  1 ""  <> 0 0 0 1645 1645 1 0 1647 1 1645 1645 1 9.3 826 0 826 826 "CCD mismatch"  <> <>
  1646 3 -7.033867 6.534043 0.466350 121 " " C "A" 24 0.14000 0.14000 "CYS " " CA " "    " 6 0 0 808080  ""  1 1 -70 ""  1 ""  FF2E2E  0 0 0 1646 1646 1 0 1648 1 1646 1646 1 8.75 827 0 827 827 "CCD mismatch"  <> <>
  1647 2 -7.168455 8.063386 0.366922 121 " " C "A" 24 0.50000 0.50000 "CYS " " C  " "    " 6 0 0 808080  ""  1 1 9 ""  1 ""  <> 0 0 0 1647 1647 1 0 1649 0 1647 1647 1 11.23 828 0 828 828 "CCD mismatch"  <> <>
  1648 15 -6.142048 8.620961 -0.015664 121 " " C "A" 70 -0.50000 -0.50000 "CYS " " O  " "    " 8 0 0 FF2E2E  ""  1 1 9 ""  1 ""  <> 0 0 0 1648 1648 1 0 1650 0 1648 1648 1 8.59 829 0 829 829 "CCD mismatch"  <> <>
  1649 3 -7.679653 5.802812 -0.717431 121 " " C "A" 24 0.02000 0.02000 "CYS " " CB " "    " 6 0 0 808080  ""  1 1 9 ""  1 ""  <> 0 0 0 1649 1649 1 0 1651 2 1649 1649 1 14.08 830 0 830 830 "CCD mismatch"  <> <>
  1650 49 -7.403355 4.046864 -0.758437 121 " " C "A" 143 -0.33500 -0.33500 "CYS " " SG " "    " 16 0 0 FFFF6B  ""  1 1 9 "%UT"  13 ""  <> 0 0 0 1650 1650 1 0 1652 1 1650 1650 1 16.1 831 0 831 831 "CCD mismatch"  <> <>
  1651 43 -8.238014 5.298309 1.676294 121 " " C "A" 21 0.30000 0.30000 "CYS " " H  " "    " 1 0 0 FFFFFF  ""  -1 0 1 ""  1 ""  <> 0 0 0 1651 1651 1 0 1653 0 1651 1651 <> 9.3 <> <> <> 1846 <> <> <>
  1652 41 -5.962441 6.354922 0.376561 121 " " C "A" 21 0.06000 0.06000 "CYS " " HA " "    " 1 0 0 FFFFFF  ""  -1 0 1 ""  1 ""  <> 0 0 0 1652 1652 1 0 1654 0 1652 1652 <> 8.75 <> <> <> 1847 <> <> <>
  1653 41 -7.125731 6.184766 -1.574975 121 " " C "A" 21 0.08000 0.08000 "CYS " " HB3" "    " 1 0 0 FFFFFF  ""  -1 0 1 ""  1 ""  <> 0 0 0 1653 1653 1 0 1655 0 1653 1653 <> 14.08 <> <> <> 1848 <> <> <>
  1654 41 -8.730924 6.047458 -0.869339 121 " " C "A" 21 0.08000 0.08000 "CYS " " HB2" "    " 1 0 0 FFFFFF  ""  -1 0 1 ""  1 ""  <> 0 0 0 1654 1654 1 0 1656 0 1654 1654 <> 14.08 <> <> <> 1849 <> <> <>
  1655 41 -8.080213 3.776658 0.361272 121 " " C "A" 21 0.15500 0.15500 "CYS " " HG " "    " 1 0 0 FFFFFF  ""  -1 0 1 ""  1 ""  <> 0 0 0 1655 1655 1 0 1657 0 1655 1655 <> 16.1 <> <> <> 1850 <> <> <>
  1656 25 -8.260893 8.745065 0.822351 122 " " R "A" 38 -0.50000 -0.50000 "ARG " " N  " "    " 7 0 0 2E2EFF  ""  1 1 9 ""  1 ""  <> 0 0 0 1656 1656 1 0 1658 1 1656 1656 1 9.91 832 0 832 832 "CCD mismatch"  <> <>
  1657 3 -8.502904 10.209506 0.947238 122 " " R "A" 24 0.14000 0.14000 "ARG " " CA " "    " 6 0 0 808080  ""  1 1 -70 ""  1 ""  FF2E2E  0 0 0 1657 1657 1 0 1659 1 1657 1657 1 13 833 0 833 833 "CCD mismatch"  <> <>
  1658 2 -7.593800 10.864387 1.991296 122 " " R "A" 24 0.50000 0.50000 "ARG " " C  " "    " 6 0 0 808080  ""  1 1 9 ""  1 ""  <> 0 0 0 1658 1658 1 0 1660 0 1658 1658 1 12.03 834 0 834 834 "CCD mismatch"  <> <>
  1659 15 -7.506637 12.085193 1.962832 122 " " R "A" 70 -0.50000 -0.50000 "ARG " " O  " "    " 8 0 0 FF2E2E  ""  1 1 9 ""  1 ""  <> 0 0 0 1659 1659 1 0 1661 0 1659 1659 1 9.56 835 0 835 835 "CCD mismatch"  <> <>
  1660 3 -9.957006 10.435647 1.198040 122 " " R "A" 24 -0.12000 -0.12000 "ARG " " CB " "    " 6 0 0 808080  ""  1 1 9 ""  1 ""  <> 0 0 0 1660 1660 1 0 1662 2 1660 1660 1 14.97 836 0 836 836 "CCD mismatch"  <> <>
  1661 3 -10.833981 10.103267 -0.022232 122 " " R "A" 24 -0.05000 -0.05000 "ARG " " CG " "    " 6 0 0 808080  ""  1 1 9 ""  1 ""  <> 0 0 0 1661 1661 1 0 1663 2 1661 1661 1 22.15 837 0 837 837 "CCD mismatch"  <> <>
  1662 3 -12.411157 10.376545 0.153511 122 " " R "A" 24 0.19000 0.19000 "ARG " " CD " "    " 6 0 0 808080  ""  1 1 9 ""  1 ""  <> 0 0 0 1662 1662 1 0 1664 2 1662 1662 1 29 838 0 838 838 "CCD mismatch"  <> <>
  1663 25 -12.883708 9.910067 1.418942 122 " " R "A" 38 -0.69997 -0.69997 "ARG " " NE " "    " 7 0 0 2E2EFF  ""  1 1 9 ""  1 ""  <> 0 0 0 1663 1663 1 0 1665 1 1663 1663 1 31.99 839 0 839 839 "CCD mismatch"  <> <>
  1664 2 -14.126463 9.560950 1.737281 122 " " R "A" 24 0.63990 0.63990 "ARG " " CZ " "    " 6 0 0 808080  ""  1 1 9 ""  1 ""  <> 0 0 0 1664 1664 1 0 1666 0 1664 1664 1 37.96 840 0 840 840 "CCD mismatch"  <> <>
  1665 25 -15.142276 9.417105 0.898378 122 " " R "A" 38 -0.79997 -0.79997 "ARG " " NH1" "    " 7 0 0 2E2EFF  ""  1 1 9 ""  1 ""  <> 0 0 0 1665 1665 1 0 1667 2 1665 1665 1 37.23 841 0 841 841 "CCD mismatch"  <> <>
  1666 31 -14.350475 9.192175 3.024658 122 " " R "A" 38 -0.79997 -0.79997 "ARG " " NH2" "    " 7 1 0 2E2EFF  ""  1 1 9 ""  1 ""  <> 0 0 0 1666 1666 1 0 1668 2 1666 1666 1 38.85 842 0 842 842 "CCD mismatch"  <> <>
  1667 43 -8.985447 8.165670 1.221628 122 " " R "A" 21 0.30000 0.30000 "ARG " " H  " "    " 1 0 0 FFFFFF  ""  -1 0 1 ""  1 ""  <> 0 0 0 1667 1667 1 0 1669 0 1667 1667 <> 9.91 <> <> <> 1851 <> <> <>
  1668 41 -8.269696 10.686109 -0.004898 122 " " R "A" 21 0.06000 0.06000 "ARG " " HA " "    " 1 0 0 FFFFFF  ""  -1 0 1 ""  1 ""  <> 0 0 0 1668 1668 1 0 1670 0 1668 1668 <> 13 <> <> <> 1852 <> <> <>
  1669 41 -10.015939 11.504375 1.404069 122 " " R "A" 21 0.06000 0.06000 "ARG " " HB3" "    " 1 0 0 FFFFFF  ""  -1 0 1 ""  1 ""  <> 0 0 0 1669 1669 1 0 1671 0 1669 1669 <> 14.97 <> <> <> 1853 <> <> <>
  1670 41 -10.261498 9.924532 2.111355 122 " " R "A" 21 0.06000 0.06000 "ARG " " HB2" "    " 1 0 0 FFFFFF  ""  -1 0 1 ""  1 ""  <> 0 0 0 1670 1670 1 0 1672 0 1670 1670 <> 14.97 <> <> <> 1854 <> <> <>
  1671 41 -10.536420 9.135535 -0.426030 122 " " R "A" 21 0.06000 0.06000 "ARG " " HG3" "    " 1 0 0 FFFFFF  ""  -1 0 1 ""  1 ""  <> 0 0 0 1671 1671 1 0 1673 0 1671 1671 <> 22.15 <> <> <> 1855 <> <> <>
  1672 41 -10.353343 10.832295 -0.674614 122 " " R "A" 21 0.06000 0.06000 "ARG " " HG2" "    " 1 0 0 FFFFFF  ""  -1 0 1 ""  1 ""  <> 0 0 0 1672 1672 1 0 1674 0 1672 1672 <> 22.15 <> <> <> 1856 <> <> <>
  1673 41 -12.996430 9.721928 -0.492271 122 " " R "A" 21 0.06000 0.06000 "ARG " " HD3" "    " 1 0 0 FFFFFF  ""  -1 0 1 ""  1 ""  <> 0 0 0 1673 1673 1 0 1675 0 1673 1673 <> 29 <> <> <> 1857 <> <> <>
  1674 41 -12.627805 11.408010 -0.124418 122 " " R "A" 21 0.06000 0.06000 "ARG " " HD2" "    " 1 0 0 FFFFFF  ""  -1 0 1 ""  1 ""  <> 0 0 0 1674 1674 1 0 1676 0 1674 1674 <> 29 <> <> <> 1858 <> <> <>
  1675 43 -12.278415 9.834844 2.223964 122 " " R "A" 21 0.44000 0.44000 "ARG " " HE " "    " 1 0 0 FFFFFF  ""  -1 0 1 ""  1 ""  <> 0 0 0 1675 1675 1 0 1677 0 1675 1675 <> 31.99 <> <> <> 1859 <> <> <>
  1676 43 -16.012310 9.013350 1.214803 122 " " R "A" 21 0.46000 0.46000 "ARG " "HH12" "    " 1 0 0 FFFFFF  ""  -1 0 1 ""  1 ""  <> 0 0 0 1676 1676 1 0 1678 0 1676 1676 <> 37.23 <> <> <> 1860 <> <> <>
  1677 43 -15.092130 9.801068 -0.034444 122 " " R "A" 21 0.46000 0.46000 "ARG " "HH11" "    " 1 0 0 FFFFFF  ""  -1 0 1 ""  1 ""  <> 0 0 0 1677 1677 1 0 1679 0 1677 1677 <> 37.23 <> <> <> 1861 <> <> <>
  1678 44 -13.728513 9.336164 3.807302 122 " " R "A" 21 0.46000 0.46000 "ARG " "HH22" "    " 1 0 0 FFFFFF  ""  -1 0 1 ""  1 ""  <> 0 0 0 1678 1678 1 0 1680 0 1678 1678 <> 38.85 <> <> <> 1862 <> <> <>
  1679 44 -15.007789 8.446786 3.204750 122 " " R "A" 21 0.46000 0.46000 "ARG " "HH21" "    " 1 0 0 FFFFFF  ""  -1 0 1 ""  1 ""  <> 0 0 0 1679 1679 1 0 1681 0 1679 1679 <> 38.85 <> <> <> 1863 <> <> <>
  1680 25 -6.912969 10.154905 2.859156 123 " " K "A" 38 -0.50000 -0.50000 "LYS " " N  " "    " 7 0 0 2E2EFF  ""  1 1 9 ""  1 ""  <> 0 0 0 1680 1680 1 0 1682 1 1680 1680 1 9.79 843 0 843 843 "CCD mismatch"  <> <>
  1681 3 -5.831155 10.623037 3.710705 123 " " K "A" 24 0.14000 0.14000 "LYS " " CA " "    " 6 0 0 808080  ""  1 1 -70 ""  1 ""  FF2E2E  0 0 0 1681 1681 1 0 1683 1 1681 1681 1 11.76 844 0 844 844 "CCD mismatch"  <> <>
  1682 2 -4.452377 10.444023 2.999461 123 " " K "A" 24 0.50000 0.50000 "LYS " " C  " "    " 6 0 0 808080  ""  1 1 9 ""  1 ""  <> 0 0 0 1682 1682 1 0 1684 0 1682 1682 1 10.03 845 0 845 845 "CCD mismatch"  <> <>
  1683 15 -3.733139 11.444196 2.962906 123 " " K "A" 70 -0.50000 -0.50000 "LYS " " O  " "    " 8 0 0 FF2E2E  ""  1 1 9 ""  1 ""  <> 0 0 0 1683 1683 1 0 1685 0 1683 1683 1 9.08 846 0 846 846 "CCD mismatch"  <> <>
  1684 3 -5.788991 9.922639 5.102197 123 " " K "A" 24 -0.12000 -0.12000 "LYS " " CB " "    " 6 0 0 808080  ""  1 1 9 ""  1 ""  <> 0 0 0 1684 1684 1 0 1686 2 1684 1684 1 14.19 847 0 847 847 "CCD mismatch"  <> <>
  1685 3 -7.044585 9.661333 5.772909 123 " " K "A" 24 -0.12000 -0.12000 "LYS " " CG " "    " 6 0 0 808080  ""  1 1 9 ""  1 ""  <> 0 0 0 1685 1685 1 0 1687 2 1685 1685 1 18.33 848 0 848 848 "CCD mismatch"  <> <>
  1686 3 -7.928052 10.835603 6.122865 123 " " K "A" 24 -0.12000 -0.12000 "LYS " " CD " "    " 6 0 0 808080  ""  1 1 9 ""  1 ""  <> 0 0 0 1686 1686 1 0 1688 2 1686 1686 1 23.14 849 0 849 849 "CCD mismatch"  <> <>
  1687 3 -9.177680 10.370998 6.920701 123 " " K "A" 24 0.19000 0.19000 "LYS " " CE " "    " 6 0 0 808080  ""  1 1 9 ""  1 ""  <> 0 0 0 1687 1687 1 0 1689 2 1687 1687 1 32.3 850 0 850 850 "CCD mismatch"  <> <>
  1688 32 -9.625329 11.330510 7.879571 123 " " K "A" 38 -0.30000 -0.30000 "LYS " " NZ " "    " 7 1 0 2E2EFF  ""  1 1 9 "%UT"  13 ""  <> 0 0 0 1688 1688 1 0 1690 3 1688 1688 1 21.12 851 0 851 851 "CCD mismatch"  <> <>
  1689 43 -7.045784 9.153790 2.874296 123 " " K "A" 21 0.30000 0.30000 "LYS " " H  " "    " 1 0 0 FFFFFF  ""  -1 0 1 ""  1 ""  <> 0 0 0 1689 1689 1 0 1691 0 1689 1689 <> 9.79 <> <> <> 1864 <> <> <>
  1690 41 -5.896733 11.692900 3.908675 123 " " K "A" 21 0.06000 0.06000 "LYS " " HA " "    " 1 0 0 FFFFFF  ""  -1 0 1 ""  1 ""  <> 0 0 0 1690 1690 1 0 1692 0 1690 1690 <> 11.76 <> <> <> 1865 <> <> <>
  1691 41 -5.014653 10.486834 5.621990 123 " " K "A" 21 0.06000 0.06000 "LYS " " HB3" "    " 1 0 0 FFFFFF  ""  -1 0 1 ""  1 ""  <> 0 0 0 1691 1691 1 0 1693 0 1691 1691 <> 14.19 <> <> <> 1866 <> <> <>
  1692 41 -5.350581 8.961635 4.833186 123 " " K "A" 21 0.06000 0.06000 "LYS " " HB2" "    " 1 0 0 FFFFFF  ""  -1 0 1 ""  1 ""  <> 0 0 0 1692 1692 1 0 1694 0 1692 1692 <> 14.19 <> <> <> 1867 <> <> <>
  1693 41 -6.929723 8.973844 6.610922 123 " " K "A" 21 0.06000 0.06000 "LYS " " HG3" "    " 1 0 0 FFFFFF  ""  -1 0 1 ""  1 ""  <> 0 0 0 1693 1693 1 0 1695 0 1693 1693 <> 18.33 <> <> <> 1868 <> <> <>
  1694 41 -7.526817 9.037804 5.020072 123 " " K "A" 21 0.06000 0.06000 "LYS " " HG2" "    " 1 0 0 FFFFFF  ""  -1 0 1 ""  1 ""  <> 0 0 0 1694 1694 1 0 1696 0 1694 1694 <> 18.33 <> <> <> 1869 <> <> <>
  1695 41 -8.358762 11.303072 5.237392 123 " " K "A" 21 0.06000 0.06000 "LYS " " HD3" "    " 1 0 0 FFFFFF  ""  -1 0 1 ""  1 ""  <> 0 0 0 1695 1695 1 0 1697 0 1695 1695 <> 23.14 <> <> <> 1870 <> <> <>
  1696 41 -7.353284 11.592723 6.656262 123 " " K "A" 21 0.06000 0.06000 "LYS " " HD2" "    " 1 0 0 FFFFFF  ""  -1 0 1 ""  1 ""  <> 0 0 0 1696 1696 1 0 1698 0 1696 1696 <> 23.14 <> <> <> 1871 <> <> <>
  1697 41 -8.824806 9.599451 7.605021 123 " " K "A" 21 0.06000 0.06000 "LYS " " HE3" "    " 1 0 0 FFFFFF  ""  -1 0 1 ""  1 ""  <> 0 0 0 1697 1697 1 0 1699 0 1697 1697 <> 32.3 <> <> <> 1872 <> <> <>
  1698 41 -9.926684 9.912435 6.275088 123 " " K "A" 21 0.06000 0.06000 "LYS " " HE2" "    " 1 0 0 FFFFFF  ""  -1 0 1 ""  1 ""  <> 0 0 0 1698 1698 1 0 1700 0 1698 1698 <> 32.3 <> <> <> 1873 <> <> <>
  1699 44 -8.814888 11.561731 8.436184 123 " " K "A" 21 0.33000 0.33000 "LYS " " HZ1" "    " 1 0 0 FFFFFF  ""  -1 0 1 ""  1 ""  <> 0 0 0 1699 1699 1 0 1701 0 1699 1699 <> 21.12 <> <> <> 1874 <> <> <>
  1700 44 -10.147470 12.111455 7.508633 123 " " K "A" 21 0.33000 0.33000 "LYS " " HZ2" "    " 1 0 0 FFFFFF  ""  -1 0 1 ""  1 ""  <> 0 0 0 1700 1700 1 0 1702 0 1700 1700 <> 21.12 <> <> <> 1875 <> <> <>
  1701 44 -10.278274 10.957125 8.553622 123 " " K "A" 21 0.33000 0.33000 "LYS " " HZ3" "    " 1 0 0 FFFFFF  ""  -1 0 1 ""  1 ""  <> 0 0 0 1701 1701 1 0 1703 0 1701 1701 <> 21.12 <> <> <> 1876 <> <> <>
  1702 25 -4.214278 9.249203 2.389099 124 " " V "A" 38 -0.50000 -0.50000 "VAL " " N  " "    " 7 0 0 2E2EFF  ""  1 1 9 ""  1 ""  <> 0 0 0 1702 1702 1 0 1704 1 1702 1702 1 7.59 852 0 852 852 "CCD mismatch"  <> <>
  1703 3 -2.968050 8.879706 1.733056 124 " " V "A" 24 0.14000 0.14000 "VAL " " CA " "    " 6 0 0 808080  ""  1 1 -70 ""  1 ""  FF2E2E  0 0 0 1703 1703 1 0 1705 1 1703 1703 1 8.72 853 0 853 853 "CCD mismatch"  <> <>
  1704 2 -2.654517 9.723360 0.479694 124 " " V "A" 24 0.50000 0.50000 "VAL " " C  " "    " 6 0 0 808080  ""  1 1 9 ""  1 ""  <> 0 0 0 1704 1704 1 0 1706 0 1704 1704 1 9.49 854 0 854 854 "CCD mismatch"  <> <>
  1705 15 -1.525820 10.299373 0.353615 124 " " V "A" 70 -0.50000 -0.50000 "VAL " " O  " "    " 8 0 0 FF2E2E  ""  1 1 9 ""  1 ""  <> 0 0 0 1705 1705 1 0 1707 0 1705 1705 1 8.53 855 0 855 855 "CCD mismatch"  <> <>
  1706 3 -3.000335 7.418568 1.209276 124 " " V "A" 24 -0.06000 -0.06000 "VAL " " CB " "    " 6 0 0 808080  ""  1 1 9 ""  1 ""  <> 0 0 0 1706 1706 1 0 1708 1 1706 1706 1 8.05 856 0 856 856 "CCD mismatch"  <> <>
  1707 3 -1.691740 7.004362 0.498922 124 " " V "A" 24 -0.18000 -0.18000 "VAL " " CG1" "    " 6 0 0 808080  ""  1 1 9 ""  1 ""  <> 0 0 0 1707 1707 1 0 1709 3 1707 1707 1 8.66 857 0 857 857 "CCD mismatch"  <> <>
  1708 3 -3.310655 6.355319 2.355389 124 " " V "A" 24 -0.18000 -0.18000 "VAL " " CG2" "    " 6 0 0 808080  ""  1 1 9 ""  1 ""  <> 0 0 0 1708 1708 1 0 1710 3 1708 1708 1 9.05 858 0 858 858 "CCD mismatch"  <> <>
  1709 43 -4.883809 8.513661 2.564617 124 " " V "A" 21 0.30000 0.30000 "VAL " " H  " "    " 1 0 0 FFFFFF  ""  -1 0 1 ""  1 ""  <> 0 0 0 1709 1709 1 0 1711 0 1709 1709 <> 7.59 <> <> <> 1877 <> <> <>
  1710 41 -2.115566 8.977633 2.405202 124 " " V "A" 21 0.06000 0.06000 "VAL " " HA " "    " 1 0 0 FFFFFF  ""  -1 0 1 ""  1 ""  <> 0 0 0 1710 1710 1 0 1712 0 1710 1710 <> 8.72 <> <> <> 1878 <> <> <>
  1711 41 -3.868071 7.311250 0.558417 124 " " V "A" 21 0.06000 0.06000 "VAL " " HB " "    " 1 0 0 FFFFFF  ""  -1 0 1 ""  1 ""  <> 0 0 0 1711 1711 1 0 1713 0 1711 1711 <> 8.05 <> <> <> 1879 <> <> <>
  1712 41 -0.857716 6.978397 1.200228 124 " " V "A" 21 0.06000 0.06000 "VAL " "HG11" "    " 1 0 0 FFFFFF  ""  -1 0 1 ""  1 ""  <> 0 0 0 1712 1712 1 0 1714 0 1712 1712 <> 8.66 <> <> <> 1880 <> <> <>
  1713 41 -1.662883 5.945752 0.240830 124 " " V "A" 21 0.06000 0.06000 "VAL " "HG12" "    " 1 0 0 FFFFFF  ""  -1 0 1 ""  1 ""  <> 0 0 0 1713 1713 1 0 1715 0 1713 1713 <> 8.66 <> <> <> 1881 <> <> <>
  1714 41 -1.460222 7.600432 -0.383801 124 " " V "A" 21 0.06000 0.06000 "VAL " "HG13" "    " 1 0 0 FFFFFF  ""  -1 0 1 ""  1 ""  <> 0 0 0 1714 1714 1 0 1716 0 1714 1714 <> 8.66 <> <> <> 1882 <> <> <>
  1715 41 -2.430954 6.277004 2.994211 124 " " V "A" 21 0.06000 0.06000 "VAL " "HG21" "    " 1 0 0 FFFFFF  ""  -1 0 1 ""  1 ""  <> 0 0 0 1715 1715 1 0 1717 0 1715 1715 <> 9.05 <> <> <> 1883 <> <> <>
  1716 41 -3.962482 6.631609 3.184175 124 " " V "A" 21 0.06000 0.06000 "VAL " "HG22" "    " 1 0 0 FFFFFF  ""  -1 0 1 ""  1 ""  <> 0 0 0 1716 1716 1 0 1718 0 1716 1716 <> 9.05 <> <> <> 1884 <> <> <>
  1717 41 -3.533512 5.358091 1.975955 124 " " V "A" 21 0.06000 0.06000 "VAL " "HG23" "    " 1 0 0 FFFFFF  ""  -1 0 1 ""  1 ""  <> 0 0 0 1717 1717 1 0 1719 0 1717 1717 <> 9.05 <> <> <> 1885 <> <> <>
  1718 25 -3.663574 9.958340 -0.371529 125 " " N "A" 38 -0.50000 -0.50000 "ASN " " N  " "    " 7 0 0 2E2EFF  ""  1 1 9 ""  1 ""  <> 0 0 0 1718 1718 1 0 1720 1 1718 1718 1 9.23 859 0 859 859 "CCD mismatch"  <> <>
  1719 3 -3.523560 10.761747 -1.642798 125 " " N "A" 24 0.14000 0.14000 "ASN " " CA " "    " 6 0 0 808080  ""  1 1 -70 ""  1 ""  FF2E2E  0 0 0 1719 1719 1 0 1721 1 1719 1719 1 10.72 860 0 860 860 "CCD mismatch"  <> <>
  1720 2 -3.090055 12.177367 -1.493723 125 " " N "A" 24 0.50000 0.50000 "ASN " " C  " "    " 6 0 0 808080  ""  1 1 9 ""  1 ""  <> 0 0 0 1720 1720 1 0 1722 0 1720 1720 1 8.85 861 0 861 861 "CCD mismatch"  <> <>
  1721 15 -2.640275 12.794142 -2.446594 125 " " N "A" 70 -0.50000 -0.50000 "ASN " " O  " "    " 8 0 0 FF2E2E  ""  1 1 9 ""  1 ""  <> 0 0 0 1721 1721 1 0 1723 0 1721 1721 1 12.34 862 0 862 862 "CCD mismatch"  <> <>
  1722 3 -4.920253 10.912925 -2.311940 125 " " N "A" 24 -0.12000 -0.12000 "ASN " " CB " "    " 6 0 0 808080  ""  1 1 9 ""  1 ""  <> 0 0 0 1722 1722 1 0 1724 2 1722 1722 1 9.96 863 0 863 863 "CCD mismatch"  <> <>
  1723 2 -5.447059 9.607861 -2.907676 125 " " N "A" 24 0.50000 0.50000 "ASN " " CG " "    " 6 0 0 808080  ""  1 1 9 "%UT"  13 "Flip"  <> 0 0 0 1723 1723 1 0 1725 0 1723 1723 1 11.44 864 0 864 864 "CCD mismatch"  <> "Flip" 
  1724 15 -4.701209 8.673643 -3.264151 125 " " N "A" 70 -0.50000 -0.50000 "ASN " " OD1" "    " 8 0 0 FF2E2E  ""  1 1 9 ""  1 ""  <> 0 0 0 1724 1724 1 0 1726 0 1724 1724 1 14.08 865 0 865 865 "CCD mismatch"  <> <>
  1725 25 -6.731991 9.585941 -3.182862 125 " " N "A" 38 -0.76000 -0.76000 "ASN " " ND2" "    " 7 0 0 2E2EFF  ""  1 1 9 ""  1 ""  <> 0 0 0 1725 1725 1 0 1727 2 1725 1725 1 7.45 866 0 866 866 "CCD mismatch"  <> <>
  1726 43 -4.558790 9.556451 -0.132418 125 " " N "A" 21 0.30000 0.30000 "ASN " " H  " "    " 1 0 0 FFFFFF  ""  -1 0 1 ""  1 ""  <> 0 0 0 1726 1726 1 0 1728 0 1726 1726 <> 9.23 <> <> <> 1886 <> <> <>
  1727 41 -2.842977 10.229900 -2.307662 125 " " N "A" 21 0.06000 0.06000 "ASN " " HA " "    " 1 0 0 FFFFFF  ""  -1 0 1 ""  1 ""  <> 0 0 0 1727 1727 1 0 1729 0 1727 1727 <> 10.72 <> <> <> 1887 <> <> <>
  1728 41 -5.009591 11.746473 -3.008587 125 " " N "A" 21 0.06000 0.06000 "ASN " " HB3" "    " 1 0 0 FFFFFF  ""  -1 0 1 ""  1 ""  <> 0 0 0 1728 1728 1 0 1730 0 1728 1728 <> 9.96 <> <> <> 1888 <> <> <>
  1729 41 -5.565374 11.355177 -1.552774 125 " " N "A" 21 0.06000 0.06000 "ASN " " HB2" "    " 1 0 0 FFFFFF  ""  -1 0 1 ""  1 ""  <> 0 0 0 1729 1729 1 0 1731 0 1729 1729 <> 9.96 <> <> <> 1889 <> <> <>
  1730 43 -7.170124 8.923938 -3.807277 125 " " N "A" 21 0.38000 0.38000 "ASN " "HD22" "    " 1 0 0 FFFFFF  ""  -1 0 1 ""  1 ""  <> 0 0 0 1730 1730 1 0 1732 0 1730 1730 <> 7.45 <> <> <> 1890 <> <> <>
  1731 43 -7.301674 10.337478 -2.821263 125 " " N "A" 21 0.38000 0.38000 "ASN " "HD21" "    " 1 0 0 FFFFFF  ""  -1 0 1 ""  1 ""  <> 0 0 0 1731 1731 1 0 1733 0 1731 1731 <> 7.45 <> <> <> 1891 <> <> <>
  1732 25 -3.208253 12.722505 -0.297221 126 " " E "A" 38 -0.50000 -0.50000 "GLU " " N  " "    " 7 0 0 2E2EFF  ""  1 1 9 ""  1 ""  <> 0 0 0 1732 1732 1 0 1734 1 1732 1732 1 8.44 867 0 867 867 "CCD mismatch"  <> <>
  1733 3 -2.652565 14.060967 -0.011218 126 " " E "A" 24 0.14000 0.14000 "GLU " " CA " "    " 6 0 0 808080  ""  1 1 -70 ""  1 ""  FF2E2E  0 0 0 1733 1733 1 0 1735 1 1733 1733 1 8.4 868 0 868 868 "CCD mismatch"  <> <>
  1734 2 -1.120024 14.044435 0.172005 126 " " E "A" 24 0.50000 0.50000 "GLU " " C  " "    " 6 0 0 808080  ""  1 1 9 ""  1 ""  <> 0 0 0 1734 1734 1 0 1736 0 1734 1734 1 10.18 869 0 869 869 "CCD mismatch"  <> <>
  1735 15 -0.489273 14.909503 -0.356141 126 " " E "A" 70 -0.50000 -0.50000 "GLU " " O  " "    " 8 0 0 FF2E2E  ""  1 1 9 ""  1 ""  <> 0 0 0 1735 1735 1 0 1737 0 1735 1735 1 11.29 870 0 870 870 "CCD mismatch"  <> <>
  1736 3 -3.339167 14.583221 1.275950 126 " " E "A" 24 -0.12000 -0.12000 "GLU " " CB " "    " 6 0 0 808080  ""  1 1 9 ""  1 ""  <> 0 0 0 1736 1736 1 0 1738 2 1736 1736 1 9.58 871 0 871 871 "CCD mismatch"  <> <>
  1737 3 -4.863436 14.592380 1.187126 126 " " E "A" 24 -0.22000 -0.22000 "GLU " " CG " "    " 6 0 0 808080  ""  1 1 9 ""  1 ""  <> 0 0 0 1737 1737 1 0 1739 2 1737 1737 1 16.15 872 0 872 872 "CCD mismatch"  <> <>
  1738 2 -5.540181 15.048882 2.510330 126 " " E "A" 24 0.70000 0.70000 "GLU " " CD " "    " 6 0 0 808080  ""  1 1 9 "%UT"  13 ""  <> 0 0 0 1738 1738 1 0 1740 0 1738 1738 1 23.38 873 0 873 873 "CCD mismatch"  <> <>
  1739 15 -5.078722 14.738994 3.623683 126 " " E "A" 70 -0.80000 -0.80000 "GLU " " OE1" "    " 8 0 0 FF2E2E  ""  1 1 9 ""  1 ""  <> 0 0 0 1739 1739 1 0 1741 0 1739 1739 1 25.9 874 0 874 874 "CCD mismatch"  <> <>
  1740 18 -6.597664 15.678662 2.410035 126 " " E "A" 70 -0.80000 -0.80000 "GLU " " OE2" "    " 8 -1 0 FF2E2E  ""  1 1 9 ""  1 ""  <> 0 0 0 1740 1740 1 0 1742 0 1740 1740 1 27.68 875 0 875 875 "CCD mismatch"  <> <>
  1741 43 -3.439202 12.098034 0.462252 126 " " E "A" 21 0.30000 0.30000 "GLU " " H  " "    " 1 0 0 FFFFFF  ""  -1 0 1 ""  1 ""  <> 0 0 0 1741 1741 1 0 1743 0 1741 1741 <> 8.44 <> <> <> 1892 <> <> <>
  1742 41 -2.877953 14.860571 -0.716863 126 " " E "A" 21 0.06000 0.06000 "GLU " " HA " "    " 1 0 0 FFFFFF  ""  -1 0 1 ""  1 ""  <> 0 0 0 1742 1742 1 0 1744 0 1742 1742 <> 8.4 <> <> <> 1893 <> <> <>
  1743 41 -2.995209 15.607656 1.418521 126 " " E "A" 21 0.06000 0.06000 "GLU " " HB3" "    " 1 0 0 FFFFFF  ""  -1 0 1 ""  1 ""  <> 0 0 0 1743 1743 1 0 1745 0 1743 1743 <> 9.58 <> <> <> 1894 <> <> <>
  1744 41 -3.006602 14.037353 2.158860 126 " " E "A" 21 0.06000 0.06000 "GLU " " HB2" "    " 1 0 0 FFFFFF  ""  -1 0 1 ""  1 ""  <> 0 0 0 1744 1744 1 0 1746 0 1744 1744 <> 9.58 <> <> <> 1895 <> <> <>
  1745 41 -5.300954 13.597390 1.105441 126 " " E "A" 21 0.06000 0.06000 "GLU " " HG3" "    " 1 0 0 FFFFFF  ""  -1 0 1 ""  1 ""  <> 0 0 0 1745 1745 1 0 1747 0 1745 1745 <> 16.15 <> <> <> 1896 <> <> <>
  1746 41 -5.215280 15.188711 0.345286 126 " " E "A" 21 0.06000 0.06000 "GLU " " HG2" "    " 1 0 0 FFFFFF  ""  -1 0 1 ""  1 ""  <> 0 0 0 1746 1746 1 0 1748 0 1746 1746 <> 16.15 <> <> <> 1897 <> <> <>
  1747 25 -0.724018 12.988052 0.874888 127 " " Y "A" 38 -0.50000 -0.50000 "TYR " " N  " "    " 7 0 0 2E2EFF  ""  1 1 9 ""  1 ""  <> 0 0 0 1747 1747 1 0 1749 1 1747 1747 1 8.73 876 0 876 876 "CCD mismatch"  <> <>
  1748 3 0.670170 12.753524 1.043521 127 " " Y "A" 24 0.14000 0.14000 "TYR " " CA " "    " 6 0 0 808080  ""  1 1 -70 ""  1 ""  FF2E2E  0 0 0 1748 1748 1 0 1750 1 1748 1748 1 10.64 877 0 877 877 "CCD mismatch"  <> <>
  1749 2 1.388324 12.226908 -0.247777 127 " " Y "A" 24 0.50000 0.50000 "TYR " " C  " "    " 6 0 0 808080  ""  1 1 9 ""  1 ""  <> 0 0 0 1749 1749 1 0 1751 0 1749 1749 1 13.64 878 0 878 878 "CCD mismatch"  <> <>
  1750 15 2.596114 12.573079 -0.380747 127 " " Y "A" 70 -0.50000 -0.50000 "TYR " " O  " "    " 8 0 0 FF2E2E  ""  1 1 9 ""  1 ""  <> 0 0 0 1750 1750 1 0 1752 0 1750 1750 1 13.33 879 0 879 879 "CCD mismatch"  <> <>
  1751 3 0.961256 11.797831 2.191027 127 " " Y "A" 24 -0.00500 -0.00500 "TYR " " CB " "    " 6 0 0 808080  ""  1 1 9 ""  1 ""  <> 0 0 0 1751 1751 1 0 1753 2 1751 1751 1 10.38 880 0 880 880 "CCD mismatch"  <> <>
  1752 2 0.424843 12.309757 3.532350 127 " " Y "A" 24 -0.11500 -0.11500 "TYR " " CG " "    " 6 0 0 808080  ""  1 1 9 ""  1 ""  <> 0 0 0 1752 1752 1 0 1754 0 1752 1752 1 12.71 881 0 881 881 "CCD mismatch"  <> <>
  1753 2 -0.757258 11.802969 4.035026 127 " " Y "A" 24 -0.11500 -0.11500 "TYR " " CD1" "    " 6 0 0 808080  ""  1 1 9 ""  1 ""  <> 0 0 0 1753 1753 1 0 1755 1 1753 1753 1 15.75 882 0 882 882 "CCD mismatch"  <> <>
  1754 2 1.147999 13.348099 4.174295 127 " " Y "A" 24 -0.11500 -0.11500 "TYR " " CD2" "    " 6 0 0 808080  ""  1 1 9 ""  1 ""  <> 0 0 0 1754 1754 1 0 1756 1 1754 1754 1 14.82 883 0 883 883 "CCD mismatch"  <> <>
  1755 2 -1.231258 12.347530 5.282402 127 " " Y "A" 24 -0.11500 -0.11500 "TYR " " CE1" "    " 6 0 0 808080  ""  1 1 9 ""  1 ""  <> 0 0 0 1755 1755 1 0 1757 1 1755 1755 1 17.53 884 0 884 884 "CCD mismatch"  <> <>
  1756 2 0.683331 13.831056 5.426472 127 " " Y "A" 24 -0.11500 -0.11500 "TYR " " CE2" "    " 6 0 0 808080  ""  1 1 9 ""  1 ""  <> 0 0 0 1756 1756 1 0 1758 1 1756 1756 1 20.56 885 0 885 885 "CCD mismatch"  <> <>
  1757 2 -0.511431 13.389389 5.908439 127 " " Y "A" 24 0.15000 0.15000 "TYR " " CZ " "    " 6 0 0 808080  ""  1 1 9 ""  1 ""  <> 0 0 0 1757 1757 1 0 1759 0 1757 1757 1 24.34 886 0 886 886 "CCD mismatch"  <> <>
  1758 16 -1.067417 14.003135 7.031980 127 " " Y "A" 70 -0.58500 -0.58500 "TYR " " OH " "    " 8 0 0 FF2E2E  ""  1 1 9 "%UT"  13 ""  <> 0 0 0 1758 1758 1 0 1760 1 1758 1758 1 27.53 887 0 887 887 "CCD mismatch"  <> <>
  1759 43 -1.416563 12.406788 1.325016 127 " " Y "A" 21 0.30000 0.30000 "TYR " " H  " "    " 1 0 0 FFFFFF  ""  -1 0 1 ""  1 ""  <> 0 0 0 1759 1759 1 0 1761 0 1759 1759 <> 8.73 <> <> <> 1898 <> <> <>
  1760 41 1.164897 13.701441 1.255178 127 " " Y "A" 21 0.06000 0.06000 "TYR " " HA " "    " 1 0 0 FFFFFF  ""  -1 0 1 ""  1 ""  <> 0 0 0 1760 1760 1 0 1762 0 1760 1760 <> 10.64 <> <> <> 1899 <> <> <>
  1761 41 2.043199 11.665555 2.189851 127 " " Y "A" 21 0.06000 0.06000 "TYR " " HB3" "    " 1 0 0 FFFFFF  ""  -1 0 1 ""  1 ""  <> 0 0 0 1761 1761 1 0 1763 0 1761 1761 <> 10.38 <> <> <> 1900 <> <> <>
  1762 41 0.505492 10.836821 1.952621 127 " " Y "A" 21 0.06000 0.06000 "TYR " " HB2" "    " 1 0 0 FFFFFF  ""  -1 0 1 ""  1 ""  <> 0 0 0 1762 1762 1 0 1764 0 1762 1762 <> 10.38 <> <> <> 1901 <> <> <>
  1763 41 -1.316052 11.043496 3.508385 127 " " Y "A" 21 0.11500 0.11500 "TYR " " HD1" "    " 1 0 0 FFFFFF  ""  -1 0 1 ""  1 ""  <> 0 0 0 1763 1763 1 0 1765 0 1763 1763 <> 15.75 <> <> <> 1902 <> <> <>
  1764 41 2.032779 13.645244 3.630909 127 " " Y "A" 21 0.11500 0.11500 "TYR " " HD2" "    " 1 0 0 FFFFFF  ""  -1 0 1 ""  1 ""  <> 0 0 0 1764 1764 1 0 1766 0 1764 1764 <> 14.82 <> <> <> 1903 <> <> <>
  1765 41 -2.196877 12.003697 5.622635 127 " " Y "A" 21 0.11500 0.11500 "TYR " " HE1" "    " 1 0 0 FFFFFF  ""  -1 0 1 ""  1 ""  <> 0 0 0 1765 1765 1 0 1767 0 1765 1765 <> 17.53 <> <> <> 1904 <> <> <>
  1766 41 1.268089 14.598864 5.911167 127 " " Y "A" 21 0.11500 0.11500 "TYR " " HE2" "    " 1 0 0 FFFFFF  ""  -1 0 1 ""  1 ""  <> 0 0 0 1766 1766 1 0 1768 0 1766 1766 <> 20.56 <> <> <> 1905 <> <> <>
  1767 42 -1.844074 13.549258 7.367240 127 " " Y "A" 21 0.43500 0.43500 "TYR " " HH " "    " 1 0 0 FFFFFF  ""  -1 0 1 ""  1 ""  <> 0 0 0 1767 1767 1 0 1769 0 1767 1767 <> 27.53 <> <> <> 1906 <> <> <>
  1768 25 0.614715 11.623229 -1.127231 128 " " L "A" 38 -0.50000 -0.50000 "LEU " " N  " "    " 7 0 0 2E2EFF  ""  1 1 9 ""  1 ""  <> 0 0 0 1768 1768 1 0 1770 1 1768 1768 1 10.23 888 0 888 888 "CCD mismatch"  <> <>
  1769 3 1.114838 11.264643 -2.486385 128 " " L "A" 24 0.14000 0.14000 "LEU " " CA " "    " 6 0 0 808080  ""  1 1 -70 ""  1 ""  FF2E2E  0 0 0 1769 1769 1 0 1771 1 1769 1769 1 9.24 889 0 889 889 "CCD mismatch"  <> <>
  1770 2 1.526355 12.480337 -3.344523 128 " " L "A" 24 0.50000 0.50000 "LEU " " C  " "    " 6 0 0 808080  ""  1 1 9 ""  1 ""  <> 0 0 0 1770 1770 1 0 1772 0 1770 1770 1 12.69 890 0 890 890 "CCD mismatch"  <> <>
  1771 15 2.001575 12.263165 -4.451826 128 " " L "A" 70 -0.50000 -0.50000 "LEU " " O  " "    " 8 0 0 FF2E2E  ""  1 1 9 ""  1 ""  <> 0 0 0 1771 1771 1 0 1773 0 1771 1771 1 13.19 891 0 891 891 "CCD mismatch"  <> <>
  1772 3 0.082895 10.363743 -3.193626 128 " " L "A" 24 -0.12000 -0.12000 "LEU " " CB " "    " 6 0 0 808080  ""  1 1 9 ""  1 ""  <> 0 0 0 1772 1772 1 0 1774 2 1772 1772 1 9.26 892 0 892 892 "CCD mismatch"  <> <>
  1773 3 0.053036 8.952728 -2.549376 128 " " L "A" 24 -0.06000 -0.06000 "LEU " " CG " "    " 6 0 0 808080  ""  1 1 9 ""  1 ""  <> 0 0 0 1773 1773 1 0 1775 1 1773 1773 1 11.09 893 0 893 893 "CCD mismatch"  <> <>
  1774 3 -0.948071 8.023954 -3.294248 128 " " L "A" 24 -0.18000 -0.18000 "LEU " " CD1" "    " 6 0 0 808080  ""  1 1 9 ""  1 ""  <> 0 0 0 1774 1774 1 0 1776 3 1774 1774 1 14.49 894 0 894 894 "CCD mismatch"  <> <>
  1775 3 1.399426 8.248063 -2.436781 128 " " L "A" 24 -0.18000 -0.18000 "LEU " " CD2" "    " 6 0 0 808080  ""  1 1 9 ""  1 ""  <> 0 0 0 1775 1775 1 0 1777 3 1775 1775 1 14.96 895 0 895 895 "CCD mismatch"  <> <>
  1776 43 -0.294839 11.243338 -0.907020 128 " " L "A" 21 0.30000 0.30000 "LEU " " H  " "    " 1 0 0 FFFFFF  ""  -1 0 1 ""  1 ""  <> 0 0 0 1776 1776 1 0 1778 0 1776 1776 <> 10.23 <> <> <> 1907 <> <> <>
  1777 41 2.063441 10.743753 -2.356286 128 " " L "A" 21 0.06000 0.06000 "LEU " " HA " "    " 1 0 0 FFFFFF  ""  -1 0 1 ""  1 ""  <> 0 0 0 1777 1777 1 0 1779 0 1777 1777 <> 9.24 <> <> <> 1908 <> <> <>
  1778 41 0.299619 10.392772 -4.261469 128 " " L "A" 21 0.06000 0.06000 "LEU " " HB3" "    " 1 0 0 FFFFFF  ""  -1 0 1 ""  1 ""  <> 0 0 0 1778 1778 1 0 1780 0 1778 1778 <> 9.26 <> <> <> 1909 <> <> <>
  1779 41 -0.896795 10.838863 -3.142937 128 " " L "A" 21 0.06000 0.06000 "LEU " " HB2" "    " 1 0 0 FFFFFF  ""  -1 0 1 ""  1 ""  <> 0 0 0 1779 1779 1 0 1781 0 1779 1779 <> 9.26 <> <> <> 1910 <> <> <>
  1780 41 -0.325561 9.043599 -1.531286 128 " " L "A" 21 0.06000 0.06000 "LEU " " HG " "    " 1 0 0 FFFFFF  ""  -1 0 1 ""  1 ""  <> 0 0 0 1780 1780 1 0 1782 0 1780 1780 <> 11.09 <> <> <> 1911 <> <> <>
  1781 41 -0.317791 7.282649 -3.785487 128 " " L "A" 21 0.06000 0.06000 "LEU " "HD11" "    " 1 0 0 FFFFFF  ""  -1 0 1 ""  1 ""  <> 0 0 0 1781 1781 1 0 1783 0 1781 1781 <> 14.49 <> <> <> 1912 <> <> <>
  1782 41 -1.534543 7.430218 -2.593087 128 " " L "A" 21 0.06000 0.06000 "LEU " "HD12" "    " 1 0 0 FFFFFF  ""  -1 0 1 ""  1 ""  <> 0 0 0 1782 1782 1 0 1784 0 1782 1782 <> 14.49 <> <> <> 1913 <> <> <>
  1783 41 -1.520349 8.582971 -4.034584 128 " " L "A" 21 0.06000 0.06000 "LEU " "HD13" "    " 1 0 0 FFFFFF  ""  -1 0 1 ""  1 ""  <> 0 0 0 1783 1783 1 0 1785 0 1783 1783 <> 14.49 <> <> <> 1914 <> <> <>
  1784 41 1.826578 8.293658 -1.435002 128 " " L "A" 21 0.06000 0.06000 "LEU " "HD21" "    " 1 0 0 FFFFFF  ""  -1 0 1 ""  1 ""  <> 0 0 0 1784 1784 1 0 1786 0 1784 1784 <> 14.96 <> <> <> 1915 <> <> <>
  1785 41 1.204340 7.176479 -2.394955 128 " " L "A" 21 0.06000 0.06000 "LEU " "HD22" "    " 1 0 0 FFFFFF  ""  -1 0 1 ""  1 ""  <> 0 0 0 1785 1785 1 0 1787 0 1785 1785 <> 14.96 <> <> <> 1916 <> <> <>
  1786 41 2.060756 8.480749 -3.271408 128 " " L "A" 21 0.06000 0.06000 "LEU " "HD23" "    " 1 0 0 FFFFFF  ""  -1 0 1 ""  1 ""  <> 0 0 0 1786 1786 1 0 1788 0 1786 1786 <> 14.96 <> <> <> 1917 <> <> <>
  1787 25 1.114482 13.675845 -2.986729 129 " " N "A" 38 -0.50000 -0.50000 "ASN " " N  " "    " 7 0 0 2E2EFF  ""  1 1 9 ""  1 ""  <> 0 0 0 1787 1787 1 0 1789 1 1787 1787 1 10.18 896 0 896 896 "CCD mismatch"  <> <>
  1788 3 1.303251 14.931895 -3.748808 129 " " N "A" 24 0.14000 0.14000 "ASN " " CA " "    " 6 0 0 808080  ""  1 1 -70 ""  1 ""  FF2E2E  0 0 0 1788 1788 1 0 1790 1 1788 1788 1 12.07 897 0 897 897 "CCD mismatch"  <> <>
  1789 2 1.948200 15.993613 -2.807162 129 " " N "A" 24 0.50000 0.50000 "ASN " " C  " "    " 6 0 0 808080  ""  1 1 9 ""  1 ""  <> 0 0 0 1789 1789 1 0 1791 0 1789 1789 1 18.62 898 0 898 898 "CCD mismatch"  <> <>
  1790 15 1.961095 15.841111 -1.616392 129 " " N "A" 70 -0.50000 -0.50000 "ASN " " O  " "    " 8 0 0 FF2E2E  ""  1 1 9 ""  1 ""  <> 0 0 0 1790 1790 1 0 1792 0 1790 1790 1 15.54 899 0 899 899 "CCD mismatch"  <> <>
  1791 3 -0.046097 15.565343 -4.149699 129 " " N "A" 24 -0.12000 -0.12000 "ASN " " CB " "    " 6 0 0 808080  ""  1 1 9 ""  1 ""  <> 0 0 0 1791 1791 1 0 1793 2 1791 1791 1 10.71 900 0 900 900 "CCD mismatch"  <> <>
  1792 2 -0.830477 14.868200 -5.228975 129 " " N "A" 24 0.50000 0.50000 "ASN " " CG " "    " 6 0 0 808080  ""  1 1 9 "%UT"  13 "Flip"  <> 0 0 0 1792 1792 1 0 1794 0 1792 1792 1 14.18 901 0 901 901 "CCD mismatch"  <> "Flip" 
  1793 15 -0.539578 13.730237 -5.707901 129 " " N "A" 70 -0.50000 -0.50000 "ASN " " OD1" "    " 8 0 0 FF2E2E  ""  1 1 9 ""  1 ""  <> 0 0 0 1793 1793 1 0 1795 0 1793 1793 1 14.86 902 0 902 902 "CCD mismatch"  <> <>
  1794 25 -1.919000 15.496777 -5.549996 129 " " N "A" 38 -0.76000 -0.76000 "ASN " " ND2" "    " 7 0 0 2E2EFF  ""  1 1 9 ""  1 ""  <> 0 0 0 1794 1794 1 0 1796 2 1794 1794 1 10.41 903 0 903 903 "CCD mismatch"  <> <>
  1795 43 0.675762 13.840253 -2.091969 129 " " N "A" 21 0.30000 0.30000 "ASN " " H  " "    " 1 0 0 FFFFFF  ""  -1 0 1 ""  1 ""  <> 0 0 0 1795 1795 1 0 1797 0 1795 1795 <> 10.18 <> <> <> 1918 <> <> <>
  1796 41 1.890745 14.792017 -4.656214 129 " " N "A" 21 0.06000 0.06000 "ASN " " HA " "    " 1 0 0 FFFFFF  ""  -1 0 1 ""  1 ""  <> 0 0 0 1796 1796 1 0 1798 0 1796 1796 <> 12.07 <> <> <> 1919 <> <> <>
  1797 41 0.173155 16.587320 -4.458877 129 " " N "A" 21 0.06000 0.06000 "ASN " " HB3" "    " 1 0 0 FFFFFF  ""  -1 0 1 ""  1 ""  <> 0 0 0 1797 1797 1 0 1799 0 1797 1797 <> 10.71 <> <> <> 1920 <> <> <>
  1798 41 -0.684641 15.676078 -3.273286 129 " " N "A" 21 0.06000 0.06000 "ASN " " HB2" "    " 1 0 0 FFFFFF  ""  -1 0 1 ""  1 ""  <> 0 0 0 1798 1798 1 0 1800 0 1798 1798 <> 10.71 <> <> <> 1921 <> <> <>
  1799 43 -2.533350 15.050933 -6.216253 129 " " N "A" 21 0.38000 0.38000 "ASN " "HD22" "    " 1 0 0 FFFFFF  ""  -1 0 1 ""  1 ""  <> 0 0 0 1799 1799 1 0 1801 0 1799 1799 <> 10.41 <> <> <> 1922 <> <> <>
  1800 43 -2.196909 16.418161 -5.243536 129 " " N "A" 21 0.38000 0.38000 "ASN " "HD21" "    " 1 0 0 FFFFFF  ""  -1 0 1 ""  1 ""  <> 0 0 0 1800 1800 1 0 1802 0 1800 1800 <> 10.41 <> <> <> 1923 <> <> <>
  1801 25 2.454622 17.074288 -3.470974 130 " " N "A" 38 -0.50000 -0.50000 "ASN " " N  " "    " 7 0 0 2E2EFF  ""  0 1 9 ""  1 ""  <> 0 0 0 1801 1801 1 0 1803 1 1801 1801 1 13.63 904 0 904 904 "CCD mismatch"  <> <>
  1802 3 2.851260 18.327908 -2.936666 130 " " N "A" 24 0.14000 0.14000 "ASN " " CA " "    " 6 0 0 808080  ""  0 1 -70 ""  1 ""  FF2E2E  0 0 0 1802 1802 1 0 1804 1 1802 1802 1 18.98 905 0 905 905 "CCD mismatch"  <> <>
  1803 2 1.661783 18.964799 -2.161685 130 " " N "A" 24 0.50000 0.50000 "ASN " " C  " "    " 6 0 0 808080  ""  0 1 9 ""  1 ""  <> 0 0 0 1803 1803 1 0 1805 0 1803 1803 1 17.91 906 0 906 906 "CCD mismatch"  <> <>
  1804 15 0.744602 19.220539 -2.877925 130 " " N "A" 70 -0.50000 -0.50000 "ASN " " O  " "    " 8 0 0 FF2E2E  ""  0 1 9 ""  1 ""  <> 0 0 0 1804 1804 1 0 1806 0 1804 1804 1 17.49 907 0 907 907 "CCD mismatch"  <> <>
  1805 3 3.331235 19.320763 -4.010801 130 " " N "A" 24 -0.12000 -0.12000 "ASN " " CB " "    " 6 0 0 808080  ""  0 1 9 ""  1 ""  <> 0 0 0 1805 1805 1 0 1807 2 1805 1805 1 18.02 908 0 908 908 "CCD mismatch"  <> <>
  1806 2 4.723546 19.040930 -4.601678 130 " " N "A" 24 0.50000 0.50000 "ASN " " CG " "    " 6 0 0 808080  ""  0 1 9 "%UT"  13 "Flip"  <> 0 0 0 1806 1806 1 0 1808 0 1806 1806 1 30.96 909 0 909 909 "CCD mismatch"  0.600754010578634 "Flip" 
  1807 15 5.732814 19.393355 -3.981657 130 " " N "A" 70 -0.50000 -0.50000 "ASN " " OD1" "    " 8 0 0 FF2E2E  ""  0 1 9 ""  1 ""  <> 0 0 0 1807 1807 1 0 1809 0 1807 1807 1 34.23 910 0 910 910 "CCD mismatch"  <> <>
  1808 25 4.860028 18.459502 -5.800597 130 " " N "A" 38 -0.76000 -0.76000 "ASN " " ND2" "    " 7 0 0 2E2EFF  ""  0 1 9 ""  1 ""  <> 0 0 0 1808 1808 1 0 1810 2 1808 1808 1 32.07 911 0 911 911 "CCD mismatch"  <> <>
  1809 43 2.445574 17.045290 -4.480518 130 " " N "A" 21 0.30000 0.30000 "ASN " " H  " "    " 1 0 0 FFFFFF  ""  -1 0 1 ""  1 ""  <> 0 0 0 1809 1809 1 0 1811 0 1809 1809 <> 13.63 <> <> <> 1924 <> <> <>
  1810 41 3.648719 18.061240 -2.243090 130 " " N "A" 21 0.06000 0.06000 "ASN " " HA " "    " 1 0 0 FFFFFF  ""  -1 0 1 ""  1 ""  <> 0 0 0 1810 1810 1 0 1812 0 1810 1810 <> 18.98 <> <> <> 1925 <> <> <>
  1811 41 3.314034 20.340061 -3.625009 130 " " N "A" 21 0.06000 0.06000 "ASN " " HB3" "    " 1 0 0 FFFFFF  ""  -1 0 1 ""  1 ""  <> 0 0 0 1811 1811 1 0 1813 0 1811 1811 <> 18.02 <> <> <> 1926 <> <> <>
  1812 41 2.562828 19.367494 -4.782466 130 " " N "A" 21 0.06000 0.06000 "ASN " " HB2" "    " 1 0 0 FFFFFF  ""  -1 0 1 ""  1 ""  <> 0 0 0 1812 1812 1 0 1814 0 1812 1812 <> 18.02 <> <> <> 1927 <> <> <>
  1813 43 4.076215 18.116612 -6.337405 130 " " N "A" 21 0.38000 0.38000 "ASN " "HD22" "    " 1 0 0 FFFFFF  ""  -1 0 1 ""  1 ""  <> 0 0 0 1813 1813 1 0 1815 0 1813 1813 <> 32.07 <> <> <> 1928 <> <> <>
  1814 43 5.734704 18.061980 -6.112074 130 " " N "A" 21 0.38000 0.38000 "ASN " "HD21" "    " 1 0 0 FFFFFF  ""  -1 0 1 ""  1 ""  <> 0 0 0 1814 1814 1 0 1816 0 1814 1814 <> 32.07 <> <> <> 1929 <> <> <>
  1815 25 1.836301 19.188816 -0.836126 131 " " P "A" 38 -0.14000 -0.14000 "PRO " " N  " "    " 7 0 0 2E2EFF  ""  0 1 9 ""  1 ""  <> 0 0 0 1815 1815 1 0 1817 0 1815 1815 1 15.33 912 0 912 912 "CCD mismatch"  <> <>
  1816 3 0.801813 19.729520 0.111782 131 " " P "A" 24 0.01000 0.01000 "PRO " " CA " "    " 6 0 0 808080  ""  0 1 -70 ""  1 ""  FF2E2E  0 0 0 1816 1816 1 0 1818 1 1816 1816 1 16.44 913 0 913 913 "CCD mismatch"  <> <>
  1817 2 -0.531381 20.417144 -0.323839 131 " " P "A" 24 0.50000 0.50000 "PRO " " C  " "    " 6 0 0 808080  ""  0 1 9 ""  1 ""  <> 0 0 0 1817 1817 1 0 1819 0 1817 1817 1 20.17 914 0 914 914 "CCD mismatch"  <> <>
  1818 15 -0.647085 21.656411 -0.175888 131 " " P "A" 70 -0.50000 -0.50000 "PRO " " O  " "    " 8 0 0 FF2E2E  ""  0 1 9 ""  1 ""  <> 0 0 0 1818 1818 1 0 1820 0 1818 1818 1 20.62 915 0 915 915 "CCD mismatch"  <> <>
  1819 3 1.705923 20.661170 1.103612 131 " " P "A" 24 -0.12000 -0.12000 "PRO " " CB " "    " 6 0 0 808080  ""  0 1 9 ""  1 ""  <> 0 0 0 1819 1819 1 0 1821 2 1819 1819 1 18.69 916 0 916 916 "CCD mismatch"  <> <>
  1820 3 2.848006 19.723027 1.300855 131 " " P "A" 24 -0.12000 -0.12000 "PRO " " CG " "    " 6 0 0 808080  ""  0 1 9 ""  1 ""  <> 0 0 0 1820 1820 1 0 1822 2 1820 1820 1 19.61 917 0 917 917 "CCD mismatch"  <> <>
  1821 3 3.073977 18.962222 -0.026634 131 " " P "A" 24 -0.05000 -0.05000 "PRO " " CD " "    " 6 0 0 808080  ""  0 1 9 ""  1 ""  <> 0 0 0 1821 1821 1 0 1823 2 1821 1821 1 18.12 918 0 918 918 "CCD mismatch"  <> <>
  1822 41 0.519373 18.914622 0.778317 131 " " P "A" 21 0.06000 0.06000 "PRO " " HA " "    " 1 0 0 FFFFFF  ""  -1 0 1 ""  1 ""  <> 0 0 0 1822 1822 1 0 1824 0 1822 1822 <> 16.44 <> <> <> 1930 <> <> <>
  1823 41 1.274152 20.880199 2.080187 131 " " P "A" 21 0.06000 0.06000 "PRO " " HB3" "    " 1 0 0 FFFFFF  ""  -1 0 1 ""  1 ""  <> 0 0 0 1823 1823 1 0 1825 0 1823 1823 <> 18.69 <> <> <> 1931 <> <> <>
  1824 41 2.051442 21.517475 0.524424 131 " " P "A" 21 0.06000 0.06000 "PRO " " HB2" "    " 1 0 0 FFFFFF  ""  -1 0 1 ""  1 ""  <> 0 0 0 1824 1824 1 0 1826 0 1824 1824 <> 18.69 <> <> <> 1932 <> <> <>
  1825 41 2.526811 19.034448 2.082387 131 " " P "A" 21 0.06000 0.06000 "PRO " " HG3" "    " 1 0 0 FFFFFF  ""  -1 0 1 ""  1 ""  <> 0 0 0 1825 1825 1 0 1827 0 1825 1825 <> 19.61 <> <> <> 1933 <> <> <>
  1826 41 3.694886 20.226726 1.766882 131 " " P "A" 21 0.06000 0.06000 "PRO " " HG2" "    " 1 0 0 FFFFFF  ""  -1 0 1 ""  1 ""  <> 0 0 0 1826 1826 1 0 1828 0 1826 1826 <> 19.61 <> <> <> 1934 <> <> <>
  1827 41 3.862626 19.384710 -0.649238 131 " " P "A" 21 0.06000 0.06000 "PRO " " HD2" "    " 1 0 0 FFFFFF  ""  -1 0 1 ""  1 ""  <> 0 0 0 1827 1827 1 0 1829 0 1827 1827 <> 18.12 <> <> <> 1935 <> <> <>
  1828 41 3.258000 17.906886 0.174616 131 " " P "A" 21 0.06000 0.06000 "PRO " " HD3" "    " 1 0 0 FFFFFF  ""  -1 0 1 ""  1 ""  <> 0 0 0 1828 1828 1 0 1830 0 1828 1828 <> 18.12 <> <> <> 1936 <> <> <>
  1829 25 -1.481989 19.604893 -0.822442 132 " " P "A" 38 -0.14000 -0.14000 "PRO " " N  " "    " 7 0 0 2E2EFF  ""  0 1 9 ""  1 ""  <> 0 0 0 1829 1829 1 0 1831 0 1829 1829 1 24.56 919 0 919 919 "CCD mismatch"  <> <>
  1830 3 -2.662111 20.075843 -1.620109 132 " " P "A" 24 0.01000 0.01000 "PRO " " CA " "    " 6 0 0 808080  ""  0 1 -70 ""  1 ""  FF2E2E  0 0 0 1830 1830 1 0 1832 1 1830 1830 1 26.91 920 0 920 920 "CCD mismatch"  <> <>
  1831 2 -3.626405 21.071767 -0.956040 132 " " P "A" 24 0.50000 0.50000 "PRO " " C  " "    " 6 0 0 808080  ""  0 1 9 ""  1 ""  <> 0 0 0 1831 1831 1 0 1833 0 1831 1831 1 27.86 921 0 921 921 "CCD mismatch"  <> <>
  1832 15 -4.236717 21.857115 -1.709046 132 " " P "A" 70 -0.50000 -0.50000 "PRO " " O  " "    " 8 0 0 FF2E2E  ""  0 1 9 ""  1 ""  <> 0 0 0 1832 1832 1 0 1834 0 1832 1832 1 28.62 922 0 922 922 "CCD mismatch"  <> <>
  1833 3 -3.449838 18.748269 -1.935898 132 " " P "A" 24 -0.12000 -0.12000 "PRO " " CB " "    " 6 0 0 808080  ""  0 1 9 ""  1 ""  <> 0 0 0 1833 1833 1 0 1835 2 1833 1833 1 24.45 923 0 923 923 "CCD mismatch"  <> <>
  1834 3 -2.333200 17.709988 -2.049932 132 " " P "A" 24 -0.12000 -0.12000 "PRO " " CG " "    " 6 0 0 808080  ""  0 1 9 ""  1 ""  <> 0 0 0 1834 1834 1 0 1836 2 1834 1834 1 24.09 924 0 924 924 "CCD mismatch"  <> <>
  1835 3 -1.467329 18.057896 -0.826820 132 " " P "A" 24 -0.05000 -0.05000 "PRO " " CD " "    " 6 0 0 808080  ""  0 1 9 ""  1 ""  <> 0 0 0 1835 1835 1 0 1837 2 1835 1835 1 22.11 925 0 925 925 "CCD mismatch"  <> <>
  1836 41 -2.197929 20.585954 -2.464161 132 " " P "A" 21 0.06000 0.06000 "PRO " " HA " "    " 1 0 0 FFFFFF  ""  -1 0 1 ""  1 ""  <> 0 0 0 1836 1836 1 0 1838 0 1836 1836 <> 26.91 <> <> <> 1937 <> <> <>
  1837 41 -3.957056 18.776623 -2.900276 132 " " P "A" 21 0.06000 0.06000 "PRO " " HB3" "    " 1 0 0 FFFFFF  ""  -1 0 1 ""  1 ""  <> 0 0 0 1837 1837 1 0 1839 0 1837 1837 <> 24.45 <> <> <> 1939 <> <> <>
  1838 41 -4.212555 18.460610 -1.212285 132 " " P "A" 21 0.06000 0.06000 "PRO " " HB2" "    " 1 0 0 FFFFFF  ""  -1 0 1 ""  1 ""  <> 0 0 0 1838 1838 1 0 1840 0 1838 1838 <> 24.45 <> <> <> 1940 <> <> <>
  1839 41 -1.747891 17.912972 -2.946767 132 " " P "A" 21 0.06000 0.06000 "PRO " " HG3" "    " 1 0 0 FFFFFF  ""  -1 0 1 ""  1 ""  <> 0 0 0 1839 1839 1 0 1841 0 1839 1839 <> 24.09 <> <> <> 1941 <> <> <>
  1840 41 -2.694348 16.684346 -1.974238 132 " " P "A" 21 0.06000 0.06000 "PRO " " HG2" "    " 1 0 0 FFFFFF  ""  -1 0 1 ""  1 ""  <> 0 0 0 1840 1840 1 0 1842 0 1840 1840 <> 24.09 <> <> <> 1942 <> <> <>
  1841 41 -1.915467 17.743772 0.115835 132 " " P "A" 21 0.06000 0.06000 "PRO " " HD2" "    " 1 0 0 FFFFFF  ""  -1 0 1 ""  1 ""  <> 0 0 0 1841 1841 1 0 1843 0 1841 1841 <> 22.11 <> <> <> 1943 <> <> <>
  1842 41 -0.486038 17.584482 -0.859158 132 " " P "A" 21 0.06000 0.06000 "PRO " " HD3" "    " 1 0 0 FFFFFF  ""  -1 0 1 ""  1 ""  <> 0 0 0 1842 1842 1 0 1844 0 1842 1842 <> 22.11 <> <> <> 1944 <> <> <>
  1843 43 -2.976183 20.515558 0.931333 132 "A" X "A" 21 0.30000 0.30000 "NMA " " H  " "  g0" 1 0 1 FFFFFF  ""  -1 0 1 ""  1 ""  <> 0 0 0 1843 1843 1 0 1845 0 1843 1843 <> <> <> <> <> <> <> <> <>
  1844 25 -3.553679 21.137396 0.383688 132 "A" X "A" 43 -0.50000 -0.50000 "NMA " " N  " "  c1" 7 0 1 5757FF  ""  -1 0 1 ""  1 ""  <> 0 0 0 1844 1844 1 0 1846 1 1844 1844 <> <> <> <> <> <> <> <> <>
  1845 3 -4.331509 22.100418 1.168681 132 "A" X "A" 2 0.02000 0.02000 "NMA " " CA " "  n1" 6 0 1 A0A0A0  ""  -1 0 1 ""  1 ""  <> 0 0 0 1845 1845 1 0 1847 3 1845 1845 <> <> <> <> <> <> <> <> <>
  1846 41 -4.901582 21.445430 1.827550 132 "A" X "A" 21 0.06000 0.06000 "NMA " "1HA " "    " 1 0 0 FFFFFF  ""  -1 0 1 ""  1 ""  <> 0 0 0 1846 1846 1 0 1848 0 1846 1846 <> <> <> <> <> <> <> <> <>
  1847 41 -3.707876 22.782492 1.746570 132 "A" X "A" 21 0.06000 0.06000 "NMA " "2HA " "    " 1 0 0 FFFFFF  ""  -1 0 1 ""  1 ""  <> 0 0 0 1847 1847 1 0 1849 0 1847 1847 <> <> <> <> <> <> <> <> <>
  1848 41 -5.133666 22.680721 0.712728 132 "A" X "A" 21 0.06000 0.06000 "NMA " "3HA " "  n2" 1 0 0 FFFFFF  ""  -1 0 1 ""  1 ""  <> 0 0 0 1848 1848 1 0 1850 0 1848 1848 <> <> <> <> <> <> <> <> <>
  1849 32 3.127656 -19.809640 -0.624023 0 " " G "B" 38 -0.23245 -0.23245 "GLY " " N  " "    " 7 1 0 2E2EFF  ""  0 1 9 ""  1 ""  <> 0 0 0 1849 1849 1 0 1851 3 1849 1849 1 27.36 926 0 934 926 "CCD mismatch"  <> <>
  1850 3 2.630383 -20.812913 0.283073 0 " " G "B" 24 -0.07050 -0.07050 "GLY " " CA " "    " 6 0 0 808080  ""  0 1 -14 ""  1 ""  FF962E  0 0 0 1850 1850 1 0 1852 2 1850 1850 1 23.71 927 0 935 927 "CCD mismatch"  <> <>
  1851 2 1.095837 -20.847070 0.420207 0 " " G "B" 24 0.38702 0.38702 "GLY " " C  " "    " 6 0 0 808080  ""  0 1 9 ""  1 ""  <> 0 0 0 1851 1851 1 0 1853 0 1851 1851 1 26.31 928 0 936 928 "CCD mismatch"  <> <>
  1852 15 0.386105 -20.237871 -0.422467 0 " " G "B" 70 -0.51606 -0.51606 "GLY " " O  " "    " 8 0 0 FF2E2E  ""  0 1 9 ""  1 ""  <> 0 0 0 1852 1852 1 0 1854 0 1852 1852 1 20.36 929 0 937 929 "CCD mismatch"  <> <>
  1853 44 2.607083 -19.693384 -1.481689 0 " " G "B" 21 0.31897 0.31897 "GLY " " H1 " "    " 1 0 0 FFFFFF  ""  -1 0 1 ""  1 ""  <> 0 0 0 1853 1853 1 0 1855 0 1853 1853 <> 27.36 <> <> <> 1945 <> <> <>
  1854 44 2.988045 -18.897519 -0.213359 0 " " G "B" 21 0.31897 0.31897 "GLY " " H2 " "    " 1 0 0 FFFFFF  ""  -1 0 1 ""  1 ""  <> 0 0 0 1854 1854 1 0 1856 0 1854 1854 <> 27.36 <> <> <> 1946 <> <> <>
  1855 44 4.095187 -19.895891 -0.900691 0 " " G "B" 21 0.31897 0.31897 "GLY " " H3 " "    " 1 0 0 FFFFFF  ""  -1 0 1 ""  1 ""  <> 0 0 0 1855 1855 1 0 1857 0 1855 1855 <> 27.36 <> <> <> 1947 <> <> <>
  1856 41 3.087010 -20.639890 1.257575 0 " " G "B" 21 0.11764 0.11764 "GLY " " HA3" "    " 1 0 0 FFFFFF  ""  -1 0 1 ""  1 ""  <> 0 0 0 1856 1856 1 0 1858 0 1856 1856 <> 23.71 <> <> <> 1948 <> <> <>
  1857 41 2.941065 -21.752767 -0.173278 0 " " G "B" 21 0.11764 0.11764 "GLY " " HA2" "    " 1 0 0 FFFFFF  ""  -1 0 1 ""  1 ""  <> 0 0 0 1857 1857 1 0 1859 0 1857 1857 <> 23.71 <> <> <> 1949 <> <> <>
  1858 25 0.618695 -21.691942 1.374390 1 " " P "B" 38 -0.03517 -0.03517 "PRO " " N  " "    " 7 0 0 2E2EFF  ""  0 1 9 ""  1 ""  <> 0 0 0 1858 1858 1 0 1860 0 1858 1858 1 21.71 930 0 938 930 "CCD mismatch"  <> <>
  1859 3 -0.809957 -21.923471 1.679853 1 " " P "B" 24 -0.03996 -0.03996 "PRO " " CA " "    " 6 0 0 808080  ""  0 1 -14 ""  1 ""  FF962E  0 0 0 1859 1859 1 0 1861 1 1859 1859 1 21.1 931 0 939 931 "CCD mismatch"  <> <>
  1860 2 -1.525012 -20.670949 2.188489 1 " " P "B" 24 0.50550 0.50550 "PRO " " C  " "    " 6 0 0 808080  ""  0 1 9 ""  1 ""  <> 0 0 0 1860 1860 1 0 1862 0 1860 1860 1 25.15 932 0 940 932 "CCD mismatch"  <> <>
  1861 15 -0.934549 -19.762433 2.717234 1 " " P "B" 70 -0.52090 -0.52090 "PRO " " O  " "    " 8 0 0 FF2E2E  ""  0 1 9 ""  1 ""  <> 0 0 0 1861 1861 1 0 1863 0 1861 1861 1 21.46 933 0 941 933 "CCD mismatch"  <> <>
  1862 3 -0.764343 -23.061857 2.706555 1 " " P "B" 24 -0.15277 -0.15277 "PRO " " CB " "    " 6 0 0 808080  ""  0 1 9 ""  1 ""  <> 0 0 0 1862 1862 1 0 1864 2 1862 1862 1 20.91 934 0 942 934 "CCD mismatch"  <> <>
  1863 3 0.507018 -22.779622 3.486517 1 " " P "B" 24 -0.12114 -0.12114 "PRO " " CG " "    " 6 0 0 808080  ""  0 1 9 ""  1 ""  <> 0 0 0 1863 1863 1 0 1865 2 1863 1863 1 23.42 935 0 943 935 "CCD mismatch"  <> <>
  1864 3 1.451132 -22.226735 2.443935 1 " " P "B" 24 -0.03428 -0.03428 "PRO " " CD " "    " 6 0 0 808080  ""  0 1 9 ""  1 ""  <> 0 0 0 1864 1864 1 0 1866 2 1864 1864 1 24.71 936 0 944 936 "CCD mismatch"  <> <>
  1865 41 -1.301769 -22.272230 0.771785 1 " " P "B" 21 0.07687 0.07687 "PRO " " HA " "    " 1 0 0 FFFFFF  ""  -1 0 1 ""  1 ""  <> 0 0 0 1865 1865 1 0 1867 0 1865 1865 <> 21.1 <> <> <> 1950 <> <> <>
  1866 41 -0.474592 -23.972551 2.182363 1 " " P "B" 21 0.11077 0.11077 "PRO " " HB3" "    " 1 0 0 FFFFFF  ""  -1 0 1 ""  1 ""  <> 0 0 0 1866 1866 1 0 1868 0 1866 1866 <> 20.91 <> <> <> 1951 <> <> <>
  1867 41 -1.682212 -23.294500 3.246455 1 " " P "B" 21 0.11077 0.11077 "PRO " " HB2" "    " 1 0 0 FFFFFF  ""  -1 0 1 ""  1 ""  <> 0 0 0 1867 1867 1 0 1869 0 1867 1867 <> 20.91 <> <> <> 1952 <> <> <>
  1868 41 1.027691 -23.551149 4.053745 1 " " P "B" 21 0.10126 0.10126 "PRO " " HG3" "    " 1 0 0 FFFFFF  ""  -1 0 1 ""  1 ""  <> 0 0 0 1868 1868 1 0 1870 0 1868 1868 <> 23.42 <> <> <> 1953 <> <> <>
  1869 41 0.349505 -22.000062 4.231888 1 " " P "B" 21 0.10126 0.10126 "PRO " " HG2" "    " 1 0 0 FFFFFF  ""  -1 0 1 ""  1 ""  <> 0 0 0 1869 1869 1 0 1871 0 1869 1869 <> 23.42 <> <> <> 1954 <> <> <>
  1870 41 2.199725 -21.538034 2.835598 1 " " P "B" 21 0.04172 0.04172 "PRO " " HD2" "    " 1 0 0 FFFFFF  ""  -1 0 1 ""  1 ""  <> 0 0 0 1870 1870 1 0 1872 0 1870 1870 <> 24.71 <> <> <> 1955 <> <> <>
  1871 41 2.009398 -23.052492 2.002835 1 " " P "B" 21 0.04172 0.04172 "PRO " " HD3" "    " 1 0 0 FFFFFF  ""  -1 0 1 ""  1 ""  <> 0 0 0 1871 1871 1 0 1873 0 1871 1871 <> 24.71 <> <> <> 1956 <> <> <>
  1872 25 -2.880226 -20.691137 1.966987 2 " " G "B" 38 -0.41153 -0.41153 "GLY " " N  " "    " 7 0 0 2E2EFF  ""  0 1 9 ""  1 ""  <> 0 0 0 1872 1872 1 0 1874 1 1872 1872 1 17.87 937 0 945 937 "CCD mismatch"  <> <>
  1873 3 -3.749502 -19.555490 2.359314 2 " " G "B" 24 -0.00854 -0.00854 "GLY " " CA " "    " 6 0 0 808080  ""  0 1 -14 ""  1 ""  FF962E  0 0 0 1873 1873 1 0 1875 2 1873 1873 1 18.56 938 0 946 938 "CCD mismatch"  <> <>
  1874 2 -4.674545 -19.061036 1.195499 2 " " G "B" 24 0.50078 0.50078 "GLY " " C  " "    " 6 0 0 808080  ""  0 1 9 ""  1 ""  <> 0 0 0 1874 1874 1 0 1876 0 1874 1874 1 15.91 939 0 947 939 "CCD mismatch"  <> <>
  1875 15 -4.392211 -19.343393 0.012572 2 " " G "B" 70 -0.53383 -0.53383 "GLY " " O  " "    " 8 0 0 FF2E2E  ""  0 1 9 ""  1 ""  <> 0 0 0 1875 1875 1 0 1877 0 1875 1875 1 18.52 940 0 948 940 "CCD mismatch"  <> <>
  1876 43 -3.306468 -21.450986 1.456062 2 " " G "B" 21 0.32227 0.32227 "GLY " " H  " "    " 1 0 0 FFFFFF  ""  -1 0 1 ""  1 ""  <> 0 0 0 1876 1876 1 0 1878 0 1876 1876 <> 17.87 <> <> <> 1957 <> <> <>
  1877 41 -3.395040 -18.616790 2.785107 2 " " G "B" 21 0.08154 0.08154 "GLY " " HA3" "    " 1 0 0 FFFFFF  ""  -1 0 1 ""  1 ""  <> 0 0 0 1877 1877 1 0 1879 0 1877 1877 <> 18.56 <> <> <> 1958 <> <> <>
  1878 41 -4.352226 -19.879915 3.207590 2 " " G "B" 21 0.08154 0.08154 "GLY " " HA2" "    " 1 0 0 FFFFFF  ""  -1 0 1 ""  1 ""  <> 0 0 0 1878 1878 1 0 1880 0 1878 1878 <> 18.56 <> <> <> 1959 <> <> <>
  1879 25 -5.744840 -18.347534 1.617777 3 " " S "B" 38 -0.44032 -0.44032 "SER " " N  " "    " 7 0 0 2E2EFF  ""  0 1 9 ""  1 ""  <> 0 0 0 1879 1879 1 0 1881 1 1879 1879 1 14.08 941 0 949 941 "CCD mismatch"  <> <>
  1880 3 -6.821828 -17.931701 0.692248 3 " " S "B" 24 0.02606 0.02606 "SER " " CA " "    " 6 0 0 808080  ""  0 1 -14 ""  1 ""  FF962E  0 0 0 1880 1880 1 0 1882 1 1880 1880 1 13.1 942 0 950 942 "CCD mismatch"  <> <>
  1881 2 -6.949846 -16.411952 0.791076 3 " " S "B" 24 0.50642 0.50642 "SER " " C  " "    " 6 0 0 808080  ""  0 1 9 ""  1 ""  <> 0 0 0 1881 1881 1 0 1883 0 1881 1881 1 15.43 943 0 951 943 "CCD mismatch"  <> <>
  1882 15 -6.663658 -15.893691 1.901971 3 " " S "B" 70 -0.53478 -0.53478 "SER " " O  " "    " 8 0 0 FF2E2E  ""  0 1 9 ""  1 ""  <> 0 0 0 1882 1882 1 0 1884 0 1882 1882 1 16.5 944 0 952 944 "CCD mismatch"  <> <>
  1883 3 -8.152238 -18.699106 1.087935 3 " " S "B" 24 0.11773 0.11773 "SER " " CB " "    " 6 0 0 808080  ""  0 1 9 ""  1 ""  <> 0 0 0 1883 1883 1 0 1885 2 1883 1883 1 13.56 945 0 953 945 "CCD mismatch"  <> <>
  1884 16 -9.059970 -18.710786 0.031242 3 " " S "B" 70 -0.67256 -0.67256 "SER " " OG " "    " 8 0 0 FF2E2E  ""  0 1 9 "%UT"  13 ""  <> 0 0 0 1884 1884 1 0 1886 1 1884 1884 1 13.12 946 0 954 946 "CCD mismatch"  <> <>
  1885 43 -5.905155 -18.129146 2.590766 3 " " S "B" 21 0.32053 0.32053 "SER " " H  " "    " 1 0 0 FFFFFF  ""  -1 0 1 ""  1 ""  <> 0 0 0 1885 1885 1 0 1887 0 1885 1885 <> 14.08 <> <> <> 1960 <> <> <>
  1886 41 -6.662290 -18.215034 -0.348122 3 " " S "B" 21 0.09497 0.09497 "SER " " HA " "    " 1 0 0 FFFFFF  ""  -1 0 1 ""  1 ""  <> 0 0 0 1886 1886 1 0 1888 0 1886 1886 <> 13.1 <> <> <> 1961 <> <> <>
  1887 41 -8.695169 -18.209754 1.896553 3 " " S "B" 21 0.06683 0.06683 "SER " " HB3" "    " 1 0 0 FFFFFF  ""  -1 0 1 ""  1 ""  <> 0 0 0 1887 1887 1 0 1889 0 1887 1887 <> 13.56 <> <> <> 1962 <> <> <>
  1888 41 -8.028736 -19.747827 1.358182 3 " " S "B" 21 0.06683 0.06683 "SER " " HB2" "    " 1 0 0 FFFFFF  ""  -1 0 1 ""  1 ""  <> 0 0 0 1888 1888 1 0 1890 0 1888 1888 <> 13.56 <> <> <> 1963 <> <> <>
  1889 42 -8.631710 -19.059953 -0.753787 3 " " S "B" 21 0.43699 0.43699 "SER " " HG " "    " 1 0 0 FFFFFF  ""  -1 0 1 ""  1 ""  <> 0 0 0 1889 1889 1 0 1891 0 1889 1889 <> 13.12 <> <> <> 1964 <> <> <>
  1890 25 -7.300109 -15.693881 -0.274103 4 " " M "B" 38 -0.41642 -0.41642 "MET " " N  " "    " 7 0 0 2E2EFF  ""  0 1 9 ""  1 ""  <> 0 0 0 1890 1890 1 0 1892 1 1890 1890 1 11.61 947 0 955 947 "CCD mismatch"  <> <>
  1891 3 -7.478956 -14.259233 -0.242960 4 " " M "B" 24 0.02743 0.02743 "MET " " CA " "    " 6 0 0 808080  ""  0 1 -14 ""  1 ""  FF962E  0 0 0 1891 1891 1 0 1893 1 1891 1891 1 12.15 948 0 956 948 "CCD mismatch"  <> <>
  1892 2 -8.600378 -13.704635 0.612492 4 " " M "B" 24 0.50021 0.50021 "MET " " C  " "    " 6 0 0 808080  ""  0 1 9 ""  1 ""  <> 0 0 0 1892 1892 1 0 1894 0 1892 1892 1 20.71 949 0 957 949 "CCD mismatch"  <> <>
  1893 15 -9.211040 -12.685067 0.210698 4 " " M "B" 70 -0.53131 -0.53131 "MET " " O  " "    " 8 0 0 FF2E2E  ""  0 1 9 ""  1 ""  <> 0 0 0 1893 1893 1 0 1895 0 1893 1893 1 16.87 950 0 958 950 "CCD mismatch"  <> <>
  1894 3 -7.544530 -13.755082 -1.747220 4 " " M "B" 24 -0.13489 -0.13489 "MET " " CB " "    " 6 0 0 808080  ""  0 1 9 ""  1 ""  <> 0 0 0 1894 1894 1 0 1896 2 1894 1894 1 13.95 951 0 959 951 "CCD mismatch"  <> <>
  1895 3 -6.291612 -13.975204 -2.578399 4 " " M "B" 24 -0.09516 -0.09516 "MET " " CG " "    " 6 0 0 808080  ""  0 1 9 ""  1 ""  <> 0 0 0 1895 1895 1 0 1897 2 1895 1895 1 13.07 952 0 960 952 "CCD mismatch"  <> <>
  1896 49 -6.311422 -13.007900 -4.110854 4 " " M "B" 143 -0.24138 -0.24138 "MET " " SD " "    " 16 0 0 FFFF6B  ""  0 1 9 ""  1 ""  <> 0 0 0 1896 1896 1 0 1898 0 1896 1896 1 16.04 953 0 961 953 "CCD mismatch"  <> <>
  1897 3 -6.148172 -11.303760 -3.317421 4 " " M "B" 24 -0.13306 -0.13306 "MET " " CE " "    " 6 0 0 808080  ""  0 1 9 ""  1 ""  <> 0 0 0 1897 1897 1 0 1899 3 1897 1897 1 11.66 954 0 962 954 "CCD mismatch"  <> <>
  1898 43 -7.659944 -16.215453 -1.060603 4 " " M "B" 21 0.31977 0.31977 "MET " " H  " "    " 1 0 0 FFFFFF  ""  -1 0 1 ""  1 ""  <> 0 0 0 1898 1898 1 0 1900 0 1898 1898 <> 11.61 <> <> <> 1965 <> <> <>
  1899 41 -6.565721 -13.854060 0.192859 4 " " M "B" 21 0.08497 0.08497 "MET " " HA " "    " 1 0 0 FFFFFF  ""  -1 0 1 ""  1 ""  <> 0 0 0 1899 1899 1 0 1901 0 1899 1899 <> 12.15 <> <> <> 1966 <> <> <>
  1900 41 -7.615472 -12.671037 -1.658254 4 " " M "B" 21 0.09444 0.09444 "MET " " HB3" "    " 1 0 0 FFFFFF  ""  -1 0 1 ""  1 ""  <> 0 0 0 1900 1900 1 0 1902 0 1900 1900 <> 13.95 <> <> <> 1967 <> <> <>
  1901 41 -8.472103 -14.094386 -2.208283 4 " " M "B" 21 0.09444 0.09444 "MET " " HB2" "    " 1 0 0 FFFFFF  ""  -1 0 1 ""  1 ""  <> 0 0 0 1901 1901 1 0 1903 0 1901 1901 <> 13.95 <> <> <> 1968 <> <> <>
  1902 41 -6.110616 -15.042917 -2.702215 4 " " M "B" 21 0.08580 0.08580 "MET " " HG3" "    " 1 0 0 FFFFFF  ""  -1 0 1 ""  1 ""  <> 0 0 0 1902 1902 1 0 1904 0 1902 1902 <> 13.07 <> <> <> 1969 <> <> <>
  1903 41 -5.449323 -13.485721 -2.089466 4 " " M "B" 21 0.08580 0.08580 "MET " " HG2" "    " 1 0 0 FFFFFF  ""  -1 0 1 ""  1 ""  <> 0 0 0 1903 1903 1 0 1905 0 1903 1903 <> 13.07 <> <> <> 1970 <> <> <>
  1904 41 -5.260774 -11.172311 -2.698270 4 " " M "B" 21 0.09102 0.09102 "MET " " HE1" "    " 1 0 0 FFFFFF  ""  -1 0 1 ""  1 ""  <> 0 0 0 1904 1904 1 0 1906 0 1904 1904 <> 11.66 <> <> <> 1971 <> <> <>
  1905 41 -6.142365 -10.608468 -4.156849 4 " " M "B" 21 0.09102 0.09102 "MET " " HE2" "    " 1 0 0 FFFFFF  ""  -1 0 1 ""  1 ""  <> 0 0 0 1905 1905 1 0 1907 0 1905 1905 <> 11.66 <> <> <> 1972 <> <> <>
  1906 41 -7.078063 -11.057189 -2.804972 4 " " M "B" 21 0.09102 0.09102 "MET " " HE3" "    " 1 0 0 FFFFFF  ""  -1 0 1 ""  1 ""  <> 0 0 0 1906 1906 1 0 1908 0 1906 1906 <> 11.66 <> <> <> 1973 <> <> <>
  1907 25 -8.821666 -14.315276 1.745492 5 " " T "B" 38 -0.42744 -0.42744 "THR " " N  " "    " 7 0 0 2E2EFF  ""  0 1 9 ""  1 ""  <> 0 0 0 1907 1907 1 0 1909 1 1907 1907 1 20.66 955 0 963 955 "CCD mismatch"  <> <>
  1908 3 -9.805299 -13.960750 2.694177 5 " " T "B" 24 0.01332 0.01332 "THR " " CA " "    " 6 0 0 808080  ""  0 1 -14 ""  1 ""  FF962E  0 0 0 1908 1908 1 0 1910 1 1908 1908 1 22.48 956 0 964 956 "CCD mismatch"  <> <>
  1909 2 -9.327487 -12.628301 3.409940 5 " " T "B" 24 0.51139 0.51139 "THR " " C  " "    " 6 0 0 808080  ""  0 1 9 ""  1 ""  <> 0 0 0 1909 1909 1 0 1911 0 1909 1909 1 25.15 957 0 965 957 "CCD mismatch"  <> <>
  1910 15 -8.122629 -12.359472 3.424641 5 " " T "B" 70 -0.52999 -0.52999 "THR " " O  " "    " 8 0 0 FF2E2E  ""  0 1 9 ""  1 ""  <> 0 0 0 1910 1910 1 0 1912 0 1910 1910 1 23.6 958 0 966 958 "CCD mismatch"  <> <>
  1911 3 -9.966299 -15.027957 3.860860 5 " " T "B" 24 0.15775 0.15775 "THR " " CB " "    " 6 0 0 808080  ""  0 1 9 ""  1 ""  <> 0 0 0 1911 1911 1 0 1913 1 1911 1911 1 22.26 959 0 967 959 "CCD mismatch"  <> <>
  1912 16 -8.706596 -15.576080 4.258944 5 " " T "B" 70 -0.67105 -0.67105 "THR " " OG1" "    " 8 0 0 FF2E2E  ""  0 1 9 "%UT"  13 ""  <> 0 0 0 1912 1912 1 0 1914 1 1912 1912 1 22.97 960 0 968 960 "CCD mismatch"  <> <>
  1913 3 -10.659925 -16.232063 3.263318 5 " " T "B" 24 -0.18429 -0.18429 "THR " " CG2" "    " 6 0 0 808080  ""  0 1 9 ""  1 ""  <> 0 0 0 1913 1913 1 0 1915 3 1913 1913 1 23.6 961 0 969 961 "CCD mismatch"  <> <>
  1914 43 -8.131813 -14.993957 2.034620 5 " " T "B" 21 0.32096 0.32096 "THR " " H  " "    " 1 0 0 FFFFFF  ""  -1 0 1 ""  1 ""  <> 0 0 0 1914 1914 1 0 1916 0 1914 1914 <> 20.66 <> <> <> 1974 <> <> <>
  1915 41 -10.744911 -13.698804 2.207747 5 " " T "B" 21 0.08125 0.08125 "THR " " HA " "    " 1 0 0 FFFFFF  ""  -1 0 1 ""  1 ""  <> 0 0 0 1915 1915 1 0 1917 0 1915 1915 <> 22.48 <> <> <> 1975 <> <> <>
  1916 41 -10.606376 -14.722099 4.688419 5 " " T "B" 21 0.06602 0.06602 "THR " " HB " "    " 1 0 0 FFFFFF  ""  -1 0 1 ""  1 ""  <> 0 0 0 1916 1916 1 0 1918 0 1916 1916 <> 22.26 <> <> <> 1976 <> <> <>
  1917 42 -8.496446 -15.000421 4.997899 5 " " T "B" 21 0.43021 0.43021 "THR " " HG1" "    " 1 0 0 FFFFFF  ""  -1 0 1 ""  1 ""  <> 0 0 0 1917 1917 1 0 1919 0 1917 1917 <> 22.97 <> <> <> 1977 <> <> <>
  1918 41 -11.595285 -15.981328 2.762983 5 " " T "B" 21 0.07794 0.07794 "THR " "HG21" "    " 1 0 0 FFFFFF  ""  -1 0 1 ""  1 ""  <> 0 0 0 1918 1918 1 0 1920 0 1918 1918 <> 23.6 <> <> <> 1978 <> <> <>
  1919 41 -10.126327 -16.575906 2.377233 5 " " T "B" 21 0.07794 0.07794 "THR " "HG22" "    " 1 0 0 FFFFFF  ""  -1 0 1 ""  1 ""  <> 0 0 0 1919 1919 1 0 1921 0 1919 1919 <> 23.6 <> <> <> 1979 <> <> <>
  1920 41 -10.971971 -17.067407 3.890156 5 " " T "B" 21 0.07794 0.07794 "THR " "HG23" "    " 1 0 0 FFFFFF  ""  -1 0 1 ""  1 ""  <> 0 0 0 1920 1920 1 0 1922 0 1920 1920 <> 23.6 <> <> <> 1980 <> <> <>
  1921 25 -10.257770 -11.891591 4.092756 6 " " T "B" 38 -0.44768 -0.44768 "THR " " N  " "    " 7 0 0 2E2EFF  ""  0 1 9 ""  1 ""  <> 0 0 0 1921 1921 1 0 1923 1 1921 1921 1 28.78 962 0 970 962 "CCD mismatch"  <> <>
  1922 3 -10.081748 -10.668632 4.822413 6 " " T "B" 24 0.06199 0.06199 "THR " " CA " "    " 6 0 0 808080  ""  0 1 -14 ""  1 ""  FF962E  0 0 0 1922 1922 1 0 1924 1 1922 1922 1 27.67 963 0 971 963 "CCD mismatch"  <> <>
  1923 2 -10.401277 -10.959018 6.223084 6 " " T "B" 24 0.31122 0.31122 "THR " " C  " "    " 6 0 0 808080  ""  0 1 9 ""  1 ""  <> 0 0 0 1923 1923 1 0 1925 1 1923 1923 1 33.66 964 0 972 964 "CCD mismatch"  <> <>
  1924 15 -9.736301 -10.552364 7.212969 6 " " T "B" 70 -0.42236 -0.42236 "THR " " O  " "    " 8 0 0 FF2E2E  ""  0 1 9 ""  1 ""  <> 0 0 0 1924 1924 1 0 1926 0 1924 1924 1 37.95 965 0 973 965 "CCD mismatch"  <> <>
  1925 3 -10.876787 -9.484464 4.145666 6 " " T "B" 24 0.16933 0.16933 "THR " " CB " "    " 6 0 0 808080  ""  0 1 9 ""  1 ""  <> 0 0 0 1925 1925 1 0 1927 1 1925 1925 1 32.02 966 0 974 966 "CCD mismatch"  <> <>
  1926 16 -12.252580 -9.691602 4.321122 6 " " T "B" 70 -0.64410 -0.64410 "THR " " OG1" "    " 8 0 0 FF2E2E  ""  0 1 9 "%UT"  13 ""  <> 0 0 0 1926 1926 1 0 1928 1 1926 1926 1 38.87 967 0 975 967 "CCD mismatch"  <> <>
  1927 3 -10.678140 -9.234376 2.660751 6 " " T "B" 24 -0.19288 -0.19288 "THR " " CG2" "    " 6 0 0 808080  ""  0 1 9 ""  1 ""  <> 0 0 0 1927 1927 1 0 1929 3 1927 1927 1 39.68 968 0 976 968 "CCD mismatch"  <> <>
  1928 43 -11.201086 -12.152433 3.843321 6 " " T "B" 21 0.30671 0.30671 "THR " " H  " "    " 1 0 0 FFFFFF  ""  -1 0 1 ""  1 ""  <> 0 0 0 1928 1928 1 0 1930 0 1928 1928 <> 28.78 <> <> <> 1981 <> <> <>
  1929 41 -9.009906 -10.474368 4.783457 6 " " T "B" 21 0.11087 0.11087 "THR " " HA " "    " 1 0 0 FFFFFF  ""  -1 0 1 ""  1 ""  <> 0 0 0 1929 1929 1 0 1931 0 1929 1929 <> 27.67 <> <> <> 1982 <> <> <>
  1930 41 -11.352148 -11.475612 6.353762 6 " " T "B" 21 0.06252 0.06252 "THR " " HXT" "    " 1 0 0 FFFFFF  ""  -1 0 1 ""  1 ""  <> 0 0 0 1930 1930 1 0 1932 0 1930 1930 <> 33.66 <> <> <> 1983 <> <> <>
  1931 41 -10.554321 -8.584916 4.670003 6 " " T "B" 21 0.05276 0.05276 "THR " " HB " "    " 1 0 0 FFFFFF  ""  -1 0 1 ""  1 ""  <> 0 0 0 1931 1931 1 0 1933 0 1931 1931 <> 32.02 <> <> <> 1984 <> <> <>
  1932 42 -12.718558 -9.222827 3.624908 6 " " T "B" 21 0.42563 0.42563 "THR " " HG1" "    " 1 0 0 FFFFFF  ""  -1 0 1 ""  1 ""  <> 0 0 0 1932 1932 1 0 1934 0 1932 1932 <> 38.87 <> <> <> 1985 <> <> <>
  1933 41 -9.660755 -8.920003 2.427957 6 " " T "B" 21 0.07451 0.07451 "THR " "HG21" "    " 1 0 0 FFFFFF  ""  -1 0 1 ""  1 ""  <> 0 0 0 1933 1933 1 0 1935 0 1933 1933 <> 39.68 <> <> <> 1986 <> <> <>
  1934 41 -11.015518 -10.119108 2.120819 6 " " T "B" 21 0.07451 0.07451 "THR " "HG22" "    " 1 0 0 FFFFFF  ""  -1 0 1 ""  1 ""  <> 0 0 0 1934 1934 1 0 1936 0 1934 1934 <> 39.68 <> <> <> 1987 <> <> <>
  1935 41 -11.266645 -8.420715 2.236816 6 " " T "B" 21 0.07451 0.07451 "THR " "HG23" "    " 1 0 0 FFFFFF  ""  -1 0 1 ""  1 ""  <> 0 0 0 1935 1935 1 0 1937 0 1935 1935 <> 39.68 <> <> <> 1988 <> <> <>
  1936 43 13.543586 8.482288 3.886863 58 " " H "A" 21 0.35860 0.35860 "HIP " " HE2" "    " 1 0 0 FFFFFF  ""  -1 0 1 ""  1 ""  <> 0 0 0 1936 1936 1 0 631 0 1936 2119 <> 16.85 <> <> <> <> <> <> <>
  1937 43 -8.852624 1.066349 7.204388 120 " " H "A" 21 0.30600 0.30600 "HIE " " HE2" "    " 1 0 0 FFFFFF  ""  -1 0 1 ""  1 ""  <> 0 0 0 1937 1937 1 0 1646 0 1937 2120 <> 16.62 <> <> <> <> <> <> <>
  1938 151 6.038606 -16.263380 22.992817 1 " " X " " 20 -1.00000 -1.00000 "CL  " "CL  " "    " 17 -1 1 9F5F9F  "1"  -1 0 1 ""  1 ""  <> 0 0 0 1938 1 2 <> <> 0 1938 <> <> <> <> <> <> <> <> <> <>
  1939 151 -14.005822 -18.868696 6.424967 2 " " X " " 20 -1.00000 -1.00000 "CL  " "CL  " "    " 17 -1 1 9F5F9F  "1"  -1 0 1 ""  1 ""  <> 0 0 0 1939 2 2 <> <> 0 1939 <> <> <> <> <> <> <> <> <> <>
  1940 151 5.518050 -25.255671 -7.692899 3 " " X " " 20 -1.00000 -1.00000 "CL  " "CL  " "    " 17 -1 1 9F5F9F  "1"  -1 0 1 ""  1 ""  <> 0 0 0 1940 3 2 <> <> 0 1940 <> <> <> <> <> <> <> <> <> <>
  1941 151 18.011086 15.499510 12.923808 4 " " X " " 20 -1.00000 -1.00000 "CL  " "CL  " "    " 17 -1 1 9F5F9F  "1"  -1 0 1 ""  1 ""  <> 0 0 0 1941 4 2 <> <> 0 1941 <> <> <> <> <> <> <> <> <> <>
  1942 16 -15.843700 -27.068206 -15.002626 1 " " X " " 70 -0.82000 -0.82000 "SPC " " O  " "    " 8 0 1 FF2F2F  ""  -1 0 1 ""  1 ""  <> 0 0 0 1942 1 3 <> <> 2 1942 <> <> <> <> <> <> <> <> <> <>
  1943 42 -15.601141 -26.229131 -14.611029 1 " " X " " 21 0.41000 0.41000 "SPC " " H1 " "    " 1 0 1 FFFFFF  ""  -1 0 1 ""  1 ""  <> 0 0 0 1943 2 3 <> <> 0 1943 <> <> <> <> <> <> <> <> <> <>
  1944 42 -15.916485 -27.667582 -14.259873 1 " " X " " 21 0.41000 0.41000 "SPC " " H2 " "    " 1 0 1 FFFFFF  ""  -1 0 1 ""  1 ""  <> 0 0 0 1944 3 3 <> <> 0 1944 <> <> <> <> <> <> <> <> <> <>
  1945 16 45.470597 26.430116 22.458495 2 " " X " " 70 -0.82000 -0.82000 "SPC " " O  " "    " 8 0 1 FF2F2F  ""  -1 0 1 ""  1 ""  <> 0 0 0 1945 4 3 <> <> 2 1945 <> <> <> <> <> <> <> <> <> <>
  1946 42 45.527639 26.011602 21.599528 2 " " X " " 21 0.41000 0.41000 "SPC " " H1 " "    " 1 0 1 FFFFFF  ""  -1 0 1 ""  1 ""  <> 0 0 0 1946 5 3 <> <> 0 1946 <> <> <> <> <> <> <> <> <> <>
  1947 42 44.532182 26.546954 22.606682 2 " " X " " 21 0.41000 0.41000 "SPC " " H2 " "    " 1 0 1 FFFFFF  ""  -1 0 1 ""  1 ""  <> 0 0 0 1947 6 3 <> <> 0 1947 <> <> <> <> <> <> <> <> <> <>
  1948 16 8.612059 26.915816 21.406813 3 " " X " " 70 -0.82000 -0.82000 "SPC " " O  " "    " 8 0 1 FF2F2F  ""  -1 0 1 ""  1 ""  <> 0 0 0 1948 7 3 <> <> 2 1948 <> <> <> <> <> <> <> <> <> <>
  1949 42 7.809901 26.696530 21.880827 3 " " X " " 21 0.41000 0.41000 "SPC " " H1 " "    " 1 0 1 FFFFFF  ""  -1 0 1 ""  1 ""  <> 0 0 0 1949 8 3 <> <> 0 1949 <> <> <> <> <> <> <> <> <> <>
  1950 42 8.329113 27.040099 20.500874 3 " " X " " 21 0.41000 0.41000 "SPC " " H2 " "    " 1 0 1 FFFFFF  ""  -1 0 1 ""  1 ""  <> 0 0 0 1950 9 3 <> <> 0 1950 <> <> <> <> <> <> <> <> <> <>
  1951 16 -6.893583 -15.633394 -6.626666 4 " " X " " 70 -0.82000 -0.82000 "SPC " " O  " "    " 8 0 1 FF2F2F  ""  -1 0 1 ""  1 ""  <> 0 0 0 1951 10 3 <> <> 2 1951 <> <> <> <> <> <> <> <> <> <>
  1952 42 -7.762487 -15.232145 -6.611342 4 " " X " " 21 0.41000 0.41000 "SPC " " H1 " "    " 1 0 1 FFFFFF  ""  -1 0 1 ""  1 ""  <> 0 0 0 1952 11 3 <> <> 0 1952 <> <> <> <> <> <> <> <> <> <>
  1953 42 -6.352829 -15.016080 -7.119353 4 " " X " " 21 0.41000 0.41000 "SPC " " H2 " "    " 1 0 1 FFFFFF  ""  -1 0 1 ""  1 ""  <> 0 0 0 1953 12 3 <> <> 0 1953 <> <> <> <> <> <> <> <> <> <>
  1954 16 23.379775 29.900515 22.737856 5 " " X " " 70 -0.82000 -0.82000 "SPC " " O  " "    " 8 0 1 FF2F2F  ""  -1 0 1 ""  1 ""  <> 0 0 0 1954 13 3 <> <> 2 1954 <> <> <> <> <> <> <> <> <> <>
  1955 42 23.709849 29.406229 23.488165 5 " " X " " 21 0.41000 0.41000 "SPC " " H1 " "    " 1 0 1 FFFFFF  ""  -1 0 1 ""  1 ""  <> 0 0 0 1955 14 3 <> <> 0 1955 <> <> <> <> <> <> <> <> <> <>
  1956 42 22.987837 30.685225 23.121064 5 " " X " " 21 0.41000 0.41000 "SPC " " H2 " "    " 1 0 1 FFFFFF  ""  -1 0 1 ""  1 ""  <> 0 0 0 1956 15 3 <> <> 0 1956 <> <> <> <> <> <> <> <> <> <>
  1957 16 11.805178 -17.478935 -8.922998 6 " " X " " 70 -0.82000 -0.82000 "SPC " " O  " "    " 8 0 1 FF2F2F  ""  -1 0 1 ""  1 ""  <> 0 0 0 1957 16 3 <> <> 2 1957 <> <> <> <> <> <> <> <> <> <>
  1958 42 12.451659 -17.608711 -8.229128 6 " " X " " 21 0.41000 0.41000 "SPC " " H1 " "    " 1 0 1 FFFFFF  ""  -1 0 1 ""  1 ""  <> 0 0 0 1958 17 3 <> <> 0 1958 <> <> <> <> <> <> <> <> <> <>
  1959 42 12.304247 -17.104791 -9.649069 6 " " X " " 21 0.41000 0.41000 "SPC " " H2 " "    " 1 0 1 FFFFFF  ""  -1 0 1 ""  1 ""  <> 0 0 0 1959 18 3 <> <> 0 1959 <> <> <> <> <> <> <> <> <> <>
  1960 16 -31.001813 -21.763744 -7.487491 7 " " X " " 70 -0.82000 -0.82000 "SPC " " O  " "    " 8 0 1 FF2F2F  ""  -1 0 1 ""  1 ""  <> 0 0 0 1960 19 3 <> <> 2 1960 <> <> <> <> <> <> <> <> <> <>
  1961 42 -30.822170 -22.577953 -7.957623 7 " " X " " 21 0.41000 0.41000 "SPC " " H1 " "    " 1 0 1 FFFFFF  ""  -1 0 1 ""  1 ""  <> 0 0 0 1961 20 3 <> <> 0 1961 <> <> <> <> <> <> <> <> <> <>
  1962 42 -30.845157 -21.978061 -6.567840 7 " " X " " 21 0.41000 0.41000 "SPC " " H2 " "    " 1 0 1 FFFFFF  ""  -1 0 1 ""  1 ""  <> 0 0 0 1962 21 3 <> <> 0 1962 <> <> <> <> <> <> <> <> <> <>
  1963 16 -12.964178 1.625668 16.582102 8 " " X " " 70 -0.82000 -0.82000 "SPC " " O  " "    " 8 0 1 FF2F2F  ""  -1 0 1 ""  1 ""  <> 0 0 0 1963 22 3 <> <> 2 1963 <> <> <> <> <> <> <> <> <> <>
  1964 42 -13.383485 1.420998 17.417878 8 " " X " " 21 0.41000 0.41000 "SPC " " H1 " "    " 1 0 1 FFFFFF  ""  -1 0 1 ""  1 ""  <> 0 0 0 1964 23 3 <> <> 0 1964 <> <> <> <> <> <> <> <> <> <>
  1965 42 -12.256441 0.985753 16.505612 8 " " X " " 21 0.41000 0.41000 "SPC " " H2 " "    " 1 0 1 FFFFFF  ""  -1 0 1 ""  1 ""  <> 0 0 0 1965 24 3 <> <> 0 1965 <> <> <> <> <> <> <> <> <> <>
[truncated: 6,629,471 more chars]
