# Supplementary material for: An adaptive peptide-binding site in ubiquitin receptor hRpn13 revealed by structural studies
Source: Nat Commun. 2025 Jul 1;16:5669. doi: 10.1038/s41467-025-60843-w (PMC12218921; doi:10.1038/s41467-025-60843-w)
Supplement: Supplementary file 8 — Supplementary Data 6 [file 41467_2025_60843_MOESM8_ESM.zip › Pru-A_Extension_1/Final_Coordinates/Pru_N_term_monomer_-_prepared_-_Frame_1002.pdb]

TITLE     Pru_N_term_monomer - prepared - Frame 1002
REMARK   4      COMPLIES WITH FORMAT V. 3.0, 1-DEC-2006
REMARK 888
REMARK 888 WRITTEN BY MAESTRO (A PRODUCT OF SCHRODINGER, LLC)
SEQRES   1 A  114  ACE LYS TYR LEU VAL GLU PHE ARG ALA GLY LYS MET SER
SEQRES   2 A  114  LEU LYS GLY THR THR VAL THR PRO ASP LYS ARG LYS GLY
SEQRES   3 A  114  LEU VAL TYR ILE GLN GLN THR ASP ASP SER LEU ILE HIS
SEQRES   4 A  114  PHE CYS TRP LYS ASP ARG THR SER GLY ASN VAL GLU ASP
SEQRES   5 A  114  ASP LEU ILE ILE PHE PRO ASP ASP CYS GLU PHE LYS ARG
SEQRES   6 A  114  VAL PRO GLN CYS PRO SER GLY ARG VAL TYR VAL LEU LYS
SEQRES   7 A  114  PHE LYS ALA GLY SER LYS ARG LEU PHE PHE TRP MET GLN
SEQRES   8 A  114  GLU PRO LYS THR ASP GLN ASP GLU GLU HIS CYS ARG LYS
SEQRES   9 A  114  VAL ASN GLU TYR LEU ASN ASN PRO PRO NMA
SEQRES   1 B    7  GLY PRO GLY SER MET THR THR
HELIX    1   1 ASP A  117  ASP A  117  1
HELIX    2   2 GLU A  118  GLU A  118  1
HELIX    3   3 GLU A  119  GLU A  119  1
HELIX    4   4 HIS A  120  HIS A  120  1
HELIX    5   5 CYS A  121  CYS A  121  1
HELIX    6   6 ARG A  122  ARG A  122  1
HELIX    7   7 LYS A  123  LYS A  123  1
HELIX    8   8 VAL A  124  VAL A  124  1
HELIX    9   9 ASN A  125  ASN A  125  1
HELIX   10  10 GLU A  126  GLU A  126  1
HELIX   11  11 TYR A  127  TYR A  127  1
HELIX   12  12 LEU A  128  LEU A  128  1
HELIX   13  13 ASN A  129  ASN A  129  1
TURN     1   1 LYS A  21  LYS A  21
TURN     2   2 TYR A  22  TYR A  22
TURN     3   3 GLY A  35  GLY A  35
TURN     4   4 THR A  36  THR A  36
TURN     5   5 PRO A  40  PRO A  40
TURN     6   6 ASP A  41  ASP A  41
TURN     7   7 LYS A  42  LYS A  42
TURN     8   8 ARG A  43  ARG A  43
TURN     9   9 LYS A  44  LYS A  44
TURN    10  10 THR A  52  THR A  52
TURN    11  11 ASP A  53  ASP A  53
TURN    12  12 ASP A  54  ASP A  54
TURN    13  13 SER A  55  SER A  55
TURN    14  14 LEU A  56  LEU A  56
TURN    15  15 ARG A  64  ARG A  64
TURN    16  16 THR A  65  THR A  65
TURN    17  17 SER A  66  SER A  66
TURN    18  18 GLY A  67  GLY A  67
TURN    19  19 ASN A  68  ASN A  68
TURN    20  20 ILE A  75  ILE A  75
TURN    21  21 PHE A  76  PHE A  76
TURN    22  22 PRO A  77  PRO A  77
TURN    23  23 ASP A  78  ASP A  78
TURN    24  24 ASP A  79  ASP A  79
TURN    25  25 VAL A  85  VAL A  85
TURN    26  26 PRO A  86  PRO A  86
TURN    27  27 GLN A  87  GLN A  87
TURN    28  28 CYS A  88  CYS A  88
TURN    29  29 PRO A  89  PRO A  89
TURN    30  30 SER A  90  SER A  90
TURN    31  31 GLY A  91  GLY A  91
TURN    32  32 ARG A  92  ARG A  92
TURN    33  33 LYS A  99  LYS A  99
TURN    34  34 ALA A 100  ALA A 100
TURN    35  35 GLY A 101  GLY A 101
TURN    36  36 SER A 102  SER A 102
TURN    37  37 LYS A 103  LYS A 103
TURN    38  38 GLN A 110  GLN A 110
TURN    39  39 GLU A 111  GLU A 111
TURN    40  40 PRO A 112  PRO A 112
TURN    41  41 LYS A 113  LYS A 113
TURN    42  42 THR A 114  THR A 114
TURN    43  43 ASP A 115  ASP A 115
TURN    44  44 GLN A 116  GLN A 116
TURN    45  45 ASN A 130  ASN A 130
TURN    46  46 PRO A 131  PRO A 131
TURN    47  47 PRO A 132  PRO A 132
TURN    48  48 GLY B   0  GLY B   0
TURN    49  49 PRO B   1  PRO B   1
TURN    50  50 GLY B   2  GLY B   2
TURN    51  51 SER B   3  SER B   3
TURN    52  52 MET B   4  MET B   4
TURN    53  53 THR B   5  THR B   5
TURN    54  54 THR B   6  THR B   6
SHEET    1   1 1 LEU A  23  LEU A  23  0
SHEET    1   2 1 VAL A  24  VAL A  24  0
SHEET    1   3 1 GLU A  25  GLU A  25  0
SHEET    1   4 1 PHE A  26  PHE A  26  0
SHEET    1   5 1 ARG A  27  ARG A  27  0
SHEET    1   6 1 ALA A  28  ALA A  28  0
SHEET    1   7 1 GLY A  29  GLY A  29  0
SHEET    1   8 1 LYS A  30  LYS A  30  0
SHEET    1   9 1 MET A  31  MET A  31  0
SHEET    1  10 1 SER A  32  SER A  32  0
SHEET    1  11 1 LEU A  33  LEU A  33  0
SHEET    1  12 1 LYS A  34  LYS A  34  0
SHEET    1  13 1 THR A  37  THR A  37  0
SHEET    1  14 1 VAL A  38  VAL A  38  0
SHEET    1  15 1 THR A  39  THR A  39  0
SHEET    1  16 1 GLY A  45  GLY A  45  0
SHEET    1  17 1 LEU A  46  LEU A  46  0
SHEET    1  18 1 VAL A  47  VAL A  47  0
SHEET    1  19 1 TYR A  48  TYR A  48  0
SHEET    1  20 1 ILE A  49  ILE A  49  0
SHEET    1  21 1 GLN A  50  GLN A  50  0
SHEET    1  22 1 GLN A  51  GLN A  51  0
SHEET    1  23 1 ILE A  57  ILE A  57  0
SHEET    1  24 1 HIS A  58  HIS A  58  0
SHEET    1  25 1 PHE A  59  PHE A  59  0
SHEET    1  26 1 CYS A  60  CYS A  60  0
SHEET    1  27 1 TRP A  61  TRP A  61  0
SHEET    1  28 1 LYS A  62  LYS A  62  0
SHEET    1  29 1 ASP A  63  ASP A  63  0
SHEET    1  30 1 VAL A  69  VAL A  69  0
SHEET    1  31 1 GLU A  70  GLU A  70  0
SHEET    1  32 1 ASP A  71  ASP A  71  0
SHEET    1  33 1 ASP A  72  ASP A  72  0
SHEET    1  34 1 LEU A  73  LEU A  73  0
SHEET    1  35 1 ILE A  74  ILE A  74  0
SHEET    1  36 1 CYS A  80  CYS A  80  0
SHEET    1  37 1 GLU A  81  GLU A  81  0
SHEET    1  38 1 PHE A  82  PHE A  82  0
SHEET    1  39 1 LYS A  83  LYS A  83  0
SHEET    1  40 1 ARG A  84  ARG A  84  0
SHEET    1  41 1 VAL A  93  VAL A  93  0
SHEET    1  42 1 TYR A  94  TYR A  94  0
SHEET    1  43 1 VAL A  95  VAL A  95  0
SHEET    1  44 1 LEU A  96  LEU A  96  0
SHEET    1  45 1 LYS A  97  LYS A  97  0
SHEET    1  46 1 PHE A  98  PHE A  98  0
SHEET    1  47 1 ARG A 104  ARG A 104  0
SHEET    1  48 1 LEU A 105  LEU A 105  0
SHEET    1  49 1 PHE A 106  PHE A 106  0
SHEET    1  50 1 PHE A 107  PHE A 107  0
SHEET    1  51 1 TRP A 108  TRP A 108  0
SHEET    1  52 1 MET A 109  MET A 109  0
CRYST1   59.206   59.206   59.206  60.00  60.00  60.00 P 1           1
ATOM      1  CH3 ACE A  20       7.206   8.157  15.081  1.00  0.00           C  
ATOM      2  C   ACE A  20       6.017   8.844  14.408  1.00  0.00           C  
ATOM      3  O   ACE A  20       4.903   8.554  14.816  1.00  0.00           O  
ATOM      4 1H   ACE A  20       7.513   8.526  16.060  1.00  0.00           H  
ATOM      5 2H   ACE A  20       6.930   7.114  15.235  1.00  0.00           H  
ATOM      6 3H   ACE A  20       8.067   8.296  14.427  1.00  0.00           H  
ATOM      7  N   LYS A  21       6.290   9.759  13.447  1.00 50.58           N  
ATOM      8  CA  LYS A  21       5.228  10.483  12.672  1.00 34.33           C  
ATOM      9  C   LYS A  21       4.414   9.629  11.647  1.00 34.38           C  
ATOM     10  O   LYS A  21       4.452   9.859  10.491  1.00 25.10           O  
ATOM     11  CB  LYS A  21       5.722  11.712  11.909  1.00 32.74           C  
ATOM     12  CG  LYS A  21       6.374  12.884  12.689  1.00 41.67           C  
ATOM     13  CD  LYS A  21       5.661  13.431  13.963  1.00 46.26           C  
ATOM     14  CE  LYS A  21       6.469  14.705  14.520  1.00 39.34           C  
ATOM     15  NZ  LYS A  21       5.849  15.384  15.672  1.00 53.68           N1+
ATOM     16  H2  LYS A  21       7.257   9.957  13.235  1.00 50.58           H  
ATOM     17  HA  LYS A  21       4.465  10.757  13.401  1.00 34.33           H  
ATOM     18  HB3 LYS A  21       4.817  12.100  11.441  1.00 32.74           H  
ATOM     19  HB2 LYS A  21       6.413  11.484  11.098  1.00 32.74           H  
ATOM     20  HG3 LYS A  21       6.650  13.607  11.920  1.00 41.67           H  
ATOM     21  HG2 LYS A  21       7.315  12.522  13.103  1.00 41.67           H  
ATOM     22  HD3 LYS A  21       5.828  12.717  14.770  1.00 46.26           H  
ATOM     23  HD2 LYS A  21       4.604  13.589  13.749  1.00 46.26           H  
ATOM     24  HE3 LYS A  21       6.613  15.355  13.657  1.00 39.34           H  
ATOM     25  HE2 LYS A  21       7.482  14.420  14.801  1.00 39.34           H  
ATOM     26  HZ1 LYS A  21       6.530  15.974  16.129  1.00 53.68           H  
ATOM     27  HZ2 LYS A  21       5.080  15.939  15.328  1.00 53.68           H  
ATOM     28  HZ3 LYS A  21       5.480  14.719  16.337  1.00 53.68           H  
ATOM     29  N   TYR A  22       3.613   8.670  12.147  1.00 26.63           N  
ATOM     30  CA  TYR A  22       2.698   7.814  11.408  1.00 22.80           C  
ATOM     31  C   TYR A  22       1.516   8.628  10.883  1.00 21.58           C  
ATOM     32  O   TYR A  22       0.704   9.068  11.648  1.00 23.57           O  
ATOM     33  CB  TYR A  22       2.308   6.531  12.178  1.00 24.66           C  
ATOM     34  CG  TYR A  22       3.377   5.434  12.274  1.00 36.06           C  
ATOM     35  CD1 TYR A  22       4.716   5.750  12.645  1.00 30.08           C  
ATOM     36  CD2 TYR A  22       3.031   4.123  12.167  1.00 36.98           C  
ATOM     37  CE1 TYR A  22       5.672   4.781  12.957  1.00 33.68           C  
ATOM     38  CE2 TYR A  22       3.938   3.105  12.376  1.00 35.55           C  
ATOM     39  CZ  TYR A  22       5.262   3.401  12.841  1.00 35.99           C  
ATOM     40  OH  TYR A  22       6.250   2.435  13.001  1.00 38.43           O  
ATOM     41  H   TYR A  22       3.594   8.640  13.157  1.00 26.63           H  
ATOM     42  HA  TYR A  22       3.229   7.431  10.537  1.00 22.80           H  
ATOM     43  HB3 TYR A  22       1.510   6.117  11.561  1.00 24.66           H  
ATOM     44  HB2 TYR A  22       1.831   6.730  13.137  1.00 24.66           H  
ATOM     45  HD1 TYR A  22       4.933   6.795  12.811  1.00 30.08           H  
ATOM     46  HD2 TYR A  22       2.037   3.908  11.806  1.00 36.98           H  
ATOM     47  HE1 TYR A  22       6.654   5.005  13.348  1.00 33.68           H  
ATOM     48  HE2 TYR A  22       3.698   2.055  12.290  1.00 35.55           H  
ATOM     49  HH  TYR A  22       7.062   2.748  13.407  1.00 38.43           H  
ATOM     50  N   LEU A  23       1.435   8.880   9.567  1.00 14.12           N  
ATOM     51  CA  LEU A  23       0.564   9.917   9.113  1.00 13.37           C  
ATOM     52  C   LEU A  23      -0.798   9.362   8.811  1.00 15.60           C  
ATOM     53  O   LEU A  23      -1.847   9.989   9.065  1.00 15.56           O  
ATOM     54  CB  LEU A  23       1.190  10.485   7.819  1.00 14.43           C  
ATOM     55  CG  LEU A  23       2.435  11.339   7.941  1.00 17.96           C  
ATOM     56  CD1 LEU A  23       3.016  11.807   6.561  1.00 18.01           C  
ATOM     57  CD2 LEU A  23       2.161  12.568   8.886  1.00 21.49           C  
ATOM     58  H   LEU A  23       2.185   8.538   8.983  1.00 14.12           H  
ATOM     59  HA  LEU A  23       0.581  10.774   9.786  1.00 13.37           H  
ATOM     60  HB3 LEU A  23       0.494  11.179   7.348  1.00 14.43           H  
ATOM     61  HB2 LEU A  23       1.367   9.720   7.064  1.00 14.43           H  
ATOM     62  HG  LEU A  23       3.201  10.660   8.317  1.00 17.96           H  
ATOM     63 HD11 LEU A  23       2.799  12.862   6.394  1.00 18.01           H  
ATOM     64 HD12 LEU A  23       4.097  11.683   6.610  1.00 18.01           H  
ATOM     65 HD13 LEU A  23       2.495  11.219   5.804  1.00 18.01           H  
ATOM     66 HD21 LEU A  23       2.235  12.331   9.947  1.00 21.49           H  
ATOM     67 HD22 LEU A  23       2.926  13.321   8.698  1.00 21.49           H  
ATOM     68 HD23 LEU A  23       1.196  13.052   8.743  1.00 21.49           H  
ATOM     69  N   VAL A  24      -0.760   8.103   8.341  1.00 11.33           N  
ATOM     70  CA  VAL A  24      -1.844   7.188   8.142  1.00 10.41           C  
ATOM     71  C   VAL A  24      -1.218   5.776   8.250  1.00 12.08           C  
ATOM     72  O   VAL A  24      -0.049   5.605   8.056  1.00 11.44           O  
ATOM     73  CB  VAL A  24      -2.545   7.508   6.797  1.00 12.37           C  
ATOM     74  CG1 VAL A  24      -1.715   7.233   5.494  1.00 14.96           C  
ATOM     75  CG2 VAL A  24      -3.907   6.821   6.735  1.00 16.44           C  
ATOM     76  H   VAL A  24       0.146   7.665   8.248  1.00 11.33           H  
ATOM     77  HA  VAL A  24      -2.502   7.307   9.002  1.00 10.41           H  
ATOM     78  HB  VAL A  24      -2.742   8.568   6.635  1.00 12.37           H  
ATOM     79 HG11 VAL A  24      -2.399   7.367   4.656  1.00 14.96           H  
ATOM     80 HG12 VAL A  24      -0.825   7.859   5.440  1.00 14.96           H  
ATOM     81 HG13 VAL A  24      -1.436   6.184   5.392  1.00 14.96           H  
ATOM     82 HG21 VAL A  24      -4.381   6.803   5.754  1.00 16.44           H  
ATOM     83 HG22 VAL A  24      -3.922   5.778   7.050  1.00 16.44           H  
ATOM     84 HG23 VAL A  24      -4.547   7.340   7.449  1.00 16.44           H  
ATOM     85  N   GLU A  25      -2.077   4.842   8.648  1.00 12.54           N  
ATOM     86  CA  GLU A  25      -1.776   3.465   9.020  1.00 11.61           C  
ATOM     87  C   GLU A  25      -2.991   2.508   8.708  1.00 12.81           C  
ATOM     88  O   GLU A  25      -4.076   2.886   9.164  1.00 14.69           O  
ATOM     89  CB  GLU A  25      -1.356   3.565  10.500  1.00 15.94           C  
ATOM     90  CG  GLU A  25      -1.198   2.122  11.128  1.00 21.86           C  
ATOM     91  CD  GLU A  25      -0.934   2.007  12.647  1.00 34.88           C  
ATOM     92  OE1 GLU A  25      -0.903   0.850  13.154  1.00 35.13           O  
ATOM     93  OE2 GLU A  25      -0.684   3.021  13.254  1.00 36.26           O1-
ATOM     94  H   GLU A  25      -3.047   5.113   8.717  1.00 12.54           H  
ATOM     95  HA  GLU A  25      -0.949   3.000   8.482  1.00 11.61           H  
ATOM     96  HB3 GLU A  25      -2.031   4.093  11.174  1.00 15.94           H  
ATOM     97  HB2 GLU A  25      -0.368   4.026  10.515  1.00 15.94           H  
ATOM     98  HG3 GLU A  25      -0.344   1.677  10.617  1.00 21.86           H  
ATOM     99  HG2 GLU A  25      -1.999   1.438  10.847  1.00 21.86           H  
ATOM    100  N   PHE A  26      -2.789   1.456   7.930  1.00  9.11           N  
ATOM    101  CA  PHE A  26      -3.738   0.444   7.533  1.00 11.34           C  
ATOM    102  C   PHE A  26      -3.121  -0.907   7.202  1.00 11.64           C  
ATOM    103  O   PHE A  26      -1.963  -0.969   6.785  1.00 10.09           O  
ATOM    104  CB  PHE A  26      -4.802   1.068   6.616  1.00 12.10           C  
ATOM    105  CG  PHE A  26      -4.360   1.537   5.205  1.00  9.89           C  
ATOM    106  CD1 PHE A  26      -3.759   2.830   5.086  1.00 10.89           C  
ATOM    107  CD2 PHE A  26      -4.362   0.747   4.020  1.00 10.50           C  
ATOM    108  CE1 PHE A  26      -3.299   3.347   3.860  1.00 10.68           C  
ATOM    109  CE2 PHE A  26      -3.845   1.257   2.819  1.00 13.37           C  
ATOM    110  CZ  PHE A  26      -3.322   2.547   2.710  1.00  9.51           C  
ATOM    111  H   PHE A  26      -1.888   1.214   7.542  1.00  9.11           H  
ATOM    112  HA  PHE A  26      -4.236   0.212   8.474  1.00 11.34           H  
ATOM    113  HB3 PHE A  26      -5.186   1.933   7.157  1.00 12.10           H  
ATOM    114  HB2 PHE A  26      -5.595   0.335   6.468  1.00 12.10           H  
ATOM    115  HD1 PHE A  26      -3.724   3.537   5.902  1.00 10.89           H  
ATOM    116  HD2 PHE A  26      -4.683  -0.279   4.123  1.00 10.50           H  
ATOM    117  HE1 PHE A  26      -2.889   4.329   3.674  1.00 10.68           H  
ATOM    118  HE2 PHE A  26      -3.807   0.561   1.994  1.00 13.37           H  
ATOM    119  HZ  PHE A  26      -2.891   2.889   1.781  1.00  9.51           H  
ATOM    120  N   ARG A  27      -3.914  -1.927   7.221  1.00 10.26           N  
ATOM    121  CA  ARG A  27      -3.642  -3.315   6.984  1.00 11.78           C  
ATOM    122  C   ARG A  27      -3.765  -3.566   5.474  1.00 10.64           C  
ATOM    123  O   ARG A  27      -4.929  -3.513   4.981  1.00 12.35           O  
ATOM    124  CB  ARG A  27      -4.617  -4.262   7.690  1.00 11.36           C  
ATOM    125  CG  ARG A  27      -4.563  -4.095   9.183  1.00 13.69           C  
ATOM    126  CD  ARG A  27      -5.747  -4.725   9.934  1.00 17.81           C  
ATOM    127  NE  ARG A  27      -6.900  -3.788   9.801  1.00 25.50           N  
ATOM    128  CZ  ARG A  27      -8.004  -3.661  10.519  1.00 32.61           C  
ATOM    129  NH1 ARG A  27      -8.323  -4.440  11.524  1.00 31.42           N  
ATOM    130  NH2 ARG A  27      -8.907  -2.768  10.138  1.00 28.44           N1+
ATOM    131  H   ARG A  27      -4.879  -1.693   7.407  1.00 10.26           H  
ATOM    132  HA  ARG A  27      -2.616  -3.554   7.265  1.00 11.78           H  
ATOM    133  HB3 ARG A  27      -4.417  -5.302   7.430  1.00 11.36           H  
ATOM    134  HB2 ARG A  27      -5.580  -3.947   7.286  1.00 11.36           H  
ATOM    135  HG3 ARG A  27      -4.556  -3.010   9.286  1.00 13.69           H  
ATOM    136  HG2 ARG A  27      -3.599  -4.359   9.619  1.00 13.69           H  
ATOM    137  HD3 ARG A  27      -5.492  -4.948  10.970  1.00 17.81           H  
ATOM    138  HD2 ARG A  27      -6.085  -5.683   9.539  1.00 17.81           H  
ATOM    139  HE  ARG A  27      -6.782  -3.025   9.150  1.00 25.50           H  
ATOM    140 HH12 ARG A  27      -7.703  -5.200  11.763  1.00 31.42           H  
ATOM    141 HH11 ARG A  27      -9.200  -4.374  12.021  1.00 31.42           H  
ATOM    142 HH22 ARG A  27      -9.760  -2.615  10.656  1.00 28.44           H  
ATOM    143 HH21 ARG A  27      -8.742  -2.279   9.270  1.00 28.44           H  
ATOM    144  N   ALA A  28      -2.638  -3.725   4.715  1.00 10.34           N  
ATOM    145  CA  ALA A  28      -2.483  -4.365   3.360  1.00  9.97           C  
ATOM    146  C   ALA A  28      -1.282  -5.333   3.270  1.00 11.41           C  
ATOM    147  O   ALA A  28      -0.197  -4.907   3.665  1.00 10.95           O  
ATOM    148  CB  ALA A  28      -2.360  -3.268   2.280  1.00 11.90           C  
ATOM    149  H   ALA A  28      -1.800  -3.746   5.278  1.00 10.34           H  
ATOM    150  HA  ALA A  28      -3.457  -4.810   3.155  1.00  9.97           H  
ATOM    151  HB1 ALA A  28      -1.402  -2.813   2.533  1.00 11.90           H  
ATOM    152  HB2 ALA A  28      -2.224  -3.675   1.278  1.00 11.90           H  
ATOM    153  HB3 ALA A  28      -3.088  -2.465   2.391  1.00 11.90           H  
ATOM    154  N   GLY A  29      -1.570  -6.517   2.805  1.00 10.88           N  
ATOM    155  CA  GLY A  29      -0.503  -7.512   2.503  1.00 10.42           C  
ATOM    156  C   GLY A  29       0.076  -7.239   1.116  1.00 10.00           C  
ATOM    157  O   GLY A  29      -0.574  -6.673   0.251  1.00  8.79           O  
ATOM    158  H   GLY A  29      -2.405  -6.690   2.262  1.00 10.88           H  
ATOM    159  HA3 GLY A  29      -0.915  -8.515   2.393  1.00 10.42           H  
ATOM    160  HA2 GLY A  29       0.308  -7.399   3.222  1.00 10.42           H  
ATOM    161  N   LYS A  30       1.292  -7.725   0.923  1.00  9.77           N  
ATOM    162  CA  LYS A  30       1.945  -7.590  -0.336  1.00  9.79           C  
ATOM    163  C   LYS A  30       1.461  -8.699  -1.271  1.00 10.05           C  
ATOM    164  O   LYS A  30       1.005  -9.715  -0.826  1.00 10.40           O  
ATOM    165  CB  LYS A  30       3.471  -7.649  -0.137  1.00 10.49           C  
ATOM    166  CG  LYS A  30       3.976  -6.492   0.727  1.00 14.81           C  
ATOM    167  CD  LYS A  30       5.470  -6.443   1.047  1.00 18.43           C  
ATOM    168  CE  LYS A  30       6.405  -6.629  -0.125  1.00 22.27           C  
ATOM    169  NZ  LYS A  30       7.787  -6.287   0.256  1.00 27.53           N1+
ATOM    170  H   LYS A  30       1.714  -8.408   1.536  1.00  9.77           H  
ATOM    171  HA  LYS A  30       1.726  -6.594  -0.720  1.00  9.79           H  
ATOM    172  HB3 LYS A  30       3.912  -7.651  -1.134  1.00 10.49           H  
ATOM    173  HB2 LYS A  30       3.623  -8.549   0.459  1.00 10.49           H  
ATOM    174  HG3 LYS A  30       3.451  -6.434   1.681  1.00 14.81           H  
ATOM    175  HG2 LYS A  30       3.738  -5.539   0.256  1.00 14.81           H  
ATOM    176  HD3 LYS A  30       5.679  -7.147   1.853  1.00 18.43           H  
ATOM    177  HD2 LYS A  30       5.708  -5.508   1.554  1.00 18.43           H  
ATOM    178  HE3 LYS A  30       6.199  -5.817  -0.823  1.00 22.27           H  
ATOM    179  HE2 LYS A  30       6.424  -7.657  -0.486  1.00 22.27           H  
ATOM    180  HZ1 LYS A  30       7.992  -6.819   1.089  1.00 27.53           H  
ATOM    181  HZ2 LYS A  30       8.242  -6.448  -0.631  1.00 27.53           H  
ATOM    182  HZ3 LYS A  30       7.892  -5.301   0.447  1.00 27.53           H  
ATOM    183  N   MET A  31       1.944  -8.557  -2.519  1.00 12.16           N  
ATOM    184  CA  MET A  31       1.913  -9.496  -3.660  1.00 10.64           C  
ATOM    185  C   MET A  31       3.333  -9.680  -4.238  1.00 15.72           C  
ATOM    186  O   MET A  31       4.148  -8.782  -3.933  1.00 15.15           O  
ATOM    187  CB  MET A  31       0.894  -9.060  -4.786  1.00 11.19           C  
ATOM    188  CG  MET A  31      -0.527  -8.921  -4.305  1.00 10.97           C  
ATOM    189  SD  MET A  31      -1.784  -8.703  -5.533  1.00 11.84           S  
ATOM    190  CE  MET A  31      -2.713 -10.231  -5.058  1.00 12.02           C  
ATOM    191  H   MET A  31       2.356  -7.662  -2.738  1.00 12.16           H  
ATOM    192  HA  MET A  31       1.622 -10.483  -3.302  1.00 10.64           H  
ATOM    193  HB3 MET A  31       0.908  -9.833  -5.555  1.00 11.19           H  
ATOM    194  HB2 MET A  31       1.370  -8.182  -5.224  1.00 11.19           H  
ATOM    195  HG3 MET A  31      -0.485  -8.034  -3.673  1.00 10.97           H  
ATOM    196  HG2 MET A  31      -0.766  -9.807  -3.718  1.00 10.97           H  
ATOM    197  HE1 MET A  31      -3.498 -10.414  -5.792  1.00 12.02           H  
ATOM    198  HE2 MET A  31      -2.063 -11.101  -5.145  1.00 12.02           H  
ATOM    199  HE3 MET A  31      -3.088 -10.216  -4.034  1.00 12.02           H  
ATOM    200  N   SER A  32       3.502 -10.666  -5.095  1.00 13.17           N  
ATOM    201  CA  SER A  32       4.644 -10.778  -5.947  1.00 17.80           C  
ATOM    202  C   SER A  32       4.166 -10.991  -7.392  1.00 18.73           C  
ATOM    203  O   SER A  32       2.981 -11.243  -7.661  1.00 18.00           O  
ATOM    204  CB  SER A  32       5.636 -11.876  -5.381  1.00 23.48           C  
ATOM    205  OG  SER A  32       5.143 -13.147  -5.422  1.00 33.01           O  
ATOM    206  H   SER A  32       2.737 -11.324  -5.133  1.00 13.17           H  
ATOM    207  HA  SER A  32       5.211  -9.847  -5.941  1.00 17.80           H  
ATOM    208  HB3 SER A  32       5.893 -11.634  -4.350  1.00 23.48           H  
ATOM    209  HB2 SER A  32       6.592 -11.806  -5.900  1.00 23.48           H  
ATOM    210  HG  SER A  32       5.129 -13.518  -4.537  1.00 33.01           H  
ATOM    211  N   LEU A  33       4.993 -10.631  -8.379  1.00 19.77           N  
ATOM    212  CA  LEU A  33       4.554 -10.893  -9.817  1.00 20.23           C  
ATOM    213  C   LEU A  33       5.324 -12.028 -10.465  1.00 29.58           C  
ATOM    214  O   LEU A  33       6.554 -11.988 -10.615  1.00 26.46           O  
ATOM    215  CB  LEU A  33       4.785  -9.553 -10.626  1.00 20.74           C  
ATOM    216  CG  LEU A  33       3.886  -8.391 -10.339  1.00 24.31           C  
ATOM    217  CD1 LEU A  33       4.545  -6.987 -10.434  1.00 22.21           C  
ATOM    218  CD2 LEU A  33       2.531  -8.515 -11.028  1.00 26.86           C  
ATOM    219  H   LEU A  33       5.933 -10.303  -8.211  1.00 19.77           H  
ATOM    220  HA  LEU A  33       3.487 -11.108  -9.887  1.00 20.23           H  
ATOM    221  HB3 LEU A  33       4.881  -9.804 -11.682  1.00 20.74           H  
ATOM    222  HB2 LEU A  33       5.788  -9.272 -10.305  1.00 20.74           H  
ATOM    223  HG  LEU A  33       3.699  -8.523  -9.273  1.00 24.31           H  
ATOM    224 HD11 LEU A  33       5.549  -7.004 -10.859  1.00 22.21           H  
ATOM    225 HD12 LEU A  33       3.849  -6.407 -11.040  1.00 22.21           H  
ATOM    226 HD13 LEU A  33       4.574  -6.600  -9.415  1.00 22.21           H  
ATOM    227 HD21 LEU A  33       2.682  -8.178 -12.053  1.00 26.86           H  
ATOM    228 HD22 LEU A  33       2.089  -9.511 -11.063  1.00 26.86           H  
ATOM    229 HD23 LEU A  33       1.750  -7.934 -10.537  1.00 26.86           H  
ATOM    230  N   LYS A  34       4.579 -13.110 -10.758  1.00 26.49           N  
ATOM    231  CA  LYS A  34       5.068 -14.259 -11.507  1.00 31.99           C  
ATOM    232  C   LYS A  34       4.801 -13.882 -12.988  1.00 30.53           C  
ATOM    233  O   LYS A  34       3.738 -14.153 -13.505  1.00 29.47           O  
ATOM    234  CB  LYS A  34       4.218 -15.389 -11.055  1.00 36.72           C  
ATOM    235  CG  LYS A  34       4.090 -15.731  -9.565  1.00 45.31           C  
ATOM    236  CD  LYS A  34       5.378 -15.852  -8.830  1.00 50.51           C  
ATOM    237  CE  LYS A  34       5.168 -16.284  -7.365  1.00 44.17           C  
ATOM    238  NZ  LYS A  34       6.364 -16.581  -6.663  1.00 42.45           N1+
ATOM    239  H   LYS A  34       3.571 -13.051 -10.792  1.00 26.49           H  
ATOM    240  HA  LYS A  34       6.103 -14.438 -11.216  1.00 31.99           H  
ATOM    241  HB3 LYS A  34       4.523 -16.323 -11.527  1.00 36.72           H  
ATOM    242  HB2 LYS A  34       3.205 -15.307 -11.447  1.00 36.72           H  
ATOM    243  HG3 LYS A  34       3.666 -16.735  -9.536  1.00 45.31           H  
ATOM    244  HG2 LYS A  34       3.458 -15.047  -8.999  1.00 45.31           H  
ATOM    245  HD3 LYS A  34       5.978 -14.944  -8.875  1.00 50.51           H  
ATOM    246  HD2 LYS A  34       5.897 -16.633  -9.386  1.00 50.51           H  
ATOM    247  HE3 LYS A  34       4.571 -17.184  -7.509  1.00 44.17           H  
ATOM    248  HE2 LYS A  34       4.610 -15.594  -6.733  1.00 44.17           H  
ATOM    249  HZ1 LYS A  34       6.675 -15.689  -6.307  1.00 42.45           H  
ATOM    250  HZ2 LYS A  34       6.099 -17.230  -5.936  1.00 42.45           H  
ATOM    251  HZ3 LYS A  34       7.138 -17.027  -7.133  1.00 42.45           H  
ATOM    252  N   GLY A  35       5.737 -13.245 -13.679  1.00 31.13           N  
ATOM    253  CA  GLY A  35       5.529 -12.577 -14.941  1.00 29.23           C  
ATOM    254  C   GLY A  35       4.708 -11.303 -14.647  1.00 28.66           C  
ATOM    255  O   GLY A  35       5.059 -10.308 -14.036  1.00 30.32           O  
ATOM    256  H   GLY A  35       6.652 -13.113 -13.274  1.00 31.13           H  
ATOM    257  HA3 GLY A  35       4.916 -13.181 -15.609  1.00 29.23           H  
ATOM    258  HA2 GLY A  35       6.522 -12.379 -15.346  1.00 29.23           H  
ATOM    259  N   THR A  36       3.519 -11.358 -15.263  1.00 21.69           N  
ATOM    260  CA  THR A  36       2.370 -10.443 -15.022  1.00 23.68           C  
ATOM    261  C   THR A  36       1.275 -10.928 -14.049  1.00 23.17           C  
ATOM    262  O   THR A  36       0.686 -10.169 -13.289  1.00 23.97           O  
ATOM    263  CB  THR A  36       1.705 -10.208 -16.333  1.00 29.66           C  
ATOM    264  OG1 THR A  36       1.147 -11.422 -16.906  1.00 29.94           O  
ATOM    265  CG2 THR A  36       2.616  -9.586 -17.420  1.00 36.25           C  
ATOM    266  H   THR A  36       3.291 -12.044 -15.968  1.00 21.69           H  
ATOM    267  HA  THR A  36       2.789  -9.465 -14.788  1.00 23.68           H  
ATOM    268  HB  THR A  36       0.865  -9.518 -16.261  1.00 29.66           H  
ATOM    269  HG1 THR A  36       0.287 -11.537 -16.496  1.00 29.94           H  
ATOM    270 HG21 THR A  36       2.976  -8.596 -17.141  1.00 36.25           H  
ATOM    271 HG22 THR A  36       3.422 -10.252 -17.729  1.00 36.25           H  
ATOM    272 HG23 THR A  36       2.115  -9.340 -18.356  1.00 36.25           H  
ATOM    273  N   THR A  37       1.110 -12.261 -13.856  1.00 17.31           N  
ATOM    274  CA  THR A  37       0.142 -12.833 -12.953  1.00 16.45           C  
ATOM    275  C   THR A  37       0.524 -12.475 -11.422  1.00 18.35           C  
ATOM    276  O   THR A  37       1.687 -12.620 -11.020  1.00 17.18           O  
ATOM    277  CB  THR A  37       0.178 -14.431 -13.103  1.00 20.45           C  
ATOM    278  OG1 THR A  37      -0.236 -14.851 -14.390  1.00 21.66           O  
ATOM    279  CG2 THR A  37      -0.699 -15.252 -12.101  1.00 19.32           C  
ATOM    280  H   THR A  37       1.728 -12.985 -14.195  1.00 17.31           H  
ATOM    281  HA  THR A  37      -0.815 -12.458 -13.316  1.00 16.45           H  
ATOM    282  HB  THR A  37       1.205 -14.792 -13.162  1.00 20.45           H  
ATOM    283  HG1 THR A  37       0.494 -14.558 -14.941  1.00 21.66           H  
ATOM    284 HG21 THR A  37      -0.608 -16.330 -12.229  1.00 19.32           H  
ATOM    285 HG22 THR A  37      -0.409 -15.124 -11.058  1.00 19.32           H  
ATOM    286 HG23 THR A  37      -1.726 -14.903 -12.201  1.00 19.32           H  
ATOM    287  N   VAL A  38      -0.392 -11.807 -10.713  1.00 13.85           N  
ATOM    288  CA  VAL A  38      -0.200 -11.424  -9.304  1.00 13.85           C  
ATOM    289  C   VAL A  38      -0.325 -12.651  -8.395  1.00 14.67           C  
ATOM    290  O   VAL A  38      -1.207 -13.459  -8.689  1.00 13.73           O  
ATOM    291  CB  VAL A  38      -1.186 -10.309  -8.922  1.00 11.12           C  
ATOM    292  CG1 VAL A  38      -0.761  -8.964  -9.490  1.00 12.42           C  
ATOM    293  CG2 VAL A  38      -2.704 -10.626  -9.100  1.00 16.55           C  
ATOM    294  H   VAL A  38      -1.341 -11.723 -11.050  1.00 13.85           H  
ATOM    295  HA  VAL A  38       0.794 -11.021  -9.108  1.00 13.85           H  
ATOM    296  HB  VAL A  38      -0.959 -10.145  -7.868  1.00 11.12           H  
ATOM    297 HG11 VAL A  38       0.059  -8.513  -8.932  1.00 12.42           H  
ATOM    298 HG12 VAL A  38      -0.321  -9.156 -10.468  1.00 12.42           H  
ATOM    299 HG13 VAL A  38      -1.563  -8.246  -9.660  1.00 12.42           H  
ATOM    300 HG21 VAL A  38      -3.260  -9.733  -8.812  1.00 16.55           H  
ATOM    301 HG22 VAL A  38      -2.792 -10.768 -10.177  1.00 16.55           H  
ATOM    302 HG23 VAL A  38      -3.024 -11.443  -8.454  1.00 16.55           H  
ATOM    303  N   THR A  39       0.433 -12.822  -7.301  1.00 13.45           N  
ATOM    304  CA  THR A  39       0.351 -13.896  -6.381  1.00 12.51           C  
ATOM    305  C   THR A  39       0.305 -13.273  -5.007  1.00 13.72           C  
ATOM    306  O   THR A  39       1.215 -12.476  -4.785  1.00 14.09           O  
ATOM    307  CB  THR A  39       1.476 -14.980  -6.525  1.00 18.92           C  
ATOM    308  OG1 THR A  39       1.379 -15.646  -7.792  1.00 21.92           O  
ATOM    309  CG2 THR A  39       1.464 -16.113  -5.538  1.00 18.67           C  
ATOM    310  H   THR A  39       1.144 -12.126  -7.124  1.00 13.45           H  
ATOM    311  HA  THR A  39      -0.660 -14.254  -6.577  1.00 12.51           H  
ATOM    312  HB  THR A  39       2.479 -14.556  -6.588  1.00 18.92           H  
ATOM    313  HG1 THR A  39       1.242 -14.920  -8.406  1.00 21.92           H  
ATOM    314 HG21 THR A  39       2.469 -16.537  -5.533  1.00 18.67           H  
ATOM    315 HG22 THR A  39       1.340 -15.770  -4.511  1.00 18.67           H  
ATOM    316 HG23 THR A  39       0.700 -16.882  -5.649  1.00 18.67           H  
ATOM    317  N   PRO A  40      -0.751 -13.592  -4.116  1.00 12.31           N  
ATOM    318  CA  PRO A  40      -0.892 -12.945  -2.781  1.00  9.83           C  
ATOM    319  C   PRO A  40       0.172 -13.442  -1.850  1.00 13.06           C  
ATOM    320  O   PRO A  40       0.302 -14.662  -1.705  1.00 14.54           O  
ATOM    321  CB  PRO A  40      -2.313 -13.389  -2.325  1.00 11.75           C  
ATOM    322  CG  PRO A  40      -2.569 -14.704  -3.019  1.00 10.47           C  
ATOM    323  CD  PRO A  40      -1.783 -14.544  -4.377  1.00 12.39           C  
ATOM    324  HA  PRO A  40      -0.773 -11.867  -2.894  1.00  9.83           H  
ATOM    325  HB3 PRO A  40      -2.996 -12.619  -2.683  1.00 11.75           H  
ATOM    326  HB2 PRO A  40      -2.278 -13.569  -1.250  1.00 11.75           H  
ATOM    327  HG3 PRO A  40      -3.609 -14.998  -3.161  1.00 10.47           H  
ATOM    328  HG2 PRO A  40      -2.100 -15.502  -2.444  1.00 10.47           H  
ATOM    329  HD2 PRO A  40      -1.362 -15.516  -4.633  1.00 12.39           H  
ATOM    330  HD3 PRO A  40      -2.428 -14.190  -5.181  1.00 12.39           H  
ATOM    331  N   ASP A  41       0.990 -12.535  -1.234  1.00  9.89           N  
ATOM    332  CA  ASP A  41       1.875 -12.895  -0.116  1.00 10.36           C  
ATOM    333  C   ASP A  41       1.081 -12.975   1.195  1.00 14.37           C  
ATOM    334  O   ASP A  41       0.488 -11.979   1.567  1.00 12.38           O  
ATOM    335  CB  ASP A  41       3.140 -11.960  -0.039  1.00 14.77           C  
ATOM    336  CG  ASP A  41       4.066 -12.267   1.141  1.00 17.53           C  
ATOM    337  OD1 ASP A  41       4.297 -13.464   1.395  1.00 19.58           O  
ATOM    338  OD2 ASP A  41       4.672 -11.302   1.585  1.00 20.06           O1-
ATOM    339  H   ASP A  41       1.010 -11.557  -1.483  1.00  9.89           H  
ATOM    340  HA  ASP A  41       2.272 -13.870  -0.398  1.00 10.36           H  
ATOM    341  HB3 ASP A  41       2.766 -10.937   0.011  1.00 14.77           H  
ATOM    342  HB2 ASP A  41       3.662 -12.136  -0.980  1.00 14.77           H  
ATOM    343  N   LYS A  42       1.229 -14.118   1.816  1.00 14.02           N  
ATOM    344  CA  LYS A  42       0.402 -14.646   2.859  1.00 13.34           C  
ATOM    345  C   LYS A  42       0.828 -14.137   4.282  1.00 16.98           C  
ATOM    346  O   LYS A  42       0.863 -14.941   5.148  1.00 20.31           O  
ATOM    347  CB  LYS A  42       0.389 -16.242   2.729  1.00 23.29           C  
ATOM    348  CG  LYS A  42       0.073 -16.758   1.328  1.00 22.12           C  
ATOM    349  CD  LYS A  42      -0.286 -18.270   1.265  1.00 26.69           C  
ATOM    350  CE  LYS A  42       0.804 -19.288   1.618  1.00 22.79           C  
ATOM    351  NZ  LYS A  42       0.264 -20.630   1.621  1.00 22.77           N1+
ATOM    352  H   LYS A  42       2.052 -14.692   1.698  1.00 14.02           H  
ATOM    353  HA  LYS A  42      -0.622 -14.358   2.617  1.00 13.34           H  
ATOM    354  HB3 LYS A  42      -0.414 -16.705   3.303  1.00 23.29           H  
ATOM    355  HB2 LYS A  42       1.349 -16.683   2.995  1.00 23.29           H  
ATOM    356  HG3 LYS A  42       0.872 -16.549   0.616  1.00 22.12           H  
ATOM    357  HG2 LYS A  42      -0.750 -16.098   1.055  1.00 22.12           H  
ATOM    358  HD3 LYS A  42      -0.875 -18.398   0.357  1.00 26.69           H  
ATOM    359  HD2 LYS A  42      -1.057 -18.384   2.027  1.00 26.69           H  
ATOM    360  HE3 LYS A  42       1.268 -19.140   2.593  1.00 22.79           H  
ATOM    361  HE2 LYS A  42       1.454 -19.235   0.744  1.00 22.79           H  
ATOM    362  HZ1 LYS A  42      -0.335 -20.748   2.425  1.00 22.77           H  
ATOM    363  HZ2 LYS A  42      -0.256 -20.826   0.777  1.00 22.77           H  
ATOM    364  HZ3 LYS A  42       1.065 -21.241   1.552  1.00 22.77           H  
ATOM    365  N   ARG A  43       1.176 -12.851   4.487  1.00 15.14           N  
ATOM    366  CA  ARG A  43       1.766 -12.311   5.790  1.00 14.04           C  
ATOM    367  C   ARG A  43       0.846 -11.190   6.292  1.00 13.23           C  
ATOM    368  O   ARG A  43      -0.070 -10.750   5.586  1.00 10.99           O  
ATOM    369  CB  ARG A  43       3.197 -11.871   5.514  1.00 13.09           C  
ATOM    370  CG  ARG A  43       4.116 -13.081   5.485  1.00 13.89           C  
ATOM    371  CD  ARG A  43       5.642 -12.669   5.423  1.00 16.51           C  
ATOM    372  NE  ARG A  43       6.062 -11.831   4.244  1.00 14.72           N  
ATOM    373  CZ  ARG A  43       7.096 -10.954   4.176  1.00 16.63           C  
ATOM    374  NH1 ARG A  43       7.976 -10.804   5.135  1.00 23.98           N  
ATOM    375  NH2 ARG A  43       7.154 -10.232   3.098  1.00 20.94           N1+
ATOM    376  H   ARG A  43       1.005 -12.191   3.742  1.00 15.14           H  
ATOM    377  HA  ARG A  43       1.731 -13.138   6.499  1.00 14.04           H  
ATOM    378  HB3 ARG A  43       3.548 -11.245   6.334  1.00 13.09           H  
ATOM    379  HB2 ARG A  43       3.312 -11.386   4.544  1.00 13.09           H  
ATOM    380  HG3 ARG A  43       3.840 -13.740   4.662  1.00 13.89           H  
ATOM    381  HG2 ARG A  43       3.951 -13.591   6.434  1.00 13.89           H  
ATOM    382  HD3 ARG A  43       6.164 -13.621   5.327  1.00 16.51           H  
ATOM    383  HD2 ARG A  43       5.935 -12.146   6.333  1.00 16.51           H  
ATOM    384  HE  ARG A  43       5.519 -11.940   3.400  1.00 14.72           H  
ATOM    385 HH12 ARG A  43       8.714 -10.115   5.094  1.00 23.98           H  
ATOM    386 HH11 ARG A  43       7.898 -11.407   5.941  1.00 23.98           H  
ATOM    387 HH22 ARG A  43       7.639  -9.347   3.104  1.00 20.94           H  
ATOM    388 HH21 ARG A  43       6.391 -10.424   2.464  1.00 20.94           H  
ATOM    389  N   LYS A  44       0.971 -10.890   7.613  1.00 13.48           N  
ATOM    390  CA  LYS A  44       0.078  -9.928   8.247  1.00 12.56           C  
ATOM    391  C   LYS A  44       0.609  -8.515   7.966  1.00 14.32           C  
ATOM    392  O   LYS A  44       1.358  -8.029   8.828  1.00 12.92           O  
ATOM    393  CB  LYS A  44      -0.038 -10.327   9.760  1.00 12.73           C  
ATOM    394  CG  LYS A  44      -0.741 -11.696   9.990  1.00 19.86           C  
ATOM    395  CD  LYS A  44      -0.748 -12.062  11.511  1.00 21.99           C  
ATOM    396  CE  LYS A  44      -1.179 -13.522  11.806  1.00 29.61           C  
ATOM    397  NZ  LYS A  44      -1.409 -13.763  13.209  1.00 29.82           N1+
ATOM    398  H   LYS A  44       1.808 -11.167   8.105  1.00 13.48           H  
ATOM    399  HA  LYS A  44      -0.906 -10.052   7.794  1.00 12.56           H  
ATOM    400  HB3 LYS A  44      -0.631  -9.492  10.134  1.00 12.73           H  
ATOM    401  HB2 LYS A  44       0.929 -10.178  10.240  1.00 12.73           H  
ATOM    402  HG3 LYS A  44      -0.138 -12.447   9.481  1.00 19.86           H  
ATOM    403  HG2 LYS A  44      -1.772 -11.622   9.645  1.00 19.86           H  
ATOM    404  HD3 LYS A  44      -1.327 -11.394  12.149  1.00 21.99           H  
ATOM    405  HD2 LYS A  44       0.265 -12.074  11.913  1.00 21.99           H  
ATOM    406  HE3 LYS A  44      -0.567 -14.368  11.493  1.00 29.61           H  
ATOM    407  HE2 LYS A  44      -2.153 -13.600  11.322  1.00 29.61           H  
ATOM    408  HZ1 LYS A  44      -1.774 -14.689  13.380  1.00 29.82           H  
ATOM    409  HZ2 LYS A  44      -0.560 -13.689  13.753  1.00 29.82           H  
ATOM    410  HZ3 LYS A  44      -2.086 -13.280  13.781  1.00 29.82           H  
ATOM    411  N   GLY A  45       0.296  -7.964   6.790  1.00 11.40           N  
ATOM    412  CA  GLY A  45       0.689  -6.680   6.287  1.00 12.63           C  
ATOM    413  C   GLY A  45       0.184  -5.398   6.954  1.00  9.16           C  
ATOM    414  O   GLY A  45      -1.048  -5.242   7.130  1.00 11.41           O  
ATOM    415  H   GLY A  45      -0.290  -8.463   6.137  1.00 11.40           H  
ATOM    416  HA3 GLY A  45       0.458  -6.546   5.230  1.00 12.63           H  
ATOM    417  HA2 GLY A  45       1.774  -6.585   6.261  1.00 12.63           H  
ATOM    418  N   LEU A  46       1.026  -4.487   7.327  1.00 10.52           N  
ATOM    419  CA  LEU A  46       0.681  -3.143   7.823  1.00  9.68           C  
ATOM    420  C   LEU A  46       1.482  -2.139   6.879  1.00 12.12           C  
ATOM    421  O   LEU A  46       2.709  -2.052   6.871  1.00 11.39           O  
ATOM    422  CB  LEU A  46       1.246  -3.117   9.274  1.00 11.25           C  
ATOM    423  CG  LEU A  46       1.035  -1.761  10.080  1.00 12.74           C  
ATOM    424  CD1 LEU A  46      -0.380  -1.243  10.031  1.00 12.09           C  
ATOM    425  CD2 LEU A  46       1.604  -1.788  11.466  1.00 14.69           C  
ATOM    426  H   LEU A  46       1.979  -4.788   7.179  1.00 10.52           H  
ATOM    427  HA  LEU A  46      -0.393  -2.958   7.810  1.00  9.68           H  
ATOM    428  HB3 LEU A  46       2.255  -3.526   9.334  1.00 11.25           H  
ATOM    429  HB2 LEU A  46       0.675  -3.760   9.945  1.00 11.25           H  
ATOM    430  HG  LEU A  46       1.659  -1.045   9.545  1.00 12.74           H  
ATOM    431 HD11 LEU A  46      -0.958  -2.098   9.680  1.00 12.09           H  
ATOM    432 HD12 LEU A  46      -0.840  -0.978  10.983  1.00 12.09           H  
ATOM    433 HD13 LEU A  46      -0.439  -0.502   9.233  1.00 12.09           H  
ATOM    434 HD21 LEU A  46       0.851  -1.495  12.197  1.00 14.69           H  
ATOM    435 HD22 LEU A  46       2.027  -2.765  11.701  1.00 14.69           H  
ATOM    436 HD23 LEU A  46       2.376  -1.020  11.504  1.00 14.69           H  
ATOM    437  N   VAL A  47       0.726  -1.390   6.110  1.00  8.56           N  
ATOM    438  CA  VAL A  47       1.152  -0.309   5.232  1.00  8.10           C  
ATOM    439  C   VAL A  47       1.003   0.987   6.038  1.00  9.53           C  
ATOM    440  O   VAL A  47      -0.078   1.257   6.524  1.00 11.23           O  
ATOM    441  CB  VAL A  47       0.419  -0.177   3.840  1.00  7.88           C  
ATOM    442  CG1 VAL A  47       0.857  -1.331   2.914  1.00  8.90           C  
ATOM    443  CG2 VAL A  47      -1.037  -0.060   3.900  1.00 10.10           C  
ATOM    444  H   VAL A  47      -0.266  -1.346   6.296  1.00  8.56           H  
ATOM    445  HA  VAL A  47       2.177  -0.356   4.862  1.00  8.10           H  
ATOM    446  HB  VAL A  47       0.641   0.693   3.222  1.00  7.88           H  
ATOM    447 HG11 VAL A  47       1.915  -1.161   2.716  1.00  8.90           H  
ATOM    448 HG12 VAL A  47       0.747  -2.256   3.479  1.00  8.90           H  
ATOM    449 HG13 VAL A  47       0.355  -1.410   1.949  1.00  8.90           H  
ATOM    450 HG21 VAL A  47      -1.352  -1.058   4.207  1.00 10.10           H  
ATOM    451 HG22 VAL A  47      -1.380   0.704   4.598  1.00 10.10           H  
ATOM    452 HG23 VAL A  47      -1.452   0.076   2.902  1.00 10.10           H  
ATOM    453  N   TYR A  48       2.041   1.853   6.021  1.00  8.70           N  
ATOM    454  CA  TYR A  48       1.976   3.162   6.758  1.00 11.16           C  
ATOM    455  C   TYR A  48       2.794   4.135   5.978  1.00 11.93           C  
ATOM    456  O   TYR A  48       3.817   3.722   5.443  1.00 10.96           O  
ATOM    457  CB  TYR A  48       2.309   3.071   8.236  1.00 11.13           C  
ATOM    458  CG  TYR A  48       3.655   2.552   8.654  1.00 13.18           C  
ATOM    459  CD1 TYR A  48       3.994   1.142   8.666  1.00 13.60           C  
ATOM    460  CD2 TYR A  48       4.695   3.421   9.014  1.00 18.32           C  
ATOM    461  CE1 TYR A  48       5.224   0.682   9.143  1.00 16.18           C  
ATOM    462  CE2 TYR A  48       5.907   3.001   9.553  1.00 18.81           C  
ATOM    463  CZ  TYR A  48       6.153   1.636   9.596  1.00 18.72           C  
ATOM    464  OH  TYR A  48       7.314   1.236  10.171  1.00 20.30           O  
ATOM    465  H   TYR A  48       2.947   1.531   5.710  1.00  8.70           H  
ATOM    466  HA  TYR A  48       0.933   3.429   6.589  1.00 11.16           H  
ATOM    467  HB3 TYR A  48       1.648   2.363   8.736  1.00 11.13           H  
ATOM    468  HB2 TYR A  48       2.255   4.031   8.749  1.00 11.13           H  
ATOM    469  HD1 TYR A  48       3.315   0.438   8.207  1.00 13.60           H  
ATOM    470  HD2 TYR A  48       4.545   4.490   8.982  1.00 18.32           H  
ATOM    471  HE1 TYR A  48       5.541  -0.350   9.121  1.00 16.18           H  
ATOM    472  HE2 TYR A  48       6.727   3.651   9.822  1.00 18.81           H  
ATOM    473  HH  TYR A  48       7.882   1.929  10.517  1.00 20.30           H  
ATOM    474  N   ILE A  49       2.352   5.439   5.977  1.00 11.69           N  
ATOM    475  CA  ILE A  49       3.142   6.574   5.548  1.00 11.94           C  
ATOM    476  C   ILE A  49       3.796   7.174   6.768  1.00 12.45           C  
ATOM    477  O   ILE A  49       3.066   7.223   7.826  1.00 12.29           O  
ATOM    478  CB  ILE A  49       2.269   7.598   4.867  1.00 11.74           C  
ATOM    479  CG1 ILE A  49       1.514   7.048   3.681  1.00 15.98           C  
ATOM    480  CG2 ILE A  49       3.081   8.852   4.611  1.00 15.30           C  
ATOM    481  CD1 ILE A  49       2.336   6.994   2.352  1.00 18.56           C  
ATOM    482  H   ILE A  49       1.581   5.758   6.547  1.00 11.69           H  
ATOM    483  HA  ILE A  49       3.957   6.288   4.884  1.00 11.94           H  
ATOM    484  HB  ILE A  49       1.446   7.893   5.517  1.00 11.74           H  
ATOM    485 HG13 ILE A  49       0.685   7.744   3.554  1.00 15.98           H  
ATOM    486 HG12 ILE A  49       1.000   6.111   3.895  1.00 15.98           H  
ATOM    487 HG21 ILE A  49       2.567   9.680   4.121  1.00 15.30           H  
ATOM    488 HG22 ILE A  49       3.578   9.261   5.490  1.00 15.30           H  
ATOM    489 HG23 ILE A  49       3.921   8.566   3.978  1.00 15.30           H  
ATOM    490 HD11 ILE A  49       2.137   7.948   1.864  1.00 18.56           H  
ATOM    491 HD12 ILE A  49       3.420   6.904   2.407  1.00 18.56           H  
ATOM    492 HD13 ILE A  49       1.960   6.194   1.713  1.00 18.56           H  
ATOM    493  N   GLN A  50       5.103   7.582   6.849  1.00 12.16           N  
ATOM    494  CA  GLN A  50       5.719   8.295   7.928  1.00 16.12           C  
ATOM    495  C   GLN A  50       6.396   9.605   7.495  1.00 18.46           C  
ATOM    496  O   GLN A  50       7.075   9.588   6.469  1.00 14.68           O  
ATOM    497  CB  GLN A  50       6.718   7.446   8.663  1.00 14.89           C  
ATOM    498  CG  GLN A  50       7.118   7.884  10.069  1.00 22.06           C  
ATOM    499  CD  GLN A  50       8.223   6.970  10.592  1.00 29.49           C  
ATOM    500  OE1 GLN A  50       8.136   5.700  10.443  1.00 31.22           O  
ATOM    501  NE2 GLN A  50       9.134   7.479  11.401  1.00 33.76           N  
ATOM    502  H   GLN A  50       5.654   7.642   6.005  1.00 12.16           H  
ATOM    503  HA  GLN A  50       4.954   8.545   8.663  1.00 16.12           H  
ATOM    504  HB3 GLN A  50       7.591   7.482   8.011  1.00 14.89           H  
ATOM    505  HB2 GLN A  50       6.359   6.419   8.717  1.00 14.89           H  
ATOM    506  HG3 GLN A  50       6.210   7.829  10.669  1.00 22.06           H  
ATOM    507  HG2 GLN A  50       7.511   8.899   9.998  1.00 22.06           H  
ATOM    508 HE22 GLN A  50       9.678   6.770  11.873  1.00 33.76           H  
ATOM    509 HE21 GLN A  50       9.266   8.477  11.481  1.00 33.76           H  
ATOM    510  N   GLN A  51       6.269  10.600   8.340  1.00 15.21           N  
ATOM    511  CA  GLN A  51       7.025  11.861   8.070  1.00 14.75           C  
ATOM    512  C   GLN A  51       8.387  11.729   8.774  1.00 17.02           C  
ATOM    513  O   GLN A  51       8.454  11.351   9.971  1.00 17.17           O  
ATOM    514  CB  GLN A  51       6.215  13.098   8.613  1.00 16.63           C  
ATOM    515  CG  GLN A  51       6.821  14.385   8.000  1.00 17.03           C  
ATOM    516  CD  GLN A  51       5.798  15.423   8.262  1.00 22.80           C  
ATOM    517  OE1 GLN A  51       4.974  15.688   7.406  1.00 22.52           O  
ATOM    518  NE2 GLN A  51       5.837  16.050   9.416  1.00 20.70           N  
ATOM    519  H   GLN A  51       5.704  10.462   9.165  1.00 15.21           H  
ATOM    520  HA  GLN A  51       6.963  11.995   6.990  1.00 14.75           H  
ATOM    521  HB3 GLN A  51       6.244  13.132   9.702  1.00 16.63           H  
ATOM    522  HB2 GLN A  51       5.162  12.889   8.424  1.00 16.63           H  
ATOM    523  HG3 GLN A  51       6.983  14.239   6.932  1.00 17.03           H  
ATOM    524  HG2 GLN A  51       7.726  14.666   8.539  1.00 17.03           H  
ATOM    525 HE22 GLN A  51       5.220  16.848   9.470  1.00 20.70           H  
ATOM    526 HE21 GLN A  51       6.453  15.782  10.170  1.00 20.70           H  
ATOM    527  N   THR A  52       9.503  11.917   8.068  1.00 17.32           N  
ATOM    528  CA  THR A  52      10.821  11.630   8.560  1.00 14.39           C  
ATOM    529  C   THR A  52      11.540  12.991   8.660  1.00 18.16           C  
ATOM    530  O   THR A  52      11.937  13.468   7.600  1.00 18.43           O  
ATOM    531  CB  THR A  52      11.482  10.609   7.621  1.00 20.30           C  
ATOM    532  OG1 THR A  52      11.334  10.892   6.225  1.00 17.29           O  
ATOM    533  CG2 THR A  52      10.930   9.201   7.880  1.00 20.33           C  
ATOM    534  H   THR A  52       9.524  12.466   7.221  1.00 17.32           H  
ATOM    535  HA  THR A  52      10.661  11.177   9.539  1.00 14.39           H  
ATOM    536  HB  THR A  52      12.538  10.527   7.878  1.00 20.30           H  
ATOM    537  HG1 THR A  52      11.387  11.848   6.155  1.00 17.29           H  
ATOM    538 HG21 THR A  52      11.452   8.448   7.289  1.00 20.33           H  
ATOM    539 HG22 THR A  52      11.194   8.911   8.896  1.00 20.33           H  
ATOM    540 HG23 THR A  52       9.841   9.225   7.893  1.00 20.33           H  
ATOM    541  N   ASP A  53      11.658  13.491   9.889  1.00 19.51           N  
ATOM    542  CA  ASP A  53      12.357  14.714  10.361  1.00 25.09           C  
ATOM    543  C   ASP A  53      11.675  15.986   9.749  1.00 22.18           C  
ATOM    544  O   ASP A  53      12.394  16.842   9.222  1.00 23.70           O  
ATOM    545  CB  ASP A  53      13.917  14.662  10.374  1.00 28.29           C  
ATOM    546  CG  ASP A  53      14.563  13.543  11.181  1.00 38.53           C  
ATOM    547  OD1 ASP A  53      13.866  13.031  12.099  1.00 46.00           O  
ATOM    548  OD2 ASP A  53      15.740  13.173  10.906  1.00 49.68           O1-
ATOM    549  H   ASP A  53      11.289  12.904  10.623  1.00 19.51           H  
ATOM    550  HA  ASP A  53      11.905  14.783  11.351  1.00 25.09           H  
ATOM    551  HB3 ASP A  53      14.271  15.573  10.856  1.00 28.29           H  
ATOM    552  HB2 ASP A  53      14.269  14.899   9.370  1.00 28.29           H  
ATOM    553  N   ASP A  54      10.315  16.084   9.645  1.00 21.89           N  
ATOM    554  CA  ASP A  54       9.327  17.092   9.220  1.00 20.84           C  
ATOM    555  C   ASP A  54       9.372  17.339   7.662  1.00 20.96           C  
ATOM    556  O   ASP A  54       8.322  17.419   7.072  1.00 18.51           O  
ATOM    557  CB  ASP A  54       9.395  18.386  10.018  1.00 19.86           C  
ATOM    558  CG  ASP A  54       8.772  18.417  11.401  1.00 20.63           C  
ATOM    559  OD1 ASP A  54       7.965  17.473  11.716  1.00 17.95           O  
ATOM    560  OD2 ASP A  54       8.752  19.491  11.991  1.00 20.41           O1-
ATOM    561  H   ASP A  54       9.862  15.332  10.145  1.00 21.89           H  
ATOM    562  HA  ASP A  54       8.339  16.658   9.373  1.00 20.84           H  
ATOM    563  HB3 ASP A  54       8.920  19.065   9.310  1.00 19.86           H  
ATOM    564  HB2 ASP A  54      10.421  18.749  10.066  1.00 19.86           H  
ATOM    565  N   SER A  55      10.569  17.522   7.101  1.00 18.05           N  
ATOM    566  CA  SER A  55      10.905  17.924   5.683  1.00 18.07           C  
ATOM    567  C   SER A  55      10.955  16.844   4.641  1.00 14.71           C  
ATOM    568  O   SER A  55      11.422  17.040   3.546  1.00 16.32           O  
ATOM    569  CB  SER A  55      12.291  18.618   5.758  1.00 25.94           C  
ATOM    570  OG  SER A  55      13.358  17.856   6.261  1.00 27.70           O  
ATOM    571  H   SER A  55      11.357  17.407   7.723  1.00 18.05           H  
ATOM    572  HA  SER A  55      10.143  18.648   5.393  1.00 18.07           H  
ATOM    573  HB3 SER A  55      12.287  19.546   6.331  1.00 25.94           H  
ATOM    574  HB2 SER A  55      12.543  18.862   4.727  1.00 25.94           H  
ATOM    575  HG  SER A  55      14.107  18.436   6.104  1.00 27.70           H  
ATOM    576  N   LEU A  56      10.614  15.592   5.001  1.00 14.49           N  
ATOM    577  CA  LEU A  56      10.681  14.401   4.156  1.00 12.13           C  
ATOM    578  C   LEU A  56       9.515  13.453   4.511  1.00 13.26           C  
ATOM    579  O   LEU A  56       9.263  13.233   5.725  1.00 13.12           O  
ATOM    580  CB  LEU A  56      12.103  13.839   4.149  1.00 11.10           C  
ATOM    581  CG  LEU A  56      12.427  12.771   3.056  1.00 12.10           C  
ATOM    582  CD1 LEU A  56      12.146  13.042   1.543  1.00 16.66           C  
ATOM    583  CD2 LEU A  56      13.796  12.172   3.383  1.00 14.24           C  
ATOM    584  H   LEU A  56      10.339  15.387   5.951  1.00 14.49           H  
ATOM    585  HA  LEU A  56      10.415  14.707   3.144  1.00 12.13           H  
ATOM    586  HB3 LEU A  56      12.413  13.428   5.110  1.00 11.10           H  
ATOM    587  HB2 LEU A  56      12.870  14.600   3.998  1.00 11.10           H  
ATOM    588  HG  LEU A  56      11.783  11.902   3.198  1.00 12.10           H  
ATOM    589 HD11 LEU A  56      12.046  14.092   1.270  1.00 16.66           H  
ATOM    590 HD12 LEU A  56      12.958  12.620   0.950  1.00 16.66           H  
ATOM    591 HD13 LEU A  56      11.279  12.558   1.094  1.00 16.66           H  
ATOM    592 HD21 LEU A  56      13.808  11.186   3.848  1.00 14.24           H  
ATOM    593 HD22 LEU A  56      14.482  12.136   2.537  1.00 14.24           H  
ATOM    594 HD23 LEU A  56      14.420  12.769   4.047  1.00 14.24           H  
ATOM    595  N   ILE A  57       8.995  12.714   3.547  1.00 10.43           N  
ATOM    596  CA  ILE A  57       8.119  11.605   3.789  1.00 11.74           C  
ATOM    597  C   ILE A  57       8.744  10.221   3.396  1.00 13.82           C  
ATOM    598  O   ILE A  57       9.378  10.208   2.327  1.00 11.76           O  
ATOM    599  CB  ILE A  57       6.811  11.816   2.899  1.00 14.14           C  
ATOM    600  CG1 ILE A  57       6.043  13.127   3.040  1.00 17.07           C  
ATOM    601  CG2 ILE A  57       5.947  10.581   2.838  1.00 11.87           C  
ATOM    602  CD1 ILE A  57       5.139  13.283   4.307  1.00 19.87           C  
ATOM    603  H   ILE A  57       9.301  12.803   2.588  1.00 10.43           H  
ATOM    604  HA  ILE A  57       7.829  11.582   4.839  1.00 11.74           H  
ATOM    605  HB  ILE A  57       7.220  11.849   1.889  1.00 14.14           H  
ATOM    606 HG13 ILE A  57       5.321  13.202   2.227  1.00 17.07           H  
ATOM    607 HG12 ILE A  57       6.704  13.989   2.945  1.00 17.07           H  
ATOM    608 HG21 ILE A  57       5.209  10.782   2.062  1.00 11.87           H  
ATOM    609 HG22 ILE A  57       6.409   9.666   2.468  1.00 11.87           H  
ATOM    610 HG23 ILE A  57       5.670  10.533   3.891  1.00 11.87           H  
ATOM    611 HD11 ILE A  57       5.221  12.480   5.041  1.00 19.87           H  
ATOM    612 HD12 ILE A  57       5.377  14.223   4.804  1.00 19.87           H  
ATOM    613 HD13 ILE A  57       4.086  13.363   4.037  1.00 19.87           H  
ATOM    614  N   HIS A  58       8.597   9.176   4.169  1.00 12.18           N  
ATOM    615  CA  HIS A  58       8.775   7.809   3.736  1.00 11.97           C  
ATOM    616  C   HIS A  58       7.396   7.044   3.619  1.00 12.40           C  
ATOM    617  O   HIS A  58       6.398   7.514   4.199  1.00 12.52           O  
ATOM    618  CB  HIS A  58       9.668   6.951   4.734  1.00 13.05           C  
ATOM    619  CG  HIS A  58      11.189   7.150   4.612  1.00 16.15           C  
ATOM    620  ND1 HIS A  58      12.158   6.160   4.719  1.00 13.97           N1+
ATOM    621  CD2 HIS A  58      11.879   8.345   4.550  1.00 15.02           C  
ATOM    622  CE1 HIS A  58      13.348   6.794   4.736  1.00 17.27           C  
ATOM    623  NE2 HIS A  58      13.242   8.092   4.569  1.00 16.85           N  
ATOM    624  H   HIS A  58       8.150   9.224   5.074  1.00 12.18           H  
ATOM    625  HA  HIS A  58       9.220   7.790   2.741  1.00 11.97           H  
ATOM    626  HB3 HIS A  58       9.468   5.905   4.501  1.00 13.05           H  
ATOM    627  HB2 HIS A  58       9.493   7.261   5.764  1.00 13.05           H  
ATOM    628  HD1 HIS A  58      11.962   5.184   4.890  1.00 13.97           H  
ATOM    629  HD2 HIS A  58      11.541   9.368   4.480  1.00 15.02           H  
ATOM    630  HE1 HIS A  58      14.159   6.117   4.959  1.00 17.27           H  
ATOM    631  HE2 HIS A  58      13.978   8.779   4.652  1.00 16.85           H  
ATOM    632  N   PHE A  59       7.333   5.914   2.851  1.00  9.73           N  
ATOM    633  CA  PHE A  59       6.367   4.848   2.785  1.00  8.99           C  
ATOM    634  C   PHE A  59       7.036   3.656   3.384  1.00  8.80           C  
ATOM    635  O   PHE A  59       8.251   3.500   3.103  1.00 10.33           O  
ATOM    636  CB  PHE A  59       5.868   4.622   1.363  1.00  9.15           C  
ATOM    637  CG  PHE A  59       5.056   3.338   1.105  1.00 11.90           C  
ATOM    638  CD1 PHE A  59       5.745   2.114   0.787  1.00 10.63           C  
ATOM    639  CD2 PHE A  59       3.692   3.285   1.323  1.00 13.46           C  
ATOM    640  CE1 PHE A  59       5.083   0.901   0.684  1.00  9.95           C  
ATOM    641  CE2 PHE A  59       3.017   2.068   1.154  1.00 13.75           C  
ATOM    642  CZ  PHE A  59       3.686   0.899   0.798  1.00 11.27           C  
ATOM    643  H   PHE A  59       8.251   5.551   2.641  1.00  9.73           H  
ATOM    644  HA  PHE A  59       5.434   5.006   3.327  1.00  8.99           H  
ATOM    645  HB3 PHE A  59       6.706   4.486   0.679  1.00  9.15           H  
ATOM    646  HB2 PHE A  59       5.321   5.512   1.052  1.00  9.15           H  
ATOM    647  HD1 PHE A  59       6.822   2.079   0.722  1.00 10.63           H  
ATOM    648  HD2 PHE A  59       3.119   4.178   1.524  1.00 13.46           H  
ATOM    649  HE1 PHE A  59       5.579  -0.038   0.491  1.00  9.95           H  
ATOM    650  HE2 PHE A  59       1.956   2.109   1.356  1.00 13.75           H  
ATOM    651  HZ  PHE A  59       3.118  -0.018   0.846  1.00 11.27           H  
ATOM    652  N   CYS A  60       6.276   2.881   4.163  1.00  8.75           N  
ATOM    653  CA  CYS A  60       6.895   1.664   4.750  1.00  8.46           C  
ATOM    654  C   CYS A  60       5.834   0.611   4.605  1.00  9.71           C  
ATOM    655  O   CYS A  60       4.671   0.880   4.495  1.00  9.15           O  
ATOM    656  CB  CYS A  60       7.116   1.780   6.312  1.00 10.80           C  
ATOM    657  SG  CYS A  60       8.511   2.916   6.658  1.00 15.04           S  
ATOM    658  H   CYS A  60       5.321   3.183   4.293  1.00  8.75           H  
ATOM    659  HA  CYS A  60       7.757   1.285   4.201  1.00  8.46           H  
ATOM    660  HB3 CYS A  60       7.396   0.813   6.730  1.00 10.80           H  
ATOM    661  HB2 CYS A  60       6.219   2.144   6.812  1.00 10.80           H  
ATOM    662  HG  CYS A  60       9.241   2.258   5.752  1.00 15.04           H  
ATOM    663  N   TRP A  61       6.248  -0.617   4.830  1.00  7.46           N  
ATOM    664  CA  TRP A  61       5.429  -1.760   5.167  1.00  7.00           C  
ATOM    665  C   TRP A  61       6.131  -2.420   6.386  1.00 11.91           C  
ATOM    666  O   TRP A  61       7.352  -2.322   6.481  1.00 11.33           O  
ATOM    667  CB  TRP A  61       5.342  -2.714   3.949  1.00 11.03           C  
ATOM    668  CG  TRP A  61       4.414  -3.892   4.028  1.00  9.39           C  
ATOM    669  CD1 TRP A  61       3.027  -3.871   3.908  1.00 10.53           C  
ATOM    670  CD2 TRP A  61       4.767  -5.311   4.197  1.00 13.45           C  
ATOM    671  NE1 TRP A  61       2.557  -5.107   3.984  1.00  9.60           N  
ATOM    672  CE2 TRP A  61       3.565  -6.075   4.191  1.00 11.53           C  
ATOM    673  CE3 TRP A  61       5.954  -6.008   4.541  1.00 12.69           C  
ATOM    674  CZ2 TRP A  61       3.522  -7.460   4.466  1.00 11.62           C  
ATOM    675  CZ3 TRP A  61       5.938  -7.423   4.701  1.00 14.54           C  
ATOM    676  CH2 TRP A  61       4.749  -8.167   4.544  1.00 12.71           C  
ATOM    677  H   TRP A  61       7.235  -0.779   4.965  1.00  7.46           H  
ATOM    678  HA  TRP A  61       4.407  -1.501   5.444  1.00  7.00           H  
ATOM    679  HB3 TRP A  61       6.309  -3.211   3.874  1.00 11.03           H  
ATOM    680  HB2 TRP A  61       5.105  -2.128   3.061  1.00 11.03           H  
ATOM    681  HD1 TRP A  61       2.517  -2.925   3.794  1.00 10.53           H  
ATOM    682  HE1 TRP A  61       1.556  -5.221   3.912  1.00  9.60           H  
ATOM    683  HE3 TRP A  61       6.937  -5.562   4.570  1.00 12.69           H  
ATOM    684  HZ2 TRP A  61       2.583  -7.992   4.446  1.00 11.62           H  
ATOM    685  HZ3 TRP A  61       6.880  -7.926   4.865  1.00 14.54           H  
ATOM    686  HH2 TRP A  61       4.744  -9.241   4.429  1.00 12.71           H  
ATOM    687  N   LYS A  62       5.342  -3.122   7.215  1.00  9.20           N  
ATOM    688  CA  LYS A  62       5.863  -4.068   8.195  1.00 13.70           C  
ATOM    689  C   LYS A  62       4.936  -5.267   8.161  1.00 13.84           C  
ATOM    690  O   LYS A  62       3.747  -5.097   7.883  1.00 12.09           O  
ATOM    691  CB  LYS A  62       6.018  -3.292   9.612  1.00 13.13           C  
ATOM    692  CG  LYS A  62       4.727  -2.962  10.439  1.00 15.05           C  
ATOM    693  CD  LYS A  62       4.953  -2.387  11.823  1.00 24.64           C  
ATOM    694  CE  LYS A  62       5.543  -1.041  11.952  1.00 32.77           C  
ATOM    695  NZ  LYS A  62       5.768  -0.614  13.393  1.00 36.42           N1+
ATOM    696  H   LYS A  62       4.348  -3.128   7.039  1.00  9.20           H  
ATOM    697  HA  LYS A  62       6.840  -4.451   7.903  1.00 13.70           H  
ATOM    698  HB3 LYS A  62       6.499  -2.360   9.316  1.00 13.13           H  
ATOM    699  HB2 LYS A  62       6.660  -3.869  10.279  1.00 13.13           H  
ATOM    700  HG3 LYS A  62       4.199  -3.903  10.591  1.00 15.05           H  
ATOM    701  HG2 LYS A  62       4.034  -2.329   9.886  1.00 15.05           H  
ATOM    702  HD3 LYS A  62       5.550  -3.173  12.285  1.00 24.64           H  
ATOM    703  HD2 LYS A  62       4.096  -2.476  12.490  1.00 24.64           H  
ATOM    704  HE3 LYS A  62       4.959  -0.241  11.499  1.00 32.77           H  
ATOM    705  HE2 LYS A  62       6.498  -1.069  11.427  1.00 32.77           H  
ATOM    706  HZ1 LYS A  62       6.188   0.301  13.317  1.00 36.42           H  
ATOM    707  HZ2 LYS A  62       4.919  -0.459  13.917  1.00 36.42           H  
ATOM    708  HZ3 LYS A  62       6.411  -1.289  13.782  1.00 36.42           H  
ATOM    709  N   ASP A  63       5.498  -6.421   8.549  1.00 11.89           N  
ATOM    710  CA  ASP A  63       4.808  -7.611   8.810  1.00 15.04           C  
ATOM    711  C   ASP A  63       4.646  -7.546  10.296  1.00 14.38           C  
ATOM    712  O   ASP A  63       5.633  -7.618  11.056  1.00 14.70           O  
ATOM    713  CB  ASP A  63       5.527  -8.904   8.280  1.00 15.13           C  
ATOM    714  CG  ASP A  63       4.979 -10.228   8.872  1.00 15.28           C  
ATOM    715  OD1 ASP A  63       5.879 -11.140   9.036  1.00 16.52           O  
ATOM    716  OD2 ASP A  63       3.735 -10.555   8.907  1.00 20.77           O1-
ATOM    717  H   ASP A  63       6.475  -6.409   8.805  1.00 11.89           H  
ATOM    718  HA  ASP A  63       3.875  -7.587   8.246  1.00 15.04           H  
ATOM    719  HB3 ASP A  63       6.608  -8.863   8.420  1.00 15.13           H  
ATOM    720  HB2 ASP A  63       5.431  -8.983   7.198  1.00 15.13           H  
ATOM    721  N   ARG A  64       3.339  -7.574  10.736  1.00 10.24           N  
ATOM    722  CA  ARG A  64       2.877  -7.612  12.142  1.00 11.81           C  
ATOM    723  C   ARG A  64       3.293  -8.852  12.909  1.00 15.55           C  
ATOM    724  O   ARG A  64       3.473  -8.733  14.111  1.00 18.60           O  
ATOM    725  CB  ARG A  64       1.391  -7.353  12.211  1.00 12.16           C  
ATOM    726  CG  ARG A  64       0.975  -6.086  11.458  1.00 14.84           C  
ATOM    727  CD  ARG A  64      -0.536  -6.154  11.037  1.00 16.19           C  
ATOM    728  NE  ARG A  64      -1.415  -6.436  12.166  1.00 19.23           N  
ATOM    729  CZ  ARG A  64      -2.489  -7.228  12.259  1.00 17.12           C  
ATOM    730  NH1 ARG A  64      -2.891  -7.870  11.163  1.00 15.11           N  
ATOM    731  NH2 ARG A  64      -3.159  -7.420  13.423  1.00 16.37           N1+
ATOM    732  H   ARG A  64       2.633  -7.465  10.022  1.00 10.24           H  
ATOM    733  HA  ARG A  64       3.296  -6.771  12.694  1.00 11.81           H  
ATOM    734  HB3 ARG A  64       1.029  -7.222  13.231  1.00 12.16           H  
ATOM    735  HB2 ARG A  64       0.865  -8.245  11.871  1.00 12.16           H  
ATOM    736  HG3 ARG A  64       1.564  -5.885  10.563  1.00 14.84           H  
ATOM    737  HG2 ARG A  64       1.124  -5.192  12.065  1.00 14.84           H  
ATOM    738  HD3 ARG A  64      -0.691  -6.880  10.239  1.00 16.19           H  
ATOM    739  HD2 ARG A  64      -0.877  -5.182  10.680  1.00 16.19           H  
ATOM    740  HE  ARG A  64      -1.135  -6.166  13.098  1.00 19.23           H  
ATOM    741 HH12 ARG A  64      -3.745  -8.405  11.227  1.00 15.11           H  
ATOM    742 HH11 ARG A  64      -2.532  -7.647  10.246  1.00 15.11           H  
ATOM    743 HH22 ARG A  64      -3.973  -8.007  13.539  1.00 16.37           H  
ATOM    744 HH21 ARG A  64      -2.892  -6.838  14.204  1.00 16.37           H  
ATOM    745  N   THR A  65       3.362 -10.044  12.316  1.00 14.37           N  
ATOM    746  CA  THR A  65       4.050 -11.202  12.919  1.00 18.18           C  
ATOM    747  C   THR A  65       5.495 -10.952  13.422  1.00 15.92           C  
ATOM    748  O   THR A  65       5.869 -11.329  14.518  1.00 17.30           O  
ATOM    749  CB  THR A  65       4.026 -12.346  11.901  1.00 16.37           C  
ATOM    750  OG1 THR A  65       2.932 -12.292  10.998  1.00 21.99           O  
ATOM    751  CG2 THR A  65       3.916 -13.679  12.673  1.00 22.33           C  
ATOM    752  H   THR A  65       3.234 -10.146  11.319  1.00 14.37           H  
ATOM    753  HA  THR A  65       3.447 -11.559  13.753  1.00 18.18           H  
ATOM    754  HB  THR A  65       4.897 -12.350  11.246  1.00 16.37           H  
ATOM    755  HG1 THR A  65       3.190 -11.651  10.331  1.00 21.99           H  
ATOM    756 HG21 THR A  65       3.974 -14.587  12.073  1.00 22.33           H  
ATOM    757 HG22 THR A  65       4.702 -13.769  13.423  1.00 22.33           H  
ATOM    758 HG23 THR A  65       2.984 -13.746  13.236  1.00 22.33           H  
ATOM    759  N   SER A  66       6.349 -10.166  12.750  1.00 13.41           N  
ATOM    760  CA  SER A  66       7.732 -10.091  12.959  1.00 15.77           C  
ATOM    761  C   SER A  66       8.151  -8.678  13.538  1.00 16.24           C  
ATOM    762  O   SER A  66       9.135  -8.602  14.311  1.00 14.67           O  
ATOM    763  CB  SER A  66       8.481 -10.380  11.636  1.00 16.93           C  
ATOM    764  OG  SER A  66       8.123  -9.512  10.566  1.00 13.57           O  
ATOM    765  H   SER A  66       6.071  -9.638  11.935  1.00 13.41           H  
ATOM    766  HA  SER A  66       8.067 -10.898  13.611  1.00 15.77           H  
ATOM    767  HB3 SER A  66       8.335 -11.391  11.255  1.00 16.93           H  
ATOM    768  HB2 SER A  66       9.539 -10.341  11.894  1.00 16.93           H  
ATOM    769  HG  SER A  66       7.437  -9.945  10.053  1.00 13.57           H  
ATOM    770  N   GLY A  67       7.549  -7.621  13.088  1.00 13.07           N  
ATOM    771  CA  GLY A  67       8.020  -6.242  13.378  1.00 13.81           C  
ATOM    772  C   GLY A  67       9.190  -5.824  12.494  1.00 17.21           C  
ATOM    773  O   GLY A  67       9.915  -4.851  12.834  1.00 24.48           O  
ATOM    774  H   GLY A  67       6.787  -7.756  12.439  1.00 13.07           H  
ATOM    775  HA3 GLY A  67       8.271  -6.135  14.433  1.00 13.81           H  
ATOM    776  HA2 GLY A  67       7.261  -5.524  13.068  1.00 13.81           H  
ATOM    777  N   ASN A  68       9.498  -6.639  11.477  1.00 14.44           N  
ATOM    778  CA  ASN A  68      10.439  -6.255  10.432  1.00 21.91           C  
ATOM    779  C   ASN A  68       9.788  -5.354   9.405  1.00 15.53           C  
ATOM    780  O   ASN A  68       8.808  -5.716   8.816  1.00 15.98           O  
ATOM    781  CB  ASN A  68      10.997  -7.513   9.776  1.00 21.41           C  
ATOM    782  CG  ASN A  68      11.684  -8.527  10.735  1.00 29.99           C  
ATOM    783  OD1 ASN A  68      12.122  -8.212  11.859  1.00 33.11           O  
ATOM    784  ND2 ASN A  68      11.969  -9.651  10.176  1.00 25.16           N  
ATOM    785  H   ASN A  68       9.089  -7.556  11.366  1.00 14.44           H  
ATOM    786  HA  ASN A  68      11.233  -5.614  10.818  1.00 21.91           H  
ATOM    787  HB3 ASN A  68      11.707  -7.204   9.008  1.00 21.41           H  
ATOM    788  HB2 ASN A  68      10.217  -8.086   9.274  1.00 21.41           H  
ATOM    789 HD22 ASN A  68      12.425 -10.371  10.717  1.00 25.16           H  
ATOM    790 HD21 ASN A  68      11.531  -9.910   9.304  1.00 25.16           H  
ATOM    791  N   VAL A  69      10.418  -4.161   9.163  1.00 21.24           N  
ATOM    792  CA  VAL A  69       9.990  -3.267   8.122  1.00 16.27           C  
ATOM    793  C   VAL A  69      10.508  -3.735   6.734  1.00 21.13           C  
ATOM    794  O   VAL A  69      11.636  -4.217   6.623  1.00 22.04           O  
ATOM    795  CB  VAL A  69      10.426  -1.816   8.410  1.00 14.72           C  
ATOM    796  CG1 VAL A  69       9.811  -0.748   7.450  1.00 15.49           C  
ATOM    797  CG2 VAL A  69       9.907  -1.436   9.846  1.00 17.97           C  
ATOM    798  H   VAL A  69      11.280  -3.939   9.639  1.00 21.24           H  
ATOM    799  HA  VAL A  69       8.904  -3.347   8.077  1.00 16.27           H  
ATOM    800  HB  VAL A  69      11.494  -1.626   8.306  1.00 14.72           H  
ATOM    801 HG11 VAL A  69       8.739  -0.813   7.634  1.00 15.49           H  
ATOM    802 HG12 VAL A  69      10.020   0.273   7.771  1.00 15.49           H  
ATOM    803 HG13 VAL A  69      10.083  -0.962   6.417  1.00 15.49           H  
ATOM    804 HG21 VAL A  69      10.112  -0.407  10.140  1.00 17.97           H  
ATOM    805 HG22 VAL A  69       8.820  -1.476   9.913  1.00 17.97           H  
ATOM    806 HG23 VAL A  69      10.215  -2.101  10.653  1.00 17.97           H  
ATOM    807  N   GLU A  70       9.707  -3.583   5.656  1.00 13.39           N  
ATOM    808  CA  GLU A  70      10.114  -3.809   4.318  1.00 17.43           C  
ATOM    809  C   GLU A  70       9.599  -2.733   3.477  1.00 23.70           C  
ATOM    810  O   GLU A  70       8.688  -2.097   3.979  1.00 22.67           O  
ATOM    811  CB  GLU A  70       9.609  -5.076   3.729  1.00 19.30           C  
ATOM    812  CG  GLU A  70       9.682  -6.287   4.684  1.00 26.23           C  
ATOM    813  CD  GLU A  70       9.407  -7.620   3.963  1.00 29.60           C  
ATOM    814  OE1 GLU A  70       9.116  -7.667   2.728  1.00 35.14           O  
ATOM    815  OE2 GLU A  70       9.702  -8.677   4.632  1.00 32.35           O1-
ATOM    816  H   GLU A  70       8.882  -3.032   5.845  1.00 13.39           H  
ATOM    817  HA  GLU A  70      11.188  -3.770   4.140  1.00 17.43           H  
ATOM    818  HB3 GLU A  70      10.028  -5.378   2.770  1.00 19.30           H  
ATOM    819  HB2 GLU A  70       8.531  -4.927   3.665  1.00 19.30           H  
ATOM    820  HG3 GLU A  70       8.905  -6.220   5.445  1.00 26.23           H  
ATOM    821  HG2 GLU A  70      10.625  -6.389   5.222  1.00 26.23           H  
ATOM    822  N   ASP A  71      10.216  -2.517   2.341  1.00 13.51           N  
ATOM    823  CA  ASP A  71       9.796  -1.431   1.463  1.00 14.39           C  
ATOM    824  C   ASP A  71       9.935  -0.018   2.030  1.00 14.44           C  
ATOM    825  O   ASP A  71       9.025   0.843   1.874  1.00 10.49           O  
ATOM    826  CB  ASP A  71       8.427  -1.671   0.782  1.00 15.70           C  
ATOM    827  CG  ASP A  71       8.314  -3.003  -0.059  1.00 24.69           C  
ATOM    828  OD1 ASP A  71       9.323  -3.471  -0.692  1.00 28.18           O  
ATOM    829  OD2 ASP A  71       7.143  -3.471  -0.159  1.00 28.16           O1-
ATOM    830  H   ASP A  71      10.995  -3.157   2.285  1.00 13.51           H  
ATOM    831  HA  ASP A  71      10.542  -1.334   0.674  1.00 14.39           H  
ATOM    832  HB3 ASP A  71       8.071  -0.898   0.100  1.00 15.70           H  
ATOM    833  HB2 ASP A  71       7.679  -1.875   1.549  1.00 15.70           H  
ATOM    834  N   ASP A  72      10.958   0.285   2.831  1.00 10.77           N  
ATOM    835  CA  ASP A  72      11.120   1.525   3.616  1.00 13.51           C  
ATOM    836  C   ASP A  72      11.745   2.568   2.653  1.00 14.54           C  
ATOM    837  O   ASP A  72      12.973   2.734   2.533  1.00 14.02           O  
ATOM    838  CB  ASP A  72      11.863   1.218   4.946  1.00 15.27           C  
ATOM    839  CG  ASP A  72      12.402   2.440   5.701  1.00 21.76           C  
ATOM    840  OD1 ASP A  72      13.297   2.134   6.588  1.00 18.13           O  
ATOM    841  OD2 ASP A  72      11.916   3.581   5.588  1.00 21.52           O1-
ATOM    842  H   ASP A  72      11.621  -0.459   2.997  1.00 10.77           H  
ATOM    843  HA  ASP A  72      10.176   2.007   3.871  1.00 13.51           H  
ATOM    844  HB3 ASP A  72      12.720   0.578   4.736  1.00 15.27           H  
ATOM    845  HB2 ASP A  72      11.270   0.645   5.657  1.00 15.27           H  
ATOM    846  N   LEU A  73      10.855   3.252   1.891  1.00 11.90           N  
ATOM    847  CA  LEU A  73      11.236   4.053   0.723  1.00 10.74           C  
ATOM    848  C   LEU A  73      10.897   5.447   1.026  1.00 10.41           C  
ATOM    849  O   LEU A  73       9.763   5.784   1.389  1.00 12.02           O  
ATOM    850  CB  LEU A  73      10.378   3.691  -0.545  1.00 14.24           C  
ATOM    851  CG  LEU A  73      10.643   2.274  -0.989  1.00 17.47           C  
ATOM    852  CD1 LEU A  73       9.380   1.714  -1.747  1.00 25.78           C  
ATOM    853  CD2 LEU A  73      11.979   2.110  -1.745  1.00 21.06           C  
ATOM    854  H   LEU A  73       9.876   3.045   2.028  1.00 11.90           H  
ATOM    855  HA  LEU A  73      12.317   4.024   0.584  1.00 10.74           H  
ATOM    856  HB3 LEU A  73      10.627   4.297  -1.416  1.00 14.24           H  
ATOM    857  HB2 LEU A  73       9.337   3.919  -0.314  1.00 14.24           H  
ATOM    858  HG  LEU A  73      10.705   1.630  -0.112  1.00 17.47           H  
ATOM    859 HD11 LEU A  73       8.631   1.495  -0.986  1.00 25.78           H  
ATOM    860 HD12 LEU A  73       8.928   2.251  -2.581  1.00 25.78           H  
ATOM    861 HD13 LEU A  73       9.591   0.776  -2.260  1.00 25.78           H  
ATOM    862 HD21 LEU A  73      12.578   3.007  -1.587  1.00 21.06           H  
ATOM    863 HD22 LEU A  73      12.512   1.201  -1.466  1.00 21.06           H  
ATOM    864 HD23 LEU A  73      11.798   1.895  -2.798  1.00 21.06           H  
ATOM    865  N   ILE A  74      11.754   6.355   0.483  1.00 10.13           N  
ATOM    866  CA  ILE A  74      11.393   7.789   0.373  1.00 10.13           C  
ATOM    867  C   ILE A  74      10.342   8.060  -0.704  1.00 12.37           C  
ATOM    868  O   ILE A  74      10.535   7.721  -1.839  1.00 10.87           O  
ATOM    869  CB  ILE A  74      12.615   8.650  -0.016  1.00 10.85           C  
ATOM    870  CG1 ILE A  74      13.726   8.559   1.003  1.00 15.63           C  
ATOM    871  CG2 ILE A  74      12.310  10.171  -0.247  1.00 11.33           C  
ATOM    872  CD1 ILE A  74      15.135   9.169   0.532  1.00 17.93           C  
ATOM    873  H   ILE A  74      12.438   6.037  -0.189  1.00 10.13           H  
ATOM    874  HA  ILE A  74      11.055   8.254   1.299  1.00 10.13           H  
ATOM    875  HB  ILE A  74      12.941   8.326  -1.004  1.00 10.85           H  
ATOM    876 HG13 ILE A  74      13.913   7.522   1.279  1.00 15.63           H  
ATOM    877 HG12 ILE A  74      13.443   9.100   1.906  1.00 15.63           H  
ATOM    878 HG21 ILE A  74      11.753  10.588   0.593  1.00 11.33           H  
ATOM    879 HG22 ILE A  74      13.145  10.805  -0.547  1.00 11.33           H  
ATOM    880 HG23 ILE A  74      11.665  10.186  -1.125  1.00 11.33           H  
ATOM    881 HD11 ILE A  74      15.085  10.227   0.274  1.00 17.93           H  
ATOM    882 HD12 ILE A  74      15.842   9.032   1.351  1.00 17.93           H  
ATOM    883 HD13 ILE A  74      15.569   8.613  -0.299  1.00 17.93           H  
ATOM    884  N   ILE A  75       9.211   8.596  -0.320  1.00  7.85           N  
ATOM    885  CA  ILE A  75       8.199   9.003  -1.362  1.00  7.57           C  
ATOM    886  C   ILE A  75       8.506  10.286  -2.196  1.00 10.85           C  
ATOM    887  O   ILE A  75       9.251  11.106  -1.732  1.00 11.40           O  
ATOM    888  CB  ILE A  75       6.852   9.254  -0.587  1.00 11.07           C  
ATOM    889  CG1 ILE A  75       6.288   7.913  -0.089  1.00 13.15           C  
ATOM    890  CG2 ILE A  75       5.774  10.151  -1.332  1.00 11.91           C  
ATOM    891  CD1 ILE A  75       5.686   7.024  -1.232  1.00 20.36           C  
ATOM    892  H   ILE A  75       8.969   8.881   0.618  1.00  7.85           H  
ATOM    893  HA  ILE A  75       8.114   8.216  -2.111  1.00  7.57           H  
ATOM    894  HB  ILE A  75       7.073   9.911   0.254  1.00 11.07           H  
ATOM    895 HG13 ILE A  75       5.564   8.081   0.709  1.00 13.15           H  
ATOM    896 HG12 ILE A  75       7.102   7.349   0.366  1.00 13.15           H  
ATOM    897 HG21 ILE A  75       5.486   9.783  -2.317  1.00 11.91           H  
ATOM    898 HG22 ILE A  75       4.848  10.126  -0.757  1.00 11.91           H  
ATOM    899 HG23 ILE A  75       6.039  11.200  -1.465  1.00 11.91           H  
ATOM    900 HD11 ILE A  75       5.751   7.538  -2.192  1.00 20.36           H  
ATOM    901 HD12 ILE A  75       6.192   6.059  -1.239  1.00 20.36           H  
ATOM    902 HD13 ILE A  75       4.677   6.613  -1.180  1.00 20.36           H  
ATOM    903  N   PHE A  76       7.906  10.370  -3.403  1.00  9.46           N  
ATOM    904  CA  PHE A  76       8.085  11.535  -4.355  1.00 11.18           C  
ATOM    905  C   PHE A  76       6.672  12.160  -4.573  1.00 12.31           C  
ATOM    906  O   PHE A  76       5.911  11.518  -5.278  1.00 11.67           O  
ATOM    907  CB  PHE A  76       8.762  11.011  -5.701  1.00 12.52           C  
ATOM    908  CG  PHE A  76       9.955  10.168  -5.623  1.00 12.43           C  
ATOM    909  CD1 PHE A  76      11.198  10.763  -5.398  1.00 12.08           C  
ATOM    910  CD2 PHE A  76       9.812   8.755  -5.685  1.00 13.76           C  
ATOM    911  CE1 PHE A  76      12.262   9.933  -5.177  1.00 12.14           C  
ATOM    912  CE2 PHE A  76      10.952   7.971  -5.445  1.00 11.16           C  
ATOM    913  CZ  PHE A  76      12.155   8.579  -5.069  1.00 12.73           C  
ATOM    914  H   PHE A  76       7.117   9.749  -3.517  1.00  9.46           H  
ATOM    915  HA  PHE A  76       8.787  12.267  -3.956  1.00 11.18           H  
ATOM    916  HB3 PHE A  76       9.031  11.889  -6.288  1.00 12.52           H  
ATOM    917  HB2 PHE A  76       8.018  10.422  -6.237  1.00 12.52           H  
ATOM    918  HD1 PHE A  76      11.212  11.837  -5.286  1.00 12.08           H  
ATOM    919  HD2 PHE A  76       8.831   8.321  -5.816  1.00 13.76           H  
ATOM    920  HE1 PHE A  76      13.232  10.405  -5.126  1.00 12.14           H  
ATOM    921  HE2 PHE A  76      11.039   6.907  -5.608  1.00 11.16           H  
ATOM    922  HZ  PHE A  76      13.123   8.107  -4.988  1.00 12.73           H  
ATOM    923  N   PRO A  77       6.335  13.316  -3.888  1.00 11.07           N  
ATOM    924  CA  PRO A  77       5.026  13.970  -3.918  1.00 13.98           C  
ATOM    925  C   PRO A  77       4.623  14.291  -5.349  1.00 15.86           C  
ATOM    926  O   PRO A  77       5.392  14.915  -6.065  1.00 11.86           O  
ATOM    927  CB  PRO A  77       5.225  15.265  -3.107  1.00 13.91           C  
ATOM    928  CG  PRO A  77       6.121  14.735  -1.965  1.00 18.27           C  
ATOM    929  CD  PRO A  77       7.107  13.868  -2.808  1.00 13.89           C  
ATOM    930  HA  PRO A  77       4.306  13.405  -3.327  1.00 13.98           H  
ATOM    931  HB3 PRO A  77       4.217  15.600  -2.861  1.00 13.91           H  
ATOM    932  HB2 PRO A  77       5.841  16.006  -3.618  1.00 13.91           H  
ATOM    933  HG3 PRO A  77       5.516  14.076  -1.342  1.00 18.27           H  
ATOM    934  HG2 PRO A  77       6.611  15.448  -1.302  1.00 18.27           H  
ATOM    935  HD2 PRO A  77       7.886  14.527  -3.191  1.00 13.89           H  
ATOM    936  HD3 PRO A  77       7.492  13.116  -2.118  1.00 13.89           H  
ATOM    937  N   ASP A  78       3.477  13.736  -5.839  1.00 12.88           N  
ATOM    938  CA  ASP A  78       2.959  13.714  -7.197  1.00 13.51           C  
ATOM    939  C   ASP A  78       3.575  12.663  -8.114  1.00 13.25           C  
ATOM    940  O   ASP A  78       2.925  12.109  -9.008  1.00 14.17           O  
ATOM    941  CB  ASP A  78       3.044  15.091  -7.973  1.00 14.61           C  
ATOM    942  CG  ASP A  78       2.287  16.254  -7.369  1.00 21.89           C  
ATOM    943  OD1 ASP A  78       2.522  17.364  -7.930  1.00 21.73           O  
ATOM    944  OD2 ASP A  78       1.370  16.078  -6.584  1.00 20.72           O1-
ATOM    945  H   ASP A  78       2.995  13.031  -5.300  1.00 12.88           H  
ATOM    946  HA  ASP A  78       1.924  13.457  -6.969  1.00 13.51           H  
ATOM    947  HB3 ASP A  78       2.653  14.917  -8.975  1.00 14.61           H  
ATOM    948  HB2 ASP A  78       4.102  15.336  -8.065  1.00 14.61           H  
ATOM    949  N   ASP A  79       4.887  12.252  -7.921  1.00 11.37           N  
ATOM    950  CA  ASP A  79       5.558  11.222  -8.752  1.00  8.98           C  
ATOM    951  C   ASP A  79       5.147   9.791  -8.378  1.00 12.03           C  
ATOM    952  O   ASP A  79       5.445   8.795  -8.982  1.00 10.54           O  
ATOM    953  CB  ASP A  79       7.066  11.555  -8.876  1.00 11.12           C  
ATOM    954  CG  ASP A  79       7.372  12.891  -9.545  1.00 14.80           C  
ATOM    955  OD1 ASP A  79       8.491  13.368  -9.359  1.00 13.73           O  
ATOM    956  OD2 ASP A  79       6.533  13.416 -10.318  1.00 13.09           O1-
ATOM    957  H   ASP A  79       5.482  12.661  -7.214  1.00 11.37           H  
ATOM    958  HA  ASP A  79       5.143  11.203  -9.760  1.00  8.98           H  
ATOM    959  HB3 ASP A  79       7.600  10.843  -9.506  1.00 11.12           H  
ATOM    960  HB2 ASP A  79       7.661  11.507  -7.964  1.00 11.12           H  
ATOM    961  N   CYS A  80       4.314   9.638  -7.325  1.00  9.14           N  
ATOM    962  CA  CYS A  80       3.787   8.332  -6.779  1.00 10.72           C  
ATOM    963  C   CYS A  80       2.275   8.349  -6.787  1.00  9.14           C  
ATOM    964  O   CYS A  80       1.649   9.381  -6.658  1.00  9.49           O  
ATOM    965  CB  CYS A  80       4.368   8.036  -5.344  1.00 13.36           C  
ATOM    966  SG  CYS A  80       6.174   8.135  -5.278  1.00 17.27           S  
ATOM    967  H   CYS A  80       3.950  10.543  -7.062  1.00  9.14           H  
ATOM    968  HA  CYS A  80       4.151   7.493  -7.372  1.00 10.72           H  
ATOM    969  HB3 CYS A  80       4.153   7.023  -5.003  1.00 13.36           H  
ATOM    970  HB2 CYS A  80       4.107   8.787  -4.598  1.00 13.36           H  
ATOM    971  HG  CYS A  80       6.347   9.257  -5.983  1.00 17.27           H  
ATOM    972  N   GLU A  81       1.570   7.249  -6.988  1.00  9.68           N  
ATOM    973  CA  GLU A  81       0.119   7.113  -6.968  1.00  9.26           C  
ATOM    974  C   GLU A  81      -0.212   5.660  -6.523  1.00 11.23           C  
ATOM    975  O   GLU A  81       0.448   4.678  -6.970  1.00 12.77           O  
ATOM    976  CB  GLU A  81      -0.349   7.369  -8.453  1.00 12.92           C  
ATOM    977  CG  GLU A  81      -1.799   7.744  -8.695  1.00 18.86           C  
ATOM    978  CD  GLU A  81      -2.204   8.092 -10.108  1.00 28.81           C  
ATOM    979  OE1 GLU A  81      -1.338   8.011 -10.985  1.00 24.94           O  
ATOM    980  OE2 GLU A  81      -3.284   8.722 -10.328  1.00 27.85           O1-
ATOM    981  H   GLU A  81       2.034   6.366  -6.834  1.00  9.68           H  
ATOM    982  HA  GLU A  81      -0.372   7.763  -6.243  1.00  9.26           H  
ATOM    983  HB3 GLU A  81      -0.082   6.435  -8.947  1.00 12.92           H  
ATOM    984  HB2 GLU A  81       0.168   8.166  -8.986  1.00 12.92           H  
ATOM    985  HG3 GLU A  81      -2.153   8.527  -8.023  1.00 18.86           H  
ATOM    986  HG2 GLU A  81      -2.424   6.886  -8.448  1.00 18.86           H  
ATOM    987  N   PHE A  82      -1.253   5.621  -5.638  1.00  9.20           N  
ATOM    988  CA  PHE A  82      -1.906   4.414  -5.147  1.00  9.59           C  
ATOM    989  C   PHE A  82      -3.230   4.327  -5.839  1.00 11.50           C  
ATOM    990  O   PHE A  82      -4.039   5.286  -5.775  1.00 12.24           O  
ATOM    991  CB  PHE A  82      -2.005   4.469  -3.623  1.00 10.24           C  
ATOM    992  CG  PHE A  82      -2.549   3.228  -2.805  1.00  8.52           C  
ATOM    993  CD1 PHE A  82      -1.837   2.003  -2.787  1.00 10.19           C  
ATOM    994  CD2 PHE A  82      -3.861   3.278  -2.284  1.00  8.85           C  
ATOM    995  CE1 PHE A  82      -2.358   0.881  -2.089  1.00 10.91           C  
ATOM    996  CE2 PHE A  82      -4.281   2.195  -1.524  1.00 11.00           C  
ATOM    997  CZ  PHE A  82      -3.600   0.990  -1.425  1.00  9.58           C  
ATOM    998  H   PHE A  82      -1.789   6.410  -5.306  1.00  9.20           H  
ATOM    999  HA  PHE A  82      -1.342   3.518  -5.402  1.00  9.59           H  
ATOM   1000  HB3 PHE A  82      -2.482   5.394  -3.298  1.00 10.24           H  
ATOM   1001  HB2 PHE A  82      -0.970   4.631  -3.320  1.00 10.24           H  
ATOM   1002  HD1 PHE A  82      -0.936   1.898  -3.372  1.00 10.19           H  
ATOM   1003  HD2 PHE A  82      -4.427   4.198  -2.246  1.00  8.85           H  
ATOM   1004  HE1 PHE A  82      -1.909  -0.099  -2.019  1.00 10.91           H  
ATOM   1005  HE2 PHE A  82      -5.279   2.334  -1.134  1.00 11.00           H  
ATOM   1006  HZ  PHE A  82      -4.149   0.230  -0.888  1.00  9.58           H  
ATOM   1007  N   LYS A  83      -3.388   3.252  -6.547  1.00  9.89           N  
ATOM   1008  CA  LYS A  83      -4.398   3.143  -7.528  1.00 11.65           C  
ATOM   1009  C   LYS A  83      -4.655   1.638  -7.713  1.00 13.66           C  
ATOM   1010  O   LYS A  83      -3.907   0.802  -7.201  1.00 10.33           O  
ATOM   1011  CB  LYS A  83      -4.033   3.928  -8.801  1.00 12.64           C  
ATOM   1012  CG  LYS A  83      -2.834   3.446  -9.659  1.00 16.65           C  
ATOM   1013  CD  LYS A  83      -2.682   4.043 -11.051  1.00 22.39           C  
ATOM   1014  CE  LYS A  83      -3.707   3.611 -12.116  1.00 18.90           C  
ATOM   1015  NZ  LYS A  83      -3.435   4.205 -13.410  1.00 18.46           N1+
ATOM   1016  H   LYS A  83      -2.692   2.520  -6.545  1.00  9.89           H  
ATOM   1017  HA  LYS A  83      -5.320   3.614  -7.188  1.00 11.65           H  
ATOM   1018  HB3 LYS A  83      -3.910   4.972  -8.514  1.00 12.64           H  
ATOM   1019  HB2 LYS A  83      -4.879   3.969  -9.486  1.00 12.64           H  
ATOM   1020  HG3 LYS A  83      -3.044   2.400  -9.885  1.00 16.65           H  
ATOM   1021  HG2 LYS A  83      -1.938   3.470  -9.038  1.00 16.65           H  
ATOM   1022  HD3 LYS A  83      -1.667   3.993 -11.445  1.00 22.39           H  
ATOM   1023  HD2 LYS A  83      -2.767   5.097 -10.788  1.00 22.39           H  
ATOM   1024  HE3 LYS A  83      -4.683   4.011 -11.842  1.00 18.90           H  
ATOM   1025  HE2 LYS A  83      -3.689   2.521 -12.135  1.00 18.90           H  
ATOM   1026  HZ1 LYS A  83      -3.966   3.841 -14.188  1.00 18.46           H  
ATOM   1027  HZ2 LYS A  83      -3.750   5.163 -13.350  1.00 18.46           H  
ATOM   1028  HZ3 LYS A  83      -2.483   3.990 -13.669  1.00 18.46           H  
ATOM   1029  N   ARG A  84      -5.788   1.315  -8.293  1.00 10.22           N  
ATOM   1030  CA  ARG A  84      -6.256  -0.094  -8.541  1.00 12.49           C  
ATOM   1031  C   ARG A  84      -5.750  -0.702  -9.808  1.00 12.19           C  
ATOM   1032  O   ARG A  84      -5.479  -0.094 -10.851  1.00 12.48           O  
ATOM   1033  CB  ARG A  84      -7.791  -0.155  -8.450  1.00 11.51           C  
ATOM   1034  CG  ARG A  84      -8.275   0.271  -7.088  1.00 17.00           C  
ATOM   1035  CD  ARG A  84      -9.785   0.290  -7.022  1.00 16.56           C  
ATOM   1036  NE  ARG A  84     -10.381  -1.078  -6.935  1.00 23.80           N  
ATOM   1037  CZ  ARG A  84     -11.160  -1.689  -5.977  1.00 26.31           C  
ATOM   1038  NH1 ARG A  84     -11.445  -1.101  -4.853  1.00 25.67           N  
ATOM   1039  NH2 ARG A  84     -11.467  -3.003  -6.164  1.00 22.22           N1+
ATOM   1040  H   ARG A  84      -6.261   2.090  -8.736  1.00 10.22           H  
ATOM   1041  HA  ARG A  84      -5.909  -0.763  -7.754  1.00 12.49           H  
ATOM   1042  HB3 ARG A  84      -8.114  -1.163  -8.709  1.00 11.51           H  
ATOM   1043  HB2 ARG A  84      -8.281   0.412  -9.242  1.00 11.51           H  
ATOM   1044  HG3 ARG A  84      -7.881   1.224  -6.735  1.00 17.00           H  
ATOM   1045  HG2 ARG A  84      -7.948  -0.521  -6.414  1.00 17.00           H  
ATOM   1046  HD3 ARG A  84     -10.065   0.883  -7.893  1.00 16.56           H  
ATOM   1047  HD2 ARG A  84     -10.228   0.932  -6.260  1.00 16.56           H  
ATOM   1048  HE  ARG A  84     -10.238  -1.618  -7.777  1.00 23.80           H  
ATOM   1049 HH12 ARG A  84     -10.852  -0.332  -4.574  1.00 25.67           H  
ATOM   1050 HH11 ARG A  84     -11.804  -1.573  -4.036  1.00 25.67           H  
ATOM   1051 HH22 ARG A  84     -12.086  -3.478  -5.521  1.00 22.22           H  
ATOM   1052 HH21 ARG A  84     -11.012  -3.549  -6.880  1.00 22.22           H  
ATOM   1053  N   VAL A  85      -5.627  -2.084  -9.801  1.00 12.42           N  
ATOM   1054  CA  VAL A  85      -5.409  -2.928 -10.993  1.00 12.97           C  
ATOM   1055  C   VAL A  85      -6.444  -4.023 -10.868  1.00 14.55           C  
ATOM   1056  O   VAL A  85      -6.485  -4.766  -9.891  1.00 17.00           O  
ATOM   1057  CB  VAL A  85      -3.989  -3.463 -10.976  1.00 14.21           C  
ATOM   1058  CG1 VAL A  85      -3.605  -4.183 -12.355  1.00 14.87           C  
ATOM   1059  CG2 VAL A  85      -3.038  -2.308 -10.889  1.00 12.07           C  
ATOM   1060  H   VAL A  85      -6.033  -2.609  -9.039  1.00 12.42           H  
ATOM   1061  HA  VAL A  85      -5.598  -2.361 -11.905  1.00 12.97           H  
ATOM   1062  HB  VAL A  85      -3.816  -4.150 -10.148  1.00 14.21           H  
ATOM   1063 HG11 VAL A  85      -4.218  -5.075 -12.493  1.00 14.87           H  
ATOM   1064 HG12 VAL A  85      -3.514  -3.610 -13.278  1.00 14.87           H  
ATOM   1065 HG13 VAL A  85      -2.576  -4.530 -12.267  1.00 14.87           H  
ATOM   1066 HG21 VAL A  85      -3.068  -1.672 -10.004  1.00 12.07           H  
ATOM   1067 HG22 VAL A  85      -2.061  -2.727 -11.128  1.00 12.07           H  
ATOM   1068 HG23 VAL A  85      -3.102  -1.611 -11.725  1.00 12.07           H  
ATOM   1069  N   PRO A  86      -7.469  -3.988 -11.810  1.00 17.23           N  
ATOM   1070  CA  PRO A  86      -8.643  -4.969 -11.684  1.00 18.60           C  
ATOM   1071  C   PRO A  86      -8.382  -6.461 -11.941  1.00 18.27           C  
ATOM   1072  O   PRO A  86      -9.195  -7.153 -12.465  1.00 18.56           O  
ATOM   1073  CB  PRO A  86      -9.644  -4.371 -12.680  1.00 21.64           C  
ATOM   1074  CG  PRO A  86      -9.234  -2.916 -12.910  1.00 22.65           C  
ATOM   1075  CD  PRO A  86      -7.751  -2.931 -12.845  1.00 21.01           C  
ATOM   1076  HA  PRO A  86      -9.089  -4.863 -10.695  1.00 18.60           H  
ATOM   1077  HB3 PRO A  86     -10.681  -4.439 -12.353  1.00 21.64           H  
ATOM   1078  HB2 PRO A  86      -9.679  -4.870 -13.649  1.00 21.64           H  
ATOM   1079  HG3 PRO A  86      -9.710  -2.212 -12.227  1.00 22.65           H  
ATOM   1080  HG2 PRO A  86      -9.594  -2.754 -13.926  1.00 22.65           H  
ATOM   1081  HD2 PRO A  86      -7.130  -3.258 -13.679  1.00 21.01           H  
ATOM   1082  HD3 PRO A  86      -7.457  -1.937 -12.508  1.00 21.01           H  
ATOM   1083  N   GLN A  87      -7.137  -6.905 -11.565  1.00 16.51           N  
ATOM   1084  CA  GLN A  87      -6.626  -8.217 -11.734  1.00 17.13           C  
ATOM   1085  C   GLN A  87      -7.065  -9.082 -10.595  1.00 15.86           C  
ATOM   1086  O   GLN A  87      -6.810  -8.711  -9.448  1.00 15.32           O  
ATOM   1087  CB  GLN A  87      -5.109  -8.222 -11.820  1.00 16.88           C  
ATOM   1088  CG  GLN A  87      -4.531  -9.418 -12.461  1.00 23.51           C  
ATOM   1089  CD  GLN A  87      -3.031  -9.210 -12.680  1.00 30.47           C  
ATOM   1090  OE1 GLN A  87      -2.462  -8.102 -12.608  1.00 22.75           O  
ATOM   1091  NE2 GLN A  87      -2.318 -10.259 -13.002  1.00 35.63           N  
ATOM   1092  H   GLN A  87      -6.671  -6.294 -10.909  1.00 16.51           H  
ATOM   1093  HA  GLN A  87      -6.921  -8.594 -12.714  1.00 17.13           H  
ATOM   1094  HB3 GLN A  87      -4.744  -8.134 -10.797  1.00 16.88           H  
ATOM   1095  HB2 GLN A  87      -4.745  -7.359 -12.379  1.00 16.88           H  
ATOM   1096  HG3 GLN A  87      -4.955  -9.509 -13.461  1.00 23.51           H  
ATOM   1097  HG2 GLN A  87      -4.694 -10.356 -11.930  1.00 23.51           H  
ATOM   1098 HE22 GLN A  87      -1.330 -10.214 -13.205  1.00 35.63           H  
ATOM   1099 HE21 GLN A  87      -2.849 -11.105 -13.153  1.00 35.63           H  
ATOM   1100  N   CYS A  88      -7.686 -10.229 -10.876  1.00 16.57           N  
ATOM   1101  CA  CYS A  88      -8.333 -11.171  -9.956  1.00 13.92           C  
ATOM   1102  C   CYS A  88      -9.405 -10.511  -9.068  1.00 15.03           C  
ATOM   1103  O   CYS A  88      -9.135 -10.299  -7.879  1.00 19.01           O  
ATOM   1104  CB  CYS A  88      -7.309 -11.907  -9.086  1.00 16.34           C  
ATOM   1105  SG  CYS A  88      -6.127 -12.816 -10.153  1.00 18.11           S  
ATOM   1106  H   CYS A  88      -7.865 -10.434 -11.848  1.00 16.57           H  
ATOM   1107  HA  CYS A  88      -8.807 -11.917 -10.593  1.00 13.92           H  
ATOM   1108  HB3 CYS A  88      -7.788 -12.634  -8.431  1.00 16.34           H  
ATOM   1109  HB2 CYS A  88      -6.758 -11.245  -8.418  1.00 16.34           H  
ATOM   1110  HG  CYS A  88      -5.298 -13.170  -9.167  1.00 18.11           H  
ATOM   1111  N   PRO A  89     -10.560 -10.216  -9.699  1.00 13.00           N  
ATOM   1112  CA  PRO A  89     -11.629  -9.386  -9.076  1.00 16.36           C  
ATOM   1113  C   PRO A  89     -12.315  -9.899  -7.776  1.00 20.19           C  
ATOM   1114  O   PRO A  89     -13.154  -9.226  -7.213  1.00 23.01           O  
ATOM   1115  CB  PRO A  89     -12.643  -9.273 -10.218  1.00 18.78           C  
ATOM   1116  CG  PRO A  89     -12.456 -10.524 -11.091  1.00 18.97           C  
ATOM   1117  CD  PRO A  89     -10.955 -10.725 -11.009  1.00 16.37           C  
ATOM   1118  HA  PRO A  89     -11.357  -8.359  -8.835  1.00 16.36           H  
ATOM   1119  HB3 PRO A  89     -12.350  -8.396 -10.795  1.00 18.78           H  
ATOM   1120  HB2 PRO A  89     -13.665  -8.973  -9.987  1.00 18.78           H  
ATOM   1121  HG3 PRO A  89     -12.816 -10.410 -12.113  1.00 18.97           H  
ATOM   1122  HG2 PRO A  89     -13.007 -11.344 -10.629  1.00 18.97           H  
ATOM   1123  HD2 PRO A  89     -10.653 -11.748 -11.232  1.00 16.37           H  
ATOM   1124  HD3 PRO A  89     -10.494 -10.086 -11.762  1.00 16.37           H  
ATOM   1125  N   SER A  90     -11.875 -11.029  -7.200  1.00 13.28           N  
ATOM   1126  CA  SER A  90     -12.187 -11.631  -5.935  1.00 13.55           C  
ATOM   1127  C   SER A  90     -11.186 -11.083  -4.934  1.00 16.63           C  
ATOM   1128  O   SER A  90     -11.479 -11.292  -3.783  1.00 18.26           O  
ATOM   1129  CB  SER A  90     -12.022 -13.127  -6.181  1.00 17.55           C  
ATOM   1130  OG  SER A  90     -10.715 -13.521  -6.585  1.00 21.65           O  
ATOM   1131  H   SER A  90     -11.155 -11.518  -7.711  1.00 13.28           H  
ATOM   1132  HA  SER A  90     -13.181 -11.428  -5.536  1.00 13.55           H  
ATOM   1133  HB3 SER A  90     -12.851 -13.345  -6.854  1.00 17.55           H  
ATOM   1134  HB2 SER A  90     -12.204 -13.613  -5.222  1.00 17.55           H  
ATOM   1135  HG  SER A  90     -10.787 -13.665  -7.532  1.00 21.65           H  
ATOM   1136  N   GLY A  91     -10.053 -10.478  -5.237  1.00 14.96           N  
ATOM   1137  CA  GLY A  91      -9.052  -9.973  -4.272  1.00 15.85           C  
ATOM   1138  C   GLY A  91      -9.156  -8.451  -4.509  1.00 16.69           C  
ATOM   1139  O   GLY A  91      -9.300  -8.087  -5.663  1.00 15.66           O  
ATOM   1140  H   GLY A  91      -9.779 -10.205  -6.170  1.00 14.96           H  
ATOM   1141  HA3 GLY A  91      -7.998 -10.231  -4.379  1.00 15.85           H  
ATOM   1142  HA2 GLY A  91      -9.235 -10.234  -3.229  1.00 15.85           H  
ATOM   1143  N   ARG A  92      -9.000  -7.674  -3.472  1.00 10.75           N  
ATOM   1144  CA  ARG A  92      -9.049  -6.205  -3.569  1.00 11.37           C  
ATOM   1145  C   ARG A  92      -7.579  -5.742  -3.714  1.00 13.88           C  
ATOM   1146  O   ARG A  92      -6.997  -5.312  -2.732  1.00 11.33           O  
ATOM   1147  CB  ARG A  92      -9.591  -5.694  -2.251  1.00 15.15           C  
ATOM   1148  CG  ARG A  92     -11.082  -5.989  -2.093  1.00 15.35           C  
ATOM   1149  CD  ARG A  92     -11.464  -6.621  -0.771  1.00 16.99           C  
ATOM   1150  NE  ARG A  92     -11.326  -5.636   0.375  1.00 15.41           N  
ATOM   1151  CZ  ARG A  92     -10.930  -5.885   1.610  1.00 13.33           C  
ATOM   1152  NH1 ARG A  92     -11.229  -7.055   2.118  1.00 14.38           N  
ATOM   1153  NH2 ARG A  92     -10.412  -4.957   2.423  1.00 14.76           N1+
ATOM   1154  H   ARG A  92      -8.611  -8.106  -2.646  1.00 10.75           H  
ATOM   1155  HA  ARG A  92      -9.581  -5.812  -4.435  1.00 11.37           H  
ATOM   1156  HB3 ARG A  92      -9.534  -4.607  -2.199  1.00 15.15           H  
ATOM   1157  HB2 ARG A  92      -9.033  -5.962  -1.353  1.00 15.15           H  
ATOM   1158  HG3 ARG A  92     -11.406  -6.646  -2.901  1.00 15.35           H  
ATOM   1159  HG2 ARG A  92     -11.668  -5.076  -2.196  1.00 15.35           H  
ATOM   1160  HD3 ARG A  92     -10.806  -7.484  -0.661  1.00 16.99           H  
ATOM   1161  HD2 ARG A  92     -12.461  -7.046  -0.887  1.00 16.99           H  
ATOM   1162  HE  ARG A  92     -11.040  -4.720   0.061  1.00 15.41           H  
ATOM   1163 HH12 ARG A  92     -11.226  -7.300   3.098  1.00 14.38           H  
ATOM   1164 HH11 ARG A  92     -11.687  -7.721   1.513  1.00 14.38           H  
ATOM   1165 HH22 ARG A  92     -10.158  -5.158   3.380  1.00 14.76           H  
ATOM   1166 HH21 ARG A  92     -10.415  -3.988   2.139  1.00 14.76           H  
ATOM   1167  N   VAL A  93      -7.008  -5.943  -4.905  1.00 10.38           N  
ATOM   1168  CA  VAL A  93      -5.722  -5.495  -5.340  1.00 10.69           C  
ATOM   1169  C   VAL A  93      -5.524  -3.988  -5.630  1.00 13.62           C  
ATOM   1170  O   VAL A  93      -6.433  -3.506  -6.290  1.00 13.67           O  
ATOM   1171  CB  VAL A  93      -5.200  -6.272  -6.671  1.00 11.98           C  
ATOM   1172  CG1 VAL A  93      -3.752  -5.884  -7.224  1.00  9.94           C  
ATOM   1173  CG2 VAL A  93      -5.344  -7.767  -6.578  1.00 10.00           C  
ATOM   1174  H   VAL A  93      -7.533  -6.084  -5.757  1.00 10.38           H  
ATOM   1175  HA  VAL A  93      -5.004  -5.785  -4.574  1.00 10.69           H  
ATOM   1176  HB  VAL A  93      -5.891  -5.943  -7.447  1.00 11.98           H  
ATOM   1177 HG11 VAL A  93      -3.723  -4.859  -7.594  1.00  9.94           H  
ATOM   1178 HG12 VAL A  93      -2.974  -5.915  -6.462  1.00  9.94           H  
ATOM   1179 HG13 VAL A  93      -3.482  -6.558  -8.037  1.00  9.94           H  
ATOM   1180 HG21 VAL A  93      -5.020  -8.285  -7.481  1.00 10.00           H  
ATOM   1181 HG22 VAL A  93      -4.885  -8.223  -5.700  1.00 10.00           H  
ATOM   1182 HG23 VAL A  93      -6.427  -7.888  -6.564  1.00 10.00           H  
ATOM   1183  N   TYR A  94      -4.374  -3.399  -5.232  1.00 11.55           N  
ATOM   1184  CA  TYR A  94      -3.992  -2.042  -5.361  1.00 11.60           C  
ATOM   1185  C   TYR A  94      -2.525  -2.115  -5.720  1.00 13.01           C  
ATOM   1186  O   TYR A  94      -1.814  -2.923  -5.178  1.00 14.75           O  
ATOM   1187  CB  TYR A  94      -4.239  -1.240  -4.057  1.00 10.20           C  
ATOM   1188  CG  TYR A  94      -5.678  -0.697  -4.045  1.00 11.39           C  
ATOM   1189  CD1 TYR A  94      -6.739  -1.539  -3.611  1.00 10.18           C  
ATOM   1190  CD2 TYR A  94      -5.915   0.669  -4.400  1.00  9.68           C  
ATOM   1191  CE1 TYR A  94      -8.024  -0.993  -3.587  1.00 12.62           C  
ATOM   1192  CE2 TYR A  94      -7.183   1.220  -4.142  1.00 12.49           C  
ATOM   1193  CZ  TYR A  94      -8.218   0.385  -3.774  1.00 14.71           C  
ATOM   1194  OH  TYR A  94      -9.462   1.044  -3.745  1.00 14.15           O  
ATOM   1195  H   TYR A  94      -3.691  -4.035  -4.845  1.00 11.55           H  
ATOM   1196  HA  TYR A  94      -4.476  -1.518  -6.186  1.00 11.60           H  
ATOM   1197  HB3 TYR A  94      -3.600  -0.360  -3.983  1.00 10.20           H  
ATOM   1198  HB2 TYR A  94      -3.940  -1.849  -3.204  1.00 10.20           H  
ATOM   1199  HD1 TYR A  94      -6.501  -2.579  -3.447  1.00 10.18           H  
ATOM   1200  HD2 TYR A  94      -5.110   1.321  -4.706  1.00  9.68           H  
ATOM   1201  HE1 TYR A  94      -8.907  -1.546  -3.302  1.00 12.62           H  
ATOM   1202  HE2 TYR A  94      -7.404   2.224  -4.473  1.00 12.49           H  
ATOM   1203  HH  TYR A  94      -9.372   1.993  -3.857  1.00 14.15           H  
ATOM   1204  N   VAL A  95      -2.015  -1.206  -6.585  1.00 10.44           N  
ATOM   1205  CA  VAL A  95      -0.610  -0.922  -6.949  1.00  9.98           C  
ATOM   1206  C   VAL A  95      -0.268   0.471  -6.351  1.00  8.99           C  
ATOM   1207  O   VAL A  95      -1.026   1.396  -6.554  1.00  9.30           O  
ATOM   1208  CB  VAL A  95      -0.333  -1.050  -8.476  1.00 11.43           C  
ATOM   1209  CG1 VAL A  95      -1.023   0.034  -9.316  1.00  9.37           C  
ATOM   1210  CG2 VAL A  95       1.107  -1.162  -8.892  1.00 10.08           C  
ATOM   1211  H   VAL A  95      -2.658  -0.463  -6.822  1.00 10.44           H  
ATOM   1212  HA  VAL A  95      -0.056  -1.693  -6.415  1.00  9.98           H  
ATOM   1213  HB  VAL A  95      -0.777  -1.983  -8.824  1.00 11.43           H  
ATOM   1214 HG11 VAL A  95      -0.946  -0.218 -10.374  1.00  9.37           H  
ATOM   1215 HG12 VAL A  95      -2.086   0.181  -9.129  1.00  9.37           H  
ATOM   1216 HG13 VAL A  95      -0.552   1.017  -9.320  1.00  9.37           H  
ATOM   1217 HG21 VAL A  95       1.232  -0.992  -9.961  1.00 10.08           H  
ATOM   1218 HG22 VAL A  95       1.673  -0.366  -8.407  1.00 10.08           H  
ATOM   1219 HG23 VAL A  95       1.664  -1.963  -8.405  1.00 10.08           H  
ATOM   1220  N   LEU A  96       0.945   0.529  -5.697  1.00  9.05           N  
ATOM   1221  CA  LEU A  96       1.744   1.769  -5.408  1.00  8.82           C  
ATOM   1222  C   LEU A  96       2.761   1.810  -6.584  1.00 10.57           C  
ATOM   1223  O   LEU A  96       3.574   0.924  -6.671  1.00 11.60           O  
ATOM   1224  CB  LEU A  96       2.424   1.769  -4.015  1.00  8.13           C  
ATOM   1225  CG  LEU A  96       3.319   2.985  -3.787  1.00 11.51           C  
ATOM   1226  CD1 LEU A  96       2.709   4.400  -4.160  1.00 11.95           C  
ATOM   1227  CD2 LEU A  96       3.907   3.056  -2.320  1.00 16.82           C  
ATOM   1228  H   LEU A  96       1.446  -0.342  -5.593  1.00  9.05           H  
ATOM   1229  HA  LEU A  96       1.144   2.672  -5.522  1.00  8.82           H  
ATOM   1230  HB3 LEU A  96       3.064   0.887  -4.041  1.00  8.13           H  
ATOM   1231  HB2 LEU A  96       1.764   1.590  -3.167  1.00  8.13           H  
ATOM   1232  HG  LEU A  96       4.200   2.894  -4.423  1.00 11.51           H  
ATOM   1233 HD11 LEU A  96       3.406   5.204  -3.923  1.00 11.95           H  
ATOM   1234 HD12 LEU A  96       2.542   4.490  -5.233  1.00 11.95           H  
ATOM   1235 HD13 LEU A  96       1.825   4.778  -3.648  1.00 11.95           H  
ATOM   1236 HD21 LEU A  96       4.939   3.406  -2.294  1.00 16.82           H  
ATOM   1237 HD22 LEU A  96       3.313   3.742  -1.717  1.00 16.82           H  
ATOM   1238 HD23 LEU A  96       3.830   2.090  -1.819  1.00 16.82           H  
ATOM   1239  N   LYS A  97       2.529   2.811  -7.478  1.00 10.73           N  
ATOM   1240  CA  LYS A  97       3.270   3.071  -8.710  1.00 12.13           C  
ATOM   1241  C   LYS A  97       4.243   4.258  -8.470  1.00 14.59           C  
ATOM   1242  O   LYS A  97       3.957   5.195  -7.717  1.00 13.36           O  
ATOM   1243  CB  LYS A  97       2.206   3.323  -9.839  1.00 19.50           C  
ATOM   1244  CG  LYS A  97       2.681   3.598 -11.261  1.00 26.03           C  
ATOM   1245  CD  LYS A  97       1.523   3.906 -12.221  1.00 32.51           C  
ATOM   1246  CE  LYS A  97       2.192   4.430 -13.555  1.00 37.30           C  
ATOM   1247  NZ  LYS A  97       1.128   4.815 -14.518  1.00 35.43           N1+
ATOM   1248  H   LYS A  97       1.837   3.525  -7.302  1.00 10.73           H  
ATOM   1249  HA  LYS A  97       3.862   2.185  -8.936  1.00 12.13           H  
ATOM   1250  HB3 LYS A  97       1.545   4.134  -9.533  1.00 19.50           H  
ATOM   1251  HB2 LYS A  97       1.585   2.428  -9.868  1.00 19.50           H  
ATOM   1252  HG3 LYS A  97       3.301   2.810 -11.689  1.00 26.03           H  
ATOM   1253  HG2 LYS A  97       3.378   4.436 -11.268  1.00 26.03           H  
ATOM   1254  HD3 LYS A  97       0.821   4.596 -11.754  1.00 32.51           H  
ATOM   1255  HD2 LYS A  97       0.952   3.001 -12.429  1.00 32.51           H  
ATOM   1256  HE3 LYS A  97       2.951   3.731 -13.906  1.00 37.30           H  
ATOM   1257  HE2 LYS A  97       2.843   5.294 -13.426  1.00 37.30           H  
ATOM   1258  HZ1 LYS A  97       0.459   4.128 -14.836  1.00 35.43           H  
ATOM   1259  HZ2 LYS A  97       0.472   5.401 -14.023  1.00 35.43           H  
ATOM   1260  HZ3 LYS A  97       1.561   5.247 -15.323  1.00 35.43           H  
ATOM   1261  N   PHE A  98       5.403   4.246  -9.234  1.00 17.59           N  
ATOM   1262  CA  PHE A  98       6.406   5.330  -9.215  1.00 14.97           C  
ATOM   1263  C   PHE A  98       6.544   5.840 -10.622  1.00 20.11           C  
ATOM   1264  O   PHE A  98       6.785   5.016 -11.504  1.00 22.34           O  
ATOM   1265  CB  PHE A  98       7.753   4.682  -8.733  1.00 18.11           C  
ATOM   1266  CG  PHE A  98       7.728   4.336  -7.184  1.00 21.68           C  
ATOM   1267  CD1 PHE A  98       7.073   3.166  -6.696  1.00 18.82           C  
ATOM   1268  CD2 PHE A  98       8.277   5.292  -6.293  1.00 21.37           C  
ATOM   1269  CE1 PHE A  98       7.045   2.970  -5.349  1.00 20.53           C  
ATOM   1270  CE2 PHE A  98       8.177   5.041  -4.945  1.00 19.62           C  
ATOM   1271  CZ  PHE A  98       7.597   3.877  -4.456  1.00 20.23           C  
ATOM   1272  H   PHE A  98       5.626   3.518  -9.897  1.00 17.59           H  
ATOM   1273  HA  PHE A  98       6.060   6.161  -8.600  1.00 14.97           H  
ATOM   1274  HB3 PHE A  98       8.620   5.315  -8.923  1.00 18.11           H  
ATOM   1275  HB2 PHE A  98       8.025   3.817  -9.339  1.00 18.11           H  
ATOM   1276  HD1 PHE A  98       6.522   2.555  -7.396  1.00 18.82           H  
ATOM   1277  HD2 PHE A  98       8.620   6.268  -6.604  1.00 21.37           H  
ATOM   1278  HE1 PHE A  98       6.511   2.125  -4.940  1.00 20.53           H  
ATOM   1279  HE2 PHE A  98       8.578   5.785  -4.274  1.00 19.62           H  
ATOM   1280  HZ  PHE A  98       7.514   3.760  -3.386  1.00 20.23           H  
ATOM   1281  N   LYS A  99       6.284   7.041 -10.893  1.00 17.88           N  
ATOM   1282  CA  LYS A  99       6.208   7.697 -12.195  1.00 22.62           C  
ATOM   1283  C   LYS A  99       7.556   7.978 -12.852  1.00 27.51           C  
ATOM   1284  O   LYS A  99       7.684   7.936 -14.021  1.00 29.97           O  
ATOM   1285  CB  LYS A  99       5.274   8.950 -12.131  1.00 24.14           C  
ATOM   1286  CG  LYS A  99       3.798   8.682 -12.073  1.00 25.59           C  
ATOM   1287  CD  LYS A  99       2.956   9.811 -11.580  1.00 28.04           C  
ATOM   1288  CE  LYS A  99       1.425   9.607 -11.750  1.00 25.48           C  
ATOM   1289  NZ  LYS A  99       0.481  10.567 -11.069  1.00 21.44           N1+
ATOM   1290  H   LYS A  99       6.249   7.775 -10.200  1.00 17.88           H  
ATOM   1291  HA  LYS A  99       5.648   6.916 -12.710  1.00 22.62           H  
ATOM   1292  HB3 LYS A  99       5.471   9.665 -12.930  1.00 24.14           H  
ATOM   1293  HB2 LYS A  99       5.602   9.532 -11.269  1.00 24.14           H  
ATOM   1294  HG3 LYS A  99       3.686   7.792 -11.455  1.00 25.59           H  
ATOM   1295  HG2 LYS A  99       3.509   8.472 -13.103  1.00 25.59           H  
ATOM   1296  HD3 LYS A  99       3.161  10.681 -12.203  1.00 28.04           H  
ATOM   1297  HD2 LYS A  99       3.122   9.939 -10.510  1.00 28.04           H  
ATOM   1298  HE3 LYS A  99       1.220   8.629 -11.316  1.00 25.48           H  
ATOM   1299  HE2 LYS A  99       1.185   9.596 -12.813  1.00 25.48           H  
ATOM   1300  HZ1 LYS A  99       0.346  11.448 -11.545  1.00 21.44           H  
ATOM   1301  HZ2 LYS A  99      -0.441  10.157 -11.036  1.00 21.44           H  
ATOM   1302  HZ3 LYS A  99       0.784  10.796 -10.133  1.00 21.44           H  
ATOM   1303  N   ALA A 100       8.500   8.325 -11.944  1.00 26.32           N  
ATOM   1304  CA  ALA A 100       9.819   8.802 -12.224  1.00 27.37           C  
ATOM   1305  C   ALA A 100      10.707   7.552 -12.053  1.00 28.92           C  
ATOM   1306  O   ALA A 100      11.666   7.367 -12.784  1.00 30.87           O  
ATOM   1307  CB  ALA A 100      10.158   9.934 -11.234  1.00 28.73           C  
ATOM   1308  H   ALA A 100       8.238   8.308 -10.968  1.00 26.32           H  
ATOM   1309  HA  ALA A 100      10.033   9.105 -13.249  1.00 27.37           H  
ATOM   1310  HB1 ALA A 100      11.245  10.017 -11.221  1.00 28.73           H  
ATOM   1311  HB2 ALA A 100       9.617  10.838 -11.516  1.00 28.73           H  
ATOM   1312  HB3 ALA A 100       9.865   9.636 -10.228  1.00 28.73           H  
ATOM   1313  N   GLY A 101      10.324   6.707 -11.055  1.00 31.15           N  
ATOM   1314  CA  GLY A 101      11.030   5.510 -10.633  1.00 30.08           C  
ATOM   1315  C   GLY A 101      10.679   4.209 -11.433  1.00 29.61           C  
ATOM   1316  O   GLY A 101      11.352   3.231 -11.229  1.00 35.20           O  
ATOM   1317  H   GLY A 101       9.501   6.914 -10.508  1.00 31.15           H  
ATOM   1318  HA3 GLY A 101      10.697   5.382  -9.603  1.00 30.08           H  
ATOM   1319  HA2 GLY A 101      12.118   5.513 -10.567  1.00 30.08           H  
ATOM   1320  N   SER A 102       9.660   4.281 -12.244  1.00 24.99           N  
ATOM   1321  CA  SER A 102       9.289   3.271 -13.241  1.00 31.30           C  
ATOM   1322  C   SER A 102       9.210   1.883 -12.699  1.00 30.19           C  
ATOM   1323  O   SER A 102       9.779   0.954 -13.222  1.00 35.47           O  
ATOM   1324  CB  SER A 102      10.096   3.368 -14.547  1.00 32.69           C  
ATOM   1325  OG  SER A 102       9.428   4.286 -15.402  1.00 37.64           O  
ATOM   1326  H   SER A 102       9.201   5.170 -12.385  1.00 24.99           H  
ATOM   1327  HA  SER A 102       8.269   3.534 -13.519  1.00 31.30           H  
ATOM   1328  HB3 SER A 102      10.097   2.414 -15.074  1.00 32.69           H  
ATOM   1329  HB2 SER A 102      11.127   3.636 -14.314  1.00 32.69           H  
ATOM   1330  HG  SER A 102       8.776   3.788 -15.901  1.00 37.64           H  
ATOM   1331  N   LYS A 103       8.393   1.768 -11.614  1.00 22.42           N  
ATOM   1332  CA  LYS A 103       8.112   0.470 -11.003  1.00 24.52           C  
ATOM   1333  C   LYS A 103       6.841   0.412 -10.166  1.00 25.61           C  
ATOM   1334  O   LYS A 103       6.148   1.431 -10.005  1.00 23.50           O  
ATOM   1335  CB  LYS A 103       9.421   0.097 -10.158  1.00 28.24           C  
ATOM   1336  CG  LYS A 103       9.716   1.110  -9.015  1.00 31.75           C  
ATOM   1337  CD  LYS A 103      10.741   0.685  -7.925  1.00 36.84           C  
ATOM   1338  CE  LYS A 103      10.991   1.922  -7.104  1.00 30.53           C  
ATOM   1339  NZ  LYS A 103      12.076   1.715  -6.096  1.00 31.33           N1+
ATOM   1340  H   LYS A 103       7.957   2.546 -11.139  1.00 22.42           H  
ATOM   1341  HA  LYS A 103       8.044  -0.239 -11.829  1.00 24.52           H  
ATOM   1342  HB3 LYS A 103      10.296   0.115 -10.807  1.00 28.24           H  
ATOM   1343  HB2 LYS A 103       9.378  -0.910  -9.743  1.00 28.24           H  
ATOM   1344  HG3 LYS A 103       8.805   1.405  -8.494  1.00 31.75           H  
ATOM   1345  HG2 LYS A 103      10.008   2.082  -9.414  1.00 31.75           H  
ATOM   1346  HD3 LYS A 103      11.600   0.269  -8.452  1.00 36.84           H  
ATOM   1347  HD2 LYS A 103      10.322  -0.153  -7.367  1.00 36.84           H  
ATOM   1348  HE3 LYS A 103      10.041   2.184  -6.639  1.00 30.53           H  
ATOM   1349  HE2 LYS A 103      11.344   2.724  -7.753  1.00 30.53           H  
ATOM   1350  HZ1 LYS A 103      12.988   1.584  -6.508  1.00 31.33           H  
ATOM   1351  HZ2 LYS A 103      12.092   2.468  -5.423  1.00 31.33           H  
ATOM   1352  HZ3 LYS A 103      11.967   0.857  -5.575  1.00 31.33           H  
ATOM   1353  N   ARG A 104       6.462  -0.788  -9.795  1.00 19.44           N  
ATOM   1354  CA  ARG A 104       5.112  -1.033  -9.276  1.00 18.39           C  
ATOM   1355  C   ARG A 104       5.135  -2.091  -8.149  1.00 18.33           C  
ATOM   1356  O   ARG A 104       5.804  -3.155  -8.270  1.00 19.38           O  
ATOM   1357  CB  ARG A 104       4.266  -1.558 -10.400  1.00 21.19           C  
ATOM   1358  CG  ARG A 104       3.938  -0.396 -11.406  1.00 26.18           C  
ATOM   1359  CD  ARG A 104       2.970  -0.771 -12.532  1.00 29.68           C  
ATOM   1360  NE  ARG A 104       3.499  -1.858 -13.458  1.00 28.45           N  
ATOM   1361  CZ  ARG A 104       2.901  -2.283 -14.504  1.00 28.75           C  
ATOM   1362  NH1 ARG A 104       1.597  -2.091 -14.737  1.00 33.56           N  
ATOM   1363  NH2 ARG A 104       3.554  -3.087 -15.330  1.00 37.09           N1+
ATOM   1364  H   ARG A 104       6.915  -1.673  -9.972  1.00 19.44           H  
ATOM   1365  HA  ARG A 104       4.673  -0.148  -8.816  1.00 18.39           H  
ATOM   1366  HB3 ARG A 104       3.343  -2.014 -10.041  1.00 21.19           H  
ATOM   1367  HB2 ARG A 104       4.854  -2.349 -10.866  1.00 21.19           H  
ATOM   1368  HG3 ARG A 104       4.803   0.031 -11.913  1.00 26.18           H  
ATOM   1369  HG2 ARG A 104       3.635   0.529 -10.916  1.00 26.18           H  
ATOM   1370  HD3 ARG A 104       2.422   0.113 -12.856  1.00 29.68           H  
ATOM   1371  HD2 ARG A 104       2.169  -1.370 -12.099  1.00 29.68           H  
ATOM   1372  HE  ARG A 104       4.435  -2.160 -13.231  1.00 28.45           H  
ATOM   1373 HH12 ARG A 104       1.119  -2.706 -15.379  1.00 33.56           H  
ATOM   1374 HH11 ARG A 104       1.151  -1.292 -14.309  1.00 33.56           H  
ATOM   1375 HH22 ARG A 104       3.193  -3.522 -16.166  1.00 37.09           H  
ATOM   1376 HH21 ARG A 104       4.562  -3.151 -15.338  1.00 37.09           H  
ATOM   1377  N   LEU A 105       4.468  -1.719  -7.046  1.00 11.89           N  
ATOM   1378  CA  LEU A 105       4.450  -2.543  -5.866  1.00 11.37           C  
ATOM   1379  C   LEU A 105       2.913  -2.818  -5.607  1.00 12.78           C  
ATOM   1380  O   LEU A 105       2.170  -1.894  -5.329  1.00 12.48           O  
ATOM   1381  CB  LEU A 105       4.992  -1.711  -4.692  1.00 11.96           C  
ATOM   1382  CG  LEU A 105       6.494  -1.603  -4.623  1.00 19.34           C  
ATOM   1383  CD1 LEU A 105       7.134  -0.702  -5.631  1.00 16.27           C  
ATOM   1384  CD2 LEU A 105       7.017  -1.244  -3.230  1.00 19.40           C  
ATOM   1385  H   LEU A 105       4.097  -0.800  -6.854  1.00 11.89           H  
ATOM   1386  HA  LEU A 105       5.048  -3.451  -5.942  1.00 11.37           H  
ATOM   1387  HB3 LEU A 105       4.748  -2.230  -3.765  1.00 11.96           H  
ATOM   1388  HB2 LEU A 105       4.485  -0.746  -4.671  1.00 11.96           H  
ATOM   1389  HG  LEU A 105       6.854  -2.627  -4.721  1.00 19.34           H  
ATOM   1390 HD11 LEU A 105       7.909  -0.006  -5.310  1.00 16.27           H  
ATOM   1391 HD12 LEU A 105       7.668  -1.220  -6.427  1.00 16.27           H  
ATOM   1392 HD13 LEU A 105       6.443   0.027  -6.054  1.00 16.27           H  
ATOM   1393 HD21 LEU A 105       6.594  -1.838  -2.421  1.00 19.40           H  
ATOM   1394 HD22 LEU A 105       8.093  -1.408  -3.174  1.00 19.40           H  
ATOM   1395 HD23 LEU A 105       6.696  -0.218  -3.047  1.00 19.40           H  
ATOM   1396  N   PHE A 106       2.482  -4.044  -5.978  1.00  9.04           N  
ATOM   1397  CA  PHE A 106       1.148  -4.641  -5.823  1.00 10.84           C  
ATOM   1398  C   PHE A 106       0.875  -5.190  -4.394  1.00  9.79           C  
ATOM   1399  O   PHE A 106       1.680  -5.913  -3.781  1.00 11.94           O  
ATOM   1400  CB  PHE A 106       1.176  -5.832  -6.827  1.00 10.23           C  
ATOM   1401  CG  PHE A 106       0.709  -5.531  -8.223  1.00 14.64           C  
ATOM   1402  CD1 PHE A 106      -0.571  -5.713  -8.738  1.00 12.20           C  
ATOM   1403  CD2 PHE A 106       1.709  -4.875  -9.019  1.00 13.58           C  
ATOM   1404  CE1 PHE A 106      -0.871  -5.298 -10.001  1.00 14.62           C  
ATOM   1405  CE2 PHE A 106       1.413  -4.596 -10.382  1.00 16.59           C  
ATOM   1406  CZ  PHE A 106       0.129  -4.780 -10.795  1.00 14.21           C  
ATOM   1407  H   PHE A 106       3.262  -4.634  -6.229  1.00  9.04           H  
ATOM   1408  HA  PHE A 106       0.412  -3.871  -6.052  1.00 10.84           H  
ATOM   1409  HB3 PHE A 106       0.628  -6.677  -6.410  1.00 10.23           H  
ATOM   1410  HB2 PHE A 106       2.203  -6.187  -6.903  1.00 10.23           H  
ATOM   1411  HD1 PHE A 106      -1.337  -6.206  -8.158  1.00 12.20           H  
ATOM   1412  HD2 PHE A 106       2.669  -4.659  -8.572  1.00 13.58           H  
ATOM   1413  HE1 PHE A 106      -1.855  -5.527 -10.383  1.00 14.62           H  
ATOM   1414  HE2 PHE A 106       2.154  -4.034 -10.931  1.00 16.59           H  
ATOM   1415  HZ  PHE A 106      -0.175  -4.329 -11.728  1.00 14.21           H  
ATOM   1416  N   PHE A 107      -0.317  -4.784  -3.844  1.00 10.12           N  
ATOM   1417  CA  PHE A 107      -0.809  -5.038  -2.462  1.00 10.90           C  
ATOM   1418  C   PHE A 107      -2.276  -5.551  -2.605  1.00 12.08           C  
ATOM   1419  O   PHE A 107      -2.893  -5.396  -3.656  1.00 12.20           O  
ATOM   1420  CB  PHE A 107      -0.848  -3.750  -1.579  1.00 11.32           C  
ATOM   1421  CG  PHE A 107       0.525  -3.235  -1.276  1.00 10.33           C  
ATOM   1422  CD1 PHE A 107       1.276  -3.649  -0.159  1.00 10.25           C  
ATOM   1423  CD2 PHE A 107       1.163  -2.325  -2.139  1.00 10.01           C  
ATOM   1424  CE1 PHE A 107       2.496  -3.089   0.171  1.00 12.02           C  
ATOM   1425  CE2 PHE A 107       2.403  -1.880  -1.858  1.00 12.92           C  
ATOM   1426  CZ  PHE A 107       3.115  -2.228  -0.725  1.00  9.86           C  
ATOM   1427  H   PHE A 107      -1.016  -4.335  -4.418  1.00 10.12           H  
ATOM   1428  HA  PHE A 107      -0.159  -5.781  -2.000  1.00 10.90           H  
ATOM   1429  HB3 PHE A 107      -1.210  -3.980  -0.577  1.00 11.32           H  
ATOM   1430  HB2 PHE A 107      -1.430  -2.855  -1.796  1.00 11.32           H  
ATOM   1431  HD1 PHE A 107       0.931  -4.244   0.674  1.00 10.25           H  
ATOM   1432  HD2 PHE A 107       0.743  -1.929  -3.052  1.00 10.01           H  
ATOM   1433  HE1 PHE A 107       3.048  -3.428   1.036  1.00 12.02           H  
ATOM   1434  HE2 PHE A 107       2.878  -1.221  -2.570  1.00 12.92           H  
ATOM   1435  HZ  PHE A 107       4.133  -1.982  -0.462  1.00  9.86           H  
ATOM   1436  N   TRP A 108      -2.695  -6.328  -1.589  1.00 10.68           N  
ATOM   1437  CA  TRP A 108      -4.026  -6.856  -1.427  1.00  9.37           C  
ATOM   1438  C   TRP A 108      -4.568  -6.384  -0.072  1.00 11.42           C  
ATOM   1439  O   TRP A 108      -3.788  -6.548   0.895  1.00 12.03           O  
ATOM   1440  CB  TRP A 108      -4.013  -8.339  -1.792  1.00 12.08           C  
ATOM   1441  CG  TRP A 108      -3.239  -9.301  -0.921  1.00 12.67           C  
ATOM   1442  CD1 TRP A 108      -1.928  -9.507  -0.899  1.00 11.00           C  
ATOM   1443  CD2 TRP A 108      -3.745 -10.221   0.056  1.00 11.55           C  
ATOM   1444  NE1 TRP A 108      -1.550 -10.551  -0.079  1.00 10.93           N  
ATOM   1445  CE2 TRP A 108      -2.671 -11.058   0.555  1.00 11.46           C  
ATOM   1446  CE3 TRP A 108      -5.015 -10.473   0.633  1.00 14.89           C  
ATOM   1447  CZ2 TRP A 108      -2.809 -12.058   1.499  1.00 13.08           C  
ATOM   1448  CZ3 TRP A 108      -5.190 -11.497   1.576  1.00 13.94           C  
ATOM   1449  CH2 TRP A 108      -4.124 -12.226   2.040  1.00 14.17           C  
ATOM   1450  H   TRP A 108      -2.093  -6.353  -0.779  1.00 10.68           H  
ATOM   1451  HA  TRP A 108      -4.650  -6.306  -2.130  1.00  9.37           H  
ATOM   1452  HB3 TRP A 108      -3.882  -8.546  -2.854  1.00 12.08           H  
ATOM   1453  HB2 TRP A 108      -5.025  -8.698  -1.605  1.00 12.08           H  
ATOM   1454  HD1 TRP A 108      -1.260  -8.867  -1.457  1.00 11.00           H  
ATOM   1455  HE1 TRP A 108      -0.579 -10.800   0.047  1.00 10.93           H  
ATOM   1456  HE3 TRP A 108      -5.850  -9.844   0.363  1.00 14.89           H  
ATOM   1457  HZ2 TRP A 108      -1.926 -12.561   1.863  1.00 13.08           H  
ATOM   1458  HZ3 TRP A 108      -6.196 -11.684   1.923  1.00 13.94           H  
ATOM   1459  HH2 TRP A 108      -4.286 -12.939   2.834  1.00 14.17           H  
ATOM   1460  N   MET A 109      -5.771  -5.724  -0.089  1.00 10.95           N  
ATOM   1461  CA  MET A 109      -6.262  -5.021   1.154  1.00 12.21           C  
ATOM   1462  C   MET A 109      -6.642  -6.003   2.169  1.00 12.56           C  
ATOM   1463  O   MET A 109      -7.376  -6.959   1.938  1.00 13.75           O  
ATOM   1464  CB  MET A 109      -7.465  -4.143   0.734  1.00 10.42           C  
ATOM   1465  CG  MET A 109      -7.041  -3.065  -0.250  1.00 12.79           C  
ATOM   1466  SD  MET A 109      -5.891  -1.746   0.346  1.00 16.46           S  
ATOM   1467  CE  MET A 109      -6.961  -0.730   1.277  1.00 15.29           C  
ATOM   1468  H   MET A 109      -6.189  -5.661  -1.006  1.00 10.95           H  
ATOM   1469  HA  MET A 109      -5.414  -4.438   1.515  1.00 12.21           H  
ATOM   1470  HB3 MET A 109      -7.878  -3.757   1.666  1.00 10.42           H  
ATOM   1471  HB2 MET A 109      -8.150  -4.806   0.205  1.00 10.42           H  
ATOM   1472  HG3 MET A 109      -7.926  -2.530  -0.596  1.00 12.79           H  
ATOM   1473  HG2 MET A 109      -6.439  -3.458  -1.069  1.00 12.79           H  
ATOM   1474  HE1 MET A 109      -6.651   0.299   1.457  1.00 15.29           H  
ATOM   1475  HE2 MET A 109      -7.868  -0.595   0.688  1.00 15.29           H  
ATOM   1476  HE3 MET A 109      -7.209  -1.237   2.209  1.00 15.29           H  
ATOM   1477  N   GLN A 110      -6.100  -5.839   3.385  1.00 11.74           N  
ATOM   1478  CA  GLN A 110      -6.258  -6.813   4.489  1.00 11.09           C  
ATOM   1479  C   GLN A 110      -7.109  -6.228   5.666  1.00 15.02           C  
ATOM   1480  O   GLN A 110      -7.255  -6.983   6.634  1.00 16.23           O  
ATOM   1481  CB  GLN A 110      -4.928  -7.352   4.885  1.00 12.07           C  
ATOM   1482  CG  GLN A 110      -4.487  -8.534   4.004  1.00 11.65           C  
ATOM   1483  CD  GLN A 110      -3.121  -9.029   4.431  1.00 15.58           C  
ATOM   1484  OE1 GLN A 110      -2.421  -8.359   5.181  1.00 13.06           O  
ATOM   1485  NE2 GLN A 110      -2.701 -10.163   3.905  1.00 13.65           N  
ATOM   1486  H   GLN A 110      -5.563  -5.009   3.589  1.00 11.74           H  
ATOM   1487  HA  GLN A 110      -6.916  -7.645   4.237  1.00 11.09           H  
ATOM   1488  HB3 GLN A 110      -4.984  -7.738   5.902  1.00 12.07           H  
ATOM   1489  HB2 GLN A 110      -4.163  -6.578   4.943  1.00 12.07           H  
ATOM   1490  HG3 GLN A 110      -4.374  -8.136   2.995  1.00 11.65           H  
ATOM   1491  HG2 GLN A 110      -5.215  -9.345   4.049  1.00 11.65           H  
ATOM   1492 HE22 GLN A 110      -1.838 -10.537   4.273  1.00 13.65           H  
ATOM   1493 HE21 GLN A 110      -3.262 -10.617   3.198  1.00 13.65           H  
ATOM   1494  N   GLU A 111      -7.695  -5.027   5.471  1.00 17.30           N  
ATOM   1495  CA  GLU A 111      -8.827  -4.582   6.270  1.00 20.21           C  
ATOM   1496  C   GLU A 111      -9.993  -5.680   6.173  1.00 17.29           C  
ATOM   1497  O   GLU A 111     -10.436  -5.985   5.048  1.00 15.61           O  
ATOM   1498  CB  GLU A 111      -9.398  -3.300   5.699  1.00 22.45           C  
ATOM   1499  CG  GLU A 111      -8.291  -2.211   5.750  1.00 29.51           C  
ATOM   1500  CD  GLU A 111      -7.968  -1.615   7.087  1.00 38.69           C  
ATOM   1501  OE1 GLU A 111      -8.956  -1.098   7.733  1.00 29.96           O  
ATOM   1502  OE2 GLU A 111      -6.772  -1.634   7.491  1.00 23.05           O1-
ATOM   1503  H   GLU A 111      -7.454  -4.368   4.744  1.00 17.30           H  
ATOM   1504  HA  GLU A 111      -8.518  -4.459   7.308  1.00 20.21           H  
ATOM   1505  HB3 GLU A 111     -10.243  -3.093   6.357  1.00 22.45           H  
ATOM   1506  HB2 GLU A 111      -9.850  -3.447   4.718  1.00 22.45           H  
ATOM   1507  HG3 GLU A 111      -8.741  -1.429   5.138  1.00 29.51           H  
ATOM   1508  HG2 GLU A 111      -7.341  -2.564   5.350  1.00 29.51           H  
ATOM   1509  N   PRO A 112     -10.526  -6.253   7.258  1.00 19.48           N  
ATOM   1510  CA  PRO A 112     -11.517  -7.356   7.239  1.00 18.01           C  
ATOM   1511  C   PRO A 112     -12.882  -6.991   6.609  1.00 20.54           C  
ATOM   1512  O   PRO A 112     -13.577  -7.964   6.251  1.00 26.50           O  
ATOM   1513  CB  PRO A 112     -11.678  -7.773   8.651  1.00 22.32           C  
ATOM   1514  CG  PRO A 112     -11.345  -6.549   9.470  1.00 25.91           C  
ATOM   1515  CD  PRO A 112     -10.226  -5.860   8.650  1.00 25.50           C  
ATOM   1516  HA  PRO A 112     -11.181  -8.197   6.632  1.00 18.01           H  
ATOM   1517  HB3 PRO A 112     -10.821  -8.405   8.884  1.00 22.32           H  
ATOM   1518  HB2 PRO A 112     -12.688  -8.141   8.833  1.00 22.32           H  
ATOM   1519  HG3 PRO A 112     -11.059  -6.802  10.491  1.00 25.91           H  
ATOM   1520  HG2 PRO A 112     -12.282  -5.997   9.401  1.00 25.91           H  
ATOM   1521  HD2 PRO A 112     -10.228  -4.779   8.786  1.00 25.50           H  
ATOM   1522  HD3 PRO A 112      -9.299  -6.381   8.893  1.00 25.50           H  
ATOM   1523  N   LYS A 113     -13.265  -5.723   6.442  1.00 21.40           N  
ATOM   1524  CA  LYS A 113     -14.419  -5.424   5.462  1.00 20.27           C  
ATOM   1525  C   LYS A 113     -13.817  -4.655   4.294  1.00 18.57           C  
ATOM   1526  O   LYS A 113     -12.654  -4.274   4.322  1.00 17.84           O  
ATOM   1527  CB  LYS A 113     -15.360  -4.485   6.309  1.00 24.98           C  
ATOM   1528  CG  LYS A 113     -15.815  -4.993   7.771  1.00 24.24           C  
ATOM   1529  CD  LYS A 113     -16.259  -3.797   8.685  1.00 33.75           C  
ATOM   1530  CE  LYS A 113     -16.956  -4.384   9.933  1.00 32.14           C  
ATOM   1531  NZ  LYS A 113     -17.475  -3.294  10.695  1.00 33.97           N1+
ATOM   1532  H   LYS A 113     -12.807  -4.874   6.741  1.00 21.40           H  
ATOM   1533  HA  LYS A 113     -14.873  -6.321   5.041  1.00 20.27           H  
ATOM   1534  HB3 LYS A 113     -16.259  -4.244   5.741  1.00 24.98           H  
ATOM   1535  HB2 LYS A 113     -14.835  -3.535   6.410  1.00 24.98           H  
ATOM   1536  HG3 LYS A 113     -14.960  -5.497   8.222  1.00 24.24           H  
ATOM   1537  HG2 LYS A 113     -16.550  -5.794   7.691  1.00 24.24           H  
ATOM   1538  HD3 LYS A 113     -17.055  -3.270   8.159  1.00 33.75           H  
ATOM   1539  HD2 LYS A 113     -15.426  -3.147   8.954  1.00 33.75           H  
ATOM   1540  HE3 LYS A 113     -16.255  -4.950  10.546  1.00 32.14           H  
ATOM   1541  HE2 LYS A 113     -17.711  -5.129   9.680  1.00 32.14           H  
ATOM   1542  HZ1 LYS A 113     -17.956  -2.585  10.161  1.00 33.97           H  
ATOM   1543  HZ2 LYS A 113     -18.019  -3.616  11.482  1.00 33.97           H  
ATOM   1544  HZ3 LYS A 113     -16.799  -2.718  11.176  1.00 33.97           H  
ATOM   1545  N   THR A 114     -14.647  -4.417   3.306  1.00 18.00           N  
ATOM   1546  CA  THR A 114     -14.250  -3.837   1.995  1.00 16.44           C  
ATOM   1547  C   THR A 114     -14.527  -2.327   2.069  1.00 19.39           C  
ATOM   1548  O   THR A 114     -14.072  -1.601   1.165  1.00 19.53           O  
ATOM   1549  CB  THR A 114     -15.205  -4.250   0.843  1.00 20.94           C  
ATOM   1550  OG1 THR A 114     -16.605  -4.106   1.117  1.00 18.46           O  
ATOM   1551  CG2 THR A 114     -15.073  -5.837   0.620  1.00 20.83           C  
ATOM   1552  H   THR A 114     -15.558  -4.854   3.291  1.00 18.00           H  
ATOM   1553  HA  THR A 114     -13.201  -4.009   1.756  1.00 16.44           H  
ATOM   1554  HB  THR A 114     -14.878  -3.762  -0.076  1.00 20.94           H  
ATOM   1555  HG1 THR A 114     -16.746  -3.177   0.920  1.00 18.46           H  
ATOM   1556 HG21 THR A 114     -14.052  -6.217   0.623  1.00 20.83           H  
ATOM   1557 HG22 THR A 114     -15.547  -6.389   1.432  1.00 20.83           H  
ATOM   1558 HG23 THR A 114     -15.569  -6.252  -0.258  1.00 20.83           H  
ATOM   1559  N   ASP A 115     -15.428  -1.877   2.964  1.00 17.44           N  
ATOM   1560  CA  ASP A 115     -16.116  -0.549   3.031  1.00 21.91           C  
ATOM   1561  C   ASP A 115     -15.196   0.632   2.938  1.00 21.09           C  
ATOM   1562  O   ASP A 115     -15.650   1.648   2.383  1.00 22.00           O  
ATOM   1563  CB  ASP A 115     -17.079  -0.489   4.224  1.00 25.31           C  
ATOM   1564  CG  ASP A 115     -17.892  -1.731   4.535  1.00 37.84           C  
ATOM   1565  OD1 ASP A 115     -18.256  -2.496   3.647  1.00 35.07           O  
ATOM   1566  OD2 ASP A 115     -18.273  -1.876   5.730  1.00 48.08           O1-
ATOM   1567  H   ASP A 115     -15.996  -2.623   3.342  1.00 17.44           H  
ATOM   1568  HA  ASP A 115     -16.701  -0.503   2.112  1.00 21.91           H  
ATOM   1569  HB3 ASP A 115     -17.743   0.256   3.786  1.00 25.31           H  
ATOM   1570  HB2 ASP A 115     -16.715  -0.053   5.155  1.00 25.31           H  
ATOM   1571  N   GLN A 116     -13.958   0.483   3.384  1.00 15.08           N  
ATOM   1572  CA  GLN A 116     -13.031   1.554   3.645  1.00 14.91           C  
ATOM   1573  C   GLN A 116     -11.820   1.447   2.633  1.00 15.45           C  
ATOM   1574  O   GLN A 116     -10.881   2.151   2.943  1.00 13.61           O  
ATOM   1575  CB  GLN A 116     -12.600   1.577   5.158  1.00 19.23           C  
ATOM   1576  CG  GLN A 116     -13.839   1.849   6.038  1.00 22.46           C  
ATOM   1577  CD  GLN A 116     -13.379   2.609   7.279  1.00 32.49           C  
ATOM   1578  OE1 GLN A 116     -12.920   2.001   8.225  1.00 33.37           O  
ATOM   1579  NE2 GLN A 116     -13.557   3.923   7.424  1.00 39.08           N  
ATOM   1580  H   GLN A 116     -13.678  -0.439   3.688  1.00 15.08           H  
ATOM   1581  HA  GLN A 116     -13.516   2.523   3.525  1.00 14.91           H  
ATOM   1582  HB3 GLN A 116     -11.839   2.313   5.418  1.00 19.23           H  
ATOM   1583  HB2 GLN A 116     -12.108   0.625   5.356  1.00 19.23           H  
ATOM   1584  HG3 GLN A 116     -14.377   0.910   6.162  1.00 22.46           H  
ATOM   1585  HG2 GLN A 116     -14.619   2.514   5.668  1.00 22.46           H  
ATOM   1586 HE22 GLN A 116     -13.388   4.394   8.302  1.00 39.08           H  
ATOM   1587 HE21 GLN A 116     -13.797   4.418   6.577  1.00 39.08           H  
ATOM   1588  N   ASP A 117     -11.802   0.621   1.598  1.00 13.43           N  
ATOM   1589  CA  ASP A 117     -10.616   0.570   0.749  1.00 16.40           C  
ATOM   1590  C   ASP A 117     -10.355   1.895  -0.071  1.00 14.96           C  
ATOM   1591  O   ASP A 117      -9.241   2.473  -0.049  1.00 13.82           O  
ATOM   1592  CB  ASP A 117     -10.603  -0.615  -0.312  1.00 14.79           C  
ATOM   1593  CG  ASP A 117     -10.806  -2.025   0.331  1.00 17.56           C  
ATOM   1594  OD1 ASP A 117     -11.264  -2.888  -0.448  1.00 15.81           O  
ATOM   1595  OD2 ASP A 117     -10.540  -2.174   1.581  1.00 15.95           O1-
ATOM   1596  H   ASP A 117     -12.522  -0.074   1.459  1.00 13.43           H  
ATOM   1597  HA  ASP A 117      -9.840   0.374   1.489  1.00 16.40           H  
ATOM   1598  HB3 ASP A 117      -9.802  -0.636  -1.052  1.00 14.79           H  
ATOM   1599  HB2 ASP A 117     -11.507  -0.367  -0.868  1.00 14.79           H  
ATOM   1600  N   GLU A 118     -11.461   2.300  -0.712  1.00 14.70           N  
ATOM   1601  CA  GLU A 118     -11.536   3.576  -1.389  1.00 16.26           C  
ATOM   1602  C   GLU A 118     -11.390   4.778  -0.407  1.00 16.01           C  
ATOM   1603  O   GLU A 118     -10.757   5.697  -0.802  1.00 14.94           O  
ATOM   1604  CB  GLU A 118     -12.765   3.536  -2.274  1.00 24.44           C  
ATOM   1605  CG  GLU A 118     -12.784   2.620  -3.494  1.00 30.96           C  
ATOM   1606  CD  GLU A 118     -13.996   2.619  -4.372  1.00 37.52           C  
ATOM   1607  OE1 GLU A 118     -14.210   3.579  -5.135  1.00 44.89           O  
ATOM   1608  OE2 GLU A 118     -14.756   1.616  -4.368  1.00 25.87           O1-
ATOM   1609  H   GLU A 118     -12.272   1.706  -0.616  1.00 14.70           H  
ATOM   1610  HA  GLU A 118     -10.682   3.705  -2.055  1.00 16.26           H  
ATOM   1611  HB3 GLU A 118     -12.814   4.521  -2.738  1.00 24.44           H  
ATOM   1612  HB2 GLU A 118     -13.728   3.493  -1.765  1.00 24.44           H  
ATOM   1613  HG3 GLU A 118     -12.348   1.649  -3.257  1.00 30.96           H  
ATOM   1614  HG2 GLU A 118     -11.986   2.938  -4.165  1.00 30.96           H  
ATOM   1615  N   GLU A 119     -12.007   4.751   0.795  1.00 13.70           N  
ATOM   1616  CA  GLU A 119     -11.743   5.759   1.854  1.00 15.56           C  
ATOM   1617  C   GLU A 119     -10.240   5.742   2.177  1.00 11.64           C  
ATOM   1618  O   GLU A 119      -9.606   6.853   2.125  1.00 10.58           O  
ATOM   1619  CB  GLU A 119     -12.633   5.530   3.092  1.00 18.50           C  
ATOM   1620  CG  GLU A 119     -14.114   5.356   2.757  1.00 26.28           C  
ATOM   1621  CD  GLU A 119     -15.021   5.229   3.996  1.00 34.25           C  
ATOM   1622  OE1 GLU A 119     -14.580   5.298   5.127  1.00 35.05           O  
ATOM   1623  OE2 GLU A 119     -16.246   5.062   3.807  1.00 38.72           O1-
ATOM   1624  H   GLU A 119     -12.562   3.938   1.021  1.00 13.70           H  
ATOM   1625  HA  GLU A 119     -12.042   6.757   1.534  1.00 15.56           H  
ATOM   1626  HB3 GLU A 119     -12.540   6.335   3.821  1.00 18.50           H  
ATOM   1627  HB2 GLU A 119     -12.230   4.678   3.639  1.00 18.50           H  
ATOM   1628  HG3 GLU A 119     -14.402   4.413   2.293  1.00 26.28           H  
ATOM   1629  HG2 GLU A 119     -14.436   6.142   2.074  1.00 26.28           H  
ATOM   1630  N   HIS A 120      -9.662   4.638   2.601  1.00 12.17           N  
ATOM   1631  CA  HIS A 120      -8.191   4.577   2.874  1.00 11.83           C  
ATOM   1632  C   HIS A 120      -7.229   5.013   1.773  1.00  9.40           C  
ATOM   1633  O   HIS A 120      -6.299   5.761   2.000  1.00  9.48           O  
ATOM   1634  CB  HIS A 120      -7.753   3.201   3.347  1.00 10.87           C  
ATOM   1635  CG  HIS A 120      -8.354   2.675   4.682  1.00 13.19           C  
ATOM   1636  ND1 HIS A 120      -8.517   3.406   5.841  1.00 18.76           N  
ATOM   1637  CD2 HIS A 120      -8.648   1.396   4.971  1.00 13.62           C  
ATOM   1638  CE1 HIS A 120      -8.915   2.553   6.759  1.00 16.66           C  
ATOM   1639  NE2 HIS A 120      -8.988   1.289   6.307  1.00 16.62           N  
ATOM   1640  H   HIS A 120     -10.106   3.733   2.661  1.00 12.17           H  
ATOM   1641  HA  HIS A 120      -7.976   5.201   3.741  1.00 11.83           H  
ATOM   1642  HB3 HIS A 120      -6.693   3.313   3.574  1.00 10.87           H  
ATOM   1643  HB2 HIS A 120      -7.999   2.573   2.491  1.00 10.87           H  
ATOM   1644  HD2 HIS A 120      -8.633   0.494   4.377  1.00 13.62           H  
ATOM   1645  HE1 HIS A 120      -9.240   2.801   7.759  1.00 16.66           H  
ATOM   1646  HE2 HIS A 120      -9.174   0.444   6.829  1.00 16.62           H  
ATOM   1647  N   CYS A 121      -7.734   4.862   0.567  1.00  9.30           N  
ATOM   1648  CA  CYS A 121      -7.035   5.225  -0.725  1.00  8.75           C  
ATOM   1649  C   CYS A 121      -6.897   6.771  -0.790  1.00 11.23           C  
ATOM   1650  O   CYS A 121      -5.756   7.206  -1.088  1.00  8.59           O  
ATOM   1651  CB  CYS A 121      -7.692   4.580  -1.941  1.00 14.08           C  
ATOM   1652  SG  CYS A 121      -6.876   5.012  -3.475  1.00 16.10           S  
ATOM   1653  H   CYS A 121      -8.600   4.350   0.478  1.00  9.30           H  
ATOM   1654  HA  CYS A 121      -6.071   4.745  -0.558  1.00  8.75           H  
ATOM   1655  HB3 CYS A 121      -8.731   4.872  -2.095  1.00 14.08           H  
ATOM   1656  HB2 CYS A 121      -7.768   3.495  -1.879  1.00 14.08           H  
ATOM   1657  HG  CYS A 121      -7.173   6.313  -3.405  1.00 16.10           H  
ATOM   1658  N   ARG A 122      -7.951   7.536  -0.539  1.00  9.91           N  
ATOM   1659  CA  ARG A 122      -7.869   9.010  -0.619  1.00 13.00           C  
ATOM   1660  C   ARG A 122      -6.902   9.573   0.457  1.00 12.03           C  
ATOM   1661  O   ARG A 122      -6.173  10.537   0.098  1.00  9.56           O  
ATOM   1662  CB  ARG A 122      -9.343   9.454  -0.520  1.00 14.97           C  
ATOM   1663  CG  ARG A 122     -10.372   8.986  -1.589  1.00 22.15           C  
ATOM   1664  CD  ARG A 122     -11.722   9.668  -1.620  1.00 29.00           C  
ATOM   1665  NE  ARG A 122     -12.492   9.472  -0.414  1.00 31.99           N  
ATOM   1666  CZ  ARG A 122     -13.591   8.783  -0.352  1.00 37.96           C  
ATOM   1667  NH1 ARG A 122     -14.049   8.126  -1.433  1.00 37.23           N  
ATOM   1668  NH2 ARG A 122     -14.366   8.843   0.743  1.00 38.85           N1+
ATOM   1669  H   ARG A 122      -8.846   7.135  -0.298  1.00  9.91           H  
ATOM   1670  HA  ARG A 122      -7.641   9.352  -1.628  1.00 13.00           H  
ATOM   1671  HB3 ARG A 122      -9.317  10.543  -0.529  1.00 14.97           H  
ATOM   1672  HB2 ARG A 122      -9.723   9.168   0.461  1.00 14.97           H  
ATOM   1673  HG3 ARG A 122     -10.499   7.910  -1.475  1.00 22.15           H  
ATOM   1674  HG2 ARG A 122      -9.912   9.025  -2.577  1.00 22.15           H  
ATOM   1675  HD3 ARG A 122     -12.147   9.591  -2.621  1.00 29.00           H  
ATOM   1676  HD2 ARG A 122     -11.434  10.701  -1.424  1.00 29.00           H  
ATOM   1677  HE  ARG A 122     -12.091   9.839   0.437  1.00 31.99           H  
ATOM   1678 HH12 ARG A 122     -14.832   7.521  -1.229  1.00 37.23           H  
ATOM   1679 HH11 ARG A 122     -13.586   8.095  -2.330  1.00 37.23           H  
ATOM   1680 HH22 ARG A 122     -14.085   9.427   1.518  1.00 38.85           H  
ATOM   1681 HH21 ARG A 122     -15.328   8.549   0.830  1.00 38.85           H  
ATOM   1682  N   LYS A 123      -6.939   8.878   1.614  1.00  9.79           N  
ATOM   1683  CA  LYS A 123      -6.253   9.258   2.833  1.00 11.76           C  
ATOM   1684  C   LYS A 123      -4.701   8.854   2.759  1.00 10.03           C  
ATOM   1685  O   LYS A 123      -3.961   9.424   3.484  1.00  9.08           O  
ATOM   1686  CB  LYS A 123      -6.972   8.605   4.021  1.00 14.19           C  
ATOM   1687  CG  LYS A 123      -8.374   9.210   4.291  1.00 18.33           C  
ATOM   1688  CD  LYS A 123      -9.008   8.496   5.498  1.00 23.14           C  
ATOM   1689  CE  LYS A 123     -10.468   8.914   5.632  1.00 32.30           C  
ATOM   1690  NZ  LYS A 123     -11.004   8.612   6.956  1.00 21.12           N1+
ATOM   1691  H   LYS A 123      -7.516   8.051   1.553  1.00  9.79           H  
ATOM   1692  HA  LYS A 123      -6.243  10.334   3.007  1.00 11.76           H  
ATOM   1693  HB3 LYS A 123      -6.290   8.705   4.865  1.00 14.19           H  
ATOM   1694  HB2 LYS A 123      -6.988   7.517   3.953  1.00 14.19           H  
ATOM   1695  HG3 LYS A 123      -9.041   9.041   3.446  1.00 18.33           H  
ATOM   1696  HG2 LYS A 123      -8.179  10.270   4.454  1.00 18.33           H  
ATOM   1697  HD3 LYS A 123      -8.487   8.683   6.437  1.00 23.14           H  
ATOM   1698  HD2 LYS A 123      -8.956   7.424   5.304  1.00 23.14           H  
ATOM   1699  HE3 LYS A 123     -11.095   8.411   4.896  1.00 32.30           H  
ATOM   1700  HE2 LYS A 123     -10.544   9.982   5.426  1.00 32.30           H  
ATOM   1701  HZ1 LYS A 123     -10.968   7.613   7.099  1.00 21.12           H  
ATOM   1702  HZ2 LYS A 123     -10.561   8.990   7.781  1.00 21.12           H  
ATOM   1703  HZ3 LYS A 123     -11.961   8.928   6.880  1.00 21.12           H  
ATOM   1704  N   VAL A 124      -4.248   7.925   1.823  1.00  7.59           N  
ATOM   1705  CA  VAL A 124      -2.837   7.756   1.599  1.00  8.72           C  
ATOM   1706  C   VAL A 124      -2.301   8.603   0.418  1.00  9.49           C  
ATOM   1707  O   VAL A 124      -1.162   9.020   0.566  1.00  8.53           O  
ATOM   1708  CB  VAL A 124      -2.658   6.190   1.408  1.00  8.05           C  
ATOM   1709  CG1 VAL A 124      -2.945   5.623   0.052  1.00  8.66           C  
ATOM   1710  CG2 VAL A 124      -1.228   5.838   1.816  1.00  9.05           C  
ATOM   1711  H   VAL A 124      -4.861   7.439   1.184  1.00  7.59           H  
ATOM   1712  HA  VAL A 124      -2.309   8.025   2.513  1.00  8.72           H  
ATOM   1713  HB  VAL A 124      -3.421   5.721   2.029  1.00  8.05           H  
ATOM   1714 HG11 VAL A 124      -2.208   5.826  -0.725  1.00  8.66           H  
ATOM   1715 HG12 VAL A 124      -3.018   4.539   0.140  1.00  8.66           H  
ATOM   1716 HG13 VAL A 124      -3.857   6.143  -0.241  1.00  8.66           H  
ATOM   1717 HG21 VAL A 124      -0.460   6.251   1.162  1.00  9.05           H  
ATOM   1718 HG22 VAL A 124      -1.008   6.167   2.831  1.00  9.05           H  
ATOM   1719 HG23 VAL A 124      -1.084   4.758   1.815  1.00  9.05           H  
ATOM   1720  N   ASN A 125      -3.123   8.917  -0.682  1.00  9.23           N  
ATOM   1721  CA  ASN A 125      -2.673   9.706  -1.750  1.00 10.72           C  
ATOM   1722  C   ASN A 125      -2.415  11.217  -1.482  1.00  8.85           C  
ATOM   1723  O   ASN A 125      -1.731  11.907  -2.262  1.00 12.34           O  
ATOM   1724  CB  ASN A 125      -3.736   9.566  -2.935  1.00  9.96           C  
ATOM   1725  CG  ASN A 125      -3.742   8.414  -3.914  1.00 11.44           C  
ATOM   1726  OD1 ASN A 125      -2.877   8.485  -4.784  1.00 14.08           O  
ATOM   1727  ND2 ASN A 125      -4.503   7.360  -3.788  1.00  7.45           N  
ATOM   1728  H   ASN A 125      -3.914   8.305  -0.827  1.00  9.23           H  
ATOM   1729  HA  ASN A 125      -1.822   9.167  -2.167  1.00 10.72           H  
ATOM   1730  HB3 ASN A 125      -3.486  10.388  -3.606  1.00  9.96           H  
ATOM   1731  HB2 ASN A 125      -4.785   9.819  -2.778  1.00  9.96           H  
ATOM   1732 HD22 ASN A 125      -4.451   6.617  -4.469  1.00  7.45           H  
ATOM   1733 HD21 ASN A 125      -5.179   7.351  -3.038  1.00  7.45           H  
ATOM   1734  N   GLU A 126      -2.748  11.581  -0.289  1.00  8.44           N  
ATOM   1735  CA  GLU A 126      -2.496  12.955   0.283  1.00  8.40           C  
ATOM   1736  C   GLU A 126      -1.027  13.364   0.301  1.00 10.18           C  
ATOM   1737  O   GLU A 126      -0.524  14.460  -0.006  1.00 11.29           O  
ATOM   1738  CB  GLU A 126      -3.090  13.194   1.658  1.00  9.58           C  
ATOM   1739  CG  GLU A 126      -4.548  12.869   1.658  1.00 16.15           C  
ATOM   1740  CD  GLU A 126      -5.333  13.505   2.808  1.00 23.38           C  
ATOM   1741  OE1 GLU A 126      -6.526  13.118   2.884  1.00 25.90           O  
ATOM   1742  OE2 GLU A 126      -4.751  14.302   3.544  1.00 27.68           O1-
ATOM   1743  H   GLU A 126      -3.376  11.080   0.324  1.00  8.44           H  
ATOM   1744  HA  GLU A 126      -2.972  13.746  -0.297  1.00  8.40           H  
ATOM   1745  HB3 GLU A 126      -2.898  14.240   1.896  1.00  9.58           H  
ATOM   1746  HB2 GLU A 126      -2.694  12.601   2.483  1.00  9.58           H  
ATOM   1747  HG3 GLU A 126      -4.716  11.798   1.773  1.00 16.15           H  
ATOM   1748  HG2 GLU A 126      -5.076  13.170   0.754  1.00 16.15           H  
ATOM   1749  N   TYR A 127      -0.307  12.377   0.913  1.00  8.73           N  
ATOM   1750  CA  TYR A 127       1.091  12.408   1.122  1.00 10.64           C  
ATOM   1751  C   TYR A 127       1.844  11.739  -0.038  1.00 13.64           C  
ATOM   1752  O   TYR A 127       3.057  11.901  -0.041  1.00 13.33           O  
ATOM   1753  CB  TYR A 127       1.464  11.748   2.466  1.00 10.38           C  
ATOM   1754  CG  TYR A 127       0.473  11.958   3.742  1.00 12.71           C  
ATOM   1755  CD1 TYR A 127      -0.496  11.028   4.114  1.00 15.75           C  
ATOM   1756  CD2 TYR A 127       0.530  13.159   4.486  1.00 14.82           C  
ATOM   1757  CE1 TYR A 127      -1.392  11.224   5.177  1.00 17.53           C  
ATOM   1758  CE2 TYR A 127      -0.378  13.429   5.520  1.00 20.56           C  
ATOM   1759  CZ  TYR A 127      -1.301  12.410   5.938  1.00 24.34           C  
ATOM   1760  OH  TYR A 127      -2.235  12.707   6.875  1.00 27.53           O  
ATOM   1761  H   TYR A 127      -0.826  11.516   1.014  1.00  8.73           H  
ATOM   1762  HA  TYR A 127       1.461  13.433   1.126  1.00 10.64           H  
ATOM   1763  HB3 TYR A 127       2.508  11.972   2.684  1.00 10.38           H  
ATOM   1764  HB2 TYR A 127       1.405  10.661   2.415  1.00 10.38           H  
ATOM   1765  HD1 TYR A 127      -0.583  10.130   3.521  1.00 15.75           H  
ATOM   1766  HD2 TYR A 127       1.210  13.927   4.150  1.00 14.82           H  
ATOM   1767  HE1 TYR A 127      -2.221  10.581   5.434  1.00 17.53           H  
ATOM   1768  HE2 TYR A 127      -0.302  14.359   6.064  1.00 20.56           H  
ATOM   1769  HH  TYR A 127      -3.016  12.194   6.658  1.00 27.53           H  
ATOM   1770  N   LEU A 128       1.133  11.201  -1.030  1.00 10.23           N  
ATOM   1771  CA  LEU A 128       1.764  10.774  -2.277  1.00  9.24           C  
ATOM   1772  C   LEU A 128       1.697  11.902  -3.285  1.00 12.69           C  
ATOM   1773  O   LEU A 128       2.437  11.877  -4.223  1.00 13.19           O  
ATOM   1774  CB  LEU A 128       0.994   9.532  -2.841  1.00  9.26           C  
ATOM   1775  CG  LEU A 128       0.950   8.352  -1.919  1.00 11.09           C  
ATOM   1776  CD1 LEU A 128       0.045   7.238  -2.388  1.00 14.49           C  
ATOM   1777  CD2 LEU A 128       2.314   7.852  -1.596  1.00 14.96           C  
ATOM   1778  H   LEU A 128       0.139  11.029  -0.990  1.00 10.23           H  
ATOM   1779  HA  LEU A 128       2.812  10.532  -2.104  1.00  9.24           H  
ATOM   1780  HB3 LEU A 128       1.331   9.187  -3.819  1.00  9.26           H  
ATOM   1781  HB2 LEU A 128      -0.033   9.877  -2.964  1.00  9.26           H  
ATOM   1782  HG  LEU A 128       0.587   8.798  -0.993  1.00 11.09           H  
ATOM   1783 HD11 LEU A 128      -0.650   6.826  -1.657  1.00 14.49           H  
ATOM   1784 HD12 LEU A 128      -0.617   7.523  -3.206  1.00 14.49           H  
ATOM   1785 HD13 LEU A 128       0.503   6.370  -2.863  1.00 14.49           H  
ATOM   1786 HD21 LEU A 128       2.160   6.839  -1.224  1.00 14.96           H  
ATOM   1787 HD22 LEU A 128       3.003   7.690  -2.424  1.00 14.96           H  
ATOM   1788 HD23 LEU A 128       2.790   8.457  -0.824  1.00 14.96           H  
ATOM   1789  N   ASN A 129       0.889  12.937  -3.028  1.00 10.18           N  
ATOM   1790  CA  ASN A 129       0.805  14.189  -3.829  1.00 12.07           C  
ATOM   1791  C   ASN A 129       1.439  15.324  -2.988  1.00 18.62           C  
ATOM   1792  O   ASN A 129       1.585  15.188  -1.796  1.00 15.54           O  
ATOM   1793  CB  ASN A 129      -0.648  14.523  -4.094  1.00 10.71           C  
ATOM   1794  CG  ASN A 129      -1.200  13.824  -5.331  1.00 14.18           C  
ATOM   1795  OD1 ASN A 129      -1.745  12.728  -5.229  1.00 14.86           O  
ATOM   1796  ND2 ASN A 129      -0.904  14.144  -6.579  1.00 10.41           N  
ATOM   1797  H   ASN A 129       0.158  12.799  -2.345  1.00 10.18           H  
ATOM   1798  HA  ASN A 129       1.410  14.061  -4.726  1.00 12.07           H  
ATOM   1799  HB3 ASN A 129      -0.734  15.592  -4.287  1.00 10.71           H  
ATOM   1800  HB2 ASN A 129      -1.268  14.278  -3.232  1.00 10.71           H  
ATOM   1801 HD22 ASN A 129      -1.436  13.705  -7.317  1.00 10.41           H  
ATOM   1802 HD21 ASN A 129      -0.186  14.819  -6.801  1.00 10.41           H  
ATOM   1803  N   ASN A 130       1.790  16.436  -3.539  1.00 13.63           N  
ATOM   1804  CA  ASN A 130       2.157  17.713  -2.940  1.00 18.98           C  
ATOM   1805  C   ASN A 130       0.913  18.420  -2.449  1.00 17.91           C  
ATOM   1806  O   ASN A 130       0.085  18.564  -3.299  1.00 17.49           O  
ATOM   1807  CB  ASN A 130       2.788  18.650  -3.920  1.00 18.02           C  
ATOM   1808  CG  ASN A 130       4.309  18.431  -4.142  1.00 30.96           C  
ATOM   1809  OD1 ASN A 130       5.057  18.490  -3.172  1.00 34.23           O  
ATOM   1810  ND2 ASN A 130       4.754  18.550  -5.410  1.00 32.07           N  
ATOM   1811  H   ASN A 130       1.461  16.444  -4.494  1.00 13.63           H  
ATOM   1812  HA  ASN A 130       2.829  17.533  -2.101  1.00 18.98           H  
ATOM   1813  HB3 ASN A 130       2.737  19.674  -3.551  1.00 18.02           H  
ATOM   1814  HB2 ASN A 130       2.275  18.672  -4.881  1.00 18.02           H  
ATOM   1815 HD22 ASN A 130       4.066  18.359  -6.124  1.00 32.07           H  
ATOM   1816 HD21 ASN A 130       5.741  18.704  -5.557  1.00 32.07           H  
ATOM   1817  N   PRO A 131       0.862  18.987  -1.182  1.00 15.33           N  
ATOM   1818  CA  PRO A 131      -0.357  19.431  -0.559  1.00 16.44           C  
ATOM   1819  C   PRO A 131      -1.574  19.805  -1.381  1.00 20.17           C  
ATOM   1820  O   PRO A 131      -1.651  20.971  -1.741  1.00 20.62           O  
ATOM   1821  CB  PRO A 131       0.138  20.661   0.331  1.00 18.69           C  
ATOM   1822  CG  PRO A 131       1.556  20.192   0.798  1.00 19.61           C  
ATOM   1823  CD  PRO A 131       2.017  19.322  -0.315  1.00 18.12           C  
ATOM   1824  HA  PRO A 131      -0.649  18.604   0.089  1.00 16.44           H  
ATOM   1825  HB3 PRO A 131      -0.602  20.910   1.091  1.00 18.69           H  
ATOM   1826  HB2 PRO A 131       0.396  21.495  -0.322  1.00 18.69           H  
ATOM   1827  HG3 PRO A 131       1.464  19.638   1.732  1.00 19.61           H  
ATOM   1828  HG2 PRO A 131       2.140  21.110   0.854  1.00 19.61           H  
ATOM   1829  HD2 PRO A 131       2.782  19.846  -0.888  1.00 18.12           H  
ATOM   1830  HD3 PRO A 131       2.565  18.436   0.007  1.00 18.12           H  
ATOM   1831  N   PRO A 132      -2.561  18.832  -1.681  1.00 24.56           N  
ATOM   1832  CA  PRO A 132      -3.628  19.083  -2.637  1.00 26.91           C  
ATOM   1833  C   PRO A 132      -4.702  20.192  -2.257  1.00 27.86           C  
ATOM   1834  O   PRO A 132      -4.969  21.122  -3.006  1.00 28.62           O  
ATOM   1835  CB  PRO A 132      -4.276  17.707  -2.836  1.00 24.45           C  
ATOM   1836  CG  PRO A 132      -3.934  16.902  -1.652  1.00 24.09           C  
ATOM   1837  CD  PRO A 132      -2.535  17.401  -1.427  1.00 22.11           C  
ATOM   1838  HA  PRO A 132      -3.153  19.338  -3.585  1.00 26.91           H  
ATOM   1839  HB3 PRO A 132      -3.767  17.230  -3.673  1.00 24.45           H  
ATOM   1840  HB2 PRO A 132      -5.357  17.723  -2.980  1.00 24.45           H  
ATOM   1841  HG3 PRO A 132      -3.826  15.831  -1.822  1.00 24.09           H  
ATOM   1842  HG2 PRO A 132      -4.632  17.012  -0.822  1.00 24.09           H  
ATOM   1843  HD2 PRO A 132      -2.240  17.164  -0.405  1.00 22.11           H  
ATOM   1844  HD3 PRO A 132      -1.755  16.928  -2.025  1.00 22.11           H  
ATOM   1845  N   NMA A 132A     -5.241  20.081  -1.040  1.00  0.00           N  
ATOM   1846  CA  NMA A 132A     -6.184  21.031  -0.481  1.00  0.00           C  
ATOM   1847  H   NMA A 132A     -4.987  19.342  -0.401  1.00  0.00           H  
ATOM   1848 1HA  NMA A 132A     -6.728  20.494   0.295  1.00  0.00           H  
ATOM   1849 2HA  NMA A 132A     -5.628  21.820   0.024  1.00  0.00           H  
ATOM   1850 3HA  NMA A 132A     -6.828  21.461  -1.248  1.00  0.00           H  
TER    1851      NMA A 132A
ATOM   1852  N   GLY B   0     -16.837 -14.663  -6.572  1.00 27.36           N1+
ATOM   1853  CA  GLY B   0     -17.228 -15.039  -5.129  1.00 23.71           C  
ATOM   1854  C   GLY B   0     -15.902 -15.134  -4.261  1.00 26.31           C  
ATOM   1855  O   GLY B   0     -14.756 -14.868  -4.743  1.00 20.36           O  
ATOM   1856  H1  GLY B   0     -16.229 -13.865  -6.686  1.00 27.36           H  
ATOM   1857  H2  GLY B   0     -16.480 -15.424  -7.131  1.00 27.36           H  
ATOM   1858  H3  GLY B   0     -17.700 -14.456  -7.055  1.00 27.36           H  
ATOM   1859  HA3 GLY B   0     -17.798 -15.966  -5.184  1.00 23.71           H  
ATOM   1860  HA2 GLY B   0     -17.804 -14.145  -4.888  1.00 23.71           H  
ATOM   1861  N   PRO B   1     -16.040 -15.565  -2.982  1.00 21.71           N  
ATOM   1862  CA  PRO B   1     -14.983 -15.889  -2.077  1.00 21.10           C  
ATOM   1863  C   PRO B   1     -13.887 -16.846  -2.597  1.00 25.15           C  
ATOM   1864  O   PRO B   1     -14.298 -17.953  -3.000  1.00 21.46           O  
ATOM   1865  CB  PRO B   1     -15.730 -16.394  -0.851  1.00 20.91           C  
ATOM   1866  CG  PRO B   1     -17.063 -16.971  -1.379  1.00 23.42           C  
ATOM   1867  CD  PRO B   1     -17.343 -15.789  -2.332  1.00 24.71           C  
ATOM   1868  HA  PRO B   1     -14.493 -14.941  -1.853  1.00 21.10           H  
ATOM   1869  HB3 PRO B   1     -15.963 -15.553  -0.199  1.00 20.91           H  
ATOM   1870  HB2 PRO B   1     -15.256 -17.252  -0.374  1.00 20.91           H  
ATOM   1871  HG3 PRO B   1     -17.940 -17.157  -0.759  1.00 23.42           H  
ATOM   1872  HG2 PRO B   1     -16.763 -17.912  -1.839  1.00 23.42           H  
ATOM   1873  HD2 PRO B   1     -18.151 -15.981  -3.038  1.00 24.71           H  
ATOM   1874  HD3 PRO B   1     -17.643 -14.914  -1.756  1.00 24.71           H  
ATOM   1875  N   GLY B   2     -12.670 -16.290  -2.712  1.00 17.87           N  
ATOM   1876  CA  GLY B   2     -11.487 -16.992  -3.122  1.00 18.56           C  
ATOM   1877  C   GLY B   2     -10.460 -16.863  -2.085  1.00 15.91           C  
ATOM   1878  O   GLY B   2     -10.663 -16.444  -0.915  1.00 18.52           O  
ATOM   1879  H   GLY B   2     -12.647 -15.293  -2.550  1.00 17.87           H  
ATOM   1880  HA3 GLY B   2     -11.122 -16.678  -4.100  1.00 18.56           H  
ATOM   1881  HA2 GLY B   2     -11.635 -18.072  -3.118  1.00 18.56           H  
ATOM   1882  N   SER B   3      -9.185 -17.212  -2.425  1.00 14.08           N  
ATOM   1883  CA  SER B   3      -8.055 -17.254  -1.454  1.00 13.10           C  
ATOM   1884  C   SER B   3      -7.539 -15.852  -1.056  1.00 15.43           C  
ATOM   1885  O   SER B   3      -6.797 -15.742  -0.127  1.00 16.50           O  
ATOM   1886  CB  SER B   3      -6.895 -18.069  -2.001  1.00 13.56           C  
ATOM   1887  OG  SER B   3      -6.433 -17.461  -3.171  1.00 13.12           O  
ATOM   1888  H   SER B   3      -9.031 -17.656  -3.319  1.00 14.08           H  
ATOM   1889  HA  SER B   3      -8.290 -17.759  -0.518  1.00 13.10           H  
ATOM   1890  HB3 SER B   3      -7.201 -19.088  -2.236  1.00 13.56           H  
ATOM   1891  HB2 SER B   3      -6.121 -17.927  -1.247  1.00 13.56           H  
ATOM   1892  HG  SER B   3      -5.717 -17.953  -3.578  1.00 13.12           H  
ATOM   1893  N   MET B   4      -7.976 -14.792  -1.735  1.00 11.61           N  
ATOM   1894  CA  MET B   4      -7.651 -13.362  -1.474  1.00 12.15           C  
ATOM   1895  C   MET B   4      -8.879 -12.616  -0.928  1.00 20.71           C  
ATOM   1896  O   MET B   4      -8.600 -11.483  -0.560  1.00 16.87           O  
ATOM   1897  CB  MET B   4      -7.152 -12.762  -2.822  1.00 13.95           C  
ATOM   1898  CG  MET B   4      -5.954 -13.416  -3.463  1.00 13.07           C  
ATOM   1899  SD  MET B   4      -5.415 -12.531  -4.909  1.00 16.04           S  
ATOM   1900  CE  MET B   4      -6.143 -13.458  -6.270  1.00 11.66           C  
ATOM   1901  H   MET B   4      -8.470 -15.045  -2.578  1.00 11.61           H  
ATOM   1902  HA  MET B   4      -6.974 -13.340  -0.620  1.00 12.15           H  
ATOM   1903  HB3 MET B   4      -6.802 -11.768  -2.545  1.00 13.95           H  
ATOM   1904  HB2 MET B   4      -7.964 -12.557  -3.520  1.00 13.95           H  
ATOM   1905  HG3 MET B   4      -6.268 -14.409  -3.785  1.00 13.07           H  
ATOM   1906  HG2 MET B   4      -5.085 -13.413  -2.806  1.00 13.07           H  
ATOM   1907  HE1 MET B   4      -5.703 -14.452  -6.354  1.00 11.66           H  
ATOM   1908  HE2 MET B   4      -7.226 -13.548  -6.183  1.00 11.66           H  
ATOM   1909  HE3 MET B   4      -5.909 -12.952  -7.207  1.00 11.66           H  
ATOM   1910  N   THR B   5     -10.101 -13.085  -1.015  1.00 20.66           N  
ATOM   1911  CA  THR B   5     -11.166 -12.385  -0.275  1.00 22.48           C  
ATOM   1912  C   THR B   5     -11.039 -12.523   1.308  1.00 25.15           C  
ATOM   1913  O   THR B   5     -10.524 -13.560   1.732  1.00 23.60           O  
ATOM   1914  CB  THR B   5     -12.508 -12.987  -0.613  1.00 22.26           C  
ATOM   1915  OG1 THR B   5     -12.601 -13.096  -1.971  1.00 22.97           O  
ATOM   1916  CG2 THR B   5     -13.716 -12.261   0.011  1.00 23.60           C  
ATOM   1917  H   THR B   5     -10.251 -14.057  -1.243  1.00 20.66           H  
ATOM   1918  HA  THR B   5     -11.123 -11.304  -0.406  1.00 22.48           H  
ATOM   1919  HB  THR B   5     -12.504 -13.995  -0.197  1.00 22.26           H  
ATOM   1920  HG1 THR B   5     -11.909 -12.590  -2.403  1.00 22.97           H  
ATOM   1921 HG21 THR B   5     -14.613 -12.668  -0.457  1.00 23.60           H  
ATOM   1922 HG22 THR B   5     -13.911 -12.654   1.009  1.00 23.60           H  
ATOM   1923 HG23 THR B   5     -13.561 -11.194  -0.147  1.00 23.60           H  
ATOM   1924  N   THR B   6     -11.295 -11.450   2.093  1.00 28.78           N  
ATOM   1925  CA  THR B   6     -11.432 -11.541   3.530  1.00 27.67           C  
ATOM   1926  C   THR B   6     -12.846 -11.839   3.852  1.00 33.66           C  
ATOM   1927  O   THR B   6     -13.226 -12.574   4.743  1.00 37.95           O  
ATOM   1928  CB  THR B   6     -10.961 -10.248   4.265  1.00 32.02           C  
ATOM   1929  OG1 THR B   6     -11.881  -9.118   4.035  1.00 38.87           O  
ATOM   1930  CG2 THR B   6      -9.587  -9.646   3.820  1.00 39.68           C  
ATOM   1931  H   THR B   6     -11.599 -10.569   1.705  1.00 28.78           H  
ATOM   1932  HA  THR B   6     -10.780 -12.342   3.879  1.00 27.67           H  
ATOM   1933  HXT THR B   6     -13.548 -11.298   3.217  1.00 33.66           H  
ATOM   1934  HB  THR B   6     -10.963 -10.426   5.340  1.00 32.02           H  
ATOM   1935  HG1 THR B   6     -12.712  -9.276   4.489  1.00 38.87           H  
ATOM   1936 HG21 THR B   6      -8.750 -10.253   4.165  1.00 39.68           H  
ATOM   1937 HG22 THR B   6      -9.428  -9.406   2.769  1.00 39.68           H  
ATOM   1938 HG23 THR B   6      -9.352  -8.741   4.380  1.00 39.68           H  
TER    1939      THR B   6
HETATM 1940 CL   CL      1       9.360 -14.935  52.491  1.00  0.00          Cl1-
HETATM 1941  O   SPC     1       1.489  14.728 -49.963  1.00  0.00           O  
HETATM 1942  H1  SPC     1       2.350  15.044 -49.565  1.00  0.00           H  
HETATM 1943  H2  SPC     1       1.671  13.979 -50.600  1.00  0.00           H  
HETATM 1944 CL   CL      2     -20.479 -13.991  15.295  1.00  0.00          Cl1-
HETATM 1945  O   SPC     2       3.371  -1.539  40.305  1.00  0.00           O  
HETATM 1946  H1  SPC     2       3.778  -0.810  40.856  1.00  0.00           H  
HETATM 1947  H2  SPC     2       2.424  -1.304  40.089  1.00  0.00           H  
HETATM 1948 CL   CL      3      -4.012 -19.177  -4.008  1.00  0.00          Cl1-
HETATM 1949  O   SPC     3      -8.378  18.464 -35.596  1.00  0.00           O  
HETATM 1950  H1  SPC     3      -9.342  18.730 -35.569  1.00  0.00           H  
HETATM 1951  H2  SPC     3      -7.983  18.735 -36.474  1.00  0.00           H  
HETATM 1952 CL   CL      4      -1.239   2.544 -15.060  1.00  0.00          Cl1-
HETATM 1953  O   SPC     4     -13.119 -20.655 -16.180  1.00  0.00           O  
HETATM 1954  H1  SPC     4     -13.666 -21.242 -15.583  1.00  0.00           H  
HETATM 1955  H2  SPC     4     -13.365 -20.827 -17.134  1.00  0.00           H  
HETATM 1956  O   SPC     5      -7.748  10.150 -29.709  1.00  0.00           O  
HETATM 1957  H1  SPC     5      -8.728  10.198 -29.902  1.00  0.00           H  
HETATM 1958  H2  SPC     5      -7.558   9.348 -29.143  1.00  0.00           H  
HETATM 1959  O   SPC     6     -13.219  21.591 -12.428  1.00  0.00           O  
HETATM 1960  H1  SPC     6     -12.473  21.968 -11.880  1.00  0.00           H  
HETATM 1961  H2  SPC     6     -12.841  21.054 -13.182  1.00  0.00           H  
HETATM 1962  O   SPC     7       6.524  11.280 -14.800  1.00  0.00           O  
HETATM 1963  H1  SPC     7       7.052  11.706 -14.066  1.00  0.00           H  
HETATM 1964  H2  SPC     7       5.588  11.633 -14.785  1.00  0.00           H  
HETATM 1965  O   SPC     8      -3.036  -3.922  18.862  1.00  0.00           O  
HETATM 1966  H1  SPC     8      -3.441  -3.022  19.023  1.00  0.00           H  
HETATM 1967  H2  SPC     8      -2.286  -3.837  18.205  1.00  0.00           H  
HETATM 1968  O   SPC     9      12.854 -11.495  18.687  1.00  0.00           O  
HETATM 1969  H1  SPC     9      12.930 -10.504  18.796  1.00  0.00           H  
HETATM 1970  H2  SPC     9      12.183 -11.851  19.337  1.00  0.00           H  
HETATM 1971  O   SPC    10      -1.385   2.274 -27.109  1.00  0.00           O  
HETATM 1972  H1  SPC    10      -1.280   2.498 -28.078  1.00  0.00           H  
HETATM 1973  H2  SPC    10      -1.368   1.281 -26.993  1.00  0.00           H  
HETATM 1974  O   SPC    11     -20.337  11.871 -29.847  1.00  0.00           O  
HETATM 1975  H1  SPC    11     -20.240  11.006 -29.355  1.00  0.00           H  
HETATM 1976  H2  SPC    11     -19.754  11.860 -30.659  1.00  0.00           H  
HETATM 1977  O   SPC    12      -7.274   2.853  13.965  1.00  0.00           O  
HETATM 1978  H1  SPC    12      -7.075   3.651  13.396  1.00  0.00           H  
HETATM 1979  H2  SPC    12      -7.529   2.083  13.382  1.00  0.00           H  
HETATM 1980  O   SPC    13      18.910 -27.769  11.646  1.00  0.00           O  
HETATM 1981  H1  SPC    13      18.580 -27.270  12.447  1.00  0.00           H  
HETATM 1982  H2  SPC    13      19.899 -27.649  11.562  1.00  0.00           H  
HETATM 1983  O   SPC    14      18.539  -8.160 -16.012  1.00  0.00           O  
HETATM 1984  H1  SPC    14      18.838  -7.522 -16.722  1.00  0.00           H  
HETATM 1985  H2  SPC    14      18.536  -7.695 -15.127  1.00  0.00           H  
HETATM 1986  O   SPC    15      23.417 -22.577  14.901  1.00  0.00           O  
HETATM 1987  H1  SPC    15      22.558 -22.954  14.556  1.00  0.00           H  
HETATM 1988  H2  SPC    15      23.867 -22.056  14.176  1.00  0.00           H  
HETATM 1989  O   SPC    16     -11.075 -10.554  34.700  1.00  0.00           O  
HETATM 1990  H1  SPC    16     -11.734 -11.299  34.805  1.00  0.00           H  
HETATM 1991  H2  SPC    16     -10.879 -10.416  33.730  1.00  0.00           H  
HETATM 1992  O   SPC    17       5.674  15.286 -41.560  1.00  0.00           O  
HETATM 1993  H1  SPC    17       4.731  15.029 -41.771  1.00  0.00           H  
HETATM 1994  H2  SPC    17       5.910  16.122 -42.055  1.00  0.00           H  
HETATM 1995  O   SPC    18       5.726 -18.967   9.140  1.00  0.00           O  
HETATM 1996  H1  SPC    18       5.084 -18.354   9.599  1.00  0.00           H  
HETATM 1997  H2  SPC    18       5.392 -19.171   8.220  1.00  0.00           H  
HETATM 1998  O   SPC    19     -13.576   3.556 -18.167  1.00  0.00           O  
HETATM 1999  H1  SPC    19     -13.745   4.364 -18.730  1.00  0.00           H  
HETATM 2000  H2  SPC    19     -12.951   2.940 -18.647  1.00  0.00           H  
HETATM 2001  O   SPC    20      -5.164  14.997 -40.561  1.00  0.00           O  
HETATM 2002  H1  SPC    20      -5.529  15.382 -41.409  1.00  0.00           H  
HETATM 2003  H2  SPC    20      -5.511  15.517 -39.781  1.00  0.00           H  
HETATM 2004  O   SPC    21      -2.178 -17.161   5.067  1.00  0.00           O  
HETATM 2005  H1  SPC    21      -2.645 -16.280   4.984  1.00  0.00           H  
HETATM 2006  H2  SPC    21      -2.555 -17.802   4.399  1.00  0.00           H  
HETATM 2007  O   SPC    22     -16.181 -12.687 -16.681  1.00  0.00           O  
HETATM 2008  H1  SPC    22     -16.868 -12.424 -16.004  1.00  0.00           H  
HETATM 2009  H2  SPC    22     -16.501 -13.488 -17.187  1.00  0.00           H  
HETATM 2010  O   SPC    23      11.226  -0.134  18.488  1.00  0.00           O  
HETATM 2011  H1  SPC    23      10.952   0.557  19.156  1.00  0.00           H  
HETATM 2012  H2  SPC    23      11.480   0.313  17.630  1.00  0.00           H  
HETATM 2013  O   SPC    24      -2.517  24.034  -7.040  1.00  0.00           O  
HETATM 2014  H1  SPC    24      -3.358  24.206  -7.552  1.00  0.00           H  
HETATM 2015  H2  SPC    24      -2.737  23.561  -6.187  1.00  0.00           H  
HETATM 2016  O   SPC    25     -16.467  -6.106  30.686  1.00  0.00           O  
HETATM 2017  H1  SPC    25     -16.073  -6.916  30.253  1.00  0.00           H  
HETATM 2018  H2  SPC    25     -16.243  -6.106  31.660  1.00  0.00           H  
HETATM 2019  O   SPC    26      18.458  12.427  11.832  1.00  0.00           O  
HETATM 2020  H1  SPC    26      18.661  13.242  12.375  1.00  0.00           H  
HETATM 2021  H2  SPC    26      17.515  12.472  11.503  1.00  0.00           H  
HETATM 2022  O   SPC    27       8.657 -13.725 -10.162  1.00  0.00           O  
HETATM 2023  H1  SPC    27       7.938 -13.029 -10.159  1.00  0.00           H  
HETATM 2024  H2  SPC    27       9.362 -13.478  -9.497  1.00  0.00           H  
HETATM 2025  O   SPC    28      11.603   9.198 -22.377  1.00  0.00           O  
HETATM 2026  H1  SPC    28      11.664   9.198 -23.375  1.00  0.00           H  
HETATM 2027  H2  SPC    28      12.429   9.609 -21.992  1.00  0.00           H  
HETATM 2028  O   SPC    29     -17.123  -2.400 -17.951  1.00  0.00           O  
HETATM 2029  H1  SPC    29     -17.198  -2.405 -18.948  1.00  0.00           H  
HETATM 2030  H2  SPC    29     -17.755  -1.724 -17.572  1.00  0.00           H  
HETATM 2031  O   SPC    30       6.634   7.241  22.094  1.00  0.00           O  
HETATM 2032  H1  SPC    30       6.311   6.694  21.322  1.00  0.00           H  
HETATM 2033  H2  SPC    30       7.434   7.772  21.815  1.00  0.00           H  
HETATM 2034  O   SPC    31       3.908 -24.258   2.070  1.00  0.00           O  
HETATM 2035  H1  SPC    31       3.317 -25.064   2.043  1.00  0.00           H  
HETATM 2036  H2  SPC    31       4.196 -24.087   3.012  1.00  0.00           H  
HETATM 2037  O   SPC    32      18.730  -2.758 -11.771  1.00  0.00           O  
HETATM 2038  H1  SPC    32      19.228  -3.106 -10.976  1.00  0.00           H  
HETATM 2039  H2  SPC    32      18.520  -3.515 -12.390  1.00  0.00           H  
HETATM 2040  O   SPC    33     -17.931 -21.876 -21.463  1.00  0.00           O  
HETATM 2041  H1  SPC    33     -18.233 -21.983 -20.515  1.00  0.00           H  
HETATM 2042  H2  SPC    33     -16.964 -21.623 -21.478  1.00  0.00           H  
HETATM 2043  O   SPC    34       6.956  -2.985  14.513  1.00  0.00           O  
HETATM 2044  H1  SPC    34       6.465  -3.823  14.748  1.00  0.00           H  
HETATM 2045  H2  SPC    34       7.804  -2.936  15.040  1.00  0.00           H  
HETATM 2046  O   SPC    35     -13.631  19.894 -53.422  1.00  0.00           O  
HETATM 2047  H1  SPC    35     -14.433  19.680 -53.981  1.00  0.00           H  
HETATM 2048  H2  SPC    35     -13.204  19.044 -53.114  1.00  0.00           H  
HETATM 2049  O   SPC    36     -16.834 -19.640 -15.995  1.00  0.00           O  
HETATM 2050  H1  SPC    36     -16.333 -19.713 -16.858  1.00  0.00           H  
HETATM 2051  H2  SPC    36     -17.726 -20.083 -16.090  1.00  0.00           H  
HETATM 2052  O   SPC    37       0.358 -24.483  -0.634  1.00  0.00           O  
HETATM 2053  H1  SPC    37       0.195 -24.645   0.339  1.00  0.00           H  
HETATM 2054  H2  SPC    37      -0.487 -24.164  -1.065  1.00  0.00           H  
HETATM 2055  O   SPC    38      -8.590 -12.602  24.729  1.00  0.00           O  
HETATM 2056  H1  SPC    38      -8.944 -13.434  24.302  1.00  0.00           H  
HETATM 2057  H2  SPC    38      -7.950 -12.154  24.104  1.00  0.00           H  
HETATM 2058  O   SPC    39     -14.226  -7.645 -25.124  1.00  0.00           O  
HETATM 2059  H1  SPC    39     -13.256  -7.873 -25.042  1.00  0.00           H  
HETATM 2060  H2  SPC    39     -14.692  -8.356 -25.651  1.00  0.00           H  
HETATM 2061  O   SPC    40     -11.139 -13.549  -9.381  1.00  0.00           O  
HETATM 2062  H1  SPC    40     -10.590 -14.068 -10.036  1.00  0.00           H  
HETATM 2063  H2  SPC    40     -12.093 -13.537  -9.681  1.00  0.00           H  
HETATM 2064  O   SPC    41     -13.706  20.343  -0.852  1.00  0.00           O  
HETATM 2065  H1  SPC    41     -13.268  20.843  -0.104  1.00  0.00           H  
HETATM 2066  H2  SPC    41     -13.503  20.796  -1.720  1.00  0.00           H  
HETATM 2067  O   SPC    42     -12.454  -5.846  19.101  1.00  0.00           O  
HETATM 2068  H1  SPC    42     -11.469  -5.909  19.261  1.00  0.00           H  
HETATM 2069  H2  SPC    42     -12.622  -5.623  18.141  1.00  0.00           H  
HETATM 2070  O   SPC    43      -5.812  -4.133 -31.508  1.00  0.00           O  
HETATM 2071  H1  SPC    43      -5.982  -3.423 -32.192  1.00  0.00           H  
HETATM 2072  H2  SPC    43      -4.859  -4.087 -31.209  1.00  0.00           H  
HETATM 2073  O   SPC    44      -7.840 -17.036   5.864  1.00  0.00           O  
HETATM 2074  H1  SPC    44      -7.855 -17.606   6.685  1.00  0.00           H  
HETATM 2075  H2  SPC    44      -8.605 -16.392   5.891  1.00  0.00           H  
HETATM 2076  O   SPC    45     -12.861 -15.771  12.422  1.00  0.00           O  
HETATM 2077  H1  SPC    45     -12.845 -14.996  13.054  1.00  0.00           H  
HETATM 2078  H2  SPC    45     -12.209 -16.464  12.728  1.00  0.00           H  
HETATM 2079  O   SPC    46      10.243 -20.226  41.146  1.00  0.00           O  
HETATM 2080  H1  SPC    46      11.037 -20.188  40.539  1.00  0.00           H  
HETATM 2081  H2  SPC    46      10.360 -19.568  41.890  1.00  0.00           H  
HETATM 2082  O   SPC    47      23.337   3.304 -23.129  1.00  0.00           O  
HETATM 2083  H1  SPC    47      22.649   3.204 -23.847  1.00  0.00           H  
HETATM 2084  H2  SPC    47      23.378   4.260 -22.837  1.00  0.00           H  
HETATM 2085  O   SPC    48      16.138  21.343  26.483  1.00  0.00           O  
HETATM 2086  H1  SPC    48      15.437  20.835  26.983  1.00  0.00           H  
HETATM 2087  H2  SPC    48      16.903  20.734  26.271  1.00  0.00           H  
HETATM 2088  O   SPC    49     -18.400 -12.862 -22.295  1.00  0.00           O  
HETATM 2089  H1  SPC    49     -18.858 -13.716 -22.543  1.00  0.00           H  
HETATM 2090  H2  SPC    49     -17.807 -12.572 -23.045  1.00  0.00           H  
HETATM 2091  O   SPC    50      14.633  -1.276  -0.952  1.00  0.00           O  
HETATM 2092  H1  SPC    50      14.705  -0.796  -0.077  1.00  0.00           H  
HETATM 2093  H2  SPC    50      13.670  -1.357  -1.209  1.00  0.00           H  
HETATM 2094  O   SPC    51      -0.931  14.945  16.842  1.00  0.00           O  
HETATM 2095  H1  SPC    51      -1.417  15.196  17.679  1.00  0.00           H  
HETATM 2096  H2  SPC    51      -1.019  13.961  16.688  1.00  0.00           H  
HETATM 2097  O   SPC    52      13.277  -2.588  -7.119  1.00  0.00           O  
HETATM 2098  H1  SPC    52      12.535  -2.923  -7.700  1.00  0.00           H  
HETATM 2099  H2  SPC    52      12.987  -2.607  -6.163  1.00  0.00           H  
HETATM 2100  O   SPC    53     -18.086  16.526 -17.290  1.00  0.00           O  
HETATM 2101  H1  SPC    53     -17.811  15.841 -16.615  1.00  0.00           H  
HETATM 2102  H2  SPC    53     -17.293  16.792 -17.838  1.00  0.00           H  
HETATM 2103  O   SPC    54      18.599 -10.137  26.841  1.00  0.00           O  
HETATM 2104  H1  SPC    54      18.905 -10.971  27.301  1.00  0.00           H  
HETATM 2105  H2  SPC    54      18.730 -10.232  25.855  1.00  0.00           H  
HETATM 2106  O   SPC    55       4.658  12.155 -31.808  1.00  0.00           O  
HETATM 2107  H1  SPC    55       4.246  11.364 -31.358  1.00  0.00           H  
HETATM 2108  H2  SPC    55       5.323  12.579 -31.194  1.00  0.00           H  
HETATM 2109  O   SPC    56      13.830  -8.312   8.128  1.00  0.00           O  
HETATM 2110  H1  SPC    56      14.272  -9.193   7.957  1.00  0.00           H  
HETATM 2111  H2  SPC    56      14.271  -7.864   8.906  1.00  0.00           H  
HETATM 2112  O   SPC    57     -13.145  13.439 -18.054  1.00  0.00           O  
HETATM 2113  H1  SPC    57     -13.926  12.828 -17.921  1.00  0.00           H  
HETATM 2114  H2  SPC    57     -12.752  13.675 -17.165  1.00  0.00           H  
HETATM 2115  O   SPC    58       0.734 -17.049  29.054  1.00  0.00           O  
HETATM 2116  H1  SPC    58       1.374 -17.294  29.782  1.00  0.00           H  
HETATM 2117  H2  SPC    58       0.806 -16.070  28.863  1.00  0.00           H  
HETATM 2118  O   SPC    59      16.551 -18.184  36.759  1.00  0.00           O  
HETATM 2119  H1  SPC    59      17.056 -18.195  35.896  1.00  0.00           H  
HETATM 2120  H2  SPC    59      16.079 -19.058  36.880  1.00  0.00           H  
HETATM 2121  O   SPC    60      14.010 -17.040  37.070  1.00  0.00           O  
HETATM 2122  H1  SPC    60      13.370 -17.619  36.564  1.00  0.00           H  
HETATM 2123  H2  SPC    60      14.936 -17.405  36.975  1.00  0.00           H  
HETATM 2124  O   SPC    61     -11.476 -20.972  -9.346  1.00  0.00           O  
HETATM 2125  H1  SPC    61     -11.300 -21.777  -9.914  1.00  0.00           H  
HETATM 2126  H2  SPC    61     -10.813 -20.258  -9.566  1.00  0.00           H  
HETATM 2127  O   SPC    62     -14.254  12.267  12.531  1.00  0.00           O  
HETATM 2128  H1  SPC    62     -13.809  12.535  11.676  1.00  0.00           H  
HETATM 2129  H2  SPC    62     -14.492  13.086  13.053  1.00  0.00           H  
HETATM 2130  O   SPC    63      -0.774  -0.977  24.806  1.00  0.00           O  
HETATM 2131  H1  SPC    63      -1.100  -0.152  24.344  1.00  0.00           H  
HETATM 2132  H2  SPC    63      -1.199  -1.782  24.391  1.00  0.00           H  
HETATM 2133  O   SPC    64     -12.081  14.023 -15.109  1.00  0.00           O  
HETATM 2134  H1  SPC    64     -11.440  13.264 -15.222  1.00  0.00           H  
HETATM 2135  H2  SPC    64     -12.400  14.052 -14.162  1.00  0.00           H  
HETATM 2136  O   SPC    65      14.095 -15.662   6.877  1.00  0.00           O  
HETATM 2137  H1  SPC    65      13.750 -15.109   6.118  1.00  0.00           H  
HETATM 2138  H2  SPC    65      15.077 -15.508   6.982  1.00  0.00           H  
HETATM 2139  O   SPC    66      19.149  -0.474  -9.527  1.00  0.00           O  
HETATM 2140  H1  SPC    66      19.970  -0.034  -9.890  1.00  0.00           H  
HETATM 2141  H2  SPC    66      19.295  -1.463  -9.479  1.00  0.00           H  
HETATM 2142  O   SPC    67     -15.297   3.319  -8.022  1.00  0.00           O  
HETATM 2143  H1  SPC    67     -14.937   3.131  -7.108  1.00  0.00           H  
HETATM 2144  H2  SPC    67     -16.295   3.367  -7.984  1.00  0.00           H  
HETATM 2145  O   SPC    68     -13.955 -17.509  -6.034  1.00  0.00           O  
HETATM 2146  H1  SPC    68     -14.833 -17.822  -6.397  1.00  0.00           H  
HETATM 2147  H2  SPC    68     -14.110 -16.769  -5.379  1.00  0.00           H  
HETATM 2148  O   SPC    69      15.688  -9.022   4.055  1.00  0.00           O  
HETATM 2149  H1  SPC    69      16.341  -8.619   3.414  1.00  0.00           H  
HETATM 2150  H2  SPC    69      16.152  -9.704   4.620  1.00  0.00           H  
HETATM 2151  O   SPC    70      13.539 -10.366 -10.117  1.00  0.00           O  
HETATM 2152  H1  SPC    70      13.343 -10.186 -11.081  1.00  0.00           H  
HETATM 2153  H2  SPC    70      13.349 -11.325  -9.912  1.00  0.00           H  
HETATM 2154  O   SPC    71     -21.317  -8.799  -1.610  1.00  0.00           O  
HETATM 2155  H1  SPC    71     -21.751  -7.924  -1.396  1.00  0.00           H  
HETATM 2156  H2  SPC    71     -21.140  -9.299  -0.763  1.00  0.00           H  
HETATM 2157  O   SPC    72      -6.675  15.183 -18.234  1.00  0.00           O  
HETATM 2158  H1  SPC    72      -7.175  15.898 -18.723  1.00  0.00           H  
HETATM 2159  H2  SPC    72      -5.959  15.600 -17.674  1.00  0.00           H  
HETATM 2160  O   SPC    73     -14.522   7.452 -54.107  1.00  0.00           O  
HETATM 2161  H1  SPC    73     -14.243   8.410 -54.173  1.00  0.00           H  
HETATM 2162  H2  SPC    73     -13.889   6.884 -54.633  1.00  0.00           H  
HETATM 2163  O   SPC    74      12.428 -12.083  14.657  1.00  0.00           O  
HETATM 2164  H1  SPC    74      12.969 -12.320  15.464  1.00  0.00           H  
HETATM 2165  H2  SPC    74      12.429 -11.091  14.534  1.00  0.00           H  
HETATM 2166  O   SPC    75      -7.855   5.883  -6.760  1.00  0.00           O  
HETATM 2167  H1  SPC    75      -8.421   6.162  -7.536  1.00  0.00           H  
HETATM 2168  H2  SPC    75      -7.341   5.060  -7.002  1.00  0.00           H  
HETATM 2169  O   SPC    76       4.927  17.091 -20.443  1.00  0.00           O  
HETATM 2170  H1  SPC    76       5.834  16.670 -20.454  1.00  0.00           H  
HETATM 2171  H2  SPC    76       5.003  18.036 -20.126  1.00  0.00           H  
HETATM 2172  O   SPC    77     -22.205   5.438 -16.934  1.00  0.00           O  
HETATM 2173  H1  SPC    77     -22.643   4.546 -16.818  1.00  0.00           H  
HETATM 2174  H2  SPC    77     -21.881   5.767 -16.047  1.00  0.00           H  
HETATM 2175  O   SPC    78      11.723 -14.867  56.850  1.00  0.00           O  
HETATM 2176  H1  SPC    78      11.363 -14.188  56.209  1.00  0.00           H  
HETATM 2177  H2  SPC    78      11.380 -14.673  57.769  1.00  0.00           H  
HETATM 2178  O   SPC    79     -14.908  10.191 -48.186  1.00  0.00           O  
HETATM 2179  H1  SPC    79     -15.606  10.290 -47.477  1.00  0.00           H  
HETATM 2180  H2  SPC    79     -14.235  10.925 -48.098  1.00  0.00           H  
HETATM 2181  O   SPC    80      10.046  24.178  18.057  1.00  0.00           O  
HETATM 2182  H1  SPC    80      10.142  23.237  17.733  1.00  0.00           H  
HETATM 2183  H2  SPC    80      10.052  24.189  19.057  1.00  0.00           H  
HETATM 2184  O   SPC    81      -9.269   7.887 -28.561  1.00  0.00           O  
HETATM 2185  H1  SPC    81      -9.839   8.668 -28.816  1.00  0.00           H  
HETATM 2186  H2  SPC    81      -9.701   7.391 -27.808  1.00  0.00           H  
HETATM 2187  O   SPC    82      -7.604  -8.730 -15.574  1.00  0.00           O  
HETATM 2188  H1  SPC    82      -7.901  -9.165 -14.724  1.00  0.00           H  
HETATM 2189  H2  SPC    82      -7.743  -9.361 -16.338  1.00  0.00           H  
HETATM 2190  O   SPC    83      24.717 -29.140  11.050  1.00  0.00           O  
HETATM 2191  H1  SPC    83      25.302 -29.868  11.409  1.00  0.00           H  
HETATM 2192  H2  SPC    83      24.306 -28.638  11.811  1.00  0.00           H  
HETATM 2193  O   SPC    84      -4.574   4.582 -16.473  1.00  0.00           O  
HETATM 2194  H1  SPC    84      -5.256   5.275 -16.709  1.00  0.00           H  
HETATM 2195  H2  SPC    84      -4.377   4.021 -17.277  1.00  0.00           H  
HETATM 2196  O   SPC    85       8.462  -6.788  26.651  1.00  0.00           O  
HETATM 2197  H1  SPC    85       9.109  -6.051  26.455  1.00  0.00           H  
HETATM 2198  H2  SPC    85       8.757  -7.624  26.189  1.00  0.00           H  
HETATM 2199  O   SPC    86     -24.210  17.977  -4.490  1.00  0.00           O  
HETATM 2200  H1  SPC    86     -23.619  17.211  -4.741  1.00  0.00           H  
HETATM 2201  H2  SPC    86     -24.485  17.887  -3.533  1.00  0.00           H  
HETATM 2202  O   SPC    87      15.270   3.607  20.286  1.00  0.00           O  
HETATM 2203  H1  SPC    87      14.514   3.506  19.638  1.00  0.00           H  
HETATM 2204  H2  SPC    87      15.648   2.706  20.500  1.00  0.00           H  
HETATM 2205  O   SPC    88      10.322  17.219   1.147  1.00  0.00           O  
HETATM 2206  H1  SPC    88      10.684  17.045   2.063  1.00  0.00           H  
HETATM 2207  H2  SPC    88      10.266  18.205   0.993  1.00  0.00           H  
HETATM 2208  O   SPC    89      16.995  17.006  21.141  1.00  0.00           O  
HETATM 2209  H1  SPC    89      16.705  16.068  21.333  1.00  0.00           H  
HETATM 2210  H2  SPC    89      17.649  17.302  21.837  1.00  0.00           H  
HETATM 2211  O   SPC    90       5.125  17.889  20.029  1.00  0.00           O  
HETATM 2212  H1  SPC    90       5.743  18.672  19.949  1.00  0.00           H  
HETATM 2213  H2  SPC    90       4.328  18.033  19.443  1.00  0.00           H  
HETATM 2214  O   SPC    91     -25.437  -7.645  26.070  1.00  0.00           O  
HETATM 2215  H1  SPC    91     -25.743  -7.285  25.188  1.00  0.00           H  
HETATM 2216  H2  SPC    91     -26.010  -7.272  26.799  1.00  0.00           H  
HETATM 2217  O   SPC    92     -13.994  17.403  11.147  1.00  0.00           O  
HETATM 2218  H1  SPC    92     -14.489  16.587  10.850  1.00  0.00           H  
HETATM 2219  H2  SPC    92     -13.046  17.162  11.353  1.00  0.00           H  
HETATM 2220  O   SPC    93     -17.087  -4.300  14.542  1.00  0.00           O  
HETATM 2221  H1  SPC    93     -18.065  -4.132  14.420  1.00  0.00           H  
HETATM 2222  H2  SPC    93     -16.724  -4.758  13.731  1.00  0.00           H  
HETATM 2223  O   SPC    94      12.789  20.928  16.191  1.00  0.00           O  
HETATM 2224  H1  SPC    94      12.431  20.026  15.948  1.00  0.00           H  
HETATM 2225  H2  SPC    94      12.662  21.555  15.423  1.00  0.00           H  
HETATM 2226  O   SPC    95      -1.029  -5.670 -31.911  1.00  0.00           O  
HETATM 2227  H1  SPC    95      -1.785  -5.741 -32.562  1.00  0.00           H  
HETATM 2228  H2  SPC    95      -1.039  -6.461 -31.300  1.00  0.00           H  
HETATM 2229  O   SPC    96      -7.636  15.234  -2.844  1.00  0.00           O  
HETATM 2230  H1  SPC    96      -6.957  14.569  -2.531  1.00  0.00           H  
HETATM 2231  H2  SPC    96      -8.316  14.772  -3.414  1.00  0.00           H  
HETATM 2232  O   SPC    97     -10.832  12.618 -29.385  1.00  0.00           O  
HETATM 2233  H1  SPC    97     -10.777  13.154 -30.228  1.00  0.00           H  
HETATM 2234  H2  SPC    97     -11.718  12.774 -28.949  1.00  0.00           H  
HETATM 2235  O   SPC    98       1.721  25.973  13.250  1.00  0.00           O  
HETATM 2236  H1  SPC    98       1.968  25.754  12.306  1.00  0.00           H  
HETATM 2237  H2  SPC    98       1.057  26.720  13.257  1.00  0.00           H  
HETATM 2238  O   SPC    99       6.590 -19.066  24.191  1.00  0.00           O  
HETATM 2239  H1  SPC    99       7.176 -19.244  24.982  1.00  0.00           H  
HETATM 2240  H2  SPC    99       5.954 -19.827  24.069  1.00  0.00           H  
HETATM 2241  O   SPC   100       0.987 -19.708  22.376  1.00  0.00           O  
HETATM 2242  H1  SPC   100       0.886 -20.679  22.158  1.00  0.00           H  
HETATM 2243  H2  SPC   100       1.947 -19.444  22.281  1.00  0.00           H  
HETATM 2244  O   SPC   101     -15.916  17.110 -55.061  1.00  0.00           O  
HETATM 2245  H1  SPC   101     -16.447  16.617 -54.373  1.00  0.00           H  
HETATM 2246  H2  SPC   101     -14.986  16.744 -55.091  1.00  0.00           H  
HETATM 2247  O   SPC   102       3.138  11.296 -43.733  1.00  0.00           O  
HETATM 2248  H1  SPC   102       3.910  10.797 -43.342  1.00  0.00           H  
HETATM 2249  H2  SPC   102       3.208  11.291 -44.730  1.00  0.00           H  
HETATM 2250  O   SPC   103     -24.825  -7.021   8.055  1.00  0.00           O  
HETATM 2251  H1  SPC   103     -23.883  -6.818   7.789  1.00  0.00           H  
HETATM 2252  H2  SPC   103     -25.060  -7.949   7.767  1.00  0.00           H  
HETATM 2253  O   SPC   104      17.997 -18.226  51.219  1.00  0.00           O  
HETATM 2254  H1  SPC   104      18.469 -18.774  50.529  1.00  0.00           H  
HETATM 2255  H2  SPC   104      17.033 -18.132  50.967  1.00  0.00           H  
HETATM 2256  O   SPC   105      -1.053  11.574 -25.204  1.00  0.00           O  
HETATM 2257  H1  SPC   105      -1.177  10.778 -25.796  1.00  0.00           H  
HETATM 2258  H2  SPC   105      -0.642  12.319 -25.728  1.00  0.00           H  
HETATM 2259  O   SPC   106      17.400  16.211  24.014  1.00  0.00           O  
HETATM 2260  H1  SPC   106      16.530  16.674  24.177  1.00  0.00           H  
HETATM 2261  H2  SPC   106      17.258  15.221  24.021  1.00  0.00           H  
HETATM 2262  O   SPC   107       7.476 -18.902  14.780  1.00  0.00           O  
HETATM 2263  H1  SPC   107       7.994 -19.565  14.240  1.00  0.00           H  
HETATM 2264  H2  SPC   107       6.505 -18.971  14.550  1.00  0.00           H  
HETATM 2265  O   SPC   108      -3.227  19.691 -18.418  1.00  0.00           O  
HETATM 2266  H1  SPC   108      -2.230  19.708 -18.349  1.00  0.00           H  
HETATM 2267  H2  SPC   108      -3.615  20.385 -17.812  1.00  0.00           H  
HETATM 2268  O   SPC   109       0.084   7.559  15.386  1.00  0.00           O  
HETATM 2269  H1  SPC   109       0.479   8.388  14.992  1.00  0.00           H  
HETATM 2270  H2  SPC   109      -0.282   6.984  14.654  1.00  0.00           H  
HETATM 2271  O   SPC   110     -16.216  20.224   5.663  1.00  0.00           O  
HETATM 2272  H1  SPC   110     -15.564  20.940   5.412  1.00  0.00           H  
HETATM 2273  H2  SPC   110     -16.795  20.011   4.876  1.00  0.00           H  
HETATM 2274  O   SPC   111      -5.120  10.907  15.512  1.00  0.00           O  
HETATM 2275  H1  SPC   111      -4.629  11.358  14.766  1.00  0.00           H  
HETATM 2276  H2  SPC   111      -6.097  11.106  15.435  1.00  0.00           H  
HETATM 2277  O   SPC   112       4.739 -12.163  28.794  1.00  0.00           O  
HETATM 2278  H1  SPC   112       4.198 -12.843  28.298  1.00  0.00           H  
HETATM 2279  H2  SPC   112       4.227 -11.306  28.850  1.00  0.00           H  
HETATM 2280  O   SPC   113       2.680  17.799  21.706  1.00  0.00           O  
HETATM 2281  H1  SPC   113       1.821  17.298  21.814  1.00  0.00           H  
HETATM 2282  H2  SPC   113       2.730  18.179  20.783  1.00  0.00           H  
HETATM 2283  O   SPC   114      15.048  17.787   8.999  1.00  0.00           O  
HETATM 2284  H1  SPC   114      15.589  17.411   8.247  1.00  0.00           H  
HETATM 2285  H2  SPC   114      14.092  17.513   8.892  1.00  0.00           H  
HETATM 2286  O   SPC   115       0.048  12.418 -40.398  1.00  0.00           O  
HETATM 2287  H1  SPC   115       0.883  12.574 -39.871  1.00  0.00           H  
HETATM 2288  H2  SPC   115       0.224  11.736 -41.108  1.00  0.00           H  
HETATM 2289  O   SPC   116      -8.551 -15.879  21.814  1.00  0.00           O  
HETATM 2290  H1  SPC   116      -8.924 -15.450  22.636  1.00  0.00           H  
HETATM 2291  H2  SPC   116      -9.300 -16.238  21.256  1.00  0.00           H  
HETATM 2292  O   SPC   117       2.322  16.486   6.542  1.00  0.00           O  
HETATM 2293  H1  SPC   117       1.999  16.972   7.354  1.00  0.00           H  
HETATM 2294  H2  SPC   117       3.175  16.010   6.756  1.00  0.00           H  
HETATM 2295  O   SPC   118       2.146  -9.821   2.311  1.00  0.00           O  
HETATM 2296  H1  SPC   118       1.590 -10.539   1.893  1.00  0.00           H  
HETATM 2297  H2  SPC   118       3.081 -10.152   2.434  1.00  0.00           H  
HETATM 2298  O   SPC   119     -13.005  23.181 -26.670  1.00  0.00           O  
HETATM 2299  H1  SPC   119     -13.027  24.065 -27.137  1.00  0.00           H  
HETATM 2300  H2  SPC   119     -13.180  22.450 -27.331  1.00  0.00           H  
HETATM 2301  O   SPC   120     -22.812 -14.122   7.121  1.00  0.00           O  
HETATM 2302  H1  SPC   120     -21.853 -14.068   7.399  1.00  0.00           H  
HETATM 2303  H2  SPC   120     -22.978 -13.485   6.368  1.00  0.00           H  
HETATM 2304  O   SPC   121      12.897  -6.709 -19.770  1.00  0.00           O  
HETATM 2305  H1  SPC   121      13.884  -6.869 -19.771  1.00  0.00           H  
HETATM 2306  H2  SPC   121      12.643  -6.200 -18.947  1.00  0.00           H  
HETATM 2307  O   SPC   122     -20.838  -6.315   4.525  1.00  0.00           O  
HETATM 2308  H1  SPC   122     -21.628  -6.179   5.124  1.00  0.00           H  
HETATM 2309  H2  SPC   122     -20.023  -5.927   4.955  1.00  0.00           H  
HETATM 2310  O   SPC   123       4.435  20.057   3.627  1.00  0.00           O  
HETATM 2311  H1  SPC   123       5.201  20.120   2.987  1.00  0.00           H  
HETATM 2312  H2  SPC   123       4.422  19.147   4.042  1.00  0.00           H  
HETATM 2313  O   SPC   124     -16.172  -9.241  -6.531  1.00  0.00           O  
HETATM 2314  H1  SPC   124     -16.220  -8.267  -6.749  1.00  0.00           H  
HETATM 2315  H2  SPC   124     -16.184  -9.773  -7.378  1.00  0.00           H  
HETATM 2316  O   SPC   125       8.330 -15.557 -13.799  1.00  0.00           O  
HETATM 2317  H1  SPC   125       8.357 -14.585 -13.565  1.00  0.00           H  
HETATM 2318  H2  SPC   125       8.086 -15.661 -14.763  1.00  0.00           H  
HETATM 2319  O   SPC   126     -10.499 -14.731 -19.154  1.00  0.00           O  
HETATM 2320  H1  SPC   126      -9.556 -14.902 -18.869  1.00  0.00           H  
HETATM 2321  H2  SPC   126     -10.651 -13.746 -19.234  1.00  0.00           H  
HETATM 2322  O   SPC   127       4.433   7.573 -20.602  1.00  0.00           O  
HETATM 2323  H1  SPC   127       4.692   8.272 -21.269  1.00  0.00           H  
HETATM 2324  H2  SPC   127       4.980   6.750 -20.752  1.00  0.00           H  
HETATM 2325  O   SPC   128     -11.429 -15.001 -16.282  1.00  0.00           O  
HETATM 2326  H1  SPC   128     -12.349 -15.297 -16.540  1.00  0.00           H  
HETATM 2327  H2  SPC   128     -11.192 -14.171 -16.787  1.00  0.00           H  
HETATM 2328  O   SPC   129       5.672   6.898  36.479  1.00  0.00           O  
HETATM 2329  H1  SPC   129       6.051   7.798  36.262  1.00  0.00           H  
HETATM 2330  H2  SPC   129       5.438   6.422  35.632  1.00  0.00           H  
HETATM 2331  O   SPC   130     -16.827   1.768 -38.056  1.00  0.00           O  
HETATM 2332  H1  SPC   130     -15.958   2.182 -38.329  1.00  0.00           H  
HETATM 2333  H2  SPC   130     -17.541   2.468 -38.044  1.00  0.00           H  
HETATM 2334  O   SPC   131     -15.013   7.191 -49.324  1.00  0.00           O  
HETATM 2335  H1  SPC   131     -15.927   7.584 -49.226  1.00  0.00           H  
HETATM 2336  H2  SPC   131     -14.430   7.513 -48.578  1.00  0.00           H  
HETATM 2337  O   SPC   132     -21.374   4.849   3.040  1.00  0.00           O  
HETATM 2338  H1  SPC   132     -22.090   4.172   3.209  1.00  0.00           H  
HETATM 2339  H2  SPC   132     -20.486   4.465   3.296  1.00  0.00           H  
HETATM 2340  O   SPC   133      20.649  -5.845 -10.446  1.00  0.00           O  
HETATM 2341  H1  SPC   133      20.084  -5.849  -9.621  1.00  0.00           H  
HETATM 2342  H2  SPC   133      21.144  -4.978 -10.506  1.00  0.00           H  
HETATM 2343  O   SPC   134      13.639 -13.130  59.230  1.00  0.00           O  
HETATM 2344  H1  SPC   134      13.430 -12.210  58.901  1.00  0.00           H  
HETATM 2345  H2  SPC   134      14.129 -13.635  58.519  1.00  0.00           H  
HETATM 2346  O   SPC   135      -5.889   7.207  26.512  1.00  0.00           O  
HETATM 2347  H1  SPC   135      -6.562   7.938  26.625  1.00  0.00           H  
HETATM 2348  H2  SPC   135      -6.143   6.639  25.729  1.00  0.00           H  
HETATM 2349  O   SPC   136      -3.869  13.013 -30.104  1.00  0.00           O  
HETATM 2350  H1  SPC   136      -3.002  12.722 -30.510  1.00  0.00           H  
HETATM 2351  H2  SPC   136      -3.737  13.187 -29.128  1.00  0.00           H  
HETATM 2352  O   SPC   137     -14.842 -23.254 -20.279  1.00  0.00           O  
HETATM 2353  H1  SPC   137     -15.064 -22.858 -21.170  1.00  0.00           H  
HETATM 2354  H2  SPC   137     -14.086 -22.746 -19.867  1.00  0.00           H  
HETATM 2355  O   SPC   138       9.431 -19.489   1.152  1.00  0.00           O  
HETATM 2356  H1  SPC   138       9.452 -19.065   2.057  1.00  0.00           H  
HETATM 2357  H2  SPC   138      10.320 -19.375   0.710  1.00  0.00           H  
HETATM 2358  O   SPC   139     -11.588   3.753  23.244  1.00  0.00           O  
HETATM 2359  H1  SPC   139     -12.056   3.814  24.125  1.00  0.00           H  
HETATM 2360  H2  SPC   139     -12.262   3.629  22.516  1.00  0.00           H  
HETATM 2361  O   SPC   140     -25.659 -12.666  21.985  1.00  0.00           O  
HETATM 2362  H1  SPC   140     -24.695 -12.814  21.767  1.00  0.00           H  
HETATM 2363  H2  SPC   140     -26.115 -13.549  22.097  1.00  0.00           H  
HETATM 2364  O   SPC   141       1.939 -20.491  -2.513  1.00  0.00           O  
HETATM 2365  H1  SPC   141       1.518 -20.496  -3.420  1.00  0.00           H  
HETATM 2366  H2  SPC   141       1.366 -19.967  -1.883  1.00  0.00           H  
HETATM 2367  O   SPC   142      18.766   7.371 -32.480  1.00  0.00           O  
HETATM 2368  H1  SPC   142      17.966   7.878 -32.801  1.00  0.00           H  
HETATM 2369  H2  SPC   142      19.387   7.994 -32.006  1.00  0.00           H  
HETATM 2370  O   SPC   143       6.080  -6.481  27.969  1.00  0.00           O  
HETATM 2371  H1  SPC   143       5.206  -6.895  27.716  1.00  0.00           H  
HETATM 2372  H2  SPC   143       6.829  -7.048  27.626  1.00  0.00           H  
HETATM 2373  O   SPC   144       7.503 -16.929   8.549  1.00  0.00           O  
HETATM 2374  H1  SPC   144       6.970 -17.771   8.626  1.00  0.00           H  
HETATM 2375  H2  SPC   144       6.908 -16.185   8.241  1.00  0.00           H  
HETATM 2376  O   SPC   145      12.088 -23.249   4.506  1.00  0.00           O  
HETATM 2377  H1  SPC   145      11.106 -23.126   4.649  1.00  0.00           H  
HETATM 2378  H2  SPC   145      12.412 -22.587   3.831  1.00  0.00           H  
HETATM 2379  O   SPC   146       9.903  -0.715  24.798  1.00  0.00           O  
HETATM 2380  H1  SPC   146       9.566  -1.616  24.524  1.00  0.00           H  
HETATM 2381  H2  SPC   146       9.393  -0.006  24.312  1.00  0.00           H  
HETATM 2382  O   SPC   147       7.185  -1.338 -19.711  1.00  0.00           O  
HETATM 2383  H1  SPC   147       7.835  -0.640 -20.010  1.00  0.00           H  
HETATM 2384  H2  SPC   147       6.321  -1.221 -20.202  1.00  0.00           H  
HETATM 2385  O   SPC   148      12.655  14.729  14.249  1.00  0.00           O  
HETATM 2386  H1  SPC   148      13.144  14.934  15.097  1.00  0.00           H  
HETATM 2387  H2  SPC   148      13.228  14.155  13.664  1.00  0.00           H  
HETATM 2388  O   SPC   149      -8.984 -12.093  35.854  1.00  0.00           O  
HETATM 2389  H1  SPC   149      -8.949 -13.071  35.647  1.00  0.00           H  
HETATM 2390  H2  SPC   149      -9.766 -11.681  35.384  1.00  0.00           H  
HETATM 2391  O   SPC   150      -7.158   7.887 -39.400  1.00  0.00           O  
HETATM 2392  H1  SPC   150      -8.147   8.036 -39.415  1.00  0.00           H  
HETATM 2393  H2  SPC   150      -6.735   8.382 -40.159  1.00  0.00           H  
HETATM 2394  O   SPC   151     -14.419  17.332  -3.228  1.00  0.00           O  
HETATM 2395  H1  SPC   151     -14.424  17.434  -2.234  1.00  0.00           H  
HETATM 2396  H2  SPC   151     -13.784  17.993  -3.628  1.00  0.00           H  
HETATM 2397  O   SPC   152      19.996   9.728  -3.140  1.00  0.00           O  
HETATM 2398  H1  SPC   152      20.655   9.761  -2.388  1.00  0.00           H  
HETATM 2399  H2  SPC   152      19.705  10.657  -3.369  1.00  0.00           H  
HETATM 2400  O   SPC   153     -15.559 -12.146   6.683  1.00  0.00           O  
HETATM 2401  H1  SPC   153     -14.876 -12.868   6.571  1.00  0.00           H  
HETATM 2402  H2  SPC   153     -15.960 -11.925   5.794  1.00  0.00           H  
HETATM 2403  O   SPC   154     -19.662  11.827   1.625  1.00  0.00           O  
HETATM 2404  H1  SPC   154     -20.183  12.559   2.063  1.00  0.00           H  
HETATM 2405  H2  SPC   154     -20.286  11.104   1.330  1.00  0.00           H  
HETATM 2406  O   SPC   155     -11.591   0.257 -34.918  1.00  0.00           O  
HETATM 2407  H1  SPC   155     -12.479   0.085 -35.344  1.00  0.00           H  
HETATM 2408  H2  SPC   155     -11.031   0.816 -35.530  1.00  0.00           H  
HETATM 2409  O   SPC   156       9.200 -11.638  51.406  1.00  0.00           O  
HETATM 2410  H1  SPC   156      10.138 -11.448  51.697  1.00  0.00           H  
HETATM 2411  H2  SPC   156       9.077 -12.624  51.300  1.00  0.00           H  
HETATM 2412  O   SPC   157      11.642  -7.155  32.991  1.00  0.00           O  
HETATM 2413  H1  SPC   157      12.310  -7.404  32.290  1.00  0.00           H  
HETATM 2414  H2  SPC   157      10.718  -7.306  32.640  1.00  0.00           H  
HETATM 2415  O   SPC   158      11.466  -5.313 -17.751  1.00  0.00           O  
HETATM 2416  H1  SPC   158      10.563  -4.903 -17.882  1.00  0.00           H  
HETATM 2417  H2  SPC   158      12.004  -4.742 -17.131  1.00  0.00           H  
HETATM 2418  O   SPC   159      -1.307  -2.887  16.966  1.00  0.00           O  
HETATM 2419  H1  SPC   159      -0.833  -2.935  16.087  1.00  0.00           H  
HETATM 2420  H2  SPC   159      -0.670  -2.575  17.671  1.00  0.00           H  
HETATM 2421  O   SPC   160      -5.080 -15.575 -17.391  1.00  0.00           O  
HETATM 2422  H1  SPC   160      -4.438 -14.884 -17.725  1.00  0.00           H  
HETATM 2423  H2  SPC   160      -4.570 -16.354 -17.026  1.00  0.00           H  
HETATM 2424  O   SPC   161     -11.207  -0.166 -10.475  1.00  0.00           O  
HETATM 2425  H1  SPC   161     -10.855  -1.034 -10.125  1.00  0.00           H  
HETATM 2426  H2  SPC   161     -11.358  -0.240 -11.460  1.00  0.00           H  
HETATM 2427  O   SPC   162      17.280  19.790  22.144  1.00  0.00           O  
HETATM 2428  H1  SPC   162      16.727  20.580  21.878  1.00  0.00           H  
HETATM 2429  H2  SPC   162      17.451  19.819  23.128  1.00  0.00           H  
HETATM 2430  O   SPC   163     -13.375 -17.942   1.645  1.00  0.00           O  
HETATM 2431  H1  SPC   163     -13.311 -18.487   2.480  1.00  0.00           H  
HETATM 2432  H2  SPC   163     -12.466 -17.842   1.241  1.00  0.00           H  
HETATM 2433  O   SPC   164     -14.581  -8.251  33.955  1.00  0.00           O  
HETATM 2434  H1  SPC   164     -14.874  -9.165  33.674  1.00  0.00           H  
HETATM 2435  H2  SPC   164     -14.980  -8.032  34.845  1.00  0.00           H  
HETATM 2436  O   SPC   165      13.198   1.152  33.270  1.00  0.00           O  
HETATM 2437  H1  SPC   165      13.814   0.519  32.800  1.00  0.00           H  
HETATM 2438  H2  SPC   165      12.460   0.637  33.706  1.00  0.00           H  
HETATM 2439  O   SPC   166     -18.558  17.092 -38.324  1.00  0.00           O  
HETATM 2440  H1  SPC   166     -19.477  16.992 -37.942  1.00  0.00           H  
HETATM 2441  H2  SPC   166     -18.493  17.963 -38.812  1.00  0.00           H  
HETATM 2442  O   SPC   167      17.946  -2.027  16.403  1.00  0.00           O  
HETATM 2443  H1  SPC   167      17.754  -1.700  15.478  1.00  0.00           H  
HETATM 2444  H2  SPC   167      18.178  -1.251  16.989  1.00  0.00           H  
HETATM 2445  O   SPC   168     -19.042  18.100  -2.915  1.00  0.00           O  
HETATM 2446  H1  SPC   168     -19.517  18.551  -3.670  1.00  0.00           H  
HETATM 2447  H2  SPC   168     -18.772  17.179  -3.194  1.00  0.00           H  
HETATM 2448  O   SPC   169      24.007  -9.897  -1.761  1.00  0.00           O  
HETATM 2449  H1  SPC   169      23.518 -10.767  -1.707  1.00  0.00           H  
HETATM 2450  H2  SPC   169      24.204  -9.567  -0.837  1.00  0.00           H  
HETATM 2451  O   SPC   170      -6.238 -21.060   6.871  1.00  0.00           O  
HETATM 2452  H1  SPC   170      -6.178 -20.415   6.109  1.00  0.00           H  
HETATM 2453  H2  SPC   170      -6.143 -20.566   7.735  1.00  0.00           H  
HETATM 2454  O   SPC   171       8.339  11.550  15.411  1.00  0.00           O  
HETATM 2455  H1  SPC   171       9.301  11.818  15.362  1.00  0.00           H  
HETATM 2456  H2  SPC   171       7.941  11.571  14.494  1.00  0.00           H  
HETATM 2457  O   SPC   172     -18.373   8.718 -19.122  1.00  0.00           O  
HETATM 2458  H1  SPC   172     -18.383   8.386 -20.066  1.00  0.00           H  
HETATM 2459  H2  SPC   172     -18.689   9.666 -19.098  1.00  0.00           H  
HETATM 2460  O   SPC   173      -2.833   3.146  15.267  1.00  0.00           O  
HETATM 2461  H1  SPC   173      -2.138   3.070  14.552  1.00  0.00           H  
HETATM 2462  H2  SPC   173      -2.709   4.006  15.762  1.00  0.00           H  
HETATM 2463  O   SPC   174      19.164   7.067  10.713  1.00  0.00           O  
HETATM 2464  H1  SPC   174      18.706   7.955  10.660  1.00  0.00           H  
HETATM 2465  H2  SPC   174      18.478   6.342  10.772  1.00  0.00           H  
HETATM 2466  O   SPC   175      12.640 -13.833  -0.482  1.00  0.00           O  
HETATM 2467  H1  SPC   175      13.002 -13.611   0.423  1.00  0.00           H  
HETATM 2468  H2  SPC   175      13.298 -13.556  -1.182  1.00  0.00           H  
HETATM 2469  O   SPC   176      -9.467   5.038  17.185  1.00  0.00           O  
HETATM 2470  H1  SPC   176     -10.137   4.572  17.763  1.00  0.00           H  
HETATM 2471  H2  SPC   176      -9.220   5.913  17.601  1.00  0.00           H  
HETATM 2472  O   SPC   177      10.731  18.106 -10.471  1.00  0.00           O  
HETATM 2473  H1  SPC   177      10.241  17.336 -10.879  1.00  0.00           H  
HETATM 2474  H2  SPC   177      10.595  18.923 -11.032  1.00  0.00           H  
HETATM 2475  O   SPC   178      21.573 -26.352   7.142  1.00  0.00           O  
HETATM 2476  H1  SPC   178      20.826 -26.592   7.762  1.00  0.00           H  
HETATM 2477  H2  SPC   178      21.241 -26.364   6.199  1.00  0.00           H  
HETATM 2478  O   SPC   179      19.121  -6.621  28.418  1.00  0.00           O  
HETATM 2479  H1  SPC   179      19.836  -6.174  28.955  1.00  0.00           H  
HETATM 2480  H2  SPC   179      19.539  -7.259  27.771  1.00  0.00           H  
HETATM 2481  O   SPC   180       4.812  12.097 -40.778  1.00  0.00           O  
HETATM 2482  H1  SPC   180       5.444  12.434 -40.080  1.00  0.00           H  
HETATM 2483  H2  SPC   180       4.527  12.856 -41.363  1.00  0.00           H  
HETATM 2484  O   SPC   181       6.269 -20.170  36.012  1.00  0.00           O  
HETATM 2485  H1  SPC   181       5.663 -20.953  36.149  1.00  0.00           H  
HETATM 2486  H2  SPC   181       6.819 -20.314  35.189  1.00  0.00           H  
HETATM 2487  O   SPC   182      -7.173   9.890  12.669  1.00  0.00           O  
HETATM 2488  H1  SPC   182      -7.841   9.774  11.933  1.00  0.00           H  
HETATM 2489  H2  SPC   182      -7.431  10.675  13.232  1.00  0.00           H  
HETATM 2490  O   SPC   183      -7.804  -1.638  25.459  1.00  0.00           O  
HETATM 2491  H1  SPC   183      -7.811  -0.863  24.827  1.00  0.00           H  
HETATM 2492  H2  SPC   183      -8.636  -1.625  26.013  1.00  0.00           H  
HETATM 2493  O   SPC   184      23.294   1.887   6.662  1.00  0.00           O  
HETATM 2494  H1  SPC   184      23.426   1.543   7.591  1.00  0.00           H  
HETATM 2495  H2  SPC   184      22.440   1.524   6.290  1.00  0.00           H  
HETATM 2496  O   SPC   185      -6.727   1.565  31.535  1.00  0.00           O  
HETATM 2497  H1  SPC   185      -7.387   1.068  30.972  1.00  0.00           H  
HETATM 2498  H2  SPC   185      -6.722   2.529  31.270  1.00  0.00           H  
HETATM 2499  O   SPC   186       3.908  14.824 -45.701  1.00  0.00           O  
HETATM 2500  H1  SPC   186       4.862  15.113 -45.625  1.00  0.00           H  
HETATM 2501  H2  SPC   186       3.340  15.387 -45.100  1.00  0.00           H  
HETATM 2502  O   SPC   187      -8.169   0.677  24.135  1.00  0.00           O  
HETATM 2503  H1  SPC   187      -9.096   0.898  24.437  1.00  0.00           H  
HETATM 2504  H2  SPC   187      -7.691   1.518  23.884  1.00  0.00           H  
HETATM 2505  O   SPC   188      21.086  11.904 -28.928  1.00  0.00           O  
HETATM 2506  H1  SPC   188      21.169  12.893 -28.805  1.00  0.00           H  
HETATM 2507  H2  SPC   188      21.833  11.576 -29.506  1.00  0.00           H  
HETATM 2508  O   SPC   189       4.619 -20.719  23.866  1.00  0.00           O  
HETATM 2509  H1  SPC   189       4.075 -20.840  24.696  1.00  0.00           H  
HETATM 2510  H2  SPC   189       4.069 -20.256  23.171  1.00  0.00           H  
HETATM 2511  O   SPC   190      -7.356  11.538 -48.740  1.00  0.00           O  
HETATM 2512  H1  SPC   190      -6.372  11.702 -48.665  1.00  0.00           H  
HETATM 2513  H2  SPC   190      -7.838  12.413 -48.776  1.00  0.00           H  
HETATM 2514  O   SPC   191     -14.976   6.926 -21.952  1.00  0.00           O  
HETATM 2515  H1  SPC   191     -15.200   6.085 -21.459  1.00  0.00           H  
HETATM 2516  H2  SPC   191     -15.256   7.717 -21.407  1.00  0.00           H  
HETATM 2517  O   SPC   192      20.166  12.793   9.585  1.00  0.00           O  
HETATM 2518  H1  SPC   192      21.025  12.730  10.093  1.00  0.00           H  
HETATM 2519  H2  SPC   192      19.412  12.488  10.166  1.00  0.00           H  
HETATM 2520  O   SPC   193       3.182  14.090 -19.333  1.00  0.00           O  
HETATM 2521  H1  SPC   193       3.260  15.019 -18.972  1.00  0.00           H  
HETATM 2522  H2  SPC   193       2.217  13.838 -19.401  1.00  0.00           H  
HETATM 2523  O   SPC   194      -3.034  13.762  22.002  1.00  0.00           O  
HETATM 2524  H1  SPC   194      -3.143  12.781  21.841  1.00  0.00           H  
HETATM 2525  H2  SPC   194      -2.191  14.080  21.567  1.00  0.00           H  
HETATM 2526  O   SPC   195      -0.926  17.772  -5.557  1.00  0.00           O  
HETATM 2527  H1  SPC   195      -0.145  17.488  -6.112  1.00  0.00           H  
HETATM 2528  H2  SPC   195      -0.603  18.106  -4.672  1.00  0.00           H  
HETATM 2529  O   SPC   196      -5.407 -15.139  34.549  1.00  0.00           O  
HETATM 2530  H1  SPC   196      -5.089 -15.007  35.488  1.00  0.00           H  
HETATM 2531  H2  SPC   196      -4.683 -15.570  34.009  1.00  0.00           H  
HETATM 2532  O   SPC   197      18.888   5.379 -26.769  1.00  0.00           O  
HETATM 2533  H1  SPC   197      18.658   5.386 -25.796  1.00  0.00           H  
HETATM 2534  H2  SPC   197      18.145   4.951 -27.284  1.00  0.00           H  
HETATM 2535  O   SPC   198       5.690 -11.746  49.685  1.00  0.00           O  
HETATM 2536  H1  SPC   198       5.905 -11.368  50.585  1.00  0.00           H  
HETATM 2537  H2  SPC   198       6.494 -11.677  49.094  1.00  0.00           H  
HETATM 2538  O   SPC   199      -5.547 -18.991   5.276  1.00  0.00           O  
HETATM 2539  H1  SPC   199      -5.515 -18.611   4.351  1.00  0.00           H  
HETATM 2540  H2  SPC   199      -4.913 -18.488   5.865  1.00  0.00           H  
HETATM 2541  O   SPC   200      13.592  -6.192   6.075  1.00  0.00           O  
HETATM 2542  H1  SPC   200      12.907  -5.584   6.477  1.00  0.00           H  
HETATM 2543  H2  SPC   200      13.754  -6.964   6.689  1.00  0.00           H  
HETATM 2544  O   SPC   201      21.688   0.345  18.205  1.00  0.00           O  
HETATM 2545  H1  SPC   201      21.181   0.973  17.615  1.00  0.00           H  
HETATM 2546  H2  SPC   201      21.070  -0.039  18.892  1.00  0.00           H  
HETATM 2547  O   SPC   202      -7.574  16.498 -56.111  1.00  0.00           O  
HETATM 2548  H1  SPC   202      -7.387  15.872 -56.869  1.00  0.00           H  
HETATM 2549  H2  SPC   202      -6.718  16.726 -55.647  1.00  0.00           H  
HETATM 2550  O   SPC   203       9.762 -17.850  28.670  1.00  0.00           O  
HETATM 2551  H1  SPC   203       9.092 -17.108  28.700  1.00  0.00           H  
HETATM 2552  H2  SPC   203      10.542 -17.572  28.109  1.00  0.00           H  
HETATM 2553  O   SPC   204      -7.761  11.986  15.364  1.00  0.00           O  
HETATM 2554  H1  SPC   204      -8.596  12.282  14.899  1.00  0.00           H  
HETATM 2555  H2  SPC   204      -8.002  11.493  16.200  1.00  0.00           H  
HETATM 2556  O   SPC   205      21.362  14.746  -7.496  1.00  0.00           O  
HETATM 2557  H1  SPC   205      22.159  15.284  -7.770  1.00  0.00           H  
HETATM 2558  H2  SPC   205      21.223  14.000  -8.148  1.00  0.00           H  
HETATM 2559  O   SPC   206      14.723  22.689  12.228  1.00  0.00           O  
HETATM 2560  H1  SPC   206      15.339  22.196  11.613  1.00  0.00           H  
HETATM 2561  H2  SPC   206      14.110  23.269  11.691  1.00  0.00           H  
HETATM 2562  O   SPC   207     -13.093 -23.217 -24.866  1.00  0.00           O  
HETATM 2563  H1  SPC   207     -12.515 -22.990 -25.650  1.00  0.00           H  
HETATM 2564  H2  SPC   207     -14.035 -22.939 -25.056  1.00  0.00           H  
HETATM 2565  O   SPC   208       8.864   1.429  23.583  1.00  0.00           O  
HETATM 2566  H1  SPC   208       8.443   1.779  24.421  1.00  0.00           H  
HETATM 2567  H2  SPC   208       8.550   1.969  22.802  1.00  0.00           H  
HETATM 2568  O   SPC   209      -4.130  21.438 -25.281  1.00  0.00           O  
HETATM 2569  H1  SPC   209      -4.692  21.127 -24.515  1.00  0.00           H  
HETATM 2570  H2  SPC   209      -3.163  21.349 -25.042  1.00  0.00           H  
HETATM 2571  O   SPC   210     -18.476   4.192 -37.651  1.00  0.00           O  
HETATM 2572  H1  SPC   210     -18.787   4.121 -36.703  1.00  0.00           H  
HETATM 2573  H2  SPC   210     -19.124   4.746 -38.173  1.00  0.00           H  
HETATM 2574  O   SPC   211     -19.919   4.441 -22.511  1.00  0.00           O  
HETATM 2575  H1  SPC   211     -19.488   3.894 -21.793  1.00  0.00           H  
HETATM 2576  H2  SPC   211     -20.579   5.070 -22.100  1.00  0.00           H  
HETATM 2577  O   SPC   212      12.548 -16.238  -9.111  1.00  0.00           O  
HETATM 2578  H1  SPC   212      12.139 -17.146  -9.193  1.00  0.00           H  
HETATM 2579  H2  SPC   212      12.267 -15.823  -8.246  1.00  0.00           H  
HETATM 2580  O   SPC   213      21.116  -4.987   6.763  1.00  0.00           O  
HETATM 2581  H1  SPC   213      20.507  -4.969   5.970  1.00  0.00           H  
HETATM 2582  H2  SPC   213      22.017  -5.320   6.484  1.00  0.00           H  
HETATM 2583  O   SPC   214     -14.014  -7.373 -13.826  1.00  0.00           O  
HETATM 2584  H1  SPC   214     -14.196  -6.975 -12.927  1.00  0.00           H  
HETATM 2585  H2  SPC   214     -14.064  -6.659 -14.524  1.00  0.00           H  
HETATM 2586  O   SPC   215       2.431   5.914  28.420  1.00  0.00           O  
HETATM 2587  H1  SPC   215       3.049   6.672  28.631  1.00  0.00           H  
HETATM 2588  H2  SPC   215       2.739   5.455  27.587  1.00  0.00           H  
HETATM 2589  O   SPC   216       9.976  -5.291 -25.939  1.00  0.00           O  
HETATM 2590  H1  SPC   216      10.036  -5.192 -24.945  1.00  0.00           H  
HETATM 2591  H2  SPC   216      10.760  -4.843 -26.367  1.00  0.00           H  
HETATM 2592  O   SPC   217     -22.768 -12.813  17.706  1.00  0.00           O  
HETATM 2593  H1  SPC   217     -23.233 -13.617  18.078  1.00  0.00           H  
HETATM 2594  H2  SPC   217     -22.052 -13.105  17.073  1.00  0.00           H  
HETATM 2595  O   SPC   218     -18.693  20.601  -6.061  1.00  0.00           O  
HETATM 2596  H1  SPC   218     -17.896  20.052  -6.310  1.00  0.00           H  
HETATM 2597  H2  SPC   218     -19.361  20.025  -5.589  1.00  0.00           H  
HETATM 2598  O   SPC   219      12.924 -13.847  17.213  1.00  0.00           O  
HETATM 2599  H1  SPC   219      13.347 -14.558  17.774  1.00  0.00           H  
HETATM 2600  H2  SPC   219      12.924 -12.982  17.715  1.00  0.00           H  
HETATM 2601  O   SPC   220     -18.359  -4.322  -2.265  1.00  0.00           O  
HETATM 2602  H1  SPC   220     -18.222  -5.138  -2.827  1.00  0.00           H  
HETATM 2603  H2  SPC   220     -17.564  -4.187  -1.674  1.00  0.00           H  
HETATM 2604  O   SPC   221      16.215 -16.596  -0.072  1.00  0.00           O  
HETATM 2605  H1  SPC   221      15.461 -15.963   0.102  1.00  0.00           H  
HETATM 2606  H2  SPC   221      16.252 -16.811  -1.048  1.00  0.00           H  
HETATM 2607  O   SPC   222      -2.162  -1.874 -32.060  1.00  0.00           O  
HETATM 2608  H1  SPC   222      -2.736  -1.209 -32.539  1.00  0.00           H  
HETATM 2609  H2  SPC   222      -2.728  -2.418 -31.441  1.00  0.00           H  
HETATM 2610  O   SPC   223      13.446  10.288 -26.171  1.00  0.00           O  
HETATM 2611  H1  SPC   223      13.463  11.159 -25.680  1.00  0.00           H  
HETATM 2612  H2  SPC   223      12.513  10.091 -26.471  1.00  0.00           H  
HETATM 2613  O   SPC   224     -13.378  -2.651  -2.747  1.00  0.00           O  
HETATM 2614  H1  SPC   224     -14.182  -2.085  -2.564  1.00  0.00           H  
HETATM 2615  H2  SPC   224     -12.759  -2.615  -1.963  1.00  0.00           H  
HETATM 2616  O   SPC   225      21.398  -6.083  10.325  1.00  0.00           O  
HETATM 2617  H1  SPC   225      21.631  -7.022  10.578  1.00  0.00           H  
HETATM 2618  H2  SPC   225      20.681  -6.094   9.627  1.00  0.00           H  
HETATM 2619  O   SPC   226      16.949  11.653 -36.617  1.00  0.00           O  
HETATM 2620  H1  SPC   226      17.393  12.470 -36.985  1.00  0.00           H  
HETATM 2621  H2  SPC   226      15.957  11.752 -36.690  1.00  0.00           H  
HETATM 2622  O   SPC   227     -10.114  23.524   5.339  1.00  0.00           O  
HETATM 2623  H1  SPC   227     -10.627  24.281   4.934  1.00  0.00           H  
HETATM 2624  H2  SPC   227     -10.354  22.672   4.873  1.00  0.00           H  
HETATM 2625  O   SPC   228     -25.830 -10.370  23.245  1.00  0.00           O  
HETATM 2626  H1  SPC   228     -24.908  -9.984  23.244  1.00  0.00           H  
HETATM 2627  H2  SPC   228     -25.883 -11.107  22.571  1.00  0.00           H  
HETATM 2628  O   SPC   229      14.585   6.708  40.258  1.00  0.00           O  
HETATM 2629  H1  SPC   229      14.871   7.444  39.643  1.00  0.00           H  
HETATM 2630  H2  SPC   229      13.666   6.403  40.007  1.00  0.00           H  
HETATM 2631  O   SPC   230     -16.041 -12.653  -9.941  1.00  0.00           O  
HETATM 2632  H1  SPC   230     -16.805 -12.989  -9.390  1.00  0.00           H  
HETATM 2633  H2  SPC   230     -15.364 -13.381 -10.052  1.00  0.00           H  
HETATM 2634  O   SPC   231     -14.468  11.683   1.433  1.00  0.00           O  
HETATM 2635  H1  SPC   231     -15.294  12.240   1.350  1.00  0.00           H  
HETATM 2636  H2  SPC   231     -13.662  12.275   1.408  1.00  0.00           H  
HETATM 2637  O   SPC   232      10.704  -2.619  47.003  1.00  0.00           O  
HETATM 2638  H1  SPC   232      10.420  -3.327  46.356  1.00  0.00           H  
HETATM 2639  H2  SPC   232       9.939  -1.998  47.174  1.00  0.00           H  
HETATM 2640  O   SPC   233      18.514 -14.299   4.960  1.00  0.00           O  
HETATM 2641  H1  SPC   233      18.104 -15.008   4.387  1.00  0.00           H  
HETATM 2642  H2  SPC   233      19.471 -14.173   4.699  1.00  0.00           H  
HETATM 2643  O   SPC   234       1.669   0.948 -37.540  1.00  0.00           O  
HETATM 2644  H1  SPC   234       2.637   0.913 -37.292  1.00  0.00           H  
HETATM 2645  H2  SPC   234       1.251   1.763 -37.139  1.00  0.00           H  
HETATM 2646  O   SPC   235       7.680  15.096 -17.634  1.00  0.00           O  
HETATM 2647  H1  SPC   235       7.797  14.360 -16.967  1.00  0.00           H  
HETATM 2648  H2  SPC   235       7.036  14.805 -18.342  1.00  0.00           H  
HETATM 2649  O   SPC   236      20.612 -12.691   3.887  1.00  0.00           O  
HETATM 2650  H1  SPC   236      20.070 -11.974   3.449  1.00  0.00           H  
HETATM 2651  H2  SPC   236      21.161 -13.162   3.198  1.00  0.00           H  
HETATM 2652  O   SPC   237      17.587 -25.375  23.596  1.00  0.00           O  
HETATM 2653  H1  SPC   237      18.469 -25.576  23.170  1.00  0.00           H  
HETATM 2654  H2  SPC   237      17.191 -24.559  23.175  1.00  0.00           H  
HETATM 2655  O   SPC   238     -17.755  12.147  -4.251  1.00  0.00           O  
HETATM 2656  H1  SPC   238     -18.447  11.646  -3.732  1.00  0.00           H  
HETATM 2657  H2  SPC   238     -16.846  11.920  -3.901  1.00  0.00           H  
HETATM 2658  O   SPC   239       4.245 -15.506  -0.746  1.00  0.00           O  
HETATM 2659  H1  SPC   239       4.354 -14.772  -0.076  1.00  0.00           H  
HETATM 2660  H2  SPC   239       4.371 -16.390  -0.295  1.00  0.00           H  
HETATM 2661  O   SPC   240     -11.241  -6.014 -30.359  1.00  0.00           O  
HETATM 2662  H1  SPC   240     -10.516  -5.369 -30.602  1.00  0.00           H  
HETATM 2663  H2  SPC   240     -10.889  -6.948 -30.418  1.00  0.00           H  
HETATM 2664  O   SPC   241      21.174 -12.642  24.970  1.00  0.00           O  
HETATM 2665  H1  SPC   241      20.342 -12.412  25.475  1.00  0.00           H  
HETATM 2666  H2  SPC   241      21.081 -12.343  24.020  1.00  0.00           H  
HETATM 2667  O   SPC   242       0.906  -9.733  35.625  1.00  0.00           O  
HETATM 2668  H1  SPC   242       0.650 -10.136  34.746  1.00  0.00           H  
HETATM 2669  H2  SPC   242       1.081  -8.755  35.505  1.00  0.00           H  
HETATM 2670  O   SPC   243     -15.649  -9.628  -1.445  1.00  0.00           O  
HETATM 2671  H1  SPC   243     -15.983  -9.253  -0.580  1.00  0.00           H  
HETATM 2672  H2  SPC   243     -15.665  -8.914  -2.145  1.00  0.00           H  
HETATM 2673  O   SPC   244      11.262  15.771  21.508  1.00  0.00           O  
HETATM 2674  H1  SPC   244      10.888  16.515  20.954  1.00  0.00           H  
HETATM 2675  H2  SPC   244      10.606  15.525  22.222  1.00  0.00           H  
HETATM 2676  O   SPC   245     -15.358  -9.326   4.671  1.00  0.00           O  
HETATM 2677  H1  SPC   245     -14.753  -8.627   5.054  1.00  0.00           H  
HETATM 2678  H2  SPC   245     -15.857  -9.776   5.411  1.00  0.00           H  
HETATM 2679  O   SPC   246     -14.011   8.319 -38.285  1.00  0.00           O  
HETATM 2680  H1  SPC   246     -13.035   8.226 -38.483  1.00  0.00           H  
HETATM 2681  H2  SPC   246     -14.326   7.516 -37.779  1.00  0.00           H  
HETATM 2682  O   SPC   247      16.256  16.206  13.180  1.00  0.00           O  
HETATM 2683  H1  SPC   247      16.422  15.419  12.586  1.00  0.00           H  
HETATM 2684  H2  SPC   247      15.969  16.987  12.627  1.00  0.00           H  
HETATM 2685  O   SPC   248      20.721 -13.346  16.426  1.00  0.00           O  
HETATM 2686  H1  SPC   248      20.665 -12.798  17.261  1.00  0.00           H  
HETATM 2687  H2  SPC   248      19.838 -13.782  16.254  1.00  0.00           H  
HETATM 2688  O   SPC   249       1.575  14.665  11.434  1.00  0.00           O  
HETATM 2689  H1  SPC   249       0.851  14.015  11.204  1.00  0.00           H  
HETATM 2690  H2  SPC   249       1.305  15.582  11.139  1.00  0.00           H  
HETATM 2691  O   SPC   250      14.812  14.262 -15.762  1.00  0.00           O  
HETATM 2692  H1  SPC   250      14.012  14.536 -16.297  1.00  0.00           H  
HETATM 2693  H2  SPC   250      14.585  13.459 -15.211  1.00  0.00           H  
HETATM 2694  O   SPC   251     -12.010  -0.496  28.815  1.00  0.00           O  
HETATM 2695  H1  SPC   251     -12.968  -0.527  28.530  1.00  0.00           H  
HETATM 2696  H2  SPC   251     -11.947  -0.691  29.794  1.00  0.00           H  
HETATM 2697  O   SPC   252      10.613  -2.596 -28.543  1.00  0.00           O  
HETATM 2698  H1  SPC   252      10.420  -1.660 -28.247  1.00  0.00           H  
HETATM 2699  H2  SPC   252       9.758  -3.047 -28.800  1.00  0.00           H  
HETATM 2700  O   SPC   253      -7.741  20.369   3.767  1.00  0.00           O  
HETATM 2701  H1  SPC   253      -6.806  20.027   3.673  1.00  0.00           H  
HETATM 2702  H2  SPC   253      -8.374  19.597   3.817  1.00  0.00           H  
HETATM 2703  O   SPC   254      18.807  -4.310  26.574  1.00  0.00           O  
HETATM 2704  H1  SPC   254      18.993  -4.952  27.318  1.00  0.00           H  
HETATM 2705  H2  SPC   254      17.926  -3.863  26.733  1.00  0.00           H  
HETATM 2706  O   SPC   255      19.892  -3.699   4.762  1.00  0.00           O  
HETATM 2707  H1  SPC   255      20.084  -3.315   5.665  1.00  0.00           H  
HETATM 2708  H2  SPC   255      18.906  -3.691   4.599  1.00  0.00           H  
HETATM 2709  O   SPC   256      -2.059   9.938  14.178  1.00  0.00           O  
HETATM 2710  H1  SPC   256      -2.099   8.939  14.198  1.00  0.00           H  
HETATM 2711  H2  SPC   256      -2.444  10.270  13.317  1.00  0.00           H  
HETATM 2712  O   SPC   257     -10.687  21.143 -20.596  1.00  0.00           O  
HETATM 2713  H1  SPC   257     -11.042  22.056 -20.795  1.00  0.00           H  
HETATM 2714  H2  SPC   257     -11.155  20.769 -19.796  1.00  0.00           H  
HETATM 2715  O   SPC   258     -11.310 -23.366  -4.701  1.00  0.00           O  
HETATM 2716  H1  SPC   258     -11.092 -22.726  -3.964  1.00  0.00           H  
HETATM 2717  H2  SPC   258     -11.517 -22.854  -5.536  1.00  0.00           H  
HETATM 2718  O   SPC   259      14.501  -8.780  22.561  1.00  0.00           O  
HETATM 2719  H1  SPC   259      15.025  -8.121  22.021  1.00  0.00           H  
HETATM 2720  H2  SPC   259      15.114  -9.259  23.188  1.00  0.00           H  
HETATM 2721  O   SPC   260       8.093   3.214  41.417  1.00  0.00           O  
HETATM 2722  H1  SPC   260       8.077   4.181  41.163  1.00  0.00           H  
HETATM 2723  H2  SPC   260       8.212   3.131  42.406  1.00  0.00           H  
HETATM 2724  O   SPC   261     -18.311 -15.066 -27.020  1.00  0.00           O  
HETATM 2725  H1  SPC   261     -18.758 -14.614 -27.792  1.00  0.00           H  
HETATM 2726  H2  SPC   261     -17.368 -15.292 -27.267  1.00  0.00           H  
HETATM 2727  O   SPC   262      -2.631  -7.906 -22.352  1.00  0.00           O  
HETATM 2728  H1  SPC   262      -1.694  -7.960 -22.698  1.00  0.00           H  
HETATM 2729  H2  SPC   262      -3.269  -8.169 -23.075  1.00  0.00           H  
HETATM 2730  O   SPC   263       5.703 -24.796  -8.403  1.00  0.00           O  
HETATM 2731  H1  SPC   263       5.771 -24.014  -9.022  1.00  0.00           H  
HETATM 2732  H2  SPC   263       5.248 -24.514  -7.559  1.00  0.00           H  
HETATM 2733  O   SPC   264     -10.568  10.862 -38.801  1.00  0.00           O  
HETATM 2734  H1  SPC   264      -9.797  11.094 -38.208  1.00  0.00           H  
HETATM 2735  H2  SPC   264     -11.424  11.008 -38.305  1.00  0.00           H  
HETATM 2736  O   SPC   265     -11.991  -1.553   3.982  1.00  0.00           O  
HETATM 2737  H1  SPC   265     -11.484  -1.535   3.120  1.00  0.00           H  
HETATM 2738  H2  SPC   265     -12.215  -2.499   4.217  1.00  0.00           H  
HETATM 2739  O   SPC   266     -12.951   2.822 -51.894  1.00  0.00           O  
HETATM 2740  H1  SPC   266     -12.684   3.435 -51.150  1.00  0.00           H  
HETATM 2741  H2  SPC   266     -12.186   2.715 -52.529  1.00  0.00           H  
HETATM 2742  O   SPC   267       9.439   3.651  37.304  1.00  0.00           O  
HETATM 2743  H1  SPC   267      10.055   3.914  36.562  1.00  0.00           H  
HETATM 2744  H2  SPC   267       8.680   4.300  37.353  1.00  0.00           H  
HETATM 2745  O   SPC   268      17.048 -16.826  32.575  1.00  0.00           O  
HETATM 2746  H1  SPC   268      16.459 -17.610  32.375  1.00  0.00           H  
HETATM 2747  H2  SPC   268      16.483 -16.016  32.733  1.00  0.00           H  
HETATM 2748  O   SPC   269     -18.945  26.036 -20.592  1.00  0.00           O  
HETATM 2749  H1  SPC   269     -18.116  26.563 -20.409  1.00  0.00           H  
HETATM 2750  H2  SPC   269     -18.773  25.069 -20.405  1.00  0.00           H  
HETATM 2751  O   SPC   270       2.711 -20.765  26.390  1.00  0.00           O  
HETATM 2752  H1  SPC   270       3.343 -19.998  26.500  1.00  0.00           H  
HETATM 2753  H2  SPC   270       1.850 -20.558  26.854  1.00  0.00           H  
HETATM 2754  O   SPC   271       5.319   2.866 -17.923  1.00  0.00           O  
HETATM 2755  H1  SPC   271       5.487   2.346 -18.760  1.00  0.00           H  
HETATM 2756  H2  SPC   271       5.207   3.834 -18.148  1.00  0.00           H  
HETATM 2757  O   SPC   272      18.258 -21.158  32.396  1.00  0.00           O  
HETATM 2758  H1  SPC   272      18.934 -20.804  33.042  1.00  0.00           H  
HETATM 2759  H2  SPC   272      18.008 -22.091  32.653  1.00  0.00           H  
HETATM 2760  O   SPC   273      15.650   1.907  28.877  1.00  0.00           O  
HETATM 2761  H1  SPC   273      15.575   2.861  28.584  1.00  0.00           H  
HETATM 2762  H2  SPC   273      15.881   1.875  29.850  1.00  0.00           H  
HETATM 2763  O   SPC   274      -2.664  15.959 -39.591  1.00  0.00           O  
HETATM 2764  H1  SPC   274      -3.461  15.835 -40.182  1.00  0.00           H  
HETATM 2765  H2  SPC   274      -2.050  16.636 -39.996  1.00  0.00           H  
HETATM 2766  O   SPC   275      11.827 -18.711  17.483  1.00  0.00           O  
HETATM 2767  H1  SPC   275      11.220 -19.078  16.778  1.00  0.00           H  
HETATM 2768  H2  SPC   275      11.595 -19.117  18.367  1.00  0.00           H  
HETATM 2769  O   SPC   276      -2.042 -20.532  -8.206  1.00  0.00           O  
HETATM 2770  H1  SPC   276      -2.553 -21.199  -7.663  1.00  0.00           H  
HETATM 2771  H2  SPC   276      -1.221 -20.256  -7.707  1.00  0.00           H  
HETATM 2772  O   SPC   277     -16.727   7.998 -10.313  1.00  0.00           O  
HETATM 2773  H1  SPC   277     -16.051   7.416  -9.861  1.00  0.00           H  
HETATM 2774  H2  SPC   277     -16.796   8.868  -9.825  1.00  0.00           H  
HETATM 2775  O   SPC   278      17.976   5.834   6.587  1.00  0.00           O  
HETATM 2776  H1  SPC   278      18.373   4.918   6.529  1.00  0.00           H  
HETATM 2777  H2  SPC   278      16.987   5.760   6.720  1.00  0.00           H  
HETATM 2778  O   SPC   279       3.646  -0.681 -28.569  1.00  0.00           O  
HETATM 2779  H1  SPC   279       3.729  -1.546 -29.063  1.00  0.00           H  
HETATM 2780  H2  SPC   279       3.872   0.076 -29.183  1.00  0.00           H  
HETATM 2781  O   SPC   280      -2.979 -12.819  39.318  1.00  0.00           O  
HETATM 2782  H1  SPC   280      -2.352 -12.545  38.589  1.00  0.00           H  
HETATM 2783  H2  SPC   280      -3.601 -12.063  39.523  1.00  0.00           H  
HETATM 2784  O   SPC   281      -9.689  20.550 -32.939  1.00  0.00           O  
HETATM 2785  H1  SPC   281      -9.766  20.830 -31.982  1.00  0.00           H  
HETATM 2786  H2  SPC   281      -8.970  19.860 -33.027  1.00  0.00           H  
HETATM 2787  O   SPC   282       0.327  16.369 -26.072  1.00  0.00           O  
HETATM 2788  H1  SPC   282       0.531  15.444 -25.752  1.00  0.00           H  
HETATM 2789  H2  SPC   282      -0.657  16.458 -26.230  1.00  0.00           H  
HETATM 2790  O   SPC   283       1.725  -6.600  29.979  1.00  0.00           O  
HETATM 2791  H1  SPC   283       1.471  -6.484  29.018  1.00  0.00           H  
HETATM 2792  H2  SPC   283       2.714  -6.486  30.078  1.00  0.00           H  
HETATM 2793  O   SPC   284       6.791  -9.697  23.644  1.00  0.00           O  
HETATM 2794  H1  SPC   284       6.624  -8.830  23.174  1.00  0.00           H  
HETATM 2795  H2  SPC   284       6.722 -10.450  22.989  1.00  0.00           H  
HETATM 2796  O   SPC   285       9.460 -18.482   6.844  1.00  0.00           O  
HETATM 2797  H1  SPC   285       9.176 -17.734   7.442  1.00  0.00           H  
HETATM 2798  H2  SPC   285      10.151 -18.151   6.201  1.00  0.00           H  
HETATM 2799  O   SPC   286     -14.292  16.577 -34.234  1.00  0.00           O  
HETATM 2800  H1  SPC   286     -14.734  17.439 -34.483  1.00  0.00           H  
HETATM 2801  H2  SPC   286     -14.893  16.056 -33.629  1.00  0.00           H  
HETATM 2802  O   SPC   287     -11.743  -4.488 -18.715  1.00  0.00           O  
HETATM 2803  H1  SPC   287     -12.458  -5.024 -19.163  1.00  0.00           H  
HETATM 2804  H2  SPC   287     -12.144  -3.949 -17.974  1.00  0.00           H  
HETATM 2805  O   SPC   288      -0.321   3.859  25.209  1.00  0.00           O  
HETATM 2806  H1  SPC   288      -0.529   4.510  24.479  1.00  0.00           H  
HETATM 2807  H2  SPC   288      -0.262   2.937  24.825  1.00  0.00           H  
HETATM 2808  O   SPC   289      25.792   8.891 -23.191  1.00  0.00           O  
HETATM 2809  H1  SPC   289      26.359   9.193 -23.958  1.00  0.00           H  
HETATM 2810  H2  SPC   289      26.036   7.952 -22.946  1.00  0.00           H  
HETATM 2811  O   SPC   290       0.194 -21.891   4.429  1.00  0.00           O  
HETATM 2812  H1  SPC   290       0.360 -22.845   4.178  1.00  0.00           H  
HETATM 2813  H2  SPC   290      -0.649 -21.830   4.964  1.00  0.00           H  
HETATM 2814  O   SPC   291     -22.828 -12.254  21.030  1.00  0.00           O  
HETATM 2815  H1  SPC   291     -22.194 -11.534  20.750  1.00  0.00           H  
HETATM 2816  H2  SPC   291     -23.248 -12.662  20.219  1.00  0.00           H  
HETATM 2817  O   SPC   292     -18.571  12.225 -31.949  1.00  0.00           O  
HETATM 2818  H1  SPC   292     -18.816  12.838 -32.700  1.00  0.00           H  
HETATM 2819  H2  SPC   292     -18.299  11.337 -32.319  1.00  0.00           H  
HETATM 2820  O   SPC   293     -11.482  17.065 -12.297  1.00  0.00           O  
HETATM 2821  H1  SPC   293     -11.423  17.351 -13.254  1.00  0.00           H  
HETATM 2822  H2  SPC   293     -11.706  17.855 -11.727  1.00  0.00           H  
HETATM 2823  O   SPC   294     -20.082 -16.510   1.418  1.00  0.00           O  
HETATM 2824  H1  SPC   294     -20.318 -16.063   0.555  1.00  0.00           H  
HETATM 2825  H2  SPC   294     -20.732 -16.233   2.125  1.00  0.00           H  
HETATM 2826  O   SPC   295      16.313   4.097 -16.667  1.00  0.00           O  
HETATM 2827  H1  SPC   295      17.177   4.559 -16.469  1.00  0.00           H  
HETATM 2828  H2  SPC   295      15.631   4.772 -16.949  1.00  0.00           H  
HETATM 2829  O   SPC   296       4.018 -17.947  25.961  1.00  0.00           O  
HETATM 2830  H1  SPC   296       4.738 -17.621  25.349  1.00  0.00           H  
HETATM 2831  H2  SPC   296       4.099 -17.487  26.845  1.00  0.00           H  
HETATM 2832  O   SPC   297     -16.039  17.302 -18.756  1.00  0.00           O  
HETATM 2833  H1  SPC   297     -15.572  16.497 -19.123  1.00  0.00           H  
HETATM 2834  H2  SPC   297     -15.361  17.976 -18.463  1.00  0.00           H  
HETATM 2835  O   SPC   298     -13.103  -5.107  16.609  1.00  0.00           O  
HETATM 2836  H1  SPC   298     -13.222  -6.008  16.193  1.00  0.00           H  
HETATM 2837  H2  SPC   298     -12.907  -4.434  15.897  1.00  0.00           H  
HETATM 2838  O   SPC   299       1.738   0.151  16.660  1.00  0.00           O  
HETATM 2839  H1  SPC   299       2.200  -0.725  16.797  1.00  0.00           H  
HETATM 2840  H2  SPC   299       0.917   0.188  17.231  1.00  0.00           H  
HETATM 2841  O   SPC   300     -21.761   1.228 -17.436  1.00  0.00           O  
HETATM 2842  H1  SPC   300     -21.310   0.945 -16.590  1.00  0.00           H  
HETATM 2843  H2  SPC   300     -21.073   1.533 -18.095  1.00  0.00           H  
HETATM 2844  O   SPC   301      -6.606   7.504 -46.121  1.00  0.00           O  
HETATM 2845  H1  SPC   301      -6.466   6.622 -46.572  1.00  0.00           H  
HETATM 2846  H2  SPC   301      -6.805   7.354 -45.152  1.00  0.00           H  
HETATM 2847  O   SPC   302      -6.507  -2.144  22.166  1.00  0.00           O  
HETATM 2848  H1  SPC   302      -6.912  -2.441  23.031  1.00  0.00           H  
HETATM 2849  H2  SPC   302      -6.625  -2.861  21.479  1.00  0.00           H  
HETATM 2850  O   SPC   303       7.710  17.846  -7.673  1.00  0.00           O  
HETATM 2851  H1  SPC   303       8.008  18.798  -7.743  1.00  0.00           H  
HETATM 2852  H2  SPC   303       7.173  17.604  -8.481  1.00  0.00           H  
HETATM 2853  O   SPC   304      18.470  -2.376  20.804  1.00  0.00           O  
HETATM 2854  H1  SPC   304      18.225  -2.357  21.773  1.00  0.00           H  
HETATM 2855  H2  SPC   304      17.644  -2.496  20.253  1.00  0.00           H  
HETATM 2856  O   SPC   305      12.052  -9.060  43.626  1.00  0.00           O  
HETATM 2857  H1  SPC   305      12.671  -8.584  44.251  1.00  0.00           H  
HETATM 2858  H2  SPC   305      12.348  -8.906  42.683  1.00  0.00           H  
HETATM 2859  O   SPC   306     -19.083  -4.070 -15.865  1.00  0.00           O  
HETATM 2860  H1  SPC   306     -18.278  -3.556 -15.569  1.00  0.00           H  
HETATM 2861  H2  SPC   306     -19.853  -3.860 -15.263  1.00  0.00           H  
HETATM 2862  O   SPC   307       7.074  -6.861  46.766  1.00  0.00           O  
HETATM 2863  H1  SPC   307       6.683  -6.444  45.946  1.00  0.00           H  
HETATM 2864  H2  SPC   307       7.740  -7.558  46.500  1.00  0.00           H  
HETATM 2865  O   SPC   308     -22.307  16.755  -1.017  1.00  0.00           O  
HETATM 2866  H1  SPC   308     -21.788  15.913  -0.878  1.00  0.00           H  
HETATM 2867  H2  SPC   308     -21.692  17.541  -0.954  1.00  0.00           H  
HETATM 2868  O   SPC   309      16.306  -4.945  47.202  1.00  0.00           O  
HETATM 2869  H1  SPC   309      15.935  -4.034  47.020  1.00  0.00           H  
HETATM 2870  H2  SPC   309      16.968  -5.183  46.492  1.00  0.00           H  
HETATM 2871  O   SPC   310     -14.367 -16.905 -21.790  1.00  0.00           O  
HETATM 2872  H1  SPC   310     -13.934 -16.444 -21.015  1.00  0.00           H  
HETATM 2873  H2  SPC   310     -15.358 -16.782 -21.739  1.00  0.00           H  
HETATM 2874  O   SPC   311      -5.915   7.944 -10.881  1.00  0.00           O  
HETATM 2875  H1  SPC   311      -4.965   7.900 -10.570  1.00  0.00           H  
HETATM 2876  H2  SPC   311      -6.331   8.797 -10.564  1.00  0.00           H  
HETATM 2877  O   SPC   312       9.269 -21.268  32.977  1.00  0.00           O  
HETATM 2878  H1  SPC   312       9.753 -21.897  32.368  1.00  0.00           H  
HETATM 2879  H2  SPC   312       9.469 -20.326  32.710  1.00  0.00           H  
HETATM 2880  O   SPC   313      14.528 -18.207  33.870  1.00  0.00           O  
HETATM 2881  H1  SPC   313      13.712 -18.483  34.377  1.00  0.00           H  
HETATM 2882  H2  SPC   313      15.311 -18.748  34.177  1.00  0.00           H  
HETATM 2883  O   SPC   314     -19.107  16.561 -32.307  1.00  0.00           O  
HETATM 2884  H1  SPC   314     -19.488  15.851 -31.714  1.00  0.00           H  
HETATM 2885  H2  SPC   314     -19.361  16.374 -33.256  1.00  0.00           H  
HETATM 2886  O   SPC   315       1.672 -11.540  27.490  1.00  0.00           O  
HETATM 2887  H1  SPC   315       1.695 -11.596  26.492  1.00  0.00           H  
HETATM 2888  H2  SPC   315       1.115 -10.757  27.767  1.00  0.00           H  
HETATM 2889  O   SPC   316      -8.318  10.673  -3.985  1.00  0.00           O  
HETATM 2890  H1  SPC   316      -9.184  10.434  -4.423  1.00  0.00           H  
HETATM 2891  H2  SPC   316      -7.649   9.948  -4.153  1.00  0.00           H  
HETATM 2892  O   SPC   317      -1.951  17.931 -21.692  1.00  0.00           O  
HETATM 2893  H1  SPC   317      -2.061  17.234 -22.400  1.00  0.00           H  
HETATM 2894  H2  SPC   317      -0.989  18.195 -21.631  1.00  0.00           H  
HETATM 2895  O   SPC   318      -8.794 -19.471   4.432  1.00  0.00           O  
HETATM 2896  H1  SPC   318      -9.113 -19.181   3.530  1.00  0.00           H  
HETATM 2897  H2  SPC   318      -8.394 -18.689   4.912  1.00  0.00           H  
HETATM 2898  O   SPC   319     -13.240  -1.072 -28.659  1.00  0.00           O  
HETATM 2899  H1  SPC   319     -13.078  -1.392 -29.593  1.00  0.00           H  
HETATM 2900  H2  SPC   319     -14.002  -0.424 -28.656  1.00  0.00           H  
HETATM 2901  O   SPC   320     -11.371 -14.615  28.582  1.00  0.00           O  
HETATM 2902  H1  SPC   320     -11.181 -15.319  29.266  1.00  0.00           H  
HETATM 2903  H2  SPC   320     -11.057 -13.728  28.921  1.00  0.00           H  
HETATM 2904  O   SPC   321      11.592  13.896 -36.837  1.00  0.00           O  
HETATM 2905  H1  SPC   321      11.356  14.146 -37.776  1.00  0.00           H  
HETATM 2906  H2  SPC   321      11.874  12.937 -36.807  1.00  0.00           H  
HETATM 2907  O   SPC   322      21.260 -10.485   6.994  1.00  0.00           O  
HETATM 2908  H1  SPC   322      20.626 -10.628   6.235  1.00  0.00           H  
HETATM 2909  H2  SPC   322      20.756 -10.152   7.791  1.00  0.00           H  
HETATM 2910  O   SPC   323     -10.534  10.900   8.956  1.00  0.00           O  
HETATM 2911  H1  SPC   323     -11.513  10.971   9.151  1.00  0.00           H  
HETATM 2912  H2  SPC   323     -10.239  11.700   8.433  1.00  0.00           H  
HETATM 2913  O   SPC   324      -8.074 -22.080  -9.420  1.00  0.00           O  
HETATM 2914  H1  SPC   324      -8.198 -22.160 -10.409  1.00  0.00           H  
HETATM 2915  H2  SPC   324      -8.069 -22.992  -9.010  1.00  0.00           H  
HETATM 2916  O   SPC   325       7.051  15.170  25.291  1.00  0.00           O  
HETATM 2917  H1  SPC   325       6.426  15.715  24.733  1.00  0.00           H  
HETATM 2918  H2  SPC   325       7.391  15.725  26.050  1.00  0.00           H  
HETATM 2919  O   SPC   326       7.607  -2.234 -17.189  1.00  0.00           O  
HETATM 2920  H1  SPC   326       8.288  -1.532 -16.985  1.00  0.00           H  
HETATM 2921  H2  SPC   326       7.151  -2.015 -18.052  1.00  0.00           H  
HETATM 2922  O   SPC   327       4.513 -21.538  28.406  1.00  0.00           O  
HETATM 2923  H1  SPC   327       4.203 -21.803  29.319  1.00  0.00           H  
HETATM 2924  H2  SPC   327       3.722 -21.435  27.802  1.00  0.00           H  
HETATM 2925  O   SPC   328      16.387  -4.435 -20.029  1.00  0.00           O  
HETATM 2926  H1  SPC   328      16.432  -4.070 -20.959  1.00  0.00           H  
HETATM 2927  H2  SPC   328      16.983  -3.898 -19.431  1.00  0.00           H  
HETATM 2928  O   SPC   329      -9.462   2.069 -32.164  1.00  0.00           O  
HETATM 2929  H1  SPC   329      -9.745   2.488 -33.026  1.00  0.00           H  
HETATM 2930  H2  SPC   329     -10.121   1.362 -31.905  1.00  0.00           H  
HETATM 2931  O   SPC   330     -11.155  -4.985  12.733  1.00  0.00           O  
HETATM 2932  H1  SPC   330     -11.945  -5.451  12.333  1.00  0.00           H  
HETATM 2933  H2  SPC   330     -11.470  -4.284  13.373  1.00  0.00           H  
HETATM 2934  O   SPC   331       2.359   6.325  16.976  1.00  0.00           O  
HETATM 2935  H1  SPC   331       1.605   6.783  16.504  1.00  0.00           H  
HETATM 2936  H2  SPC   331       2.708   5.583  16.403  1.00  0.00           H  
HETATM 2937  O   SPC   332      21.857   0.492 -15.452  1.00  0.00           O  
HETATM 2938  H1  SPC   332      22.562   0.882 -16.044  1.00  0.00           H  
HETATM 2939  H2  SPC   332      21.381  -0.241 -15.938  1.00  0.00           H  
HETATM 2940  O   SPC   333     -16.865  -6.174  19.487  1.00  0.00           O  
HETATM 2941  H1  SPC   333     -17.616  -6.029  18.843  1.00  0.00           H  
HETATM 2942  H2  SPC   333     -16.841  -5.423  20.147  1.00  0.00           H  
HETATM 2943  O   SPC   334     -15.119  12.183  -7.728  1.00  0.00           O  
HETATM 2944  H1  SPC   334     -15.049  11.718  -8.611  1.00  0.00           H  
HETATM 2945  H2  SPC   334     -16.008  12.635  -7.659  1.00  0.00           H  
HETATM 2946  O   SPC   335      -9.963  -8.948 -21.332  1.00  0.00           O  
HETATM 2947  H1  SPC   335      -9.283  -9.658 -21.147  1.00  0.00           H  
HETATM 2948  H2  SPC   335     -10.435  -8.710 -20.483  1.00  0.00           H  
HETATM 2949  O   SPC   336      -9.420  20.542 -30.073  1.00  0.00           O  
HETATM 2950  H1  SPC   336      -9.365  20.370 -29.090  1.00  0.00           H  
HETATM 2951  H2  SPC   336      -9.034  21.442 -30.276  1.00  0.00           H  
HETATM 2952  O   SPC   337     -16.260   1.704 -44.122  1.00  0.00           O  
HETATM 2953  H1  SPC   337     -16.018   2.140 -43.255  1.00  0.00           H  
HETATM 2954  H2  SPC   337     -17.160   1.276 -44.040  1.00  0.00           H  
HETATM 2955  O   SPC   338      -1.076  -7.505  39.644  1.00  0.00           O  
HETATM 2956  H1  SPC   338      -2.008  -7.848  39.529  1.00  0.00           H  
HETATM 2957  H2  SPC   338      -0.792  -7.620  40.596  1.00  0.00           H  
HETATM 2958  O   SPC   339      14.815  -0.585  31.972  1.00  0.00           O  
HETATM 2959  H1  SPC   339      15.313  -1.381  32.316  1.00  0.00           H  
HETATM 2960  H2  SPC   339      15.412   0.217  31.995  1.00  0.00           H  
HETATM 2961  O   SPC   340      21.433 -18.140  -3.349  1.00  0.00           O  
HETATM 2962  H1  SPC   340      20.826 -18.654  -2.743  1.00  0.00           H  
HETATM 2963  H2  SPC   340      22.372 -18.463  -3.231  1.00  0.00           H  
HETATM 2964  O   SPC   341      27.382  11.577 -25.973  1.00  0.00           O  
HETATM 2965  H1  SPC   341      26.414  11.370 -25.833  1.00  0.00           H  
HETATM 2966  H2  SPC   341      27.815  10.824 -26.468  1.00  0.00           H  
HETATM 2967  O   SPC   342     -14.495  -7.409  20.114  1.00  0.00           O  
HETATM 2968  H1  SPC   342     -13.797  -6.811  19.721  1.00  0.00           H  
HETATM 2969  H2  SPC   342     -15.402  -7.096  19.830  1.00  0.00           H  
HETATM 2970  O   SPC   343      16.607   4.916  38.370  1.00  0.00           O  
HETATM 2971  H1  SPC   343      17.467   5.278  38.009  1.00  0.00           H  
HETATM 2972  H2  SPC   343      16.185   5.596  38.969  1.00  0.00           H  
HETATM 2973  O   SPC   344     -14.485  -9.679 -32.570  1.00  0.00           O  
HETATM 2974  H1  SPC   344     -14.375  -9.419 -31.611  1.00  0.00           H  
HETATM 2975  H2  SPC   344     -13.963  -9.052 -33.148  1.00  0.00           H  
HETATM 2976  O   SPC   345       6.337  -0.416  16.982  1.00  0.00           O  
HETATM 2977  H1  SPC   345       7.195  -0.924  16.911  1.00  0.00           H  
HETATM 2978  H2  SPC   345       6.528   0.565  16.967  1.00  0.00           H  
HETATM 2979  O   SPC   346     -14.016  -0.335 -42.934  1.00  0.00           O  
HETATM 2980  H1  SPC   346     -14.751  -0.681 -43.516  1.00  0.00           H  
HETATM 2981  H2  SPC   346     -13.445   0.297 -43.457  1.00  0.00           H  
HETATM 2982  O   SPC   347     -14.541   7.783 -28.470  1.00  0.00           O  
HETATM 2983  H1  SPC   347     -13.900   8.445 -28.080  1.00  0.00           H  
HETATM 2984  H2  SPC   347     -15.173   7.473 -27.760  1.00  0.00           H  
HETATM 2985  O   SPC   348      -7.463   1.298 -26.883  1.00  0.00           O  
HETATM 2986  H1  SPC   348      -7.403   0.526 -27.515  1.00  0.00           H  
HETATM 2987  H2  SPC   348      -7.098   2.119 -27.323  1.00  0.00           H  
HETATM 2988  O   SPC   349     -19.377 -10.216 -16.898  1.00  0.00           O  
HETATM 2989  H1  SPC   349     -18.550  -9.654 -16.888  1.00  0.00           H  
HETATM 2990  H2  SPC   349     -19.225 -11.043 -16.356  1.00  0.00           H  
HETATM 2991  O   SPC   350     -16.913  -3.588  29.288  1.00  0.00           O  
HETATM 2992  H1  SPC   350     -16.204  -3.320  28.635  1.00  0.00           H  
HETATM 2993  H2  SPC   350     -16.694  -4.487  29.667  1.00  0.00           H  
HETATM 2994  O   SPC   351     -24.270   0.356   2.479  1.00  0.00           O  
HETATM 2995  H1  SPC   351     -24.953   0.843   3.025  1.00  0.00           H  
HETATM 2996  H2  SPC   351     -23.994  -0.477   2.958  1.00  0.00           H  
HETATM 2997  O   SPC   352     -17.060   3.981 -14.191  1.00  0.00           O  
HETATM 2998  H1  SPC   352     -17.585   4.768 -13.865  1.00  0.00           H  
HETATM 2999  H2  SPC   352     -17.072   3.964 -15.191  1.00  0.00           H  
HETATM 3000  O   SPC   353       9.671  -0.855  35.067  1.00  0.00           O  
HETATM 3001  H1  SPC   353       8.953  -0.341  35.537  1.00  0.00           H  
HETATM 3002  H2  SPC   353       9.947  -1.633  35.631  1.00  0.00           H  
HETATM 3003  O   SPC   354       7.159  12.679 -20.834  1.00  0.00           O  
HETATM 3004  H1  SPC   354       6.962  13.163 -19.981  1.00  0.00           H  
HETATM 3005  H2  SPC   354       7.386  11.726 -20.631  1.00  0.00           H  
HETATM 3006  O   SPC   355     -16.416  -6.157  -7.485  1.00  0.00           O  
HETATM 3007  H1  SPC   355     -15.855  -5.406  -7.135  1.00  0.00           H  
HETATM 3008  H2  SPC   355     -17.332  -6.102  -7.088  1.00  0.00           H  
HETATM 3009  O   SPC   356       1.165  23.697   1.472  1.00  0.00           O  
HETATM 3010  H1  SPC   356       1.601  23.378   0.631  1.00  0.00           H  
HETATM 3011  H2  SPC   356       1.769  24.346   1.936  1.00  0.00           H  
HETATM 3012  O   SPC   357      20.419 -17.616  22.818  1.00  0.00           O  
HETATM 3013  H1  SPC   357      20.551 -16.845  23.441  1.00  0.00           H  
HETATM 3014  H2  SPC   357      20.594 -17.320  21.879  1.00  0.00           H  
HETATM 3015  O   SPC   358      -6.787  12.050 -23.336  1.00  0.00           O  
HETATM 3016  H1  SPC   358      -6.524  11.256 -22.789  1.00  0.00           H  
HETATM 3017  H2  SPC   358      -6.228  12.837 -23.073  1.00  0.00           H  
HETATM 3018  O   SPC   359     -13.361  19.718 -31.513  1.00  0.00           O  
HETATM 3019  H1  SPC   359     -13.859  20.403 -30.982  1.00  0.00           H  
HETATM 3020  H2  SPC   359     -12.994  19.021 -30.897  1.00  0.00           H  
HETATM 3021  O   SPC   360      -8.033 -13.503 -15.658  1.00  0.00           O  
HETATM 3022  H1  SPC   360      -8.530 -13.093 -16.422  1.00  0.00           H  
HETATM 3023  H2  SPC   360      -8.126 -14.498 -15.694  1.00  0.00           H  
HETATM 3024  O   SPC   361       1.373  21.629  -6.207  1.00  0.00           O  
HETATM 3025  H1  SPC   361       0.886  21.764  -5.343  1.00  0.00           H  
HETATM 3026  H2  SPC   361       0.732  21.723  -6.969  1.00  0.00           H  
HETATM 3027  O   SPC   362     -12.380  -4.379 -10.060  1.00  0.00           O  
HETATM 3028  H1  SPC   362     -12.973  -5.181  -9.990  1.00  0.00           H  
HETATM 3029  H2  SPC   362     -12.900  -3.558  -9.826  1.00  0.00           H  
HETATM 3030  O   SPC   363       7.484 -11.233  16.760  1.00  0.00           O  
HETATM 3031  H1  SPC   363       6.777 -11.268  16.054  1.00  0.00           H  
HETATM 3032  H2  SPC   363       7.937 -12.122  16.822  1.00  0.00           H  
HETATM 3033  O   SPC   364      10.359 -24.757  19.207  1.00  0.00           O  
HETATM 3034  H1  SPC   364       9.854 -24.162  18.582  1.00  0.00           H  
HETATM 3035  H2  SPC   364      10.218 -25.712  18.947  1.00  0.00           H  
HETATM 3036  O   SPC   365      -2.727   9.591 -41.873  1.00  0.00           O  
HETATM 3037  H1  SPC   365      -2.039   9.298 -42.537  1.00  0.00           H  
HETATM 3038  H2  SPC   365      -2.390  10.391 -41.376  1.00  0.00           H  
HETATM 3039  O   SPC   366      -7.420  16.137   6.499  1.00  0.00           O  
HETATM 3040  H1  SPC   366      -7.422  15.715   7.406  1.00  0.00           H  
HETATM 3041  H2  SPC   366      -7.736  17.083   6.571  1.00  0.00           H  
HETATM 3042  O   SPC   367       8.642  15.297  22.777  1.00  0.00           O  
HETATM 3043  H1  SPC   367       9.297  14.546  22.870  1.00  0.00           H  
HETATM 3044  H2  SPC   367       8.112  15.382  23.621  1.00  0.00           H  
HETATM 3045  O   SPC   368      -9.013  13.226 -27.332  1.00  0.00           O  
HETATM 3046  H1  SPC   368      -9.713  12.876 -27.954  1.00  0.00           H  
HETATM 3047  H2  SPC   368      -8.151  13.337 -27.827  1.00  0.00           H  
HETATM 3048  O   SPC   369      15.466 -15.973  27.866  1.00  0.00           O  
HETATM 3049  H1  SPC   369      15.733 -16.841  28.285  1.00  0.00           H  
HETATM 3050  H2  SPC   369      14.700 -15.579  28.374  1.00  0.00           H  
HETATM 3051  O   SPC   370       6.367   3.541  35.601  1.00  0.00           O  
HETATM 3052  H1  SPC   370       7.178   3.188  35.135  1.00  0.00           H  
HETATM 3053  H2  SPC   370       6.648   4.128  36.361  1.00  0.00           H  
HETATM 3054  O   SPC   371      -9.799 -14.764  13.218  1.00  0.00           O  
HETATM 3055  H1  SPC   371      -9.706 -13.969  13.818  1.00  0.00           H  
HETATM 3056  H2  SPC   371      -8.892 -15.083  12.945  1.00  0.00           H  
HETATM 3057  O   SPC   372       9.628  11.430  24.687  1.00  0.00           O  
HETATM 3058  H1  SPC   372      10.255  11.326  25.459  1.00  0.00           H  
HETATM 3059  H2  SPC   372       8.685  11.368  25.014  1.00  0.00           H  
HETATM 3060  O   SPC   373      -4.927   6.090  15.398  1.00  0.00           O  
HETATM 3061  H1  SPC   373      -4.432   5.906  16.247  1.00  0.00           H  
HETATM 3062  H2  SPC   373      -5.194   7.053  15.369  1.00  0.00           H  
HETATM 3063  O   SPC   374      15.754   0.784  21.646  1.00  0.00           O  
HETATM 3064  H1  SPC   374      15.865   1.200  22.549  1.00  0.00           H  
HETATM 3065  H2  SPC   374      16.571   0.959  21.096  1.00  0.00           H  
HETATM 3066  O   SPC   375     -20.434   8.802   5.595  1.00  0.00           O  
HETATM 3067  H1  SPC   375     -20.285   7.815   5.643  1.00  0.00           H  
HETATM 3068  H2  SPC   375     -20.644   9.063   4.652  1.00  0.00           H  
HETATM 3069  O   SPC   376      15.612  -3.720  -0.291  1.00  0.00           O  
HETATM 3070  H1  SPC   376      15.204  -4.384  -0.917  1.00  0.00           H  
HETATM 3071  H2  SPC   376      15.244  -2.810  -0.483  1.00  0.00           H  
HETATM 3072  O   SPC   377       0.656  18.171 -20.308  1.00  0.00           O  
HETATM 3073  H1  SPC   377       0.763  19.145 -20.107  1.00  0.00           H  
HETATM 3074  H2  SPC   377       1.476  17.678 -20.017  1.00  0.00           H  
HETATM 3075  O   SPC   378      13.516   9.386 -32.899  1.00  0.00           O  
HETATM 3076  H1  SPC   378      13.529  10.320 -33.254  1.00  0.00           H  
HETATM 3077  H2  SPC   378      14.352   8.912 -33.177  1.00  0.00           H  
HETATM 3078  O   SPC   379      -8.711  13.247 -19.231  1.00  0.00           O  
HETATM 3079  H1  SPC   379      -7.800  12.965 -18.930  1.00  0.00           H  
HETATM 3080  H2  SPC   379      -8.632  13.792 -20.066  1.00  0.00           H  
HETATM 3081  O   SPC   380     -13.962  -7.181  26.882  1.00  0.00           O  
HETATM 3082  H1  SPC   380     -13.776  -7.708  26.052  1.00  0.00           H  
HETATM 3083  H2  SPC   380     -13.879  -6.205  26.683  1.00  0.00           H  
HETATM 3084  O   SPC   381      -4.823  15.891  16.017  1.00  0.00           O  
HETATM 3085  H1  SPC   381      -5.692  15.695  16.470  1.00  0.00           H  
HETATM 3086  H2  SPC   381      -4.655  16.877  16.029  1.00  0.00           H  
HETATM 3087  O   SPC   382     -12.453   9.349 -26.705  1.00  0.00           O  
HETATM 3088  H1  SPC   382     -12.235   8.810 -25.892  1.00  0.00           H  
HETATM 3089  H2  SPC   382     -11.607   9.676 -27.125  1.00  0.00           H  
HETATM 3090  O   SPC   383      20.126   3.209  25.782  1.00  0.00           O  
HETATM 3091  H1  SPC   383      19.632   2.520  25.251  1.00  0.00           H  
HETATM 3092  H2  SPC   383      19.554   3.518  26.542  1.00  0.00           H  
HETATM 3093  O   SPC   384      17.729   3.854  -4.928  1.00  0.00           O  
HETATM 3094  H1  SPC   384      17.525   4.413  -5.732  1.00  0.00           H  
HETATM 3095  H2  SPC   384      16.891   3.413  -4.607  1.00  0.00           H  
HETATM 3096  O   SPC   385     -11.464   4.654 -27.222  1.00  0.00           O  
HETATM 3097  H1  SPC   385     -10.896   5.338 -26.764  1.00  0.00           H  
HETATM 3098  H2  SPC   385     -11.087   4.461 -28.128  1.00  0.00           H  
HETATM 3099  O   SPC   386      -4.004  -4.752 -18.031  1.00  0.00           O  
HETATM 3100  H1  SPC   386      -4.553  -3.932 -17.868  1.00  0.00           H  
HETATM 3101  H2  SPC   386      -3.730  -4.784 -18.992  1.00  0.00           H  
HETATM 3102  O   SPC   387      18.334  -7.750  18.276  1.00  0.00           O  
HETATM 3103  H1  SPC   387      18.969  -7.171  17.764  1.00  0.00           H  
HETATM 3104  H2  SPC   387      17.469  -7.265  18.402  1.00  0.00           H  
HETATM 3105  O   SPC   388     -15.750  15.946 -38.401  1.00  0.00           O  
HETATM 3106  H1  SPC   388     -15.973  16.268 -39.321  1.00  0.00           H  
HETATM 3107  H2  SPC   388     -16.502  16.166 -37.779  1.00  0.00           H  
HETATM 3108  O   SPC   389      13.961  -8.295  -2.689  1.00  0.00           O  
HETATM 3109  H1  SPC   389      13.086  -8.462  -3.144  1.00  0.00           H  
HETATM 3110  H2  SPC   389      14.025  -7.331  -2.433  1.00  0.00           H  
HETATM 3111  O   SPC   390       3.057   3.952  26.645  1.00  0.00           O  
HETATM 3112  H1  SPC   390       2.426   4.180  25.904  1.00  0.00           H  
HETATM 3113  H2  SPC   390       2.670   3.212  27.196  1.00  0.00           H  
HETATM 3114  O   SPC   391       9.396 -23.144   4.260  1.00  0.00           O  
HETATM 3115  H1  SPC   391       9.195 -22.174   4.127  1.00  0.00           H  
HETATM 3116  H2  SPC   391       8.539 -23.659   4.301  1.00  0.00           H  
HETATM 3117  O   SPC   392      -1.748   8.992  21.118  1.00  0.00           O  
HETATM 3118  H1  SPC   392      -0.918   9.048  20.561  1.00  0.00           H  
HETATM 3119  H2  SPC   392      -1.497   8.936  22.084  1.00  0.00           H  
HETATM 3120  O   SPC   393      10.030  14.314  14.311  1.00  0.00           O  
HETATM 3121  H1  SPC   393       9.651  14.434  15.228  1.00  0.00           H  
HETATM 3122  H2  SPC   393      10.969  14.657  14.291  1.00  0.00           H  
HETATM 3123  O   SPC   394     -16.466  18.893  -9.409  1.00  0.00           O  
HETATM 3124  H1  SPC   394     -15.475  18.795  -9.503  1.00  0.00           H  
HETATM 3125  H2  SPC   394     -16.911  18.034  -9.659  1.00  0.00           H  
HETATM 3126  O   SPC   395     -15.668 -11.938  -5.728  1.00  0.00           O  
HETATM 3127  H1  SPC   395     -15.681 -12.133  -4.747  1.00  0.00           H  
HETATM 3128  H2  SPC   395     -15.994 -11.006  -5.887  1.00  0.00           H  
HETATM 3129  O   SPC   396      -3.761  -7.727  20.373  1.00  0.00           O  
HETATM 3130  H1  SPC   396      -3.779  -7.852  21.365  1.00  0.00           H  
HETATM 3131  H2  SPC   396      -2.959  -7.187  20.120  1.00  0.00           H  
HETATM 3132  O   SPC   397       1.297 -11.791  44.709  1.00  0.00           O  
HETATM 3133  H1  SPC   397       1.403 -11.298  45.573  1.00  0.00           H  
HETATM 3134  H2  SPC   397       2.054 -11.559  44.098  1.00  0.00           H  
HETATM 3135  O   SPC   398     -13.193   5.187 -37.401  1.00  0.00           O  
HETATM 3136  H1  SPC   398     -13.088   4.836 -36.471  1.00  0.00           H  
HETATM 3137  H2  SPC   398     -12.482   5.866 -37.583  1.00  0.00           H  
HETATM 3138  O   SPC   399       5.106 -22.990  22.292  1.00  0.00           O  
HETATM 3139  H1  SPC   399       5.096 -22.262  22.978  1.00  0.00           H  
HETATM 3140  H2  SPC   399       6.002 -23.435  22.293  1.00  0.00           H  
HETATM 3141  O   SPC   400      -5.795   1.886 -21.876  1.00  0.00           O  
HETATM 3142  H1  SPC   400      -6.441   2.269 -22.537  1.00  0.00           H  
HETATM 3143  H2  SPC   400      -6.227   1.127 -21.390  1.00  0.00           H  
HETATM 3144  O   SPC   401      16.367 -11.274  48.214  1.00  0.00           O  
HETATM 3145  H1  SPC   401      16.294 -11.220  49.210  1.00  0.00           H  
HETATM 3146  H2  SPC   401      17.284 -11.586  47.963  1.00  0.00           H  
HETATM 3147  O   SPC   402     -15.342   9.662 -40.370  1.00  0.00           O  
HETATM 3148  H1  SPC   402     -14.951   9.789 -41.281  1.00  0.00           H  
HETATM 3149  H2  SPC   402     -14.758   9.048 -39.839  1.00  0.00           H  
HETATM 3150  O   SPC   403      15.270   0.141   6.779  1.00  0.00           O  
HETATM 3151  H1  SPC   403      14.684  -0.635   6.546  1.00  0.00           H  
HETATM 3152  H2  SPC   403      14.702   0.921   7.042  1.00  0.00           H  
HETATM 3153  O   SPC   404      -1.402  -5.653  26.049  1.00  0.00           O  
HETATM 3154  H1  SPC   404      -1.748  -4.916  26.629  1.00  0.00           H  
HETATM 3155  H2  SPC   404      -1.868  -5.627  25.164  1.00  0.00           H  
HETATM 3156  O   SPC   405     -18.148 -14.330   6.138  1.00  0.00           O  
HETATM 3157  H1  SPC   405     -17.941 -13.401   6.445  1.00  0.00           H  
HETATM 3158  H2  SPC   405     -17.606 -14.984   6.666  1.00  0.00           H  
HETATM 3159  O   SPC   406      -2.538 -17.912  -8.884  1.00  0.00           O  
HETATM 3160  H1  SPC   406      -2.304 -18.821  -8.540  1.00  0.00           H  
HETATM 3161  H2  SPC   406      -2.721 -17.964  -9.866  1.00  0.00           H  
HETATM 3162  O   SPC   407      -2.002 -18.872  25.411  1.00  0.00           O  
HETATM 3163  H1  SPC   407      -2.660 -19.046  24.678  1.00  0.00           H  
HETATM 3164  H2  SPC   407      -1.167 -18.481  25.024  1.00  0.00           H  
HETATM 3165  O   SPC   408     -15.661   3.431 -35.799  1.00  0.00           O  
HETATM 3166  H1  SPC   408     -15.811   2.650 -36.405  1.00  0.00           H  
HETATM 3167  H2  SPC   408     -14.682   3.531 -35.620  1.00  0.00           H  
HETATM 3168  O   SPC   409       1.903  21.262   4.035  1.00  0.00           O  
HETATM 3169  H1  SPC   409       2.858  21.047   3.829  1.00  0.00           H  
HETATM 3170  H2  SPC   409       1.373  20.416   4.079  1.00  0.00           H  
HETATM 3171  O   SPC   410       9.755 -18.695  22.052  1.00  0.00           O  
HETATM 3172  H1  SPC   410       8.777 -18.521  21.944  1.00  0.00           H  
HETATM 3173  H2  SPC   410      10.039 -18.440  22.977  1.00  0.00           H  
HETATM 3174  O   SPC   411     -17.231   7.810  16.322  1.00  0.00           O  
HETATM 3175  H1  SPC   411     -16.353   7.948  15.864  1.00  0.00           H  
HETATM 3176  H2  SPC   411     -17.551   8.679  16.699  1.00  0.00           H  
HETATM 3177  O   SPC   412      -3.067   4.931 -35.342  1.00  0.00           O  
HETATM 3178  H1  SPC   412      -3.829   5.579 -35.347  1.00  0.00           H  
HETATM 3179  H2  SPC   412      -2.240   5.386 -35.673  1.00  0.00           H  
HETATM 3180  O   SPC   413       7.174  -2.685  34.356  1.00  0.00           O  
HETATM 3181  H1  SPC   413       7.347  -3.196  35.198  1.00  0.00           H  
HETATM 3182  H2  SPC   413       8.000  -2.682  33.792  1.00  0.00           H  
HETATM 3183  O   SPC   414      -6.813  13.243   5.777  1.00  0.00           O  
HETATM 3184  H1  SPC   414      -6.815  13.118   4.785  1.00  0.00           H  
HETATM 3185  H2  SPC   414      -6.539  14.180   5.995  1.00  0.00           H  
HETATM 3186  O   SPC   415      -1.742  18.189 -11.188  1.00  0.00           O  
HETATM 3187  H1  SPC   415      -2.115  17.549 -10.517  1.00  0.00           H  
HETATM 3188  H2  SPC   415      -0.839  18.497 -10.889  1.00  0.00           H  
HETATM 3189  O   SPC   416       2.756   9.233 -25.154  1.00  0.00           O  
HETATM 3190  H1  SPC   416       2.427   9.523 -24.256  1.00  0.00           H  
HETATM 3191  H2  SPC   416       2.336   8.358 -25.396  1.00  0.00           H  
HETATM 3192  O   SPC   417     -13.461   5.284 -25.663  1.00  0.00           O  
HETATM 3193  H1  SPC   417     -12.986   5.887 -25.021  1.00  0.00           H  
HETATM 3194  H2  SPC   417     -12.795   4.861 -26.277  1.00  0.00           H  
HETATM 3195  O   SPC   418       5.039 -27.047  -3.246  1.00  0.00           O  
HETATM 3196  H1  SPC   418       5.522 -26.287  -2.810  1.00  0.00           H  
HETATM 3197  H2  SPC   418       4.105 -26.767  -3.465  1.00  0.00           H  
HETATM 3198  O   SPC   419       4.351  12.636  20.369  1.00  0.00           O  
HETATM 3199  H1  SPC   419       3.541  13.182  20.152  1.00  0.00           H  
HETATM 3200  H2  SPC   419       5.019  13.207  20.847  1.00  0.00           H  
HETATM 3201  O   SPC   420      21.383 -17.955  14.768  1.00  0.00           O  
HETATM 3202  H1  SPC   420      22.164 -17.352  14.931  1.00  0.00           H  
HETATM 3203  H2  SPC   420      20.918 -18.140  15.634  1.00  0.00           H  
HETATM 3204  O   SPC   421       8.870 -15.634  10.712  1.00  0.00           O  
HETATM 3205  H1  SPC   421       9.449 -14.829  10.587  1.00  0.00           H  
HETATM 3206  H2  SPC   421       8.827 -16.149   9.856  1.00  0.00           H  
HETATM 3207  O   SPC   422     -16.197  19.586 -43.651  1.00  0.00           O  
HETATM 3208  H1  SPC   422     -15.994  18.620 -43.813  1.00  0.00           H  
HETATM 3209  H2  SPC   422     -17.036  19.835 -44.135  1.00  0.00           H  
HETATM 3210  O   SPC   423      11.740 -21.234  13.619  1.00  0.00           O  
HETATM 3211  H1  SPC   423      12.346 -21.115  12.832  1.00  0.00           H  
HETATM 3212  H2  SPC   423      12.186 -20.876  14.440  1.00  0.00           H  
HETATM 3213  O   SPC   424      -9.811  11.433 -41.305  1.00  0.00           O  
HETATM 3214  H1  SPC   424     -10.117  11.339 -40.357  1.00  0.00           H  
HETATM 3215  H2  SPC   424      -9.796  10.534 -41.741  1.00  0.00           H  
HETATM 3216  O   SPC   425      24.317 -14.311  -6.104  1.00  0.00           O  
HETATM 3217  H1  SPC   425      24.507 -13.885  -5.220  1.00  0.00           H  
HETATM 3218  H2  SPC   425      23.734 -13.707  -6.647  1.00  0.00           H  
HETATM 3219  O   SPC   426       4.512  16.508 -23.174  1.00  0.00           O  
HETATM 3220  H1  SPC   426       5.210  16.695 -23.865  1.00  0.00           H  
HETATM 3221  H2  SPC   426       4.775  16.937 -22.309  1.00  0.00           H  
HETATM 3222  O   SPC   427      18.545  -5.908  -8.520  1.00  0.00           O  
HETATM 3223  H1  SPC   427      18.497  -6.135  -7.548  1.00  0.00           H  
HETATM 3224  H2  SPC   427      17.680  -6.147  -8.962  1.00  0.00           H  
HETATM 3225  O   SPC   428     -16.348  -2.668  24.698  1.00  0.00           O  
HETATM 3226  H1  SPC   428     -16.988  -3.420  24.855  1.00  0.00           H  
HETATM 3227  H2  SPC   428     -15.954  -2.750  23.783  1.00  0.00           H  
HETATM 3228  O   SPC   429     -16.166   0.199 -33.689  1.00  0.00           O  
HETATM 3229  H1  SPC   429     -16.262   0.024 -34.669  1.00  0.00           H  
HETATM 3230  H2  SPC   429     -15.281  -0.144 -33.374  1.00  0.00           H  
HETATM 3231  O   SPC   430     -14.149 -19.061 -12.288  1.00  0.00           O  
HETATM 3232  H1  SPC   430     -14.599 -18.644 -13.077  1.00  0.00           H  
HETATM 3233  H2  SPC   430     -13.168 -19.141 -12.468  1.00  0.00           H  
HETATM 3234  O   SPC   431      10.879   7.680  21.737  1.00  0.00           O  
HETATM 3235  H1  SPC   431      10.198   7.369  21.074  1.00  0.00           H  
HETATM 3236  H2  SPC   431      11.724   7.921  21.259  1.00  0.00           H  
HETATM 3237  O   SPC   432      17.386   7.036   4.096  1.00  0.00           O  
HETATM 3238  H1  SPC   432      17.534   6.301   3.436  1.00  0.00           H  
HETATM 3239  H2  SPC   432      17.805   6.789   4.970  1.00  0.00           H  
HETATM 3240  O   SPC   433       5.926 -21.224  17.857  1.00  0.00           O  
HETATM 3241  H1  SPC   433       5.552 -21.354  16.939  1.00  0.00           H  
HETATM 3242  H2  SPC   433       6.106 -22.115  18.273  1.00  0.00           H  
HETATM 3243  O   SPC   434     -13.885 -10.201 -20.850  1.00  0.00           O  
HETATM 3244  H1  SPC   434     -13.394  -9.816 -21.631  1.00  0.00           H  
HETATM 3245  H2  SPC   434     -14.035 -11.179 -21.001  1.00  0.00           H  
HETATM 3246  O   SPC   435      18.707  -0.280  -0.987  1.00  0.00           O  
HETATM 3247  H1  SPC   435      17.954   0.340  -0.767  1.00  0.00           H  
HETATM 3248  H2  SPC   435      19.125  -0.610  -0.141  1.00  0.00           H  
HETATM 3249  O   SPC   436     -21.400 -14.308  12.109  1.00  0.00           O  
HETATM 3250  H1  SPC   436     -21.114 -13.949  12.998  1.00  0.00           H  
HETATM 3251  H2  SPC   436     -22.380 -14.508  12.131  1.00  0.00           H  
HETATM 3252  O   SPC   437      -9.483  23.999 -22.946  1.00  0.00           O  
HETATM 3253  H1  SPC   437      -8.795  23.288 -23.089  1.00  0.00           H  
HETATM 3254  H2  SPC   437      -9.208  24.580 -22.180  1.00  0.00           H  
HETATM 3255  O   SPC   438       7.038   4.723  38.066  1.00  0.00           O  
HETATM 3256  H1  SPC   438       7.557   5.125  38.820  1.00  0.00           H  
HETATM 3257  H2  SPC   438       6.463   5.424  37.645  1.00  0.00           H  
HETATM 3258  O   SPC   439      -8.023  -8.931  11.169  1.00  0.00           O  
HETATM 3259  H1  SPC   439      -7.594  -9.826  11.292  1.00  0.00           H  
HETATM 3260  H2  SPC   439      -9.016  -9.026  11.238  1.00  0.00           H  
HETATM 3261  O   SPC   440     -18.683  13.758 -38.872  1.00  0.00           O  
HETATM 3262  H1  SPC   440     -19.404  13.066 -38.900  1.00  0.00           H  
HETATM 3263  H2  SPC   440     -17.808  13.338 -39.113  1.00  0.00           H  
HETATM 3264  O   SPC   441      -9.054  -1.483 -33.025  1.00  0.00           O  
HETATM 3265  H1  SPC   441      -8.198  -1.200 -33.457  1.00  0.00           H  
HETATM 3266  H2  SPC   441      -9.667  -1.864 -33.717  1.00  0.00           H  
HETATM 3267  O   SPC   442      -8.171  11.751 -37.462  1.00  0.00           O  
HETATM 3268  H1  SPC   442      -7.313  11.423 -37.068  1.00  0.00           H  
HETATM 3269  H2  SPC   442      -8.783  12.046 -36.728  1.00  0.00           H  
HETATM 3270  O   SPC   443     -12.358 -16.251   9.804  1.00  0.00           O  
HETATM 3271  H1  SPC   443     -12.306 -15.987  10.767  1.00  0.00           H  
HETATM 3272  H2  SPC   443     -13.288 -16.106   9.468  1.00  0.00           H  
HETATM 3273  O   SPC   444     -17.422   2.490 -21.094  1.00  0.00           O  
HETATM 3274  H1  SPC   444     -17.335   1.793 -21.805  1.00  0.00           H  
HETATM 3275  H2  SPC   444     -17.628   2.051 -20.219  1.00  0.00           H  
HETATM 3276  O   SPC   445     -10.404  12.906 -35.927  1.00  0.00           O  
HETATM 3277  H1  SPC   445     -10.958  12.566 -35.167  1.00  0.00           H  
HETATM 3278  H2  SPC   445     -11.001  13.309 -36.620  1.00  0.00           H  
HETATM 3279  O   SPC   446      24.148 -14.449  -0.667  1.00  0.00           O  
HETATM 3280  H1  SPC   446      24.311 -15.407  -0.900  1.00  0.00           H  
HETATM 3281  H2  SPC   446      23.621 -14.397   0.181  1.00  0.00           H  
HETATM 3282  O   SPC   447     -17.724 -16.853 -10.452  1.00  0.00           O  
HETATM 3283  H1  SPC   447     -17.333 -16.660 -11.352  1.00  0.00           H  
HETATM 3284  H2  SPC   447     -16.988 -16.973  -9.787  1.00  0.00           H  
HETATM 3285  O   SPC   448      -0.828   5.983 -36.388  1.00  0.00           O  
HETATM 3286  H1  SPC   448      -0.905   5.900 -37.382  1.00  0.00           H  
HETATM 3287  H2  SPC   448      -0.627   6.933 -36.148  1.00  0.00           H  
HETATM 3288  O   SPC   449       1.920  20.621 -23.035  1.00  0.00           O  
HETATM 3289  H1  SPC   449       1.935  21.157 -23.879  1.00  0.00           H  
HETATM 3290  H2  SPC   449       1.851  19.649 -23.260  1.00  0.00           H  
HETATM 3291  O   SPC   450       7.900 -24.949  14.505  1.00  0.00           O  
HETATM 3292  H1  SPC   450       7.957 -25.740  15.114  1.00  0.00           H  
HETATM 3293  H2  SPC   450       7.792 -24.117  15.049  1.00  0.00           H  
HETATM 3294  O   SPC   451      -7.419 -12.196   5.835  1.00  0.00           O  
HETATM 3295  H1  SPC   451      -6.423 -12.267   5.781  1.00  0.00           H  
HETATM 3296  H2  SPC   451      -7.815 -12.377   4.935  1.00  0.00           H  
HETATM 3297  O   SPC   452      12.927 -20.638  47.556  1.00  0.00           O  
HETATM 3298  H1  SPC   452      12.091 -20.450  48.072  1.00  0.00           H  
HETATM 3299  H2  SPC   452      13.165 -19.838  47.005  1.00  0.00           H  
HETATM 3300  O   SPC   453      25.367  12.499 -12.535  1.00  0.00           O  
HETATM 3301  H1  SPC   453      25.876  11.645 -12.421  1.00  0.00           H  
HETATM 3302  H2  SPC   453      25.254  12.941 -11.645  1.00  0.00           H  
HETATM 3303  O   SPC   454      -7.288   8.184  -4.999  1.00  0.00           O  
HETATM 3304  H1  SPC   454      -7.634   7.356  -5.440  1.00  0.00           H  
HETATM 3305  H2  SPC   454      -6.497   8.526  -5.506  1.00  0.00           H  
HETATM 3306  O   SPC   455       8.828  17.040 -22.802  1.00  0.00           O  
HETATM 3307  H1  SPC   455       9.502  16.973 -22.067  1.00  0.00           H  
HETATM 3308  H2  SPC   455       9.043  16.372 -23.514  1.00  0.00           H  
HETATM 3309  O   SPC   456      -6.414   4.926  18.322  1.00  0.00           O  
HETATM 3310  H1  SPC   456      -6.941   4.082  18.220  1.00  0.00           H  
HETATM 3311  H2  SPC   456      -5.441   4.706  18.385  1.00  0.00           H  
HETATM 3312  O   SPC   457     -12.445  -9.048 -16.837  1.00  0.00           O  
HETATM 3313  H1  SPC   457     -12.014  -8.981 -15.937  1.00  0.00           H  
HETATM 3314  H2  SPC   457     -13.265  -9.616 -16.771  1.00  0.00           H  
HETATM 3315  O   SPC   458     -11.024   9.747 -19.899  1.00  0.00           O  
HETATM 3316  H1  SPC   458     -11.120  10.694 -19.591  1.00  0.00           H  
HETATM 3317  H2  SPC   458     -11.605   9.155 -19.341  1.00  0.00           H  
HETATM 3318  O   SPC   459     -22.280   3.721  11.280  1.00  0.00           O  
HETATM 3319  H1  SPC   459     -22.906   4.132  10.617  1.00  0.00           H  
HETATM 3320  H2  SPC   459     -22.673   2.870  11.628  1.00  0.00           H  
HETATM 3321  O   SPC   460      17.282   8.843  41.194  1.00  0.00           O  
HETATM 3322  H1  SPC   460      16.728   8.649  40.385  1.00  0.00           H  
HETATM 3323  H2  SPC   460      18.199   8.463  41.069  1.00  0.00           H  
HETATM 3324  O   SPC   461     -13.692   0.749 -12.689  1.00  0.00           O  
HETATM 3325  H1  SPC   461     -14.447   0.164 -12.391  1.00  0.00           H  
HETATM 3326  H2  SPC   461     -12.865   0.197 -12.795  1.00  0.00           H  
HETATM 3327  O   SPC   462     -21.943   0.869  20.730  1.00  0.00           O  
HETATM 3328  H1  SPC   462     -22.799   1.099  21.195  1.00  0.00           H  
HETATM 3329  H2  SPC   462     -21.817  -0.123  20.735  1.00  0.00           H  
HETATM 3330  O   SPC   463      10.978 -17.427 -12.079  1.00  0.00           O  
HETATM 3331  H1  SPC   463      10.468 -17.968 -12.748  1.00  0.00           H  
HETATM 3332  H2  SPC   463      10.371 -17.167 -11.328  1.00  0.00           H  
HETATM 3333  O   SPC   464      16.268  -7.327  41.665  1.00  0.00           O  
HETATM 3334  H1  SPC   464      17.181  -7.614  41.956  1.00  0.00           H  
HETATM 3335  H2  SPC   464      15.878  -8.021  41.060  1.00  0.00           H  
HETATM 3336  O   SPC   465     -15.669  16.166 -50.825  1.00  0.00           O  
HETATM 3337  H1  SPC   465     -15.835  15.183 -50.905  1.00  0.00           H  
HETATM 3338  H2  SPC   465     -15.433  16.387 -49.879  1.00  0.00           H  
HETATM 3339  O   SPC   466      13.765  -3.140  22.057  1.00  0.00           O  
HETATM 3340  H1  SPC   466      13.714  -2.145  21.973  1.00  0.00           H  
HETATM 3341  H2  SPC   466      12.899  -3.544  21.761  1.00  0.00           H  
HETATM 3342  O   SPC   467      13.649   4.802  22.677  1.00  0.00           O  
HETATM 3343  H1  SPC   467      13.171   3.960  22.928  1.00  0.00           H  
HETATM 3344  H2  SPC   467      13.952   5.273  23.505  1.00  0.00           H  
HETATM 3345  O   SPC   468       9.989  -8.143  24.513  1.00  0.00           O  
HETATM 3346  H1  SPC   468       9.480  -8.806  25.062  1.00  0.00           H  
HETATM 3347  H2  SPC   468      10.963  -8.207  24.731  1.00  0.00           H  
HETATM 3348  O   SPC   469      -9.810  -7.784  33.626  1.00  0.00           O  
HETATM 3349  H1  SPC   469     -10.139  -7.970  32.700  1.00  0.00           H  
HETATM 3350  H2  SPC   469      -8.982  -8.318  33.799  1.00  0.00           H  
HETATM 3351  O   SPC   470     -17.489   1.919  -4.825  1.00  0.00           O  
HETATM 3352  H1  SPC   470     -16.586   2.249  -4.547  1.00  0.00           H  
HETATM 3353  H2  SPC   470     -17.629   2.112  -5.796  1.00  0.00           H  
HETATM 3354  O   SPC   471       3.249  -2.529 -30.996  1.00  0.00           O  
HETATM 3355  H1  SPC   471       4.015  -2.852 -31.552  1.00  0.00           H  
HETATM 3356  H2  SPC   471       2.481  -2.292 -31.592  1.00  0.00           H  
HETATM 3357  O   SPC   472      19.025 -10.565  23.980  1.00  0.00           O  
HETATM 3358  H1  SPC   472      18.271 -10.327  23.368  1.00  0.00           H  
HETATM 3359  H2  SPC   472      19.891 -10.283  23.568  1.00  0.00           H  
HETATM 3360  O   SPC   473       1.017  15.183 -22.098  1.00  0.00           O  
HETATM 3361  H1  SPC   473       1.928  14.791 -22.224  1.00  0.00           H  
HETATM 3362  H2  SPC   473       0.893  15.438 -21.139  1.00  0.00           H  
HETATM 3363  O   SPC   474      -7.678 -21.854 -17.269  1.00  0.00           O  
HETATM 3364  H1  SPC   474      -7.879 -21.033 -17.803  1.00  0.00           H  
HETATM 3365  H2  SPC   474      -6.748 -21.794 -16.904  1.00  0.00           H  
HETATM 3366  O   SPC   475     -15.335   4.944 -47.883  1.00  0.00           O  
HETATM 3367  H1  SPC   475     -15.075   5.556 -48.629  1.00  0.00           H  
HETATM 3368  H2  SPC   475     -16.053   5.374 -47.334  1.00  0.00           H  
HETATM 3369  O   SPC   476     -11.048   9.386 -22.659  1.00  0.00           O  
HETATM 3370  H1  SPC   476     -10.898  10.249 -23.141  1.00  0.00           H  
HETATM 3371  H2  SPC   476     -11.177   9.567 -21.684  1.00  0.00           H  
HETATM 3372  O   SPC   477      10.203  -2.270  37.508  1.00  0.00           O  
HETATM 3373  H1  SPC   477      11.086  -2.696  37.309  1.00  0.00           H  
HETATM 3374  H2  SPC   477      10.268  -1.753  38.362  1.00  0.00           H  
HETATM 3375  O   SPC   478      18.633  -4.478  17.955  1.00  0.00           O  
HETATM 3376  H1  SPC   478      18.490  -3.674  17.379  1.00  0.00           H  
HETATM 3377  H2  SPC   478      19.307  -4.266  18.663  1.00  0.00           H  
HETATM 3378  O   SPC   479     -10.887 -19.737 -23.757  1.00  0.00           O  
HETATM 3379  H1  SPC   479     -10.404 -18.893 -23.523  1.00  0.00           H  
HETATM 3380  H2  SPC   479     -11.232 -19.675 -24.694  1.00  0.00           H  
HETATM 3381  O   SPC   480     -12.156  10.727  14.005  1.00  0.00           O  
HETATM 3382  H1  SPC   480     -12.829  11.090  13.361  1.00  0.00           H  
HETATM 3383  H2  SPC   480     -11.381  11.356  14.067  1.00  0.00           H  
HETATM 3384  O   SPC   481      26.201   4.820 -17.646  1.00  0.00           O  
HETATM 3385  H1  SPC   481      26.211   4.901 -18.642  1.00  0.00           H  
HETATM 3386  H2  SPC   481      25.459   5.378 -17.273  1.00  0.00           H  
HETATM 3387  O   SPC   482     -11.336   2.644 -47.834  1.00  0.00           O  
HETATM 3388  H1  SPC   482     -11.799   3.359 -47.310  1.00  0.00           H  
HETATM 3389  H2  SPC   482     -10.894   2.003 -47.207  1.00  0.00           H  
HETATM 3390  O   SPC   483      11.891  10.286  29.900  1.00  0.00           O  
HETATM 3391  H1  SPC   483      12.823  10.647  29.921  1.00  0.00           H  
HETATM 3392  H2  SPC   483      11.841   9.526  29.253  1.00  0.00           H  
HETATM 3393  O   SPC   484      21.941 -24.393  17.863  1.00  0.00           O  
HETATM 3394  H1  SPC   484      21.527 -24.739  17.021  1.00  0.00           H  
HETATM 3395  H2  SPC   484      22.640 -25.035  18.178  1.00  0.00           H  
HETATM 3396  O   SPC   485      -7.358  -9.514  27.598  1.00  0.00           O  
HETATM 3397  H1  SPC   485      -6.641  -9.246  26.955  1.00  0.00           H  
HETATM 3398  H2  SPC   485      -7.732 -10.401  27.330  1.00  0.00           H  
HETATM 3399  O   SPC   486       0.698 -17.990  15.844  1.00  0.00           O  
HETATM 3400  H1  SPC   486       1.265 -18.474  15.177  1.00  0.00           H  
HETATM 3401  H2  SPC   486       0.961 -18.268  16.768  1.00  0.00           H  
HETATM 3402  O   SPC   487      11.435  -5.514  21.293  1.00  0.00           O  
HETATM 3403  H1  SPC   487      10.729  -5.943  21.857  1.00  0.00           H  
HETATM 3404  H2  SPC   487      11.352  -5.839  20.351  1.00  0.00           H  
HETATM 3405  O   SPC   488       4.203  -4.667  22.713  1.00  0.00           O  
HETATM 3406  H1  SPC   488       3.520  -5.137  23.272  1.00  0.00           H  
HETATM 3407  H2  SPC   488       3.907  -3.726  22.547  1.00  0.00           H  
HETATM 3408  O   SPC   489      -8.450  -6.798  -8.074  1.00  0.00           O  
HETATM 3409  H1  SPC   489      -7.728  -7.345  -8.497  1.00  0.00           H  
HETATM 3410  H2  SPC   489      -8.813  -7.284  -7.279  1.00  0.00           H  
HETATM 3411  O   SPC   490     -22.572  12.711  -6.402  1.00  0.00           O  
HETATM 3412  H1  SPC   490     -22.081  12.776  -7.271  1.00  0.00           H  
HETATM 3413  H2  SPC   490     -23.342  12.081  -6.501  1.00  0.00           H  
HETATM 3414  O   SPC   491      -5.589  12.682 -32.469  1.00  0.00           O  
HETATM 3415  H1  SPC   491      -5.211  12.436 -33.361  1.00  0.00           H  
HETATM 3416  H2  SPC   491      -4.940  12.428 -31.751  1.00  0.00           H  
HETATM 3417  O   SPC   492      -4.371  15.891 -30.592  1.00  0.00           O  
HETATM 3418  H1  SPC   492      -3.948  16.596 -31.161  1.00  0.00           H  
HETATM 3419  H2  SPC   492      -4.243  14.996 -31.020  1.00  0.00           H  
HETATM 3420  O   SPC   493     -18.785  14.183  -9.325  1.00  0.00           O  
HETATM 3421  H1  SPC   493     -18.792  13.418  -9.970  1.00  0.00           H  
HETATM 3422  H2  SPC   493     -18.524  13.851  -8.419  1.00  0.00           H  
HETATM 3423  O   SPC   494      15.184 -18.629  54.112  1.00  0.00           O  
HETATM 3424  H1  SPC   494      14.273 -18.743  54.509  1.00  0.00           H  
HETATM 3425  H2  SPC   494      15.177 -17.854  53.480  1.00  0.00           H  
HETATM 3426  O   SPC   495       2.936  -2.577 -20.275  1.00  0.00           O  
HETATM 3427  H1  SPC   495       3.597  -3.080 -20.831  1.00  0.00           H  
HETATM 3428  H2  SPC   495       2.065  -3.068 -20.266  1.00  0.00           H  
HETATM 3429  O   SPC   496      -4.302   6.397 -31.652  1.00  0.00           O  
HETATM 3430  H1  SPC   496      -4.065   7.067 -32.356  1.00  0.00           H  
HETATM 3431  H2  SPC   496      -3.473   5.932 -31.343  1.00  0.00           H  
HETATM 3432  O   SPC   497     -24.218  22.716  -9.396  1.00  0.00           O  
HETATM 3433  H1  SPC   497     -24.459  22.216  -8.563  1.00  0.00           H  
HETATM 3434  H2  SPC   497     -25.034  23.162  -9.764  1.00  0.00           H  
HETATM 3435  O   SPC   498     -16.665  12.403 -11.193  1.00  0.00           O  
HETATM 3436  H1  SPC   498     -17.658  12.346 -11.292  1.00  0.00           H  
HETATM 3437  H2  SPC   498     -16.360  11.746 -10.504  1.00  0.00           H  
HETATM 3438  O   SPC   499      -1.092   5.726  13.681  1.00  0.00           O  
HETATM 3439  H1  SPC   499      -2.082   5.594  13.635  1.00  0.00           H  
HETATM 3440  H2  SPC   499      -0.636   4.836  13.655  1.00  0.00           H  
HETATM 3441  O   SPC   500      -5.078   8.831  -6.695  1.00  0.00           O  
HETATM 3442  H1  SPC   500      -4.456   9.595  -6.867  1.00  0.00           H  
HETATM 3443  H2  SPC   500      -4.576   7.969  -6.769  1.00  0.00           H  
HETATM 3444  O   SPC   501      13.360 -14.456  42.606  1.00  0.00           O  
HETATM 3445  H1  SPC   501      12.408 -14.616  42.870  1.00  0.00           H  
HETATM 3446  H2  SPC   501      13.841 -13.999  43.354  1.00  0.00           H  
HETATM 3447  O   SPC   502       7.044  -6.007  32.620  1.00  0.00           O  
HETATM 3448  H1  SPC   502       6.171  -6.468  32.775  1.00  0.00           H  
HETATM 3449  H2  SPC   502       7.568  -5.989  33.471  1.00  0.00           H  
HETATM 3450  O   SPC   503     -18.954  13.049 -41.537  1.00  0.00           O  
HETATM 3451  H1  SPC   503     -18.240  12.793 -40.886  1.00  0.00           H  
HETATM 3452  H2  SPC   503     -19.194  14.011 -41.408  1.00  0.00           H  
HETATM 3453  O   SPC   504      12.486 -23.964  -4.721  1.00  0.00           O  
HETATM 3454  H1  SPC   504      12.675 -23.574  -3.819  1.00  0.00           H  
HETATM 3455  H2  SPC   504      12.366 -24.953  -4.638  1.00  0.00           H  
HETATM 3456  O   SPC   505      15.682   9.311 -22.025  1.00  0.00           O  
HETATM 3457  H1  SPC   505      14.968   9.615 -21.395  1.00  0.00           H  
HETATM 3458  H2  SPC   505      16.134   8.501 -21.651  1.00  0.00           H  
HETATM 3459  O   SPC   506      -8.983 -12.060  38.852  1.00  0.00           O  
HETATM 3460  H1  SPC   506      -8.801 -12.203  37.880  1.00  0.00           H  
HETATM 3461  H2  SPC   506      -8.255 -12.482  39.393  1.00  0.00           H  
HETATM 3462  O   SPC   507     -15.237  -5.766 -44.575  1.00  0.00           O  
HETATM 3463  H1  SPC   507     -15.107  -4.782 -44.450  1.00  0.00           H  
HETATM 3464  H2  SPC   507     -16.215  -5.971 -44.605  1.00  0.00           H  
HETATM 3465  O   SPC   508      17.335  21.292  15.666  1.00  0.00           O  
HETATM 3466  H1  SPC   508      18.322  21.211  15.527  1.00  0.00           H  
HETATM 3467  H2  SPC   508      16.983  22.053  15.122  1.00  0.00           H  
HETATM 3468  O   SPC   509       0.028 -15.822  47.583  1.00  0.00           O  
HETATM 3469  H1  SPC   509       0.344 -15.464  48.462  1.00  0.00           H  
HETATM 3470  H2  SPC   509       0.065 -16.821  47.597  1.00  0.00           H  
HETATM 3471  O   SPC   510      13.244  -5.684  47.713  1.00  0.00           O  
HETATM 3472  H1  SPC   510      12.533  -5.166  48.188  1.00  0.00           H  
HETATM 3473  H2  SPC   510      14.072  -5.706  48.273  1.00  0.00           H  
HETATM 3474  O   SPC   511     -24.028 -11.277  29.795  1.00  0.00           O  
HETATM 3475  H1  SPC   511     -23.933 -10.857  30.697  1.00  0.00           H  
HETATM 3476  H2  SPC   511     -23.165 -11.196  29.296  1.00  0.00           H  
HETATM 3477  O   SPC   512     -11.739 -13.965  21.597  1.00  0.00           O  
HETATM 3478  H1  SPC   512     -12.594 -13.736  21.131  1.00  0.00           H  
HETATM 3479  H2  SPC   512     -11.354 -14.797  21.199  1.00  0.00           H  
HETATM 3480  O   SPC   513      -9.388 -14.590  -4.429  1.00  0.00           O  
HETATM 3481  H1  SPC   513      -8.810 -15.220  -4.947  1.00  0.00           H  
HETATM 3482  H2  SPC   513      -9.961 -14.068  -5.060  1.00  0.00           H  
HETATM 3483  O   SPC   514      12.357 -22.823  -1.905  1.00  0.00           O  
HETATM 3484  H1  SPC   514      12.382 -23.730  -1.485  1.00  0.00           H  
HETATM 3485  H2  SPC   514      12.974 -22.210  -1.412  1.00  0.00           H  
HETATM 3486  O   SPC   515      20.593 -21.023   3.503  1.00  0.00           O  
HETATM 3487  H1  SPC   515      20.583 -20.727   4.458  1.00  0.00           H  
HETATM 3488  H2  SPC   515      20.671 -20.223   2.907  1.00  0.00           H  
HETATM 3489  O   SPC   516     -14.811  18.245 -15.610  1.00  0.00           O  
HETATM 3490  H1  SPC   516     -14.530  17.292 -15.725  1.00  0.00           H  
HETATM 3491  H2  SPC   516     -15.355  18.333 -14.775  1.00  0.00           H  
HETATM 3492  O   SPC   517     -15.404  15.098 -25.124  1.00  0.00           O  
HETATM 3493  H1  SPC   517     -14.725  14.787 -24.459  1.00  0.00           H  
HETATM 3494  H2  SPC   517     -16.316  15.055 -24.714  1.00  0.00           H  
HETATM 3495  O   SPC   518      12.006  14.784  -7.414  1.00  0.00           O  
HETATM 3496  H1  SPC   518      12.129  14.428  -6.488  1.00  0.00           H  
HETATM 3497  H2  SPC   518      11.040  14.733  -7.665  1.00  0.00           H  
HETATM 3498  O   SPC   519      -2.677  -3.454 -21.371  1.00  0.00           O  
HETATM 3499  H1  SPC   519      -1.824  -3.391 -20.851  1.00  0.00           H  
HETATM 3500  H2  SPC   519      -3.204  -2.613 -21.248  1.00  0.00           H  
HETATM 3501  O   SPC   520      -3.890  12.463  13.660  1.00  0.00           O  
HETATM 3502  H1  SPC   520      -3.710  12.125  12.736  1.00  0.00           H  
HETATM 3503  H2  SPC   520      -4.354  13.347  13.607  1.00  0.00           H  
HETATM 3504  O   SPC   521      -0.980 -12.356  32.345  1.00  0.00           O  
HETATM 3505  H1  SPC   521      -1.285 -12.430  33.295  1.00  0.00           H  
HETATM 3506  H2  SPC   521      -0.620 -11.437  32.181  1.00  0.00           H  
HETATM 3507  O   SPC   522      15.537 -20.274  27.855  1.00  0.00           O  
HETATM 3508  H1  SPC   522      15.892 -21.012  28.430  1.00  0.00           H  
HETATM 3509  H2  SPC   522      15.788 -19.392  28.253  1.00  0.00           H  
HETATM 3510  O   SPC   523       4.111  11.918 -46.462  1.00  0.00           O  
HETATM 3511  H1  SPC   523       4.188  12.844 -46.093  1.00  0.00           H  
HETATM 3512  H2  SPC   523       5.002  11.623 -46.809  1.00  0.00           H  
HETATM 3513  O   SPC   524     -16.156  10.186 -45.674  1.00  0.00           O  
HETATM 3514  H1  SPC   524     -15.580   9.409 -45.422  1.00  0.00           H  
HETATM 3515  H2  SPC   524     -15.637  11.034 -45.572  1.00  0.00           H  
HETATM 3516  O   SPC   525     -14.743  -2.167 -26.164  1.00  0.00           O  
HETATM 3517  H1  SPC   525     -13.871  -1.918 -26.586  1.00  0.00           H  
HETATM 3518  H2  SPC   525     -15.029  -3.067 -26.493  1.00  0.00           H  
HETATM 3519  O   SPC   526      -1.229  19.635   9.652  1.00  0.00           O  
HETATM 3520  H1  SPC   526      -1.000  20.608   9.677  1.00  0.00           H  
HETATM 3521  H2  SPC   526      -1.214  19.265  10.581  1.00  0.00           H  
HETATM 3522  O   SPC   527     -21.276   6.910 -14.177  1.00  0.00           O  
HETATM 3523  H1  SPC   527     -21.628   7.611 -14.797  1.00  0.00           H  
HETATM 3524  H2  SPC   527     -22.005   6.615 -13.559  1.00  0.00           H  
HETATM 3525  O   SPC   528      -6.533 -11.378  31.935  1.00  0.00           O  
HETATM 3526  H1  SPC   528      -5.537 -11.467  31.952  1.00  0.00           H  
HETATM 3527  H2  SPC   528      -6.914 -12.014  31.265  1.00  0.00           H  
HETATM 3528  O   SPC   529     -19.307  -9.157  32.744  1.00  0.00           O  
HETATM 3529  H1  SPC   529     -19.944  -9.880  33.014  1.00  0.00           H  
HETATM 3530  H2  SPC   529     -19.816  -8.398  32.339  1.00  0.00           H  
HETATM 3531  O   SPC   530      20.380  -3.484 -14.962  1.00  0.00           O  
HETATM 3532  H1  SPC   530      19.469  -3.513 -14.550  1.00  0.00           H  
HETATM 3533  H2  SPC   530      20.462  -2.665 -15.530  1.00  0.00           H  
HETATM 3534  O   SPC   531      13.580 -14.139  36.652  1.00  0.00           O  
HETATM 3535  H1  SPC   531      14.298 -13.442  36.656  1.00  0.00           H  
HETATM 3536  H2  SPC   531      13.904 -14.954  37.133  1.00  0.00           H  
HETATM 3537  O   SPC   532     -16.735   9.112  11.288  1.00  0.00           O  
HETATM 3538  H1  SPC   532     -17.245   9.750  11.865  1.00  0.00           H  
HETATM 3539  H2  SPC   532     -15.954   8.753  11.798  1.00  0.00           H  
HETATM 3540  O   SPC   533      15.767   8.021 -33.630  1.00  0.00           O  
HETATM 3541  H1  SPC   533      15.574   7.065 -33.849  1.00  0.00           H  
HETATM 3542  H2  SPC   533      16.488   8.362 -34.234  1.00  0.00           H  
HETATM 3543  O   SPC   534     -17.583  13.783  -6.679  1.00  0.00           O  
HETATM 3544  H1  SPC   534     -16.873  14.477  -6.796  1.00  0.00           H  
HETATM 3545  H2  SPC   534     -17.433  13.294  -5.820  1.00  0.00           H  
HETATM 3546  O   SPC   535       0.949  19.983 -16.909  1.00  0.00           O  
HETATM 3547  H1  SPC   535       1.913  20.062 -16.657  1.00  0.00           H  
HETATM 3548  H2  SPC   535       0.379  20.299 -16.150  1.00  0.00           H  
HETATM 3549  O   SPC   536       1.937   2.321  19.950  1.00  0.00           O  
HETATM 3550  H1  SPC   536       2.510   3.084  20.251  1.00  0.00           H  
HETATM 3551  H2  SPC   536       1.201   2.666  19.368  1.00  0.00           H  
HETATM 3552  O   SPC   537      -4.107   3.777  30.576  1.00  0.00           O  
HETATM 3553  H1  SPC   537      -3.767   4.253  29.765  1.00  0.00           H  
HETATM 3554  H2  SPC   537      -3.359   3.654  31.228  1.00  0.00           H  
HETATM 3555  O   SPC   538       7.896 -18.529  37.535  1.00  0.00           O  
HETATM 3556  H1  SPC   538       7.398 -17.859  38.086  1.00  0.00           H  
HETATM 3557  H2  SPC   538       7.249 -19.172  37.126  1.00  0.00           H  
HETATM 3558  O   SPC   539     -18.323  -4.779  -9.604  1.00  0.00           O  
HETATM 3559  H1  SPC   539     -18.685  -4.271  -8.822  1.00  0.00           H  
HETATM 3560  H2  SPC   539     -18.089  -5.708  -9.318  1.00  0.00           H  
HETATM 3561  O   SPC   540      10.466 -18.235  24.690  1.00  0.00           O  
HETATM 3562  H1  SPC   540      10.040 -18.681  25.478  1.00  0.00           H  
HETATM 3563  H2  SPC   540      11.371 -17.897  24.948  1.00  0.00           H  
HETATM 3564  O   SPC   541      -0.451  -1.260  32.202  1.00  0.00           O  
HETATM 3565  H1  SPC   541      -0.685  -0.407  32.668  1.00  0.00           H  
HETATM 3566  H2  SPC   541      -0.346  -1.087  31.223  1.00  0.00           H  
HETATM 3567  O   SPC   542     -26.064  -7.917  16.851  1.00  0.00           O  
HETATM 3568  H1  SPC   542     -27.053  -8.038  16.770  1.00  0.00           H  
HETATM 3569  H2  SPC   542     -25.702  -8.570  17.517  1.00  0.00           H  
HETATM 3570  O   SPC   543     -16.253  -0.010  19.452  1.00  0.00           O  
HETATM 3571  H1  SPC   543     -15.284  -0.244  19.383  1.00  0.00           H  
HETATM 3572  H2  SPC   543     -16.614   0.188  18.541  1.00  0.00           H  
HETATM 3573  O   SPC   544      10.129  -9.053  29.331  1.00  0.00           O  
HETATM 3574  H1  SPC   544       9.896  -8.397  30.049  1.00  0.00           H  
HETATM 3575  H2  SPC   544      10.990  -8.782  28.900  1.00  0.00           H  
HETATM 3576  O   SPC   545     -12.838  18.800 -44.871  1.00  0.00           O  
HETATM 3577  H1  SPC   545     -13.722  18.344 -44.773  1.00  0.00           H  
HETATM 3578  H2  SPC   545     -12.109  18.115 -44.886  1.00  0.00           H  
HETATM 3579  O   SPC   546      -7.207  27.266  -1.967  1.00  0.00           O  
HETATM 3580  H1  SPC   546      -7.046  27.935  -1.242  1.00  0.00           H  
HETATM 3581  H2  SPC   546      -6.753  26.406  -1.735  1.00  0.00           H  
HETATM 3582  O   SPC   547     -16.275  23.092  -6.920  1.00  0.00           O  
HETATM 3583  H1  SPC   547     -15.945  22.476  -6.204  1.00  0.00           H  
HETATM 3584  H2  SPC   547     -15.821  22.872  -7.784  1.00  0.00           H  
HETATM 3585  O   SPC   548      11.235 -14.674  46.933  1.00  0.00           O  
HETATM 3586  H1  SPC   548      11.769 -13.948  46.499  1.00  0.00           H  
HETATM 3587  H2  SPC   548      11.057 -14.431  47.887  1.00  0.00           H  
HETATM 3588  O   SPC   549     -13.351  14.403 -44.266  1.00  0.00           O  
HETATM 3589  H1  SPC   549     -12.737  13.943 -43.624  1.00  0.00           H  
HETATM 3590  H2  SPC   549     -13.591  15.306 -43.909  1.00  0.00           H  
HETATM 3591  O   SPC   550      10.447   2.968  32.001  1.00  0.00           O  
HETATM 3592  H1  SPC   550      10.040   2.969  32.914  1.00  0.00           H  
HETATM 3593  H2  SPC   550      11.233   3.586  31.985  1.00  0.00           H  
HETATM 3594  O   SPC   551      -0.564   0.538 -31.212  1.00  0.00           O  
HETATM 3595  H1  SPC   551      -1.226   0.073 -31.800  1.00  0.00           H  
HETATM 3596  H2  SPC   551       0.358   0.398 -31.573  1.00  0.00           H  
HETATM 3597  O   SPC   552      18.568  16.272   2.181  1.00  0.00           O  
HETATM 3598  H1  SPC   552      17.740  16.454   2.711  1.00  0.00           H  
HETATM 3599  H2  SPC   552      18.330  15.758   1.357  1.00  0.00           H  
HETATM 3600  O   SPC   553     -15.938   5.596   8.851  1.00  0.00           O  
HETATM 3601  H1  SPC   553     -16.242   6.548   8.890  1.00  0.00           H  
HETATM 3602  H2  SPC   553     -14.954   5.552   9.022  1.00  0.00           H  
HETATM 3603  O   SPC   554     -12.247  -5.759 -27.567  1.00  0.00           O  
HETATM 3604  H1  SPC   554     -11.807  -5.787 -28.464  1.00  0.00           H  
HETATM 3605  H2  SPC   554     -11.612  -6.101 -26.873  1.00  0.00           H  
HETATM 3606  O   SPC   555      15.372 -26.016   1.630  1.00  0.00           O  
HETATM 3607  H1  SPC   555      14.532 -25.754   2.105  1.00  0.00           H  
HETATM 3608  H2  SPC   555      15.538 -25.384   0.873  1.00  0.00           H  
HETATM 3609  O   SPC   556       2.071  17.309   9.297  1.00  0.00           O  
HETATM 3610  H1  SPC   556       2.917  17.703   9.656  1.00  0.00           H  
HETATM 3611  H2  SPC   556       1.349  17.385   9.985  1.00  0.00           H  
HETATM 3612  O   SPC   557      -0.766   7.173 -17.459  1.00  0.00           O  
HETATM 3613  H1  SPC   557      -0.259   7.506 -16.664  1.00  0.00           H  
HETATM 3614  H2  SPC   557      -0.573   7.760 -18.246  1.00  0.00           H  
HETATM 3615  O   SPC   558       6.316 -11.197  52.475  1.00  0.00           O  
HETATM 3616  H1  SPC   558       6.658 -11.883  53.116  1.00  0.00           H  
HETATM 3617  H2  SPC   558       5.317 -11.170  52.516  1.00  0.00           H  
HETATM 3618  O   SPC   559     -14.609  -0.425 -20.524  1.00  0.00           O  
HETATM 3619  H1  SPC   559     -13.732  -0.895 -20.632  1.00  0.00           H  
HETATM 3620  H2  SPC   559     -15.238  -0.725 -21.240  1.00  0.00           H  
HETATM 3621  O   SPC   560     -14.896  17.458 -26.495  1.00  0.00           O  
HETATM 3622  H1  SPC   560     -14.605  18.247 -25.954  1.00  0.00           H  
HETATM 3623  H2  SPC   560     -14.988  16.661 -25.898  1.00  0.00           H  
HETATM 3624  O   SPC   561      -6.011   9.266 -26.051  1.00  0.00           O  
HETATM 3625  H1  SPC   561      -6.976   9.285 -25.791  1.00  0.00           H  
HETATM 3626  H2  SPC   561      -5.923   8.919 -26.984  1.00  0.00           H  
HETATM 3627  O   SPC   562      17.869  -1.449  29.158  1.00  0.00           O  
HETATM 3628  H1  SPC   562      16.972  -1.234  28.771  1.00  0.00           H  
HETATM 3629  H2  SPC   562      17.928  -2.431  29.339  1.00  0.00           H  
HETATM 3630  O   SPC   563      -2.948 -17.610 -17.193  1.00  0.00           O  
HETATM 3631  H1  SPC   563      -2.191 -17.115 -17.619  1.00  0.00           H  
HETATM 3632  H2  SPC   563      -2.922 -17.471 -16.203  1.00  0.00           H  
HETATM 3633  O   SPC   564     -19.815 -16.387 -19.771  1.00  0.00           O  
HETATM 3634  H1  SPC   564     -20.303 -17.259 -19.743  1.00  0.00           H  
HETATM 3635  H2  SPC   564     -20.146 -15.796 -19.035  1.00  0.00           H  
HETATM 3636  O   SPC   565      -0.939  23.157   3.180  1.00  0.00           O  
HETATM 3637  H1  SPC   565      -0.073  23.187   2.679  1.00  0.00           H  
HETATM 3638  H2  SPC   565      -0.948  23.878   3.873  1.00  0.00           H  
HETATM 3639  O   SPC   566       6.592  13.717  21.458  1.00  0.00           O  
HETATM 3640  H1  SPC   566       7.378  13.151  21.207  1.00  0.00           H  
HETATM 3641  H2  SPC   566       6.866  14.374  22.160  1.00  0.00           H  
HETATM 3642  O   SPC   567      10.149 -19.368  -5.323  1.00  0.00           O  
HETATM 3643  H1  SPC   567      10.145 -20.131  -4.677  1.00  0.00           H  
HETATM 3644  H2  SPC   567      10.784 -18.665  -5.004  1.00  0.00           H  
HETATM 3645  O   SPC   568       0.275 -10.700  22.051  1.00  0.00           O  
HETATM 3646  H1  SPC   568       0.535 -11.628  21.784  1.00  0.00           H  
HETATM 3647  H2  SPC   568       0.757 -10.040  21.476  1.00  0.00           H  
HETATM 3648  O   SPC   569      -7.371  -5.968  33.321  1.00  0.00           O  
HETATM 3649  H1  SPC   569      -8.296  -6.335  33.214  1.00  0.00           H  
HETATM 3650  H2  SPC   569      -7.367  -5.284  34.051  1.00  0.00           H  
HETATM 3651  O   SPC   570     -21.461 -15.915  -6.571  1.00  0.00           O  
HETATM 3652  H1  SPC   570     -21.474 -14.934  -6.764  1.00  0.00           H  
HETATM 3653  H2  SPC   570     -20.545 -16.277  -6.744  1.00  0.00           H  
HETATM 3654  O   SPC   571      -8.194  11.623 -32.283  1.00  0.00           O  
HETATM 3655  H1  SPC   571      -7.305  12.080 -32.255  1.00  0.00           H  
HETATM 3656  H2  SPC   571      -8.886  12.216 -31.869  1.00  0.00           H  
HETATM 3657  O   SPC   572      18.836  17.474  10.345  1.00  0.00           O  
HETATM 3658  H1  SPC   572      18.179  16.724  10.413  1.00  0.00           H  
HETATM 3659  H2  SPC   572      18.520  18.245  10.898  1.00  0.00           H  
HETATM 3660  O   SPC   573      -4.079  14.786   6.206  1.00  0.00           O  
HETATM 3661  H1  SPC   573      -3.373  14.115   6.432  1.00  0.00           H  
HETATM 3662  H2  SPC   573      -4.247  14.775   5.220  1.00  0.00           H  
HETATM 3663  O   SPC   574     -17.126 -16.758 -21.590  1.00  0.00           O  
HETATM 3664  H1  SPC   574     -18.009 -16.710 -21.124  1.00  0.00           H  
HETATM 3665  H2  SPC   574     -17.201 -17.359 -22.386  1.00  0.00           H  
HETATM 3666  O   SPC   575       5.245  18.358  12.210  1.00  0.00           O  
HETATM 3667  H1  SPC   575       6.221  18.225  12.378  1.00  0.00           H  
HETATM 3668  H2  SPC   575       5.079  18.406  11.225  1.00  0.00           H  
HETATM 3669  O   SPC   576      -7.660  -4.410 -29.034  1.00  0.00           O  
HETATM 3670  H1  SPC   576      -8.515  -3.898 -29.114  1.00  0.00           H  
HETATM 3671  H2  SPC   576      -7.153  -4.347 -29.894  1.00  0.00           H  
HETATM 3672  O   SPC   577       6.508   8.270  32.116  1.00  0.00           O  
HETATM 3673  H1  SPC   577       6.016   7.555  31.619  1.00  0.00           H  
HETATM 3674  H2  SPC   577       7.477   8.238  31.872  1.00  0.00           H  
HETATM 3675  O   SPC   578     -22.632   7.896  -1.307  1.00  0.00           O  
HETATM 3676  H1  SPC   578     -21.669   7.845  -1.573  1.00  0.00           H  
HETATM 3677  H2  SPC   578     -23.200   7.984  -2.126  1.00  0.00           H  
HETATM 3678  O   SPC   579     -12.932  15.937 -54.925  1.00  0.00           O  
HETATM 3679  H1  SPC   579     -12.938  15.029 -55.344  1.00  0.00           H  
HETATM 3680  H2  SPC   579     -12.586  16.605 -55.584  1.00  0.00           H  
HETATM 3681  O   SPC   580     -19.672  13.549 -13.549  1.00  0.00           O  
HETATM 3682  H1  SPC   580     -18.800  13.091 -13.724  1.00  0.00           H  
HETATM 3683  H2  SPC   580     -19.640  14.478 -13.918  1.00  0.00           H  
HETATM 3684  O   SPC   581       1.494  -8.958  16.111  1.00  0.00           O  
HETATM 3685  H1  SPC   581       1.981  -8.706  16.947  1.00  0.00           H  
HETATM 3686  H2  SPC   581       2.028  -9.636  15.606  1.00  0.00           H  
HETATM 3687  O   SPC   582      14.538 -10.243  35.080  1.00  0.00           O  
HETATM 3688  H1  SPC   582      13.818  -9.552  35.144  1.00  0.00           H  
HETATM 3689  H2  SPC   582      15.397  -9.806  34.812  1.00  0.00           H  
HETATM 3690  O   SPC   583      -2.620 -17.030  30.408  1.00  0.00           O  
HETATM 3691  H1  SPC   583      -2.298 -17.283  29.496  1.00  0.00           H  
HETATM 3692  H2  SPC   583      -1.837 -16.923  31.021  1.00  0.00           H  
HETATM 3693  O   SPC   584      11.601  -2.852  13.938  1.00  0.00           O  
HETATM 3694  H1  SPC   584      11.913  -1.914  13.788  1.00  0.00           H  
HETATM 3695  H2  SPC   584      11.138  -3.185  13.116  1.00  0.00           H  
HETATM 3696  O   SPC   585      10.394 -14.140  23.353  1.00  0.00           O  
HETATM 3697  H1  SPC   585      11.387 -14.021  23.390  1.00  0.00           H  
HETATM 3698  H2  SPC   585       9.967 -13.287  23.053  1.00  0.00           H  
HETATM 3699  O   SPC   586      -6.863  24.686   3.304  1.00  0.00           O  
HETATM 3700  H1  SPC   586      -5.883  24.599   3.482  1.00  0.00           H  
HETATM 3701  H2  SPC   586      -7.375  24.205   4.016  1.00  0.00           H  
HETATM 3702  O   SPC   587      21.749  -6.338  14.337  1.00  0.00           O  
HETATM 3703  H1  SPC   587      21.341  -5.458  14.094  1.00  0.00           H  
HETATM 3704  H2  SPC   587      21.362  -7.056  13.759  1.00  0.00           H  
HETATM 3705  O   SPC   588      -9.027  -2.455  18.625  1.00  0.00           O  
HETATM 3706  H1  SPC   588      -8.916  -3.227  19.251  1.00  0.00           H  
HETATM 3707  H2  SPC   588      -9.210  -2.797  17.703  1.00  0.00           H  
HETATM 3708  O   SPC   589      -1.189 -16.746  44.243  1.00  0.00           O  
HETATM 3709  H1  SPC   589      -1.630 -16.951  45.117  1.00  0.00           H  
HETATM 3710  H2  SPC   589      -1.689 -16.014  43.781  1.00  0.00           H  
HETATM 3711  O   SPC   590       7.312   6.087 -17.179  1.00  0.00           O  
HETATM 3712  H1  SPC   590       7.600   5.326 -17.761  1.00  0.00           H  
HETATM 3713  H2  SPC   590       7.741   6.001 -16.280  1.00  0.00           H  
HETATM 3714  O   SPC   591     -17.251 -11.567   4.307  1.00  0.00           O  
HETATM 3715  H1  SPC   591     -18.018 -11.030   4.658  1.00  0.00           H  
HETATM 3716  H2  SPC   591     -17.075 -11.315   3.355  1.00  0.00           H  
HETATM 3717  O   SPC   592       2.290  18.080 -23.962  1.00  0.00           O  
HETATM 3718  H1  SPC   592       1.667  17.760 -24.676  1.00  0.00           H  
HETATM 3719  H2  SPC   592       2.930  17.348 -23.727  1.00  0.00           H  
HETATM 3720  O   SPC   593      -1.497  11.195 -21.361  1.00  0.00           O  
HETATM 3721  H1  SPC   593      -0.768  10.635 -21.755  1.00  0.00           H  
HETATM 3722  H2  SPC   593      -1.695  11.962 -21.971  1.00  0.00           H  
HETATM 3723  O   SPC   594      13.762  15.354 -22.552  1.00  0.00           O  
HETATM 3724  H1  SPC   594      14.692  15.049 -22.758  1.00  0.00           H  
HETATM 3725  H2  SPC   594      13.467  14.959 -21.682  1.00  0.00           H  
HETATM 3726  O   SPC   595     -23.642   2.894   7.226  1.00  0.00           O  
HETATM 3727  H1  SPC   595     -23.588   1.909   7.390  1.00  0.00           H  
HETATM 3728  H2  SPC   595     -23.589   3.381   8.098  1.00  0.00           H  
HETATM 3729  O   SPC   596       7.592  10.950 -41.941  1.00  0.00           O  
HETATM 3730  H1  SPC   596       7.612  11.935 -42.116  1.00  0.00           H  
HETATM 3731  H2  SPC   596       6.845  10.535 -42.461  1.00  0.00           H  
HETATM 3732  O   SPC   597     -16.588  -6.346  12.617  1.00  0.00           O  
HETATM 3733  H1  SPC   597     -16.678  -6.878  13.460  1.00  0.00           H  
HETATM 3734  H2  SPC   597     -16.709  -6.950  11.828  1.00  0.00           H  
HETATM 3735  O   SPC   598      23.135 -27.332  20.862  1.00  0.00           O  
HETATM 3736  H1  SPC   598      23.706 -28.011  21.324  1.00  0.00           H  
HETATM 3737  H2  SPC   598      22.309 -27.775  20.512  1.00  0.00           H  
HETATM 3738  O   SPC   599      -9.028 -12.564 -24.057  1.00  0.00           O  
HETATM 3739  H1  SPC   599      -9.087 -13.422 -24.568  1.00  0.00           H  
HETATM 3740  H2  SPC   599      -8.068 -12.296 -23.965  1.00  0.00           H  
HETATM 3741  O   SPC   600     -14.178  -6.104  11.595  1.00  0.00           O  
HETATM 3742  H1  SPC   600     -14.142  -7.102  11.558  1.00  0.00           H  
HETATM 3743  H2  SPC   600     -15.054  -5.816  11.982  1.00  0.00           H  
HETATM 3744  O   SPC   601       4.579  -7.498  16.046  1.00  0.00           O  
HETATM 3745  H1  SPC   601       4.086  -7.710  16.890  1.00  0.00           H  
HETATM 3746  H2  SPC   601       4.145  -7.970  15.279  1.00  0.00           H  
HETATM 3747  O   SPC   602       3.016 -21.387  19.489  1.00  0.00           O  
HETATM 3748  H1  SPC   602       3.558 -22.220  19.383  1.00  0.00           H  
HETATM 3749  H2  SPC   602       3.622 -20.620  19.700  1.00  0.00           H  
HETATM 3750  O   SPC   603      18.636 -11.515   1.620  1.00  0.00           O  
HETATM 3751  H1  SPC   603      19.161 -11.067   0.896  1.00  0.00           H  
HETATM 3752  H2  SPC   603      18.657 -12.505   1.482  1.00  0.00           H  
HETATM 3753  O   SPC   604      16.551 -23.700  30.563  1.00  0.00           O  
HETATM 3754  H1  SPC   604      17.185 -22.976  30.290  1.00  0.00           H  
HETATM 3755  H2  SPC   604      16.762 -24.536  30.057  1.00  0.00           H  
HETATM 3756  O   SPC   605      12.658  15.112 -13.078  1.00  0.00           O  
HETATM 3757  H1  SPC   605      13.252  14.513 -12.539  1.00  0.00           H  
HETATM 3758  H2  SPC   605      13.140  15.965 -13.280  1.00  0.00           H  
HETATM 3759  O   SPC   606      14.968  22.841  24.229  1.00  0.00           O  
HETATM 3760  H1  SPC   606      14.080  22.993  24.664  1.00  0.00           H  
HETATM 3761  H2  SPC   606      15.495  22.185  24.768  1.00  0.00           H  
HETATM 3762  O   SPC   607     -15.481 -15.630 -27.172  1.00  0.00           O  
HETATM 3763  H1  SPC   607     -15.130 -16.272 -27.853  1.00  0.00           H  
HETATM 3764  H2  SPC   607     -15.588 -16.100 -26.295  1.00  0.00           H  
HETATM 3765  O   SPC   608      15.224  10.532 -18.026  1.00  0.00           O  
HETATM 3766  H1  SPC   608      15.710  10.197 -17.219  1.00  0.00           H  
HETATM 3767  H2  SPC   608      14.757  11.387 -17.803  1.00  0.00           H  
HETATM 3768  O   SPC   609      15.794 -10.165   7.576  1.00  0.00           O  
HETATM 3769  H1  SPC   609      16.262 -10.513   6.764  1.00  0.00           H  
HETATM 3770  H2  SPC   609      16.418  -9.581   8.095  1.00  0.00           H  
HETATM 3771  O   SPC   610       9.810  10.832 -20.561  1.00  0.00           O  
HETATM 3772  H1  SPC   610      10.241  10.791 -19.659  1.00  0.00           H  
HETATM 3773  H2  SPC   610      10.317  10.253 -21.199  1.00  0.00           H  
HETATM 3774  O   SPC   611      21.853   5.349 -19.160  1.00  0.00           O  
HETATM 3775  H1  SPC   611      21.048   5.939 -19.218  1.00  0.00           H  
HETATM 3776  H2  SPC   611      21.664   4.587 -18.541  1.00  0.00           H  
HETATM 3777  O   SPC   612      -8.130  -9.313 -25.232  1.00  0.00           O  
HETATM 3778  H1  SPC   612      -7.945  -8.638 -24.518  1.00  0.00           H  
HETATM 3779  H2  SPC   612      -8.253  -8.845 -26.108  1.00  0.00           H  
HETATM 3780  O   SPC   613     -12.908  14.959 -23.795  1.00  0.00           O  
HETATM 3781  H1  SPC   613     -12.266  14.233 -23.549  1.00  0.00           H  
HETATM 3782  H2  SPC   613     -12.644  15.355 -24.674  1.00  0.00           H  
HETATM 3783  O   SPC   614      10.042   6.820 -19.403  1.00  0.00           O  
HETATM 3784  H1  SPC   614       9.972   6.960 -20.390  1.00  0.00           H  
HETATM 3785  H2  SPC   614       9.449   7.473 -18.931  1.00  0.00           H  
HETATM 3786  O   SPC   615      13.440 -22.346  39.305  1.00  0.00           O  
HETATM 3787  H1  SPC   615      12.656 -22.967  39.300  1.00  0.00           H  
HETATM 3788  H2  SPC   615      13.122 -21.407  39.172  1.00  0.00           H  
HETATM 3789  O   SPC   616      20.536 -11.059  14.322  1.00  0.00           O  
HETATM 3790  H1  SPC   616      20.270 -11.920  13.889  1.00  0.00           H  
HETATM 3791  H2  SPC   616      21.057 -11.251  15.154  1.00  0.00           H  
HETATM 3792  O   SPC   617      -7.862 -12.210  27.365  1.00  0.00           O  
HETATM 3793  H1  SPC   617      -8.220 -12.200  26.431  1.00  0.00           H  
HETATM 3794  H2  SPC   617      -7.217 -12.967  27.466  1.00  0.00           H  
HETATM 3795  O   SPC   618     -18.953   7.676 -21.477  1.00  0.00           O  
HETATM 3796  H1  SPC   618     -19.743   7.118 -21.728  1.00  0.00           H  
HETATM 3797  H2  SPC   618     -18.765   8.335 -22.205  1.00  0.00           H  
HETATM 3798  O   SPC   619     -23.251   2.251  14.489  1.00  0.00           O  
HETATM 3799  H1  SPC   619     -23.837   2.431  13.699  1.00  0.00           H  
HETATM 3800  H2  SPC   619     -22.440   2.835  14.443  1.00  0.00           H  
HETATM 3801  O   SPC   620      10.482  22.474   5.384  1.00  0.00           O  
HETATM 3802  H1  SPC   620      10.457  21.778   6.102  1.00  0.00           H  
HETATM 3803  H2  SPC   620      10.621  23.374   5.797  1.00  0.00           H  
HETATM 3804  O   SPC   621      15.637  -9.380  17.725  1.00  0.00           O  
HETATM 3805  H1  SPC   621      16.615  -9.171  17.699  1.00  0.00           H  
HETATM 3806  H2  SPC   621      15.229  -8.963  18.537  1.00  0.00           H  
HETATM 3807  O   SPC   622     -26.199   0.706  13.419  1.00  0.00           O  
HETATM 3808  H1  SPC   622     -27.185   0.558  13.347  1.00  0.00           H  
HETATM 3809  H2  SPC   622     -25.966   1.598  13.032  1.00  0.00           H  
HETATM 3810  O   SPC   623      11.281   8.900  -8.360  1.00  0.00           O  
HETATM 3811  H1  SPC   623      12.047   8.529  -8.884  1.00  0.00           H  
HETATM 3812  H2  SPC   623      11.561   9.032  -7.409  1.00  0.00           H  
HETATM 3813  O   SPC   624      -4.859  -1.111 -22.811  1.00  0.00           O  
HETATM 3814  H1  SPC   624      -5.224  -1.214 -23.736  1.00  0.00           H  
HETATM 3815  H2  SPC   624      -5.609  -0.921 -22.177  1.00  0.00           H  
HETATM 3816  O   SPC   625     -18.659 -10.887  -3.890  1.00  0.00           O  
HETATM 3817  H1  SPC   625     -18.855 -11.474  -3.105  1.00  0.00           H  
HETATM 3818  H2  SPC   625     -17.675 -10.715  -3.940  1.00  0.00           H  
HETATM 3819  O   SPC   626      24.275 -15.627   2.005  1.00  0.00           O  
HETATM 3820  H1  SPC   626      24.015 -16.557   2.265  1.00  0.00           H  
HETATM 3821  H2  SPC   626      25.195 -15.636   1.612  1.00  0.00           H  
HETATM 3822  O   SPC   627      13.589 -23.538  27.446  1.00  0.00           O  
HETATM 3823  H1  SPC   627      14.326 -24.051  27.887  1.00  0.00           H  
HETATM 3824  H2  SPC   627      13.488 -23.845  26.500  1.00  0.00           H  
HETATM 3825  O   SPC   628      12.812  -3.345   1.239  1.00  0.00           O  
HETATM 3826  H1  SPC   628      12.713  -3.325   0.245  1.00  0.00           H  
HETATM 3827  H2  SPC   628      12.940  -4.289   1.542  1.00  0.00           H  
HETATM 3828  O   SPC   629      -7.781   3.372  -8.159  1.00  0.00           O  
HETATM 3829  H1  SPC   629      -8.700   3.397  -7.766  1.00  0.00           H  
HETATM 3830  H2  SPC   629      -7.842   3.207  -9.143  1.00  0.00           H  
HETATM 3831  O   SPC   630      19.507   1.836  13.691  1.00  0.00           O  
HETATM 3832  H1  SPC   630      19.118   0.991  14.059  1.00  0.00           H  
HETATM 3833  H2  SPC   630      20.172   2.206  14.340  1.00  0.00           H  
HETATM 3834  O   SPC   631      16.251 -21.512   6.289  1.00  0.00           O  
HETATM 3835  H1  SPC   631      16.228 -22.494   6.479  1.00  0.00           H  
HETATM 3836  H2  SPC   631      16.323 -21.008   7.150  1.00  0.00           H  
HETATM 3837  O   SPC   632      14.988   8.295 -24.518  1.00  0.00           O  
HETATM 3838  H1  SPC   632      14.936   9.166 -25.006  1.00  0.00           H  
HETATM 3839  H2  SPC   632      15.189   8.466 -23.553  1.00  0.00           H  
HETATM 3840  O   SPC   633     -17.953  11.826 -16.918  1.00  0.00           O  
HETATM 3841  H1  SPC   633     -17.942  11.129 -16.202  1.00  0.00           H  
HETATM 3842  H2  SPC   633     -18.751  12.416 -16.797  1.00  0.00           H  
HETATM 3843  O   SPC   634      -8.550  18.105 -32.833  1.00  0.00           O  
HETATM 3844  H1  SPC   634      -8.066  17.971 -33.697  1.00  0.00           H  
HETATM 3845  H2  SPC   634      -7.893  18.328 -32.113  1.00  0.00           H  
HETATM 3846  O   SPC   635      11.963   4.751  25.462  1.00  0.00           O  
HETATM 3847  H1  SPC   635      12.936   4.704  25.234  1.00  0.00           H  
HETATM 3848  H2  SPC   635      11.532   5.483  24.936  1.00  0.00           H  
HETATM 3849  O   SPC   636       0.676 -17.712  -1.853  1.00  0.00           O  
HETATM 3850  H1  SPC   636       0.739 -16.763  -1.545  1.00  0.00           H  
HETATM 3851  H2  SPC   636      -0.266 -17.912  -2.123  1.00  0.00           H  
HETATM 3852  O   SPC   637       8.781   8.255 -29.168  1.00  0.00           O  
HETATM 3853  H1  SPC   637       8.427   9.092 -29.586  1.00  0.00           H  
HETATM 3854  H2  SPC   637       8.022   7.725 -28.789  1.00  0.00           H  
HETATM 3855  O   SPC   638      -1.350 -25.150 -10.466  1.00  0.00           O  
HETATM 3856  H1  SPC   638      -1.667 -26.008 -10.061  1.00  0.00           H  
HETATM 3857  H2  SPC   638      -0.394 -25.247 -10.744  1.00  0.00           H  
HETATM 3858  O   SPC   639      -0.315  -8.566 -23.191  1.00  0.00           O  
HETATM 3859  H1  SPC   639      -0.171  -8.218 -24.117  1.00  0.00           H  
HETATM 3860  H2  SPC   639       0.429  -9.188 -22.948  1.00  0.00           H  
HETATM 3861  O   SPC   640      -1.100 -13.230  41.215  1.00  0.00           O  
HETATM 3862  H1  SPC   640      -0.266 -12.913  40.764  1.00  0.00           H  
HETATM 3863  H2  SPC   640      -1.816 -13.370  40.531  1.00  0.00           H  
HETATM 3864  O   SPC   641       3.348  -4.398  38.864  1.00  0.00           O  
HETATM 3865  H1  SPC   641       3.826  -3.532  38.717  1.00  0.00           H  
HETATM 3866  H2  SPC   641       3.292  -4.586  39.844  1.00  0.00           H  
HETATM 3867  O   SPC   642     -19.580 -18.673   5.799  1.00  0.00           O  
HETATM 3868  H1  SPC   642     -18.627 -18.529   5.533  1.00  0.00           H  
HETATM 3869  H2  SPC   642     -19.861 -17.954   6.434  1.00  0.00           H  
HETATM 3870  O   SPC   643      -6.601  14.147  -7.737  1.00  0.00           O  
HETATM 3871  H1  SPC   643      -5.967  13.468  -8.108  1.00  0.00           H  
HETATM 3872  H2  SPC   643      -6.555  14.981  -8.288  1.00  0.00           H  
HETATM 3873  O   SPC   644       8.705   7.689 -34.553  1.00  0.00           O  
HETATM 3874  H1  SPC   644       8.395   7.246 -33.712  1.00  0.00           H  
HETATM 3875  H2  SPC   644       7.934   8.151 -34.991  1.00  0.00           H  
HETATM 3876  O   SPC   645      16.272  -8.892  27.959  1.00  0.00           O  
HETATM 3877  H1  SPC   645      15.720  -8.244  27.433  1.00  0.00           H  
HETATM 3878  H2  SPC   645      16.992  -9.267  27.375  1.00  0.00           H  
HETATM 3879  O   SPC   646     -18.667   6.161 -13.886  1.00  0.00           O  
HETATM 3880  H1  SPC   646     -19.656   6.243 -14.011  1.00  0.00           H  
HETATM 3881  H2  SPC   646     -18.327   6.956 -13.384  1.00  0.00           H  
HETATM 3882  O   SPC   647       7.509   2.160 -16.271  1.00  0.00           O  
HETATM 3883  H1  SPC   647       7.465   1.313 -15.742  1.00  0.00           H  
HETATM 3884  H2  SPC   647       6.584   2.448 -16.516  1.00  0.00           H  
HETATM 3885  O   SPC   648      24.373   5.341 -25.576  1.00  0.00           O  
HETATM 3886  H1  SPC   648      24.069   5.789 -26.416  1.00  0.00           H  
HETATM 3887  H2  SPC   648      23.725   5.536 -24.840  1.00  0.00           H  
HETATM 3888  O   SPC   649      -0.187 -15.169 -22.729  1.00  0.00           O  
HETATM 3889  H1  SPC   649      -0.142 -14.949 -23.704  1.00  0.00           H  
HETATM 3890  H2  SPC   649      -0.344 -16.150 -22.616  1.00  0.00           H  
HETATM 3891  O   SPC   650     -10.592  -6.354 -24.674  1.00  0.00           O  
HETATM 3892  H1  SPC   650     -10.311  -5.415 -24.476  1.00  0.00           H  
HETATM 3893  H2  SPC   650     -11.446  -6.554 -24.194  1.00  0.00           H  
HETATM 3894  O   SPC   651     -21.902  12.693 -21.622  1.00  0.00           O  
HETATM 3895  H1  SPC   651     -22.337  13.590 -21.536  1.00  0.00           H  
HETATM 3896  H2  SPC   651     -21.160  12.746 -22.290  1.00  0.00           H  
HETATM 3897  O   SPC   652      15.826  -9.396  39.964  1.00  0.00           O  
HETATM 3898  H1  SPC   652      16.613  -9.402  39.346  1.00  0.00           H  
HETATM 3899  H2  SPC   652      14.982  -9.441  39.429  1.00  0.00           H  
HETATM 3900  O   SPC   653       6.313  -3.883 -15.467  1.00  0.00           O  
HETATM 3901  H1  SPC   653       6.626  -3.270 -16.192  1.00  0.00           H  
HETATM 3902  H2  SPC   653       6.219  -4.810 -15.831  1.00  0.00           H  
HETATM 3903  O   SPC   654      13.911  19.271  -9.434  1.00  0.00           O  
HETATM 3904  H1  SPC   654      13.480  18.384  -9.273  1.00  0.00           H  
HETATM 3905  H2  SPC   654      13.691  19.586 -10.358  1.00  0.00           H  
HETATM 3906  O   SPC   655      14.088 -15.250  65.026  1.00  0.00           O  
HETATM 3907  H1  SPC   655      14.273 -15.277  66.009  1.00  0.00           H  
HETATM 3908  H2  SPC   655      14.630 -14.524  64.604  1.00  0.00           H  
HETATM 3909  O   SPC   656       6.674  -8.728 -16.894  1.00  0.00           O  
HETATM 3910  H1  SPC   656       6.830  -9.067 -17.822  1.00  0.00           H  
HETATM 3911  H2  SPC   656       6.551  -9.502 -16.273  1.00  0.00           H  
HETATM 3912  O   SPC   657      23.837  13.639 -16.755  1.00  0.00           O  
HETATM 3913  H1  SPC   657      23.723  14.553 -16.366  1.00  0.00           H  
HETATM 3914  H2  SPC   657      22.940  13.264 -16.993  1.00  0.00           H  
HETATM 3915  O   SPC   658      -8.989 -12.316  20.860  1.00  0.00           O  
HETATM 3916  H1  SPC   658      -9.828 -12.693  21.254  1.00  0.00           H  
HETATM 3917  H2  SPC   658      -8.958 -12.524  19.882  1.00  0.00           H  
HETATM 3918  O   SPC   659       0.475  17.283  11.631  1.00  0.00           O  
HETATM 3919  H1  SPC   659       1.021  17.595  12.409  1.00  0.00           H  
HETATM 3920  H2  SPC   659      -0.485  17.517  11.783  1.00  0.00           H  
HETATM 3921  O   SPC   660      17.581   4.818  -7.298  1.00  0.00           O  
HETATM 3922  H1  SPC   660      18.165   5.479  -7.769  1.00  0.00           H  
HETATM 3923  H2  SPC   660      17.532   3.975  -7.834  1.00  0.00           H  
HETATM 3924  O   SPC   661     -19.280  -6.735  17.672  1.00  0.00           O  
HETATM 3925  H1  SPC   661     -19.876  -7.053  16.935  1.00  0.00           H  
HETATM 3926  H2  SPC   661     -19.518  -5.793  17.910  1.00  0.00           H  
HETATM 3927  O   SPC   662     -22.551   1.617   0.499  1.00  0.00           O  
HETATM 3928  H1  SPC   662     -22.957   1.120   1.267  1.00  0.00           H  
HETATM 3929  H2  SPC   662     -21.568   1.716   0.649  1.00  0.00           H  
HETATM 3930  O   SPC   663     -16.663  -0.215 -13.406  1.00  0.00           O  
HETATM 3931  H1  SPC   663     -16.179   0.303 -14.111  1.00  0.00           H  
HETATM 3932  H2  SPC   663     -16.326  -1.156 -13.394  1.00  0.00           H  
HETATM 3933  O   SPC   664     -12.595 -17.099 -24.794  1.00  0.00           O  
HETATM 3934  H1  SPC   664     -13.544 -16.783 -24.775  1.00  0.00           H  
HETATM 3935  H2  SPC   664     -12.552 -18.000 -25.226  1.00  0.00           H  
HETATM 3936  O   SPC   665     -10.564   5.592   6.515  1.00  0.00           O  
HETATM 3937  H1  SPC   665     -11.418   5.447   6.015  1.00  0.00           H  
HETATM 3938  H2  SPC   665      -9.857   4.986   6.151  1.00  0.00           H  
HETATM 3939  O   SPC   666     -13.481   3.783  21.232  1.00  0.00           O  
HETATM 3940  H1  SPC   666     -13.276   3.674  20.259  1.00  0.00           H  
HETATM 3941  H2  SPC   666     -14.254   3.199  21.478  1.00  0.00           H  
HETATM 3942  O   SPC   667       3.144  14.201 -41.834  1.00  0.00           O  
HETATM 3943  H1  SPC   667       2.359  14.467 -41.276  1.00  0.00           H  
HETATM 3944  H2  SPC   667       2.826  13.710 -42.645  1.00  0.00           H  
HETATM 3945  O   SPC   668      16.769  -6.842  23.654  1.00  0.00           O  
HETATM 3946  H1  SPC   668      17.211  -7.161  22.815  1.00  0.00           H  
HETATM 3947  H2  SPC   668      16.496  -5.886  23.543  1.00  0.00           H  
HETATM 3948  O   SPC   669       8.524   4.764  24.552  1.00  0.00           O  
HETATM 3949  H1  SPC   669       8.436   3.867  24.986  1.00  0.00           H  
HETATM 3950  H2  SPC   669       8.061   5.452  25.112  1.00  0.00           H  
HETATM 3951  O   SPC   670      -3.805  23.181   8.461  1.00  0.00           O  
HETATM 3952  H1  SPC   670      -3.777  22.225   8.169  1.00  0.00           H  
HETATM 3953  H2  SPC   670      -4.337  23.715   7.804  1.00  0.00           H  
HETATM 3954  O   SPC   671       4.326 -11.780  54.972  1.00  0.00           O  
HETATM 3955  H1  SPC   671       4.055 -12.553  55.546  1.00  0.00           H  
HETATM 3956  H2  SPC   671       4.264 -12.043  54.009  1.00  0.00           H  
HETATM 3957  O   SPC   672      16.431   6.903  28.754  1.00  0.00           O  
HETATM 3958  H1  SPC   672      17.079   7.088  28.016  1.00  0.00           H  
HETATM 3959  H2  SPC   672      15.826   7.691  28.872  1.00  0.00           H  
HETATM 3960  O   SPC   673      -0.553 -11.069  16.264  1.00  0.00           O  
HETATM 3961  H1  SPC   673      -0.337 -11.623  15.460  1.00  0.00           H  
HETATM 3962  H2  SPC   673      -0.196 -10.144  16.137  1.00  0.00           H  
HETATM 3963  O   SPC   674      -0.893 -21.668   9.361  1.00  0.00           O  
HETATM 3964  H1  SPC   674      -0.884 -22.543   9.845  1.00  0.00           H  
HETATM 3965  H2  SPC   674      -0.082 -21.139   9.611  1.00  0.00           H  
HETATM 3966  O   SPC   675     -17.892 -19.515 -18.932  1.00  0.00           O  
HETATM 3967  H1  SPC   675     -18.292 -18.608 -19.061  1.00  0.00           H  
HETATM 3968  H2  SPC   675     -18.621 -20.201 -18.913  1.00  0.00           H  
HETATM 3969  O   SPC   676      19.727 -26.657  21.603  1.00  0.00           O  
HETATM 3970  H1  SPC   676      19.555 -27.525  21.137  1.00  0.00           H  
HETATM 3971  H2  SPC   676      19.506 -26.751  22.574  1.00  0.00           H  
HETATM 3972  O   SPC   677     -10.602 -13.140  40.751  1.00  0.00           O  
HETATM 3973  H1  SPC   677     -11.275 -12.609  41.266  1.00  0.00           H  
HETATM 3974  H2  SPC   677     -10.186 -12.561  40.050  1.00  0.00           H  
HETATM 3975  O   SPC   678     -17.394  -8.556 -15.900  1.00  0.00           O  
HETATM 3976  H1  SPC   678     -17.931  -7.837 -15.458  1.00  0.00           H  
HETATM 3977  H2  SPC   678     -16.758  -8.143 -16.553  1.00  0.00           H  
HETATM 3978  O   SPC   679       4.365  -5.910  30.340  1.00  0.00           O  
HETATM 3979  H1  SPC   679       4.413  -6.437  31.188  1.00  0.00           H  
HETATM 3980  H2  SPC   679       5.262  -5.909  29.897  1.00  0.00           H  
HETATM 3981  O   SPC   680      -8.872  13.974 -54.973  1.00  0.00           O  
HETATM 3982  H1  SPC   680      -8.976  14.865 -54.530  1.00  0.00           H  
HETATM 3983  H2  SPC   680      -9.425  13.948 -55.805  1.00  0.00           H  
HETATM 3984  O   SPC   681      -2.014  -4.203  33.479  1.00  0.00           O  
HETATM 3985  H1  SPC   681      -2.598  -3.633  32.899  1.00  0.00           H  
HETATM 3986  H2  SPC   681      -1.179  -3.702  33.704  1.00  0.00           H  
HETATM 3987  O   SPC   682     -10.640  21.090 -39.455  1.00  0.00           O  
HETATM 3988  H1  SPC   682     -10.435  21.631 -38.639  1.00  0.00           H  
HETATM 3989  H2  SPC   682     -11.163  20.278 -39.195  1.00  0.00           H  
HETATM 3990  O   SPC   683     -19.192  22.098  -8.458  1.00  0.00           O  
HETATM 3991  H1  SPC   683     -18.205  21.941  -8.502  1.00  0.00           H  
HETATM 3992  H2  SPC   683     -19.538  21.796  -7.570  1.00  0.00           H  
HETATM 3993  O   SPC   684      -2.813  16.896   2.816  1.00  0.00           O  
HETATM 3994  H1  SPC   684      -1.821  16.775   2.841  1.00  0.00           H  
HETATM 3995  H2  SPC   684      -3.259  16.001   2.836  1.00  0.00           H  
HETATM 3996  O   SPC   685       9.732  17.259  16.014  1.00  0.00           O  
HETATM 3997  H1  SPC   685      10.632  17.587  16.301  1.00  0.00           H  
HETATM 3998  H2  SPC   685       9.471  16.471  16.572  1.00  0.00           H  
HETATM 3999  O   SPC   686     -20.210  23.653 -10.626  1.00  0.00           O  
HETATM 4000  H1  SPC   686     -19.878  23.327  -9.741  1.00  0.00           H  
HETATM 4001  H2  SPC   686     -19.433  23.914 -11.198  1.00  0.00           H  
HETATM 4002  O   SPC   687      13.521  14.684  -2.859  1.00  0.00           O  
HETATM 4003  H1  SPC   687      14.195  14.913  -2.156  1.00  0.00           H  
HETATM 4004  H2  SPC   687      12.844  14.054  -2.480  1.00  0.00           H  
HETATM 4005  O   SPC   688      -4.605   9.297 -23.255  1.00  0.00           O  
HETATM 4006  H1  SPC   688      -4.988   9.492 -22.353  1.00  0.00           H  
HETATM 4007  H2  SPC   688      -5.264   9.557 -23.961  1.00  0.00           H  
HETATM 4008  O   SPC   689      -3.117  10.788 -19.194  1.00  0.00           O  
HETATM 4009  H1  SPC   689      -2.511  10.949 -19.974  1.00  0.00           H  
HETATM 4010  H2  SPC   689      -3.673  11.603 -19.031  1.00  0.00           H  
HETATM 4011  O   SPC   690      16.394  -9.598  52.937  1.00  0.00           O  
HETATM 4012  H1  SPC   690      16.446  -9.779  53.919  1.00  0.00           H  
HETATM 4013  H2  SPC   690      15.556 -10.000  52.568  1.00  0.00           H  
HETATM 4014  O   SPC   691     -10.150   5.736  13.061  1.00  0.00           O  
HETATM 4015  H1  SPC   691      -9.417   5.606  13.730  1.00  0.00           H  
HETATM 4016  H2  SPC   691     -10.826   5.006  13.162  1.00  0.00           H  
HETATM 4017  O   SPC   692      -2.615  25.401  11.216  1.00  0.00           O  
HETATM 4018  H1  SPC   692      -2.442  26.350  11.480  1.00  0.00           H  
HETATM 4019  H2  SPC   692      -2.490  25.301  10.229  1.00  0.00           H  
HETATM 4020  O   SPC   693     -21.938   7.009   8.414  1.00  0.00           O  
HETATM 4021  H1  SPC   693     -21.108   6.993   7.856  1.00  0.00           H  
HETATM 4022  H2  SPC   693     -21.824   7.661   9.163  1.00  0.00           H  
HETATM 4023  O   SPC   694     -12.738  17.397 -64.767  1.00  0.00           O  
HETATM 4024  H1  SPC   694     -12.556  16.537 -65.243  1.00  0.00           H  
HETATM 4025  H2  SPC   694     -12.890  17.216 -63.796  1.00  0.00           H  
HETATM 4026  O   SPC   695      -7.253  -4.643 -34.466  1.00  0.00           O  
HETATM 4027  H1  SPC   695      -6.796  -3.867 -34.031  1.00  0.00           H  
HETATM 4028  H2  SPC   695      -6.931  -4.733 -35.409  1.00  0.00           H  
HETATM 4029  O   SPC   696      -8.860   4.074 -44.433  1.00  0.00           O  
HETATM 4030  H1  SPC   696      -9.192   4.420 -43.556  1.00  0.00           H  
HETATM 4031  H2  SPC   696      -8.521   3.140 -44.316  1.00  0.00           H  
HETATM 4032  O   SPC   697       4.516  -7.418  32.628  1.00  0.00           O  
HETATM 4033  H1  SPC   697       4.406  -8.412  32.616  1.00  0.00           H  
HETATM 4034  H2  SPC   697       4.063  -7.043  33.437  1.00  0.00           H  
HETATM 4035  O   SPC   698      14.231 -10.202  46.900  1.00  0.00           O  
HETATM 4036  H1  SPC   698      15.010 -10.593  47.390  1.00  0.00           H  
HETATM 4037  H2  SPC   698      14.242 -10.517  45.950  1.00  0.00           H  
HETATM 4038  O   SPC   699       9.339  -4.162 -18.771  1.00  0.00           O  
HETATM 4039  H1  SPC   699       8.340  -4.183 -18.747  1.00  0.00           H  
HETATM 4040  H2  SPC   699       9.644  -3.303 -19.185  1.00  0.00           H  
HETATM 4041  O   SPC   700     -11.221  12.597 -19.905  1.00  0.00           O  
HETATM 4042  H1  SPC   700     -11.864  13.152 -19.377  1.00  0.00           H  
HETATM 4043  H2  SPC   700     -10.287  12.792 -19.604  1.00  0.00           H  
HETATM 4044  O   SPC   701      12.083 -28.520   3.174  1.00  0.00           O  
HETATM 4045  H1  SPC   701      11.506 -29.215   2.744  1.00  0.00           H  
HETATM 4046  H2  SPC   701      11.611 -28.141   3.970  1.00  0.00           H  
HETATM 4047  O   SPC   702       4.141 -17.022   5.645  1.00  0.00           O  
HETATM 4048  H1  SPC   702       4.178 -16.582   4.748  1.00  0.00           H  
HETATM 4049  H2  SPC   702       3.435 -16.584   6.202  1.00  0.00           H  
HETATM 4050  O   SPC   703       1.059 -11.948  39.993  1.00  0.00           O  
HETATM 4051  H1  SPC   703       1.995 -12.245  39.805  1.00  0.00           H  
HETATM 4052  H2  SPC   703       0.767 -11.299  39.291  1.00  0.00           H  
HETATM 4053  O   SPC   704      -4.462  22.504 -13.936  1.00  0.00           O  
HETATM 4054  H1  SPC   704      -5.205  23.070 -13.579  1.00  0.00           H  
HETATM 4055  H2  SPC   704      -4.322  21.719 -13.333  1.00  0.00           H  
HETATM 4056  O   SPC   705       3.068 -14.891  15.859  1.00  0.00           O  
HETATM 4057  H1  SPC   705       3.916 -15.035  15.348  1.00  0.00           H  
HETATM 4058  H2  SPC   705       3.210 -15.140  16.817  1.00  0.00           H  
HETATM 4059  O   SPC   706       2.843  23.454  -7.528  1.00  0.00           O  
HETATM 4060  H1  SPC   706       2.299  22.871  -6.925  1.00  0.00           H  
HETATM 4061  H2  SPC   706       3.060  22.955  -8.368  1.00  0.00           H  
HETATM 4062  O   SPC   707       4.582   5.027 -24.501  1.00  0.00           O  
HETATM 4063  H1  SPC   707       3.726   5.455 -24.791  1.00  0.00           H  
HETATM 4064  H2  SPC   707       4.601   4.076 -24.810  1.00  0.00           H  
HETATM 4065  O   SPC   708     -23.748  -6.071   4.135  1.00  0.00           O  
HETATM 4066  H1  SPC   708     -23.347  -6.873   3.692  1.00  0.00           H  
HETATM 4067  H2  SPC   708     -24.671  -5.922   3.781  1.00  0.00           H  
HETATM 4068  O   SPC   709       9.004   6.170  34.074  1.00  0.00           O  
HETATM 4069  H1  SPC   709       8.337   5.599  33.596  1.00  0.00           H  
HETATM 4070  H2  SPC   709       9.490   6.741  33.412  1.00  0.00           H  
HETATM 4071  O   SPC   710       1.710 -20.593   9.797  1.00  0.00           O  
HETATM 4072  H1  SPC   710       2.378 -21.031   9.196  1.00  0.00           H  
HETATM 4073  H2  SPC   710       1.787 -19.599   9.713  1.00  0.00           H  
HETATM 4074  O   SPC   711      26.028   4.848 -13.905  1.00  0.00           O  
HETATM 4075  H1  SPC   711      26.873   4.574 -14.364  1.00  0.00           H  
HETATM 4076  H2  SPC   711      25.847   4.227 -13.142  1.00  0.00           H  
HETATM 4077  O   SPC   712       0.516  11.047 -18.354  1.00  0.00           O  
HETATM 4078  H1  SPC   712       0.572  11.847 -18.951  1.00  0.00           H  
HETATM 4079  H2  SPC   712       1.416  10.859 -17.963  1.00  0.00           H  
HETATM 4080  O   SPC   713      -3.900 -19.533   0.523  1.00  0.00           O  
HETATM 4081  H1  SPC   713      -4.886 -19.471   0.675  1.00  0.00           H  
HETATM 4082  H2  SPC   713      -3.628 -18.875  -0.179  1.00  0.00           H  
HETATM 4083  O   SPC   714     -14.848 -17.899 -31.824  1.00  0.00           O  
HETATM 4084  H1  SPC   714     -14.683 -16.915 -31.900  1.00  0.00           H  
HETATM 4085  H2  SPC   714     -14.685 -18.333 -32.710  1.00  0.00           H  
HETATM 4086  O   SPC   715      13.136  -3.455 -20.284  1.00  0.00           O  
HETATM 4087  H1  SPC   715      13.450  -2.903 -21.057  1.00  0.00           H  
HETATM 4088  H2  SPC   715      13.481  -4.388 -20.380  1.00  0.00           H  
HETATM 4089  O   SPC   716     -13.711  -7.433  15.518  1.00  0.00           O  
HETATM 4090  H1  SPC   716     -13.219  -7.774  14.717  1.00  0.00           H  
HETATM 4091  H2  SPC   716     -13.766  -8.155  16.207  1.00  0.00           H  
HETATM 4092  O   SPC   717      14.826  17.116  25.130  1.00  0.00           O  
HETATM 4093  H1  SPC   717      14.885  16.480  25.899  1.00  0.00           H  
HETATM 4094  H2  SPC   717      14.175  17.843  25.349  1.00  0.00           H  
HETATM 4095  O   SPC   718      11.510  -9.946  53.428  1.00  0.00           O  
HETATM 4096  H1  SPC   718      12.312 -10.149  53.990  1.00  0.00           H  
HETATM 4097  H2  SPC   718      10.997  -9.193  53.841  1.00  0.00           H  
HETATM 4098  O   SPC   719      -1.136 -15.412   6.848  1.00  0.00           O  
HETATM 4099  H1  SPC   719      -1.501 -16.258   6.461  1.00  0.00           H  
HETATM 4100  H2  SPC   719      -0.164 -15.335   6.625  1.00  0.00           H  
HETATM 4101  O   SPC   720      13.380   6.238  30.345  1.00  0.00           O  
HETATM 4102  H1  SPC   720      13.668   7.146  30.043  1.00  0.00           H  
HETATM 4103  H2  SPC   720      12.804   5.820  29.642  1.00  0.00           H  
HETATM 4104  O   SPC   721     -15.312  -6.739 -38.847  1.00  0.00           O  
HETATM 4105  H1  SPC   721     -14.825  -5.890 -39.050  1.00  0.00           H  
HETATM 4106  H2  SPC   721     -14.959  -7.130 -37.997  1.00  0.00           H  
HETATM 4107  O   SPC   722     -12.509  21.642   1.276  1.00  0.00           O  
HETATM 4108  H1  SPC   722     -12.808  20.890   1.864  1.00  0.00           H  
HETATM 4109  H2  SPC   722     -12.942  22.492   1.576  1.00  0.00           H  
HETATM 4110  O   SPC   723     -11.502  -6.265  35.364  1.00  0.00           O  
HETATM 4111  H1  SPC   723     -10.757  -6.700  34.858  1.00  0.00           H  
HETATM 4112  H2  SPC   723     -12.376  -6.504  34.941  1.00  0.00           H  
HETATM 4113  O   SPC   724      18.711 -19.397   9.431  1.00  0.00           O  
HETATM 4114  H1  SPC   724      19.052 -20.090  10.066  1.00  0.00           H  
HETATM 4115  H2  SPC   724      19.483 -18.934   8.997  1.00  0.00           H  
HETATM 4116  O   SPC   725     -12.080   5.463  -5.450  1.00  0.00           O  
HETATM 4117  H1  SPC   725     -12.166   5.576  -6.440  1.00  0.00           H  
HETATM 4118  H2  SPC   725     -12.812   4.868  -5.117  1.00  0.00           H  
HETATM 4119  O   SPC   726      15.730  -3.375  -6.800  1.00  0.00           O  
HETATM 4120  H1  SPC   726      14.811  -3.112  -7.095  1.00  0.00           H  
HETATM 4121  H2  SPC   726      16.080  -2.696  -6.154  1.00  0.00           H  
HETATM 4122  O   SPC   727     -17.481 -12.799  33.007  1.00  0.00           O  
HETATM 4123  H1  SPC   727     -17.335 -11.810  33.035  1.00  0.00           H  
HETATM 4124  H2  SPC   727     -17.634 -13.087  32.062  1.00  0.00           H  
HETATM 4125  O   SPC   728      -3.799  -5.853 -20.852  1.00  0.00           O  
HETATM 4126  H1  SPC   728      -3.353  -5.011 -21.156  1.00  0.00           H  
HETATM 4127  H2  SPC   728      -3.591  -6.591 -21.494  1.00  0.00           H  
HETATM 4128  O   SPC   729     -14.175 -17.042  15.760  1.00  0.00           O  
HETATM 4129  H1  SPC   729     -13.461 -17.104  16.458  1.00  0.00           H  
HETATM 4130  H2  SPC   729     -15.001 -17.502  16.087  1.00  0.00           H  
HETATM 4131  O   SPC   730       4.606   0.957 -30.389  1.00  0.00           O  
HETATM 4132  H1  SPC   730       4.716   1.936 -30.220  1.00  0.00           H  
HETATM 4133  H2  SPC   730       5.231   0.671 -31.116  1.00  0.00           H  
HETATM 4134  O   SPC   731      -0.887   7.653 -46.050  1.00  0.00           O  
HETATM 4135  H1  SPC   731      -0.586   8.314 -46.737  1.00  0.00           H  
HETATM 4136  H2  SPC   731      -1.878   7.716 -45.937  1.00  0.00           H  
HETATM 4137  O   SPC   732      17.249 -13.152  30.762  1.00  0.00           O  
HETATM 4138  H1  SPC   732      16.341 -13.374  31.117  1.00  0.00           H  
HETATM 4139  H2  SPC   732      17.303 -12.172  30.572  1.00  0.00           H  
HETATM 4140  O   SPC   733     -23.871 -13.737  14.818  1.00  0.00           O  
HETATM 4141  H1  SPC   733     -24.222 -14.412  14.168  1.00  0.00           H  
HETATM 4142  H2  SPC   733     -22.917 -13.946  15.033  1.00  0.00           H  
HETATM 4143  O   SPC   734     -12.620 -14.643  31.692  1.00  0.00           O  
HETATM 4144  H1  SPC   734     -12.216 -15.493  31.354  1.00  0.00           H  
HETATM 4145  H2  SPC   734     -12.162 -14.369  32.537  1.00  0.00           H  
HETATM 4146  O   SPC   735      16.567  -5.748  -5.653  1.00  0.00           O  
HETATM 4147  H1  SPC   735      17.196  -5.460  -4.931  1.00  0.00           H  
HETATM 4148  H2  SPC   735      16.203  -4.942  -6.119  1.00  0.00           H  
HETATM 4149  O   SPC   736      14.617  -0.561 -20.373  1.00  0.00           O  
HETATM 4150  H1  SPC   736      15.259   0.137 -20.687  1.00  0.00           H  
HETATM 4151  H2  SPC   736      15.023  -1.467 -20.496  1.00  0.00           H  
HETATM 4152  O   SPC   737     -21.159  24.706 -24.595  1.00  0.00           O  
HETATM 4153  H1  SPC   737     -21.771  25.496 -24.546  1.00  0.00           H  
HETATM 4154  H2  SPC   737     -21.013  24.339 -23.677  1.00  0.00           H  
HETATM 4155  O   SPC   738       8.612   7.927  -8.746  1.00  0.00           O  
HETATM 4156  H1  SPC   738       7.843   8.427  -8.348  1.00  0.00           H  
HETATM 4157  H2  SPC   738       9.469   8.272  -8.362  1.00  0.00           H  
HETATM 4158  O   SPC   739      15.514  -2.315  19.783  1.00  0.00           O  
HETATM 4159  H1  SPC   739      15.122  -1.426  19.547  1.00  0.00           H  
HETATM 4160  H2  SPC   739      14.797  -3.012  19.764  1.00  0.00           H  
HETATM 4161  O   SPC   740      16.084 -24.030  33.203  1.00  0.00           O  
HETATM 4162  H1  SPC   740      15.579 -24.893  33.233  1.00  0.00           H  
HETATM 4163  H2  SPC   740      16.378 -23.848  32.264  1.00  0.00           H  
HETATM 4164  O   SPC   741      14.416   4.937 -19.551  1.00  0.00           O  
HETATM 4165  H1  SPC   741      14.207   4.144 -18.978  1.00  0.00           H  
HETATM 4166  H2  SPC   741      14.337   4.683 -20.514  1.00  0.00           H  
HETATM 4167  O   SPC   742      21.826  11.996 -32.074  1.00  0.00           O  
HETATM 4168  H1  SPC   742      21.199  12.576 -32.594  1.00  0.00           H  
HETATM 4169  H2  SPC   742      22.753  12.367 -32.137  1.00  0.00           H  
HETATM 4170  O   SPC   743      19.897 -14.040  13.488  1.00  0.00           O  
HETATM 4171  H1  SPC   743      18.988 -14.458  13.481  1.00  0.00           H  
HETATM 4172  H2  SPC   743      20.421 -14.394  14.263  1.00  0.00           H  
HETATM 4173  O   SPC   744      11.904  -5.896  -9.163  1.00  0.00           O  
HETATM 4174  H1  SPC   744      12.544  -6.500  -9.637  1.00  0.00           H  
HETATM 4175  H2  SPC   744      12.140  -4.943  -9.355  1.00  0.00           H  
HETATM 4176  O   SPC   745     -10.251  -0.899  26.528  1.00  0.00           O  
HETATM 4177  H1  SPC   745     -10.621  -0.712  27.438  1.00  0.00           H  
HETATM 4178  H2  SPC   745     -10.699  -1.706  26.145  1.00  0.00           H  
HETATM 4179  O   SPC   746     -13.285  23.229 -16.429  1.00  0.00           O  
HETATM 4180  H1  SPC   746     -14.001  22.900 -15.813  1.00  0.00           H  
HETATM 4181  H2  SPC   746     -12.753  23.941 -15.970  1.00  0.00           H  
HETATM 4182  O   SPC   747     -17.435 -16.340   8.057  1.00  0.00           O  
HETATM 4183  H1  SPC   747     -17.748 -17.283   8.172  1.00  0.00           H  
HETATM 4184  H2  SPC   747     -16.656 -16.172   8.662  1.00  0.00           H  
HETATM 4185  O   SPC   748       4.616 -20.588  -3.457  1.00  0.00           O  
HETATM 4186  H1  SPC   748       3.663 -20.750  -3.201  1.00  0.00           H  
HETATM 4187  H2  SPC   748       5.181 -21.348  -3.137  1.00  0.00           H  
HETATM 4188  O   SPC   749     -20.514  -0.027 -14.913  1.00  0.00           O  
HETATM 4189  H1  SPC   749     -21.365  -0.393 -14.535  1.00  0.00           H  
HETATM 4190  H2  SPC   749     -20.332   0.872 -14.515  1.00  0.00           H  
HETATM 4191  O   SPC   750       8.361  17.603  -4.519  1.00  0.00           O  
HETATM 4192  H1  SPC   750       7.922  16.884  -5.058  1.00  0.00           H  
HETATM 4193  H2  SPC   750       8.030  17.562  -3.577  1.00  0.00           H  
HETATM 4194  O   SPC   751      -5.031  -9.037  31.227  1.00  0.00           O  
HETATM 4195  H1  SPC   751      -5.327  -9.951  30.952  1.00  0.00           H  
HETATM 4196  H2  SPC   751      -5.161  -8.927  32.213  1.00  0.00           H  
HETATM 4197  O   SPC   752      -3.412   4.122  18.301  1.00  0.00           O  
HETATM 4198  H1  SPC   752      -3.054   4.762  18.981  1.00  0.00           H  
HETATM 4199  H2  SPC   752      -2.696   3.472  18.046  1.00  0.00           H  
HETATM 4200  O   SPC   753      -1.263  11.104 -46.563  1.00  0.00           O  
HETATM 4201  H1  SPC   753      -1.811  10.751 -47.321  1.00  0.00           H  
HETATM 4202  H2  SPC   753      -0.453  11.566 -46.924  1.00  0.00           H  
HETATM 4203  O   SPC   754     -10.614  12.510   4.481  1.00  0.00           O  
HETATM 4204  H1  SPC   754     -11.235  13.165   4.049  1.00  0.00           H  
HETATM 4205  H2  SPC   754     -10.038  12.087   3.782  1.00  0.00           H  
HETATM 4206  O   SPC   755     -17.114 -15.193 -17.719  1.00  0.00           O  
HETATM 4207  H1  SPC   755     -17.991 -14.902 -18.101  1.00  0.00           H  
HETATM 4208  H2  SPC   755     -17.232 -15.428 -16.754  1.00  0.00           H  
HETATM 4209  O   SPC   756      -8.633 -22.127   3.957  1.00  0.00           O  
HETATM 4210  H1  SPC   756      -9.466 -22.319   3.438  1.00  0.00           H  
HETATM 4211  H2  SPC   756      -8.548 -21.141   4.098  1.00  0.00           H  
HETATM 4212  O   SPC   757      -7.859   4.550  21.441  1.00  0.00           O  
HETATM 4213  H1  SPC   757      -7.257   3.857  21.839  1.00  0.00           H  
HETATM 4214  H2  SPC   757      -7.354   5.075  20.756  1.00  0.00           H  
HETATM 4215  O   SPC   758      18.064 -10.700  30.071  1.00  0.00           O  
HETATM 4216  H1  SPC   758      18.320  -9.820  30.470  1.00  0.00           H  
HETATM 4217  H2  SPC   758      17.595 -10.548  29.201  1.00  0.00           H  
HETATM 4218  O   SPC   759      13.822  15.718  16.730  1.00  0.00           O  
HETATM 4219  H1  SPC   759      13.614  15.369  17.644  1.00  0.00           H  
HETATM 4220  H2  SPC   759      14.777  15.521  16.508  1.00  0.00           H  
HETATM 4221  O   SPC   760      18.533 -19.610  22.566  1.00  0.00           O  
HETATM 4222  H1  SPC   760      18.982 -20.059  21.794  1.00  0.00           H  
HETATM 4223  H2  SPC   760      19.166 -18.963  22.990  1.00  0.00           H  
HETATM 4224  O   SPC   761      14.506  -2.639  43.595  1.00  0.00           O  
HETATM 4225  H1  SPC   761      15.278  -2.968  44.138  1.00  0.00           H  
HETATM 4226  H2  SPC   761      14.130  -3.394  43.057  1.00  0.00           H  
HETATM 4227  O   SPC   762     -19.587  -5.118  11.895  1.00  0.00           O  
HETATM 4228  H1  SPC   762     -19.308  -5.504  12.775  1.00  0.00           H  
HETATM 4229  H2  SPC   762     -20.358  -4.496  12.033  1.00  0.00           H  
HETATM 4230  O   SPC   763      19.645  -6.327  16.328  1.00  0.00           O  
HETATM 4231  H1  SPC   763      19.725  -5.369  16.604  1.00  0.00           H  
HETATM 4232  H2  SPC   763      20.518  -6.640  15.955  1.00  0.00           H  
HETATM 4233  O   SPC   764      13.304  14.913  19.211  1.00  0.00           O  
HETATM 4234  H1  SPC   764      13.756  14.501  20.001  1.00  0.00           H  
HETATM 4235  H2  SPC   764      13.271  15.906  19.325  1.00  0.00           H  
HETATM 4236  O   SPC   765      12.089 -17.206  47.011  1.00  0.00           O  
HETATM 4237  H1  SPC   765      11.873 -16.233  46.931  1.00  0.00           H  
HETATM 4238  H2  SPC   765      12.537 -17.378  47.888  1.00  0.00           H  
HETATM 4239  O   SPC   766     -16.571 -17.004  13.032  1.00  0.00           O  
HETATM 4240  H1  SPC   766     -16.569 -16.188  13.609  1.00  0.00           H  
HETATM 4241  H2  SPC   766     -17.445 -17.069  12.550  1.00  0.00           H  
HETATM 4242  O   SPC   767     -18.250  -2.272 -26.236  1.00  0.00           O  
HETATM 4243  H1  SPC   767     -18.772  -2.869 -25.627  1.00  0.00           H  
HETATM 4244  H2  SPC   767     -18.125  -1.380 -25.802  1.00  0.00           H  
HETATM 4245  O   SPC   768      -0.147  21.694  -3.852  1.00  0.00           O  
HETATM 4246  H1  SPC   768      -1.102  21.752  -4.143  1.00  0.00           H  
HETATM 4247  H2  SPC   768      -0.105  21.654  -2.854  1.00  0.00           H  
HETATM 4248  O   SPC   769     -21.635  25.975 -11.468  1.00  0.00           O  
HETATM 4249  H1  SPC   769     -21.106  26.813 -11.598  1.00  0.00           H  
HETATM 4250  H2  SPC   769     -21.050  25.271 -11.065  1.00  0.00           H  
HETATM 4251  O   SPC   770       3.878  20.212 -16.346  1.00  0.00           O  
HETATM 4252  H1  SPC   770       4.427  20.808 -15.760  1.00  0.00           H  
HETATM 4253  H2  SPC   770       4.293  19.302 -16.377  1.00  0.00           H  
HETATM 4254  O   SPC   771       3.682 -14.727  27.202  1.00  0.00           O  
HETATM 4255  H1  SPC   771       3.929 -15.519  27.762  1.00  0.00           H  
HETATM 4256  H2  SPC   771       2.896 -14.263  27.611  1.00  0.00           H  
HETATM 4257  O   SPC   772      10.865 -10.345  56.668  1.00  0.00           O  
HETATM 4258  H1  SPC   772      10.286  -9.635  57.069  1.00  0.00           H  
HETATM 4259  H2  SPC   772      10.322 -10.904  56.041  1.00  0.00           H  
HETATM 4260  O   SPC   773       1.940  12.210  15.612  1.00  0.00           O  
HETATM 4261  H1  SPC   773       2.348  12.862  16.250  1.00  0.00           H  
HETATM 4262  H2  SPC   773       1.321  12.693  14.992  1.00  0.00           H  
HETATM 4263  O   SPC   774     -10.291  -1.983  15.602  1.00  0.00           O  
HETATM 4264  H1  SPC   774      -9.318  -2.041  15.821  1.00  0.00           H  
HETATM 4265  H2  SPC   774     -10.583  -1.026  15.629  1.00  0.00           H  
HETATM 4266  O   SPC   775      17.172  11.560  -9.054  1.00  0.00           O  
HETATM 4267  H1  SPC   775      17.727  12.369  -8.860  1.00  0.00           H  
HETATM 4268  H2  SPC   775      16.371  11.555  -8.455  1.00  0.00           H  
HETATM 4269  O   SPC   776      17.942  18.834  -3.372  1.00  0.00           O  
HETATM 4270  H1  SPC   776      17.479  19.351  -2.651  1.00  0.00           H  
HETATM 4271  H2  SPC   776      18.073  19.421  -4.171  1.00  0.00           H  
HETATM 4272  O   SPC   777     -13.613   5.524  10.306  1.00  0.00           O  
HETATM 4273  H1  SPC   777     -13.582   5.031  11.175  1.00  0.00           H  
HETATM 4274  H2  SPC   777     -12.695   5.560   9.910  1.00  0.00           H  
HETATM 4275  O   SPC   778      -0.982  14.268   9.084  1.00  0.00           O  
HETATM 4276  H1  SPC   778      -1.339  13.487   8.571  1.00  0.00           H  
HETATM 4277  H2  SPC   778      -1.279  15.117   8.648  1.00  0.00           H  
HETATM 4278  O   SPC   779       3.494 -12.576  52.339  1.00  0.00           O  
HETATM 4279  H1  SPC   779       2.664 -12.943  52.758  1.00  0.00           H  
HETATM 4280  H2  SPC   779       3.820 -13.208  51.637  1.00  0.00           H  
HETATM 4281  O   SPC   780      14.480  -2.554 -17.053  1.00  0.00           O  
HETATM 4282  H1  SPC   780      15.386  -2.975 -17.037  1.00  0.00           H  
HETATM 4283  H2  SPC   780      14.216  -2.366 -18.000  1.00  0.00           H  
HETATM 4284  O   SPC   781     -24.770  17.043  -1.933  1.00  0.00           O  
HETATM 4285  H1  SPC   781     -25.335  17.015  -1.109  1.00  0.00           H  
HETATM 4286  H2  SPC   781     -23.815  16.872  -1.689  1.00  0.00           H  
HETATM 4287  O   SPC   782      12.917  -4.577  45.182  1.00  0.00           O  
HETATM 4288  H1  SPC   782      13.203  -3.667  44.882  1.00  0.00           H  
HETATM 4289  H2  SPC   782      13.250  -4.742  46.110  1.00  0.00           H  
HETATM 4290  O   SPC   783       4.385   6.040 -36.451  1.00  0.00           O  
HETATM 4291  H1  SPC   783       3.535   6.205 -35.951  1.00  0.00           H  
HETATM 4292  H2  SPC   783       5.030   6.783 -36.267  1.00  0.00           H  
HETATM 4293  O   SPC   784     -23.066 -16.395   0.217  1.00  0.00           O  
HETATM 4294  H1  SPC   784     -22.958 -17.342   0.520  1.00  0.00           H  
HETATM 4295  H2  SPC   784     -23.882 -16.320  -0.358  1.00  0.00           H  
HETATM 4296  O   SPC   785      16.002 -12.094  16.272  1.00  0.00           O  
HETATM 4297  H1  SPC   785      15.890 -11.303  16.874  1.00  0.00           H  
HETATM 4298  H2  SPC   785      16.429 -11.803  15.416  1.00  0.00           H  
HETATM 4299  O   SPC   786      -7.677 -16.076   2.459  1.00  0.00           O  
HETATM 4300  H1  SPC   786      -7.311 -15.576   1.674  1.00  0.00           H  
HETATM 4301  H2  SPC   786      -6.947 -16.612   2.882  1.00  0.00           H  
HETATM 4302  O   SPC   787       6.881  14.869  18.737  1.00  0.00           O  
HETATM 4303  H1  SPC   787       6.707  13.905  18.538  1.00  0.00           H  
HETATM 4304  H2  SPC   787       6.937  15.001  19.727  1.00  0.00           H  
HETATM 4305  O   SPC   788     -17.698  10.137  -8.875  1.00  0.00           O  
HETATM 4306  H1  SPC   788     -18.675  10.271  -9.042  1.00  0.00           H  
HETATM 4307  H2  SPC   788     -17.547   9.974  -7.900  1.00  0.00           H  
HETATM 4308  O   SPC   789      -6.012 -12.750  44.436  1.00  0.00           O  
HETATM 4309  H1  SPC   789      -6.762 -12.133  44.675  1.00  0.00           H  
HETATM 4310  H2  SPC   789      -6.190 -13.160  43.542  1.00  0.00           H  
HETATM 4311  O   SPC   790       6.345   7.484 -39.611  1.00  0.00           O  
HETATM 4312  H1  SPC   790       5.440   7.062 -39.668  1.00  0.00           H  
HETATM 4313  H2  SPC   790       6.880   7.237 -40.420  1.00  0.00           H  
HETATM 4314  O   SPC   791     -13.232  17.607 -41.786  1.00  0.00           O  
HETATM 4315  H1  SPC   791     -13.737  18.277 -41.242  1.00  0.00           H  
HETATM 4316  H2  SPC   791     -12.257  17.673 -41.574  1.00  0.00           H  
HETATM 4317  O   SPC   792     -20.257  -1.266  -0.559  1.00  0.00           O  
HETATM 4318  H1  SPC   792     -20.555  -1.151   0.389  1.00  0.00           H  
HETATM 4319  H2  SPC   792     -21.055  -1.417  -1.143  1.00  0.00           H  
HETATM 4320  O   SPC   793     -15.561  19.915 -22.807  1.00  0.00           O  
HETATM 4321  H1  SPC   793     -14.934  19.607 -22.091  1.00  0.00           H  
HETATM 4322  H2  SPC   793     -15.484  20.906 -22.914  1.00  0.00           H  
HETATM 4323  O   SPC   794      12.609 -12.976 -10.061  1.00  0.00           O  
HETATM 4324  H1  SPC   794      11.720 -12.832  -9.627  1.00  0.00           H  
HETATM 4325  H2  SPC   794      13.092 -13.717  -9.593  1.00  0.00           H  
HETATM 4326  O   SPC   795      11.577 -16.850  27.213  1.00  0.00           O  
HETATM 4327  H1  SPC   795      12.459 -17.271  27.425  1.00  0.00           H  
HETATM 4328  H2  SPC   795      11.726 -15.953  26.799  1.00  0.00           H  
HETATM 4329  O   SPC   796      -5.031  -2.319 -15.215  1.00  0.00           O  
HETATM 4330  H1  SPC   796      -5.306  -2.127 -16.157  1.00  0.00           H  
HETATM 4331  H2  SPC   796      -5.231  -3.275 -14.998  1.00  0.00           H  
HETATM 4332  O   SPC   797     -14.391 -20.012 -28.049  1.00  0.00           O  
HETATM 4333  H1  SPC   797     -13.911 -20.619 -28.682  1.00  0.00           H  
HETATM 4334  H2  SPC   797     -15.365 -20.239 -28.044  1.00  0.00           H  
HETATM 4335  O   SPC   798      16.966   9.033  -5.916  1.00  0.00           O  
HETATM 4336  H1  SPC   798      16.660   8.167  -6.311  1.00  0.00           H  
HETATM 4337  H2  SPC   798      16.702   9.786  -6.519  1.00  0.00           H  
HETATM 4338  O   SPC   799      10.082 -21.366  24.102  1.00  0.00           O  
HETATM 4339  H1  SPC   799       9.469 -21.065  23.372  1.00  0.00           H  
HETATM 4340  H2  SPC   799       9.593 -21.991  24.711  1.00  0.00           H  
HETATM 4341  O   SPC   800     -17.499 -11.013   1.040  1.00  0.00           O  
HETATM 4342  H1  SPC   800     -17.546 -11.936   0.658  1.00  0.00           H  
HETATM 4343  H2  SPC   800     -18.418 -10.619   1.071  1.00  0.00           H  
HETATM 4344  O   SPC   801     -24.857  -6.958  12.142  1.00  0.00           O  
HETATM 4345  H1  SPC   801     -24.802  -7.873  11.742  1.00  0.00           H  
HETATM 4346  H2  SPC   801     -23.956  -6.687  12.480  1.00  0.00           H  
HETATM 4347  O   SPC   802     -19.749  12.599 -23.471  1.00  0.00           O  
HETATM 4348  H1  SPC   802     -20.395  12.330 -24.185  1.00  0.00           H  
HETATM 4349  H2  SPC   802     -18.963  13.057 -23.887  1.00  0.00           H  
HETATM 4350  O   SPC   803       9.085   3.800  28.157  1.00  0.00           O  
HETATM 4351  H1  SPC   803       9.214   3.049  28.805  1.00  0.00           H  
HETATM 4352  H2  SPC   803       9.024   4.664  28.657  1.00  0.00           H  
HETATM 4353  O   SPC   804      -4.303  13.416 -16.386  1.00  0.00           O  
HETATM 4354  H1  SPC   804      -4.143  13.689 -15.437  1.00  0.00           H  
HETATM 4355  H2  SPC   804      -3.825  14.045 -16.999  1.00  0.00           H  
HETATM 4356  O   SPC   805       3.866   8.189  29.038  1.00  0.00           O  
HETATM 4357  H1  SPC   805       3.920   8.599  28.127  1.00  0.00           H  
HETATM 4358  H2  SPC   805       3.542   8.871  29.693  1.00  0.00           H  
HETATM 4359  O   SPC   806       6.255 -16.093  51.925  1.00  0.00           O  
HETATM 4360  H1  SPC   806       5.852 -15.286  51.493  1.00  0.00           H  
HETATM 4361  H2  SPC   806       7.237 -15.950  52.047  1.00  0.00           H  
HETATM 4362  O   SPC   807     -16.202  -4.546 -29.430  1.00  0.00           O  
HETATM 4363  H1  SPC   807     -15.441  -4.619 -30.074  1.00  0.00           H  
HETATM 4364  H2  SPC   807     -15.888  -4.796 -28.514  1.00  0.00           H  
HETATM 4365  O   SPC   808     -12.079  13.767 -60.498  1.00  0.00           O  
HETATM 4366  H1  SPC   808     -12.439  12.881 -60.207  1.00  0.00           H  
HETATM 4367  H2  SPC   808     -11.311  13.626 -61.123  1.00  0.00           H  
HETATM 4368  O   SPC   809      12.345   4.965   7.948  1.00  0.00           O  
HETATM 4369  H1  SPC   809      12.438   4.262   7.242  1.00  0.00           H  
HETATM 4370  H2  SPC   809      11.455   5.412   7.857  1.00  0.00           H  
HETATM 4371  O   SPC   810     -10.901   0.609 -15.207  1.00  0.00           O  
HETATM 4372  H1  SPC   810     -10.864  -0.268 -15.685  1.00  0.00           H  
HETATM 4373  H2  SPC   810      -9.974   0.901 -14.972  1.00  0.00           H  
HETATM 4374  O   SPC   811       7.503 -19.925  42.566  1.00  0.00           O  
HETATM 4375  H1  SPC   811       7.654 -19.141  43.168  1.00  0.00           H  
HETATM 4376  H2  SPC   811       8.384 -20.301  42.280  1.00  0.00           H  
HETATM 4377  O   SPC   812       8.299  -0.562  27.295  1.00  0.00           O  
HETATM 4378  H1  SPC   812       8.806   0.169  27.752  1.00  0.00           H  
HETATM 4379  H2  SPC   812       8.836  -0.911  26.527  1.00  0.00           H  
HETATM 4380  O   SPC   813      12.452  -6.022   2.136  1.00  0.00           O  
HETATM 4381  H1  SPC   813      13.293  -6.448   1.805  1.00  0.00           H  
HETATM 4382  H2  SPC   813      11.890  -6.708   2.598  1.00  0.00           H  
HETATM 4383  O   SPC   814     -18.774   3.354   3.473  1.00  0.00           O  
HETATM 4384  H1  SPC   814     -18.056   4.040   3.585  1.00  0.00           H  
HETATM 4385  H2  SPC   814     -18.465   2.649   2.835  1.00  0.00           H  
HETATM 4386  O   SPC   815      -3.357 -12.745 -13.718  1.00  0.00           O  
HETATM 4387  H1  SPC   815      -4.169 -12.585 -14.279  1.00  0.00           H  
HETATM 4388  H2  SPC   815      -3.551 -13.460 -13.046  1.00  0.00           H  
HETATM 4389  O   SPC   816      -6.604  10.776  21.054  1.00  0.00           O  
HETATM 4390  H1  SPC   816      -7.302  10.309  21.597  1.00  0.00           H  
HETATM 4391  H2  SPC   816      -7.043  11.284  20.313  1.00  0.00           H  
HETATM 4392  O   SPC   817     -21.742  21.167  -1.786  1.00  0.00           O  
HETATM 4393  H1  SPC   817     -22.220  21.502  -0.974  1.00  0.00           H  
HETATM 4394  H2  SPC   817     -21.320  21.936  -2.266  1.00  0.00           H  
HETATM 4395  O   SPC   818      -2.779 -16.579  12.966  1.00  0.00           O  
HETATM 4396  H1  SPC   818      -3.720 -16.916  12.924  1.00  0.00           H  
HETATM 4397  H2  SPC   818      -2.200 -17.129  12.364  1.00  0.00           H  
HETATM 4398  O   SPC   819      13.692   1.517 -14.644  1.00  0.00           O  
HETATM 4399  H1  SPC   819      14.237   2.287 -14.312  1.00  0.00           H  
HETATM 4400  H2  SPC   819      13.281   1.039 -13.868  1.00  0.00           H  
HETATM 4401  O   SPC   820      13.590   8.062  -9.375  1.00  0.00           O  
HETATM 4402  H1  SPC   820      14.389   7.672  -8.918  1.00  0.00           H  
HETATM 4403  H2  SPC   820      13.866   8.455 -10.251  1.00  0.00           H  
HETATM 4404  O   SPC   821      10.370  24.437  20.750  1.00  0.00           O  
HETATM 4405  H1  SPC   821      11.159  23.823  20.747  1.00  0.00           H  
HETATM 4406  H2  SPC   821       9.695  24.109  21.412  1.00  0.00           H  
HETATM 4407  O   SPC   822     -14.605   8.607 -44.287  1.00  0.00           O  
HETATM 4408  H1  SPC   822     -14.646   9.459 -43.765  1.00  0.00           H  
HETATM 4409  H2  SPC   822     -13.688   8.215 -44.214  1.00  0.00           H  
HETATM 4410  O   SPC   823     -19.400 -19.297 -10.926  1.00  0.00           O  
HETATM 4411  H1  SPC   823     -19.603 -19.119 -11.889  1.00  0.00           H  
HETATM 4412  H2  SPC   823     -18.842 -18.552 -10.561  1.00  0.00           H  
HETATM 4413  O   SPC   824      10.355 -15.989   8.087  1.00  0.00           O  
HETATM 4414  H1  SPC   824      11.201 -16.515   8.171  1.00  0.00           H  
HETATM 4415  H2  SPC   824      10.461 -15.112   8.555  1.00  0.00           H  
HETATM 4416  O   SPC   825      -8.505  -4.134  -8.027  1.00  0.00           O  
HETATM 4417  H1  SPC   825      -7.786  -4.000  -7.345  1.00  0.00           H  
HETATM 4418  H2  SPC   825      -8.378  -5.018  -8.476  1.00  0.00           H  
HETATM 4419  O   SPC   826      -0.710  17.548 -39.999  1.00  0.00           O  
HETATM 4420  H1  SPC   826      -0.615  18.419 -40.482  1.00  0.00           H  
HETATM 4421  H2  SPC   826      -0.705  17.712 -39.013  1.00  0.00           H  
HETATM 4422  O   SPC   827      13.012 -17.013   3.330  1.00  0.00           O  
HETATM 4423  H1  SPC   827      13.775 -17.080   3.973  1.00  0.00           H  
HETATM 4424  H2  SPC   827      12.753 -17.929   3.024  1.00  0.00           H  
HETATM 4425  O   SPC   828      10.873  13.159 -14.297  1.00  0.00           O  
HETATM 4426  H1  SPC   828      11.383  14.019 -14.281  1.00  0.00           H  
HETATM 4427  H2  SPC   828      10.531  12.956 -13.380  1.00  0.00           H  
HETATM 4428  O   SPC   829     -16.850  15.129 -44.151  1.00  0.00           O  
HETATM 4429  H1  SPC   829     -17.467  14.730 -44.830  1.00  0.00           H  
HETATM 4430  H2  SPC   829     -17.337  15.827 -43.628  1.00  0.00           H  
HETATM 4431  O   SPC   830       0.752   3.318 -36.308  1.00  0.00           O  
HETATM 4432  H1  SPC   830       0.813   3.064 -35.343  1.00  0.00           H  
HETATM 4433  H2  SPC   830       0.168   4.123 -36.405  1.00  0.00           H  
HETATM 4434  O   SPC   831      18.882 -16.412  41.227  1.00  0.00           O  
HETATM 4435  H1  SPC   831      18.641 -16.233  40.273  1.00  0.00           H  
HETATM 4436  H2  SPC   831      19.303 -17.316  41.300  1.00  0.00           H  
HETATM 4437  O   SPC   832     -13.954 -12.110  12.898  1.00  0.00           O  
HETATM 4438  H1  SPC   832     -14.182 -11.714  13.787  1.00  0.00           H  
HETATM 4439  H2  SPC   832     -14.253 -13.064  12.872  1.00  0.00           H  
HETATM 4440  O   SPC   833      12.776   7.958 -15.301  1.00  0.00           O  
HETATM 4441  H1  SPC   833      12.762   7.676 -14.342  1.00  0.00           H  
HETATM 4442  H2  SPC   833      12.278   7.289 -15.852  1.00  0.00           H  
HETATM 4443  O   SPC   834      -9.974   8.643 -42.548  1.00  0.00           O  
HETATM 4444  H1  SPC   834      -9.260   8.137 -43.032  1.00  0.00           H  
HETATM 4445  H2  SPC   834     -10.869   8.261 -42.779  1.00  0.00           H  
HETATM 4446  O   SPC   835      -5.413  10.361 -52.042  1.00  0.00           O  
HETATM 4447  H1  SPC   835      -5.884   9.680 -51.482  1.00  0.00           H  
HETATM 4448  H2  SPC   835      -5.975  11.185 -52.108  1.00  0.00           H  
HETATM 4449  O   SPC   836     -11.157  21.083   5.054  1.00  0.00           O  
HETATM 4450  H1  SPC   836     -11.137  20.903   6.037  1.00  0.00           H  
HETATM 4451  H2  SPC   836     -10.976  20.235   4.556  1.00  0.00           H  
HETATM 4452  O   SPC   837     -10.156 -14.170 -27.936  1.00  0.00           O  
HETATM 4453  H1  SPC   837      -9.580 -14.636 -28.608  1.00  0.00           H  
HETATM 4454  H2  SPC   837     -10.573 -13.364 -28.356  1.00  0.00           H  
HETATM 4455  O   SPC   838      -5.358  10.218 -46.930  1.00  0.00           O  
HETATM 4456  H1  SPC   838      -4.509  10.508 -46.487  1.00  0.00           H  
HETATM 4457  H2  SPC   838      -5.178   9.422 -47.507  1.00  0.00           H  
HETATM 4458  O   SPC   839       3.135  -4.513  25.565  1.00  0.00           O  
HETATM 4459  H1  SPC   839       4.128  -4.402  25.529  1.00  0.00           H  
HETATM 4460  H2  SPC   839       2.841  -4.572  26.520  1.00  0.00           H  
HETATM 4461  O   SPC   840       8.423  15.285   1.141  1.00  0.00           O  
HETATM 4462  H1  SPC   840       8.779  16.216   1.221  1.00  0.00           H  
HETATM 4463  H2  SPC   840       7.992  15.168   0.247  1.00  0.00           H  
HETATM 4464  O   SPC   841     -13.128  -1.553 -39.639  1.00  0.00           O  
HETATM 4465  H1  SPC   841     -12.905  -1.078 -38.788  1.00  0.00           H  
HETATM 4466  H2  SPC   841     -14.112  -1.488 -39.809  1.00  0.00           H  
HETATM 4467  O   SPC   842      12.705  -5.651  36.965  1.00  0.00           O  
HETATM 4468  H1  SPC   842      11.764  -5.927  37.162  1.00  0.00           H  
HETATM 4469  H2  SPC   842      13.170  -6.382  36.466  1.00  0.00           H  
HETATM 4470  O   SPC   843       2.276  11.796 -22.792  1.00  0.00           O  
HETATM 4471  H1  SPC   843       2.717  11.883 -23.685  1.00  0.00           H  
HETATM 4472  H2  SPC   843       2.314  12.674 -22.315  1.00  0.00           H  
HETATM 4473  O   SPC   844       7.909   4.107  18.882  1.00  0.00           O  
HETATM 4474  H1  SPC   844       7.670   3.460  19.607  1.00  0.00           H  
HETATM 4475  H2  SPC   844       7.076   4.519  18.514  1.00  0.00           H  
HETATM 4476  O   SPC   845      -0.485  12.460 -13.137  1.00  0.00           O  
HETATM 4477  H1  SPC   845      -0.559  11.882 -13.950  1.00  0.00           H  
HETATM 4478  H2  SPC   845      -0.846  13.370 -13.341  1.00  0.00           H  
HETATM 4479  O   SPC   846       9.835 -10.035  -3.549  1.00  0.00           O  
HETATM 4480  H1  SPC   846       9.281 -10.699  -4.052  1.00  0.00           H  
HETATM 4481  H2  SPC   846      10.113 -10.428  -2.673  1.00  0.00           H  
HETATM 4482  O   SPC   847     -12.360  11.790 -50.239  1.00  0.00           O  
HETATM 4483  H1  SPC   847     -12.948  11.377 -50.935  1.00  0.00           H  
HETATM 4484  H2  SPC   847     -11.630  11.151 -49.998  1.00  0.00           H  
HETATM 4485  O   SPC   848      -2.586  11.232  11.356  1.00  0.00           O  
HETATM 4486  H1  SPC   848      -2.301  10.796  10.502  1.00  0.00           H  
HETATM 4487  H2  SPC   848      -2.161  12.134  11.428  1.00  0.00           H  
HETATM 4488  O   SPC   849       5.485  10.579  27.230  1.00  0.00           O  
HETATM 4489  H1  SPC   849       5.902  11.100  26.485  1.00  0.00           H  
HETATM 4490  H2  SPC   849       6.198  10.262  27.855  1.00  0.00           H  
HETATM 4491  O   SPC   850     -21.814  16.506  -4.544  1.00  0.00           O  
HETATM 4492  H1  SPC   850     -22.090  16.812  -3.633  1.00  0.00           H  
HETATM 4493  H2  SPC   850     -21.391  15.603  -4.479  1.00  0.00           H  
HETATM 4494  O   SPC   851      -4.133  -9.510   7.612  1.00  0.00           O  
HETATM 4495  H1  SPC   851      -4.937  -9.176   8.104  1.00  0.00           H  
HETATM 4496  H2  SPC   851      -4.351 -10.380   7.170  1.00  0.00           H  
HETATM 4497  O   SPC   852      -7.245 -23.357  -4.870  1.00  0.00           O  
HETATM 4498  H1  SPC   852      -7.709 -24.205  -4.615  1.00  0.00           H  
HETATM 4499  H2  SPC   852      -7.719 -22.939  -5.645  1.00  0.00           H  
HETATM 4500  O   SPC   853      -3.646  -1.074 -25.890  1.00  0.00           O  
HETATM 4501  H1  SPC   853      -3.515  -1.957 -25.439  1.00  0.00           H  
HETATM 4502  H2  SPC   853      -4.618  -0.938 -26.080  1.00  0.00           H  
HETATM 4503  O   SPC   854     -14.030  -9.489  17.643  1.00  0.00           O  
HETATM 4504  H1  SPC   854     -15.028  -9.470  17.689  1.00  0.00           H  
HETATM 4505  H2  SPC   854     -13.662  -9.824  18.511  1.00  0.00           H  
HETATM 4506  O   SPC   855      15.728  -0.195  27.091  1.00  0.00           O  
HETATM 4507  H1  SPC   855      14.760  -0.338  26.886  1.00  0.00           H  
HETATM 4508  H2  SPC   855      15.816   0.411  27.882  1.00  0.00           H  
HETATM 4509  O   SPC   856      20.219  11.889  15.195  1.00  0.00           O  
HETATM 4510  H1  SPC   856      19.374  11.832  14.664  1.00  0.00           H  
HETATM 4511  H2  SPC   856      20.823  12.574  14.788  1.00  0.00           H  
HETATM 4512  O   SPC   857      -8.455 -19.462 -18.243  1.00  0.00           O  
HETATM 4513  H1  SPC   857      -7.937 -18.640 -18.008  1.00  0.00           H  
HETATM 4514  H2  SPC   857      -9.298 -19.490 -17.705  1.00  0.00           H  
HETATM 4515  O   SPC   858     -25.592  -7.897  20.211  1.00  0.00           O  
HETATM 4516  H1  SPC   858     -26.077  -7.058  20.458  1.00  0.00           H  
HETATM 4517  H2  SPC   858     -26.232  -8.541  19.792  1.00  0.00           H  
HETATM 4518  O   SPC   859     -10.438 -16.137  26.524  1.00  0.00           O  
HETATM 4519  H1  SPC   859      -9.699 -15.521  26.252  1.00  0.00           H  
HETATM 4520  H2  SPC   859     -10.914 -15.757  27.317  1.00  0.00           H  
HETATM 4521  O   SPC   860     -17.738  -0.389 -28.304  1.00  0.00           O  
HETATM 4522  H1  SPC   860     -16.823  -0.048 -28.086  1.00  0.00           H  
HETATM 4523  H2  SPC   860     -17.951  -1.170 -27.716  1.00  0.00           H  
HETATM 4524  O   SPC   861      17.919  12.125  17.278  1.00  0.00           O  
HETATM 4525  H1  SPC   861      17.752  12.374  16.324  1.00  0.00           H  
HETATM 4526  H2  SPC   861      18.849  12.392  17.533  1.00  0.00           H  
HETATM 4527  O   SPC   862      17.925   8.298  30.992  1.00  0.00           O  
HETATM 4528  H1  SPC   862      16.978   8.551  31.191  1.00  0.00           H  
HETATM 4529  H2  SPC   862      17.938   7.535  30.347  1.00  0.00           H  
HETATM 4530  O   SPC   863       7.627 -10.889  34.410  1.00  0.00           O  
HETATM 4531  H1  SPC   863       6.641 -11.029  34.506  1.00  0.00           H  
HETATM 4532  H2  SPC   863       7.937 -10.229  35.094  1.00  0.00           H  
HETATM 4533  O   SPC   864      -8.294   4.639 -36.807  1.00  0.00           O  
HETATM 4534  H1  SPC   864      -7.947   5.030 -37.659  1.00  0.00           H  
HETATM 4535  H2  SPC   864      -7.612   4.757 -36.085  1.00  0.00           H  
HETATM 4536  O   SPC   865      21.263 -11.470  -6.561  1.00  0.00           O  
HETATM 4537  H1  SPC   865      20.703 -11.193  -5.780  1.00  0.00           H  
HETATM 4538  H2  SPC   865      20.984 -10.954  -7.371  1.00  0.00           H  
HETATM 4539  O   SPC   866     -15.311   2.147 -41.557  1.00  0.00           O  
HETATM 4540  H1  SPC   866     -14.791   1.347 -41.856  1.00  0.00           H  
HETATM 4541  H2  SPC   866     -14.940   2.482 -40.691  1.00  0.00           H  
HETATM 4542  O   SPC   867      15.368 -19.445  50.031  1.00  0.00           O  
HETATM 4543  H1  SPC   867      15.874 -20.090  50.604  1.00  0.00           H  
HETATM 4544  H2  SPC   867      15.316 -19.799  49.097  1.00  0.00           H  
HETATM 4545  O   SPC   868      10.753 -20.631  26.819  1.00  0.00           O  
HETATM 4546  H1  SPC   868      11.500 -20.346  27.420  1.00  0.00           H  
HETATM 4547  H2  SPC   868      11.121 -20.868  25.920  1.00  0.00           H  
HETATM 4548  O   SPC   869       8.877  -3.622  -7.529  1.00  0.00           O  
HETATM 4549  H1  SPC   869       7.994  -3.652  -7.998  1.00  0.00           H  
HETATM 4550  H2  SPC   869       8.826  -4.159  -6.687  1.00  0.00           H  
HETATM 4551  O   SPC   870       9.082  20.277  -8.571  1.00  0.00           O  
HETATM 4552  H1  SPC   870       9.310  21.176  -8.196  1.00  0.00           H  
HETATM 4553  H2  SPC   870       9.852  19.934  -9.108  1.00  0.00           H  
HETATM 4554  O   SPC   871       9.928  21.047   7.996  1.00  0.00           O  
HETATM 4555  H1  SPC   871       9.156  20.979   8.628  1.00  0.00           H  
HETATM 4556  H2  SPC   871      10.781  20.892   8.495  1.00  0.00           H  
HETATM 4557  O   SPC   872      14.401  18.197  22.026  1.00  0.00           O  
HETATM 4558  H1  SPC   872      14.272  17.335  22.516  1.00  0.00           H  
HETATM 4559  H2  SPC   872      15.349  18.500  22.127  1.00  0.00           H  
HETATM 4560  O   SPC   873      -6.673  -0.549 -20.494  1.00  0.00           O  
HETATM 4561  H1  SPC   873      -6.779  -1.543 -20.470  1.00  0.00           H  
HETATM 4562  H2  SPC   873      -6.319  -0.230 -19.615  1.00  0.00           H  
HETATM 4563  O   SPC   874     -13.809  -7.985  -4.924  1.00  0.00           O  
HETATM 4564  H1  SPC   874     -14.721  -7.899  -4.523  1.00  0.00           H  
HETATM 4565  H2  SPC   874     -13.853  -8.578  -5.728  1.00  0.00           H  
HETATM 4566  O   SPC   875      -1.478  15.050 -35.679  1.00  0.00           O  
HETATM 4567  H1  SPC   875      -1.886  15.394 -34.834  1.00  0.00           H  
HETATM 4568  H2  SPC   875      -2.203  14.793 -36.319  1.00  0.00           H  
HETATM 4569  O   SPC   876      14.643   3.010 -10.949  1.00  0.00           O  
HETATM 4570  H1  SPC   876      14.283   2.213 -11.434  1.00  0.00           H  
HETATM 4571  H2  SPC   876      14.483   3.833 -11.494  1.00  0.00           H  
HETATM 4572  O   SPC   877       8.703 -20.068  29.824  1.00  0.00           O  
HETATM 4573  H1  SPC   877       9.086 -19.260  29.376  1.00  0.00           H  
HETATM 4574  H2  SPC   877       8.936 -20.052  30.796  1.00  0.00           H  
HETATM 4575  O   SPC   878      14.212  -5.573  -1.850  1.00  0.00           O  
HETATM 4576  H1  SPC   878      14.054  -5.480  -2.833  1.00  0.00           H  
HETATM 4577  H2  SPC   878      13.352  -5.434  -1.359  1.00  0.00           H  
HETATM 4578  O   SPC   879      -0.551  24.618   6.445  1.00  0.00           O  
HETATM 4579  H1  SPC   879      -0.271  25.577   6.447  1.00  0.00           H  
HETATM 4580  H2  SPC   879       0.200  24.051   6.106  1.00  0.00           H  
HETATM 4581  O   SPC   880      -1.854   4.071 -25.103  1.00  0.00           O  
HETATM 4582  H1  SPC   880      -2.415   3.729 -24.349  1.00  0.00           H  
HETATM 4583  H2  SPC   880      -1.717   3.342 -25.774  1.00  0.00           H  
HETATM 4584  O   SPC   881     -10.823 -18.302   8.969  1.00  0.00           O  
HETATM 4585  H1  SPC   881     -10.865 -18.601   8.016  1.00  0.00           H  
HETATM 4586  H2  SPC   881     -11.541 -17.627   9.139  1.00  0.00           H  
HETATM 4587  O   SPC   882     -14.459 -12.491 -22.485  1.00  0.00           O  
HETATM 4588  H1  SPC   882     -15.017 -12.708 -23.287  1.00  0.00           H  
HETATM 4589  H2  SPC   882     -13.546 -12.881 -22.600  1.00  0.00           H  
HETATM 4590  O   SPC   883     -19.639  13.331  -2.142  1.00  0.00           O  
HETATM 4591  H1  SPC   883     -19.888  14.074  -2.763  1.00  0.00           H  
HETATM 4592  H2  SPC   883     -20.320  12.601  -2.206  1.00  0.00           H  
HETATM 4593  O   SPC   884       3.413  14.375  22.998  1.00  0.00           O  
HETATM 4594  H1  SPC   884       2.745  14.086  22.313  1.00  0.00           H  
HETATM 4595  H2  SPC   884       4.307  14.492  22.565  1.00  0.00           H  
HETATM 4596  O   SPC   885       3.194  16.069  17.116  1.00  0.00           O  
HETATM 4597  H1  SPC   885       2.688  15.839  17.947  1.00  0.00           H  
HETATM 4598  H2  SPC   885       2.555  16.171  16.354  1.00  0.00           H  
HETATM 4599  O   SPC   886      -0.763  19.401 -28.095  1.00  0.00           O  
HETATM 4600  H1  SPC   886      -0.324  19.834 -27.307  1.00  0.00           H  
HETATM 4601  H2  SPC   886      -1.752  19.539 -28.043  1.00  0.00           H  
HETATM 4602  O   SPC   887      19.968  20.102   7.081  1.00  0.00           O  
HETATM 4603  H1  SPC   887      20.549  20.221   6.276  1.00  0.00           H  
HETATM 4604  H2  SPC   887      19.892  19.129   7.296  1.00  0.00           H  
HETATM 4605  O   SPC   888      15.930  21.421  10.268  1.00  0.00           O  
HETATM 4606  H1  SPC   888      16.364  20.528  10.385  1.00  0.00           H  
HETATM 4607  H2  SPC   888      16.048  21.728   9.323  1.00  0.00           H  
HETATM 4608  O   SPC   889      -9.586   2.660 -25.241  1.00  0.00           O  
HETATM 4609  H1  SPC   889      -9.304   1.931 -25.865  1.00  0.00           H  
HETATM 4610  H2  SPC   889      -9.926   3.438 -25.769  1.00  0.00           H  
HETATM 4611  O   SPC   890     -12.284  13.024 -33.991  1.00  0.00           O  
HETATM 4612  H1  SPC   890     -12.351  13.991 -33.744  1.00  0.00           H  
HETATM 4613  H2  SPC   890     -12.334  12.465 -33.164  1.00  0.00           H  
HETATM 4614  O   SPC   891      -6.188  28.802   4.110  1.00  0.00           O  
HETATM 4615  H1  SPC   891      -5.930  28.083   4.755  1.00  0.00           H  
HETATM 4616  H2  SPC   891      -6.680  28.398   3.339  1.00  0.00           H  
HETATM 4617  O   SPC   892     -11.474 -13.554 -13.663  1.00  0.00           O  
HETATM 4618  H1  SPC   892     -11.282 -12.579 -13.777  1.00  0.00           H  
HETATM 4619  H2  SPC   892     -11.299 -14.030 -14.525  1.00  0.00           H  
HETATM 4620  O   SPC   893       0.820  13.299 -26.321  1.00  0.00           O  
HETATM 4621  H1  SPC   893       1.142  13.307 -27.268  1.00  0.00           H  
HETATM 4622  H2  SPC   893       1.370  12.655 -25.788  1.00  0.00           H  
HETATM 4623  O   SPC   894     -13.841 -12.332  31.421  1.00  0.00           O  
HETATM 4624  H1  SPC   894     -13.572 -13.294  31.377  1.00  0.00           H  
HETATM 4625  H2  SPC   894     -14.266 -12.066  30.556  1.00  0.00           H  
HETATM 4626  O   SPC   895       0.386  18.369  17.595  1.00  0.00           O  
HETATM 4627  H1  SPC   895       0.295  17.848  16.746  1.00  0.00           H  
HETATM 4628  H2  SPC   895      -0.287  19.110  17.605  1.00  0.00           H  
HETATM 4629  O   SPC   896      14.728   2.104  11.339  1.00  0.00           O  
HETATM 4630  H1  SPC   896      14.171   1.298  11.140  1.00  0.00           H  
HETATM 4631  H2  SPC   896      14.261   2.923  11.008  1.00  0.00           H  
HETATM 4632  O   SPC   897      -8.532  21.925  -4.119  1.00  0.00           O  
HETATM 4633  H1  SPC   897      -7.541  21.856  -4.232  1.00  0.00           H  
HETATM 4634  H2  SPC   897      -8.880  22.679  -4.675  1.00  0.00           H  
HETATM 4635  O   SPC   898     -20.301 -16.983 -16.789  1.00  0.00           O  
HETATM 4636  H1  SPC   898     -20.979 -16.497 -16.237  1.00  0.00           H  
HETATM 4637  H2  SPC   898     -19.425 -16.993 -16.307  1.00  0.00           H  
HETATM 4638  O   SPC   899      -5.537  -1.504  34.712  1.00  0.00           O  
HETATM 4639  H1  SPC   899      -4.654  -1.066  34.879  1.00  0.00           H  
HETATM 4640  H2  SPC   899      -6.245  -0.804  34.622  1.00  0.00           H  
HETATM 4641  O   SPC   900      16.067  -6.570  36.509  1.00  0.00           O  
HETATM 4642  H1  SPC   900      16.429  -6.437  37.431  1.00  0.00           H  
HETATM 4643  H2  SPC   900      16.266  -5.764  35.952  1.00  0.00           H  
HETATM 4644  O   SPC   901       5.238  -7.173 -27.868  1.00  0.00           O  
HETATM 4645  H1  SPC   901       4.830  -6.949 -26.982  1.00  0.00           H  
HETATM 4646  H2  SPC   901       4.591  -6.953 -28.598  1.00  0.00           H  
HETATM 4647  O   SPC   902      11.723 -17.331  -4.532  1.00  0.00           O  
HETATM 4648  H1  SPC   902      11.950 -16.987  -3.620  1.00  0.00           H  
HETATM 4649  H2  SPC   902      12.379 -18.040  -4.792  1.00  0.00           H  
HETATM 4650  O   SPC   903       7.312 -26.001  -6.461  1.00  0.00           O  
HETATM 4651  H1  SPC   903       7.380 -25.303  -5.748  1.00  0.00           H  
HETATM 4652  H2  SPC   903       6.987 -25.580  -7.308  1.00  0.00           H  
HETATM 4653  O   SPC   904      11.802 -11.926 -17.082  1.00  0.00           O  
HETATM 4654  H1  SPC   904      11.396 -12.216 -17.949  1.00  0.00           H  
HETATM 4655  H2  SPC   904      12.644 -11.417 -17.262  1.00  0.00           H  
HETATM 4656  O   SPC   905     -13.460 -20.035  -4.378  1.00  0.00           O  
HETATM 4657  H1  SPC   905     -13.949 -20.159  -5.242  1.00  0.00           H  
HETATM 4658  H2  SPC   905     -13.711 -19.154  -3.976  1.00  0.00           H  
HETATM 4659  O   SPC   906       9.533   5.681   7.568  1.00  0.00           O  
HETATM 4660  H1  SPC   906       8.740   6.281   7.671  1.00  0.00           H  
HETATM 4661  H2  SPC   906       9.224   4.757   7.342  1.00  0.00           H  
HETATM 4662  O   SPC   907       9.248  -6.447  22.670  1.00  0.00           O  
HETATM 4663  H1  SPC   907       9.604  -6.951  23.457  1.00  0.00           H  
HETATM 4664  H2  SPC   907       8.341  -6.087  22.887  1.00  0.00           H  
HETATM 4665  O   SPC   908      19.989  -9.583  19.583  1.00  0.00           O  
HETATM 4666  H1  SPC   908      19.430 -10.026  20.285  1.00  0.00           H  
HETATM 4667  H2  SPC   908      19.393  -9.169  18.895  1.00  0.00           H  
HETATM 4668  O   SPC   909       2.157 -23.603  -4.045  1.00  0.00           O  
HETATM 4669  H1  SPC   909       1.674 -22.838  -3.618  1.00  0.00           H  
HETATM 4670  H2  SPC   909       1.613 -23.957  -4.806  1.00  0.00           H  
HETATM 4671  O   SPC   910       4.256 -14.258  46.348  1.00  0.00           O  
HETATM 4672  H1  SPC   910       4.298 -15.110  46.870  1.00  0.00           H  
HETATM 4673  H2  SPC   910       3.959 -14.453  45.414  1.00  0.00           H  
HETATM 4674  O   SPC   911       4.089 -18.647  41.937  1.00  0.00           O  
HETATM 4675  H1  SPC   911       3.181 -18.862  41.579  1.00  0.00           H  
HETATM 4676  H2  SPC   911       4.638 -18.217  41.220  1.00  0.00           H  
HETATM 4677  O   SPC   912      14.279  15.396 -26.212  1.00  0.00           O  
HETATM 4678  H1  SPC   912      14.173  16.068 -26.945  1.00  0.00           H  
HETATM 4679  H2  SPC   912      13.474  15.422 -25.619  1.00  0.00           H  
HETATM 4680  O   SPC   913      11.597 -11.561  40.352  1.00  0.00           O  
HETATM 4681  H1  SPC   913      11.465 -11.519  39.361  1.00  0.00           H  
HETATM 4682  H2  SPC   913      10.898 -11.008  40.805  1.00  0.00           H  
HETATM 4683  O   SPC   914      19.069   2.641   1.798  1.00  0.00           O  
HETATM 4684  H1  SPC   914      19.943   2.627   2.283  1.00  0.00           H  
HETATM 4685  H2  SPC   914      18.638   3.537   1.913  1.00  0.00           H  
HETATM 4686  O   SPC   915       1.526 -15.331  35.026  1.00  0.00           O  
HETATM 4687  H1  SPC   915       1.752 -15.018  34.104  1.00  0.00           H  
HETATM 4688  H2  SPC   915       1.119 -14.578  35.543  1.00  0.00           H  
HETATM 4689  O   SPC   916      16.949  14.476  28.194  1.00  0.00           O  
HETATM 4690  H1  SPC   916      17.353  14.260  29.083  1.00  0.00           H  
HETATM 4691  H2  SPC   916      17.531  15.133  27.714  1.00  0.00           H  
HETATM 4692  O   SPC   917     -15.271  11.157 -31.545  1.00  0.00           O  
HETATM 4693  H1  SPC   917     -15.518  12.103 -31.338  1.00  0.00           H  
HETATM 4694  H2  SPC   917     -15.809  10.539 -30.971  1.00  0.00           H  
HETATM 4695  O   SPC   918      -4.827 -20.613  16.886  1.00  0.00           O  
HETATM 4696  H1  SPC   918      -4.848 -19.676  17.233  1.00  0.00           H  
HETATM 4697  H2  SPC   918      -5.195 -21.234  17.578  1.00  0.00           H  
HETATM 4698  O   SPC   919      21.098 -11.878  22.275  1.00  0.00           O  
HETATM 4699  H1  SPC   919      20.354 -11.969  21.613  1.00  0.00           H  
HETATM 4700  H2  SPC   919      21.897 -11.476  21.827  1.00  0.00           H  
HETATM 4701  O   SPC   920      17.461  18.493  18.894  1.00  0.00           O  
HETATM 4702  H1  SPC   920      17.087  18.150  19.756  1.00  0.00           H  
HETATM 4703  H2  SPC   920      17.446  19.493  18.900  1.00  0.00           H  
HETATM 4704  O   SPC   921     -18.058  16.899   7.647  1.00  0.00           O  
HETATM 4705  H1  SPC   921     -18.379  17.441   8.424  1.00  0.00           H  
HETATM 4706  H2  SPC   921     -17.077  17.048   7.519  1.00  0.00           H  
HETATM 4707  O   SPC   922       3.171  -7.670  37.992  1.00  0.00           O  
HETATM 4708  H1  SPC   922       3.462  -6.800  38.390  1.00  0.00           H  
HETATM 4709  H2  SPC   922       2.320  -7.537  37.484  1.00  0.00           H  
HETATM 4710  O   SPC   923       8.727 -17.890  49.545  1.00  0.00           O  
HETATM 4711  H1  SPC   923       7.766 -18.085  49.348  1.00  0.00           H  
HETATM 4712  H2  SPC   923       8.883 -17.943  50.531  1.00  0.00           H  
HETATM 4713  O   SPC   924     -16.425 -11.987 -20.596  1.00  0.00           O  
HETATM 4714  H1  SPC   924     -15.720 -12.255 -21.253  1.00  0.00           H  
HETATM 4715  H2  SPC   924     -17.301 -12.388 -20.865  1.00  0.00           H  
HETATM 4716  O   SPC   925     -24.473 -16.103   6.213  1.00  0.00           O  
HETATM 4717  H1  SPC   925     -23.937 -15.347   6.589  1.00  0.00           H  
HETATM 4718  H2  SPC   925     -23.858 -16.837   5.925  1.00  0.00           H  
HETATM 4719  O   SPC   926      11.596   4.315  -4.898  1.00  0.00           O  
HETATM 4720  H1  SPC   926      11.903   4.797  -5.718  1.00  0.00           H  
HETATM 4721  H2  SPC   926      11.626   4.936  -4.115  1.00  0.00           H  
HETATM 4722  O   SPC   927      25.530  -3.696  -9.750  1.00  0.00           O  
HETATM 4723  H1  SPC   927      25.092  -4.536 -10.071  1.00  0.00           H  
HETATM 4724  H2  SPC   927      26.442  -3.621 -10.152  1.00  0.00           H  
HETATM 4725  O   SPC   928       5.426  19.490  22.932  1.00  0.00           O  
HETATM 4726  H1  SPC   928       4.808  19.286  22.173  1.00  0.00           H  
HETATM 4727  H2  SPC   928       5.237  18.869  23.693  1.00  0.00           H  
HETATM 4728  O   SPC   929       8.874  11.930  33.374  1.00  0.00           O  
HETATM 4729  H1  SPC   929       8.782  12.815  33.831  1.00  0.00           H  
HETATM 4730  H2  SPC   929       9.662  11.952  32.759  1.00  0.00           H  
HETATM 4731  O   SPC   930      16.505 -25.451   9.358  1.00  0.00           O  
HETATM 4732  H1  SPC   930      15.706 -25.911   9.746  1.00  0.00           H  
HETATM 4733  H2  SPC   930      17.152 -26.134   9.020  1.00  0.00           H  
HETATM 4734  O   SPC   931     -17.436  22.212 -39.872  1.00  0.00           O  
HETATM 4735  H1  SPC   931     -17.053  22.356 -38.960  1.00  0.00           H  
HETATM 4736  H2  SPC   931     -16.693  22.085 -40.529  1.00  0.00           H  
HETATM 4737  O   SPC   932      -9.059   9.047  10.373  1.00  0.00           O  
HETATM 4738  H1  SPC   932      -9.727   9.699  10.016  1.00  0.00           H  
HETATM 4739  H2  SPC   932      -8.305   8.952   9.723  1.00  0.00           H  
HETATM 4740  O   SPC   933      17.876  19.254  12.469  1.00  0.00           O  
HETATM 4741  H1  SPC   933      16.887  19.171  12.587  1.00  0.00           H  
HETATM 4742  H2  SPC   933      18.154  20.199  12.640  1.00  0.00           H  
HETATM 4743  O   SPC   934      11.515   9.943 -18.209  1.00  0.00           O  
HETATM 4744  H1  SPC   934      12.080   9.132 -18.361  1.00  0.00           H  
HETATM 4745  H2  SPC   934      10.955   9.811 -17.391  1.00  0.00           H  
HETATM 4746  O   SPC   935      13.953  10.907  38.481  1.00  0.00           O  
HETATM 4747  H1  SPC   935      13.209  11.385  38.013  1.00  0.00           H  
HETATM 4748  H2  SPC   935      13.662  10.663  39.406  1.00  0.00           H  
HETATM 4749  O   SPC   936     -25.156   2.958  16.375  1.00  0.00           O  
HETATM 4750  H1  SPC   936     -24.891   3.877  16.085  1.00  0.00           H  
HETATM 4751  H2  SPC   936     -24.448   2.306  16.102  1.00  0.00           H  
HETATM 4752  O   SPC   937     -19.804 -14.550 -10.653  1.00  0.00           O  
HETATM 4753  H1  SPC   937     -19.515 -15.452 -10.332  1.00  0.00           H  
HETATM 4754  H2  SPC   937     -20.792 -14.553 -10.808  1.00  0.00           H  
HETATM 4755  O   SPC   938      20.211 -12.571  -2.848  1.00  0.00           O  
HETATM 4756  H1  SPC   938      20.289 -12.043  -3.693  1.00  0.00           H  
HETATM 4757  H2  SPC   938      20.219 -13.547  -3.063  1.00  0.00           H  
HETATM 4758  O   SPC   939     -17.188  -4.979 -37.221  1.00  0.00           O  
HETATM 4759  H1  SPC   939     -16.608  -5.317 -37.962  1.00  0.00           H  
HETATM 4760  H2  SPC   939     -16.990  -5.490 -36.384  1.00  0.00           H  
HETATM 4761  O   SPC   940      -9.303 -18.987  -4.588  1.00  0.00           O  
HETATM 4762  H1  SPC   940     -10.062 -18.816  -5.217  1.00  0.00           H  
HETATM 4763  H2  SPC   940      -8.436 -18.848  -5.066  1.00  0.00           H  
HETATM 4764  O   SPC   941     -15.788  15.249 -32.454  1.00  0.00           O  
HETATM 4765  H1  SPC   941     -15.334  14.662 -31.784  1.00  0.00           H  
HETATM 4766  H2  SPC   941     -16.540  15.739 -32.011  1.00  0.00           H  
HETATM 4767  O   SPC   942       9.134 -14.611  49.150  1.00  0.00           O  
HETATM 4768  H1  SPC   942       9.104 -14.793  50.133  1.00  0.00           H  
HETATM 4769  H2  SPC   942       8.738 -15.386  48.656  1.00  0.00           H  
HETATM 4770  O   SPC   943      12.866  -8.178  17.861  1.00  0.00           O  
HETATM 4771  H1  SPC   943      13.142  -7.291  17.489  1.00  0.00           H  
HETATM 4772  H2  SPC   943      12.243  -8.629  17.222  1.00  0.00           H  
HETATM 4773  O   SPC   944      -8.610 -10.318   7.598  1.00  0.00           O  
HETATM 4774  H1  SPC   944      -8.225 -10.975   6.950  1.00  0.00           H  
HETATM 4775  H2  SPC   944      -7.957  -9.575   7.746  1.00  0.00           H  
HETATM 4776  O   SPC   945      21.683 -19.981  22.412  1.00  0.00           O  
HETATM 4777  H1  SPC   945      21.254 -19.111  22.654  1.00  0.00           H  
HETATM 4778  H2  SPC   945      21.242 -20.354  21.596  1.00  0.00           H  
HETATM 4779  O   SPC   946     -12.320  17.141 -18.014  1.00  0.00           O  
HETATM 4780  H1  SPC   946     -12.938  16.793 -17.309  1.00  0.00           H  
HETATM 4781  H2  SPC   946     -11.572  16.491 -18.151  1.00  0.00           H  
HETATM 4782  O   SPC   947       9.233 -16.376  36.511  1.00  0.00           O  
HETATM 4783  H1  SPC   947       9.989 -16.358  37.166  1.00  0.00           H  
HETATM 4784  H2  SPC   947       8.799 -17.277  36.529  1.00  0.00           H  
HETATM 4785  O   SPC   948      -1.939  -6.822  33.027  1.00  0.00           O  
HETATM 4786  H1  SPC   948      -2.076  -5.836  33.118  1.00  0.00           H  
HETATM 4787  H2  SPC   948      -2.638  -7.305  33.556  1.00  0.00           H  
HETATM 4788  O   SPC   949      -4.423 -21.202  11.013  1.00  0.00           O  
HETATM 4789  H1  SPC   949      -4.319 -22.055  11.523  1.00  0.00           H  
HETATM 4790  H2  SPC   949      -3.845 -20.496  11.423  1.00  0.00           H  
HETATM 4791  O   SPC   950      16.908  11.259   8.932  1.00  0.00           O  
HETATM 4792  H1  SPC   950      16.185  11.873   9.250  1.00  0.00           H  
HETATM 4793  H2  SPC   950      17.034  11.374   7.947  1.00  0.00           H  
HETATM 4794  O   SPC   951      14.177 -15.745  18.636  1.00  0.00           O  
HETATM 4795  H1  SPC   951      15.106 -15.934  18.320  1.00  0.00           H  
HETATM 4796  H2  SPC   951      13.835 -16.528  19.155  1.00  0.00           H  
HETATM 4797  O   SPC   952      -7.437  19.172  -8.253  1.00  0.00           O  
HETATM 4798  H1  SPC   952      -8.038  18.971  -7.480  1.00  0.00           H  
HETATM 4799  H2  SPC   952      -6.483  19.129  -7.954  1.00  0.00           H  
HETATM 4800  O   SPC   953      25.709   3.369 -11.600  1.00  0.00           O  
HETATM 4801  H1  SPC   953      25.094   3.818 -10.951  1.00  0.00           H  
HETATM 4802  H2  SPC   953      25.668   2.378 -11.466  1.00  0.00           H  
HETATM 4803  O   SPC   954     -12.571  10.592 -32.080  1.00  0.00           O  
HETATM 4804  H1  SPC   954     -13.496  10.887 -31.842  1.00  0.00           H  
HETATM 4805  H2  SPC   954     -12.585   9.626 -32.338  1.00  0.00           H  
HETATM 4806  O   SPC   955     -23.626  20.502  -4.149  1.00  0.00           O  
HETATM 4807  H1  SPC   955     -23.075  20.402  -3.320  1.00  0.00           H  
HETATM 4808  H2  SPC   955     -24.035  19.621  -4.386  1.00  0.00           H  
HETATM 4809  O   SPC   956     -19.187  -3.086  22.214  1.00  0.00           O  
HETATM 4810  H1  SPC   956     -18.436  -3.520  21.716  1.00  0.00           H  
HETATM 4811  H2  SPC   956     -19.187  -2.104  22.027  1.00  0.00           H  
HETATM 4812  O   SPC   957       1.812 -13.220  36.960  1.00  0.00           O  
HETATM 4813  H1  SPC   957       2.428 -12.836  37.647  1.00  0.00           H  
HETATM 4814  H2  SPC   957       2.349 -13.641  36.229  1.00  0.00           H  
HETATM 4815  O   SPC   958     -14.611  11.205 -21.945  1.00  0.00           O  
HETATM 4816  H1  SPC   958     -13.677  11.555 -22.014  1.00  0.00           H  
HETATM 4817  H2  SPC   958     -15.251  11.971 -21.880  1.00  0.00           H  
HETATM 4818  O   SPC   959       4.963   0.268  41.497  1.00  0.00           O  
HETATM 4819  H1  SPC   959       5.282   1.147  41.143  1.00  0.00           H  
HETATM 4820  H2  SPC   959       4.670   0.377  42.446  1.00  0.00           H  
HETATM 4821  O   SPC   960       5.250  16.381 -38.970  1.00  0.00           O  
HETATM 4822  H1  SPC   960       5.388  15.981 -39.876  1.00  0.00           H  
HETATM 4823  H2  SPC   960       4.277  16.572 -38.835  1.00  0.00           H  
HETATM 4824  O   SPC   961     -18.925   1.332   1.211  1.00  0.00           O  
HETATM 4825  H1  SPC   961     -18.118   1.174   0.641  1.00  0.00           H  
HETATM 4826  H2  SPC   961     -19.458   0.488   1.274  1.00  0.00           H  
HETATM 4827  O   SPC   962      -6.022  -4.819  31.244  1.00  0.00           O  
HETATM 4828  H1  SPC   962      -5.250  -5.264  30.791  1.00  0.00           H  
HETATM 4829  H2  SPC   962      -6.301  -5.361  32.037  1.00  0.00           H  
HETATM 4830  O   SPC   963     -17.885  12.350   4.506  1.00  0.00           O  
HETATM 4831  H1  SPC   963     -18.290  11.448   4.360  1.00  0.00           H  
HETATM 4832  H2  SPC   963     -18.446  12.867   5.153  1.00  0.00           H  
HETATM 4833  O   SPC   964     -13.224  25.048 -23.569  1.00  0.00           O  
HETATM 4834  H1  SPC   964     -13.952  25.092 -24.254  1.00  0.00           H  
HETATM 4835  H2  SPC   964     -13.411  25.707 -22.841  1.00  0.00           H  
HETATM 4836  O   SPC   965       2.211  -4.656 -17.348  1.00  0.00           O  
HETATM 4837  H1  SPC   965       2.107  -5.417 -16.708  1.00  0.00           H  
HETATM 4838  H2  SPC   965       1.698  -4.852 -18.184  1.00  0.00           H  
HETATM 4839  O   SPC   966     -15.744  20.254 -29.678  1.00  0.00           O  
HETATM 4840  H1  SPC   966     -16.209  19.644 -30.319  1.00  0.00           H  
HETATM 4841  H2  SPC   966     -16.372  20.507 -28.942  1.00  0.00           H  
HETATM 4842  O   SPC   967     -16.510 -12.991 -24.262  1.00  0.00           O  
HETATM 4843  H1  SPC   967     -16.206 -12.554 -25.108  1.00  0.00           H  
HETATM 4844  H2  SPC   967     -16.588 -13.977 -24.405  1.00  0.00           H  
HETATM 4845  O   SPC   968     -15.130  -5.196 -26.971  1.00  0.00           O  
HETATM 4846  H1  SPC   968     -15.536  -5.548 -26.127  1.00  0.00           H  
HETATM 4847  H2  SPC   968     -14.224  -5.601 -27.098  1.00  0.00           H  
HETATM 4848  O   SPC   969      14.337   0.045  18.606  1.00  0.00           O  
HETATM 4849  H1  SPC   969      14.421  -0.542  17.801  1.00  0.00           H  
HETATM 4850  H2  SPC   969      13.377   0.293  18.739  1.00  0.00           H  
HETATM 4851  O   SPC   970       0.908  13.573  21.895  1.00  0.00           O  
HETATM 4852  H1  SPC   970       0.435  13.697  21.023  1.00  0.00           H  
HETATM 4853  H2  SPC   970       0.502  12.804  22.388  1.00  0.00           H  
HETATM 4854  O   SPC   971      20.065  12.613  -8.722  1.00  0.00           O  
HETATM 4855  H1  SPC   971      19.853  11.847  -9.330  1.00  0.00           H  
HETATM 4856  H2  SPC   971      19.947  12.327  -7.771  1.00  0.00           H  
HETATM 4857  O   SPC   972      10.370  -3.665  42.565  1.00  0.00           O  
HETATM 4858  H1  SPC   972      10.387  -4.397  41.883  1.00  0.00           H  
HETATM 4859  H2  SPC   972      10.155  -4.051  43.462  1.00  0.00           H  
HETATM 4860  O   SPC   973       5.044  -1.546  20.116  1.00  0.00           O  
HETATM 4861  H1  SPC   973       4.542  -0.763  20.484  1.00  0.00           H  
HETATM 4862  H2  SPC   973       5.781  -1.221  19.523  1.00  0.00           H  
HETATM 4863  O   SPC   974      10.806 -11.545  -1.524  1.00  0.00           O  
HETATM 4864  H1  SPC   974      10.773 -12.352  -2.112  1.00  0.00           H  
HETATM 4865  H2  SPC   974      10.256 -11.706  -0.704  1.00  0.00           H  
HETATM 4866  O   SPC   975     -18.257  14.088 -19.471  1.00  0.00           O  
HETATM 4867  H1  SPC   975     -18.182  14.595 -18.613  1.00  0.00           H  
HETATM 4868  H2  SPC   975     -18.920  14.540 -20.068  1.00  0.00           H  
HETATM 4869  O   SPC   976      -5.597 -17.292 -21.405  1.00  0.00           O  
HETATM 4870  H1  SPC   976      -5.104 -18.153 -21.525  1.00  0.00           H  
HETATM 4871  H2  SPC   976      -6.236 -17.165 -22.163  1.00  0.00           H
[truncated: 1,028,918 more chars]
