# Supplementary material for: An adaptive peptide-binding site in ubiquitin receptor hRpn13 revealed by structural studies
Source: Nat Commun. 2025 Jul 1;16:5669. doi: 10.1038/s41467-025-60843-w (PMC12218921; doi:10.1038/s41467-025-60843-w)
Supplement: Supplementary file 9 — Supplementary Data 7 [file 41467_2025_60843_MOESM9_ESM.zip › Pru-A_Extension_2/Final_Coordinates/Pru_N_term_monomer_-_prepared_-_Frame_1002.pdb]

TITLE     Pru_N_term_monomer - prepared - Frame 1002
REMARK   4      COMPLIES WITH FORMAT V. 3.0, 1-DEC-2006
REMARK 888
REMARK 888 WRITTEN BY MAESTRO (A PRODUCT OF SCHRODINGER, LLC)
SEQRES   1 A  114  ACE LYS TYR LEU VAL GLU PHE ARG ALA GLY LYS MET SER
SEQRES   2 A  114  LEU LYS GLY THR THR VAL THR PRO ASP LYS ARG LYS GLY
SEQRES   3 A  114  LEU VAL TYR ILE GLN GLN THR ASP ASP SER LEU ILE HIS
SEQRES   4 A  114  PHE CYS TRP LYS ASP ARG THR SER GLY ASN VAL GLU ASP
SEQRES   5 A  114  ASP LEU ILE ILE PHE PRO ASP ASP CYS GLU PHE LYS ARG
SEQRES   6 A  114  VAL PRO GLN CYS PRO SER GLY ARG VAL TYR VAL LEU LYS
SEQRES   7 A  114  PHE LYS ALA GLY SER LYS ARG LEU PHE PHE TRP MET GLN
SEQRES   8 A  114  GLU PRO LYS THR ASP GLN ASP GLU GLU HIS CYS ARG LYS
SEQRES   9 A  114  VAL ASN GLU TYR LEU ASN ASN PRO PRO NMA
SEQRES   1 B    7  GLY PRO GLY SER MET THR THR
HELIX    1   1 ASP A  117  ASP A  117  1
HELIX    2   2 GLU A  118  GLU A  118  1
HELIX    3   3 GLU A  119  GLU A  119  1
HELIX    4   4 HIS A  120  HIS A  120  1
HELIX    5   5 CYS A  121  CYS A  121  1
HELIX    6   6 ARG A  122  ARG A  122  1
HELIX    7   7 LYS A  123  LYS A  123  1
HELIX    8   8 VAL A  124  VAL A  124  1
HELIX    9   9 ASN A  125  ASN A  125  1
HELIX   10  10 GLU A  126  GLU A  126  1
HELIX   11  11 TYR A  127  TYR A  127  1
HELIX   12  12 LEU A  128  LEU A  128  1
HELIX   13  13 ASN A  129  ASN A  129  1
TURN     1   1 LYS A  21  LYS A  21
TURN     2   2 TYR A  22  TYR A  22
TURN     3   3 GLY A  35  GLY A  35
TURN     4   4 THR A  36  THR A  36
TURN     5   5 PRO A  40  PRO A  40
TURN     6   6 ASP A  41  ASP A  41
TURN     7   7 LYS A  42  LYS A  42
TURN     8   8 ARG A  43  ARG A  43
TURN     9   9 LYS A  44  LYS A  44
TURN    10  10 THR A  52  THR A  52
TURN    11  11 ASP A  53  ASP A  53
TURN    12  12 ASP A  54  ASP A  54
TURN    13  13 SER A  55  SER A  55
TURN    14  14 LEU A  56  LEU A  56
TURN    15  15 ARG A  64  ARG A  64
TURN    16  16 THR A  65  THR A  65
TURN    17  17 SER A  66  SER A  66
TURN    18  18 GLY A  67  GLY A  67
TURN    19  19 ASN A  68  ASN A  68
TURN    20  20 ILE A  75  ILE A  75
TURN    21  21 PHE A  76  PHE A  76
TURN    22  22 PRO A  77  PRO A  77
TURN    23  23 ASP A  78  ASP A  78
TURN    24  24 ASP A  79  ASP A  79
TURN    25  25 VAL A  85  VAL A  85
TURN    26  26 PRO A  86  PRO A  86
TURN    27  27 GLN A  87  GLN A  87
TURN    28  28 CYS A  88  CYS A  88
TURN    29  29 PRO A  89  PRO A  89
TURN    30  30 SER A  90  SER A  90
TURN    31  31 GLY A  91  GLY A  91
TURN    32  32 ARG A  92  ARG A  92
TURN    33  33 LYS A  99  LYS A  99
TURN    34  34 ALA A 100  ALA A 100
TURN    35  35 GLY A 101  GLY A 101
TURN    36  36 SER A 102  SER A 102
TURN    37  37 LYS A 103  LYS A 103
TURN    38  38 GLN A 110  GLN A 110
TURN    39  39 GLU A 111  GLU A 111
TURN    40  40 PRO A 112  PRO A 112
TURN    41  41 LYS A 113  LYS A 113
TURN    42  42 THR A 114  THR A 114
TURN    43  43 ASP A 115  ASP A 115
TURN    44  44 GLN A 116  GLN A 116
TURN    45  45 ASN A 130  ASN A 130
TURN    46  46 PRO A 131  PRO A 131
TURN    47  47 PRO A 132  PRO A 132
TURN    48  48 GLY B   0  GLY B   0
TURN    49  49 PRO B   1  PRO B   1
TURN    50  50 GLY B   2  GLY B   2
TURN    51  51 SER B   3  SER B   3
TURN    52  52 MET B   4  MET B   4
TURN    53  53 THR B   5  THR B   5
TURN    54  54 THR B   6  THR B   6
SHEET    1   1 1 LEU A  23  LEU A  23  0
SHEET    1   2 1 VAL A  24  VAL A  24  0
SHEET    1   3 1 GLU A  25  GLU A  25  0
SHEET    1   4 1 PHE A  26  PHE A  26  0
SHEET    1   5 1 ARG A  27  ARG A  27  0
SHEET    1   6 1 ALA A  28  ALA A  28  0
SHEET    1   7 1 GLY A  29  GLY A  29  0
SHEET    1   8 1 LYS A  30  LYS A  30  0
SHEET    1   9 1 MET A  31  MET A  31  0
SHEET    1  10 1 SER A  32  SER A  32  0
SHEET    1  11 1 LEU A  33  LEU A  33  0
SHEET    1  12 1 LYS A  34  LYS A  34  0
SHEET    1  13 1 THR A  37  THR A  37  0
SHEET    1  14 1 VAL A  38  VAL A  38  0
SHEET    1  15 1 THR A  39  THR A  39  0
SHEET    1  16 1 GLY A  45  GLY A  45  0
SHEET    1  17 1 LEU A  46  LEU A  46  0
SHEET    1  18 1 VAL A  47  VAL A  47  0
SHEET    1  19 1 TYR A  48  TYR A  48  0
SHEET    1  20 1 ILE A  49  ILE A  49  0
SHEET    1  21 1 GLN A  50  GLN A  50  0
SHEET    1  22 1 GLN A  51  GLN A  51  0
SHEET    1  23 1 ILE A  57  ILE A  57  0
SHEET    1  24 1 HIS A  58  HIS A  58  0
SHEET    1  25 1 PHE A  59  PHE A  59  0
SHEET    1  26 1 CYS A  60  CYS A  60  0
SHEET    1  27 1 TRP A  61  TRP A  61  0
SHEET    1  28 1 LYS A  62  LYS A  62  0
SHEET    1  29 1 ASP A  63  ASP A  63  0
SHEET    1  30 1 VAL A  69  VAL A  69  0
SHEET    1  31 1 GLU A  70  GLU A  70  0
SHEET    1  32 1 ASP A  71  ASP A  71  0
SHEET    1  33 1 ASP A  72  ASP A  72  0
SHEET    1  34 1 LEU A  73  LEU A  73  0
SHEET    1  35 1 ILE A  74  ILE A  74  0
SHEET    1  36 1 CYS A  80  CYS A  80  0
SHEET    1  37 1 GLU A  81  GLU A  81  0
SHEET    1  38 1 PHE A  82  PHE A  82  0
SHEET    1  39 1 LYS A  83  LYS A  83  0
SHEET    1  40 1 ARG A  84  ARG A  84  0
SHEET    1  41 1 VAL A  93  VAL A  93  0
SHEET    1  42 1 TYR A  94  TYR A  94  0
SHEET    1  43 1 VAL A  95  VAL A  95  0
SHEET    1  44 1 LEU A  96  LEU A  96  0
SHEET    1  45 1 LYS A  97  LYS A  97  0
SHEET    1  46 1 PHE A  98  PHE A  98  0
SHEET    1  47 1 ARG A 104  ARG A 104  0
SHEET    1  48 1 LEU A 105  LEU A 105  0
SHEET    1  49 1 PHE A 106  PHE A 106  0
SHEET    1  50 1 PHE A 107  PHE A 107  0
SHEET    1  51 1 TRP A 108  TRP A 108  0
SHEET    1  52 1 MET A 109  MET A 109  0
CRYST1   59.174   59.174   59.174  60.00  60.00  60.00 P 1           1
ATOM      1  CH3 ACE A  20       8.292   9.680  13.278  1.00  0.00           C  
ATOM      2  C   ACE A  20       6.812   9.567  13.250  1.00  0.00           C  
ATOM      3  O   ACE A  20       6.318   8.481  13.519  1.00  0.00           O  
ATOM      4 1H   ACE A  20       8.695   9.558  12.273  1.00  0.00           H  
ATOM      5 2H   ACE A  20       8.558  10.644  13.712  1.00  0.00           H  
ATOM      6 3H   ACE A  20       8.788   8.976  13.946  1.00  0.00           H  
ATOM      7  N   LYS A  21       6.076  10.649  13.078  1.00 50.58           N  
ATOM      8  CA  LYS A  21       4.575  10.720  13.049  1.00 34.33           C  
ATOM      9  C   LYS A  21       4.016   9.716  11.982  1.00 34.38           C  
ATOM     10  O   LYS A  21       4.272   9.853  10.771  1.00 25.10           O  
ATOM     11  CB  LYS A  21       4.168  12.168  12.962  1.00 32.74           C  
ATOM     12  CG  LYS A  21       2.652  12.414  12.648  1.00 41.67           C  
ATOM     13  CD  LYS A  21       2.417  13.894  12.327  1.00 46.26           C  
ATOM     14  CE  LYS A  21       0.948  14.229  11.947  1.00 39.34           C  
ATOM     15  NZ  LYS A  21      -0.115  13.790  12.892  1.00 53.68           N1+
ATOM     16  H2  LYS A  21       6.657  11.461  12.926  1.00 50.58           H  
ATOM     17  HA  LYS A  21       4.213  10.390  14.022  1.00 34.33           H  
ATOM     18  HB3 LYS A  21       4.740  12.607  12.145  1.00 32.74           H  
ATOM     19  HB2 LYS A  21       4.404  12.743  13.857  1.00 32.74           H  
ATOM     20  HG3 LYS A  21       2.002  12.083  13.458  1.00 41.67           H  
ATOM     21  HG2 LYS A  21       2.368  11.845  11.763  1.00 41.67           H  
ATOM     22  HD3 LYS A  21       3.015  14.193  11.466  1.00 46.26           H  
ATOM     23  HD2 LYS A  21       2.600  14.600  13.136  1.00 46.26           H  
ATOM     24  HE3 LYS A  21       0.694  13.871  10.949  1.00 39.34           H  
ATOM     25  HE2 LYS A  21       0.779  15.306  11.957  1.00 39.34           H  
ATOM     26  HZ1 LYS A  21      -0.982  14.127  12.499  1.00 53.68           H  
ATOM     27  HZ2 LYS A  21      -0.110  12.784  12.802  1.00 53.68           H  
ATOM     28  HZ3 LYS A  21       0.042  14.106  13.839  1.00 53.68           H  
ATOM     29  N   TYR A  22       3.172   8.757  12.406  1.00 26.63           N  
ATOM     30  CA  TYR A  22       2.580   7.776  11.554  1.00 22.80           C  
ATOM     31  C   TYR A  22       1.305   8.340  10.955  1.00 21.58           C  
ATOM     32  O   TYR A  22       0.307   8.495  11.697  1.00 23.57           O  
ATOM     33  CB  TYR A  22       2.326   6.443  12.336  1.00 24.66           C  
ATOM     34  CG  TYR A  22       3.529   5.895  13.032  1.00 36.06           C  
ATOM     35  CD1 TYR A  22       4.547   5.446  12.204  1.00 30.08           C  
ATOM     36  CD2 TYR A  22       3.727   5.891  14.443  1.00 36.98           C  
ATOM     37  CE1 TYR A  22       5.681   4.896  12.747  1.00 33.68           C  
ATOM     38  CE2 TYR A  22       4.831   5.277  14.974  1.00 35.55           C  
ATOM     39  CZ  TYR A  22       5.882   4.803  14.175  1.00 35.99           C  
ATOM     40  OH  TYR A  22       7.043   4.281  14.742  1.00 38.43           O  
ATOM     41  H   TYR A  22       3.045   8.668  13.404  1.00 26.63           H  
ATOM     42  HA  TYR A  22       3.260   7.508  10.746  1.00 22.80           H  
ATOM     43  HB3 TYR A  22       1.753   5.700  11.781  1.00 24.66           H  
ATOM     44  HB2 TYR A  22       1.599   6.741  13.091  1.00 24.66           H  
ATOM     45  HD1 TYR A  22       4.473   5.370  11.130  1.00 30.08           H  
ATOM     46  HD2 TYR A  22       3.014   6.224  15.183  1.00 36.98           H  
ATOM     47  HE1 TYR A  22       6.458   4.520  12.098  1.00 33.68           H  
ATOM     48  HE2 TYR A  22       4.833   5.258  16.054  1.00 35.55           H  
ATOM     49  HH  TYR A  22       7.100   4.476  15.680  1.00 38.43           H  
ATOM     50  N   LEU A  23       1.349   8.698   9.661  1.00 14.12           N  
ATOM     51  CA  LEU A  23       0.303   9.454   8.957  1.00 13.37           C  
ATOM     52  C   LEU A  23      -0.925   8.520   8.678  1.00 15.60           C  
ATOM     53  O   LEU A  23      -1.996   9.085   8.455  1.00 15.56           O  
ATOM     54  CB  LEU A  23       0.894  10.013   7.659  1.00 14.43           C  
ATOM     55  CG  LEU A  23       2.161  10.942   7.927  1.00 17.96           C  
ATOM     56  CD1 LEU A  23       2.799  11.220   6.545  1.00 18.01           C  
ATOM     57  CD2 LEU A  23       1.806  12.311   8.611  1.00 21.49           C  
ATOM     58  H   LEU A  23       2.077   8.268   9.108  1.00 14.12           H  
ATOM     59  HA  LEU A  23      -0.136  10.269   9.532  1.00 13.37           H  
ATOM     60  HB3 LEU A  23       0.191  10.630   7.099  1.00 14.43           H  
ATOM     61  HB2 LEU A  23       1.179   9.117   7.108  1.00 14.43           H  
ATOM     62  HG  LEU A  23       2.901  10.522   8.609  1.00 17.96           H  
ATOM     63 HD11 LEU A  23       3.784  10.756   6.502  1.00 18.01           H  
ATOM     64 HD12 LEU A  23       2.259  10.867   5.666  1.00 18.01           H  
ATOM     65 HD13 LEU A  23       2.941  12.301   6.538  1.00 18.01           H  
ATOM     66 HD21 LEU A  23       1.616  12.129   9.669  1.00 21.49           H  
ATOM     67 HD22 LEU A  23       2.567  13.092   8.621  1.00 21.49           H  
ATOM     68 HD23 LEU A  23       0.909  12.809   8.241  1.00 21.49           H  
ATOM     69  N   VAL A  24      -0.826   7.221   8.473  1.00 11.33           N  
ATOM     70  CA  VAL A  24      -1.817   6.283   8.010  1.00 10.41           C  
ATOM     71  C   VAL A  24      -1.158   4.951   7.858  1.00 12.08           C  
ATOM     72  O   VAL A  24      -0.125   4.801   7.239  1.00 11.44           O  
ATOM     73  CB  VAL A  24      -2.636   6.746   6.762  1.00 12.37           C  
ATOM     74  CG1 VAL A  24      -1.729   7.081   5.582  1.00 14.96           C  
ATOM     75  CG2 VAL A  24      -3.796   5.845   6.286  1.00 16.44           C  
ATOM     76  H   VAL A  24       0.013   6.676   8.610  1.00 11.33           H  
ATOM     77  HA  VAL A  24      -2.612   6.180   8.749  1.00 10.41           H  
ATOM     78  HB  VAL A  24      -3.102   7.696   7.025  1.00 12.37           H  
ATOM     79 HG11 VAL A  24      -1.183   6.191   5.268  1.00 14.96           H  
ATOM     80 HG12 VAL A  24      -2.407   7.323   4.764  1.00 14.96           H  
ATOM     81 HG13 VAL A  24      -1.052   7.920   5.747  1.00 14.96           H  
ATOM     82 HG21 VAL A  24      -4.553   6.282   5.636  1.00 16.44           H  
ATOM     83 HG22 VAL A  24      -3.316   4.978   5.832  1.00 16.44           H  
ATOM     84 HG23 VAL A  24      -4.352   5.425   7.124  1.00 16.44           H  
ATOM     85  N   GLU A  25      -1.809   3.947   8.483  1.00 12.54           N  
ATOM     86  CA  GLU A  25      -1.471   2.553   8.488  1.00 11.61           C  
ATOM     87  C   GLU A  25      -2.747   1.831   8.038  1.00 12.81           C  
ATOM     88  O   GLU A  25      -3.854   2.114   8.502  1.00 14.69           O  
ATOM     89  CB  GLU A  25      -1.116   2.159   9.970  1.00 15.94           C  
ATOM     90  CG  GLU A  25      -0.194   3.166  10.679  1.00 21.86           C  
ATOM     91  CD  GLU A  25       0.250   2.727  12.046  1.00 34.88           C  
ATOM     92  OE1 GLU A  25       0.040   3.603  12.911  1.00 35.13           O  
ATOM     93  OE2 GLU A  25       0.883   1.604  12.186  1.00 36.26           O1-
ATOM     94  H   GLU A  25      -2.668   4.232   8.932  1.00 12.54           H  
ATOM     95  HA  GLU A  25      -0.723   2.290   7.740  1.00 11.61           H  
ATOM     96  HB3 GLU A  25      -0.660   1.169   9.943  1.00 15.94           H  
ATOM     97  HB2 GLU A  25      -2.117   2.031  10.384  1.00 15.94           H  
ATOM     98  HG3 GLU A  25      -0.721   4.117  10.763  1.00 21.86           H  
ATOM     99  HG2 GLU A  25       0.651   3.358  10.017  1.00 21.86           H  
ATOM    100  N   PHE A  26      -2.621   0.797   7.159  1.00  9.11           N  
ATOM    101  CA  PHE A  26      -3.811  -0.006   6.727  1.00 11.34           C  
ATOM    102  C   PHE A  26      -3.164  -1.352   6.453  1.00 11.64           C  
ATOM    103  O   PHE A  26      -1.971  -1.550   6.183  1.00 10.09           O  
ATOM    104  CB  PHE A  26      -4.602   0.544   5.469  1.00 12.10           C  
ATOM    105  CG  PHE A  26      -3.813   0.706   4.171  1.00  9.89           C  
ATOM    106  CD1 PHE A  26      -3.103   1.870   3.930  1.00 10.89           C  
ATOM    107  CD2 PHE A  26      -3.784  -0.269   3.176  1.00 10.50           C  
ATOM    108  CE1 PHE A  26      -2.517   2.080   2.740  1.00 10.68           C  
ATOM    109  CE2 PHE A  26      -3.040  -0.046   2.010  1.00 13.37           C  
ATOM    110  CZ  PHE A  26      -2.367   1.111   1.799  1.00  9.51           C  
ATOM    111  H   PHE A  26      -1.761   0.515   6.711  1.00  9.11           H  
ATOM    112  HA  PHE A  26      -4.582  -0.152   7.484  1.00 11.34           H  
ATOM    113  HB3 PHE A  26      -5.129   1.479   5.654  1.00 12.10           H  
ATOM    114  HB2 PHE A  26      -5.413  -0.139   5.213  1.00 12.10           H  
ATOM    115  HD1 PHE A  26      -2.966   2.512   4.787  1.00 10.89           H  
ATOM    116  HD2 PHE A  26      -4.161  -1.274   3.295  1.00 10.50           H  
ATOM    117  HE1 PHE A  26      -2.000   3.028   2.705  1.00 10.68           H  
ATOM    118  HE2 PHE A  26      -3.022  -0.871   1.314  1.00 13.37           H  
ATOM    119  HZ  PHE A  26      -1.747   1.301   0.936  1.00  9.51           H  
ATOM    120  N   ARG A  27      -4.059  -2.313   6.586  1.00 10.26           N  
ATOM    121  CA  ARG A  27      -3.723  -3.779   6.678  1.00 11.78           C  
ATOM    122  C   ARG A  27      -3.784  -4.280   5.233  1.00 10.64           C  
ATOM    123  O   ARG A  27      -4.805  -4.282   4.584  1.00 12.35           O  
ATOM    124  CB  ARG A  27      -4.597  -4.530   7.606  1.00 11.36           C  
ATOM    125  CG  ARG A  27      -4.549  -4.066   9.044  1.00 13.69           C  
ATOM    126  CD  ARG A  27      -5.666  -4.594   9.909  1.00 17.81           C  
ATOM    127  NE  ARG A  27      -6.970  -3.872   9.601  1.00 25.50           N  
ATOM    128  CZ  ARG A  27      -7.892  -3.480  10.473  1.00 32.61           C  
ATOM    129  NH1 ARG A  27      -7.852  -3.874  11.777  1.00 31.42           N  
ATOM    130  NH2 ARG A  27      -8.771  -2.600  10.126  1.00 28.44           N1+
ATOM    131  H   ARG A  27      -5.055  -2.145   6.581  1.00 10.26           H  
ATOM    132  HA  ARG A  27      -2.689  -3.838   7.018  1.00 11.78           H  
ATOM    133  HB3 ARG A  27      -4.436  -5.605   7.518  1.00 11.36           H  
ATOM    134  HB2 ARG A  27      -5.585  -4.266   7.230  1.00 11.36           H  
ATOM    135  HG3 ARG A  27      -4.449  -2.982   8.984  1.00 13.69           H  
ATOM    136  HG2 ARG A  27      -3.516  -4.261   9.329  1.00 13.69           H  
ATOM    137  HD3 ARG A  27      -5.324  -4.494  10.939  1.00 17.81           H  
ATOM    138  HD2 ARG A  27      -5.880  -5.637   9.671  1.00 17.81           H  
ATOM    139  HE  ARG A  27      -7.055  -3.290   8.780  1.00 25.50           H  
ATOM    140 HH12 ARG A  27      -7.479  -4.756  12.100  1.00 31.42           H  
ATOM    141 HH11 ARG A  27      -8.077  -3.279  12.561  1.00 31.42           H  
ATOM    142 HH22 ARG A  27      -9.211  -2.210  10.948  1.00 28.44           H  
ATOM    143 HH21 ARG A  27      -8.787  -2.250   9.179  1.00 28.44           H  
ATOM    144  N   ALA A  28      -2.644  -4.709   4.679  1.00 10.34           N  
ATOM    145  CA  ALA A  28      -2.491  -5.041   3.237  1.00  9.97           C  
ATOM    146  C   ALA A  28      -1.245  -6.037   3.080  1.00 11.41           C  
ATOM    147  O   ALA A  28      -0.214  -5.834   3.710  1.00 10.95           O  
ATOM    148  CB  ALA A  28      -2.638  -3.800   2.304  1.00 11.90           C  
ATOM    149  H   ALA A  28      -1.813  -4.823   5.241  1.00 10.34           H  
ATOM    150  HA  ALA A  28      -3.418  -5.592   3.078  1.00  9.97           H  
ATOM    151  HB1 ALA A  28      -1.930  -4.015   1.504  1.00 11.90           H  
ATOM    152  HB2 ALA A  28      -3.642  -3.718   1.887  1.00 11.90           H  
ATOM    153  HB3 ALA A  28      -2.391  -2.882   2.838  1.00 11.90           H  
ATOM    154  N   GLY A  29      -1.562  -7.171   2.363  1.00 10.88           N  
ATOM    155  CA  GLY A  29      -0.506  -8.197   2.088  1.00 10.42           C  
ATOM    156  C   GLY A  29       0.158  -7.829   0.773  1.00 10.00           C  
ATOM    157  O   GLY A  29      -0.495  -7.240  -0.057  1.00  8.79           O  
ATOM    158  H   GLY A  29      -2.408  -7.131   1.812  1.00 10.88           H  
ATOM    159  HA3 GLY A  29      -1.108  -9.076   1.858  1.00 10.42           H  
ATOM    160  HA2 GLY A  29       0.214  -8.363   2.890  1.00 10.42           H  
ATOM    161  N   LYS A  30       1.375  -8.273   0.501  1.00  9.77           N  
ATOM    162  CA  LYS A  30       2.044  -8.278  -0.709  1.00  9.79           C  
ATOM    163  C   LYS A  30       1.552  -9.182  -1.864  1.00 10.05           C  
ATOM    164  O   LYS A  30       0.688 -10.013  -1.616  1.00 10.40           O  
ATOM    165  CB  LYS A  30       3.524  -8.387  -0.468  1.00 10.49           C  
ATOM    166  CG  LYS A  30       4.146  -7.092   0.035  1.00 14.81           C  
ATOM    167  CD  LYS A  30       5.654  -7.121   0.376  1.00 18.43           C  
ATOM    168  CE  LYS A  30       6.569  -7.260  -0.856  1.00 22.27           C  
ATOM    169  NZ  LYS A  30       8.053  -7.143  -0.603  1.00 27.53           N1+
ATOM    170  H   LYS A  30       1.912  -8.773   1.194  1.00  9.77           H  
ATOM    171  HA  LYS A  30       1.853  -7.308  -1.170  1.00  9.79           H  
ATOM    172  HB3 LYS A  30       4.073  -8.577  -1.390  1.00 10.49           H  
ATOM    173  HB2 LYS A  30       3.822  -9.242   0.139  1.00 10.49           H  
ATOM    174  HG3 LYS A  30       3.661  -6.717   0.936  1.00 14.81           H  
ATOM    175  HG2 LYS A  30       4.006  -6.271  -0.668  1.00 14.81           H  
ATOM    176  HD3 LYS A  30       5.745  -7.981   1.040  1.00 18.43           H  
ATOM    177  HD2 LYS A  30       5.892  -6.159   0.831  1.00 18.43           H  
ATOM    178  HE3 LYS A  30       6.210  -6.548  -1.599  1.00 22.27           H  
ATOM    179  HE2 LYS A  30       6.384  -8.221  -1.335  1.00 22.27           H  
ATOM    180  HZ1 LYS A  30       8.283  -6.252  -1.020  1.00 27.53           H  
ATOM    181  HZ2 LYS A  30       8.428  -7.399   0.299  1.00 27.53           H  
ATOM    182  HZ3 LYS A  30       8.320  -7.814  -1.310  1.00 27.53           H  
ATOM    183  N   MET A  31       2.117  -8.975  -3.103  1.00 12.16           N  
ATOM    184  CA  MET A  31       1.712  -9.730  -4.231  1.00 10.64           C  
ATOM    185  C   MET A  31       3.044  -9.960  -4.950  1.00 15.72           C  
ATOM    186  O   MET A  31       3.900  -9.036  -4.878  1.00 15.15           O  
ATOM    187  CB  MET A  31       0.548  -9.087  -5.055  1.00 11.19           C  
ATOM    188  CG  MET A  31      -0.717  -8.808  -4.275  1.00 10.97           C  
ATOM    189  SD  MET A  31      -2.175  -8.529  -5.293  1.00 11.84           S  
ATOM    190  CE  MET A  31      -2.659 -10.215  -5.730  1.00 12.02           C  
ATOM    191  H   MET A  31       2.780  -8.213  -3.099  1.00 12.16           H  
ATOM    192  HA  MET A  31       1.417 -10.731  -3.915  1.00 10.64           H  
ATOM    193  HB3 MET A  31       0.404  -9.640  -5.984  1.00 11.19           H  
ATOM    194  HB2 MET A  31       0.971  -8.135  -5.374  1.00 11.19           H  
ATOM    195  HG3 MET A  31      -0.618  -7.968  -3.588  1.00 10.97           H  
ATOM    196  HG2 MET A  31      -1.039  -9.606  -3.606  1.00 10.97           H  
ATOM    197  HE1 MET A  31      -1.831 -10.743  -6.202  1.00 12.02           H  
ATOM    198  HE2 MET A  31      -2.913 -10.743  -4.810  1.00 12.02           H  
ATOM    199  HE3 MET A  31      -3.528 -10.293  -6.384  1.00 12.02           H  
ATOM    200  N   SER A  32       3.186 -11.145  -5.597  1.00 13.17           N  
ATOM    201  CA  SER A  32       4.208 -11.430  -6.618  1.00 17.80           C  
ATOM    202  C   SER A  32       3.609 -11.454  -8.002  1.00 18.73           C  
ATOM    203  O   SER A  32       2.502 -11.966  -8.207  1.00 18.00           O  
ATOM    204  CB  SER A  32       5.048 -12.638  -6.280  1.00 23.48           C  
ATOM    205  OG  SER A  32       4.207 -13.799  -6.188  1.00 33.01           O  
ATOM    206  H   SER A  32       2.460 -11.846  -5.557  1.00 13.17           H  
ATOM    207  HA  SER A  32       4.767 -10.497  -6.680  1.00 17.80           H  
ATOM    208  HB3 SER A  32       5.661 -12.471  -5.394  1.00 23.48           H  
ATOM    209  HB2 SER A  32       5.729 -12.837  -7.107  1.00 23.48           H  
ATOM    210  HG  SER A  32       4.185 -13.854  -5.230  1.00 33.01           H  
ATOM    211  N   LEU A  33       4.375 -10.954  -9.001  1.00 19.77           N  
ATOM    212  CA  LEU A  33       3.901 -10.848 -10.384  1.00 20.23           C  
ATOM    213  C   LEU A  33       4.252 -12.248 -11.044  1.00 29.58           C  
ATOM    214  O   LEU A  33       5.306 -12.788 -10.705  1.00 26.46           O  
ATOM    215  CB  LEU A  33       4.524  -9.691 -11.171  1.00 20.74           C  
ATOM    216  CG  LEU A  33       3.582  -8.475 -11.119  1.00 24.31           C  
ATOM    217  CD1 LEU A  33       4.336  -7.222 -11.567  1.00 22.21           C  
ATOM    218  CD2 LEU A  33       2.395  -8.669 -12.059  1.00 26.86           C  
ATOM    219  H   LEU A  33       5.277 -10.540  -8.813  1.00 19.77           H  
ATOM    220  HA  LEU A  33       2.820 -10.758 -10.493  1.00 20.23           H  
ATOM    221  HB3 LEU A  33       4.940  -9.997 -12.131  1.00 20.74           H  
ATOM    222  HB2 LEU A  33       5.394  -9.430 -10.568  1.00 20.74           H  
ATOM    223  HG  LEU A  33       3.212  -8.345 -10.102  1.00 24.31           H  
ATOM    224 HD11 LEU A  33       5.370  -7.393 -11.866  1.00 22.21           H  
ATOM    225 HD12 LEU A  33       3.874  -6.742 -12.429  1.00 22.21           H  
ATOM    226 HD13 LEU A  33       4.436  -6.431 -10.823  1.00 22.21           H  
ATOM    227 HD21 LEU A  33       2.200  -9.660 -12.469  1.00 26.86           H  
ATOM    228 HD22 LEU A  33       1.458  -8.479 -11.534  1.00 26.86           H  
ATOM    229 HD23 LEU A  33       2.350  -8.015 -12.929  1.00 26.86           H  
ATOM    230  N   LYS A  34       3.388 -12.649 -11.961  1.00 26.49           N  
ATOM    231  CA  LYS A  34       3.391 -14.019 -12.508  1.00 31.99           C  
ATOM    232  C   LYS A  34       3.042 -13.886 -14.004  1.00 30.53           C  
ATOM    233  O   LYS A  34       1.940 -14.294 -14.391  1.00 29.47           O  
ATOM    234  CB  LYS A  34       2.619 -14.951 -11.687  1.00 36.72           C  
ATOM    235  CG  LYS A  34       2.533 -16.403 -12.252  1.00 45.31           C  
ATOM    236  CD  LYS A  34       3.869 -17.176 -12.386  1.00 50.51           C  
ATOM    237  CE  LYS A  34       3.751 -18.606 -12.966  1.00 44.17           C  
ATOM    238  NZ  LYS A  34       5.083 -19.219 -13.311  1.00 42.45           N1+
ATOM    239  H   LYS A  34       2.511 -12.213 -12.207  1.00 26.49           H  
ATOM    240  HA  LYS A  34       4.441 -14.305 -12.460  1.00 31.99           H  
ATOM    241  HB3 LYS A  34       1.590 -14.613 -11.804  1.00 36.72           H  
ATOM    242  HB2 LYS A  34       2.822 -14.916 -10.617  1.00 36.72           H  
ATOM    243  HG3 LYS A  34       2.002 -16.363 -13.203  1.00 45.31           H  
ATOM    244  HG2 LYS A  34       1.856 -16.994 -11.636  1.00 45.31           H  
ATOM    245  HD3 LYS A  34       4.319 -17.316 -11.403  1.00 50.51           H  
ATOM    246  HD2 LYS A  34       4.577 -16.545 -12.923  1.00 50.51           H  
ATOM    247  HE3 LYS A  34       3.135 -18.657 -13.864  1.00 44.17           H  
ATOM    248  HE2 LYS A  34       3.209 -19.237 -12.263  1.00 44.17           H  
ATOM    249  HZ1 LYS A  34       4.861 -20.192 -13.469  1.00 42.45           H  
ATOM    250  HZ2 LYS A  34       5.445 -18.823 -14.167  1.00 42.45           H  
ATOM    251  HZ3 LYS A  34       5.652 -19.017 -12.502  1.00 42.45           H  
ATOM    252  N   GLY A  35       3.838 -13.175 -14.813  1.00 31.13           N  
ATOM    253  CA  GLY A  35       3.414 -12.467 -15.997  1.00 29.23           C  
ATOM    254  C   GLY A  35       2.690 -11.153 -15.553  1.00 28.66           C  
ATOM    255  O   GLY A  35       3.130 -10.498 -14.580  1.00 30.32           O  
ATOM    256  H   GLY A  35       4.757 -12.858 -14.540  1.00 31.13           H  
ATOM    257  HA3 GLY A  35       2.811 -13.155 -16.589  1.00 29.23           H  
ATOM    258  HA2 GLY A  35       4.239 -12.206 -16.661  1.00 29.23           H  
ATOM    259  N   THR A  36       1.583 -10.842 -16.265  1.00 21.69           N  
ATOM    260  CA  THR A  36       0.548  -9.796 -16.103  1.00 23.68           C  
ATOM    261  C   THR A  36      -0.353 -10.219 -14.934  1.00 23.17           C  
ATOM    262  O   THR A  36      -1.052  -9.326 -14.382  1.00 23.97           O  
ATOM    263  CB  THR A  36      -0.347  -9.686 -17.380  1.00 29.66           C  
ATOM    264  OG1 THR A  36      -0.804 -10.985 -17.748  1.00 29.94           O  
ATOM    265  CG2 THR A  36       0.470  -9.204 -18.648  1.00 36.25           C  
ATOM    266  H   THR A  36       1.327 -11.461 -17.022  1.00 21.69           H  
ATOM    267  HA  THR A  36       1.070  -8.885 -15.809  1.00 23.68           H  
ATOM    268  HB  THR A  36      -1.252  -9.122 -17.153  1.00 29.66           H  
ATOM    269  HG1 THR A  36      -1.640 -11.239 -17.350  1.00 29.94           H  
ATOM    270 HG21 THR A  36       1.179 -10.003 -18.863  1.00 36.25           H  
ATOM    271 HG22 THR A  36      -0.260  -9.179 -19.458  1.00 36.25           H  
ATOM    272 HG23 THR A  36       0.828  -8.217 -18.354  1.00 36.25           H  
ATOM    273  N   THR A  37      -0.463 -11.515 -14.559  1.00 17.31           N  
ATOM    274  CA  THR A  37      -1.295 -11.916 -13.425  1.00 16.45           C  
ATOM    275  C   THR A  37      -0.527 -11.585 -12.061  1.00 18.35           C  
ATOM    276  O   THR A  37       0.687 -11.917 -11.874  1.00 17.18           O  
ATOM    277  CB  THR A  37      -1.717 -13.344 -13.502  1.00 20.45           C  
ATOM    278  OG1 THR A  37      -2.262 -13.666 -14.764  1.00 21.66           O  
ATOM    279  CG2 THR A  37      -2.758 -13.780 -12.398  1.00 19.32           C  
ATOM    280  H   THR A  37       0.023 -12.091 -15.231  1.00 17.31           H  
ATOM    281  HA  THR A  37      -2.206 -11.318 -13.396  1.00 16.45           H  
ATOM    282  HB  THR A  37      -0.872 -13.992 -13.270  1.00 20.45           H  
ATOM    283  HG1 THR A  37      -1.506 -13.685 -15.355  1.00 21.66           H  
ATOM    284 HG21 THR A  37      -2.467 -13.571 -11.368  1.00 19.32           H  
ATOM    285 HG22 THR A  37      -3.637 -13.165 -12.207  1.00 19.32           H  
ATOM    286 HG23 THR A  37      -3.034 -14.822 -12.563  1.00 19.32           H  
ATOM    287  N   VAL A  38      -1.269 -10.985 -11.130  1.00 13.85           N  
ATOM    288  CA  VAL A  38      -0.749 -10.837  -9.737  1.00 13.85           C  
ATOM    289  C   VAL A  38      -1.188 -12.076  -8.849  1.00 14.67           C  
ATOM    290  O   VAL A  38      -2.344 -12.509  -8.904  1.00 13.73           O  
ATOM    291  CB  VAL A  38      -1.346  -9.649  -9.015  1.00 11.12           C  
ATOM    292  CG1 VAL A  38      -0.711  -8.314  -9.446  1.00 12.42           C  
ATOM    293  CG2 VAL A  38      -2.848  -9.522  -9.187  1.00 16.55           C  
ATOM    294  H   VAL A  38      -2.236 -10.717 -11.239  1.00 13.85           H  
ATOM    295  HA  VAL A  38       0.322 -10.656  -9.650  1.00 13.85           H  
ATOM    296  HB  VAL A  38      -1.089  -9.865  -7.978  1.00 11.12           H  
ATOM    297 HG11 VAL A  38       0.374  -8.353  -9.351  1.00 12.42           H  
ATOM    298 HG12 VAL A  38      -0.861  -7.936 -10.457  1.00 12.42           H  
ATOM    299 HG13 VAL A  38      -1.059  -7.537  -8.765  1.00 12.42           H  
ATOM    300 HG21 VAL A  38      -3.181  -9.001 -10.084  1.00 16.55           H  
ATOM    301 HG22 VAL A  38      -3.350 -10.489  -9.159  1.00 16.55           H  
ATOM    302 HG23 VAL A  38      -3.286  -8.901  -8.405  1.00 16.55           H  
ATOM    303  N   THR A  39      -0.276 -12.588  -7.971  1.00 13.45           N  
ATOM    304  CA  THR A  39      -0.548 -13.650  -6.990  1.00 12.51           C  
ATOM    305  C   THR A  39      -0.261 -13.169  -5.532  1.00 13.72           C  
ATOM    306  O   THR A  39       0.863 -12.816  -5.219  1.00 14.09           O  
ATOM    307  CB  THR A  39       0.329 -14.937  -7.235  1.00 18.92           C  
ATOM    308  OG1 THR A  39       0.305 -15.156  -8.626  1.00 21.92           O  
ATOM    309  CG2 THR A  39      -0.219 -16.187  -6.542  1.00 18.67           C  
ATOM    310  H   THR A  39       0.660 -12.243  -7.816  1.00 13.45           H  
ATOM    311  HA  THR A  39      -1.573 -13.986  -7.147  1.00 12.51           H  
ATOM    312  HB  THR A  39       1.324 -14.891  -6.791  1.00 18.92           H  
ATOM    313  HG1 THR A  39       0.862 -14.443  -8.948  1.00 21.92           H  
ATOM    314 HG21 THR A  39       0.413 -17.044  -6.775  1.00 18.67           H  
ATOM    315 HG22 THR A  39      -0.197 -16.173  -5.452  1.00 18.67           H  
ATOM    316 HG23 THR A  39      -1.208 -16.477  -6.894  1.00 18.67           H  
ATOM    317  N   PRO A  40      -1.260 -13.293  -4.672  1.00 12.31           N  
ATOM    318  CA  PRO A  40      -1.071 -12.783  -3.267  1.00  9.83           C  
ATOM    319  C   PRO A  40      -0.178 -13.695  -2.393  1.00 13.06           C  
ATOM    320  O   PRO A  40      -0.194 -14.897  -2.530  1.00 14.54           O  
ATOM    321  CB  PRO A  40      -2.525 -12.956  -2.738  1.00 11.75           C  
ATOM    322  CG  PRO A  40      -3.253 -13.961  -3.626  1.00 10.47           C  
ATOM    323  CD  PRO A  40      -2.603 -13.825  -4.995  1.00 12.39           C  
ATOM    324  HA  PRO A  40      -0.764 -11.737  -3.297  1.00  9.83           H  
ATOM    325  HB3 PRO A  40      -3.022 -12.005  -2.929  1.00 11.75           H  
ATOM    326  HB2 PRO A  40      -2.631 -13.166  -1.673  1.00 11.75           H  
ATOM    327  HG3 PRO A  40      -4.342 -13.944  -3.580  1.00 10.47           H  
ATOM    328  HG2 PRO A  40      -2.988 -14.994  -3.397  1.00 10.47           H  
ATOM    329  HD2 PRO A  40      -2.562 -14.789  -5.503  1.00 12.39           H  
ATOM    330  HD3 PRO A  40      -3.116 -13.088  -5.613  1.00 12.39           H  
ATOM    331  N   ASP A  41       0.502 -13.027  -1.471  1.00  9.89           N  
ATOM    332  CA  ASP A  41       1.399 -13.523  -0.340  1.00 10.36           C  
ATOM    333  C   ASP A  41       0.561 -13.589   0.910  1.00 14.37           C  
ATOM    334  O   ASP A  41      -0.279 -12.736   1.180  1.00 12.38           O  
ATOM    335  CB  ASP A  41       2.606 -12.616  -0.105  1.00 14.77           C  
ATOM    336  CG  ASP A  41       3.657 -12.944   1.014  1.00 17.53           C  
ATOM    337  OD1 ASP A  41       4.221 -11.981   1.483  1.00 19.58           O  
ATOM    338  OD2 ASP A  41       3.932 -14.136   1.187  1.00 20.06           O1-
ATOM    339  H   ASP A  41       0.398 -12.028  -1.363  1.00  9.89           H  
ATOM    340  HA  ASP A  41       1.759 -14.545  -0.457  1.00 10.36           H  
ATOM    341  HB3 ASP A  41       2.321 -11.624   0.248  1.00 14.77           H  
ATOM    342  HB2 ASP A  41       3.216 -12.380  -0.977  1.00 14.77           H  
ATOM    343  N   LYS A  42       0.837 -14.634   1.734  1.00 14.02           N  
ATOM    344  CA  LYS A  42      -0.036 -15.040   2.861  1.00 13.34           C  
ATOM    345  C   LYS A  42       0.374 -14.317   4.217  1.00 16.98           C  
ATOM    346  O   LYS A  42      -0.376 -14.455   5.176  1.00 20.31           O  
ATOM    347  CB  LYS A  42       0.209 -16.552   3.187  1.00 23.29           C  
ATOM    348  CG  LYS A  42      -1.001 -17.179   3.940  1.00 22.12           C  
ATOM    349  CD  LYS A  42      -0.735 -18.395   4.847  1.00 26.69           C  
ATOM    350  CE  LYS A  42      -0.216 -19.503   4.018  1.00 22.79           C  
ATOM    351  NZ  LYS A  42       0.064 -20.758   4.679  1.00 22.77           N1+
ATOM    352  H   LYS A  42       1.521 -15.323   1.453  1.00 14.02           H  
ATOM    353  HA  LYS A  42      -1.089 -14.836   2.668  1.00 13.34           H  
ATOM    354  HB3 LYS A  42       1.145 -16.474   3.740  1.00 23.29           H  
ATOM    355  HB2 LYS A  42       0.568 -17.072   2.298  1.00 23.29           H  
ATOM    356  HG3 LYS A  42      -1.736 -17.520   3.211  1.00 22.12           H  
ATOM    357  HG2 LYS A  42      -1.512 -16.383   4.484  1.00 22.12           H  
ATOM    358  HD3 LYS A  42      -1.660 -18.759   5.294  1.00 26.69           H  
ATOM    359  HD2 LYS A  42      -0.027 -18.038   5.596  1.00 26.69           H  
ATOM    360  HE3 LYS A  42       0.664 -19.172   3.467  1.00 22.79           H  
ATOM    361  HE2 LYS A  42      -0.897 -19.745   3.201  1.00 22.79           H  
ATOM    362  HZ1 LYS A  42       0.850 -20.564   5.283  1.00 22.77           H  
ATOM    363  HZ2 LYS A  42      -0.742 -21.112   5.173  1.00 22.77           H  
ATOM    364  HZ3 LYS A  42       0.315 -21.421   3.958  1.00 22.77           H  
ATOM    365  N   ARG A  43       1.502 -13.586   4.173  1.00 15.14           N  
ATOM    366  CA  ARG A  43       1.990 -12.905   5.388  1.00 14.04           C  
ATOM    367  C   ARG A  43       0.976 -11.750   5.650  1.00 13.23           C  
ATOM    368  O   ARG A  43       0.452 -11.107   4.696  1.00 10.99           O  
ATOM    369  CB  ARG A  43       3.421 -12.322   5.305  1.00 13.09           C  
ATOM    370  CG  ARG A  43       4.545 -13.298   5.065  1.00 13.89           C  
ATOM    371  CD  ARG A  43       5.979 -12.790   4.993  1.00 16.51           C  
ATOM    372  NE  ARG A  43       6.183 -12.128   3.699  1.00 14.72           N  
ATOM    373  CZ  ARG A  43       7.180 -11.322   3.312  1.00 16.63           C  
ATOM    374  NH1 ARG A  43       8.321 -11.200   3.969  1.00 23.98           N  
ATOM    375  NH2 ARG A  43       7.114 -10.760   2.076  1.00 20.94           N1+
ATOM    376  H   ARG A  43       2.009 -13.394   3.320  1.00 15.14           H  
ATOM    377  HA  ARG A  43       1.955 -13.600   6.227  1.00 14.04           H  
ATOM    378  HB3 ARG A  43       3.631 -11.745   6.206  1.00 13.09           H  
ATOM    379  HB2 ARG A  43       3.502 -11.592   4.499  1.00 13.09           H  
ATOM    380  HG3 ARG A  43       4.127 -13.679   4.133  1.00 13.89           H  
ATOM    381  HG2 ARG A  43       4.545 -14.034   5.869  1.00 13.89           H  
ATOM    382  HD3 ARG A  43       6.719 -13.525   5.313  1.00 16.51           H  
ATOM    383  HD2 ARG A  43       5.982 -12.036   5.780  1.00 16.51           H  
ATOM    384  HE  ARG A  43       5.477 -12.194   2.980  1.00 14.72           H  
ATOM    385 HH12 ARG A  43       9.068 -10.606   3.638  1.00 23.98           H  
ATOM    386 HH11 ARG A  43       8.467 -11.749   4.804  1.00 23.98           H  
ATOM    387 HH22 ARG A  43       7.923 -10.346   1.635  1.00 20.94           H  
ATOM    388 HH21 ARG A  43       6.200 -10.716   1.648  1.00 20.94           H  
ATOM    389  N   LYS A  44       0.564 -11.736   6.914  1.00 13.48           N  
ATOM    390  CA  LYS A  44      -0.207 -10.647   7.663  1.00 12.56           C  
ATOM    391  C   LYS A  44       0.524  -9.327   7.626  1.00 14.32           C  
ATOM    392  O   LYS A  44       1.334  -8.992   8.497  1.00 12.92           O  
ATOM    393  CB  LYS A  44      -0.610 -11.029   9.150  1.00 12.73           C  
ATOM    394  CG  LYS A  44      -1.408 -12.308   9.132  1.00 19.86           C  
ATOM    395  CD  LYS A  44      -2.485 -12.473  10.243  1.00 21.99           C  
ATOM    396  CE  LYS A  44      -2.868 -13.903  10.434  1.00 29.61           C  
ATOM    397  NZ  LYS A  44      -3.672 -14.124  11.672  1.00 29.82           N1+
ATOM    398  H   LYS A  44       1.074 -12.264   7.608  1.00 13.48           H  
ATOM    399  HA  LYS A  44      -1.131 -10.497   7.104  1.00 12.56           H  
ATOM    400  HB3 LYS A  44      -1.175 -10.249   9.661  1.00 12.73           H  
ATOM    401  HB2 LYS A  44       0.201 -11.189   9.860  1.00 12.73           H  
ATOM    402  HG3 LYS A  44      -0.680 -13.111   9.248  1.00 19.86           H  
ATOM    403  HG2 LYS A  44      -1.836 -12.388   8.133  1.00 19.86           H  
ATOM    404  HD3 LYS A  44      -3.404 -12.030   9.859  1.00 21.99           H  
ATOM    405  HD2 LYS A  44      -2.210 -11.960  11.165  1.00 21.99           H  
ATOM    406  HE3 LYS A  44      -1.965 -14.507  10.520  1.00 29.61           H  
ATOM    407  HE2 LYS A  44      -3.410 -14.368   9.610  1.00 29.61           H  
ATOM    408  HZ1 LYS A  44      -3.271 -13.750  12.520  1.00 29.82           H  
ATOM    409  HZ2 LYS A  44      -4.600 -13.744  11.557  1.00 29.82           H  
ATOM    410  HZ3 LYS A  44      -3.728 -15.115  11.861  1.00 29.82           H  
ATOM    411  N   GLY A  45       0.160  -8.563   6.595  1.00 11.40           N  
ATOM    412  CA  GLY A  45       0.902  -7.303   6.284  1.00 12.63           C  
ATOM    413  C   GLY A  45       0.260  -6.069   6.882  1.00  9.16           C  
ATOM    414  O   GLY A  45      -0.957  -6.054   7.242  1.00 11.41           O  
ATOM    415  H   GLY A  45      -0.773  -8.680   6.228  1.00 11.40           H  
ATOM    416  HA3 GLY A  45       1.000  -7.283   5.198  1.00 12.63           H  
ATOM    417  HA2 GLY A  45       1.930  -7.431   6.622  1.00 12.63           H  
ATOM    418  N   LEU A  46       1.005  -4.969   6.932  1.00 10.52           N  
ATOM    419  CA  LEU A  46       0.578  -3.578   7.179  1.00  9.68           C  
ATOM    420  C   LEU A  46       1.402  -2.704   6.169  1.00 12.12           C  
ATOM    421  O   LEU A  46       2.625  -2.669   6.232  1.00 11.39           O  
ATOM    422  CB  LEU A  46       0.975  -3.148   8.625  1.00 11.25           C  
ATOM    423  CG  LEU A  46       0.565  -1.763   9.113  1.00 12.74           C  
ATOM    424  CD1 LEU A  46      -0.911  -1.602   9.444  1.00 12.09           C  
ATOM    425  CD2 LEU A  46       1.451  -1.365  10.330  1.00 14.69           C  
ATOM    426  H   LEU A  46       1.993  -5.023   6.733  1.00 10.52           H  
ATOM    427  HA  LEU A  46      -0.470  -3.514   6.887  1.00  9.68           H  
ATOM    428  HB3 LEU A  46       2.064  -3.189   8.643  1.00 11.25           H  
ATOM    429  HB2 LEU A  46       0.585  -3.840   9.371  1.00 11.25           H  
ATOM    430  HG  LEU A  46       0.756  -1.035   8.325  1.00 12.74           H  
ATOM    431 HD11 LEU A  46      -1.185  -1.519  10.496  1.00 12.09           H  
ATOM    432 HD12 LEU A  46      -1.239  -0.751   8.848  1.00 12.09           H  
ATOM    433 HD13 LEU A  46      -1.513  -2.439   9.093  1.00 12.09           H  
ATOM    434 HD21 LEU A  46       0.959  -0.723  11.061  1.00 14.69           H  
ATOM    435 HD22 LEU A  46       1.882  -2.240  10.817  1.00 14.69           H  
ATOM    436 HD23 LEU A  46       2.347  -0.885   9.937  1.00 14.69           H  
ATOM    437  N   VAL A  47       0.725  -1.923   5.337  1.00  8.56           N  
ATOM    438  CA  VAL A  47       1.360  -0.778   4.673  1.00  8.10           C  
ATOM    439  C   VAL A  47       1.267   0.373   5.727  1.00  9.53           C  
ATOM    440  O   VAL A  47       0.194   0.624   6.315  1.00 11.23           O  
ATOM    441  CB  VAL A  47       0.684  -0.307   3.366  1.00  7.88           C  
ATOM    442  CG1 VAL A  47       0.981   1.158   2.929  1.00  8.90           C  
ATOM    443  CG2 VAL A  47       0.915  -1.338   2.211  1.00 10.10           C  
ATOM    444  H   VAL A  47      -0.285  -1.936   5.374  1.00  8.56           H  
ATOM    445  HA  VAL A  47       2.422  -0.959   4.507  1.00  8.10           H  
ATOM    446  HB  VAL A  47      -0.392  -0.315   3.539  1.00  7.88           H  
ATOM    447 HG11 VAL A  47       0.594   1.790   3.729  1.00  8.90           H  
ATOM    448 HG12 VAL A  47       2.056   1.329   2.874  1.00  8.90           H  
ATOM    449 HG13 VAL A  47       0.411   1.512   2.070  1.00  8.90           H  
ATOM    450 HG21 VAL A  47       1.968  -1.481   1.968  1.00 10.10           H  
ATOM    451 HG22 VAL A  47       0.621  -2.368   2.414  1.00 10.10           H  
ATOM    452 HG23 VAL A  47       0.343  -0.993   1.349  1.00 10.10           H  
ATOM    453  N   TYR A  48       2.391   1.171   5.796  1.00  8.70           N  
ATOM    454  CA  TYR A  48       2.354   2.400   6.625  1.00 11.16           C  
ATOM    455  C   TYR A  48       3.153   3.589   5.989  1.00 11.93           C  
ATOM    456  O   TYR A  48       4.270   3.391   5.519  1.00 10.96           O  
ATOM    457  CB  TYR A  48       2.770   2.036   8.072  1.00 11.13           C  
ATOM    458  CG  TYR A  48       4.189   1.746   8.406  1.00 13.18           C  
ATOM    459  CD1 TYR A  48       4.954   2.815   8.923  1.00 13.60           C  
ATOM    460  CD2 TYR A  48       4.703   0.435   8.344  1.00 18.32           C  
ATOM    461  CE1 TYR A  48       6.293   2.500   9.267  1.00 16.18           C  
ATOM    462  CE2 TYR A  48       5.912   0.096   8.804  1.00 18.81           C  
ATOM    463  CZ  TYR A  48       6.734   1.152   9.295  1.00 18.72           C  
ATOM    464  OH  TYR A  48       8.041   0.870   9.663  1.00 20.30           O  
ATOM    465  H   TYR A  48       3.255   0.986   5.307  1.00  8.70           H  
ATOM    466  HA  TYR A  48       1.336   2.741   6.815  1.00 11.16           H  
ATOM    467  HB3 TYR A  48       2.248   1.153   8.442  1.00 11.13           H  
ATOM    468  HB2 TYR A  48       2.416   2.876   8.670  1.00 11.13           H  
ATOM    469  HD1 TYR A  48       4.550   3.816   8.962  1.00 13.60           H  
ATOM    470  HD2 TYR A  48       4.049  -0.215   7.781  1.00 18.32           H  
ATOM    471  HE1 TYR A  48       7.021   3.282   9.426  1.00 16.18           H  
ATOM    472  HE2 TYR A  48       6.325  -0.841   8.459  1.00 18.81           H  
ATOM    473  HH  TYR A  48       8.736   1.530   9.624  1.00 20.30           H  
ATOM    474  N   ILE A  49       2.592   4.776   6.210  1.00 11.69           N  
ATOM    475  CA  ILE A  49       3.097   6.070   5.715  1.00 11.94           C  
ATOM    476  C   ILE A  49       3.620   6.772   6.967  1.00 12.45           C  
ATOM    477  O   ILE A  49       2.816   7.021   7.917  1.00 12.29           O  
ATOM    478  CB  ILE A  49       1.990   6.896   4.958  1.00 11.74           C  
ATOM    479  CG1 ILE A  49       1.262   6.233   3.774  1.00 15.98           C  
ATOM    480  CG2 ILE A  49       2.546   8.306   4.425  1.00 15.30           C  
ATOM    481  CD1 ILE A  49       2.120   5.814   2.537  1.00 18.56           C  
ATOM    482  H   ILE A  49       1.653   4.700   6.575  1.00 11.69           H  
ATOM    483  HA  ILE A  49       3.953   5.999   5.043  1.00 11.94           H  
ATOM    484  HB  ILE A  49       1.219   7.249   5.642  1.00 11.74           H  
ATOM    485 HG13 ILE A  49       0.539   6.981   3.448  1.00 15.98           H  
ATOM    486 HG12 ILE A  49       0.624   5.443   4.171  1.00 15.98           H  
ATOM    487 HG21 ILE A  49       3.161   8.058   3.560  1.00 15.30           H  
ATOM    488 HG22 ILE A  49       1.816   9.116   4.426  1.00 15.30           H  
ATOM    489 HG23 ILE A  49       3.353   8.759   4.999  1.00 15.30           H  
ATOM    490 HD11 ILE A  49       2.043   6.492   1.687  1.00 18.56           H  
ATOM    491 HD12 ILE A  49       3.152   5.931   2.867  1.00 18.56           H  
ATOM    492 HD13 ILE A  49       1.840   4.790   2.288  1.00 18.56           H  
ATOM    493  N   GLN A  50       4.842   7.237   6.996  1.00 12.16           N  
ATOM    494  CA  GLN A  50       5.425   7.999   8.151  1.00 16.12           C  
ATOM    495  C   GLN A  50       5.955   9.331   7.651  1.00 18.46           C  
ATOM    496  O   GLN A  50       6.431   9.396   6.506  1.00 14.68           O  
ATOM    497  CB  GLN A  50       6.485   7.136   8.833  1.00 14.89           C  
ATOM    498  CG  GLN A  50       7.027   7.584  10.258  1.00 22.06           C  
ATOM    499  CD  GLN A  50       8.226   6.801  10.747  1.00 29.49           C  
ATOM    500  OE1 GLN A  50       9.114   6.303  10.051  1.00 31.22           O  
ATOM    501  NE2 GLN A  50       8.324   6.706  12.082  1.00 33.76           N  
ATOM    502  H   GLN A  50       5.427   7.169   6.176  1.00 12.16           H  
ATOM    503  HA  GLN A  50       4.673   8.168   8.921  1.00 16.12           H  
ATOM    504  HB3 GLN A  50       7.255   6.855   8.114  1.00 14.89           H  
ATOM    505  HB2 GLN A  50       6.128   6.120   8.998  1.00 14.89           H  
ATOM    506  HG3 GLN A  50       6.225   7.430  10.980  1.00 22.06           H  
ATOM    507  HG2 GLN A  50       7.333   8.630  10.248  1.00 22.06           H  
ATOM    508 HE22 GLN A  50       9.082   6.242  12.561  1.00 33.76           H  
ATOM    509 HE21 GLN A  50       7.559   7.034  12.653  1.00 33.76           H  
ATOM    510  N   GLN A  51       5.899  10.355   8.512  1.00 15.21           N  
ATOM    511  CA  GLN A  51       6.583  11.643   8.210  1.00 14.75           C  
ATOM    512  C   GLN A  51       7.725  11.816   9.204  1.00 17.02           C  
ATOM    513  O   GLN A  51       7.493  11.909  10.399  1.00 17.17           O  
ATOM    514  CB  GLN A  51       5.601  12.807   8.241  1.00 16.63           C  
ATOM    515  CG  GLN A  51       6.240  14.202   8.216  1.00 17.03           C  
ATOM    516  CD  GLN A  51       5.076  15.211   8.327  1.00 22.80           C  
ATOM    517  OE1 GLN A  51       4.462  15.434   9.395  1.00 22.52           O  
ATOM    518  NE2 GLN A  51       4.814  15.906   7.217  1.00 20.70           N  
ATOM    519  H   GLN A  51       5.641  10.222   9.480  1.00 15.21           H  
ATOM    520  HA  GLN A  51       6.947  11.600   7.183  1.00 14.75           H  
ATOM    521  HB3 GLN A  51       4.918  12.781   9.091  1.00 16.63           H  
ATOM    522  HB2 GLN A  51       4.822  12.694   7.488  1.00 16.63           H  
ATOM    523  HG3 GLN A  51       6.863  14.362   7.336  1.00 17.03           H  
ATOM    524  HG2 GLN A  51       6.864  14.284   9.106  1.00 17.03           H  
ATOM    525 HE22 GLN A  51       4.069  16.580   7.121  1.00 20.70           H  
ATOM    526 HE21 GLN A  51       5.398  15.943   6.393  1.00 20.70           H  
ATOM    527  N   THR A  52       8.940  11.880   8.621  1.00 17.32           N  
ATOM    528  CA  THR A  52      10.133  12.020   9.409  1.00 14.39           C  
ATOM    529  C   THR A  52      10.372  13.454   9.814  1.00 18.16           C  
ATOM    530  O   THR A  52       9.778  14.389   9.157  1.00 18.43           O  
ATOM    531  CB  THR A  52      11.391  11.469   8.613  1.00 20.30           C  
ATOM    532  OG1 THR A  52      11.803  12.366   7.558  1.00 17.29           O  
ATOM    533  CG2 THR A  52      11.245  10.013   8.058  1.00 20.33           C  
ATOM    534  H   THR A  52       9.025  11.968   7.618  1.00 17.32           H  
ATOM    535  HA  THR A  52      10.103  11.481  10.356  1.00 14.39           H  
ATOM    536  HB  THR A  52      12.240  11.449   9.297  1.00 20.30           H  
ATOM    537  HG1 THR A  52      11.069  12.330   6.940  1.00 17.29           H  
ATOM    538 HG21 THR A  52      12.179   9.573   7.707  1.00 20.33           H  
ATOM    539 HG22 THR A  52      10.831   9.341   8.810  1.00 20.33           H  
ATOM    540 HG23 THR A  52      10.542  10.072   7.227  1.00 20.33           H  
ATOM    541  N   ASP A  53      11.288  13.716  10.765  1.00 19.51           N  
ATOM    542  CA  ASP A  53      11.503  15.055  11.286  1.00 25.09           C  
ATOM    543  C   ASP A  53      12.345  15.866  10.258  1.00 22.18           C  
ATOM    544  O   ASP A  53      12.200  17.149  10.269  1.00 23.70           O  
ATOM    545  CB  ASP A  53      12.156  15.143  12.731  1.00 28.29           C  
ATOM    546  CG  ASP A  53      11.498  14.266  13.803  1.00 38.53           C  
ATOM    547  OD1 ASP A  53      12.266  14.014  14.780  1.00 46.00           O  
ATOM    548  OD2 ASP A  53      10.284  13.989  13.713  1.00 49.68           O1-
ATOM    549  H   ASP A  53      11.565  12.950  11.362  1.00 19.51           H  
ATOM    550  HA  ASP A  53      10.563  15.604  11.349  1.00 25.09           H  
ATOM    551  HB3 ASP A  53      11.924  16.169  13.015  1.00 28.29           H  
ATOM    552  HB2 ASP A  53      13.198  14.852  12.596  1.00 28.29           H  
ATOM    553  N   ASP A  54      12.867  15.166   9.234  1.00 21.89           N  
ATOM    554  CA  ASP A  54      13.572  15.791   8.103  1.00 20.84           C  
ATOM    555  C   ASP A  54      12.535  16.439   7.151  1.00 20.96           C  
ATOM    556  O   ASP A  54      12.888  16.993   6.106  1.00 18.51           O  
ATOM    557  CB  ASP A  54      14.498  14.766   7.340  1.00 19.86           C  
ATOM    558  CG  ASP A  54      15.723  14.211   8.093  1.00 20.63           C  
ATOM    559  OD1 ASP A  54      16.332  14.981   8.898  1.00 17.95           O  
ATOM    560  OD2 ASP A  54      16.133  13.060   7.745  1.00 20.41           O1-
ATOM    561  H   ASP A  54      12.563  14.203   9.207  1.00 21.89           H  
ATOM    562  HA  ASP A  54      14.148  16.658   8.428  1.00 20.84           H  
ATOM    563  HB3 ASP A  54      14.848  15.316   6.466  1.00 19.86           H  
ATOM    564  HB2 ASP A  54      13.886  13.944   6.969  1.00 19.86           H  
ATOM    565  N   SER A  55      11.221  16.259   7.425  1.00 18.05           N  
ATOM    566  CA  SER A  55      10.030  16.618   6.652  1.00 18.07           C  
ATOM    567  C   SER A  55       9.733  15.539   5.560  1.00 14.71           C  
ATOM    568  O   SER A  55       8.652  15.580   5.068  1.00 16.32           O  
ATOM    569  CB  SER A  55      10.002  18.046   6.016  1.00 25.94           C  
ATOM    570  OG  SER A  55      10.741  18.190   4.746  1.00 27.70           O  
ATOM    571  H   SER A  55      10.955  15.907   8.333  1.00 18.05           H  
ATOM    572  HA  SER A  55       9.198  16.581   7.354  1.00 18.07           H  
ATOM    573  HB3 SER A  55      10.292  18.829   6.717  1.00 25.94           H  
ATOM    574  HB2 SER A  55       8.983  18.152   5.646  1.00 25.94           H  
ATOM    575  HG  SER A  55      11.673  18.162   4.974  1.00 27.70           H  
ATOM    576  N   LEU A  56      10.725  14.723   5.162  1.00 14.49           N  
ATOM    577  CA  LEU A  56      10.666  13.672   4.162  1.00 12.13           C  
ATOM    578  C   LEU A  56       9.612  12.627   4.631  1.00 13.26           C  
ATOM    579  O   LEU A  56       9.814  11.920   5.650  1.00 13.12           O  
ATOM    580  CB  LEU A  56      12.049  13.106   3.966  1.00 11.10           C  
ATOM    581  CG  LEU A  56      13.014  14.020   3.149  1.00 12.10           C  
ATOM    582  CD1 LEU A  56      14.543  13.882   3.545  1.00 16.66           C  
ATOM    583  CD2 LEU A  56      12.895  13.823   1.652  1.00 14.24           C  
ATOM    584  H   LEU A  56      11.551  14.720   5.744  1.00 14.49           H  
ATOM    585  HA  LEU A  56      10.218  14.172   3.303  1.00 12.13           H  
ATOM    586  HB3 LEU A  56      11.925  12.163   3.434  1.00 11.10           H  
ATOM    587  HB2 LEU A  56      12.464  12.899   4.951  1.00 11.10           H  
ATOM    588  HG  LEU A  56      12.685  15.045   3.320  1.00 12.10           H  
ATOM    589 HD11 LEU A  56      14.924  14.884   3.349  1.00 16.66           H  
ATOM    590 HD12 LEU A  56      14.643  13.769   4.625  1.00 16.66           H  
ATOM    591 HD13 LEU A  56      15.187  13.187   3.008  1.00 16.66           H  
ATOM    592 HD21 LEU A  56      12.069  14.480   1.380  1.00 14.24           H  
ATOM    593 HD22 LEU A  56      13.744  14.200   1.082  1.00 14.24           H  
ATOM    594 HD23 LEU A  56      12.631  12.818   1.324  1.00 14.24           H  
ATOM    595  N   ILE A  57       8.590  12.515   3.823  1.00 10.43           N  
ATOM    596  CA  ILE A  57       7.686  11.358   4.008  1.00 11.74           C  
ATOM    597  C   ILE A  57       8.277  10.046   3.457  1.00 13.82           C  
ATOM    598  O   ILE A  57       8.890  10.016   2.390  1.00 11.76           O  
ATOM    599  CB  ILE A  57       6.318  11.662   3.282  1.00 14.14           C  
ATOM    600  CG1 ILE A  57       5.690  12.802   4.077  1.00 17.07           C  
ATOM    601  CG2 ILE A  57       5.392  10.453   3.323  1.00 11.87           C  
ATOM    602  CD1 ILE A  57       4.359  13.297   3.485  1.00 19.87           C  
ATOM    603  H   ILE A  57       8.520  12.797   2.856  1.00 10.43           H  
ATOM    604  HA  ILE A  57       7.508  11.280   5.081  1.00 11.74           H  
ATOM    605  HB  ILE A  57       6.410  11.912   2.225  1.00 14.14           H  
ATOM    606 HG13 ILE A  57       6.395  13.622   4.212  1.00 17.07           H  
ATOM    607 HG12 ILE A  57       5.471  12.381   5.058  1.00 17.07           H  
ATOM    608 HG21 ILE A  57       5.603   9.495   2.848  1.00 11.87           H  
ATOM    609 HG22 ILE A  57       5.186  10.162   4.353  1.00 11.87           H  
ATOM    610 HG23 ILE A  57       4.429  10.694   2.873  1.00 11.87           H  
ATOM    611 HD11 ILE A  57       3.559  13.276   4.225  1.00 19.87           H  
ATOM    612 HD12 ILE A  57       4.343  14.338   3.163  1.00 19.87           H  
ATOM    613 HD13 ILE A  57       4.088  12.642   2.657  1.00 19.87           H  
ATOM    614  N   HIS A  58       8.070   8.951   4.226  1.00 12.18           N  
ATOM    615  CA  HIS A  58       8.367   7.638   3.762  1.00 11.97           C  
ATOM    616  C   HIS A  58       7.123   6.831   3.615  1.00 12.40           C  
ATOM    617  O   HIS A  58       6.067   7.150   4.148  1.00 12.52           O  
ATOM    618  CB  HIS A  58       9.379   6.879   4.776  1.00 13.05           C  
ATOM    619  CG  HIS A  58      10.826   7.273   4.812  1.00 16.15           C  
ATOM    620  ND1 HIS A  58      11.836   6.399   5.107  1.00 13.97           N1+
ATOM    621  CD2 HIS A  58      11.359   8.542   4.902  1.00 15.02           C  
ATOM    622  CE1 HIS A  58      12.928   7.122   5.448  1.00 17.27           C  
ATOM    623  NE2 HIS A  58      12.673   8.420   5.354  1.00 16.85           N  
ATOM    624  H   HIS A  58       7.509   8.910   5.064  1.00 12.18           H  
ATOM    625  HA  HIS A  58       9.003   7.668   2.877  1.00 11.97           H  
ATOM    626  HB3 HIS A  58       9.398   5.791   4.724  1.00 13.05           H  
ATOM    627  HB2 HIS A  58       9.096   7.050   5.814  1.00 13.05           H  
ATOM    628  HD1 HIS A  58      11.757   5.393   5.161  1.00 13.97           H  
ATOM    629  HD2 HIS A  58      10.933   9.519   4.724  1.00 15.02           H  
ATOM    630  HE1 HIS A  58      13.833   6.640   5.788  1.00 17.27           H  
ATOM    631  HE2 HIS A  58      13.400   9.100   5.524  1.00 16.85           H  
ATOM    632  N   PHE A  59       7.321   5.683   2.924  1.00  9.73           N  
ATOM    633  CA  PHE A  59       6.435   4.538   2.916  1.00  8.99           C  
ATOM    634  C   PHE A  59       7.265   3.338   3.449  1.00  8.80           C  
ATOM    635  O   PHE A  59       8.445   3.310   3.066  1.00 10.33           O  
ATOM    636  CB  PHE A  59       5.906   4.257   1.472  1.00  9.15           C  
ATOM    637  CG  PHE A  59       5.587   2.854   1.043  1.00 11.90           C  
ATOM    638  CD1 PHE A  59       4.298   2.299   1.210  1.00 10.63           C  
ATOM    639  CD2 PHE A  59       6.629   2.004   0.527  1.00 13.46           C  
ATOM    640  CE1 PHE A  59       4.013   0.955   0.919  1.00  9.95           C  
ATOM    641  CE2 PHE A  59       6.385   0.640   0.308  1.00 13.75           C  
ATOM    642  CZ  PHE A  59       5.063   0.146   0.465  1.00 11.27           C  
ATOM    643  H   PHE A  59       8.180   5.452   2.445  1.00  9.73           H  
ATOM    644  HA  PHE A  59       5.591   4.616   3.602  1.00  8.99           H  
ATOM    645  HB3 PHE A  59       6.534   4.727   0.714  1.00  9.15           H  
ATOM    646  HB2 PHE A  59       4.936   4.735   1.333  1.00  9.15           H  
ATOM    647  HD1 PHE A  59       3.562   2.982   1.607  1.00 10.63           H  
ATOM    648  HD2 PHE A  59       7.619   2.434   0.481  1.00 13.46           H  
ATOM    649  HE1 PHE A  59       3.115   0.455   1.249  1.00  9.95           H  
ATOM    650  HE2 PHE A  59       7.241   0.077  -0.034  1.00 13.75           H  
ATOM    651  HZ  PHE A  59       4.826  -0.898   0.327  1.00 11.27           H  
ATOM    652  N   CYS A  60       6.645   2.392   4.142  1.00  8.75           N  
ATOM    653  CA  CYS A  60       7.225   1.098   4.500  1.00  8.46           C  
ATOM    654  C   CYS A  60       6.138   0.091   4.658  1.00  9.71           C  
ATOM    655  O   CYS A  60       5.056   0.444   5.172  1.00  9.15           O  
ATOM    656  CB  CYS A  60       8.106   1.303   5.722  1.00 10.80           C  
ATOM    657  SG  CYS A  60       9.151  -0.018   6.037  1.00 15.04           S  
ATOM    658  H   CYS A  60       5.705   2.638   4.417  1.00  8.75           H  
ATOM    659  HA  CYS A  60       7.893   0.817   3.686  1.00  8.46           H  
ATOM    660  HB3 CYS A  60       7.532   1.627   6.590  1.00 10.80           H  
ATOM    661  HB2 CYS A  60       8.825   2.110   5.581  1.00 10.80           H  
ATOM    662  HG  CYS A  60       8.213  -0.968   5.968  1.00 15.04           H  
ATOM    663  N   TRP A  61       6.438  -1.176   4.316  1.00  7.46           N  
ATOM    664  CA  TRP A  61       5.551  -2.308   4.587  1.00  7.00           C  
ATOM    665  C   TRP A  61       6.182  -3.058   5.767  1.00 11.91           C  
ATOM    666  O   TRP A  61       7.387  -3.034   5.839  1.00 11.33           O  
ATOM    667  CB  TRP A  61       5.391  -3.290   3.389  1.00 11.03           C  
ATOM    668  CG  TRP A  61       4.612  -4.562   3.579  1.00  9.39           C  
ATOM    669  CD1 TRP A  61       3.256  -4.602   3.697  1.00 10.53           C  
ATOM    670  CD2 TRP A  61       5.112  -5.855   4.025  1.00 13.45           C  
ATOM    671  NE1 TRP A  61       2.823  -5.915   3.770  1.00  9.60           N  
ATOM    672  CE2 TRP A  61       3.913  -6.686   4.034  1.00 11.53           C  
ATOM    673  CE3 TRP A  61       6.394  -6.438   4.217  1.00 12.69           C  
ATOM    674  CZ2 TRP A  61       4.046  -8.029   4.452  1.00 11.62           C  
ATOM    675  CZ3 TRP A  61       6.481  -7.810   4.568  1.00 14.54           C  
ATOM    676  CH2 TRP A  61       5.329  -8.591   4.674  1.00 12.71           C  
ATOM    677  H   TRP A  61       7.340  -1.442   3.949  1.00  7.46           H  
ATOM    678  HA  TRP A  61       4.534  -1.992   4.818  1.00  7.00           H  
ATOM    679  HB3 TRP A  61       6.405  -3.588   3.121  1.00 11.03           H  
ATOM    680  HB2 TRP A  61       5.109  -2.770   2.473  1.00 11.03           H  
ATOM    681  HD1 TRP A  61       2.579  -3.761   3.702  1.00 10.53           H  
ATOM    682  HE1 TRP A  61       1.841  -6.110   3.907  1.00  9.60           H  
ATOM    683  HE3 TRP A  61       7.265  -5.807   4.307  1.00 12.69           H  
ATOM    684  HZ2 TRP A  61       3.164  -8.650   4.404  1.00 11.62           H  
ATOM    685  HZ3 TRP A  61       7.419  -8.338   4.662  1.00 14.54           H  
ATOM    686  HH2 TRP A  61       5.447  -9.605   5.025  1.00 12.71           H  
ATOM    687  N   LYS A  62       5.408  -3.815   6.603  1.00  9.20           N  
ATOM    688  CA  LYS A  62       5.763  -4.530   7.869  1.00 13.70           C  
ATOM    689  C   LYS A  62       4.847  -5.750   7.937  1.00 13.84           C  
ATOM    690  O   LYS A  62       3.592  -5.636   7.980  1.00 12.09           O  
ATOM    691  CB  LYS A  62       5.820  -3.607   9.110  1.00 13.13           C  
ATOM    692  CG  LYS A  62       6.012  -4.528  10.335  1.00 15.05           C  
ATOM    693  CD  LYS A  62       6.279  -3.763  11.584  1.00 24.64           C  
ATOM    694  CE  LYS A  62       5.381  -2.585  11.989  1.00 32.77           C  
ATOM    695  NZ  LYS A  62       5.821  -1.994  13.262  1.00 36.42           N1+
ATOM    696  H   LYS A  62       4.427  -3.901   6.380  1.00  9.20           H  
ATOM    697  HA  LYS A  62       6.751  -4.978   7.768  1.00 13.70           H  
ATOM    698  HB3 LYS A  62       4.958  -2.962   9.280  1.00 13.13           H  
ATOM    699  HB2 LYS A  62       6.732  -3.015   9.035  1.00 13.13           H  
ATOM    700  HG3 LYS A  62       6.896  -5.139  10.154  1.00 15.05           H  
ATOM    701  HG2 LYS A  62       5.045  -5.005  10.497  1.00 15.05           H  
ATOM    702  HD3 LYS A  62       7.329  -3.487  11.487  1.00 24.64           H  
ATOM    703  HD2 LYS A  62       6.270  -4.533  12.356  1.00 24.64           H  
ATOM    704  HE3 LYS A  62       4.365  -2.953  12.134  1.00 32.77           H  
ATOM    705  HE2 LYS A  62       5.281  -1.813  11.226  1.00 32.77           H  
ATOM    706  HZ1 LYS A  62       5.283  -1.241  13.668  1.00 36.42           H  
ATOM    707  HZ2 LYS A  62       5.888  -2.669  14.010  1.00 36.42           H  
ATOM    708  HZ3 LYS A  62       6.716  -1.570  13.065  1.00 36.42           H  
ATOM    709  N   ASP A  63       5.489  -6.935   8.159  1.00 11.89           N  
ATOM    710  CA  ASP A  63       4.876  -8.145   8.688  1.00 15.04           C  
ATOM    711  C   ASP A  63       4.419  -7.943  10.181  1.00 14.38           C  
ATOM    712  O   ASP A  63       5.264  -7.663  11.067  1.00 14.70           O  
ATOM    713  CB  ASP A  63       5.669  -9.381   8.462  1.00 15.13           C  
ATOM    714  CG  ASP A  63       5.155 -10.776   9.022  1.00 15.28           C  
ATOM    715  OD1 ASP A  63       5.930 -11.765   8.923  1.00 16.52           O  
ATOM    716  OD2 ASP A  63       4.028 -10.895   9.556  1.00 20.77           O1-
ATOM    717  H   ASP A  63       6.496  -6.899   8.083  1.00 11.89           H  
ATOM    718  HA  ASP A  63       3.955  -8.248   8.114  1.00 15.04           H  
ATOM    719  HB3 ASP A  63       6.691  -9.301   8.831  1.00 15.13           H  
ATOM    720  HB2 ASP A  63       5.724  -9.466   7.376  1.00 15.13           H  
ATOM    721  N   ARG A  64       3.118  -8.158  10.477  1.00 10.24           N  
ATOM    722  CA  ARG A  64       2.611  -8.030  11.792  1.00 11.81           C  
ATOM    723  C   ARG A  64       3.090  -9.102  12.824  1.00 15.55           C  
ATOM    724  O   ARG A  64       2.980  -8.830  13.998  1.00 18.60           O  
ATOM    725  CB  ARG A  64       1.091  -8.053  11.788  1.00 12.16           C  
ATOM    726  CG  ARG A  64       0.602  -6.775  11.115  1.00 14.84           C  
ATOM    727  CD  ARG A  64      -0.937  -6.694  10.825  1.00 16.19           C  
ATOM    728  NE  ARG A  64      -1.748  -6.645  12.021  1.00 19.23           N  
ATOM    729  CZ  ARG A  64      -3.084  -6.803  12.113  1.00 17.12           C  
ATOM    730  NH1 ARG A  64      -3.830  -7.342  11.159  1.00 15.11           N  
ATOM    731  NH2 ARG A  64      -3.683  -6.540  13.222  1.00 16.37           N1+
ATOM    732  H   ARG A  64       2.520  -8.630   9.814  1.00 10.24           H  
ATOM    733  HA  ARG A  64       2.928  -7.052  12.156  1.00 11.81           H  
ATOM    734  HB3 ARG A  64       0.756  -8.070  12.825  1.00 12.16           H  
ATOM    735  HB2 ARG A  64       0.641  -8.940  11.341  1.00 12.16           H  
ATOM    736  HG3 ARG A  64       1.258  -6.365  10.347  1.00 14.84           H  
ATOM    737  HG2 ARG A  64       0.743  -5.955  11.819  1.00 14.84           H  
ATOM    738  HD3 ARG A  64      -1.076  -7.668  10.355  1.00 16.19           H  
ATOM    739  HD2 ARG A  64      -1.252  -6.065   9.992  1.00 16.19           H  
ATOM    740  HE  ARG A  64      -1.387  -6.123  12.807  1.00 19.23           H  
ATOM    741 HH12 ARG A  64      -3.505  -7.472  10.211  1.00 15.11           H  
ATOM    742 HH11 ARG A  64      -4.785  -7.602  11.363  1.00 15.11           H  
ATOM    743 HH22 ARG A  64      -4.666  -6.735  13.352  1.00 16.37           H  
ATOM    744 HH21 ARG A  64      -3.268  -6.253  14.096  1.00 16.37           H  
ATOM    745  N   THR A  65       3.396 -10.344  12.368  1.00 14.37           N  
ATOM    746  CA  THR A  65       3.763 -11.494  13.165  1.00 18.18           C  
ATOM    747  C   THR A  65       5.272 -11.602  13.536  1.00 15.92           C  
ATOM    748  O   THR A  65       5.564 -12.214  14.553  1.00 17.30           O  
ATOM    749  CB  THR A  65       3.350 -12.802  12.463  1.00 16.37           C  
ATOM    750  OG1 THR A  65       4.022 -13.273  11.331  1.00 21.99           O  
ATOM    751  CG2 THR A  65       1.811 -12.761  12.202  1.00 22.33           C  
ATOM    752  H   THR A  65       3.370 -10.530  11.375  1.00 14.37           H  
ATOM    753  HA  THR A  65       3.265 -11.387  14.129  1.00 18.18           H  
ATOM    754  HB  THR A  65       3.336 -13.607  13.198  1.00 16.37           H  
ATOM    755  HG1 THR A  65       4.025 -12.525  10.729  1.00 21.99           H  
ATOM    756 HG21 THR A  65       1.284 -13.696  12.011  1.00 22.33           H  
ATOM    757 HG22 THR A  65       1.333 -12.399  13.112  1.00 22.33           H  
ATOM    758 HG23 THR A  65       1.356 -12.016  11.549  1.00 22.33           H  
ATOM    759  N   SER A  66       6.197 -11.033  12.814  1.00 13.41           N  
ATOM    760  CA  SER A  66       7.654 -11.057  13.027  1.00 15.77           C  
ATOM    761  C   SER A  66       8.322  -9.634  13.097  1.00 16.24           C  
ATOM    762  O   SER A  66       9.511  -9.500  13.367  1.00 14.67           O  
ATOM    763  CB  SER A  66       8.385 -11.938  11.976  1.00 16.93           C  
ATOM    764  OG  SER A  66       8.130 -11.407  10.697  1.00 13.57           O  
ATOM    765  H   SER A  66       5.887 -10.403  12.088  1.00 13.41           H  
ATOM    766  HA  SER A  66       7.802 -11.557  13.984  1.00 15.77           H  
ATOM    767  HB3 SER A  66       8.041 -12.963  11.841  1.00 16.93           H  
ATOM    768  HB2 SER A  66       9.451 -11.904  12.201  1.00 16.93           H  
ATOM    769  HG  SER A  66       7.304 -11.769  10.367  1.00 13.57           H  
ATOM    770  N   GLY A  67       7.570  -8.550  12.773  1.00 13.07           N  
ATOM    771  CA  GLY A  67       8.184  -7.215  12.694  1.00 13.81           C  
ATOM    772  C   GLY A  67       9.064  -6.962  11.453  1.00 17.21           C  
ATOM    773  O   GLY A  67       9.618  -5.887  11.289  1.00 24.48           O  
ATOM    774  H   GLY A  67       6.659  -8.645  12.347  1.00 13.07           H  
ATOM    775  HA3 GLY A  67       8.713  -6.938  13.606  1.00 13.81           H  
ATOM    776  HA2 GLY A  67       7.408  -6.454  12.611  1.00 13.81           H  
ATOM    777  N   ASN A  68       9.033  -7.865  10.469  1.00 14.44           N  
ATOM    778  CA  ASN A  68       9.918  -7.764   9.281  1.00 21.91           C  
ATOM    779  C   ASN A  68       9.403  -6.651   8.363  1.00 15.53           C  
ATOM    780  O   ASN A  68       8.348  -6.798   7.717  1.00 15.98           O  
ATOM    781  CB  ASN A  68      10.107  -9.117   8.649  1.00 21.41           C  
ATOM    782  CG  ASN A  68      11.090 -10.092   9.328  1.00 29.99           C  
ATOM    783  OD1 ASN A  68      12.348 -10.011   9.193  1.00 33.11           O  
ATOM    784  ND2 ASN A  68      10.632 -11.187   9.900  1.00 25.16           N  
ATOM    785  H   ASN A  68       8.495  -8.718  10.538  1.00 14.44           H  
ATOM    786  HA  ASN A  68      10.867  -7.454   9.719  1.00 21.91           H  
ATOM    787  HB3 ASN A  68      10.521  -8.976   7.650  1.00 21.41           H  
ATOM    788  HB2 ASN A  68       9.081  -9.426   8.453  1.00 21.41           H  
ATOM    789 HD22 ASN A  68      11.330 -11.892  10.089  1.00 25.16           H  
ATOM    790 HD21 ASN A  68       9.728 -11.190  10.351  1.00 25.16           H  
ATOM    791  N   VAL A  69      10.121  -5.497   8.347  1.00 21.24           N  
ATOM    792  CA  VAL A  69       9.864  -4.388   7.500  1.00 16.27           C  
ATOM    793  C   VAL A  69      10.419  -4.840   6.078  1.00 21.13           C  
ATOM    794  O   VAL A  69      11.467  -5.483   5.953  1.00 22.04           O  
ATOM    795  CB  VAL A  69      10.580  -3.061   7.959  1.00 14.72           C  
ATOM    796  CG1 VAL A  69      10.125  -2.598   9.414  1.00 15.49           C  
ATOM    797  CG2 VAL A  69      12.056  -2.871   7.744  1.00 17.97           C  
ATOM    798  H   VAL A  69      10.856  -5.495   9.040  1.00 21.24           H  
ATOM    799  HA  VAL A  69       8.788  -4.216   7.513  1.00 16.27           H  
ATOM    800  HB  VAL A  69      10.111  -2.358   7.270  1.00 14.72           H  
ATOM    801 HG11 VAL A  69       9.122  -2.994   9.573  1.00 15.49           H  
ATOM    802 HG12 VAL A  69      10.686  -3.158  10.161  1.00 15.49           H  
ATOM    803 HG13 VAL A  69      10.366  -1.545   9.565  1.00 15.49           H  
ATOM    804 HG21 VAL A  69      12.466  -3.080   6.756  1.00 17.97           H  
ATOM    805 HG22 VAL A  69      12.321  -1.820   7.858  1.00 17.97           H  
ATOM    806 HG23 VAL A  69      12.544  -3.392   8.568  1.00 17.97           H  
ATOM    807  N   GLU A  70       9.666  -4.427   5.053  1.00 13.39           N  
ATOM    808  CA  GLU A  70      10.152  -4.439   3.659  1.00 17.43           C  
ATOM    809  C   GLU A  70       9.740  -3.156   2.955  1.00 23.70           C  
ATOM    810  O   GLU A  70       8.614  -2.671   3.193  1.00 22.67           O  
ATOM    811  CB  GLU A  70       9.722  -5.704   2.892  1.00 19.30           C  
ATOM    812  CG  GLU A  70      10.384  -6.982   3.398  1.00 26.23           C  
ATOM    813  CD  GLU A  70      10.048  -8.291   2.573  1.00 29.60           C  
ATOM    814  OE1 GLU A  70      10.744  -9.258   2.942  1.00 35.14           O  
ATOM    815  OE2 GLU A  70       9.158  -8.369   1.745  1.00 32.35           O1-
ATOM    816  H   GLU A  70       8.774  -3.974   5.197  1.00 13.39           H  
ATOM    817  HA  GLU A  70      11.238  -4.399   3.739  1.00 17.43           H  
ATOM    818  HB3 GLU A  70       9.936  -5.517   1.839  1.00 19.30           H  
ATOM    819  HB2 GLU A  70       8.648  -5.855   2.783  1.00 19.30           H  
ATOM    820  HG3 GLU A  70      10.112  -7.163   4.438  1.00 26.23           H  
ATOM    821  HG2 GLU A  70      11.465  -6.845   3.389  1.00 26.23           H  
ATOM    822  N   ASP A  71      10.711  -2.699   2.158  1.00 13.51           N  
ATOM    823  CA  ASP A  71      10.427  -1.729   1.091  1.00 14.39           C  
ATOM    824  C   ASP A  71      10.212  -0.300   1.706  1.00 14.44           C  
ATOM    825  O   ASP A  71       9.314   0.362   1.308  1.00 10.49           O  
ATOM    826  CB  ASP A  71       9.417  -2.251  -0.001  1.00 15.70           C  
ATOM    827  CG  ASP A  71       9.656  -3.693  -0.363  1.00 24.69           C  
ATOM    828  OD1 ASP A  71      10.797  -4.185  -0.486  1.00 28.18           O  
ATOM    829  OD2 ASP A  71       8.665  -4.328  -0.783  1.00 28.16           O1-
ATOM    830  H   ASP A  71      11.569  -3.230   2.200  1.00 13.51           H  
ATOM    831  HA  ASP A  71      11.404  -1.655   0.613  1.00 14.39           H  
ATOM    832  HB3 ASP A  71       9.418  -1.603  -0.877  1.00 15.70           H  
ATOM    833  HB2 ASP A  71       8.437  -2.185   0.471  1.00 15.70           H  
ATOM    834  N   ASP A  72      11.131   0.053   2.591  1.00 10.77           N  
ATOM    835  CA  ASP A  72      11.454   1.407   3.020  1.00 13.51           C  
ATOM    836  C   ASP A  72      11.909   2.179   1.748  1.00 14.54           C  
ATOM    837  O   ASP A  72      12.903   1.884   1.122  1.00 14.02           O  
ATOM    838  CB  ASP A  72      12.421   1.456   4.221  1.00 15.27           C  
ATOM    839  CG  ASP A  72      12.874   2.895   4.567  1.00 21.76           C  
ATOM    840  OD1 ASP A  72      11.994   3.639   5.067  1.00 18.13           O  
ATOM    841  OD2 ASP A  72      14.036   3.223   4.449  1.00 21.52           O1-
ATOM    842  H   ASP A  72      11.680  -0.715   2.952  1.00 10.77           H  
ATOM    843  HA  ASP A  72      10.560   1.890   3.413  1.00 13.51           H  
ATOM    844  HB3 ASP A  72      13.216   0.907   3.716  1.00 15.27           H  
ATOM    845  HB2 ASP A  72      12.306   0.859   5.125  1.00 15.27           H  
ATOM    846  N   LEU A  73      11.099   3.204   1.312  1.00 11.90           N  
ATOM    847  CA  LEU A  73      11.180   4.113   0.170  1.00 10.74           C  
ATOM    848  C   LEU A  73      10.807   5.530   0.677  1.00 10.41           C  
ATOM    849  O   LEU A  73       9.906   5.641   1.481  1.00 12.02           O  
ATOM    850  CB  LEU A  73      10.216   3.783  -0.993  1.00 14.24           C  
ATOM    851  CG  LEU A  73      10.384   2.396  -1.651  1.00 17.47           C  
ATOM    852  CD1 LEU A  73       9.272   2.327  -2.734  1.00 25.78           C  
ATOM    853  CD2 LEU A  73      11.744   2.344  -2.332  1.00 21.06           C  
ATOM    854  H   LEU A  73      10.332   3.459   1.918  1.00 11.90           H  
ATOM    855  HA  LEU A  73      12.194   4.065  -0.227  1.00 10.74           H  
ATOM    856  HB3 LEU A  73      10.176   4.584  -1.731  1.00 14.24           H  
ATOM    857  HB2 LEU A  73       9.230   3.820  -0.530  1.00 14.24           H  
ATOM    858  HG  LEU A  73      10.271   1.632  -0.882  1.00 17.47           H  
ATOM    859 HD11 LEU A  73       9.614   2.729  -3.687  1.00 25.78           H  
ATOM    860 HD12 LEU A  73       9.200   1.253  -2.904  1.00 25.78           H  
ATOM    861 HD13 LEU A  73       8.290   2.694  -2.437  1.00 25.78           H  
ATOM    862 HD21 LEU A  73      12.100   3.298  -2.721  1.00 21.06           H  
ATOM    863 HD22 LEU A  73      12.447   1.999  -1.574  1.00 21.06           H  
ATOM    864 HD23 LEU A  73      11.863   1.626  -3.143  1.00 21.06           H  
ATOM    865  N   ILE A  74      11.505   6.570   0.120  1.00 10.13           N  
ATOM    866  CA  ILE A  74      11.065   7.945   0.364  1.00 10.13           C  
ATOM    867  C   ILE A  74      10.069   8.436  -0.722  1.00 12.37           C  
ATOM    868  O   ILE A  74      10.427   8.237  -1.907  1.00 10.87           O  
ATOM    869  CB  ILE A  74      12.337   8.894   0.446  1.00 10.85           C  
ATOM    870  CG1 ILE A  74      13.046   8.700   1.831  1.00 15.63           C  
ATOM    871  CG2 ILE A  74      12.101  10.429   0.299  1.00 11.33           C  
ATOM    872  CD1 ILE A  74      14.571   8.795   1.798  1.00 17.93           C  
ATOM    873  H   ILE A  74      12.258   6.335  -0.510  1.00 10.13           H  
ATOM    874  HA  ILE A  74      10.642   7.912   1.368  1.00 10.13           H  
ATOM    875  HB  ILE A  74      13.054   8.526  -0.287  1.00 10.85           H  
ATOM    876 HG13 ILE A  74      12.731   7.761   2.287  1.00 15.63           H  
ATOM    877 HG12 ILE A  74      12.578   9.414   2.509  1.00 15.63           H  
ATOM    878 HG21 ILE A  74      13.054  10.932   0.465  1.00 11.33           H  
ATOM    879 HG22 ILE A  74      11.711  10.513  -0.715  1.00 11.33           H  
ATOM    880 HG23 ILE A  74      11.346  10.882   0.941  1.00 11.33           H  
ATOM    881 HD11 ILE A  74      14.968   7.899   1.321  1.00 17.93           H  
ATOM    882 HD12 ILE A  74      14.884   9.660   1.213  1.00 17.93           H  
ATOM    883 HD13 ILE A  74      14.921   8.668   2.823  1.00 17.93           H  
ATOM    884  N   ILE A  75       8.917   8.946  -0.318  1.00  7.85           N  
ATOM    885  CA  ILE A  75       7.879   9.272  -1.291  1.00  7.57           C  
ATOM    886  C   ILE A  75       8.288  10.617  -2.022  1.00 10.85           C  
ATOM    887  O   ILE A  75       9.003  11.437  -1.379  1.00 11.40           O  
ATOM    888  CB  ILE A  75       6.522   9.317  -0.503  1.00 11.07           C  
ATOM    889  CG1 ILE A  75       6.073   7.924  -0.135  1.00 13.15           C  
ATOM    890  CG2 ILE A  75       5.331  10.172  -1.164  1.00 11.91           C  
ATOM    891  CD1 ILE A  75       5.313   7.111  -1.141  1.00 20.36           C  
ATOM    892  H   ILE A  75       8.678   9.080   0.654  1.00  7.85           H  
ATOM    893  HA  ILE A  75       7.781   8.474  -2.026  1.00  7.57           H  
ATOM    894  HB  ILE A  75       6.652   9.906   0.404  1.00 11.07           H  
ATOM    895 HG13 ILE A  75       5.474   8.036   0.768  1.00 13.15           H  
ATOM    896 HG12 ILE A  75       6.960   7.397   0.216  1.00 13.15           H  
ATOM    897 HG21 ILE A  75       5.699  11.192  -1.272  1.00 11.91           H  
ATOM    898 HG22 ILE A  75       4.942   9.718  -2.076  1.00 11.91           H  
ATOM    899 HG23 ILE A  75       4.397  10.315  -0.621  1.00 11.91           H  
ATOM    900 HD11 ILE A  75       5.681   7.259  -2.156  1.00 20.36           H  
ATOM    901 HD12 ILE A  75       5.518   6.076  -0.866  1.00 20.36           H  
ATOM    902 HD13 ILE A  75       4.239   7.281  -1.063  1.00 20.36           H  
ATOM    903  N   PHE A  76       7.845  10.790  -3.279  1.00  9.46           N  
ATOM    904  CA  PHE A  76       8.214  11.888  -4.182  1.00 11.18           C  
ATOM    905  C   PHE A  76       6.930  12.728  -4.333  1.00 12.31           C  
ATOM    906  O   PHE A  76       5.962  12.158  -4.906  1.00 11.67           O  
ATOM    907  CB  PHE A  76       8.689  11.306  -5.535  1.00 12.52           C  
ATOM    908  CG  PHE A  76      10.080  10.655  -5.558  1.00 12.43           C  
ATOM    909  CD1 PHE A  76      10.173   9.322  -5.225  1.00 12.08           C  
ATOM    910  CD2 PHE A  76      11.280  11.437  -5.496  1.00 13.76           C  
ATOM    911  CE1 PHE A  76      11.359   8.675  -5.121  1.00 12.14           C  
ATOM    912  CE2 PHE A  76      12.523  10.786  -5.470  1.00 11.16           C  
ATOM    913  CZ  PHE A  76      12.551   9.434  -5.228  1.00 12.73           C  
ATOM    914  H   PHE A  76       7.158  10.173  -3.689  1.00  9.46           H  
ATOM    915  HA  PHE A  76       8.973  12.568  -3.796  1.00 11.18           H  
ATOM    916  HB3 PHE A  76       8.642  12.154  -6.217  1.00 12.52           H  
ATOM    917  HB2 PHE A  76       8.064  10.514  -5.947  1.00 12.52           H  
ATOM    918  HD1 PHE A  76       9.295   8.737  -4.991  1.00 12.08           H  
ATOM    919  HD2 PHE A  76      11.313  12.513  -5.579  1.00 13.76           H  
ATOM    920  HE1 PHE A  76      11.389   7.620  -4.895  1.00 12.14           H  
ATOM    921  HE2 PHE A  76      13.443  11.332  -5.623  1.00 11.16           H  
ATOM    922  HZ  PHE A  76      13.469   8.865  -5.243  1.00 12.73           H  
ATOM    923  N   PRO A  77       6.749  13.968  -3.867  1.00 11.07           N  
ATOM    924  CA  PRO A  77       5.531  14.754  -4.209  1.00 13.98           C  
ATOM    925  C   PRO A  77       5.243  14.849  -5.717  1.00 15.86           C  
ATOM    926  O   PRO A  77       6.160  15.264  -6.501  1.00 11.86           O  
ATOM    927  CB  PRO A  77       5.765  16.135  -3.601  1.00 13.91           C  
ATOM    928  CG  PRO A  77       6.733  15.860  -2.444  1.00 18.27           C  
ATOM    929  CD  PRO A  77       7.576  14.633  -2.889  1.00 13.89           C  
ATOM    930  HA  PRO A  77       4.628  14.291  -3.811  1.00 13.98           H  
ATOM    931  HB3 PRO A  77       4.936  16.771  -3.290  1.00 13.91           H  
ATOM    932  HB2 PRO A  77       6.378  16.703  -4.301  1.00 13.91           H  
ATOM    933  HG3 PRO A  77       6.131  15.532  -1.597  1.00 18.27           H  
ATOM    934  HG2 PRO A  77       7.363  16.725  -2.238  1.00 18.27           H  
ATOM    935  HD2 PRO A  77       8.455  14.971  -3.439  1.00 13.89           H  
ATOM    936  HD3 PRO A  77       7.878  14.088  -1.994  1.00 13.89           H  
ATOM    937  N   ASP A  78       3.964  14.511  -6.107  1.00 12.88           N  
ATOM    938  CA  ASP A  78       3.326  14.697  -7.439  1.00 13.51           C  
ATOM    939  C   ASP A  78       3.668  13.664  -8.502  1.00 13.25           C  
ATOM    940  O   ASP A  78       2.997  13.530  -9.489  1.00 14.17           O  
ATOM    941  CB  ASP A  78       3.427  16.120  -8.112  1.00 14.61           C  
ATOM    942  CG  ASP A  78       3.016  17.317  -7.232  1.00 21.89           C  
ATOM    943  OD1 ASP A  78       2.181  17.239  -6.350  1.00 21.73           O  
ATOM    944  OD2 ASP A  78       3.508  18.408  -7.592  1.00 20.72           O1-
ATOM    945  H   ASP A  78       3.409  14.012  -5.427  1.00 12.88           H  
ATOM    946  HA  ASP A  78       2.288  14.477  -7.191  1.00 13.51           H  
ATOM    947  HB3 ASP A  78       2.839  16.251  -9.020  1.00 14.61           H  
ATOM    948  HB2 ASP A  78       4.460  16.346  -8.381  1.00 14.61           H  
ATOM    949  N   ASP A  79       4.702  12.863  -8.229  1.00 11.37           N  
ATOM    950  CA  ASP A  79       5.211  11.776  -9.057  1.00  8.98           C  
ATOM    951  C   ASP A  79       4.486  10.454  -8.677  1.00 12.03           C  
ATOM    952  O   ASP A  79       4.515   9.612  -9.526  1.00 10.54           O  
ATOM    953  CB  ASP A  79       6.740  11.521  -8.984  1.00 11.12           C  
ATOM    954  CG  ASP A  79       7.697  12.530  -9.665  1.00 14.80           C  
ATOM    955  OD1 ASP A  79       8.879  12.625  -9.226  1.00 13.73           O  
ATOM    956  OD2 ASP A  79       7.304  13.219 -10.582  1.00 13.09           O1-
ATOM    957  H   ASP A  79       5.162  13.093  -7.360  1.00 11.37           H  
ATOM    958  HA  ASP A  79       4.969  11.861 -10.116  1.00  8.98           H  
ATOM    959  HB3 ASP A  79       7.031  10.616  -9.518  1.00 11.12           H  
ATOM    960  HB2 ASP A  79       7.042  11.397  -7.944  1.00 11.12           H  
ATOM    961  N   CYS A  80       3.982  10.296  -7.456  1.00  9.14           N  
ATOM    962  CA  CYS A  80       3.445   8.983  -7.013  1.00 10.72           C  
ATOM    963  C   CYS A  80       2.007   8.820  -7.378  1.00  9.14           C  
ATOM    964  O   CYS A  80       1.269   9.786  -7.407  1.00  9.49           O  
ATOM    965  CB  CYS A  80       3.667   8.865  -5.496  1.00 13.36           C  
ATOM    966  SG  CYS A  80       5.335   8.453  -5.112  1.00 17.27           S  
ATOM    967  H   CYS A  80       3.972  11.098  -6.842  1.00  9.14           H  
ATOM    968  HA  CYS A  80       3.919   8.160  -7.549  1.00 10.72           H  
ATOM    969  HB3 CYS A  80       2.984   8.066  -5.206  1.00 13.36           H  
ATOM    970  HB2 CYS A  80       3.309   9.762  -4.992  1.00 13.36           H  
ATOM    971  HG  CYS A  80       5.134   7.145  -5.294  1.00 17.27           H  
ATOM    972  N   GLU A  81       1.556   7.576  -7.637  1.00  9.68           N  
ATOM    973  CA  GLU A  81       0.055   7.278  -7.582  1.00  9.26           C  
ATOM    974  C   GLU A  81      -0.228   6.004  -6.734  1.00 11.23           C  
ATOM    975  O   GLU A  81       0.602   5.115  -6.598  1.00 12.77           O  
ATOM    976  CB  GLU A  81      -0.546   7.043  -8.996  1.00 12.92           C  
ATOM    977  CG  GLU A  81      -0.196   8.033 -10.147  1.00 18.86           C  
ATOM    978  CD  GLU A  81      -0.450   7.436 -11.503  1.00 28.81           C  
ATOM    979  OE1 GLU A  81      -1.163   6.408 -11.635  1.00 24.94           O  
ATOM    980  OE2 GLU A  81       0.159   7.937 -12.468  1.00 27.85           O1-
ATOM    981  H   GLU A  81       2.191   6.793  -7.567  1.00  9.68           H  
ATOM    982  HA  GLU A  81      -0.521   8.064  -7.094  1.00  9.26           H  
ATOM    983  HB3 GLU A  81      -1.624   7.034  -8.837  1.00 12.92           H  
ATOM    984  HB2 GLU A  81      -0.291   6.017  -9.261  1.00 12.92           H  
ATOM    985  HG3 GLU A  81       0.819   8.422 -10.067  1.00 18.86           H  
ATOM    986  HG2 GLU A  81      -0.870   8.882 -10.027  1.00 18.86           H  
ATOM    987  N   PHE A  82      -1.415   5.939  -6.084  1.00  9.20           N  
ATOM    988  CA  PHE A  82      -1.866   4.801  -5.237  1.00  9.59           C  
ATOM    989  C   PHE A  82      -3.266   4.546  -5.697  1.00 11.50           C  
ATOM    990  O   PHE A  82      -4.044   5.488  -5.619  1.00 12.24           O  
ATOM    991  CB  PHE A  82      -1.839   5.135  -3.772  1.00 10.24           C  
ATOM    992  CG  PHE A  82      -2.321   3.971  -2.912  1.00  8.52           C  
ATOM    993  CD1 PHE A  82      -3.655   3.938  -2.523  1.00 10.19           C  
ATOM    994  CD2 PHE A  82      -1.501   2.824  -2.623  1.00  8.85           C  
ATOM    995  CE1 PHE A  82      -4.169   2.744  -1.976  1.00 10.91           C  
ATOM    996  CE2 PHE A  82      -2.055   1.647  -2.169  1.00 11.00           C  
ATOM    997  CZ  PHE A  82      -3.402   1.583  -1.812  1.00  9.58           C  
ATOM    998  H   PHE A  82      -2.016   6.748  -6.148  1.00  9.20           H  
ATOM    999  HA  PHE A  82      -1.171   3.981  -5.419  1.00  9.59           H  
ATOM   1000  HB3 PHE A  82      -2.449   6.007  -3.534  1.00 10.24           H  
ATOM   1001  HB2 PHE A  82      -0.771   5.326  -3.670  1.00 10.24           H  
ATOM   1002  HD1 PHE A  82      -4.351   4.761  -2.594  1.00 10.19           H  
ATOM   1003  HD2 PHE A  82      -0.443   2.719  -2.811  1.00  8.85           H  
ATOM   1004  HE1 PHE A  82      -5.201   2.742  -1.658  1.00 10.91           H  
ATOM   1005  HE2 PHE A  82      -1.459   0.747  -2.144  1.00 11.00           H  
ATOM   1006  HZ  PHE A  82      -3.818   0.678  -1.396  1.00  9.58           H  
ATOM   1007  N   LYS A  83      -3.397   3.586  -6.573  1.00  9.89           N  
ATOM   1008  CA  LYS A  83      -4.476   3.287  -7.561  1.00 11.65           C  
ATOM   1009  C   LYS A  83      -5.207   1.966  -7.177  1.00 13.66           C  
ATOM   1010  O   LYS A  83      -4.594   1.019  -6.725  1.00 10.33           O  
ATOM   1011  CB  LYS A  83      -3.751   3.136  -8.993  1.00 12.64           C  
ATOM   1012  CG  LYS A  83      -2.990   4.342  -9.612  1.00 16.65           C  
ATOM   1013  CD  LYS A  83      -3.831   5.597  -9.873  1.00 22.39           C  
ATOM   1014  CE  LYS A  83      -4.949   5.423 -10.923  1.00 18.90           C  
ATOM   1015  NZ  LYS A  83      -5.492   6.697 -11.375  1.00 18.46           N1+
ATOM   1016  H   LYS A  83      -2.786   2.785  -6.508  1.00  9.89           H  
ATOM   1017  HA  LYS A  83      -5.202   4.096  -7.627  1.00 11.65           H  
ATOM   1018  HB3 LYS A  83      -4.549   2.833  -9.671  1.00 12.64           H  
ATOM   1019  HB2 LYS A  83      -2.995   2.353  -8.939  1.00 12.64           H  
ATOM   1020  HG3 LYS A  83      -2.670   3.902 -10.557  1.00 16.65           H  
ATOM   1021  HG2 LYS A  83      -2.043   4.512  -9.100  1.00 16.65           H  
ATOM   1022  HD3 LYS A  83      -3.223   6.429 -10.228  1.00 22.39           H  
ATOM   1023  HD2 LYS A  83      -4.234   5.915  -8.912  1.00 22.39           H  
ATOM   1024  HE3 LYS A  83      -5.703   4.749 -10.515  1.00 18.90           H  
ATOM   1025  HE2 LYS A  83      -4.405   4.938 -11.734  1.00 18.90           H  
ATOM   1026  HZ1 LYS A  83      -6.267   6.551 -12.006  1.00 18.46           H  
ATOM   1027  HZ2 LYS A  83      -5.795   7.412 -10.728  1.00 18.46           H  
ATOM   1028  HZ3 LYS A  83      -4.727   7.146 -11.858  1.00 18.46           H  
ATOM   1029  N   ARG A  84      -6.457   1.900  -7.474  1.00 10.22           N  
ATOM   1030  CA  ARG A  84      -7.329   0.780  -7.328  1.00 12.49           C  
ATOM   1031  C   ARG A  84      -7.126  -0.049  -8.605  1.00 12.19           C  
ATOM   1032  O   ARG A  84      -6.930   0.549  -9.651  1.00 12.48           O  
ATOM   1033  CB  ARG A  84      -8.818   1.260  -7.085  1.00 11.51           C  
ATOM   1034  CG  ARG A  84      -9.938   0.164  -7.010  1.00 17.00           C  
ATOM   1035  CD  ARG A  84     -11.360   0.636  -6.725  1.00 16.56           C  
ATOM   1036  NE  ARG A  84     -11.950   1.633  -7.584  1.00 23.80           N  
ATOM   1037  CZ  ARG A  84     -13.227   1.835  -7.979  1.00 26.31           C  
ATOM   1038  NH1 ARG A  84     -14.218   1.124  -7.485  1.00 25.67           N  
ATOM   1039  NH2 ARG A  84     -13.558   2.670  -8.890  1.00 22.22           N1+
ATOM   1040  H   ARG A  84      -6.954   2.626  -7.970  1.00 10.22           H  
ATOM   1041  HA  ARG A  84      -7.039   0.238  -6.429  1.00 12.49           H  
ATOM   1042  HB3 ARG A  84      -9.085   1.875  -7.944  1.00 11.51           H  
ATOM   1043  HB2 ARG A  84      -8.934   1.834  -6.166  1.00 11.51           H  
ATOM   1044  HG3 ARG A  84      -9.631  -0.556  -6.251  1.00 17.00           H  
ATOM   1045  HG2 ARG A  84      -9.899  -0.415  -7.933  1.00 17.00           H  
ATOM   1046  HD3 ARG A  84     -11.493   0.781  -5.653  1.00 16.56           H  
ATOM   1047  HD2 ARG A  84     -11.853  -0.328  -6.849  1.00 16.56           H  
ATOM   1048  HE  ARG A  84     -11.275   2.196  -8.083  1.00 23.80           H  
ATOM   1049 HH12 ARG A  84     -15.182   1.202  -7.776  1.00 25.67           H  
ATOM   1050 HH11 ARG A  84     -14.097   0.775  -6.545  1.00 25.67           H  
ATOM   1051 HH22 ARG A  84     -14.469   2.762  -9.317  1.00 22.22           H  
ATOM   1052 HH21 ARG A  84     -12.827   3.057  -9.469  1.00 22.22           H  
ATOM   1053  N   VAL A  85      -7.224  -1.376  -8.664  1.00 12.42           N  
ATOM   1054  CA  VAL A  85      -6.922  -2.137  -9.910  1.00 12.97           C  
ATOM   1055  C   VAL A  85      -7.947  -3.332 -10.067  1.00 14.55           C  
ATOM   1056  O   VAL A  85      -8.054  -4.158  -9.179  1.00 17.00           O  
ATOM   1057  CB  VAL A  85      -5.494  -2.735  -9.865  1.00 14.21           C  
ATOM   1058  CG1 VAL A  85      -5.072  -3.482 -11.088  1.00 14.87           C  
ATOM   1059  CG2 VAL A  85      -4.432  -1.639  -9.656  1.00 12.07           C  
ATOM   1060  H   VAL A  85      -7.501  -1.891  -7.841  1.00 12.42           H  
ATOM   1061  HA  VAL A  85      -7.032  -1.587 -10.844  1.00 12.97           H  
ATOM   1062  HB  VAL A  85      -5.307  -3.306  -8.956  1.00 14.21           H  
ATOM   1063 HG11 VAL A  85      -5.781  -4.249 -11.402  1.00 14.87           H  
ATOM   1064 HG12 VAL A  85      -4.900  -2.819 -11.935  1.00 14.87           H  
ATOM   1065 HG13 VAL A  85      -4.122  -3.969 -10.867  1.00 14.87           H  
ATOM   1066 HG21 VAL A  85      -4.572  -1.100  -8.719  1.00 12.07           H  
ATOM   1067 HG22 VAL A  85      -3.411  -2.013  -9.582  1.00 12.07           H  
ATOM   1068 HG23 VAL A  85      -4.339  -0.889 -10.442  1.00 12.07           H  
ATOM   1069  N   PRO A  86      -8.741  -3.416 -11.167  1.00 17.23           N  
ATOM   1070  CA  PRO A  86      -9.702  -4.544 -11.357  1.00 18.60           C  
ATOM   1071  C   PRO A  86      -9.007  -5.867 -11.830  1.00 18.27           C  
ATOM   1072  O   PRO A  86      -9.360  -6.408 -12.879  1.00 18.56           O  
ATOM   1073  CB  PRO A  86     -10.683  -3.856 -12.332  1.00 21.64           C  
ATOM   1074  CG  PRO A  86      -9.783  -3.064 -13.351  1.00 22.65           C  
ATOM   1075  CD  PRO A  86      -8.667  -2.508 -12.337  1.00 21.01           C  
ATOM   1076  HA  PRO A  86     -10.200  -4.835 -10.432  1.00 18.60           H  
ATOM   1077  HB3 PRO A  86     -11.420  -3.257 -11.799  1.00 21.64           H  
ATOM   1078  HB2 PRO A  86     -11.261  -4.654 -12.798  1.00 21.64           H  
ATOM   1079  HG3 PRO A  86     -10.416  -2.356 -13.886  1.00 22.65           H  
ATOM   1080  HG2 PRO A  86      -9.268  -3.717 -14.055  1.00 22.65           H  
ATOM   1081  HD2 PRO A  86      -7.681  -2.451 -12.797  1.00 21.01           H  
ATOM   1082  HD3 PRO A  86      -8.953  -1.468 -12.175  1.00 21.01           H  
ATOM   1083  N   GLN A  87      -8.071  -6.411 -11.095  1.00 16.51           N  
ATOM   1084  CA  GLN A  87      -7.446  -7.756 -11.188  1.00 17.13           C  
ATOM   1085  C   GLN A  87      -8.242  -8.559 -10.166  1.00 15.86           C  
ATOM   1086  O   GLN A  87      -8.447  -8.126  -9.015  1.00 15.32           O  
ATOM   1087  CB  GLN A  87      -5.939  -7.721 -10.822  1.00 16.88           C  
ATOM   1088  CG  GLN A  87      -5.079  -7.045 -11.882  1.00 23.51           C  
ATOM   1089  CD  GLN A  87      -4.023  -7.988 -12.512  1.00 30.47           C  
ATOM   1090  OE1 GLN A  87      -4.135  -9.217 -12.621  1.00 22.75           O  
ATOM   1091  NE2 GLN A  87      -3.036  -7.309 -13.077  1.00 35.63           N  
ATOM   1092  H   GLN A  87      -7.956  -5.970 -10.194  1.00 16.51           H  
ATOM   1093  HA  GLN A  87      -7.511  -8.150 -12.202  1.00 17.13           H  
ATOM   1094  HB3 GLN A  87      -5.596  -8.747 -10.691  1.00 16.88           H  
ATOM   1095  HB2 GLN A  87      -5.689  -7.271  -9.861  1.00 16.88           H  
ATOM   1096  HG3 GLN A  87      -4.534  -6.202 -11.455  1.00 23.51           H  
ATOM   1097  HG2 GLN A  87      -5.676  -6.757 -12.747  1.00 23.51           H  
ATOM   1098 HE22 GLN A  87      -2.199  -7.824 -13.309  1.00 35.63           H  
ATOM   1099 HE21 GLN A  87      -3.054  -6.303 -12.986  1.00 35.63           H  
ATOM   1100  N   CYS A  88      -8.823  -9.737 -10.495  1.00 16.57           N  
ATOM   1101  CA  CYS A  88      -9.170 -10.780  -9.498  1.00 13.92           C  
ATOM   1102  C   CYS A  88     -10.175 -10.218  -8.434  1.00 15.03           C  
ATOM   1103  O   CYS A  88      -9.918 -10.132  -7.202  1.00 19.01           O  
ATOM   1104  CB  CYS A  88      -7.831 -11.251  -8.801  1.00 16.34           C  
ATOM   1105  SG  CYS A  88      -6.839 -12.098  -9.997  1.00 18.11           S  
ATOM   1106  H   CYS A  88      -8.774 -10.067 -11.448  1.00 16.57           H  
ATOM   1107  HA  CYS A  88      -9.590 -11.680  -9.947  1.00 13.92           H  
ATOM   1108  HB3 CYS A  88      -7.896 -11.940  -7.959  1.00 16.34           H  
ATOM   1109  HB2 CYS A  88      -7.210 -10.409  -8.495  1.00 16.34           H  
ATOM   1110  HG  CYS A  88      -7.739 -12.911 -10.556  1.00 18.11           H  
ATOM   1111  N   PRO A  89     -11.387  -9.894  -8.991  1.00 13.00           N  
ATOM   1112  CA  PRO A  89     -12.425  -9.226  -8.236  1.00 16.36           C  
ATOM   1113  C   PRO A  89     -13.057  -9.857  -6.954  1.00 20.19           C  
ATOM   1114  O   PRO A  89     -13.955  -9.184  -6.408  1.00 23.01           O  
ATOM   1115  CB  PRO A  89     -13.620  -8.945  -9.238  1.00 18.78           C  
ATOM   1116  CG  PRO A  89     -12.859  -9.065 -10.560  1.00 18.97           C  
ATOM   1117  CD  PRO A  89     -11.932 -10.176 -10.308  1.00 16.37           C  
ATOM   1118  HA  PRO A  89     -11.983  -8.288  -7.898  1.00 16.36           H  
ATOM   1119  HB3 PRO A  89     -14.091  -7.989  -9.007  1.00 18.78           H  
ATOM   1120  HB2 PRO A  89     -14.379  -9.727  -9.245  1.00 18.78           H  
ATOM   1121  HG3 PRO A  89     -12.230  -8.202 -10.776  1.00 18.97           H  
ATOM   1122  HG2 PRO A  89     -13.565  -9.179 -11.382  1.00 18.97           H  
ATOM   1123  HD2 PRO A  89     -12.570 -11.056 -10.227  1.00 16.37           H  
ATOM   1124  HD3 PRO A  89     -11.260 -10.456 -11.119  1.00 16.37           H  
ATOM   1125  N   SER A  90     -12.609 -11.032  -6.468  1.00 13.28           N  
ATOM   1126  CA  SER A  90     -13.066 -11.531  -5.178  1.00 13.55           C  
ATOM   1127  C   SER A  90     -12.382 -10.745  -4.013  1.00 16.63           C  
ATOM   1128  O   SER A  90     -12.961 -10.572  -2.949  1.00 18.26           O  
ATOM   1129  CB  SER A  90     -12.709 -13.019  -5.170  1.00 17.55           C  
ATOM   1130  OG  SER A  90     -11.377 -13.268  -5.573  1.00 21.65           O  
ATOM   1131  H   SER A  90     -12.052 -11.674  -7.015  1.00 13.28           H  
ATOM   1132  HA  SER A  90     -14.135 -11.387  -5.021  1.00 13.55           H  
ATOM   1133  HB3 SER A  90     -13.424 -13.518  -5.823  1.00 17.55           H  
ATOM   1134  HB2 SER A  90     -12.894 -13.501  -4.210  1.00 17.55           H  
ATOM   1135  HG  SER A  90     -10.863 -13.555  -4.815  1.00 21.65           H  
ATOM   1136  N   GLY A  91     -11.087 -10.367  -4.175  1.00 14.96           N  
ATOM   1137  CA  GLY A  91     -10.350  -9.442  -3.349  1.00 15.85           C  
ATOM   1138  C   GLY A  91     -10.384  -8.052  -3.991  1.00 16.69           C  
ATOM   1139  O   GLY A  91     -10.859  -7.813  -5.105  1.00 15.66           O  
ATOM   1140  H   GLY A  91     -10.687 -10.613  -5.069  1.00 14.96           H  
ATOM   1141  HA3 GLY A  91      -9.316  -9.736  -3.167  1.00 15.85           H  
ATOM   1142  HA2 GLY A  91     -10.801  -9.356  -2.360  1.00 15.85           H  
ATOM   1143  N   ARG A  92      -9.878  -7.065  -3.224  1.00 10.75           N  
ATOM   1144  CA  ARG A  92      -9.716  -5.686  -3.681  1.00 11.37           C  
ATOM   1145  C   ARG A  92      -8.176  -5.499  -3.878  1.00 13.88           C  
ATOM   1146  O   ARG A  92      -7.447  -5.106  -2.952  1.00 11.33           O  
ATOM   1147  CB  ARG A  92     -10.291  -4.843  -2.574  1.00 15.15           C  
ATOM   1148  CG  ARG A  92     -11.788  -4.877  -2.451  1.00 15.35           C  
ATOM   1149  CD  ARG A  92     -12.326  -5.646  -1.274  1.00 16.99           C  
ATOM   1150  NE  ARG A  92     -11.988  -5.158   0.060  1.00 15.41           N  
ATOM   1151  CZ  ARG A  92     -11.691  -5.766   1.132  1.00 13.33           C  
ATOM   1152  NH1 ARG A  92     -11.589  -7.082   1.228  1.00 14.38           N  
ATOM   1153  NH2 ARG A  92     -11.361  -5.013   2.206  1.00 14.76           N1+
ATOM   1154  H   ARG A  92      -9.657  -7.304  -2.269  1.00 10.75           H  
ATOM   1155  HA  ARG A  92     -10.237  -5.368  -4.584  1.00 11.37           H  
ATOM   1156  HB3 ARG A  92      -9.928  -3.838  -2.788  1.00 15.15           H  
ATOM   1157  HB2 ARG A  92      -9.866  -4.976  -1.579  1.00 15.15           H  
ATOM   1158  HG3 ARG A  92     -12.235  -5.478  -3.243  1.00 15.35           H  
ATOM   1159  HG2 ARG A  92     -12.258  -3.903  -2.592  1.00 15.35           H  
ATOM   1160  HD3 ARG A  92     -12.220  -6.727  -1.362  1.00 16.99           H  
ATOM   1161  HD2 ARG A  92     -13.407  -5.504  -1.239  1.00 16.99           H  
ATOM   1162  HE  ARG A  92     -11.974  -4.149   0.039  1.00 15.41           H  
ATOM   1163 HH12 ARG A  92     -11.609  -7.440   2.172  1.00 14.38           H  
ATOM   1164 HH11 ARG A  92     -11.793  -7.697   0.453  1.00 14.38           H  
ATOM   1165 HH22 ARG A  92     -11.055  -5.195   3.151  1.00 14.76           H  
ATOM   1166 HH21 ARG A  92     -11.469  -4.011   2.150  1.00 14.76           H  
ATOM   1167  N   VAL A  93      -7.613  -5.800  -5.098  1.00 10.38           N  
ATOM   1168  CA  VAL A  93      -6.243  -5.399  -5.568  1.00 10.69           C  
ATOM   1169  C   VAL A  93      -6.034  -3.863  -5.768  1.00 13.62           C  
ATOM   1170  O   VAL A  93      -6.729  -3.214  -6.503  1.00 13.67           O  
ATOM   1171  CB  VAL A  93      -5.828  -6.182  -6.895  1.00 11.98           C  
ATOM   1172  CG1 VAL A  93      -4.362  -5.971  -7.413  1.00  9.94           C  
ATOM   1173  CG2 VAL A  93      -6.175  -7.685  -6.842  1.00 10.00           C  
ATOM   1174  H   VAL A  93      -8.186  -6.133  -5.861  1.00 10.38           H  
ATOM   1175  HA  VAL A  93      -5.547  -5.685  -4.779  1.00 10.69           H  
ATOM   1176  HB  VAL A  93      -6.421  -5.763  -7.708  1.00 11.98           H  
ATOM   1177 HG11 VAL A  93      -4.108  -4.916  -7.513  1.00  9.94           H  
ATOM   1178 HG12 VAL A  93      -3.653  -6.273  -6.642  1.00  9.94           H  
ATOM   1179 HG13 VAL A  93      -4.191  -6.311  -8.434  1.00  9.94           H  
ATOM   1180 HG21 VAL A  93      -7.246  -7.862  -6.938  1.00 10.00           H  
ATOM   1181 HG22 VAL A  93      -5.615  -8.223  -7.606  1.00 10.00           H  
ATOM   1182 HG23 VAL A  93      -5.924  -8.045  -5.844  1.00 10.00           H  
ATOM   1183  N   TYR A  94      -4.986  -3.250  -5.116  1.00 11.55           N  
ATOM   1184  CA  TYR A  94      -4.534  -1.848  -5.346  1.00 11.60           C  
ATOM   1185  C   TYR A  94      -3.050  -1.920  -5.662  1.00 13.01           C  
ATOM   1186  O   TYR A  94      -2.401  -2.885  -5.266  1.00 14.75           O  
ATOM   1187  CB  TYR A  94      -4.673  -1.024  -3.975  1.00 10.20           C  
ATOM   1188  CG  TYR A  94      -6.060  -0.551  -3.668  1.00 11.39           C  
ATOM   1189  CD1 TYR A  94      -7.071  -1.492  -3.315  1.00 10.18           C  
ATOM   1190  CD2 TYR A  94      -6.437   0.826  -3.825  1.00  9.68           C  
ATOM   1191  CE1 TYR A  94      -8.433  -1.076  -3.234  1.00 12.62           C  
ATOM   1192  CE2 TYR A  94      -7.786   1.219  -3.651  1.00 12.49           C  
ATOM   1193  CZ  TYR A  94      -8.808   0.229  -3.458  1.00 14.71           C  
ATOM   1194  OH  TYR A  94     -10.130   0.619  -3.412  1.00 14.15           O  
ATOM   1195  H   TYR A  94      -4.437  -3.760  -4.440  1.00 11.55           H  
ATOM   1196  HA  TYR A  94      -5.111  -1.412  -6.162  1.00 11.60           H  
ATOM   1197  HB3 TYR A  94      -4.020  -0.156  -3.886  1.00 10.20           H  
ATOM   1198  HB2 TYR A  94      -4.290  -1.598  -3.131  1.00 10.20           H  
ATOM   1199  HD1 TYR A  94      -6.833  -2.540  -3.209  1.00 10.18           H  
ATOM   1200  HD2 TYR A  94      -5.732   1.622  -4.014  1.00  9.68           H  
ATOM   1201  HE1 TYR A  94      -9.198  -1.763  -2.905  1.00 12.62           H  
ATOM   1202  HE2 TYR A  94      -7.942   2.271  -3.838  1.00 12.49           H  
ATOM   1203  HH  TYR A  94     -10.909   0.064  -3.331  1.00 14.15           H  
ATOM   1204  N   VAL A  95      -2.485  -0.869  -6.277  1.00 10.44           N  
ATOM   1205  CA  VAL A  95      -1.031  -0.816  -6.606  1.00  9.98           C  
ATOM   1206  C   VAL A  95      -0.505   0.653  -6.429  1.00  8.99           C  
ATOM   1207  O   VAL A  95      -1.250   1.547  -6.766  1.00  9.30           O  
ATOM   1208  CB  VAL A  95      -0.721  -1.192  -8.112  1.00 11.43           C  
ATOM   1209  CG1 VAL A  95      -1.083  -0.149  -9.210  1.00  9.37           C  
ATOM   1210  CG2 VAL A  95       0.742  -1.621  -8.347  1.00 10.08           C  
ATOM   1211  H   VAL A  95      -3.095  -0.070  -6.378  1.00 10.44           H  
ATOM   1212  HA  VAL A  95      -0.419  -1.369  -5.894  1.00  9.98           H  
ATOM   1213  HB  VAL A  95      -1.254  -2.137  -8.215  1.00 11.43           H  
ATOM   1214 HG11 VAL A  95      -1.021  -0.632 -10.185  1.00  9.37           H  
ATOM   1215 HG12 VAL A  95      -2.126   0.137  -9.076  1.00  9.37           H  
ATOM   1216 HG13 VAL A  95      -0.495   0.768  -9.180  1.00  9.37           H  
ATOM   1217 HG21 VAL A  95       1.077  -1.944  -9.332  1.00 10.08           H  
ATOM   1218 HG22 VAL A  95       1.373  -0.792  -8.028  1.00 10.08           H  
ATOM   1219 HG23 VAL A  95       1.006  -2.511  -7.775  1.00 10.08           H  
ATOM   1220  N   LEU A  96       0.701   0.646  -5.827  1.00  9.05           N  
ATOM   1221  CA  LEU A  96       1.430   1.814  -5.426  1.00  8.82           C  
ATOM   1222  C   LEU A  96       2.584   1.942  -6.451  1.00 10.57           C  
ATOM   1223  O   LEU A  96       3.093   0.944  -6.887  1.00 11.60           O  
ATOM   1224  CB  LEU A  96       2.064   1.589  -4.011  1.00  8.13           C  
ATOM   1225  CG  LEU A  96       3.021   2.716  -3.461  1.00 11.51           C  
ATOM   1226  CD1 LEU A  96       2.247   4.020  -3.056  1.00 11.95           C  
ATOM   1227  CD2 LEU A  96       3.823   2.292  -2.205  1.00 16.82           C  
ATOM   1228  H   LEU A  96       1.196  -0.206  -5.608  1.00  9.05           H  
ATOM   1229  HA  LEU A  96       0.849   2.735  -5.476  1.00  8.82           H  
ATOM   1230  HB3 LEU A  96       2.759   0.766  -4.179  1.00  8.13           H  
ATOM   1231  HB2 LEU A  96       1.316   1.157  -3.347  1.00  8.13           H  
ATOM   1232  HG  LEU A  96       3.803   2.890  -4.200  1.00 11.51           H  
ATOM   1233 HD11 LEU A  96       1.638   4.034  -2.151  1.00 11.95           H  
ATOM   1234 HD12 LEU A  96       3.021   4.690  -2.682  1.00 11.95           H  
ATOM   1235 HD13 LEU A  96       1.768   4.565  -3.869  1.00 11.95           H  
ATOM   1236 HD21 LEU A  96       3.451   1.367  -1.765  1.00 16.82           H  
ATOM   1237 HD22 LEU A  96       4.878   2.187  -2.457  1.00 16.82           H  
ATOM   1238 HD23 LEU A  96       3.753   3.101  -1.478  1.00 16.82           H  
ATOM   1239  N   LYS A  97       2.977   3.138  -6.859  1.00 10.73           N  
ATOM   1240  CA  LYS A  97       3.816   3.298  -8.067  1.00 12.13           C  
ATOM   1241  C   LYS A  97       4.710   4.493  -7.790  1.00 14.59           C  
ATOM   1242  O   LYS A  97       4.256   5.494  -7.164  1.00 13.36           O  
ATOM   1243  CB  LYS A  97       2.980   3.536  -9.356  1.00 19.50           C  
ATOM   1244  CG  LYS A  97       1.881   2.481  -9.718  1.00 26.03           C  
ATOM   1245  CD  LYS A  97       0.783   3.071 -10.653  1.00 32.51           C  
ATOM   1246  CE  LYS A  97       1.163   3.529 -12.021  1.00 37.30           C  
ATOM   1247  NZ  LYS A  97       0.005   4.018 -12.766  1.00 35.43           N1+
ATOM   1248  H   LYS A  97       2.565   4.010  -6.557  1.00 10.73           H  
ATOM   1249  HA  LYS A  97       4.451   2.422  -8.199  1.00 12.13           H  
ATOM   1250  HB3 LYS A  97       3.621   3.730 -10.216  1.00 19.50           H  
ATOM   1251  HB2 LYS A  97       2.450   4.476  -9.204  1.00 19.50           H  
ATOM   1252  HG3 LYS A  97       1.438   2.066  -8.813  1.00 26.03           H  
ATOM   1253  HG2 LYS A  97       2.302   1.609 -10.219  1.00 26.03           H  
ATOM   1254  HD3 LYS A  97       0.337   3.935 -10.160  1.00 32.51           H  
ATOM   1255  HD2 LYS A  97      -0.008   2.322 -10.708  1.00 32.51           H  
ATOM   1256  HE3 LYS A  97       1.612   2.673 -12.525  1.00 37.30           H  
ATOM   1257  HE2 LYS A  97       1.939   4.293 -12.053  1.00 37.30           H  
ATOM   1258  HZ1 LYS A  97      -0.438   4.728 -12.201  1.00 35.43           H  
ATOM   1259  HZ2 LYS A  97       0.268   4.389 -13.668  1.00 35.43           H  
ATOM   1260  HZ3 LYS A  97      -0.604   3.218 -12.858  1.00 35.43           H  
ATOM   1261  N   PHE A  98       5.938   4.214  -8.152  1.00 17.59           N  
ATOM   1262  CA  PHE A  98       7.022   5.175  -8.274  1.00 14.97           C  
ATOM   1263  C   PHE A  98       7.517   5.379  -9.713  1.00 20.11           C  
ATOM   1264  O   PHE A  98       7.550   4.468 -10.444  1.00 22.34           O  
ATOM   1265  CB  PHE A  98       8.157   4.749  -7.334  1.00 18.11           C  
ATOM   1266  CG  PHE A  98       7.931   4.998  -5.889  1.00 21.68           C  
ATOM   1267  CD1 PHE A  98       8.928   5.718  -5.183  1.00 18.82           C  
ATOM   1268  CD2 PHE A  98       6.786   4.538  -5.214  1.00 21.37           C  
ATOM   1269  CE1 PHE A  98       8.783   5.920  -3.852  1.00 20.53           C  
ATOM   1270  CE2 PHE A  98       6.697   4.818  -3.877  1.00 19.62           C  
ATOM   1271  CZ  PHE A  98       7.678   5.475  -3.230  1.00 20.23           C  
ATOM   1272  H   PHE A  98       6.269   3.332  -8.514  1.00 17.59           H  
ATOM   1273  HA  PHE A  98       6.670   6.173  -8.015  1.00 14.97           H  
ATOM   1274  HB3 PHE A  98       9.033   5.335  -7.612  1.00 18.11           H  
ATOM   1275  HB2 PHE A  98       8.473   3.710  -7.423  1.00 18.11           H  
ATOM   1276  HD1 PHE A  98       9.828   5.956  -5.730  1.00 18.82           H  
ATOM   1277  HD2 PHE A  98       6.068   3.845  -5.626  1.00 21.37           H  
ATOM   1278  HE1 PHE A  98       9.524   6.405  -3.233  1.00 20.53           H  
ATOM   1279  HE2 PHE A  98       5.940   4.360  -3.256  1.00 19.62           H  
ATOM   1280  HZ  PHE A  98       7.701   5.670  -2.168  1.00 20.23           H  
ATOM   1281  N   LYS A  99       7.836   6.598 -10.104  1.00 17.88           N  
ATOM   1282  CA  LYS A  99       8.416   6.881 -11.453  1.00 22.62           C  
ATOM   1283  C   LYS A  99       9.960   6.695 -11.270  1.00 27.51           C  
ATOM   1284  O   LYS A  99      10.510   5.894 -12.057  1.00 29.97           O  
ATOM   1285  CB  LYS A  99       8.178   8.345 -11.826  1.00 24.14           C  
ATOM   1286  CG  LYS A  99       6.647   8.706 -12.193  1.00 25.59           C  
ATOM   1287  CD  LYS A  99       6.409  10.022 -12.742  1.00 28.04           C  
ATOM   1288  CE  LYS A  99       4.917  10.381 -12.887  1.00 25.48           C  
ATOM   1289  NZ  LYS A  99       4.783  11.628 -13.651  1.00 21.44           N1+
ATOM   1290  H   LYS A  99       7.732   7.355  -9.443  1.00 17.88           H  
ATOM   1291  HA  LYS A  99       8.016   6.150 -12.156  1.00 22.62           H  
ATOM   1292  HB3 LYS A  99       8.738   8.439 -12.756  1.00 24.14           H  
ATOM   1293  HB2 LYS A  99       8.610   9.034 -11.101  1.00 24.14           H  
ATOM   1294  HG3 LYS A  99       6.055   8.400 -11.330  1.00 25.59           H  
ATOM   1295  HG2 LYS A  99       6.432   8.012 -13.005  1.00 25.59           H  
ATOM   1296  HD3 LYS A  99       6.947  10.211 -13.671  1.00 28.04           H  
ATOM   1297  HD2 LYS A  99       6.986  10.661 -12.074  1.00 28.04           H  
ATOM   1298  HE3 LYS A  99       4.485  10.379 -11.886  1.00 25.48           H  
ATOM   1299  HE2 LYS A  99       4.395   9.625 -13.474  1.00 25.48           H  
ATOM   1300  HZ1 LYS A  99       3.827  11.926 -13.517  1.00 21.44           H  
ATOM   1301  HZ2 LYS A  99       5.495  12.308 -13.428  1.00 21.44           H  
ATOM   1302  HZ3 LYS A  99       4.950  11.471 -14.635  1.00 21.44           H  
ATOM   1303  N   ALA A 100      10.466   6.996 -10.030  1.00 26.32           N  
ATOM   1304  CA  ALA A 100      11.819   6.655  -9.528  1.00 27.37           C  
ATOM   1305  C   ALA A 100      12.074   5.116  -9.411  1.00 28.92           C  
ATOM   1306  O   ALA A 100      11.430   4.440  -8.685  1.00 30.87           O  
ATOM   1307  CB  ALA A 100      12.030   7.330  -8.198  1.00 28.73           C  
ATOM   1308  H   ALA A 100       9.776   7.385  -9.403  1.00 26.32           H  
ATOM   1309  HA  ALA A 100      12.539   7.027 -10.257  1.00 27.37           H  
ATOM   1310  HB1 ALA A 100      11.924   8.414  -8.176  1.00 28.73           H  
ATOM   1311  HB2 ALA A 100      11.355   7.110  -7.371  1.00 28.73           H  
ATOM   1312  HB3 ALA A 100      13.046   7.202  -7.824  1.00 28.73           H  
ATOM   1313  N   GLY A 101      13.064   4.668 -10.207  1.00 31.15           N  
ATOM   1314  CA  GLY A 101      13.403   3.295 -10.370  1.00 30.08           C  
ATOM   1315  C   GLY A 101      12.340   2.343 -10.916  1.00 29.61           C  
ATOM   1316  O   GLY A 101      12.555   1.190 -10.915  1.00 35.20           O  
ATOM   1317  H   GLY A 101      13.522   5.367 -10.775  1.00 31.15           H  
ATOM   1318  HA3 GLY A 101      13.804   2.805  -9.482  1.00 30.08           H  
ATOM   1319  HA2 GLY A 101      14.214   3.369 -11.093  1.00 30.08           H  
ATOM   1320  N   SER A 102      11.245   2.962 -11.403  1.00 24.99           N  
ATOM   1321  CA  SER A 102      10.134   2.336 -12.094  1.00 31.30           C  
ATOM   1322  C   SER A 102       9.366   1.305 -11.196  1.00 30.19           C  
ATOM   1323  O   SER A 102       8.906   0.243 -11.630  1.00 35.47           O  
ATOM   1324  CB  SER A 102      10.494   1.840 -13.474  1.00 32.69           C  
ATOM   1325  OG  SER A 102      11.038   2.964 -14.168  1.00 37.64           O  
ATOM   1326  H   SER A 102      11.265   3.965 -11.287  1.00 24.99           H  
ATOM   1327  HA  SER A 102       9.450   3.142 -12.361  1.00 31.30           H  
ATOM   1328  HB3 SER A 102       9.729   1.261 -13.990  1.00 32.69           H  
ATOM   1329  HB2 SER A 102      11.323   1.135 -13.412  1.00 32.69           H  
ATOM   1330  HG  SER A 102      11.961   2.913 -13.910  1.00 37.64           H  
ATOM   1331  N   LYS A 103       9.367   1.524  -9.890  1.00 22.42           N  
ATOM   1332  CA  LYS A 103       8.989   0.464  -8.910  1.00 24.52           C  
ATOM   1333  C   LYS A 103       7.411   0.484  -8.811  1.00 25.61           C  
ATOM   1334  O   LYS A 103       6.928   1.403  -8.232  1.00 23.50           O  
ATOM   1335  CB  LYS A 103       9.686   0.604  -7.509  1.00 28.24           C  
ATOM   1336  CG  LYS A 103      11.238   0.647  -7.501  1.00 31.75           C  
ATOM   1337  CD  LYS A 103      11.747  -0.718  -7.881  1.00 36.84           C  
ATOM   1338  CE  LYS A 103      13.250  -0.778  -7.921  1.00 30.53           C  
ATOM   1339  NZ  LYS A 103      14.041  -0.646  -6.642  1.00 31.33           N1+
ATOM   1340  H   LYS A 103       9.844   2.336  -9.525  1.00 22.42           H  
ATOM   1341  HA  LYS A 103       9.316  -0.453  -9.401  1.00 24.52           H  
ATOM   1342  HB3 LYS A 103       9.401  -0.207  -6.839  1.00 28.24           H  
ATOM   1343  HB2 LYS A 103       9.255   1.452  -6.977  1.00 28.24           H  
ATOM   1344  HG3 LYS A 103      11.425   0.743  -6.431  1.00 31.75           H  
ATOM   1345  HG2 LYS A 103      11.704   1.457  -8.062  1.00 31.75           H  
ATOM   1346  HD3 LYS A 103      11.479  -0.966  -8.908  1.00 36.84           H  
ATOM   1347  HD2 LYS A 103      11.383  -1.458  -7.169  1.00 36.84           H  
ATOM   1348  HE3 LYS A 103      13.651  -0.188  -8.746  1.00 30.53           H  
ATOM   1349  HE2 LYS A 103      13.507  -1.817  -8.128  1.00 30.53           H  
ATOM   1350  HZ1 LYS A 103      13.707  -1.288  -5.937  1.00 31.33           H  
ATOM   1351  HZ2 LYS A 103      14.973  -1.010  -6.779  1.00 31.33           H  
ATOM   1352  HZ3 LYS A 103      13.851   0.312  -6.384  1.00 31.33           H  
ATOM   1353  N   ARG A 104       6.684  -0.537  -9.237  1.00 19.44           N  
ATOM   1354  CA  ARG A 104       5.302  -0.724  -8.909  1.00 18.39           C  
ATOM   1355  C   ARG A 104       5.253  -1.776  -7.733  1.00 18.33           C  
ATOM   1356  O   ARG A 104       5.956  -2.820  -7.809  1.00 19.38           O  
ATOM   1357  CB  ARG A 104       4.549  -1.306 -10.141  1.00 21.19           C  
ATOM   1358  CG  ARG A 104       4.608  -0.342 -11.381  1.00 26.18           C  
ATOM   1359  CD  ARG A 104       3.909  -0.970 -12.591  1.00 29.68           C  
ATOM   1360  NE  ARG A 104       4.494  -2.278 -12.986  1.00 28.45           N  
ATOM   1361  CZ  ARG A 104       3.959  -3.173 -13.807  1.00 28.75           C  
ATOM   1362  NH1 ARG A 104       2.912  -2.993 -14.609  1.00 33.56           N  
ATOM   1363  NH2 ARG A 104       4.626  -4.329 -13.792  1.00 37.09           N1+
ATOM   1364  H   ARG A 104       7.091  -1.382  -9.610  1.00 19.44           H  
ATOM   1365  HA  ARG A 104       4.825   0.175  -8.518  1.00 18.39           H  
ATOM   1366  HB3 ARG A 104       3.532  -1.507  -9.806  1.00 21.19           H  
ATOM   1367  HB2 ARG A 104       4.883  -2.317 -10.370  1.00 21.19           H  
ATOM   1368  HG3 ARG A 104       5.639  -0.173 -11.690  1.00 26.18           H  
ATOM   1369  HG2 ARG A 104       4.200   0.653 -11.202  1.00 26.18           H  
ATOM   1370  HD3 ARG A 104       4.067  -0.262 -13.405  1.00 29.68           H  
ATOM   1371  HD2 ARG A 104       2.844  -1.111 -12.404  1.00 29.68           H  
ATOM   1372  HE  ARG A 104       5.465  -2.252 -12.707  1.00 28.45           H  
ATOM   1373 HH12 ARG A 104       2.627  -3.762 -15.199  1.00 33.56           H  
ATOM   1374 HH11 ARG A 104       2.375  -2.139 -14.656  1.00 33.56           H  
ATOM   1375 HH22 ARG A 104       4.337  -5.124 -14.343  1.00 37.09           H  
ATOM   1376 HH21 ARG A 104       5.451  -4.423 -13.217  1.00 37.09           H  
ATOM   1377  N   LEU A 105       4.418  -1.569  -6.720  1.00 11.89           N  
ATOM   1378  CA  LEU A 105       4.254  -2.505  -5.527  1.00 11.37           C  
ATOM   1379  C   LEU A 105       2.762  -2.840  -5.406  1.00 12.78           C  
ATOM   1380  O   LEU A 105       1.985  -1.888  -5.078  1.00 12.48           O  
ATOM   1381  CB  LEU A 105       4.752  -1.719  -4.340  1.00 11.96           C  
ATOM   1382  CG  LEU A 105       6.169  -0.932  -4.370  1.00 19.34           C  
ATOM   1383  CD1 LEU A 105       6.112   0.475  -4.898  1.00 16.27           C  
ATOM   1384  CD2 LEU A 105       6.755  -0.957  -2.987  1.00 19.40           C  
ATOM   1385  H   LEU A 105       3.879  -0.719  -6.637  1.00 11.89           H  
ATOM   1386  HA  LEU A 105       4.833  -3.412  -5.699  1.00 11.37           H  
ATOM   1387  HB3 LEU A 105       4.716  -2.409  -3.497  1.00 11.96           H  
ATOM   1388  HB2 LEU A 105       3.986  -1.007  -4.032  1.00 11.96           H  
ATOM   1389  HG  LEU A 105       6.888  -1.399  -5.043  1.00 19.34           H  
ATOM   1390 HD11 LEU A 105       6.358   0.410  -5.958  1.00 16.27           H  
ATOM   1391 HD12 LEU A 105       5.090   0.838  -4.784  1.00 16.27           H  
ATOM   1392 HD13 LEU A 105       6.738   1.205  -4.385  1.00 16.27           H  
ATOM   1393 HD21 LEU A 105       7.230  -0.081  -2.546  1.00 19.40           H  
ATOM   1394 HD22 LEU A 105       6.017  -1.183  -2.218  1.00 19.40           H  
ATOM   1395 HD23 LEU A 105       7.412  -1.821  -3.083  1.00 19.40           H  
ATOM   1396  N   PHE A 106       2.336  -4.030  -5.666  1.00  9.04           N  
ATOM   1397  CA  PHE A 106       0.944  -4.441  -5.767  1.00 10.84           C  
ATOM   1398  C   PHE A 106       0.438  -5.126  -4.452  1.00  9.79           C  
ATOM   1399  O   PHE A 106       1.246  -5.886  -3.949  1.00 11.94           O  
ATOM   1400  CB  PHE A 106       0.879  -5.472  -6.931  1.00 10.23           C  
ATOM   1401  CG  PHE A 106       0.759  -4.967  -8.391  1.00 14.64           C  
ATOM   1402  CD1 PHE A 106       1.990  -4.794  -9.066  1.00 12.20           C  
ATOM   1403  CD2 PHE A 106      -0.459  -4.566  -9.042  1.00 13.58           C  
ATOM   1404  CE1 PHE A 106       1.952  -4.328 -10.385  1.00 14.62           C  
ATOM   1405  CE2 PHE A 106      -0.430  -4.121 -10.309  1.00 16.59           C  
ATOM   1406  CZ  PHE A 106       0.782  -4.018 -11.025  1.00 14.21           C  
ATOM   1407  H   PHE A 106       2.984  -4.679  -6.090  1.00  9.04           H  
ATOM   1408  HA  PHE A 106       0.285  -3.601  -5.985  1.00 10.84           H  
ATOM   1409  HB3 PHE A 106       0.044  -6.157  -6.790  1.00 10.23           H  
ATOM   1410  HB2 PHE A 106       1.532  -6.319  -6.724  1.00 10.23           H  
ATOM   1411  HD1 PHE A 106       2.906  -5.134  -8.606  1.00 12.20           H  
ATOM   1412  HD2 PHE A 106      -1.370  -4.715  -8.482  1.00 13.58           H  
ATOM   1413  HE1 PHE A 106       2.877  -4.420 -10.934  1.00 14.62           H  
ATOM   1414  HE2 PHE A 106      -1.353  -3.811 -10.776  1.00 16.59           H  
ATOM   1415  HZ  PHE A 106       0.906  -3.902 -12.092  1.00 14.21           H  
ATOM   1416  N   PHE A 107      -0.774  -4.787  -3.881  1.00 10.12           N  
ATOM   1417  CA  PHE A 107      -1.213  -5.329  -2.614  1.00 10.90           C  
ATOM   1418  C   PHE A 107      -2.679  -5.823  -2.824  1.00 12.08           C  
ATOM   1419  O   PHE A 107      -3.445  -5.402  -3.669  1.00 12.20           O  
ATOM   1420  CB  PHE A 107      -1.409  -4.173  -1.543  1.00 11.32           C  
ATOM   1421  CG  PHE A 107      -0.082  -3.454  -1.283  1.00 10.33           C  
ATOM   1422  CD1 PHE A 107       0.972  -4.195  -0.658  1.00 10.25           C  
ATOM   1423  CD2 PHE A 107       0.261  -2.228  -1.949  1.00 10.01           C  
ATOM   1424  CE1 PHE A 107       2.222  -3.621  -0.483  1.00 12.02           C  
ATOM   1425  CE2 PHE A 107       1.559  -1.784  -1.889  1.00 12.92           C  
ATOM   1426  CZ  PHE A 107       2.489  -2.374  -1.079  1.00  9.86           C  
ATOM   1427  H   PHE A 107      -1.332  -4.049  -4.285  1.00 10.12           H  
ATOM   1428  HA  PHE A 107      -0.548  -6.120  -2.268  1.00 10.90           H  
ATOM   1429  HB3 PHE A 107      -1.716  -4.670  -0.623  1.00 11.32           H  
ATOM   1430  HB2 PHE A 107      -2.208  -3.490  -1.833  1.00 11.32           H  
ATOM   1431  HD1 PHE A 107       0.738  -5.164  -0.240  1.00 10.25           H  
ATOM   1432  HD2 PHE A 107      -0.400  -1.646  -2.574  1.00 10.01           H  
ATOM   1433  HE1 PHE A 107       2.962  -4.220   0.028  1.00 12.02           H  
ATOM   1434  HE2 PHE A 107       1.793  -0.861  -2.398  1.00 12.92           H  
ATOM   1435  HZ  PHE A 107       3.449  -1.880  -1.094  1.00  9.86           H  
ATOM   1436  N   TRP A 108      -3.034  -6.691  -1.881  1.00 10.68           N  
ATOM   1437  CA  TRP A 108      -4.389  -7.188  -1.682  1.00  9.37           C  
ATOM   1438  C   TRP A 108      -4.689  -6.584  -0.274  1.00 11.42           C  
ATOM   1439  O   TRP A 108      -3.823  -6.618   0.596  1.00 12.03           O  
ATOM   1440  CB  TRP A 108      -4.494  -8.710  -1.716  1.00 12.08           C  
ATOM   1441  CG  TRP A 108      -3.794  -9.611  -0.762  1.00 12.67           C  
ATOM   1442  CD1 TRP A 108      -2.468  -9.854  -0.748  1.00 11.00           C  
ATOM   1443  CD2 TRP A 108      -4.312 -10.395   0.406  1.00 11.55           C  
ATOM   1444  NE1 TRP A 108      -2.194 -10.873   0.101  1.00 10.93           N  
ATOM   1445  CE2 TRP A 108      -3.261 -11.223   0.875  1.00 11.46           C  
ATOM   1446  CE3 TRP A 108      -5.536 -10.373   1.068  1.00 14.89           C  
ATOM   1447  CZ2 TRP A 108      -3.518 -12.195   1.875  1.00 13.08           C  
ATOM   1448  CZ3 TRP A 108      -5.784 -11.337   2.031  1.00 13.94           C  
ATOM   1449  CH2 TRP A 108      -4.778 -12.270   2.438  1.00 14.17           C  
ATOM   1450  H   TRP A 108      -2.369  -7.032  -1.201  1.00 10.68           H  
ATOM   1451  HA  TRP A 108      -5.008  -6.747  -2.462  1.00  9.37           H  
ATOM   1452  HB3 TRP A 108      -4.106  -9.083  -2.664  1.00 12.08           H  
ATOM   1453  HB2 TRP A 108      -5.504  -9.116  -1.670  1.00 12.08           H  
ATOM   1454  HD1 TRP A 108      -1.877  -9.354  -1.501  1.00 11.00           H  
ATOM   1455  HE1 TRP A 108      -1.306 -11.300   0.325  1.00 10.93           H  
ATOM   1456  HE3 TRP A 108      -6.361  -9.736   0.786  1.00 14.89           H  
ATOM   1457  HZ2 TRP A 108      -2.683 -12.872   1.978  1.00 13.08           H  
ATOM   1458  HZ3 TRP A 108      -6.742 -11.315   2.528  1.00 13.94           H  
ATOM   1459  HH2 TRP A 108      -4.920 -12.994   3.227  1.00 14.17           H  
ATOM   1460  N   MET A 109      -5.887  -5.970  -0.139  1.00 10.95           N  
ATOM   1461  CA  MET A 109      -6.315  -5.500   1.172  1.00 12.21           C  
ATOM   1462  C   MET A 109      -6.484  -6.721   2.124  1.00 12.56           C  
ATOM   1463  O   MET A 109      -7.155  -7.669   1.758  1.00 13.75           O  
ATOM   1464  CB  MET A 109      -7.595  -4.550   1.127  1.00 10.42           C  
ATOM   1465  CG  MET A 109      -7.447  -3.269   0.267  1.00 12.79           C  
ATOM   1466  SD  MET A 109      -6.796  -1.913   1.294  1.00 16.46           S  
ATOM   1467  CE  MET A 109      -6.064  -0.962  -0.100  1.00 15.29           C  
ATOM   1468  H   MET A 109      -6.615  -6.042  -0.835  1.00 10.95           H  
ATOM   1469  HA  MET A 109      -5.510  -4.828   1.468  1.00 12.21           H  
ATOM   1470  HB3 MET A 109      -7.677  -4.244   2.170  1.00 10.42           H  
ATOM   1471  HB2 MET A 109      -8.561  -5.051   1.067  1.00 10.42           H  
ATOM   1472  HG3 MET A 109      -8.361  -2.960  -0.241  1.00 12.79           H  
ATOM   1473  HG2 MET A 109      -6.669  -3.440  -0.477  1.00 12.79           H  
ATOM   1474  HE1 MET A 109      -6.835  -0.462  -0.686  1.00 15.29           H  
ATOM   1475  HE2 MET A 109      -5.440  -0.159   0.294  1.00 15.29           H  
ATOM   1476  HE3 MET A 109      -5.460  -1.550  -0.790  1.00 15.29           H  
ATOM   1477  N   GLN A 110      -5.987  -6.675   3.377  1.00 11.74           N  
ATOM   1478  CA  GLN A 110      -6.334  -7.525   4.454  1.00 11.09           C  
ATOM   1479  C   GLN A 110      -7.043  -6.745   5.618  1.00 15.02           C  
ATOM   1480  O   GLN A 110      -7.223  -7.246   6.713  1.00 16.23           O  
ATOM   1481  CB  GLN A 110      -5.042  -8.142   5.017  1.00 12.07           C  
ATOM   1482  CG  GLN A 110      -4.073  -8.737   4.033  1.00 11.65           C  
ATOM   1483  CD  GLN A 110      -2.793  -9.220   4.747  1.00 15.58           C  
ATOM   1484  OE1 GLN A 110      -2.396  -8.630   5.734  1.00 13.06           O  
ATOM   1485  NE2 GLN A 110      -2.143 -10.214   4.123  1.00 13.65           N  
ATOM   1486  H   GLN A 110      -5.577  -5.813   3.710  1.00 11.74           H  
ATOM   1487  HA  GLN A 110      -7.010  -8.331   4.167  1.00 11.09           H  
ATOM   1488  HB3 GLN A 110      -5.290  -8.776   5.869  1.00 12.07           H  
ATOM   1489  HB2 GLN A 110      -4.562  -7.265   5.451  1.00 12.07           H  
ATOM   1490  HG3 GLN A 110      -3.713  -8.009   3.306  1.00 11.65           H  
ATOM   1491  HG2 GLN A 110      -4.583  -9.567   3.543  1.00 11.65           H  
ATOM   1492 HE22 GLN A 110      -1.223 -10.486   4.440  1.00 13.65           H  
ATOM   1493 HE21 GLN A 110      -2.547 -10.700   3.335  1.00 13.65           H  
ATOM   1494  N   GLU A 111      -7.460  -5.501   5.251  1.00 17.30           N  
ATOM   1495  CA  GLU A 111      -8.599  -4.906   5.969  1.00 20.21           C  
ATOM   1496  C   GLU A 111      -9.824  -5.811   5.949  1.00 17.29           C  
ATOM   1497  O   GLU A 111     -10.224  -6.295   4.838  1.00 15.61           O  
ATOM   1498  CB  GLU A 111      -8.963  -3.642   5.148  1.00 22.45           C  
ATOM   1499  CG  GLU A 111      -7.847  -2.509   5.325  1.00 29.51           C  
ATOM   1500  CD  GLU A 111      -7.849  -1.828   6.717  1.00 38.69           C  
ATOM   1501  OE1 GLU A 111      -6.754  -1.813   7.334  1.00 29.96           O  
ATOM   1502  OE2 GLU A 111      -8.962  -1.443   7.154  1.00 23.05           O1-
ATOM   1503  H   GLU A 111      -7.201  -5.063   4.379  1.00 17.30           H  
ATOM   1504  HA  GLU A 111      -8.193  -4.657   6.949  1.00 20.21           H  
ATOM   1505  HB3 GLU A 111      -9.935  -3.269   5.471  1.00 22.45           H  
ATOM   1506  HB2 GLU A 111      -9.095  -3.783   4.075  1.00 22.45           H  
ATOM   1507  HG3 GLU A 111      -8.060  -1.770   4.553  1.00 29.51           H  
ATOM   1508  HG2 GLU A 111      -6.857  -2.870   5.047  1.00 29.51           H  
ATOM   1509  N   PRO A 112     -10.398  -6.055   7.195  1.00 19.48           N  
ATOM   1510  CA  PRO A 112     -11.556  -6.903   7.263  1.00 18.01           C  
ATOM   1511  C   PRO A 112     -12.703  -6.382   6.377  1.00 20.54           C  
ATOM   1512  O   PRO A 112     -13.138  -7.175   5.565  1.00 26.50           O  
ATOM   1513  CB  PRO A 112     -11.860  -7.198   8.760  1.00 22.32           C  
ATOM   1514  CG  PRO A 112     -10.911  -6.285   9.518  1.00 25.91           C  
ATOM   1515  CD  PRO A 112      -9.831  -5.699   8.532  1.00 25.50           C  
ATOM   1516  HA  PRO A 112     -11.165  -7.801   6.785  1.00 18.01           H  
ATOM   1517  HB3 PRO A 112     -11.473  -8.189   8.995  1.00 22.32           H  
ATOM   1518  HB2 PRO A 112     -12.900  -7.129   9.080  1.00 22.32           H  
ATOM   1519  HG3 PRO A 112     -10.569  -6.553  10.518  1.00 25.91           H  
ATOM   1520  HG2 PRO A 112     -11.633  -5.487   9.691  1.00 25.91           H  
ATOM   1521  HD2 PRO A 112      -9.762  -4.626   8.708  1.00 25.50           H  
ATOM   1522  HD3 PRO A 112      -8.830  -6.127   8.580  1.00 25.50           H  
ATOM   1523  N   LYS A 113     -13.090  -5.100   6.581  1.00 21.40           N  
ATOM   1524  CA  LYS A 113     -14.314  -4.549   6.112  1.00 20.27           C  
ATOM   1525  C   LYS A 113     -14.052  -3.859   4.735  1.00 18.57           C  
ATOM   1526  O   LYS A 113     -12.972  -3.335   4.489  1.00 17.84           O  
ATOM   1527  CB  LYS A 113     -14.871  -3.723   7.304  1.00 24.98           C  
ATOM   1528  CG  LYS A 113     -16.169  -2.954   6.965  1.00 24.24           C  
ATOM   1529  CD  LYS A 113     -17.415  -3.771   6.742  1.00 33.75           C  
ATOM   1530  CE  LYS A 113     -18.650  -2.849   6.274  1.00 32.14           C  
ATOM   1531  NZ  LYS A 113     -19.782  -3.663   5.815  1.00 33.97           N1+
ATOM   1532  H   LYS A 113     -12.471  -4.611   7.211  1.00 21.40           H  
ATOM   1533  HA  LYS A 113     -14.976  -5.406   5.980  1.00 20.27           H  
ATOM   1534  HB3 LYS A 113     -14.128  -2.961   7.540  1.00 24.98           H  
ATOM   1535  HB2 LYS A 113     -15.066  -4.260   8.232  1.00 24.98           H  
ATOM   1536  HG3 LYS A 113     -16.041  -2.163   6.226  1.00 24.24           H  
ATOM   1537  HG2 LYS A 113     -16.509  -2.426   7.856  1.00 24.24           H  
ATOM   1538  HD3 LYS A 113     -17.776  -4.197   7.678  1.00 33.75           H  
ATOM   1539  HD2 LYS A 113     -17.132  -4.632   6.136  1.00 33.75           H  
ATOM   1540  HE3 LYS A 113     -18.300  -2.349   5.371  1.00 32.14           H  
ATOM   1541  HE2 LYS A 113     -18.989  -2.129   7.019  1.00 32.14           H  
ATOM   1542  HZ1 LYS A 113     -20.061  -4.237   6.597  1.00 33.97           H  
ATOM   1543  HZ2 LYS A 113     -20.590  -3.065   5.724  1.00 33.97           H  
ATOM   1544  HZ3 LYS A 113     -19.454  -4.235   5.049  1.00 33.97           H  
ATOM   1545  N   THR A 114     -15.157  -3.585   3.921  1.00 18.00           N  
ATOM   1546  CA  THR A 114     -15.178  -2.891   2.601  1.00 16.44           C  
ATOM   1547  C   THR A 114     -15.277  -1.366   2.834  1.00 19.39           C  
ATOM   1548  O   THR A 114     -15.636  -0.904   3.960  1.00 19.53           O  
ATOM   1549  CB  THR A 114     -16.386  -3.378   1.813  1.00 20.94           C  
ATOM   1550  OG1 THR A 114     -17.674  -3.185   2.485  1.00 18.46           O  
ATOM   1551  CG2 THR A 114     -16.340  -4.838   1.391  1.00 20.83           C  
ATOM   1552  H   THR A 114     -16.052  -3.926   4.241  1.00 18.00           H  
ATOM   1553  HA  THR A 114     -14.211  -3.223   2.223  1.00 16.44           H  
ATOM   1554  HB  THR A 114     -16.553  -2.921   0.837  1.00 20.94           H  
ATOM   1555  HG1 THR A 114     -17.907  -2.267   2.641  1.00 18.46           H  
ATOM   1556 HG21 THR A 114     -17.231  -5.099   0.820  1.00 20.83           H  
ATOM   1557 HG22 THR A 114     -15.434  -5.048   0.822  1.00 20.83           H  
ATOM   1558 HG23 THR A 114     -16.434  -5.511   2.243  1.00 20.83           H  
ATOM   1559  N   ASP A 115     -15.030  -0.599   1.751  1.00 17.44           N  
ATOM   1560  CA  ASP A 115     -15.396   0.802   1.511  1.00 21.91           C  
ATOM   1561  C   ASP A 115     -14.354   1.736   2.150  1.00 21.09           C  
ATOM   1562  O   ASP A 115     -14.047   2.784   1.559  1.00 22.00           O  
ATOM   1563  CB  ASP A 115     -16.810   1.238   1.994  1.00 25.31           C  
ATOM   1564  CG  ASP A 115     -17.879   0.199   1.639  1.00 37.84           C  
ATOM   1565  OD1 ASP A 115     -18.192   0.010   0.450  1.00 35.07           O  
ATOM   1566  OD2 ASP A 115     -18.507  -0.418   2.549  1.00 48.08           O1-
ATOM   1567  H   ASP A 115     -14.530  -1.061   1.005  1.00 17.44           H  
ATOM   1568  HA  ASP A 115     -15.340   1.109   0.467  1.00 21.91           H  
ATOM   1569  HB3 ASP A 115     -17.027   2.139   1.419  1.00 25.31           H  
ATOM   1570  HB2 ASP A 115     -16.853   1.517   3.047  1.00 25.31           H  
ATOM   1571  N   GLN A 116     -13.814   1.353   3.299  1.00 15.08           N  
ATOM   1572  CA  GLN A 116     -12.590   2.049   3.927  1.00 14.91           C  
ATOM   1573  C   GLN A 116     -11.379   1.953   2.992  1.00 15.45           C  
ATOM   1574  O   GLN A 116     -10.539   2.847   3.139  1.00 13.61           O  
ATOM   1575  CB  GLN A 116     -12.382   1.439   5.259  1.00 19.23           C  
ATOM   1576  CG  GLN A 116     -12.087  -0.084   5.178  1.00 22.46           C  
ATOM   1577  CD  GLN A 116     -12.623  -0.695   6.530  1.00 32.49           C  
ATOM   1578  OE1 GLN A 116     -13.736  -0.485   6.943  1.00 33.37           O  
ATOM   1579  NE2 GLN A 116     -11.811  -1.506   7.198  1.00 39.08           N  
ATOM   1580  H   GLN A 116     -14.145   0.565   3.837  1.00 15.08           H  
ATOM   1581  HA  GLN A 116     -12.868   3.103   3.943  1.00 14.91           H  
ATOM   1582  HB3 GLN A 116     -13.279   1.574   5.863  1.00 19.23           H  
ATOM   1583  HB2 GLN A 116     -11.546   1.899   5.785  1.00 19.23           H  
ATOM   1584  HG3 GLN A 116     -11.024  -0.195   4.963  1.00 22.46           H  
ATOM   1585  HG2 GLN A 116     -12.636  -0.579   4.376  1.00 22.46           H  
ATOM   1586 HE22 GLN A 116     -12.133  -2.022   8.004  1.00 39.08           H  
ATOM   1587 HE21 GLN A 116     -10.838  -1.511   6.928  1.00 39.08           H  
ATOM   1588  N   ASP A 117     -11.457   1.076   1.928  1.00 13.43           N  
ATOM   1589  CA  ASP A 117     -10.388   0.821   0.897  1.00 16.40           C  
ATOM   1590  C   ASP A 117     -10.148   2.155   0.133  1.00 14.96           C  
ATOM   1591  O   ASP A 117      -9.107   2.531  -0.297  1.00 13.82           O  
ATOM   1592  CB  ASP A 117     -10.899  -0.140  -0.178  1.00 14.79           C  
ATOM   1593  CG  ASP A 117     -11.747  -1.387   0.154  1.00 17.56           C  
ATOM   1594  OD1 ASP A 117     -12.355  -1.836  -0.826  1.00 15.81           O  
ATOM   1595  OD2 ASP A 117     -11.642  -1.893   1.266  1.00 15.95           O1-
ATOM   1596  H   ASP A 117     -12.242   0.442   1.966  1.00 13.43           H  
ATOM   1597  HA  ASP A 117      -9.534   0.433   1.452  1.00 16.40           H  
ATOM   1598  HB3 ASP A 117     -10.101  -0.320  -0.899  1.00 14.79           H  
ATOM   1599  HB2 ASP A 117     -11.500   0.453  -0.867  1.00 14.79           H  
ATOM   1600  N   GLU A 118     -11.313   2.861  -0.035  1.00 14.70           N  
ATOM   1601  CA  GLU A 118     -11.371   4.062  -0.816  1.00 16.26           C  
ATOM   1602  C   GLU A 118     -11.006   5.296   0.105  1.00 16.01           C  
ATOM   1603  O   GLU A 118     -10.429   6.210  -0.458  1.00 14.94           O  
ATOM   1604  CB  GLU A 118     -12.828   4.213  -1.290  1.00 24.44           C  
ATOM   1605  CG  GLU A 118     -13.419   2.949  -1.981  1.00 30.96           C  
ATOM   1606  CD  GLU A 118     -14.848   3.055  -2.453  1.00 37.52           C  
ATOM   1607  OE1 GLU A 118     -15.628   2.094  -2.197  1.00 44.89           O  
ATOM   1608  OE2 GLU A 118     -15.149   4.017  -3.173  1.00 25.87           O1-
ATOM   1609  H   GLU A 118     -12.052   2.609   0.606  1.00 14.70           H  
ATOM   1610  HA  GLU A 118     -10.658   4.086  -1.639  1.00 16.26           H  
ATOM   1611  HB3 GLU A 118     -12.735   5.008  -2.030  1.00 24.44           H  
ATOM   1612  HB2 GLU A 118     -13.537   4.463  -0.501  1.00 24.44           H  
ATOM   1613  HG3 GLU A 118     -13.267   2.023  -1.427  1.00 30.96           H  
ATOM   1614  HG2 GLU A 118     -12.715   2.769  -2.793  1.00 30.96           H  
ATOM   1615  N   GLU A 119     -11.324   5.295   1.418  1.00 13.70           N  
ATOM   1616  CA  GLU A 119     -10.973   6.325   2.377  1.00 15.56           C  
ATOM   1617  C   GLU A 119      -9.431   6.318   2.585  1.00 11.64           C  
ATOM   1618  O   GLU A 119      -8.813   7.396   2.641  1.00 10.58           O  
ATOM   1619  CB  GLU A 119     -11.743   6.075   3.702  1.00 18.50           C  
ATOM   1620  CG  GLU A 119     -13.206   6.097   3.580  1.00 26.28           C  
ATOM   1621  CD  GLU A 119     -14.018   5.669   4.757  1.00 34.25           C  
ATOM   1622  OE1 GLU A 119     -13.453   5.284   5.787  1.00 35.05           O  
ATOM   1623  OE2 GLU A 119     -15.264   5.615   4.645  1.00 38.72           O1-
ATOM   1624  H   GLU A 119     -11.774   4.468   1.783  1.00 13.70           H  
ATOM   1625  HA  GLU A 119     -11.196   7.269   1.880  1.00 15.56           H  
ATOM   1626  HB3 GLU A 119     -11.362   6.840   4.379  1.00 18.50           H  
ATOM   1627  HB2 GLU A 119     -11.389   5.121   4.091  1.00 18.50           H  
ATOM   1628  HG3 GLU A 119     -13.512   5.447   2.761  1.00 26.28           H  
ATOM   1629  HG2 GLU A 119     -13.551   7.095   3.310  1.00 26.28           H  
ATOM   1630  N   HIS A 120      -8.895   5.116   2.645  1.00 12.17           N  
ATOM   1631  CA  HIS A 120      -7.466   4.892   2.848  1.00 11.83           C  
ATOM   1632  C   HIS A 120      -6.713   5.448   1.709  1.00  9.40           C  
ATOM   1633  O   HIS A 120      -5.715   6.139   1.877  1.00  9.48           O  
ATOM   1634  CB  HIS A 120      -7.067   3.357   2.891  1.00 10.87           C  
ATOM   1635  CG  HIS A 120      -7.690   2.523   4.001  1.00 13.19           C  
ATOM   1636  ND1 HIS A 120      -8.122   3.160   5.195  1.00 18.76           N  
ATOM   1637  CD2 HIS A 120      -7.822   1.135   4.110  1.00 13.62           C  
ATOM   1638  CE1 HIS A 120      -8.552   2.144   5.964  1.00 16.66           C  
ATOM   1639  NE2 HIS A 120      -8.416   0.958   5.387  1.00 16.62           N  
ATOM   1640  H   HIS A 120      -9.566   4.361   2.623  1.00 12.17           H  
ATOM   1641  HA  HIS A 120      -6.984   5.443   3.655  1.00 11.83           H  
ATOM   1642  HB3 HIS A 120      -6.023   3.100   3.070  1.00 10.87           H  
ATOM   1643  HB2 HIS A 120      -7.286   2.868   1.942  1.00 10.87           H  
ATOM   1644  HD2 HIS A 120      -7.615   0.226   3.564  1.00 13.62           H  
ATOM   1645  HE1 HIS A 120      -8.964   2.265   6.955  1.00 16.66           H  
ATOM   1646  HE2 HIS A 120      -8.598   0.116   5.913  1.00 16.62           H  
ATOM   1647  N   CYS A 121      -7.277   5.162   0.482  1.00  9.30           N  
ATOM   1648  CA  CYS A 121      -6.764   5.648  -0.804  1.00  8.75           C  
ATOM   1649  C   CYS A 121      -6.620   7.179  -0.874  1.00 11.23           C  
ATOM   1650  O   CYS A 121      -5.626   7.725  -1.203  1.00  8.59           O  
ATOM   1651  CB  CYS A 121      -7.445   4.972  -1.996  1.00 14.08           C  
ATOM   1652  SG  CYS A 121      -6.947   5.415  -3.668  1.00 16.10           S  
ATOM   1653  H   CYS A 121      -7.939   4.426   0.283  1.00  9.30           H  
ATOM   1654  HA  CYS A 121      -5.708   5.385  -0.739  1.00  8.75           H  
ATOM   1655  HB3 CYS A 121      -8.502   5.201  -1.860  1.00 14.08           H  
ATOM   1656  HB2 CYS A 121      -7.381   3.884  -1.955  1.00 14.08           H  
ATOM   1657  HG  CYS A 121      -7.403   6.670  -3.632  1.00 16.10           H  
ATOM   1658  N   ARG A 122      -7.723   7.826  -0.493  1.00  9.91           N  
ATOM   1659  CA  ARG A 122      -7.860   9.306  -0.411  1.00 13.00           C  
ATOM   1660  C   ARG A 122      -6.847   9.868   0.653  1.00 12.03           C  
ATOM   1661  O   ARG A 122      -6.051  10.774   0.258  1.00  9.56           O  
ATOM   1662  CB  ARG A 122      -9.300   9.770  -0.123  1.00 14.97           C  
ATOM   1663  CG  ARG A 122     -10.281   9.634  -1.249  1.00 22.15           C  
ATOM   1664  CD  ARG A 122     -11.562  10.470  -1.182  1.00 29.00           C  
ATOM   1665  NE  ARG A 122     -12.459   9.870  -0.176  1.00 31.99           N  
ATOM   1666  CZ  ARG A 122     -13.389   8.954  -0.344  1.00 37.96           C  
ATOM   1667  NH1 ARG A 122     -13.534   8.278  -1.460  1.00 37.23           N  
ATOM   1668  NH2 ARG A 122     -14.129   8.536   0.663  1.00 38.85           N1+
ATOM   1669  H   ARG A 122      -8.454   7.221  -0.146  1.00  9.91           H  
ATOM   1670  HA  ARG A 122      -7.688   9.780  -1.377  1.00 13.00           H  
ATOM   1671  HB3 ARG A 122      -9.243  10.818   0.168  1.00 14.97           H  
ATOM   1672  HB2 ARG A 122      -9.743   9.282   0.745  1.00 14.97           H  
ATOM   1673  HG3 ARG A 122     -10.561   8.581  -1.270  1.00 22.15           H  
ATOM   1674  HG2 ARG A 122      -9.738   9.770  -2.185  1.00 22.15           H  
ATOM   1675  HD3 ARG A 122     -11.995  10.565  -2.178  1.00 29.00           H  
ATOM   1676  HD2 ARG A 122     -11.369  11.520  -0.963  1.00 29.00           H  
ATOM   1677  HE  ARG A 122     -12.450  10.311   0.732  1.00 31.99           H  
ATOM   1678 HH12 ARG A 122     -14.115   7.455  -1.531  1.00 37.23           H  
ATOM   1679 HH11 ARG A 122     -12.848   8.231  -2.200  1.00 37.23           H  
ATOM   1680 HH22 ARG A 122     -14.076   9.026   1.544  1.00 38.85           H  
ATOM   1681 HH21 ARG A 122     -15.015   8.061   0.563  1.00 38.85           H  
ATOM   1682  N   LYS A 123      -6.824   9.339   1.879  1.00  9.79           N  
ATOM   1683  CA  LYS A 123      -5.866   9.726   2.996  1.00 11.76           C  
ATOM   1684  C   LYS A 123      -4.425   9.599   2.601  1.00 10.03           C  
ATOM   1685  O   LYS A 123      -3.691  10.622   2.705  1.00  9.08           O  
ATOM   1686  CB  LYS A 123      -6.214   8.912   4.301  1.00 14.19           C  
ATOM   1687  CG  LYS A 123      -5.608   9.632   5.524  1.00 18.33           C  
ATOM   1688  CD  LYS A 123      -6.048  11.076   5.695  1.00 23.14           C  
ATOM   1689  CE  LYS A 123      -7.554  11.266   5.517  1.00 32.30           C  
ATOM   1690  NZ  LYS A 123      -7.896  12.629   5.701  1.00 21.12           N1+
ATOM   1691  H   LYS A 123      -7.467   8.591   2.093  1.00  9.79           H  
ATOM   1692  HA  LYS A 123      -6.103  10.787   3.072  1.00 11.76           H  
ATOM   1693  HB3 LYS A 123      -5.773   7.928   4.141  1.00 14.19           H  
ATOM   1694  HB2 LYS A 123      -7.295   8.776   4.320  1.00 14.19           H  
ATOM   1695  HG3 LYS A 123      -4.535   9.443   5.554  1.00 18.33           H  
ATOM   1696  HG2 LYS A 123      -5.927   9.038   6.380  1.00 18.33           H  
ATOM   1697  HD3 LYS A 123      -5.482  11.788   5.094  1.00 23.14           H  
ATOM   1698  HD2 LYS A 123      -5.777  11.322   6.721  1.00 23.14           H  
ATOM   1699  HE3 LYS A 123      -8.070  10.826   6.370  1.00 32.30           H  
ATOM   1700  HE2 LYS A 123      -7.960  10.935   4.561  1.00 32.30           H  
ATOM   1701  HZ1 LYS A 123      -7.795  12.870   6.676  1.00 21.12           H  
ATOM   1702  HZ2 LYS A 123      -7.369  13.223   5.076  1.00 21.12           H  
ATOM   1703  HZ3 LYS A 123      -8.869  12.777   5.477  1.00 21.12           H  
ATOM   1704  N   VAL A 124      -4.048   8.456   2.050  1.00  7.59           N  
ATOM   1705  CA  VAL A 124      -2.725   8.236   1.334  1.00  8.72           C  
ATOM   1706  C   VAL A 124      -2.371   9.286   0.264  1.00  9.49           C  
ATOM   1707  O   VAL A 124      -1.328   9.917   0.265  1.00  8.53           O  
ATOM   1708  CB  VAL A 124      -2.625   6.809   0.772  1.00  8.05           C  
ATOM   1709  CG1 VAL A 124      -1.499   6.576  -0.290  1.00  8.66           C  
ATOM   1710  CG2 VAL A 124      -2.402   5.756   1.815  1.00  9.05           C  
ATOM   1711  H   VAL A 124      -4.762   7.742   2.045  1.00  7.59           H  
ATOM   1712  HA  VAL A 124      -1.969   8.368   2.108  1.00  8.72           H  
ATOM   1713  HB  VAL A 124      -3.490   6.464   0.206  1.00  8.05           H  
ATOM   1714 HG11 VAL A 124      -1.680   6.940  -1.302  1.00  8.66           H  
ATOM   1715 HG12 VAL A 124      -0.524   6.916   0.058  1.00  8.66           H  
ATOM   1716 HG13 VAL A 124      -1.325   5.524  -0.515  1.00  8.66           H  
ATOM   1717 HG21 VAL A 124      -3.177   5.531   2.547  1.00  9.05           H  
ATOM   1718 HG22 VAL A 124      -2.384   4.765   1.361  1.00  9.05           H  
ATOM   1719 HG23 VAL A 124      -1.500   5.992   2.381  1.00  9.05           H  
ATOM   1720  N   ASN A 125      -3.321   9.560  -0.627  1.00  9.23           N  
ATOM   1721  CA  ASN A 125      -3.261  10.470  -1.761  1.00 10.72           C  
ATOM   1722  C   ASN A 125      -3.137  11.925  -1.361  1.00  8.85           C  
ATOM   1723  O   ASN A 125      -2.598  12.686  -2.145  1.00 12.34           O  
ATOM   1724  CB  ASN A 125      -4.352  10.264  -2.858  1.00  9.96           C  
ATOM   1725  CG  ASN A 125      -4.035   9.003  -3.746  1.00 11.44           C  
ATOM   1726  OD1 ASN A 125      -3.039   9.025  -4.512  1.00 14.08           O  
ATOM   1727  ND2 ASN A 125      -4.898   7.971  -3.816  1.00  7.45           N  
ATOM   1728  H   ASN A 125      -4.080   8.898  -0.562  1.00  9.23           H  
ATOM   1729  HA  ASN A 125      -2.338  10.146  -2.242  1.00 10.72           H  
ATOM   1730  HB3 ASN A 125      -4.430  11.107  -3.544  1.00  9.96           H  
ATOM   1731  HB2 ASN A 125      -5.283  10.166  -2.298  1.00  9.96           H  
ATOM   1732 HD22 ASN A 125      -4.700   7.180  -4.413  1.00  7.45           H  
ATOM   1733 HD21 ASN A 125      -5.794   7.971  -3.349  1.00  7.45           H  
ATOM   1734  N   GLU A 126      -3.588  12.326  -0.161  1.00  8.44           N  
ATOM   1735  CA  GLU A 126      -3.275  13.614   0.473  1.00  8.40           C  
ATOM   1736  C   GLU A 126      -1.779  13.761   0.762  1.00 10.18           C  
ATOM   1737  O   GLU A 126      -1.360  14.896   1.020  1.00 11.29           O  
ATOM   1738  CB  GLU A 126      -4.110  13.884   1.719  1.00  9.58           C  
ATOM   1739  CG  GLU A 126      -5.671  13.906   1.612  1.00 16.15           C  
ATOM   1740  CD  GLU A 126      -6.506  14.114   2.890  1.00 23.38           C  
ATOM   1741  OE1 GLU A 126      -7.726  14.021   2.769  1.00 25.90           O  
ATOM   1742  OE2 GLU A 126      -5.897  14.218   3.985  1.00 27.68           O1-
ATOM   1743  H   GLU A 126      -4.068  11.602   0.355  1.00  8.44           H  
ATOM   1744  HA  GLU A 126      -3.534  14.344  -0.293  1.00  8.40           H  
ATOM   1745  HB3 GLU A 126      -3.845  14.912   1.966  1.00  9.58           H  
ATOM   1746  HB2 GLU A 126      -3.741  13.263   2.536  1.00  9.58           H  
ATOM   1747  HG3 GLU A 126      -5.983  12.950   1.190  1.00 16.15           H  
ATOM   1748  HG2 GLU A 126      -5.941  14.628   0.841  1.00 16.15           H  
ATOM   1749  N   TYR A 127      -0.964  12.669   0.853  1.00  8.73           N  
ATOM   1750  CA  TYR A 127       0.488  12.721   1.161  1.00 10.64           C  
ATOM   1751  C   TYR A 127       1.432  12.447  -0.009  1.00 13.64           C  
ATOM   1752  O   TYR A 127       2.626  12.331   0.197  1.00 13.33           O  
ATOM   1753  CB  TYR A 127       0.814  11.895   2.422  1.00 10.38           C  
ATOM   1754  CG  TYR A 127       0.177  12.240   3.777  1.00 12.71           C  
ATOM   1755  CD1 TYR A 127      -0.992  11.511   4.219  1.00 15.75           C  
ATOM   1756  CD2 TYR A 127       0.549  13.329   4.585  1.00 14.82           C  
ATOM   1757  CE1 TYR A 127      -1.543  11.776   5.474  1.00 17.53           C  
ATOM   1758  CE2 TYR A 127       0.021  13.518   5.874  1.00 20.56           C  
ATOM   1759  CZ  TYR A 127      -1.042  12.722   6.350  1.00 24.34           C  
ATOM   1760  OH  TYR A 127      -1.655  12.907   7.508  1.00 27.53           O  
ATOM   1761  H   TYR A 127      -1.376  11.755   0.729  1.00  8.73           H  
ATOM   1762  HA  TYR A 127       0.698  13.760   1.416  1.00 10.64           H  
ATOM   1763  HB3 TYR A 127       1.902  11.863   2.478  1.00 10.38           H  
ATOM   1764  HB2 TYR A 127       0.605  10.840   2.242  1.00 10.38           H  
ATOM   1765  HD1 TYR A 127      -1.430  10.746   3.595  1.00 15.75           H  
ATOM   1766  HD2 TYR A 127       1.379  13.934   4.251  1.00 14.82           H  
ATOM   1767  HE1 TYR A 127      -2.365  11.124   5.731  1.00 17.53           H  
ATOM   1768  HE2 TYR A 127       0.376  14.312   6.515  1.00 20.56           H  
ATOM   1769  HH  TYR A 127      -1.236  13.617   8.000  1.00 27.53           H  
ATOM   1770  N   LEU A 128       0.896  12.232  -1.245  1.00 10.23           N  
ATOM   1771  CA  LEU A 128       1.760  11.872  -2.416  1.00  9.24           C  
ATOM   1772  C   LEU A 128       1.997  13.113  -3.338  1.00 12.69           C  
ATOM   1773  O   LEU A 128       2.779  12.965  -4.232  1.00 13.19           O  
ATOM   1774  CB  LEU A 128       0.969  10.831  -3.215  1.00  9.26           C  
ATOM   1775  CG  LEU A 128       0.707   9.393  -2.685  1.00 11.09           C  
ATOM   1776  CD1 LEU A 128      -0.054   8.623  -3.762  1.00 14.49           C  
ATOM   1777  CD2 LEU A 128       1.935   8.536  -2.305  1.00 14.96           C  
ATOM   1778  H   LEU A 128      -0.112  12.191  -1.294  1.00 10.23           H  
ATOM   1779  HA  LEU A 128       2.727  11.415  -2.206  1.00  9.24           H  
ATOM   1780  HB3 LEU A 128       1.621  10.565  -4.047  1.00  9.26           H  
ATOM   1781  HB2 LEU A 128       0.088  11.241  -3.709  1.00  9.26           H  
ATOM   1782  HG  LEU A 128       0.072   9.449  -1.801  1.00 11.09           H  
ATOM   1783 HD11 LEU A 128      -0.244   9.266  -4.621  1.00 14.49           H  
ATOM   1784 HD12 LEU A 128       0.375   7.713  -4.182  1.00 14.49           H  
ATOM   1785 HD13 LEU A 128      -1.033   8.283  -3.424  1.00 14.49           H  
ATOM   1786 HD21 LEU A 128       1.809   8.197  -1.277  1.00 14.96           H  
ATOM   1787 HD22 LEU A 128       2.102   7.724  -3.012  1.00 14.96           H  
ATOM   1788 HD23 LEU A 128       2.892   9.059  -2.331  1.00 14.96           H  
ATOM   1789  N   ASN A 129       1.287  14.212  -3.096  1.00 10.18           N  
ATOM   1790  CA  ASN A 129       1.305  15.427  -3.935  1.00 12.07           C  
ATOM   1791  C   ASN A 129       1.772  16.498  -2.974  1.00 18.62           C  
ATOM   1792  O   ASN A 129       1.914  16.339  -1.777  1.00 15.54           O  
ATOM   1793  CB  ASN A 129      -0.051  15.801  -4.647  1.00 10.71           C  
ATOM   1794  CG  ASN A 129      -0.491  15.000  -5.893  1.00 14.18           C  
ATOM   1795  OD1 ASN A 129      -0.587  13.724  -5.844  1.00 14.86           O  
ATOM   1796  ND2 ASN A 129      -0.898  15.741  -6.894  1.00 10.41           N  
ATOM   1797  H   ASN A 129       0.558  14.127  -2.402  1.00 10.18           H  
ATOM   1798  HA  ASN A 129       2.055  15.144  -4.673  1.00 12.07           H  
ATOM   1799  HB3 ASN A 129      -0.059  16.857  -4.918  1.00 10.71           H  
ATOM   1800  HB2 ASN A 129      -0.922  15.786  -3.992  1.00 10.71           H  
ATOM   1801 HD22 ASN A 129      -1.304  15.361  -7.737  1.00 10.41           H  
ATOM   1802 HD21 ASN A 129      -0.765  16.740  -6.964  1.00 10.41           H  
ATOM   1803  N   ASN A 130       2.013  17.654  -3.578  1.00 13.63           N  
ATOM   1804  CA  ASN A 130       2.194  18.933  -2.912  1.00 18.98           C  
ATOM   1805  C   ASN A 130       0.754  19.222  -2.314  1.00 17.91           C  
ATOM   1806  O   ASN A 130      -0.203  19.249  -3.129  1.00 17.49           O  
ATOM   1807  CB  ASN A 130       2.596  19.943  -3.971  1.00 18.02           C  
ATOM   1808  CG  ASN A 130       4.105  20.019  -4.089  1.00 30.96           C  
ATOM   1809  OD1 ASN A 130       4.755  20.655  -3.241  1.00 34.23           O  
ATOM   1810  ND2 ASN A 130       4.738  19.426  -5.042  1.00 32.07           N  
ATOM   1811  H   ASN A 130       2.069  17.620  -4.585  1.00 13.63           H  
ATOM   1812  HA  ASN A 130       2.972  18.687  -2.189  1.00 18.98           H  
ATOM   1813  HB3 ASN A 130       2.238  20.928  -3.670  1.00 18.02           H  
ATOM   1814  HB2 ASN A 130       2.053  19.774  -4.901  1.00 18.02           H  
ATOM   1815 HD22 ASN A 130       4.180  18.968  -5.747  1.00 32.07           H  
ATOM   1816 HD21 ASN A 130       5.713  19.514  -5.290  1.00 32.07           H  
ATOM   1817  N   PRO A 131       0.676  19.345  -0.950  1.00 15.33           N  
ATOM   1818  CA  PRO A 131      -0.516  19.596  -0.115  1.00 16.44           C  
ATOM   1819  C   PRO A 131      -1.944  19.900  -0.772  1.00 20.17           C  
ATOM   1820  O   PRO A 131      -2.221  21.107  -0.995  1.00 20.62           O  
ATOM   1821  CB  PRO A 131      -0.014  20.833   0.591  1.00 18.69           C  
ATOM   1822  CG  PRO A 131       1.386  20.486   0.994  1.00 19.61           C  
ATOM   1823  CD  PRO A 131       1.830  19.597  -0.099  1.00 18.12           C  
ATOM   1824  HA  PRO A 131      -0.736  18.750   0.536  1.00 16.44           H  
ATOM   1825  HB3 PRO A 131      -0.562  20.995   1.519  1.00 18.69           H  
ATOM   1826  HB2 PRO A 131      -0.059  21.674  -0.100  1.00 18.69           H  
ATOM   1827  HG3 PRO A 131       1.289  19.860   1.882  1.00 19.61           H  
ATOM   1828  HG2 PRO A 131       2.060  21.279   1.317  1.00 19.61           H  
ATOM   1829  HD2 PRO A 131       2.627  20.116  -0.631  1.00 18.12           H  
ATOM   1830  HD3 PRO A 131       2.205  18.620   0.206  1.00 18.12           H  
ATOM   1831  N   PRO A 132      -2.699  18.838  -1.236  1.00 24.56           N  
ATOM   1832  CA  PRO A 132      -3.843  19.034  -2.207  1.00 26.91           C  
ATOM   1833  C   PRO A 132      -5.096  19.544  -1.464  1.00 27.86           C  
ATOM   1834  O   PRO A 132      -5.732  20.454  -2.041  1.00 28.62           O  
ATOM   1835  CB  PRO A 132      -3.923  17.676  -2.943  1.00 24.45           C  
ATOM   1836  CG  PRO A 132      -3.352  16.648  -1.999  1.00 24.09           C  
ATOM   1837  CD  PRO A 132      -2.375  17.413  -1.092  1.00 22.11           C  
ATOM   1838  HA  PRO A 132      -3.618  19.812  -2.936  1.00 26.91           H  
ATOM   1839  HB3 PRO A 132      -3.260  17.787  -3.801  1.00 24.45           H  
ATOM   1840  HB2 PRO A 132      -4.925  17.319  -3.183  1.00 24.45           H  
ATOM   1841  HG3 PRO A 132      -3.030  15.776  -2.567  1.00 24.09           H  
ATOM   1842  HG2 PRO A 132      -4.225  16.321  -1.434  1.00 24.09           H  
ATOM   1843  HD2 PRO A 132      -2.467  17.145  -0.039  1.00 22.11           H  
ATOM   1844  HD3 PRO A 132      -1.384  17.285  -1.527  1.00 22.11           H  
ATOM   1845  N   NMA A 132A     -5.395  19.091  -0.277  1.00  0.00           N  
ATOM   1846  CA  NMA A 132A     -6.539  19.559   0.555  1.00  0.00           C  
ATOM   1847  H   NMA A 132A     -4.760  18.419   0.129  1.00  0.00           H  
ATOM   1848 1HA  NMA A 132A     -6.566  18.814   1.351  1.00  0.00           H  
ATOM   1849 2HA  NMA A 132A     -6.352  20.526   1.022  1.00  0.00           H  
ATOM   1850 3HA  NMA A 132A     -7.391  19.617  -0.122  1.00  0.00           H  
TER    1851      NMA A 132A
ATOM   1852  N   GLY B   0     -10.527 -16.388   2.527  1.00 27.36           N1+
ATOM   1853  CA  GLY B   0      -9.133 -16.868   2.599  1.00 23.71           C  
ATOM   1854  C   GLY B   0      -8.148 -16.120   1.741  1.00 26.31           C  
ATOM   1855  O   GLY B   0      -8.513 -15.318   0.878  1.00 20.36           O  
ATOM   1856  H1  GLY B   0     -11.198 -17.133   2.653  1.00 27.36           H  
ATOM   1857  H2  GLY B   0     -10.796 -15.688   3.204  1.00 27.36           H  
ATOM   1858  H3  GLY B   0     -10.793 -15.897   1.686  1.00 27.36           H  
ATOM   1859  HA3 GLY B   0      -9.122 -17.944   2.426  1.00 23.71           H  
ATOM   1860  HA2 GLY B   0      -8.819 -16.795   3.641  1.00 23.71           H  
ATOM   1861  N   PRO B   1      -6.814 -16.393   1.940  1.00 21.71           N  
ATOM   1862  CA  PRO B   1      -5.703 -15.586   1.355  1.00 21.10           C  
ATOM   1863  C   PRO B   1      -5.572 -15.537  -0.086  1.00 25.15           C  
ATOM   1864  O   PRO B   1      -4.970 -14.657  -0.658  1.00 21.46           O  
ATOM   1865  CB  PRO B   1      -4.388 -16.087   2.048  1.00 20.91           C  
ATOM   1866  CG  PRO B   1      -4.840 -17.286   2.827  1.00 23.42           C  
ATOM   1867  CD  PRO B   1      -6.311 -17.231   3.014  1.00 24.71           C  
ATOM   1868  HA  PRO B   1      -5.891 -14.572   1.708  1.00 21.10           H  
ATOM   1869  HB3 PRO B   1      -3.984 -15.407   2.797  1.00 20.91           H  
ATOM   1870  HB2 PRO B   1      -3.592 -16.482   1.416  1.00 20.91           H  
ATOM   1871  HG3 PRO B   1      -4.234 -17.418   3.723  1.00 23.42           H  
ATOM   1872  HG2 PRO B   1      -4.639 -18.135   2.174  1.00 23.42           H  
ATOM   1873  HD2 PRO B   1      -6.650 -18.250   2.824  1.00 24.71           H  
ATOM   1874  HD3 PRO B   1      -6.496 -17.003   4.063  1.00 24.71           H  
ATOM   1875  N   GLY B   2      -5.945 -16.622  -0.716  1.00 17.87           N  
ATOM   1876  CA  GLY B   2      -5.816 -17.010  -2.067  1.00 18.56           C  
ATOM   1877  C   GLY B   2      -7.036 -16.470  -2.904  1.00 15.91           C  
ATOM   1878  O   GLY B   2      -6.960 -15.946  -4.072  1.00 18.52           O  
ATOM   1879  H   GLY B   2      -6.319 -17.361  -0.138  1.00 17.87           H  
ATOM   1880  HA3 GLY B   2      -5.761 -18.098  -2.111  1.00 18.56           H  
ATOM   1881  HA2 GLY B   2      -4.945 -16.547  -2.529  1.00 18.56           H  
ATOM   1882  N   SER B   3      -8.254 -16.601  -2.294  1.00 14.08           N  
ATOM   1883  CA  SER B   3      -9.430 -15.882  -2.745  1.00 13.10           C  
ATOM   1884  C   SER B   3      -9.451 -14.389  -2.434  1.00 15.43           C  
ATOM   1885  O   SER B   3     -10.188 -13.685  -3.114  1.00 16.50           O  
ATOM   1886  CB  SER B   3     -10.590 -16.619  -2.154  1.00 13.56           C  
ATOM   1887  OG  SER B   3     -10.457 -16.852  -0.785  1.00 13.12           O  
ATOM   1888  H   SER B   3      -8.365 -17.226  -1.508  1.00 14.08           H  
ATOM   1889  HA  SER B   3      -9.508 -16.029  -3.823  1.00 13.10           H  
ATOM   1890  HB3 SER B   3     -10.864 -17.523  -2.697  1.00 13.56           H  
ATOM   1891  HB2 SER B   3     -11.505 -16.050  -2.321  1.00 13.56           H  
ATOM   1892  HG  SER B   3     -11.111 -17.508  -0.533  1.00 13.12           H  
ATOM   1893  N   MET B   4      -8.645 -13.945  -1.405  1.00 11.61           N  
ATOM   1894  CA  MET B   4      -8.565 -12.560  -0.876  1.00 12.15           C  
ATOM   1895  C   MET B   4      -9.881 -12.050  -0.307  1.00 20.71           C  
ATOM   1896  O   MET B   4      -9.991 -10.799  -0.149  1.00 16.87           O  
ATOM   1897  CB  MET B   4      -7.723 -11.735  -1.934  1.00 13.95           C  
ATOM   1898  CG  MET B   4      -6.440 -12.412  -2.447  1.00 13.07           C  
ATOM   1899  SD  MET B   4      -5.772 -11.419  -3.829  1.00 16.04           S  
ATOM   1900  CE  MET B   4      -6.692 -12.293  -5.181  1.00 11.66           C  
ATOM   1901  H   MET B   4      -8.305 -14.651  -0.768  1.00 11.61           H  
ATOM   1902  HA  MET B   4      -7.918 -12.541   0.001  1.00 12.15           H  
ATOM   1903  HB3 MET B   4      -7.607 -10.696  -1.627  1.00 13.95           H  
ATOM   1904  HB2 MET B   4      -8.428 -11.612  -2.757  1.00 13.95           H  
ATOM   1905  HG3 MET B   4      -6.499 -13.478  -2.670  1.00 13.07           H  
ATOM   1906  HG2 MET B   4      -5.732 -12.391  -1.618  1.00 13.07           H  
ATOM   1907  HE1 MET B   4      -6.229 -13.227  -5.500  1.00 11.66           H  
ATOM   1908  HE2 MET B   4      -7.765 -12.429  -5.050  1.00 11.66           H  
ATOM   1909  HE3 MET B   4      -6.689 -11.634  -6.049  1.00 11.66           H  
ATOM   1910  N   THR B   5     -10.733 -12.948   0.200  1.00 20.66           N  
ATOM   1911  CA  THR B   5     -11.949 -12.546   0.824  1.00 22.48           C  
ATOM   1912  C   THR B   5     -11.801 -12.474   2.379  1.00 25.15           C  
ATOM   1913  O   THR B   5     -11.226 -13.430   2.975  1.00 23.60           O  
ATOM   1914  CB  THR B   5     -13.019 -13.648   0.414  1.00 22.26           C  
ATOM   1915  OG1 THR B   5     -12.768 -14.987   0.664  1.00 22.97           O  
ATOM   1916  CG2 THR B   5     -13.477 -13.619  -1.085  1.00 23.60           C  
ATOM   1917  H   THR B   5     -10.498 -13.929   0.153  1.00 20.66           H  
ATOM   1918  HA  THR B   5     -12.322 -11.620   0.385  1.00 22.48           H  
ATOM   1919  HB  THR B   5     -14.010 -13.447   0.821  1.00 22.26           H  
ATOM   1920  HG1 THR B   5     -13.615 -15.413   0.815  1.00 22.97           H  
ATOM   1921 HG21 THR B   5     -14.225 -12.839  -1.230  1.00 23.60           H  
ATOM   1922 HG22 THR B   5     -12.635 -13.436  -1.752  1.00 23.60           H  
ATOM   1923 HG23 THR B   5     -13.924 -14.547  -1.441  1.00 23.60           H  
ATOM   1924  N   THR B   6     -12.199 -11.317   2.955  1.00 28.78           N  
ATOM   1925  CA  THR B   6     -11.848 -10.944   4.306  1.00 27.67           C  
ATOM   1926  C   THR B   6     -13.120 -10.957   5.061  1.00 33.66           C  
ATOM   1927  O   THR B   6     -13.199 -10.362   6.164  1.00 37.95           O  
ATOM   1928  CB  THR B   6     -11.144  -9.625   4.388  1.00 32.02           C  
ATOM   1929  OG1 THR B   6     -11.872  -8.669   3.700  1.00 38.87           O  
ATOM   1930  CG2 THR B   6      -9.760  -9.670   3.665  1.00 39.68           C  
ATOM   1931  H   THR B   6     -12.635 -10.670   2.314  1.00 28.78           H  
ATOM   1932  HA  THR B   6     -11.192 -11.695   4.746  1.00 27.67           H  
ATOM   1933  HXT THR B   6     -13.853 -11.711   4.773  1.00 33.66           H  
ATOM   1934  HB  THR B   6     -10.915  -9.187   5.359  1.00 32.02           H  
ATOM   1935  HG1 THR B   6     -12.606  -8.542   4.306  1.00 38.87           H  
ATOM   1936 HG21 THR B   6      -9.149 -10.429   4.153  1.00 39.68           H  
ATOM   1937 HG22 THR B   6      -9.711 -10.087   2.659  1.00 39.68           H  
ATOM   1938 HG23 THR B   6      -9.302  -8.681   3.703  1.00 39.68           H  
TER    1939      THR B   6
HETATM 1940 CL   CL      1       3.000  -6.237 -16.734  1.00  0.00          Cl1-
HETATM 1941  O   SPC     1     -35.106   9.203  14.561  1.00  0.00           O  
HETATM 1942  H1  SPC     1     -35.642   8.480  14.125  1.00  0.00           H  
HETATM 1943  H2  SPC     1     -34.518   8.804  15.264  1.00  0.00           H  
HETATM 1944 CL   CL      2      -7.081  -7.312  12.302  1.00  0.00          Cl1-
HETATM 1945  O   SPC     2     -13.610   4.339  27.470  1.00  0.00           O  
HETATM 1946  H1  SPC     2     -12.727   4.536  27.046  1.00  0.00           H  
HETATM 1947  H2  SPC     2     -13.869   3.392  27.278  1.00  0.00           H  
HETATM 1948 CL   CL      3      -7.690 -19.535  -0.261  1.00  0.00          Cl1-
HETATM 1949  O   SPC     3     -22.197  25.628  -0.865  1.00  0.00           O  
HETATM 1950  H1  SPC     3     -22.795  25.517  -1.659  1.00  0.00           H  
HETATM 1951  H2  SPC     3     -21.456  26.261  -1.091  1.00  0.00           H  
HETATM 1952 CL   CL      4      39.624  11.391  -7.930  1.00  0.00          Cl1-
HETATM 1953  O   SPC     4      17.491  18.809  12.824  1.00  0.00           O  
HETATM 1954  H1  SPC     4      16.711  18.247  12.549  1.00  0.00           H  
HETATM 1955  H2  SPC     4      17.164  19.620  13.309  1.00  0.00           H  
HETATM 1956  O   SPC     5     -34.222   3.044  21.981  1.00  0.00           O  
HETATM 1957  H1  SPC     5     -34.935   2.815  21.318  1.00  0.00           H  
HETATM 1958  H2  SPC     5     -33.681   2.228  22.184  1.00  0.00           H  
HETATM 1959  O   SPC     6     -30.341  23.750  -2.632  1.00  0.00           O  
HETATM 1960  H1  SPC     6     -30.060  22.795  -2.725  1.00  0.00           H  
HETATM 1961  H2  SPC     6     -30.688  23.908  -1.708  1.00  0.00           H  
HETATM 1962  O   SPC     7     -29.523   0.727  11.603  1.00  0.00           O  
HETATM 1963  H1  SPC     7     -29.664   1.200  10.733  1.00  0.00           H  
HETATM 1964  H2  SPC     7     -30.407   0.573  12.045  1.00  0.00           H  
HETATM 1965  O   SPC     8     -17.973  -5.226  30.384  1.00  0.00           O  
HETATM 1966  H1  SPC     8     -18.838  -5.263  29.884  1.00  0.00           H  
HETATM 1967  H2  SPC     8     -17.265  -5.703  29.863  1.00  0.00           H  
HETATM 1968  O   SPC     9      -7.836   0.962   8.774  1.00  0.00           O  
HETATM 1969  H1  SPC     9      -7.581   0.244   8.126  1.00  0.00           H  
HETATM 1970  H2  SPC     9      -8.726   0.745   9.177  1.00  0.00           H  
HETATM 1971  O   SPC    10     -16.013  16.959  -9.422  1.00  0.00           O  
HETATM 1972  H1  SPC    10     -16.221  16.069  -9.827  1.00  0.00           H  
HETATM 1973  H2  SPC    10     -16.577  17.662  -9.856  1.00  0.00           H  
HETATM 1974  O   SPC    11     -26.377  -9.491  -2.346  1.00  0.00           O  
HETATM 1975  H1  SPC    11     -25.980  -9.823  -3.202  1.00  0.00           H  
HETATM 1976  H2  SPC    11     -27.213 -10.002  -2.147  1.00  0.00           H  
HETATM 1977  O   SPC    12     -42.149   9.341   4.341  1.00  0.00           O  
HETATM 1978  H1  SPC    12     -41.338   8.771   4.479  1.00  0.00           H  
HETATM 1979  H2  SPC    12     -42.800   9.179   5.082  1.00  0.00           H  
HETATM 1980  O   SPC    13     -30.189  -0.035  26.892  1.00  0.00           O  
HETATM 1981  H1  SPC    13     -29.660  -0.445  27.636  1.00  0.00           H  
HETATM 1982  H2  SPC    13     -29.582   0.507  26.312  1.00  0.00           H  
HETATM 1983  O   SPC    14     -28.445  24.086  -4.788  1.00  0.00           O  
HETATM 1984  H1  SPC    14     -29.015  23.751  -4.038  1.00  0.00           H  
HETATM 1985  H2  SPC    14     -28.159  23.316  -5.358  1.00  0.00           H  
HETATM 1986  O   SPC    15      16.369  -3.023  -3.615  1.00  0.00           O  
HETATM 1987  H1  SPC    15      16.577  -2.807  -2.661  1.00  0.00           H  
HETATM 1988  H2  SPC    15      17.221  -3.107  -4.132  1.00  0.00           H  
HETATM 1989  O   SPC    16       6.301  15.914 -18.958  1.00  0.00           O  
HETATM 1990  H1  SPC    16       6.518  15.509 -18.070  1.00  0.00           H  
HETATM 1991  H2  SPC    16       7.139  16.008 -19.496  1.00  0.00           H  
HETATM 1992  O   SPC    17       8.183  -9.884 -22.837  1.00  0.00           O  
HETATM 1993  H1  SPC    17       7.260  -9.788 -22.463  1.00  0.00           H  
HETATM 1994  H2  SPC    17       8.639  -8.994 -22.832  1.00  0.00           H  
HETATM 1995  O   SPC    18      -8.931  -1.933  26.158  1.00  0.00           O  
HETATM 1996  H1  SPC    18      -9.295  -2.440  25.377  1.00  0.00           H  
HETATM 1997  H2  SPC    18      -9.271  -2.339  27.007  1.00  0.00           H  
HETATM 1998  O   SPC    19     -43.336   5.269  10.759  1.00  0.00           O  
HETATM 1999  H1  SPC    19     -42.668   4.891  10.118  1.00  0.00           H  
HETATM 2000  H2  SPC    19     -44.217   4.816  10.629  1.00  0.00           H  
HETATM 2001  O   SPC    20      21.063  22.375  12.565  1.00  0.00           O  
HETATM 2002  H1  SPC    20      20.336  22.975  12.899  1.00  0.00           H  
HETATM 2003  H2  SPC    20      21.872  22.477  13.144  1.00  0.00           H  
HETATM 2004  O   SPC    21     -14.926  -4.573  13.823  1.00  0.00           O  
HETATM 2005  H1  SPC    21     -15.889  -4.397  14.027  1.00  0.00           H  
HETATM 2006  H2  SPC    21     -14.848  -5.409  13.279  1.00  0.00           H  
HETATM 2007  O   SPC    22      32.480   5.369   3.944  1.00  0.00           O  
HETATM 2008  H1  SPC    22      31.666   4.789   3.912  1.00  0.00           H  
HETATM 2009  H2  SPC    22      32.565   5.773   4.855  1.00  0.00           H  
HETATM 2010  O   SPC    23     -36.611  -4.983  16.063  1.00  0.00           O  
HETATM 2011  H1  SPC    23     -37.001  -4.669  16.929  1.00  0.00           H  
HETATM 2012  H2  SPC    23     -37.015  -5.864  15.815  1.00  0.00           H  
HETATM 2013  O   SPC    24      14.530   5.831   3.398  1.00  0.00           O  
HETATM 2014  H1  SPC    24      15.410   6.008   3.840  1.00  0.00           H  
HETATM 2015  H2  SPC    24      14.187   4.937   3.685  1.00  0.00           H  
HETATM 2016  O   SPC    25      41.677   2.536 -11.980  1.00  0.00           O  
HETATM 2017  H1  SPC    25      41.695   1.864 -11.240  1.00  0.00           H  
HETATM 2018  H2  SPC    25      42.438   2.364 -12.606  1.00  0.00           H  
HETATM 2019  O   SPC    26     -10.589  -8.366 -14.720  1.00  0.00           O  
HETATM 2020  H1  SPC    26     -10.039  -9.084 -14.293  1.00  0.00           H  
HETATM 2021  H2  SPC    26     -10.348  -7.481 -14.323  1.00  0.00           H  
HETATM 2022  O   SPC    27     -23.107  -0.627   4.018  1.00  0.00           O  
HETATM 2023  H1  SPC    27     -23.375  -1.082   3.169  1.00  0.00           H  
HETATM 2024  H2  SPC    27     -22.150  -0.837   4.220  1.00  0.00           H  
HETATM 2025  O   SPC    28      12.285 -13.079  14.297  1.00  0.00           O  
HETATM 2026  H1  SPC    28      12.561 -12.342  14.915  1.00  0.00           H  
HETATM 2027  H2  SPC    28      12.892 -13.093  13.503  1.00  0.00           H  
HETATM 2028  O   SPC    29      22.877  -2.943 -22.720  1.00  0.00           O  
HETATM 2029  H1  SPC    29      22.445  -3.797 -22.431  1.00  0.00           H  
HETATM 2030  H2  SPC    29      23.271  -2.483 -21.925  1.00  0.00           H  
HETATM 2031  O   SPC    30      12.445   2.656 -32.078  1.00  0.00           O  
HETATM 2032  H1  SPC    30      12.936   1.796 -32.218  1.00  0.00           H  
HETATM 2033  H2  SPC    30      11.915   2.602 -31.231  1.00  0.00           H  
HETATM 2034  O   SPC    31      -8.814   8.558  10.939  1.00  0.00           O  
HETATM 2035  H1  SPC    31      -9.134   7.611  10.979  1.00  0.00           H  
HETATM 2036  H2  SPC    31      -7.824   8.581  11.075  1.00  0.00           H  
HETATM 2037  O   SPC    32      15.221   9.988 -15.326  1.00  0.00           O  
HETATM 2038  H1  SPC    32      15.624  10.799 -15.750  1.00  0.00           H  
HETATM 2039  H2  SPC    32      15.259  10.079 -14.331  1.00  0.00           H  
HETATM 2040  O   SPC    33     -12.328  27.525   0.692  1.00  0.00           O  
HETATM 2041  H1  SPC    33     -12.389  27.868  -0.245  1.00  0.00           H  
HETATM 2042  H2  SPC    33     -11.599  26.843   0.750  1.00  0.00           H  
HETATM 2043  O   SPC    34       7.428  -1.605 -12.833  1.00  0.00           O  
HETATM 2044  H1  SPC    34       7.980  -2.175 -13.443  1.00  0.00           H  
HETATM 2045  H2  SPC    34       8.030  -1.014 -12.295  1.00  0.00           H  
HETATM 2046  O   SPC    35      12.480  -8.206  16.982  1.00  0.00           O  
HETATM 2047  H1  SPC    35      11.964  -7.418  17.318  1.00  0.00           H  
HETATM 2048  H2  SPC    35      13.403  -8.189  17.367  1.00  0.00           H  
HETATM 2049  O   SPC    36      28.849  16.682 -11.361  1.00  0.00           O  
HETATM 2050  H1  SPC    36      28.282  17.312 -10.829  1.00  0.00           H  
HETATM 2051  H2  SPC    36      28.644  15.741 -11.093  1.00  0.00           H  
HETATM 2052  O   SPC    37      19.961   3.004 -18.532  1.00  0.00           O  
HETATM 2053  H1  SPC    37      19.603   3.250 -19.433  1.00  0.00           H  
HETATM 2054  H2  SPC    37      20.939   2.810 -18.604  1.00  0.00           H  
HETATM 2055  O   SPC    38     -17.311  19.717   6.577  1.00  0.00           O  
HETATM 2056  H1  SPC    38     -18.300  19.588   6.658  1.00  0.00           H  
HETATM 2057  H2  SPC    38     -17.081  20.666   6.791  1.00  0.00           H  
HETATM 2058  O   SPC    39       2.419  -6.831  18.787  1.00  0.00           O  
HETATM 2059  H1  SPC    39       2.385  -7.348  19.643  1.00  0.00           H  
HETATM 2060  H2  SPC    39       2.112  -5.894  18.952  1.00  0.00           H  
HETATM 2061  O   SPC    40     -30.950   8.501  13.981  1.00  0.00           O  
HETATM 2062  H1  SPC    40     -30.428   9.332  14.171  1.00  0.00           H  
HETATM 2063  H2  SPC    40     -31.854   8.572  14.402  1.00  0.00           H  
HETATM 2064  O   SPC    41     -26.628   2.004  27.199  1.00  0.00           O  
HETATM 2065  H1  SPC    41     -27.511   2.002  26.731  1.00  0.00           H  
HETATM 2066  H2  SPC    41     -26.420   2.929  27.516  1.00  0.00           H  
HETATM 2067  O   SPC    42      28.180  -1.179 -29.354  1.00  0.00           O  
HETATM 2068  H1  SPC    42      28.090  -1.469 -30.307  1.00  0.00           H  
HETATM 2069  H2  SPC    42      27.688  -0.319 -29.219  1.00  0.00           H  
HETATM 2070  O   SPC    43     -33.877  -2.871  12.808  1.00  0.00           O  
HETATM 2071  H1  SPC    43     -34.207  -3.275  13.662  1.00  0.00           H  
HETATM 2072  H2  SPC    43     -33.129  -2.237  13.006  1.00  0.00           H  
HETATM 2073  O   SPC    44     -47.886  -8.114   8.155  1.00  0.00           O  
HETATM 2074  H1  SPC    44     -47.829  -8.732   7.371  1.00  0.00           H  
HETATM 2075  H2  SPC    44     -47.015  -8.117   8.647  1.00  0.00           H  
HETATM 2076  O   SPC    45       2.868  12.895 -15.429  1.00  0.00           O  
HETATM 2077  H1  SPC    45       2.706  12.421 -16.295  1.00  0.00           H  
HETATM 2078  H2  SPC    45       1.992  13.098 -14.992  1.00  0.00           H  
HETATM 2079  O   SPC    46      -3.638  20.693   2.210  1.00  0.00           O  
HETATM 2080  H1  SPC    46      -4.463  20.825   2.760  1.00  0.00           H  
HETATM 2081  H2  SPC    46      -3.690  19.815   1.735  1.00  0.00           H  
HETATM 2082  O   SPC    47       2.590 -22.875   5.592  1.00  0.00           O  
HETATM 2083  H1  SPC    47       2.176 -23.086   4.707  1.00  0.00           H  
HETATM 2084  H2  SPC    47       3.373 -22.268   5.458  1.00  0.00           H  
HETATM 2085  O   SPC    48      24.407  12.029  -4.740  1.00  0.00           O  
HETATM 2086  H1  SPC    48      23.734  11.317  -4.540  1.00  0.00           H  
HETATM 2087  H2  SPC    48      23.934  12.870  -5.003  1.00  0.00           H  
HETATM 2088  O   SPC    49     -16.646  14.779 -11.027  1.00  0.00           O  
HETATM 2089  H1  SPC    49     -16.231  13.872 -11.095  1.00  0.00           H  
HETATM 2090  H2  SPC    49     -17.278  14.914 -11.790  1.00  0.00           H  
HETATM 2091  O   SPC    50     -12.231  -9.772  23.190  1.00  0.00           O  
HETATM 2092  H1  SPC    50     -11.744  -9.224  23.871  1.00  0.00           H  
HETATM 2093  H2  SPC    50     -12.183 -10.738  23.444  1.00  0.00           H  
HETATM 2094  O   SPC    51      19.450   5.469   9.214  1.00  0.00           O  
HETATM 2095  H1  SPC    51      20.204   5.390   8.562  1.00  0.00           H  
HETATM 2096  H2  SPC    51      18.698   4.876   8.929  1.00  0.00           H  
HETATM 2097  O   SPC    52      27.599   0.937 -21.902  1.00  0.00           O  
HETATM 2098  H1  SPC    52      27.894  -0.013 -21.798  1.00  0.00           H  
HETATM 2099  H2  SPC    52      28.280   1.544 -21.493  1.00  0.00           H  
HETATM 2100  O   SPC    53     -16.784  17.181   7.317  1.00  0.00           O  
HETATM 2101  H1  SPC    53     -15.837  16.955   7.088  1.00  0.00           H  
HETATM 2102  H2  SPC    53     -17.046  18.026   6.851  1.00  0.00           H  
HETATM 2103  O   SPC    54      30.790 -14.157  -6.247  1.00  0.00           O  
HETATM 2104  H1  SPC    54      30.260 -13.335  -6.456  1.00  0.00           H  
HETATM 2105  H2  SPC    54      30.184 -14.858  -5.870  1.00  0.00           H  
HETATM 2106  O   SPC    55     -10.823  12.653   5.709  1.00  0.00           O  
HETATM 2107  H1  SPC    55     -11.131  12.840   6.642  1.00  0.00           H  
HETATM 2108  H2  SPC    55     -11.588  12.302   5.170  1.00  0.00           H  
HETATM 2109  O   SPC    56      14.740  -4.829 -20.830  1.00  0.00           O  
HETATM 2110  H1  SPC    56      15.174  -4.194 -20.192  1.00  0.00           H  
HETATM 2111  H2  SPC    56      15.225  -4.807 -21.704  1.00  0.00           H  
HETATM 2112  O   SPC    57      -8.143 -12.625 -23.691  1.00  0.00           O  
HETATM 2113  H1  SPC    57      -7.696 -12.063 -24.387  1.00  0.00           H  
HETATM 2114  H2  SPC    57      -7.699 -13.520 -23.649  1.00  0.00           H  
HETATM 2115  O   SPC    58     -37.344  -9.237  19.285  1.00  0.00           O  
HETATM 2116  H1  SPC    58     -37.489 -10.084  18.775  1.00  0.00           H  
HETATM 2117  H2  SPC    58     -36.603  -9.367  19.944  1.00  0.00           H  
HETATM 2118  O   SPC    59      27.858   1.311 -26.801  1.00  0.00           O  
HETATM 2119  H1  SPC    59      27.971   1.692 -25.884  1.00  0.00           H  
HETATM 2120  H2  SPC    59      27.857   0.313 -26.750  1.00  0.00           H  
HETATM 2121  O   SPC    60     -16.192  -7.184  29.013  1.00  0.00           O  
HETATM 2122  H1  SPC    60     -15.582  -7.824  28.545  1.00  0.00           H  
HETATM 2123  H2  SPC    60     -16.130  -7.327  30.001  1.00  0.00           H  
HETATM 2124  O   SPC    61      44.809  -7.468  -9.968  1.00  0.00           O  
HETATM 2125  H1  SPC    61      45.169  -7.950  -9.169  1.00  0.00           H  
HETATM 2126  H2  SPC    61      45.388  -6.678 -10.169  1.00  0.00           H  
HETATM 2127  O   SPC    62     -20.533  20.681  -9.093  1.00  0.00           O  
HETATM 2128  H1  SPC    62     -20.779  19.756  -9.381  1.00  0.00           H  
HETATM 2129  H2  SPC    62     -20.984  21.346  -9.688  1.00  0.00           H  
HETATM 2130  O   SPC    63      -1.264 -24.661  -7.285  1.00  0.00           O  
HETATM 2131  H1  SPC    63      -0.488 -25.249  -7.058  1.00  0.00           H  
HETATM 2132  H2  SPC    63      -1.599 -24.888  -8.199  1.00  0.00           H  
HETATM 2133  O   SPC    64       1.266   0.077 -23.912  1.00  0.00           O  
HETATM 2134  H1  SPC    64       0.594  -0.625 -24.145  1.00  0.00           H  
HETATM 2135  H2  SPC    64       1.805  -0.225 -23.126  1.00  0.00           H  
HETATM 2136  O   SPC    65       7.734 -26.289   1.214  1.00  0.00           O  
HETATM 2137  H1  SPC    65       7.038 -26.795   0.705  1.00  0.00           H  
HETATM 2138  H2  SPC    65       7.736 -26.592   2.167  1.00  0.00           H  
HETATM 2139  O   SPC    66      27.841  22.875   6.746  1.00  0.00           O  
HETATM 2140  H1  SPC    66      27.783  23.806   7.108  1.00  0.00           H  
HETATM 2141  H2  SPC    66      28.489  22.854   5.985  1.00  0.00           H  
HETATM 2142  O   SPC    67      17.049  16.060  -8.102  1.00  0.00           O  
HETATM 2143  H1  SPC    67      17.394  15.269  -8.607  1.00  0.00           H  
HETATM 2144  H2  SPC    67      16.987  16.847  -8.717  1.00  0.00           H  
HETATM 2145  O   SPC    68      35.422  12.480 -13.938  1.00  0.00           O  
HETATM 2146  H1  SPC    68      36.020  13.210 -13.609  1.00  0.00           H  
HETATM 2147  H2  SPC    68      35.825  11.592 -13.715  1.00  0.00           H  
HETATM 2148  O   SPC    69      11.278  14.320  17.408  1.00  0.00           O  
HETATM 2149  H1  SPC    69      10.468  14.888  17.255  1.00  0.00           H  
HETATM 2150  H2  SPC    69      11.720  14.128  16.532  1.00  0.00           H  
HETATM 2151  O   SPC    70      22.144   4.756 -28.967  1.00  0.00           O  
HETATM 2152  H1  SPC    70      21.319   4.358 -29.369  1.00  0.00           H  
HETATM 2153  H2  SPC    70      22.051   4.779 -27.971  1.00  0.00           H  
HETATM 2154  O   SPC    71      42.005  18.462  -5.569  1.00  0.00           O  
HETATM 2155  H1  SPC    71      41.344  18.146  -4.889  1.00  0.00           H  
HETATM 2156  H2  SPC    71      42.564  17.691  -5.874  1.00  0.00           H  
HETATM 2157  O   SPC    72     -10.514   6.214 -10.593  1.00  0.00           O  
HETATM 2158  H1  SPC    72     -11.020   7.027 -10.880  1.00  0.00           H  
HETATM 2159  H2  SPC    72     -10.307   6.278  -9.617  1.00  0.00           H  
HETATM 2160  O   SPC    73      35.591   6.837   1.181  1.00  0.00           O  
HETATM 2161  H1  SPC    73      36.509   7.030   0.835  1.00  0.00           H  
HETATM 2162  H2  SPC    73      35.506   5.859   1.372  1.00  0.00           H  
HETATM 2163  O   SPC    74     -12.571  12.535 -11.347  1.00  0.00           O  
HETATM 2164  H1  SPC    74     -12.496  13.507 -11.126  1.00  0.00           H  
HETATM 2165  H2  SPC    74     -12.387  12.399 -12.320  1.00  0.00           H  
HETATM 2166  O   SPC    75     -35.721 -18.454   6.731  1.00  0.00           O  
HETATM 2167  H1  SPC    75     -35.769 -18.627   5.747  1.00  0.00           H  
HETATM 2168  H2  SPC    75     -35.622 -19.321   7.218  1.00  0.00           H  
HETATM 2169  O   SPC    76     -22.947  -6.985  25.655  1.00  0.00           O  
HETATM 2170  H1  SPC    76     -21.986  -6.758  25.808  1.00  0.00           H  
HETATM 2171  H2  SPC    76     -23.511  -6.176  25.821  1.00  0.00           H  
HETATM 2172  O   SPC    77      15.632  20.935   1.377  1.00  0.00           O  
HETATM 2173  H1  SPC    77      15.242  21.803   1.069  1.00  0.00           H  
HETATM 2174  H2  SPC    77      15.531  20.857   2.368  1.00  0.00           H  
HETATM 2175  O   SPC    78      25.579  14.008  -6.835  1.00  0.00           O  
HETATM 2176  H1  SPC    78      24.677  14.263  -6.487  1.00  0.00           H  
HETATM 2177  H2  SPC    78      25.961  13.279  -6.267  1.00  0.00           H  
HETATM 2178  O   SPC    79      14.707   1.633 -22.770  1.00  0.00           O  
HETATM 2179  H1  SPC    79      14.470   2.148 -21.946  1.00  0.00           H  
HETATM 2180  H2  SPC    79      13.948   1.031 -23.017  1.00  0.00           H  
HETATM 2181  O   SPC    80       4.568  11.016  16.999  1.00  0.00           O  
HETATM 2182  H1  SPC    80       5.434  10.777  17.439  1.00  0.00           H  
HETATM 2183  H2  SPC    80       4.582  11.982  16.739  1.00  0.00           H  
HETATM 2184  O   SPC    81       7.553  11.067 -24.439  1.00  0.00           O  
HETATM 2185  H1  SPC    81       7.092  11.954 -24.441  1.00  0.00           H  
HETATM 2186  H2  SPC    81       7.318  10.571 -23.603  1.00  0.00           H  
HETATM 2187  O   SPC    82     -26.610  -5.636  28.096  1.00  0.00           O  
HETATM 2188  H1  SPC    82     -27.105  -4.802  28.340  1.00  0.00           H  
HETATM 2189  H2  SPC    82     -25.700  -5.396  27.756  1.00  0.00           H  
HETATM 2190  O   SPC    83     -29.770  -4.928  16.271  1.00  0.00           O  
HETATM 2191  H1  SPC    83     -29.640  -5.265  15.339  1.00  0.00           H  
HETATM 2192  H2  SPC    83     -30.460  -4.204  16.270  1.00  0.00           H  
HETATM 2193  O   SPC    84      -3.906   0.841  30.234  1.00  0.00           O  
HETATM 2194  H1  SPC    84      -3.318   0.957  31.034  1.00  0.00           H  
HETATM 2195  H2  SPC    84      -4.277   1.729  29.961  1.00  0.00           H  
HETATM 2196  O   SPC    85      -7.763  -5.746  15.848  1.00  0.00           O  
HETATM 2197  H1  SPC    85      -7.847  -6.464  15.156  1.00  0.00           H  
HETATM 2198  H2  SPC    85      -8.432  -5.905  16.574  1.00  0.00           H  
HETATM 2199  O   SPC    86     -21.831  -3.978   2.677  1.00  0.00           O  
HETATM 2200  H1  SPC    86     -22.065  -4.898   2.363  1.00  0.00           H  
HETATM 2201  H2  SPC    86     -22.635  -3.388   2.607  1.00  0.00           H  
HETATM 2202  O   SPC    87      -9.714  12.364 -13.679  1.00  0.00           O  
HETATM 2203  H1  SPC    87     -10.619  12.760 -13.835  1.00  0.00           H  
HETATM 2204  H2  SPC    87      -9.730  11.392 -13.913  1.00  0.00           H  
HETATM 2205  O   SPC    88      -3.984   9.303 -24.744  1.00  0.00           O  
HETATM 2206  H1  SPC    88      -3.500   9.314 -23.868  1.00  0.00           H  
HETATM 2207  H2  SPC    88      -4.237  10.237 -24.996  1.00  0.00           H  
HETATM 2208  O   SPC    89     -48.877  -3.378  23.833  1.00  0.00           O  
HETATM 2209  H1  SPC    89     -48.768  -2.453  23.471  1.00  0.00           H  
HETATM 2210  H2  SPC    89     -48.053  -3.639  24.336  1.00  0.00           H  
HETATM 2211  O   SPC    90     -22.472  19.018   0.945  1.00  0.00           O  
HETATM 2212  H1  SPC    90     -22.221  19.598   0.169  1.00  0.00           H  
HETATM 2213  H2  SPC    90     -22.405  19.547   1.791  1.00  0.00           H  
HETATM 2214  O   SPC    91      39.169   8.909 -16.083  1.00  0.00           O  
HETATM 2215  H1  SPC    91      39.566   8.269 -15.425  1.00  0.00           H  
HETATM 2216  H2  SPC    91      39.705   9.753 -16.092  1.00  0.00           H  
HETATM 2217  O   SPC    92       6.882 -15.793   9.841  1.00  0.00           O  
HETATM 2218  H1  SPC    92       7.830 -15.861  10.152  1.00  0.00           H  
HETATM 2219  H2  SPC    92       6.267 -16.002  10.601  1.00  0.00           H  
HETATM 2220  O   SPC    93      13.746   7.627 -18.801  1.00  0.00           O  
HETATM 2221  H1  SPC    93      12.930   7.128 -19.092  1.00  0.00           H  
HETATM 2222  H2  SPC    93      14.138   7.185 -17.995  1.00  0.00           H  
HETATM 2223  O   SPC    94     -17.583   3.642  -5.229  1.00  0.00           O  
HETATM 2224  H1  SPC    94     -17.932   2.720  -5.059  1.00  0.00           H  
HETATM 2225  H2  SPC    94     -17.029   3.937  -4.451  1.00  0.00           H  
HETATM 2226  O   SPC    95     -11.114   2.188  22.613  1.00  0.00           O  
HETATM 2227  H1  SPC    95     -10.165   2.065  22.902  1.00  0.00           H  
HETATM 2228  H2  SPC    95     -11.420   1.374  22.120  1.00  0.00           H  
HETATM 2229  O   SPC    96      42.061   6.168 -19.756  1.00  0.00           O  
HETATM 2230  H1  SPC    96      41.452   5.621 -20.331  1.00  0.00           H  
HETATM 2231  H2  SPC    96      41.538   6.570 -19.005  1.00  0.00           H  
HETATM 2232  O   SPC    97     -15.125 -10.233  11.362  1.00  0.00           O  
HETATM 2233  H1  SPC    97     -14.685 -10.141  10.468  1.00  0.00           H  
HETATM 2234  H2  SPC    97     -14.498 -10.684  11.997  1.00  0.00           H  
HETATM 2235  O   SPC    98      -9.804  14.074  18.643  1.00  0.00           O  
HETATM 2236  H1  SPC    98      -8.990  13.569  18.930  1.00  0.00           H  
HETATM 2237  H2  SPC    98     -10.000  13.871  17.683  1.00  0.00           H  
HETATM 2238  O   SPC    99      24.434  -4.611   8.542  1.00  0.00           O  
HETATM 2239  H1  SPC    99      25.175  -4.193   9.067  1.00  0.00           H  
HETATM 2240  H2  SPC    99      23.602  -4.066   8.648  1.00  0.00           H  
HETATM 2241  O   SPC   100     -39.243   0.468   2.737  1.00  0.00           O  
HETATM 2242  H1  SPC   100     -38.321   0.831   2.875  1.00  0.00           H  
HETATM 2243  H2  SPC   100     -39.194  -0.366   2.187  1.00  0.00           H  
HETATM 2244  O   SPC   101      23.957  -0.009 -17.700  1.00  0.00           O  
HETATM 2245  H1  SPC   101      24.088  -0.706 -16.994  1.00  0.00           H  
HETATM 2246  H2  SPC   101      23.441  -0.400 -18.462  1.00  0.00           H  
HETATM 2247  O   SPC   102     -28.661  11.428   3.033  1.00  0.00           O  
HETATM 2248  H1  SPC   102     -28.110  11.443   3.868  1.00  0.00           H  
HETATM 2249  H2  SPC   102     -29.599  11.165   3.256  1.00  0.00           H  
HETATM 2250  O   SPC   103     -10.080  -4.978  26.062  1.00  0.00           O  
HETATM 2251  H1  SPC   103      -9.970  -4.299  26.788  1.00  0.00           H  
HETATM 2252  H2  SPC   103     -10.025  -4.526  25.172  1.00  0.00           H  
HETATM 2253  O   SPC   104      26.571  -0.589 -13.209  1.00  0.00           O  
HETATM 2254  H1  SPC   104      26.297  -0.938 -12.313  1.00  0.00           H  
HETATM 2255  H2  SPC   104      26.635   0.408 -13.172  1.00  0.00           H  
HETATM 2256  O   SPC   105     -14.636  -2.291  12.538  1.00  0.00           O  
HETATM 2257  H1  SPC   105     -14.509  -3.116  13.089  1.00  0.00           H  
HETATM 2258  H2  SPC   105     -14.052  -1.561  12.891  1.00  0.00           H  
HETATM 2259  O   SPC   106     -13.600  10.324  18.536  1.00  0.00           O  
HETATM 2260  H1  SPC   106     -14.573  10.318  18.308  1.00  0.00           H  
HETATM 2261  H2  SPC   106     -13.421  11.034  19.218  1.00  0.00           H  
HETATM 2262  O   SPC   107       6.818   7.950  20.502  1.00  0.00           O  
HETATM 2263  H1  SPC   107       6.780   8.602  19.744  1.00  0.00           H  
HETATM 2264  H2  SPC   107       7.615   7.357  20.392  1.00  0.00           H  
HETATM 2265  O   SPC   108      -0.637   2.593 -27.508  1.00  0.00           O  
HETATM 2266  H1  SPC   108       0.222   3.104 -27.468  1.00  0.00           H  
HETATM 2267  H2  SPC   108      -0.547   1.749 -26.979  1.00  0.00           H  
HETATM 2268  O   SPC   109      -0.870  -1.906 -25.023  1.00  0.00           O  
HETATM 2269  H1  SPC   109      -0.783  -2.647 -25.689  1.00  0.00           H  
HETATM 2270  H2  SPC   109      -1.610  -2.117 -24.384  1.00  0.00           H  
HETATM 2271  O   SPC   110      46.736  -6.069 -11.294  1.00  0.00           O  
HETATM 2272  H1  SPC   110      47.006  -6.972 -11.629  1.00  0.00           H  
HETATM 2273  H2  SPC   110      47.204  -5.363 -11.825  1.00  0.00           H  
HETATM 2274  O   SPC   111       4.815  18.712  15.536  1.00  0.00           O  
HETATM 2275  H1  SPC   111       5.555  18.339  14.978  1.00  0.00           H  
HETATM 2276  H2  SPC   111       4.798  18.248  16.422  1.00  0.00           H  
HETATM 2277  O   SPC   112      20.730  -4.744  11.732  1.00  0.00           O  
HETATM 2278  H1  SPC   112      20.638  -3.956  11.124  1.00  0.00           H  
HETATM 2279  H2  SPC   112      20.667  -5.587  11.198  1.00  0.00           H  
HETATM 2280  O   SPC   113      19.859   9.531 -17.105  1.00  0.00           O  
HETATM 2281  H1  SPC   113      19.571   9.888 -16.216  1.00  0.00           H  
HETATM 2282  H2  SPC   113      19.344   9.988 -17.830  1.00  0.00           H  
HETATM 2283  O   SPC   114      26.346  10.291 -20.506  1.00  0.00           O  
HETATM 2284  H1  SPC   114      26.754   9.399 -20.701  1.00  0.00           H  
HETATM 2285  H2  SPC   114      25.706  10.205 -19.742  1.00  0.00           H  
HETATM 2286  O   SPC   115      17.647 -15.167  -5.193  1.00  0.00           O  
HETATM 2287  H1  SPC   115      18.329 -14.767  -4.580  1.00  0.00           H  
HETATM 2288  H2  SPC   115      16.746 -14.787  -4.983  1.00  0.00           H  
HETATM 2289  O   SPC   116      43.651   8.424 -20.569  1.00  0.00           O  
HETATM 2290  H1  SPC   116      44.522   7.937 -20.509  1.00  0.00           H  
HETATM 2291  H2  SPC   116      42.959   7.937 -20.036  1.00  0.00           H  
HETATM 2292  O   SPC   117      -8.769 -11.566  12.479  1.00  0.00           O  
HETATM 2293  H1  SPC   117      -9.553 -12.151  12.272  1.00  0.00           H  
HETATM 2294  H2  SPC   117      -8.945 -10.641  12.141  1.00  0.00           H  
HETATM 2295  O   SPC   118      21.702 -21.620   8.979  1.00  0.00           O  
HETATM 2296  H1  SPC   118      21.543 -21.264   8.058  1.00  0.00           H  
HETATM 2297  H2  SPC   118      21.680 -22.619   8.959  1.00  0.00           H  
HETATM 2298  O   SPC   119     -44.101  -5.126  10.851  1.00  0.00           O  
HETATM 2299  H1  SPC   119     -44.982  -4.911  10.430  1.00  0.00           H  
HETATM 2300  H2  SPC   119     -44.252  -5.527  11.754  1.00  0.00           H  
HETATM 2301  O   SPC   120      19.482  12.247  -5.301  1.00  0.00           O  
HETATM 2302  H1  SPC   120      18.530  12.355  -5.014  1.00  0.00           H  
HETATM 2303  H2  SPC   120      19.512  11.783  -6.186  1.00  0.00           H  
HETATM 2304  O   SPC   121      15.320  12.369  13.058  1.00  0.00           O  
HETATM 2305  H1  SPC   121      15.096  11.770  12.289  1.00  0.00           H  
HETATM 2306  H2  SPC   121      15.628  13.255  12.712  1.00  0.00           H  
HETATM 2307  O   SPC   122     -12.968   4.808  30.203  1.00  0.00           O  
HETATM 2308  H1  SPC   122     -13.338   4.746  29.276  1.00  0.00           H  
HETATM 2309  H2  SPC   122     -13.226   3.993  30.721  1.00  0.00           H  
HETATM 2310  O   SPC   123      16.683 -23.130  -1.620  1.00  0.00           O  
HETATM 2311  H1  SPC   123      17.406 -23.492  -1.031  1.00  0.00           H  
HETATM 2312  H2  SPC   123      16.705 -22.131  -1.599  1.00  0.00           H  
HETATM 2313  O   SPC   124     -17.843 -23.325  -3.683  1.00  0.00           O  
HETATM 2314  H1  SPC   124     -18.557 -23.868  -3.239  1.00  0.00           H  
HETATM 2315  H2  SPC   124     -17.268 -22.897  -2.986  1.00  0.00           H  
HETATM 2316  O   SPC   125     -17.699 -10.426   5.033  1.00  0.00           O  
HETATM 2317  H1  SPC   125     -18.324 -11.125   5.380  1.00  0.00           H  
HETATM 2318  H2  SPC   125     -18.174  -9.858   4.361  1.00  0.00           H  
HETATM 2319  O   SPC   126     -26.267  -4.140  14.926  1.00  0.00           O  
HETATM 2320  H1  SPC   126     -25.858  -5.041  15.067  1.00  0.00           H  
HETATM 2321  H2  SPC   126     -26.332  -3.663  15.803  1.00  0.00           H  
HETATM 2322  O   SPC   127     -27.036 -13.376   9.874  1.00  0.00           O  
HETATM 2323  H1  SPC   127     -27.489 -13.321   8.985  1.00  0.00           H  
HETATM 2324  H2  SPC   127     -27.362 -14.184  10.365  1.00  0.00           H  
HETATM 2325  O   SPC   128     -25.355  14.702  -2.667  1.00  0.00           O  
HETATM 2326  H1  SPC   128     -26.327  14.796  -2.452  1.00  0.00           H  
HETATM 2327  H2  SPC   128     -25.130  15.277  -3.454  1.00  0.00           H  
HETATM 2328  O   SPC   129       5.315   1.080  18.066  1.00  0.00           O  
HETATM 2329  H1  SPC   129       5.586   0.750  18.970  1.00  0.00           H  
HETATM 2330  H2  SPC   129       4.815   1.941  18.162  1.00  0.00           H  
HETATM 2331  O   SPC   130      27.520   9.820   1.791  1.00  0.00           O  
HETATM 2332  H1  SPC   130      27.738   8.857   1.950  1.00  0.00           H  
HETATM 2333  H2  SPC   130      27.706  10.050   0.835  1.00  0.00           H  
HETATM 2334  O   SPC   131      22.443   2.370  -1.431  1.00  0.00           O  
HETATM 2335  H1  SPC   131      21.532   2.529  -1.814  1.00  0.00           H  
HETATM 2336  H2  SPC   131      22.628   1.388  -1.408  1.00  0.00           H  
HETATM 2337  O   SPC   132      51.849  -1.238 -16.829  1.00  0.00           O  
HETATM 2338  H1  SPC   132      52.540  -1.840 -17.229  1.00  0.00           H  
HETATM 2339  H2  SPC   132      51.622  -0.513 -17.479  1.00  0.00           H  
HETATM 2340  O   SPC   133     -32.611 -23.029  -3.090  1.00  0.00           O  
HETATM 2341  H1  SPC   133     -32.818 -23.996  -2.942  1.00  0.00           H  
HETATM 2342  H2  SPC   133     -32.627 -22.832  -4.070  1.00  0.00           H  
HETATM 2343  O   SPC   134     -15.685  -8.971  -3.692  1.00  0.00           O  
HETATM 2344  H1  SPC   134     -15.864  -9.954  -3.721  1.00  0.00           H  
HETATM 2345  H2  SPC   134     -16.090  -8.534  -4.494  1.00  0.00           H  
HETATM 2346  O   SPC   135     -17.609 -11.746  12.588  1.00  0.00           O  
HETATM 2347  H1  SPC   135     -17.029 -10.987  12.294  1.00  0.00           H  
HETATM 2348  H2  SPC   135     -17.680 -11.745  13.586  1.00  0.00           H  
HETATM 2349  O   SPC   136      29.268 -15.481  -0.253  1.00  0.00           O  
HETATM 2350  H1  SPC   136      28.438 -16.002  -0.057  1.00  0.00           H  
HETATM 2351  H2  SPC   136      29.113 -14.515  -0.045  1.00  0.00           H  
HETATM 2352  O   SPC   137      -8.216 -15.587  17.570  1.00  0.00           O  
HETATM 2353  H1  SPC   137      -9.046 -15.588  18.127  1.00  0.00           H  
HETATM 2354  H2  SPC   137      -8.298 -16.276  16.850  1.00  0.00           H  
HETATM 2355  O   SPC   138      -4.516  13.165  -8.241  1.00  0.00           O  
HETATM 2356  H1  SPC   138      -3.541  12.968  -8.344  1.00  0.00           H  
HETATM 2357  H2  SPC   138      -4.749  13.981  -8.771  1.00  0.00           H  
HETATM 2358  O   SPC   139     -18.818 -17.583   4.430  1.00  0.00           O  
HETATM 2359  H1  SPC   139     -18.590 -17.413   5.389  1.00  0.00           H  
HETATM 2360  H2  SPC   139     -19.797 -17.440   4.290  1.00  0.00           H  
HETATM 2361  O   SPC   140     -23.153 -11.788  16.157  1.00  0.00           O  
HETATM 2362  H1  SPC   140     -22.867 -12.066  15.240  1.00  0.00           H  
HETATM 2363  H2  SPC   140     -22.562 -12.223  16.836  1.00  0.00           H  
HETATM 2364  O   SPC   141     -43.629  12.845   4.829  1.00  0.00           O  
HETATM 2365  H1  SPC   141     -43.732  12.324   3.981  1.00  0.00           H  
HETATM 2366  H2  SPC   141     -42.717  13.252   4.862  1.00  0.00           H  
HETATM 2367  O   SPC   142     -22.283  11.857 -11.519  1.00  0.00           O  
HETATM 2368  H1  SPC   142     -22.764  11.024 -11.246  1.00  0.00           H  
HETATM 2369  H2  SPC   142     -21.871  11.724 -12.421  1.00  0.00           H  
HETATM 2370  O   SPC   143      16.129   9.034 -27.723  1.00  0.00           O  
HETATM 2371  H1  SPC   143      16.188  10.030 -27.655  1.00  0.00           H  
HETATM 2372  H2  SPC   143      15.249   8.726 -27.362  1.00  0.00           H  
HETATM 2373  O   SPC   144     -23.454  13.281   0.128  1.00  0.00           O  
HETATM 2374  H1  SPC   144     -23.328  13.641  -0.797  1.00  0.00           H  
HETATM 2375  H2  SPC   144     -24.023  13.912   0.656  1.00  0.00           H  
HETATM 2376  O   SPC   145      11.140  -9.483  -3.971  1.00  0.00           O  
HETATM 2377  H1  SPC   145      11.838  -9.730  -3.299  1.00  0.00           H  
HETATM 2378  H2  SPC   145      10.741 -10.314  -4.358  1.00  0.00           H  
HETATM 2379  O   SPC   146     -32.432  -3.346   0.011  1.00  0.00           O  
HETATM 2380  H1  SPC   146     -32.764  -3.006   0.890  1.00  0.00           H  
HETATM 2381  H2  SPC   146     -31.532  -3.764   0.134  1.00  0.00           H  
HETATM 2382  O   SPC   147     -29.243  17.506   8.011  1.00  0.00           O  
HETATM 2383  H1  SPC   147     -30.152  17.200   8.296  1.00  0.00           H  
HETATM 2384  H2  SPC   147     -28.554  17.115   8.621  1.00  0.00           H  
HETATM 2385  O   SPC   148     -19.076  -2.414  31.535  1.00  0.00           O  
HETATM 2386  H1  SPC   148     -18.712  -3.172  30.994  1.00  0.00           H  
HETATM 2387  H2  SPC   148     -19.961  -2.675  31.922  1.00  0.00           H  
HETATM 2388  O   SPC   149      38.429   1.386 -15.549  1.00  0.00           O  
HETATM 2389  H1  SPC   149      38.091   2.070 -14.904  1.00  0.00           H  
HETATM 2390  H2  SPC   149      38.492   0.498 -15.092  1.00  0.00           H  
HETATM 2391  O   SPC   150       7.710 -10.942  -7.449  1.00  0.00           O  
HETATM 2392  H1  SPC   150       8.256 -11.761  -7.276  1.00  0.00           H  
HETATM 2393  H2  SPC   150       7.849 -10.642  -8.393  1.00  0.00           H  
HETATM 2394  O   SPC   151      18.890   3.475 -15.913  1.00  0.00           O  
HETATM 2395  H1  SPC   151      18.587   2.530 -15.795  1.00  0.00           H  
HETATM 2396  H2  SPC   151      19.291   3.586 -16.823  1.00  0.00           H  
HETATM 2397  O   SPC   152      34.070   6.597 -19.600  1.00  0.00           O  
HETATM 2398  H1  SPC   152      34.351   7.121 -18.795  1.00  0.00           H  
HETATM 2399  H2  SPC   152      33.724   7.222 -20.299  1.00  0.00           H  
HETATM 2400  O   SPC   153     -17.247 -24.517 -12.285  1.00  0.00           O  
HETATM 2401  H1  SPC   153     -17.305 -24.939 -11.380  1.00  0.00           H  
HETATM 2402  H2  SPC   153     -16.610 -25.036 -12.855  1.00  0.00           H  
HETATM 2403  O   SPC   154     -28.174   2.548   7.100  1.00  0.00           O  
HETATM 2404  H1  SPC   154     -28.674   2.087   6.367  1.00  0.00           H  
HETATM 2405  H2  SPC   154     -27.193   2.505   6.912  1.00  0.00           H  
HETATM 2406  O   SPC   155     -14.875  -8.069  14.373  1.00  0.00           O  
HETATM 2407  H1  SPC   155     -14.479  -8.977  14.238  1.00  0.00           H  
HETATM 2408  H2  SPC   155     -14.356  -7.581  15.075  1.00  0.00           H  
HETATM 2409  O   SPC   156       8.260  -0.788  12.006  1.00  0.00           O  
HETATM 2410  H1  SPC   156       8.058  -0.439  11.091  1.00  0.00           H  
HETATM 2411  H2  SPC   156       9.043  -0.296  12.385  1.00  0.00           H  
HETATM 2412  O   SPC   157       4.560  23.038  -5.561  1.00  0.00           O  
HETATM 2413  H1  SPC   157       4.203  23.967  -5.464  1.00  0.00           H  
HETATM 2414  H2  SPC   157       3.822  22.425  -5.842  1.00  0.00           H  
HETATM 2415  O   SPC   158      -6.525   7.197   8.457  1.00  0.00           O  
HETATM 2416  H1  SPC   158      -6.137   7.368   7.551  1.00  0.00           H  
HETATM 2417  H2  SPC   158      -7.361   6.656   8.364  1.00  0.00           H  
HETATM 2418  O   SPC   159     -13.122 -12.646 -12.563  1.00  0.00           O  
HETATM 2419  H1  SPC   159     -12.761 -12.911 -11.669  1.00  0.00           H  
HETATM 2420  H2  SPC   159     -14.076 -12.363 -12.466  1.00  0.00           H  
HETATM 2421  O   SPC   160      38.048 -18.753  -2.448  1.00  0.00           O  
HETATM 2422  H1  SPC   160      37.291 -19.092  -3.007  1.00  0.00           H  
HETATM 2423  H2  SPC   160      38.726 -19.478  -2.331  1.00  0.00           H  
HETATM 2424  O   SPC   161     -34.418   1.694   4.260  1.00  0.00           O  
HETATM 2425  H1  SPC   161     -33.806   1.742   3.470  1.00  0.00           H  
HETATM 2426  H2  SPC   161     -34.055   2.263   4.998  1.00  0.00           H  
HETATM 2427  O   SPC   162      34.413  22.367   1.518  1.00  0.00           O  
HETATM 2428  H1  SPC   162      34.132  23.172   2.042  1.00  0.00           H  
HETATM 2429  H2  SPC   162      35.378  22.450   1.272  1.00  0.00           H  
HETATM 2430  O   SPC   163      35.438  -2.163  -3.839  1.00  0.00           O  
HETATM 2431  H1  SPC   163      35.755  -3.078  -4.089  1.00  0.00           H  
HETATM 2432  H2  SPC   163      35.971  -1.479  -4.337  1.00  0.00           H  
HETATM 2433  O   SPC   164      39.892  -0.631 -24.824  1.00  0.00           O  
HETATM 2434  H1  SPC   164      40.412  -1.481 -24.740  1.00  0.00           H  
HETATM 2435  H2  SPC   164      39.366  -0.644 -25.674  1.00  0.00           H  
HETATM 2436  O   SPC   165      -0.354  -5.770 -15.930  1.00  0.00           O  
HETATM 2437  H1  SPC   165      -0.617  -5.809 -16.894  1.00  0.00           H  
HETATM 2438  H2  SPC   165       0.512  -6.253 -15.801  1.00  0.00           H  
HETATM 2439  O   SPC   166      27.910  -9.686 -13.900  1.00  0.00           O  
HETATM 2440  H1  SPC   166      27.266  -8.923 -13.855  1.00  0.00           H  
HETATM 2441  H2  SPC   166      27.490 -10.448 -14.392  1.00  0.00           H  
HETATM 2442  O   SPC   167     -13.963  -7.412 -18.251  1.00  0.00           O  
HETATM 2443  H1  SPC   167     -13.798  -7.945 -19.081  1.00  0.00           H  
HETATM 2444  H2  SPC   167     -14.163  -6.464 -18.498  1.00  0.00           H  
HETATM 2445  O   SPC   168     -32.328  -5.726  -3.104  1.00  0.00           O  
HETATM 2446  H1  SPC   168     -32.482  -6.173  -3.986  1.00  0.00           H  
HETATM 2447  H2  SPC   168     -32.936  -6.125  -2.418  1.00  0.00           H  
HETATM 2448  O   SPC   169     -21.483   6.889 -12.123  1.00  0.00           O  
HETATM 2449  H1  SPC   169     -20.502   7.078 -12.177  1.00  0.00           H  
HETATM 2450  H2  SPC   169     -21.748   6.287 -12.875  1.00  0.00           H  
HETATM 2451  O   SPC   170       9.891   2.790  10.015  1.00  0.00           O  
HETATM 2452  H1  SPC   170      10.277   3.151   9.166  1.00  0.00           H  
HETATM 2453  H2  SPC   170      10.201   3.346  10.786  1.00  0.00           H  
HETATM 2454  O   SPC   171     -25.433 -24.163  -3.230  1.00  0.00           O  
HETATM 2455  H1  SPC   171     -25.122 -23.505  -3.915  1.00  0.00           H  
HETATM 2456  H2  SPC   171     -26.433 -24.196  -3.230  1.00  0.00           H  
HETATM 2457  O   SPC   172      11.779  21.205  -5.157  1.00  0.00           O  
HETATM 2458  H1  SPC   172      11.202  21.775  -4.571  1.00  0.00           H  
HETATM 2459  H2  SPC   172      11.316  20.337  -5.337  1.00  0.00           H  
HETATM 2460  O   SPC   173      -6.477 -19.279 -12.058  1.00  0.00           O  
HETATM 2461  H1  SPC   173      -7.368 -19.733 -12.083  1.00  0.00           H  
HETATM 2462  H2  SPC   173      -6.225 -19.091 -11.109  1.00  0.00           H  
HETATM 2463  O   SPC   174     -12.733 -20.250  -5.297  1.00  0.00           O  
HETATM 2464  H1  SPC   174     -13.003 -19.636  -6.039  1.00  0.00           H  
HETATM 2465  H2  SPC   174     -11.888 -20.722  -5.546  1.00  0.00           H  
HETATM 2466  O   SPC   175      27.871   4.429 -13.961  1.00  0.00           O  
HETATM 2467  H1  SPC   175      26.887   4.596 -14.022  1.00  0.00           H  
HETATM 2468  H2  SPC   175      28.298   4.631 -14.842  1.00  0.00           H  
HETATM 2469  O   SPC   176     -33.235   3.630  -0.195  1.00  0.00           O  
HETATM 2470  H1  SPC   176     -32.435   3.241  -0.652  1.00  0.00           H  
HETATM 2471  H2  SPC   176     -33.082   4.603  -0.025  1.00  0.00           H  
HETATM 2472  O   SPC   177      -1.794 -17.726 -13.143  1.00  0.00           O  
HETATM 2473  H1  SPC   177      -1.255 -17.476 -12.339  1.00  0.00           H  
HETATM 2474  H2  SPC   177      -1.997 -18.705 -13.117  1.00  0.00           H  
HETATM 2475  O   SPC   178     -20.796  21.487  -3.905  1.00  0.00           O  
HETATM 2476  H1  SPC   178     -20.649  20.949  -4.736  1.00  0.00           H  
HETATM 2477  H2  SPC   178     -20.168  22.265  -3.896  1.00  0.00           H  
HETATM 2478  O   SPC   179     -44.312  -0.346  21.321  1.00  0.00           O  
HETATM 2479  H1  SPC   179     -43.821   0.526  21.342  1.00  0.00           H  
HETATM 2480  H2  SPC   179     -44.209  -0.763  20.418  1.00  0.00           H  
HETATM 2481  O   SPC   180      14.583   6.293 -16.293  1.00  0.00           O  
HETATM 2482  H1  SPC   180      14.011   6.594 -15.529  1.00  0.00           H  
HETATM 2483  H2  SPC   180      15.512   6.121 -15.966  1.00  0.00           H  
HETATM 2484  O   SPC   181       3.577  -1.388  20.405  1.00  0.00           O  
HETATM 2485  H1  SPC   181       4.366  -0.805  20.602  1.00  0.00           H  
HETATM 2486  H2  SPC   181       3.223  -1.770  21.259  1.00  0.00           H  
HETATM 2487  O   SPC   182      10.762  -3.838  16.389  1.00  0.00           O  
HETATM 2488  H1  SPC   182      11.196  -3.433  15.584  1.00  0.00           H  
HETATM 2489  H2  SPC   182      10.561  -3.120  17.055  1.00  0.00           H  
HETATM 2490  O   SPC   183     -15.841  19.277  -3.311  1.00  0.00           O  
HETATM 2491  H1  SPC   183     -15.867  20.141  -2.807  1.00  0.00           H  
HETATM 2492  H2  SPC   183     -15.593  18.535  -2.688  1.00  0.00           H  
HETATM 2493  O   SPC   184     -21.716  22.337 -10.884  1.00  0.00           O  
HETATM 2494  H1  SPC   184     -22.438  21.906 -11.425  1.00  0.00           H  
HETATM 2495  H2  SPC   184     -22.024  23.236 -10.574  1.00  0.00           H  
HETATM 2496  O   SPC   185      21.646  14.252  13.690  1.00  0.00           O  
HETATM 2497  H1  SPC   185      21.891  13.412  14.176  1.00  0.00           H  
HETATM 2498  H2  SPC   185      20.651  14.312  13.609  1.00  0.00           H  
HETATM 2499  O   SPC   186     -43.867  -8.145  18.571  1.00  0.00           O  
HETATM 2500  H1  SPC   186     -43.251  -8.441  17.841  1.00  0.00           H  
HETATM 2501  H2  SPC   186     -44.794  -8.050  18.206  1.00  0.00           H  
HETATM 2502  O   SPC   187      14.807   5.878 -12.048  1.00  0.00           O  
HETATM 2503  H1  SPC   187      14.380   6.777 -12.144  1.00  0.00           H  
HETATM 2504  H2  SPC   187      14.419   5.251 -12.723  1.00  0.00           H  
HETATM 2505  O   SPC   188      15.976  15.998  18.532  1.00  0.00           O  
HETATM 2506  H1  SPC   188      16.841  15.564  18.279  1.00  0.00           H  
HETATM 2507  H2  SPC   188      15.235  15.612  17.983  1.00  0.00           H  
HETATM 2508  O   SPC   189      12.709 -13.097  10.898  1.00  0.00           O  
HETATM 2509  H1  SPC   189      13.582 -12.622  11.007  1.00  0.00           H  
HETATM 2510  H2  SPC   189      12.668 -13.514   9.990  1.00  0.00           H  
HETATM 2511  O   SPC   190      -8.774  -2.161  34.187  1.00  0.00           O  
HETATM 2512  H1  SPC   190      -8.968  -2.483  33.261  1.00  0.00           H  
HETATM 2513  H2  SPC   190      -9.593  -2.258  34.753  1.00  0.00           H  
HETATM 2514  O   SPC   191      26.292 -24.293   3.005  1.00  0.00           O  
HETATM 2515  H1  SPC   191      25.702 -23.668   2.495  1.00  0.00           H  
HETATM 2516  H2  SPC   191      27.016 -24.633   2.405  1.00  0.00           H  
HETATM 2517  O   SPC   192      41.495   0.951 -15.452  1.00  0.00           O  
HETATM 2518  H1  SPC   192      41.377   0.053 -15.874  1.00  0.00           H  
HETATM 2519  H2  SPC   192      40.598   1.342 -15.245  1.00  0.00           H  
HETATM 2520  O   SPC   193     -17.516 -11.377  -9.959  1.00  0.00           O  
HETATM 2521  H1  SPC   193     -17.027 -11.453  -9.090  1.00  0.00           H  
HETATM 2522  H2  SPC   193     -18.456 -11.698  -9.842  1.00  0.00           H  
HETATM 2523  O   SPC   194      44.925  -0.085 -24.735  1.00  0.00           O  
HETATM 2524  H1  SPC   194      45.788   0.410 -24.836  1.00  0.00           H  
HETATM 2525  H2  SPC   194      45.084  -0.933 -24.229  1.00  0.00           H  
HETATM 2526  O   SPC   195      13.308 -11.461  19.147  1.00  0.00           O  
HETATM 2527  H1  SPC   195      13.367 -11.333  18.157  1.00  0.00           H  
HETATM 2528  H2  SPC   195      14.130 -11.090  19.580  1.00  0.00           H  
HETATM 2529  O   SPC   196      31.387   6.959 -16.252  1.00  0.00           O  
HETATM 2530  H1  SPC   196      31.547   6.330 -15.492  1.00  0.00           H  
HETATM 2531  H2  SPC   196      31.847   6.617 -17.071  1.00  0.00           H  
HETATM 2532  O   SPC   197      11.193 -18.805   2.166  1.00  0.00           O  
HETATM 2533  H1  SPC   197      11.838 -18.444   1.493  1.00  0.00           H  
HETATM 2534  H2  SPC   197      11.141 -19.800   2.078  1.00  0.00           H  
HETATM 2535  O   SPC   198     -30.962   2.484  22.415  1.00  0.00           O  
HETATM 2536  H1  SPC   198     -31.308   1.802  23.059  1.00  0.00           H  
HETATM 2537  H2  SPC   198     -29.976   2.360  22.296  1.00  0.00           H  
HETATM 2538  O   SPC   199      13.698   7.862 -26.403  1.00  0.00           O  
HETATM 2539  H1  SPC   199      12.867   8.191 -26.852  1.00  0.00           H  
HETATM 2540  H2  SPC   199      13.775   8.279 -25.497  1.00  0.00           H  
HETATM 2541  O   SPC   200       9.509  16.902  20.795  1.00  0.00           O  
HETATM 2542  H1  SPC   200      10.096  16.843  21.603  1.00  0.00           H  
HETATM 2543  H2  SPC   200      10.074  16.874  19.970  1.00  0.00           H  
HETATM 2544  O   SPC   201      21.488   5.428   7.453  1.00  0.00           O  
HETATM 2545  H1  SPC   201      21.795   4.768   6.768  1.00  0.00           H  
HETATM 2546  H2  SPC   201      21.587   6.355   7.091  1.00  0.00           H  
HETATM 2547  O   SPC   202      35.707   1.936  -6.468  1.00  0.00           O  
HETATM 2548  H1  SPC   202      35.752   2.873  -6.124  1.00  0.00           H  
HETATM 2549  H2  SPC   202      36.296   1.848  -7.272  1.00  0.00           H  
HETATM 2550  O   SPC   203       8.065 -23.395   7.333  1.00  0.00           O  
HETATM 2551  H1  SPC   203       7.340 -22.896   7.808  1.00  0.00           H  
HETATM 2552  H2  SPC   203       7.666 -23.954   6.607  1.00  0.00           H  
HETATM 2553  O   SPC   204      23.205  -0.828  -7.152  1.00  0.00           O  
HETATM 2554  H1  SPC   204      24.187  -0.757  -7.329  1.00  0.00           H  
HETATM 2555  H2  SPC   204      22.801  -1.493  -7.780  1.00  0.00           H  
HETATM 2556  O   SPC   205     -10.331  19.578 -11.605  1.00  0.00           O  
HETATM 2557  H1  SPC   205     -10.678  18.649 -11.481  1.00  0.00           H  
HETATM 2558  H2  SPC   205      -9.559  19.730 -10.987  1.00  0.00           H  
HETATM 2559  O   SPC   206     -10.330  -3.260  23.801  1.00  0.00           O  
HETATM 2560  H1  SPC   206      -9.790  -2.495  23.451  1.00  0.00           H  
HETATM 2561  H2  SPC   206     -10.388  -3.975  23.104  1.00  0.00           H  
HETATM 2562  O   SPC   207     -11.265  -4.918  32.701  1.00  0.00           O  
HETATM 2563  H1  SPC   207     -10.480  -5.026  33.311  1.00  0.00           H  
HETATM 2564  H2  SPC   207     -12.007  -5.517  33.003  1.00  0.00           H  
HETATM 2565  O   SPC   208      14.005 -12.560  -6.819  1.00  0.00           O  
HETATM 2566  H1  SPC   208      14.333 -13.070  -7.614  1.00  0.00           H  
HETATM 2567  H2  SPC   208      14.269 -11.599  -6.908  1.00  0.00           H  
HETATM 2568  O   SPC   209     -10.140   9.733 -17.313  1.00  0.00           O  
HETATM 2569  H1  SPC   209     -11.090   9.494 -17.111  1.00  0.00           H  
HETATM 2570  H2  SPC   209     -10.019   9.807 -18.303  1.00  0.00           H  
HETATM 2571  O   SPC   210     -37.406  -2.050  14.425  1.00  0.00           O  
HETATM 2572  H1  SPC   210     -38.153  -2.709  14.336  1.00  0.00           H  
HETATM 2573  H2  SPC   210     -36.599  -2.395  13.947  1.00  0.00           H  
HETATM 2574  O   SPC   211     -36.811   8.956   0.001  1.00  0.00           O  
HETATM 2575  H1  SPC   211     -36.967   9.916   0.232  1.00  0.00           H  
HETATM 2576  H2  SPC   211     -36.876   8.398   0.828  1.00  0.00           H  
HETATM 2577  O   SPC   212      -1.693  17.399   3.832  1.00  0.00           O  
HETATM 2578  H1  SPC   212      -2.125  16.502   3.926  1.00  0.00           H  
HETATM 2579  H2  SPC   212      -0.739  17.283   3.557  1.00  0.00           H  
HETATM 2580  O   SPC   213     -34.463  -3.349  15.375  1.00  0.00           O  
HETATM 2581  H1  SPC   213     -33.921  -3.675  16.151  1.00  0.00           H  
HETATM 2582  H2  SPC   213     -35.361  -3.789  15.388  1.00  0.00           H  
HETATM 2583  O   SPC   214      12.526 -15.497  -8.108  1.00  0.00           O  
HETATM 2584  H1  SPC   214      11.563 -15.497  -8.376  1.00  0.00           H  
HETATM 2585  H2  SPC   214      13.040 -14.888  -8.712  1.00  0.00           H  
HETATM 2586  O   SPC   215      17.044  17.213  -1.338  1.00  0.00           O  
HETATM 2587  H1  SPC   215      16.424  17.157  -2.120  1.00  0.00           H  
HETATM 2588  H2  SPC   215      17.892  16.727  -1.549  1.00  0.00           H  
HETATM 2589  O   SPC   216     -21.773 -16.452  10.425  1.00  0.00           O  
HETATM 2590  H1  SPC   216     -21.699 -15.545  10.840  1.00  0.00           H  
HETATM 2591  H2  SPC   216     -21.794 -16.362   9.429  1.00  0.00           H  
HETATM 2592  O   SPC   217      21.006  19.516  -3.539  1.00  0.00           O  
HETATM 2593  H1  SPC   217      20.170  20.054  -3.653  1.00  0.00           H  
HETATM 2594  H2  SPC   217      21.749  20.116  -3.244  1.00  0.00           H  
HETATM 2595  O   SPC   218     -21.780  22.529   2.671  1.00  0.00           O  
HETATM 2596  H1  SPC   218     -22.112  21.695   3.111  1.00  0.00           H  
HETATM 2597  H2  SPC   218     -22.525  23.194   2.609  1.00  0.00           H  
HETATM 2598  O   SPC   219      -0.683   5.124 -16.100  1.00  0.00           O  
HETATM 2599  H1  SPC   219      -1.228   4.360 -16.448  1.00  0.00           H  
HETATM 2600  H2  SPC   219       0.085   5.294 -16.718  1.00  0.00           H  
HETATM 2601  O   SPC   220      20.306   7.265 -14.626  1.00  0.00           O  
HETATM 2602  H1  SPC   220      21.055   7.794 -15.024  1.00  0.00           H  
HETATM 2603  H2  SPC   220      19.460   7.796 -14.676  1.00  0.00           H  
HETATM 2604  O   SPC   221     -17.884  21.514  -9.759  1.00  0.00           O  
HETATM 2605  H1  SPC   221     -17.953  22.353 -10.299  1.00  0.00           H  
HETATM 2606  H2  SPC   221     -18.748  21.351  -9.284  1.00  0.00           H  
HETATM 2607  O   SPC   222     -32.438   8.824   2.778  1.00  0.00           O  
HETATM 2608  H1  SPC   222     -31.568   8.704   2.300  1.00  0.00           H  
HETATM 2609  H2  SPC   222     -32.384   8.397   3.681  1.00  0.00           H  
HETATM 2610  O   SPC   223     -18.908  14.593   7.952  1.00  0.00           O  
HETATM 2611  H1  SPC   223     -19.485  13.779   7.886  1.00  0.00           H  
HETATM 2612  H2  SPC   223     -18.918  15.081   7.079  1.00  0.00           H  
HETATM 2613  O   SPC   224     -29.815 -15.837   2.394  1.00  0.00           O  
HETATM 2614  H1  SPC   224     -29.112 -16.417   1.984  1.00  0.00           H  
HETATM 2615  H2  SPC   224     -30.710 -16.085   2.022  1.00  0.00           H  
HETATM 2616  O   SPC   225      18.185 -16.586  13.604  1.00  0.00           O  
HETATM 2617  H1  SPC   225      18.072 -17.226  12.843  1.00  0.00           H  
HETATM 2618  H2  SPC   225      18.348 -15.667  13.245  1.00  0.00           H  
HETATM 2619  O   SPC   226     -14.687  -5.152  -8.400  1.00  0.00           O  
HETATM 2620  H1  SPC   226     -13.689  -5.210  -8.388  1.00  0.00           H  
HETATM 2621  H2  SPC   226     -14.986  -4.424  -7.783  1.00  0.00           H  
HETATM 2622  O   SPC   227     -19.134  -5.907  10.364  1.00  0.00           O  
HETATM 2623  H1  SPC   227     -18.148  -5.880  10.199  1.00  0.00           H  
HETATM 2624  H2  SPC   227     -19.368  -5.261  11.091  1.00  0.00           H  
HETATM 2625  O   SPC   228     -24.808  -3.701  23.370  1.00  0.00           O  
HETATM 2626  H1  SPC   228     -24.493  -4.016  22.474  1.00  0.00           H  
HETATM 2627  H2  SPC   228     -24.481  -4.328  24.077  1.00  0.00           H  
HETATM 2628  O   SPC   229     -27.002  10.223  17.048  1.00  0.00           O  
HETATM 2629  H1  SPC   229     -27.326  10.845  17.760  1.00  0.00           H  
HETATM 2630  H2  SPC   229     -26.665   9.381  17.469  1.00  0.00           H  
HETATM 2631  O   SPC   230     -20.056 -14.345  -2.509  1.00  0.00           O  
HETATM 2632  H1  SPC   230     -20.678 -14.487  -3.279  1.00  0.00           H  
HETATM 2633  H2  SPC   230     -20.394 -14.845  -1.711  1.00  0.00           H  
HETATM 2634  O   SPC   231       4.080  -1.907 -33.462  1.00  0.00           O  
HETATM 2635  H1  SPC   231       4.086  -2.193 -32.503  1.00  0.00           H  
HETATM 2636  H2  SPC   231       4.977  -2.081 -33.867  1.00  0.00           H  
HETATM 2637  O   SPC   232     -20.605  -0.321  14.410  1.00  0.00           O  
HETATM 2638  H1  SPC   232     -19.692  -0.651  14.650  1.00  0.00           H  
HETATM 2639  H2  SPC   232     -21.251  -1.085  14.427  1.00  0.00           H  
HETATM 2640  O   SPC   233     -21.688  -3.076  13.973  1.00  0.00           O  
HETATM 2641  H1  SPC   233     -21.575  -3.740  14.712  1.00  0.00           H  
HETATM 2642  H2  SPC   233     -22.512  -2.533  14.136  1.00  0.00           H  
HETATM 2643  O   SPC   234     -38.037  15.026   2.811  1.00  0.00           O  
HETATM 2644  H1  SPC   234     -37.350  14.537   3.349  1.00  0.00           H  
HETATM 2645  H2  SPC   234     -37.609  15.409   1.993  1.00  0.00           H  
HETATM 2646  O   SPC   235     -11.542   1.915  18.093  1.00  0.00           O  
HETATM 2647  H1  SPC   235     -11.301   2.820  18.443  1.00  0.00           H  
HETATM 2648  H2  SPC   235     -12.422   1.633  18.476  1.00  0.00           H  
HETATM 2649  O   SPC   236      46.416   4.708  -6.845  1.00  0.00           O  
HETATM 2650  H1  SPC   236      45.447   4.628  -6.613  1.00  0.00           H  
HETATM 2651  H2  SPC   236      46.962   4.201  -6.178  1.00  0.00           H  
HETATM 2652  O   SPC   237     -10.018   3.537  -4.329  1.00  0.00           O  
HETATM 2653  H1  SPC   237      -9.796   2.572  -4.188  1.00  0.00           H  
HETATM 2654  H2  SPC   237     -10.985   3.626  -4.568  1.00  0.00           H  
HETATM 2655  O   SPC   238     -21.563  -6.161  -0.149  1.00  0.00           O  
HETATM 2656  H1  SPC   238     -20.877  -5.460  -0.343  1.00  0.00           H  
HETATM 2657  H2  SPC   238     -22.312  -6.086  -0.808  1.00  0.00           H  
HETATM 2658  O   SPC   239       0.904 -22.510  -5.017  1.00  0.00           O  
HETATM 2659  H1  SPC   239       1.584 -22.309  -4.311  1.00  0.00           H  
HETATM 2660  H2  SPC   239       1.149 -22.034  -5.861  1.00  0.00           H  
HETATM 2661  O   SPC   240      19.479   3.762 -13.114  1.00  0.00           O  
HETATM 2662  H1  SPC   240      19.678   3.348 -14.002  1.00  0.00           H  
HETATM 2663  H2  SPC   240      18.745   4.434 -13.216  1.00  0.00           H  
HETATM 2664  O   SPC   241     -18.187  -4.114  -3.316  1.00  0.00           O  
HETATM 2665  H1  SPC   241     -17.287  -4.489  -3.095  1.00  0.00           H  
HETATM 2666  H2  SPC   241     -18.687  -4.764  -3.889  1.00  0.00           H  
HETATM 2667  O   SPC   242     -12.371  15.242   5.500  1.00  0.00           O  
HETATM 2668  H1  SPC   242     -12.694  14.300   5.404  1.00  0.00           H  
HETATM 2669  H2  SPC   242     -11.434  15.310   5.158  1.00  0.00           H  
HETATM 2670  O   SPC   243      -6.885 -24.133 -10.117  1.00  0.00           O  
HETATM 2671  H1  SPC   243      -7.859 -24.177 -10.342  1.00  0.00           H  
HETATM 2672  H2  SPC   243      -6.454 -25.009 -10.331  1.00  0.00           H  
HETATM 2673  O   SPC   244       1.844   9.518  15.265  1.00  0.00           O  
HETATM 2674  H1  SPC   244       1.337  10.329  14.972  1.00  0.00           H  
HETATM 2675  H2  SPC   244       2.189   9.656  16.193  1.00  0.00           H  
HETATM 2676  O   SPC   245      10.881 -12.823  18.907  1.00  0.00           O  
HETATM 2677  H1  SPC   245      11.814 -12.473  18.985  1.00  0.00           H  
HETATM 2678  H2  SPC   245      10.675 -13.013  17.947  1.00  0.00           H  
HETATM 2679  O   SPC   246      28.092  13.836  -5.134  1.00  0.00           O  
HETATM 2680  H1  SPC   246      28.796  14.437  -4.755  1.00  0.00           H  
HETATM 2681  H2  SPC   246      27.190  14.155  -4.843  1.00  0.00           H  
HETATM 2682  O   SPC   247      39.209  -6.864  -9.442  1.00  0.00           O  
HETATM 2683  H1  SPC   247      39.903  -6.684 -10.139  1.00  0.00           H  
HETATM 2684  H2  SPC   247      39.078  -6.047  -8.882  1.00  0.00           H  
HETATM 2685  O   SPC   248     -25.642  -2.637  31.144  1.00  0.00           O  
HETATM 2686  H1  SPC   248     -25.134  -2.372  31.964  1.00  0.00           H  
HETATM 2687  H2  SPC   248     -25.286  -2.136  30.355  1.00  0.00           H  
HETATM 2688  O   SPC   249      24.503   5.263   5.032  1.00  0.00           O  
HETATM 2689  H1  SPC   249      23.709   4.705   5.274  1.00  0.00           H  
HETATM 2690  H2  SPC   249      24.253   5.899   4.302  1.00  0.00           H  
HETATM 2691  O   SPC   250     -14.211  19.550   3.934  1.00  0.00           O  
HETATM 2692  H1  SPC   250     -15.027  20.020   3.599  1.00  0.00           H  
HETATM 2693  H2  SPC   250     -14.167  18.633   3.536  1.00  0.00           H  
HETATM 2694  O   SPC   251     -41.904  -6.015  24.215  1.00  0.00           O  
HETATM 2695  H1  SPC   251     -41.743  -6.940  24.558  1.00  0.00           H  
HETATM 2696  H2  SPC   251     -42.888  -5.849  24.155  1.00  0.00           H  
HETATM 2697  O   SPC   252      -2.456 -15.921  -0.735  1.00  0.00           O  
HETATM 2698  H1  SPC   252      -1.978 -15.408  -1.448  1.00  0.00           H  
HETATM 2699  H2  SPC   252      -3.357 -15.516  -0.579  1.00  0.00           H  
HETATM 2700  O   SPC   253     -53.387  -1.472  12.362  1.00  0.00           O  
HETATM 2701  H1  SPC   253     -53.909  -2.035  13.002  1.00  0.00           H  
HETATM 2702  H2  SPC   253     -52.524  -1.197  12.787  1.00  0.00           H  
HETATM 2703  O   SPC   254      -6.491 -27.206  -4.419  1.00  0.00           O  
HETATM 2704  H1  SPC   254      -6.575 -28.167  -4.154  1.00  0.00           H  
HETATM 2705  H2  SPC   254      -5.589 -26.865  -4.157  1.00  0.00           H  
HETATM 2706  O   SPC   255       6.289 -21.659   8.510  1.00  0.00           O  
HETATM 2707  H1  SPC   255       6.703 -20.753   8.420  1.00  0.00           H  
HETATM 2708  H2  SPC   255       5.604 -21.641   9.239  1.00  0.00           H  
HETATM 2709  O   SPC   256      16.438 -13.524   5.965  1.00  0.00           O  
HETATM 2710  H1  SPC   256      15.456 -13.364   5.864  1.00  0.00           H  
HETATM 2711  H2  SPC   256      16.634 -13.814   6.902  1.00  0.00           H  
HETATM 2712  O   SPC   257      11.316   3.569  18.719  1.00  0.00           O  
HETATM 2713  H1  SPC   257      11.215   2.907  19.461  1.00  0.00           H  
HETATM 2714  H2  SPC   257      12.255   3.546  18.377  1.00  0.00           H  
HETATM 2715  O   SPC   258      -8.557 -25.845  -5.467  1.00  0.00           O  
HETATM 2716  H1  SPC   258      -8.971 -26.473  -6.126  1.00  0.00           H  
HETATM 2717  H2  SPC   258      -7.702 -26.236  -5.125  1.00  0.00           H  
HETATM 2718  O   SPC   259      -7.329 -12.007  14.861  1.00  0.00           O  
HETATM 2719  H1  SPC   259      -6.611 -11.334  14.684  1.00  0.00           H  
HETATM 2720  H2  SPC   259      -7.983 -12.004  14.105  1.00  0.00           H  
HETATM 2721  O   SPC   260       4.554   5.393  26.900  1.00  0.00           O  
HETATM 2722  H1  SPC   260       4.257   6.244  27.334  1.00  0.00           H  
HETATM 2723  H2  SPC   260       3.944   5.178  26.137  1.00  0.00           H  
HETATM 2724  O   SPC   261      15.995  -0.098 -18.254  1.00  0.00           O  
HETATM 2725  H1  SPC   261      16.765   0.538 -18.291  1.00  0.00           H  
HETATM 2726  H2  SPC   261      15.593  -0.189 -19.166  1.00  0.00           H  
HETATM 2727  O   SPC   262     -18.625 -19.930 -12.948  1.00  0.00           O  
HETATM 2728  H1  SPC   262     -18.814 -19.879 -13.929  1.00  0.00           H  
HETATM 2729  H2  SPC   262     -17.849 -20.540 -12.789  1.00  0.00           H  
HETATM 2730  O   SPC   263      -6.361  -3.283  16.487  1.00  0.00           O  
HETATM 2731  H1  SPC   263      -6.326  -4.168  16.024  1.00  0.00           H  
HETATM 2732  H2  SPC   263      -7.206  -3.216  17.017  1.00  0.00           H  
HETATM 2733  O   SPC   264     -40.357   6.944  18.772  1.00  0.00           O  
HETATM 2734  H1  SPC   264     -41.209   6.823  19.282  1.00  0.00           H  
HETATM 2735  H2  SPC   264     -40.304   7.882  18.429  1.00  0.00           H  
HETATM 2736  O   SPC   265       6.991  -1.843 -34.496  1.00  0.00           O  
HETATM 2737  H1  SPC   265       7.742  -1.625 -33.872  1.00  0.00           H  
HETATM 2738  H2  SPC   265       7.106  -1.332 -35.348  1.00  0.00           H  
HETATM 2739  O   SPC   266      -7.468  -3.330 -24.834  1.00  0.00           O  
HETATM 2740  H1  SPC   266      -8.397  -2.960 -24.844  1.00  0.00           H  
HETATM 2741  H2  SPC   266      -6.826  -2.626 -25.139  1.00  0.00           H  
HETATM 2742  O   SPC   267      -8.150  14.839 -14.890  1.00  0.00           O  
HETATM 2743  H1  SPC   267      -8.391  13.874 -14.788  1.00  0.00           H  
HETATM 2744  H2  SPC   267      -7.416  14.930 -15.564  1.00  0.00           H  
HETATM 2745  O   SPC   268     -28.737  -5.333  25.183  1.00  0.00           O  
HETATM 2746  H1  SPC   268     -28.633  -4.506  25.736  1.00  0.00           H  
HETATM 2747  H2  SPC   268     -27.835  -5.705  24.967  1.00  0.00           H  
HETATM 2748  O   SPC   269     -31.435   8.909   0.097  1.00  0.00           O  
HETATM 2749  H1  SPC   269     -32.286   8.858  -0.425  1.00  0.00           H  
HETATM 2750  H2  SPC   269     -30.703   9.253  -0.491  1.00  0.00           H  
HETATM 2751  O   SPC   270      27.871   5.315  -1.331  1.00  0.00           O  
HETATM 2752  H1  SPC   270      27.593   6.272  -1.418  1.00  0.00           H  
HETATM 2753  H2  SPC   270      27.085   4.763  -1.054  1.00  0.00           H  
HETATM 2754  O   SPC   271      20.190  12.251  -0.452  1.00  0.00           O  
HETATM 2755  H1  SPC   271      20.060  13.221  -0.248  1.00  0.00           H  
HETATM 2756  H2  SPC   271      19.667  11.700   0.198  1.00  0.00           H  
HETATM 2757  O   SPC   272      23.905  16.742  -8.864  1.00  0.00           O  
HETATM 2758  H1  SPC   272      23.004  16.953  -8.487  1.00  0.00           H  
HETATM 2759  H2  SPC   272      24.580  16.722  -8.126  1.00  0.00           H  
HETATM 2760  O   SPC   273     -29.977  15.023  10.039  1.00  0.00           O  
HETATM 2761  H1  SPC   273     -30.656  15.265  10.732  1.00  0.00           H  
HETATM 2762  H2  SPC   273     -29.060  15.215  10.389  1.00  0.00           H  
HETATM 2763  O   SPC   274       4.948   7.594 -23.476  1.00  0.00           O  
HETATM 2764  H1  SPC   274       4.423   8.329 -23.905  1.00  0.00           H  
HETATM 2765  H2  SPC   274       4.322   6.951 -23.035  1.00  0.00           H  
HETATM 2766  O   SPC   275       6.322  17.015  18.653  1.00  0.00           O  
HETATM 2767  H1  SPC   275       5.341  17.111  18.486  1.00  0.00           H  
HETATM 2768  H2  SPC   275       6.486  16.210  19.222  1.00  0.00           H  
HETATM 2769  O   SPC   276      17.410  -3.139 -16.614  1.00  0.00           O  
HETATM 2770  H1  SPC   276      17.690  -2.180 -16.651  1.00  0.00           H  
HETATM 2771  H2  SPC   276      18.083  -3.663 -16.090  1.00  0.00           H  
HETATM 2772  O   SPC   277     -25.290 -11.772  19.268  1.00  0.00           O  
HETATM 2773  H1  SPC   277     -24.998 -12.583  18.762  1.00  0.00           H  
HETATM 2774  H2  SPC   277     -26.278 -11.654  19.167  1.00  0.00           H  
HETATM 2775  O   SPC   278       4.938 -10.421  21.009  1.00  0.00           O  
HETATM 2776  H1  SPC   278       4.178 -10.136  20.426  1.00  0.00           H  
HETATM 2777  H2  SPC   278       4.583 -10.741  21.887  1.00  0.00           H  
HETATM 2778  O   SPC   279     -16.862 -12.823 -15.359  1.00  0.00           O  
HETATM 2779  H1  SPC   279     -17.396 -12.627 -14.536  1.00  0.00           H  
HETATM 2780  H2  SPC   279     -17.450 -12.744 -16.164  1.00  0.00           H  
HETATM 2781  O   SPC   280       7.845  19.636  -2.660  1.00  0.00           O  
HETATM 2782  H1  SPC   280       8.598  19.072  -2.320  1.00  0.00           H  
HETATM 2783  H2  SPC   280       7.819  19.591  -3.659  1.00  0.00           H  
HETATM 2784  O   SPC   281       1.013  -4.927 -25.595  1.00  0.00           O  
HETATM 2785  H1  SPC   281       1.173  -4.365 -24.784  1.00  0.00           H  
HETATM 2786  H2  SPC   281       1.129  -4.368 -26.416  1.00  0.00           H  
HETATM 2787  O   SPC   282     -18.223  -0.809 -14.423  1.00  0.00           O  
HETATM 2788  H1  SPC   282     -18.628  -0.456 -13.580  1.00  0.00           H  
HETATM 2789  H2  SPC   282     -18.775  -0.519 -15.205  1.00  0.00           H  
HETATM 2790  O   SPC   283     -45.261  -1.230  18.646  1.00  0.00           O  
HETATM 2791  H1  SPC   283     -45.668  -2.099  18.928  1.00  0.00           H  
HETATM 2792  H2  SPC   283     -44.601  -1.394  17.913  1.00  0.00           H  
HETATM 2793  O   SPC   284     -16.703   8.906 -10.842  1.00  0.00           O  
HETATM 2794  H1  SPC   284     -15.990   8.237 -11.054  1.00  0.00           H  
HETATM 2795  H2  SPC   284     -16.432   9.440 -10.041  1.00  0.00           H  
HETATM 2796  O   SPC   285     -40.960 -11.111   3.370  1.00  0.00           O  
HETATM 2797  H1  SPC   285     -40.044 -10.829   3.654  1.00  0.00           H  
HETATM 2798  H2  SPC   285     -40.892 -11.719   2.579  1.00  0.00           H  
HETATM 2799  O   SPC   286       1.449  -2.866 -27.646  1.00  0.00           O  
HETATM 2800  H1  SPC   286       0.552  -3.305 -27.580  1.00  0.00           H  
HETATM 2801  H2  SPC   286       1.331  -1.893 -27.842  1.00  0.00           H  
HETATM 2802  O   SPC   287      -0.828 -10.122  22.509  1.00  0.00           O  
HETATM 2803  H1  SPC   287      -1.234 -10.873  21.987  1.00  0.00           H  
HETATM 2804  H2  SPC   287      -0.547  -9.395  21.882  1.00  0.00           H  
HETATM 2805  O   SPC   288      -2.794  -7.576   8.417  1.00  0.00           O  
HETATM 2806  H1  SPC   288      -3.383  -8.061   7.770  1.00  0.00           H  
HETATM 2807  H2  SPC   288      -1.984  -7.235   7.941  1.00  0.00           H  
HETATM 2808  O   SPC   289      11.899  16.833  -8.139  1.00  0.00           O  
HETATM 2809  H1  SPC   289      11.344  17.664  -8.098  1.00  0.00           H  
HETATM 2810  H2  SPC   289      12.738  16.967  -7.611  1.00  0.00           H  
HETATM 2811  O   SPC   290      -5.267  -9.765 -22.586  1.00  0.00           O  
HETATM 2812  H1  SPC   290      -5.649  -8.929 -22.192  1.00  0.00           H  
HETATM 2813  H2  SPC   290      -5.979 -10.251 -23.092  1.00  0.00           H  
HETATM 2814  O   SPC   291      20.572   8.776  -3.299  1.00  0.00           O  
HETATM 2815  H1  SPC   291      20.161   8.451  -4.151  1.00  0.00           H  
HETATM 2816  H2  SPC   291      20.236   9.696  -3.097  1.00  0.00           H  
HETATM 2817  O   SPC   292     -52.243  -9.807  11.882  1.00  0.00           O  
HETATM 2818  H1  SPC   292     -51.697  -9.227  12.486  1.00  0.00           H  
HETATM 2819  H2  SPC   292     -52.994 -10.215  12.401  1.00  0.00           H  
HETATM 2820  O   SPC   293      -7.668  23.999  -7.231  1.00  0.00           O  
HETATM 2821  H1  SPC   293      -7.870  23.654  -6.314  1.00  0.00           H  
HETATM 2822  H2  SPC   293      -6.691  24.198  -7.304  1.00  0.00           H  
HETATM 2823  O   SPC   294     -30.574  13.249   8.145  1.00  0.00           O  
HETATM 2824  H1  SPC   294     -30.309  14.057   8.671  1.00  0.00           H  
HETATM 2825  H2  SPC   294     -31.488  12.955   8.425  1.00  0.00           H  
HETATM 2826  O   SPC   295     -20.159   8.371  16.052  1.00  0.00           O  
HETATM 2827  H1  SPC   295     -20.188   8.865  15.183  1.00  0.00           H  
HETATM 2828  H2  SPC   295     -19.862   7.430  15.890  1.00  0.00           H  
HETATM 2829  O   SPC   296     -15.268  -2.852  -6.961  1.00  0.00           O  
HETATM 2830  H1  SPC   296     -15.253  -2.661  -5.979  1.00  0.00           H  
HETATM 2831  H2  SPC   296     -16.040  -2.375  -7.381  1.00  0.00           H  
HETATM 2832  O   SPC   297      16.141  22.649   8.512  1.00  0.00           O  
HETATM 2833  H1  SPC   297      15.325  22.906   9.028  1.00  0.00           H  
HETATM 2834  H2  SPC   297      16.872  22.399   9.147  1.00  0.00           H  
HETATM 2835  O   SPC   298      -1.407  18.264  12.776  1.00  0.00           O  
HETATM 2836  H1  SPC   298      -2.328  18.290  13.166  1.00  0.00           H  
HETATM 2837  H2  SPC   298      -1.454  18.453  11.796  1.00  0.00           H  
HETATM 2838  O   SPC   299     -23.111 -15.540 -11.377  1.00  0.00           O  
HETATM 2839  H1  SPC   299     -23.380 -16.042 -10.555  1.00  0.00           H  
HETATM 2840  H2  SPC   299     -22.337 -16.002 -11.811  1.00  0.00           H  
HETATM 2841  O   SPC   300     -16.016 -19.000   0.112  1.00  0.00           O  
HETATM 2842  H1  SPC   300     -15.588 -19.869   0.360  1.00  0.00           H  
HETATM 2843  H2  SPC   300     -16.761 -18.802   0.748  1.00  0.00           H  
HETATM 2844  O   SPC   301      -4.709  17.508 -17.259  1.00  0.00           O  
HETATM 2845  H1  SPC   301      -5.012  18.418 -16.978  1.00  0.00           H  
HETATM 2846  H2  SPC   301      -5.051  17.312 -18.178  1.00  0.00           H  
HETATM 2847  O   SPC   302      31.296 -14.443   3.179  1.00  0.00           O  
HETATM 2848  H1  SPC   302      32.218 -14.637   3.514  1.00  0.00           H  
HETATM 2849  H2  SPC   302      31.308 -14.393   2.180  1.00  0.00           H  
HETATM 2850  O   SPC   303     -17.159  -6.402  19.970  1.00  0.00           O  
HETATM 2851  H1  SPC   303     -16.397  -6.911  20.370  1.00  0.00           H  
HETATM 2852  H2  SPC   303     -16.819  -5.816  19.234  1.00  0.00           H  
HETATM 2853  O   SPC   304      24.282  -4.487 -13.593  1.00  0.00           O  
HETATM 2854  H1  SPC   304      24.619  -4.906 -12.751  1.00  0.00           H  
HETATM 2855  H2  SPC   304      25.014  -4.474 -14.275  1.00  0.00           H  
HETATM 2856  O   SPC   305      18.403 -19.830   0.352  1.00  0.00           O  
HETATM 2857  H1  SPC   305      18.266 -20.248  -0.546  1.00  0.00           H  
HETATM 2858  H2  SPC   305      17.543 -19.429   0.668  1.00  0.00           H  
HETATM 2859  O   SPC   306      22.506   1.304   8.059  1.00  0.00           O  
HETATM 2860  H1  SPC   306      21.734   1.442   7.439  1.00  0.00           H  
HETATM 2861  H2  SPC   306      22.535   0.347   8.347  1.00  0.00           H  
HETATM 2862  O   SPC   307      38.267  -1.091 -18.389  1.00  0.00           O  
HETATM 2863  H1  SPC   307      39.019  -0.546 -18.761  1.00  0.00           H  
HETATM 2864  H2  SPC   307      37.916  -0.652 -17.562  1.00  0.00           H  
HETATM 2865  O   SPC   308      21.706  17.499  -7.306  1.00  0.00           O  
HETATM 2866  H1  SPC   308      21.227  16.622  -7.322  1.00  0.00           H  
HETATM 2867  H2  SPC   308      21.057  18.229  -7.091  1.00  0.00           H  
HETATM 2868  O   SPC   309      22.350   3.659   5.325  1.00  0.00           O  
HETATM 2869  H1  SPC   309      21.495   3.228   5.615  1.00  0.00           H  
HETATM 2870  H2  SPC   309      22.815   3.066   4.667  1.00  0.00           H  
HETATM 2871  O   SPC   310     -24.895   6.545   9.098  1.00  0.00           O  
HETATM 2872  H1  SPC   310     -25.522   7.315   9.211  1.00  0.00           H  
HETATM 2873  H2  SPC   310     -24.025   6.755   9.545  1.00  0.00           H  
HETATM 2874  O   SPC   311      32.160   5.765 -24.089  1.00  0.00           O  
HETATM 2875  H1  SPC   311      32.113   6.639 -23.606  1.00  0.00           H  
HETATM 2876  H2  SPC   311      32.143   5.928 -25.075  1.00  0.00           H  
HETATM 2877  O   SPC   312      -3.683  -4.547 -21.784  1.00  0.00           O  
HETATM 2878  H1  SPC   312      -4.046  -5.146 -21.070  1.00  0.00           H  
HETATM 2879  H2  SPC   312      -2.865  -4.963 -22.183  1.00  0.00           H  
HETATM 2880  O   SPC   313      -8.946  -8.249 -20.882  1.00  0.00           O  
HETATM 2881  H1  SPC   313      -9.176  -7.292 -20.704  1.00  0.00           H  
HETATM 2882  H2  SPC   313      -8.163  -8.514 -20.319  1.00  0.00           H  
HETATM 2883  O   SPC   314      -2.421   6.302  18.527  1.00  0.00           O  
HETATM 2884  H1  SPC   314      -2.022   6.142  17.624  1.00  0.00           H  
HETATM 2885  H2  SPC   314      -3.235   6.876  18.434  1.00  0.00           H  
HETATM 2886  O   SPC   315     -23.293   9.973  -9.560  1.00  0.00           O  
HETATM 2887  H1  SPC   315     -22.565  10.473  -9.091  1.00  0.00           H  
HETATM 2888  H2  SPC   315     -24.066  10.586  -9.724  1.00  0.00           H  
HETATM 2889  O   SPC   316     -29.403   4.529   4.384  1.00  0.00           O  
HETATM 2890  H1  SPC   316     -29.468   3.533   4.456  1.00  0.00           H  
HETATM 2891  H2  SPC   316     -29.285   4.786   3.425  1.00  0.00           H  
HETATM 2892  O   SPC   317      38.420  -6.823  -5.498  1.00  0.00           O  
HETATM 2893  H1  SPC   317      38.536  -6.018  -6.081  1.00  0.00           H  
HETATM 2894  H2  SPC   317      37.775  -7.455  -5.927  1.00  0.00           H  
HETATM 2895  O   SPC   318     -16.488  -5.787  10.199  1.00  0.00           O  
HETATM 2896  H1  SPC   318     -16.497  -6.086   9.245  1.00  0.00           H  
HETATM 2897  H2  SPC   318     -15.867  -6.369  10.724  1.00  0.00           H  
HETATM 2898  O   SPC   319      13.300  -7.730  -2.067  1.00  0.00           O  
HETATM 2899  H1  SPC   319      12.785  -6.939  -2.398  1.00  0.00           H  
HETATM 2900  H2  SPC   319      14.150  -7.816  -2.587  1.00  0.00           H  
HETATM 2901  O   SPC   320     -31.054 -14.347   4.191  1.00  0.00           O  
HETATM 2902  H1  SPC   320     -30.567 -15.105   3.758  1.00  0.00           H  
HETATM 2903  H2  SPC   320     -30.900 -13.509   3.668  1.00  0.00           H  
HETATM 2904  O   SPC   321      -5.759  21.292  -7.300  1.00  0.00           O  
HETATM 2905  H1  SPC   321      -5.936  21.938  -8.043  1.00  0.00           H  
HETATM 2906  H2  SPC   321      -6.628  20.937  -6.954  1.00  0.00           H  
HETATM 2907  O   SPC   322      -9.764   9.758 -14.227  1.00  0.00           O  
HETATM 2908  H1  SPC   322      -8.828   9.608 -13.908  1.00  0.00           H  
HETATM 2909  H2  SPC   322      -9.754   9.964 -15.206  1.00  0.00           H  
HETATM 2910  O   SPC   323      -3.247  26.660  -3.254  1.00  0.00           O  
HETATM 2911  H1  SPC   323      -3.492  26.337  -2.340  1.00  0.00           H  
HETATM 2912  H2  SPC   323      -2.275  26.494  -3.417  1.00  0.00           H  
HETATM 2913  O   SPC   324      12.764  13.543  -8.133  1.00  0.00           O  
HETATM 2914  H1  SPC   324      11.819  13.328  -7.886  1.00  0.00           H  
HETATM 2915  H2  SPC   324      12.916  14.527  -8.045  1.00  0.00           H  
HETATM 2916  O   SPC   325      -5.657 -16.499  -6.467  1.00  0.00           O  
HETATM 2917  H1  SPC   325      -5.779 -15.916  -5.664  1.00  0.00           H  
HETATM 2918  H2  SPC   325      -6.282 -16.204  -7.191  1.00  0.00           H  
HETATM 2919  O   SPC   326      -3.174   9.552  16.349  1.00  0.00           O  
HETATM 2920  H1  SPC   326      -3.726   8.741  16.544  1.00  0.00           H  
HETATM 2921  H2  SPC   326      -2.272   9.449  16.768  1.00  0.00           H  
HETATM 2922  O   SPC   327      -0.755  -3.405 -14.400  1.00  0.00           O  
HETATM 2923  H1  SPC   327      -0.621  -2.701 -15.098  1.00  0.00           H  
HETATM 2924  H2  SPC   327      -0.845  -4.298 -14.841  1.00  0.00           H  
HETATM 2925  O   SPC   328      32.379   6.356 -26.994  1.00  0.00           O  
HETATM 2926  H1  SPC   328      32.410   7.355 -26.983  1.00  0.00           H  
HETATM 2927  H2  SPC   328      32.757   6.020 -27.856  1.00  0.00           H  
HETATM 2928  O   SPC   329     -61.744  -2.982  23.522  1.00  0.00           O  
HETATM 2929  H1  SPC   329     -61.226  -3.093  24.370  1.00  0.00           H  
HETATM 2930  H2  SPC   329     -62.066  -2.039  23.448  1.00  0.00           H  
HETATM 2931  O   SPC   330     -14.539  26.986  -5.119  1.00  0.00           O  
HETATM 2932  H1  SPC   330     -15.062  27.586  -5.725  1.00  0.00           H  
HETATM 2933  H2  SPC   330     -14.051  26.305  -5.665  1.00  0.00           H  
HETATM 2934  O   SPC   331      -8.634  17.390  -6.522  1.00  0.00           O  
HETATM 2935  H1  SPC   331      -8.849  17.311  -5.548  1.00  0.00           H  
HETATM 2936  H2  SPC   331      -9.481  17.358  -7.053  1.00  0.00           H  
HETATM 2937  O   SPC   332       9.533  -7.986 -15.788  1.00  0.00           O  
HETATM 2938  H1  SPC   332       8.899  -7.749 -16.524  1.00  0.00           H  
HETATM 2939  H2  SPC   332      10.329  -8.453 -16.173  1.00  0.00           H  
HETATM 2940  O   SPC   333     -30.690  -9.151  18.336  1.00  0.00           O  
HETATM 2941  H1  SPC   333     -30.247  -9.380  19.203  1.00  0.00           H  
HETATM 2942  H2  SPC   333     -31.625  -9.506  18.335  1.00  0.00           H  
HETATM 2943  O   SPC   334      11.834 -14.489   8.809  1.00  0.00           O  
HETATM 2944  H1  SPC   334      11.805 -15.488   8.848  1.00  0.00           H  
HETATM 2945  H2  SPC   334      10.917 -14.136   8.624  1.00  0.00           H  
HETATM 2946  O   SPC   335      -2.220   9.807  24.036  1.00  0.00           O  
HETATM 2947  H1  SPC   335      -1.863  10.077  23.142  1.00  0.00           H  
HETATM 2948  H2  SPC   335      -3.219   9.851  24.024  1.00  0.00           H  
HETATM 2949  O   SPC   336      33.735  12.351  -5.354  1.00  0.00           O  
HETATM 2950  H1  SPC   336      33.194  11.954  -6.095  1.00  0.00           H  
HETATM 2951  H2  SPC   336      33.429  13.287  -5.182  1.00  0.00           H  
HETATM 2952  O   SPC   337     -10.819 -14.429  13.746  1.00  0.00           O  
HETATM 2953  H1  SPC   337     -10.526 -14.485  14.700  1.00  0.00           H  
HETATM 2954  H2  SPC   337     -11.518 -15.122  13.570  1.00  0.00           H  
HETATM 2955  O   SPC   338     -25.710  -7.081  -3.583  1.00  0.00           O  
HETATM 2956  H1  SPC   338     -25.626  -7.300  -4.555  1.00  0.00           H  
HETATM 2957  H2  SPC   338     -25.669  -7.923  -3.046  1.00  0.00           H  
HETATM 2958  O   SPC   339     -32.572  -0.806  -0.585  1.00  0.00           O  
HETATM 2959  H1  SPC   339     -31.774  -0.671   0.002  1.00  0.00           H  
HETATM 2960  H2  SPC   339     -32.711  -1.785  -0.738  1.00  0.00           H  
HETATM 2961  O   SPC   340       1.269  21.045  10.542  1.00  0.00           O  
HETATM 2962  H1  SPC   340       1.480  21.011  11.519  1.00  0.00           H  
HETATM 2963  H2  SPC   340       1.792  20.339  10.064  1.00  0.00           H  
HETATM 2964  O   SPC   341      16.171   2.387  -0.369  1.00  0.00           O  
HETATM 2965  H1  SPC   341      15.662   3.247  -0.395  1.00  0.00           H  
HETATM 2966  H2  SPC   341      16.890   2.446   0.323  1.00  0.00           H  
HETATM 2967  O   SPC   342       9.722  13.430   0.837  1.00  0.00           O  
HETATM 2968  H1  SPC   342       9.647  12.622   0.253  1.00  0.00           H  
HETATM 2969  H2  SPC   342      10.484  13.998   0.523  1.00  0.00           H  
HETATM 2970  O   SPC   343       6.917   9.176 -26.404  1.00  0.00           O  
HETATM 2971  H1  SPC   343       7.153   9.971 -25.845  1.00  0.00           H  
HETATM 2972  H2  SPC   343       7.704   8.561 -26.457  1.00  0.00           H  
HETATM 2973  O   SPC   344      26.160  17.447   8.979  1.00  0.00           O  
HETATM 2974  H1  SPC   344      25.511  17.677   9.704  1.00  0.00           H  
HETATM 2975  H2  SPC   344      26.853  18.164   8.912  1.00  0.00           H  
HETATM 2976  O   SPC   345      47.820  -8.508 -11.576  1.00  0.00           O  
HETATM 2977  H1  SPC   345      47.152  -9.158 -11.213  1.00  0.00           H  
HETATM 2978  H2  SPC   345      48.580  -9.007 -11.992  1.00  0.00           H  
HETATM 2979  O   SPC   346       0.404   0.655  21.907  1.00  0.00           O  
HETATM 2980  H1  SPC   346       0.515   0.064  21.108  1.00  0.00           H  
HETATM 2981  H2  SPC   346       0.531   0.117  22.740  1.00  0.00           H  
HETATM 2982  O   SPC   347      18.300 -10.642   1.944  1.00  0.00           O  
HETATM 2983  H1  SPC   347      17.445 -10.519   1.440  1.00  0.00           H  
HETATM 2984  H2  SPC   347      18.960 -11.125   1.367  1.00  0.00           H  
HETATM 2985  O   SPC   348      38.014   7.084   0.069  1.00  0.00           O  
HETATM 2986  H1  SPC   348      38.864   6.961   0.581  1.00  0.00           H  
HETATM 2987  H2  SPC   348      38.224   7.210  -0.901  1.00  0.00           H  
HETATM 2988  O   SPC   349     -10.801   3.950  10.733  1.00  0.00           O  
HETATM 2989  H1  SPC   349     -11.590   3.755  10.150  1.00  0.00           H  
HETATM 2990  H2  SPC   349     -10.018   3.409  10.426  1.00  0.00           H  
HETATM 2991  O   SPC   350      13.621  28.529   4.974  1.00  0.00           O  
HETATM 2992  H1  SPC   350      13.768  29.305   5.587  1.00  0.00           H  
HETATM 2993  H2  SPC   350      13.829  28.802   4.035  1.00  0.00           H  
HETATM 2994  O   SPC   351      17.817   8.718  -1.180  1.00  0.00           O  
HETATM 2995  H1  SPC   351      18.128   7.882  -0.728  1.00  0.00           H  
HETATM 2996  H2  SPC   351      18.605   9.205  -1.558  1.00  0.00           H  
HETATM 2997  O   SPC   352      13.690   5.801 -32.353  1.00  0.00           O  
HETATM 2998  H1  SPC   352      13.031   5.240 -32.854  1.00  0.00           H  
HETATM 2999  H2  SPC   352      13.765   6.698 -32.791  1.00  0.00           H  
HETATM 3000  O   SPC   353      -7.411   4.624 -22.571  1.00  0.00           O  
HETATM 3001  H1  SPC   353      -8.183   5.078 -22.124  1.00  0.00           H  
HETATM 3002  H2  SPC   353      -6.694   5.295 -22.760  1.00  0.00           H  
HETATM 3003  O   SPC   354      10.224  -6.867  -4.426  1.00  0.00           O  
HETATM 3004  H1  SPC   354      10.370  -7.785  -4.058  1.00  0.00           H  
HETATM 3005  H2  SPC   354      10.806  -6.216  -3.938  1.00  0.00           H  
HETATM 3006  O   SPC   355      -2.198  12.892  10.771  1.00  0.00           O  
HETATM 3007  H1  SPC   355      -1.904  13.359   9.937  1.00  0.00           H  
HETATM 3008  H2  SPC   355      -3.081  12.450  10.611  1.00  0.00           H  
HETATM 3009  O   SPC   356     -26.314 -20.547  -5.037  1.00  0.00           O  
HETATM 3010  H1  SPC   356     -27.108 -20.898  -5.535  1.00  0.00           H  
HETATM 3011  H2  SPC   356     -25.578 -21.224  -5.065  1.00  0.00           H  
HETATM 3012  O   SPC   357      52.483  -7.229 -13.136  1.00  0.00           O  
HETATM 3013  H1  SPC   357      53.032  -7.220 -13.971  1.00  0.00           H  
HETATM 3014  H2  SPC   357      51.678  -7.808 -13.272  1.00  0.00           H  
HETATM 3015  O   SPC   358       0.079 -11.598  24.751  1.00  0.00           O  
HETATM 3016  H1  SPC   358       0.858 -11.891  24.196  1.00  0.00           H  
HETATM 3017  H2  SPC   358      -0.498 -10.980  24.217  1.00  0.00           H  
HETATM 3018  O   SPC   359      -4.207 -18.463   8.331  1.00  0.00           O  
HETATM 3019  H1  SPC   359      -4.063 -19.440   8.488  1.00  0.00           H  
HETATM 3020  H2  SPC   359      -4.680 -18.065   9.117  1.00  0.00           H  
HETATM 3021  O   SPC   360     -26.788 -15.026   7.158  1.00  0.00           O  
HETATM 3022  H1  SPC   360     -27.503 -15.099   6.462  1.00  0.00           H  
HETATM 3023  H2  SPC   360     -26.189 -14.255   6.942  1.00  0.00           H  
HETATM 3024  O   SPC   361     -32.828  13.135  10.313  1.00  0.00           O  
HETATM 3025  H1  SPC   361     -32.940  12.143  10.248  1.00  0.00           H  
HETATM 3026  H2  SPC   361     -33.033  13.552   9.428  1.00  0.00           H  
HETATM 3027  O   SPC   362     -19.015   9.720 -14.258  1.00  0.00           O  
HETATM 3028  H1  SPC   362     -19.458   8.879 -13.945  1.00  0.00           H  
HETATM 3029  H2  SPC   362     -18.322   9.999 -13.594  1.00  0.00           H  
HETATM 3030  O   SPC   363      -8.179   0.704  25.675  1.00  0.00           O  
HETATM 3031  H1  SPC   363      -8.958   1.309  25.838  1.00  0.00           H  
HETATM 3032  H2  SPC   363      -8.440  -0.239  25.884  1.00  0.00           H  
HETATM 3033  O   SPC   364      19.977  27.811   3.799  1.00  0.00           O  
HETATM 3034  H1  SPC   364      19.798  27.649   4.769  1.00  0.00           H  
HETATM 3035  H2  SPC   364      20.962  27.907   3.653  1.00  0.00           H  
HETATM 3036  O   SPC   365     -31.893   0.931  24.649  1.00  0.00           O  
HETATM 3037  H1  SPC   365     -32.026   1.812  25.103  1.00  0.00           H  
HETATM 3038  H2  SPC   365     -32.063   0.191  25.300  1.00  0.00           H  
HETATM 3039  O   SPC   366     -21.826 -12.262   5.455  1.00  0.00           O  
HETATM 3040  H1  SPC   366     -22.004 -11.278   5.455  1.00  0.00           H  
HETATM 3041  H2  SPC   366     -22.511 -12.725   4.893  1.00  0.00           H  
HETATM 3042  O   SPC   367       9.433   9.505  16.633  1.00  0.00           O  
HETATM 3043  H1  SPC   367       9.698  10.231  15.998  1.00  0.00           H  
HETATM 3044  H2  SPC   367       9.803   8.632  16.314  1.00  0.00           H  
HETATM 3045  O   SPC   368      -3.829 -15.648   7.331  1.00  0.00           O  
HETATM 3046  H1  SPC   368      -4.388 -16.474   7.257  1.00  0.00           H  
HETATM 3047  H2  SPC   368      -2.884 -15.903   7.534  1.00  0.00           H  
HETATM 3048  O   SPC   369      36.148  -4.596  -4.346  1.00  0.00           O  
HETATM 3049  H1  SPC   369      37.029  -4.969  -4.055  1.00  0.00           H  
HETATM 3050  H2  SPC   369      35.994  -4.816  -5.309  1.00  0.00           H  
HETATM 3051  O   SPC   370     -58.120  -2.495  23.665  1.00  0.00           O  
HETATM 3052  H1  SPC   370     -58.609  -1.875  24.278  1.00  0.00           H  
HETATM 3053  H2  SPC   370     -57.925  -3.352  24.143  1.00  0.00           H  
HETATM 3054  O   SPC   371     -16.276  21.451  -1.582  1.00  0.00           O  
HETATM 3055  H1  SPC   371     -17.094  21.331  -1.019  1.00  0.00           H  
HETATM 3056  H2  SPC   371     -16.115  22.426  -1.733  1.00  0.00           H  
HETATM 3057  O   SPC   372     -23.929  -1.859   1.877  1.00  0.00           O  
HETATM 3058  H1  SPC   372     -23.328  -1.695   1.094  1.00  0.00           H  
HETATM 3059  H2  SPC   372     -24.706  -2.418   1.589  1.00  0.00           H  
HETATM 3060  O   SPC   373     -29.695  16.312  -0.876  1.00  0.00           O  
HETATM 3061  H1  SPC   373     -30.492  16.326  -0.271  1.00  0.00           H  
HETATM 3062  H2  SPC   373     -29.814  16.992  -1.599  1.00  0.00           H  
HETATM 3063  O   SPC   374       2.421 -27.759   1.454  1.00  0.00           O  
HETATM 3064  H1  SPC   374       2.246 -26.834   1.116  1.00  0.00           H  
HETATM 3065  H2  SPC   374       3.354 -27.811   1.812  1.00  0.00           H  
HETATM 3066  O   SPC   375      20.401  18.846   0.409  1.00  0.00           O  
HETATM 3067  H1  SPC   375      20.998  18.092   0.135  1.00  0.00           H  
HETATM 3068  H2  SPC   375      20.260  19.458  -0.370  1.00  0.00           H  
HETATM 3069  O   SPC   376     -43.801 -14.942   5.169  1.00  0.00           O  
HETATM 3070  H1  SPC   376     -43.763 -14.813   6.160  1.00  0.00           H  
HETATM 3071  H2  SPC   376     -43.405 -14.145   4.713  1.00  0.00           H  
HETATM 3072  O   SPC   377     -19.029   8.726  -0.476  1.00  0.00           O  
HETATM 3073  H1  SPC   377     -18.237   9.326  -0.591  1.00  0.00           H  
HETATM 3074  H2  SPC   377     -19.015   8.327   0.440  1.00  0.00           H  
HETATM 3075  O   SPC   378       4.726   6.668 -15.818  1.00  0.00           O  
HETATM 3076  H1  SPC   378       4.661   7.415 -16.480  1.00  0.00           H  
HETATM 3077  H2  SPC   378       5.673   6.354 -15.761  1.00  0.00           H  
HETATM 3078  O   SPC   379      11.519  -6.741 -23.314  1.00  0.00           O  
HETATM 3079  H1  SPC   379      11.687  -7.474 -22.654  1.00  0.00           H  
HETATM 3080  H2  SPC   379      11.671  -7.087 -24.240  1.00  0.00           H  
HETATM 3081  O   SPC   380     -35.080 -15.426   7.415  1.00  0.00           O  
HETATM 3082  H1  SPC   380     -35.868 -15.083   7.926  1.00  0.00           H  
HETATM 3083  H2  SPC   380     -35.139 -16.422   7.340  1.00  0.00           H  
HETATM 3084  O   SPC   381     -11.149   8.825 -10.985  1.00  0.00           O  
HETATM 3085  H1  SPC   381     -10.287   9.148 -11.376  1.00  0.00           H  
HETATM 3086  H2  SPC   381     -11.607   9.582 -10.517  1.00  0.00           H  
HETATM 3087  O   SPC   382       4.828 -15.621  17.212  1.00  0.00           O  
HETATM 3088  H1  SPC   382       3.884 -15.631  17.542  1.00  0.00           H  
HETATM 3089  H2  SPC   382       4.939 -16.311  16.497  1.00  0.00           H  
HETATM 3090  O   SPC   383       7.671   8.497 -18.215  1.00  0.00           O  
HETATM 3091  H1  SPC   383       6.681   8.377 -18.137  1.00  0.00           H  
HETATM 3092  H2  SPC   383       7.874   9.445 -18.458  1.00  0.00           H  
HETATM 3093  O   SPC   384      53.595   3.662 -22.847  1.00  0.00           O  
HETATM 3094  H1  SPC   384      53.368   2.716 -22.617  1.00  0.00           H  
HETATM 3095  H2  SPC   384      54.531   3.860 -22.556  1.00  0.00           H  
HETATM 3096  O   SPC   385     -21.626 -14.902  -0.140  1.00  0.00           O  
HETATM 3097  H1  SPC   385     -21.855 -14.097   0.407  1.00  0.00           H  
HETATM 3098  H2  SPC   385     -22.361 -15.081  -0.794  1.00  0.00           H  
HETATM 3099  O   SPC   386      16.434   9.978  14.348  1.00  0.00           O  
HETATM 3100  H1  SPC   386      16.577   8.991  14.422  1.00  0.00           H  
HETATM 3101  H2  SPC   386      15.948  10.182  13.499  1.00  0.00           H  
HETATM 3102  O   SPC   387      -5.516  16.334  10.631  1.00  0.00           O  
HETATM 3103  H1  SPC   387      -5.763  16.626  11.555  1.00  0.00           H  
HETATM 3104  H2  SPC   387      -4.549  16.529  10.467  1.00  0.00           H  
HETATM 3105  O   SPC   388     -31.875   4.550  20.996  1.00  0.00           O  
HETATM 3106  H1  SPC   388     -32.823   4.581  21.312  1.00  0.00           H  
HETATM 3107  H2  SPC   388     -31.362   3.890  21.545  1.00  0.00           H  
HETATM 3108  O   SPC   389     -28.627   3.132  -0.167  1.00  0.00           O  
HETATM 3109  H1  SPC   389     -28.652   2.224  -0.584  1.00  0.00           H  
HETATM 3110  H2  SPC   389     -28.693   3.829  -0.881  1.00  0.00           H  
HETATM 3111  O   SPC   390      29.601   7.213 -22.139  1.00  0.00           O  
HETATM 3112  H1  SPC   390      29.272   6.270 -22.081  1.00  0.00           H  
HETATM 3113  H2  SPC   390      29.221   7.746 -21.383  1.00  0.00           H  
HETATM 3114  O   SPC   391      -1.695  18.098 -17.406  1.00  0.00           O  
HETATM 3115  H1  SPC   391      -2.389  17.742 -16.779  1.00  0.00           H  
HETATM 3116  H2  SPC   391      -1.925  17.832 -18.342  1.00  0.00           H  
HETATM 3117  O   SPC   392     -24.019 -18.199  10.509  1.00  0.00           O  
HETATM 3118  H1  SPC   392     -23.294 -17.542  10.715  1.00  0.00           H  
HETATM 3119  H2  SPC   392     -23.611 -19.065  10.219  1.00  0.00           H  
HETATM 3120  O   SPC   393     -24.344  -2.843  10.331  1.00  0.00           O  
HETATM 3121  H1  SPC   393     -23.910  -2.095  10.834  1.00  0.00           H  
HETATM 3122  H2  SPC   393     -24.276  -3.686  10.864  1.00  0.00           H  
HETATM 3123  O   SPC   394      26.081 -24.954   5.748  1.00  0.00           O  
HETATM 3124  H1  SPC   394      25.628 -24.124   5.424  1.00  0.00           H  
HETATM 3125  H2  SPC   394      26.989 -25.022   5.335  1.00  0.00           H  
HETATM 3126  O   SPC   395      -6.526 -12.027   8.756  1.00  0.00           O  
HETATM 3127  H1  SPC   395      -6.425 -12.909   9.216  1.00  0.00           H  
HETATM 3128  H2  SPC   395      -6.509 -11.293   9.436  1.00  0.00           H  
HETATM 3129  O   SPC   396      40.490  14.498  -4.763  1.00  0.00           O  
HETATM 3130  H1  SPC   396      41.476  14.392  -4.634  1.00  0.00           H  
HETATM 3131  H2  SPC   396      40.016  13.715  -4.361  1.00  0.00           H  
HETATM 3132  O   SPC   397      -9.653 -14.212   6.887  1.00  0.00           O  
HETATM 3133  H1  SPC   397      -9.246 -13.299   6.901  1.00  0.00           H  
HETATM 3134  H2  SPC   397      -8.934 -14.895   6.758  1.00  0.00           H  
HETATM 3135  O   SPC   398      -5.657  17.070   3.856  1.00  0.00           O  
HETATM 3136  H1  SPC   398      -5.922  16.106   3.842  1.00  0.00           H  
HETATM 3137  H2  SPC   398      -6.253  17.570   4.485  1.00  0.00           H  
HETATM 3138  O   SPC   399      52.700   6.100 -12.322  1.00  0.00           O  
HETATM 3139  H1  SPC   399      51.949   6.755 -12.235  1.00  0.00           H  
HETATM 3140  H2  SPC   399      52.343   5.225 -12.649  1.00  0.00           H  
HETATM 3141  O   SPC   400     -48.271 -10.529  11.683  1.00  0.00           O  
HETATM 3142  H1  SPC   400     -47.884 -10.851  12.548  1.00  0.00           H  
HETATM 3143  H2  SPC   400     -48.442  -9.546  11.740  1.00  0.00           H  
HETATM 3144  O   SPC   401      28.139   6.653  -4.772  1.00  0.00           O  
HETATM 3145  H1  SPC   401      27.142   6.702  -4.724  1.00  0.00           H  
HETATM 3146  H2  SPC   401      28.536   7.257  -4.081  1.00  0.00           H  
HETATM 3147  O   SPC   402      18.726 -22.292   1.849  1.00  0.00           O  
HETATM 3148  H1  SPC   402      18.861 -21.449   1.327  1.00  0.00           H  
HETATM 3149  H2  SPC   402      19.247 -23.033   1.426  1.00  0.00           H  
HETATM 3150  O   SPC   403     -11.090 -11.636   7.979  1.00  0.00           O  
HETATM 3151  H1  SPC   403     -10.335 -11.042   7.701  1.00  0.00           H  
HETATM 3152  H2  SPC   403     -10.826 -12.592   7.855  1.00  0.00           H  
HETATM 3153  O   SPC   404       3.865  23.143  -1.562  1.00  0.00           O  
HETATM 3154  H1  SPC   404       4.227  23.219  -0.632  1.00  0.00           H  
HETATM 3155  H2  SPC   404       4.412  22.486  -2.080  1.00  0.00           H  
HETATM 3156  O   SPC   405      -1.341   3.309  19.403  1.00  0.00           O  
HETATM 3157  H1  SPC   405      -1.518   4.289  19.312  1.00  0.00           H  
HETATM 3158  H2  SPC   405      -0.485   3.080  18.941  1.00  0.00           H  
HETATM 3159  O   SPC   406      -1.705  13.496  21.128  1.00  0.00           O  
HETATM 3160  H1  SPC   406      -1.787  13.541  20.132  1.00  0.00           H  
HETATM 3161  H2  SPC   406      -1.597  14.420  21.495  1.00  0.00           H  
HETATM 3162  O   SPC   407     -13.770  18.983 -18.925  1.00  0.00           O  
HETATM 3163  H1  SPC   407     -13.905  18.051 -19.261  1.00  0.00           H  
HETATM 3164  H2  SPC   407     -13.820  19.624 -19.690  1.00  0.00           H  
HETATM 3165  O   SPC   408      -8.625   5.118   7.559  1.00  0.00           O  
HETATM 3166  H1  SPC   408      -8.560   4.679   6.663  1.00  0.00           H  
HETATM 3167  H2  SPC   408      -9.579   5.348   7.750  1.00  0.00           H  
HETATM 3168  O   SPC   409     -24.733  -3.753 -10.813  1.00  0.00           O  
HETATM 3169  H1  SPC   409     -23.922  -4.164 -11.229  1.00  0.00           H  
HETATM 3170  H2  SPC   409     -24.903  -4.177  -9.923  1.00  0.00           H  
HETATM 3171  O   SPC   410     -32.242  -1.769   2.560  1.00  0.00           O  
HETATM 3172  H1  SPC   410     -33.154  -1.494   2.257  1.00  0.00           H  
HETATM 3173  H2  SPC   410     -32.022  -1.306   3.419  1.00  0.00           H  
HETATM 3174  O   SPC   411      32.314 -25.614   3.067  1.00  0.00           O  
HETATM 3175  H1  SPC   411      32.642 -26.387   3.609  1.00  0.00           H  
HETATM 3176  H2  SPC   411      32.543 -24.759   3.532  1.00  0.00           H  
HETATM 3177  O   SPC   412     -35.232   4.765  11.488  1.00  0.00           O  
HETATM 3178  H1  SPC   412     -36.019   4.149  11.500  1.00  0.00           H  
HETATM 3179  H2  SPC   412     -35.107   5.127  10.564  1.00  0.00           H  
HETATM 3180  O   SPC   413       3.407  26.168  -2.499  1.00  0.00           O  
HETATM 3181  H1  SPC   413       2.675  25.873  -1.885  1.00  0.00           H  
HETATM 3182  H2  SPC   413       3.979  25.382  -2.737  1.00  0.00           H  
HETATM 3183  O   SPC   414       6.637 -27.125  -1.326  1.00  0.00           O  
HETATM 3184  H1  SPC   414       6.743 -27.400  -2.282  1.00  0.00           H  
HETATM 3185  H2  SPC   414       7.484 -26.702  -1.005  1.00  0.00           H  
HETATM 3186  O   SPC   415      10.477   1.265  20.024  1.00  0.00           O  
HETATM 3187  H1  SPC   415       9.767   1.774  20.510  1.00  0.00           H  
HETATM 3188  H2  SPC   415      10.211   0.304  19.956  1.00  0.00           H  
HETATM 3189  O   SPC   416     -18.481   1.001  -4.311  1.00  0.00           O  
HETATM 3190  H1  SPC   416     -18.559   1.130  -3.323  1.00  0.00           H  
HETATM 3191  H2  SPC   416     -18.175   0.069  -4.502  1.00  0.00           H  
HETATM 3192  O   SPC   417      -6.592  12.989  -1.273  1.00  0.00           O  
HETATM 3193  H1  SPC   417      -6.933  13.731  -0.697  1.00  0.00           H  
HETATM 3194  H2  SPC   417      -6.061  12.350  -0.715  1.00  0.00           H  
HETATM 3195  O   SPC   418      38.709  -1.830 -10.277  1.00  0.00           O  
HETATM 3196  H1  SPC   418      39.161  -2.358 -10.996  1.00  0.00           H  
HETATM 3197  H2  SPC   418      37.720  -1.970 -10.332  1.00  0.00           H  
HETATM 3198  O   SPC   419      16.175  -3.145   3.833  1.00  0.00           O  
HETATM 3199  H1  SPC   419      15.648  -3.267   2.992  1.00  0.00           H  
HETATM 3200  H2  SPC   419      15.613  -3.402   4.619  1.00  0.00           H  
HETATM 3201  O   SPC   420     -46.820 -11.594  13.822  1.00  0.00           O  
HETATM 3202  H1  SPC   420     -47.117 -11.195  14.689  1.00  0.00           H  
HETATM 3203  H2  SPC   420     -47.197 -12.516  13.732  1.00  0.00           H  
HETATM 3204  O   SPC   421     -15.243 -26.776 -10.251  1.00  0.00           O  
HETATM 3205  H1  SPC   421     -15.270 -25.794 -10.064  1.00  0.00           H  
HETATM 3206  H2  SPC   421     -16.172 -27.110 -10.413  1.00  0.00           H  
HETATM 3207  O   SPC   422      31.017   2.071  -1.271  1.00  0.00           O  
HETATM 3208  H1  SPC   422      30.874   3.046  -1.446  1.00  0.00           H  
HETATM 3209  H2  SPC   422      30.493   1.534  -1.932  1.00  0.00           H  
HETATM 3210  O   SPC   423     -38.478  -9.740   3.554  1.00  0.00           O  
HETATM 3211  H1  SPC   423     -38.560  -9.663   2.561  1.00  0.00           H  
HETATM 3212  H2  SPC   423     -37.569  -9.437   3.839  1.00  0.00           H  
HETATM 3213  O   SPC   424      13.630 -18.122  -5.485  1.00  0.00           O  
HETATM 3214  H1  SPC   424      13.976 -17.932  -6.404  1.00  0.00           H  
HETATM 3215  H2  SPC   424      13.493 -17.260  -4.996  1.00  0.00           H  
HETATM 3216  O   SPC   425     -11.956   7.252  13.120  1.00  0.00           O  
HETATM 3217  H1  SPC   425     -11.420   7.760  13.794  1.00  0.00           H  
HETATM 3218  H2  SPC   425     -12.672   7.843  12.749  1.00  0.00           H  
HETATM 3219  O   SPC   426      15.010  -9.073   6.941  1.00  0.00           O  
HETATM 3220  H1  SPC   426      14.268  -8.419   7.089  1.00  0.00           H  
HETATM 3221  H2  SPC   426      14.928  -9.824   7.595  1.00  0.00           H  
HETATM 3222  O   SPC   427     -18.438  27.472  -5.653  1.00  0.00           O  
HETATM 3223  H1  SPC   427     -17.804  27.349  -6.417  1.00  0.00           H  
HETATM 3224  H2  SPC   427     -18.206  26.829  -4.922  1.00  0.00           H  
HETATM 3225  O   SPC   428     -30.395 -14.461  -0.148  1.00  0.00           O  
HETATM 3226  H1  SPC   428     -30.138 -15.007  -0.946  1.00  0.00           H  
HETATM 3227  H2  SPC   428     -30.168 -14.964   0.686  1.00  0.00           H  
HETATM 3228  O   SPC   429      29.408  10.961   3.331  1.00  0.00           O  
HETATM 3229  H1  SPC   429      30.209  10.586   2.863  1.00  0.00           H  
HETATM 3230  H2  SPC   429      28.615  10.914   2.724  1.00  0.00           H  
HETATM 3231  O   SPC   430     -49.742  -7.669  20.845  1.00  0.00           O  
HETATM 3232  H1  SPC   430     -50.700  -7.613  20.564  1.00  0.00           H  
HETATM 3233  H2  SPC   430     -49.599  -7.105  21.658  1.00  0.00           H  
HETATM 3234  O   SPC   431      14.023 -25.666  -2.144  1.00  0.00           O  
HETATM 3235  H1  SPC   431      13.107 -25.968  -1.881  1.00  0.00           H  
HETATM 3236  H2  SPC   431      14.112 -24.684  -1.974  1.00  0.00           H  
HETATM 3237  O   SPC   432     -10.363  23.072   3.475  1.00  0.00           O  
HETATM 3238  H1  SPC   432      -9.841  23.914   3.612  1.00  0.00           H  
HETATM 3239  H2  SPC   432      -9.867  22.303   3.878  1.00  0.00           H  
HETATM 3240  O   SPC   433     -21.142  14.161   3.311  1.00  0.00           O  
HETATM 3241  H1  SPC   433     -21.935  13.567   3.175  1.00  0.00           H  
HETATM 3242  H2  SPC   433     -20.309  13.668   3.059  1.00  0.00           H  
HETATM 3243  O   SPC   434      -6.810  -7.533  21.553  1.00  0.00           O  
HETATM 3244  H1  SPC   434      -7.194  -7.167  20.705  1.00  0.00           H  
HETATM 3245  H2  SPC   434      -7.168  -8.453  21.711  1.00  0.00           H  
HETATM 3246  O   SPC   435     -28.385  -8.379  13.171  1.00  0.00           O  
HETATM 3247  H1  SPC   435     -27.886  -9.000  13.774  1.00  0.00           H  
HETATM 3248  H2  SPC   435     -28.605  -7.538  13.666  1.00  0.00           H  
HETATM 3249  O   SPC   436       8.225  13.180  22.329  1.00  0.00           O  
HETATM 3250  H1  SPC   436       9.197  13.248  22.105  1.00  0.00           H  
HETATM 3251  H2  SPC   436       7.758  12.639  21.630  1.00  0.00           H  
HETATM 3252  O   SPC   437      20.407   7.273  -1.201  1.00  0.00           O  
HETATM 3253  H1  SPC   437      20.067   6.368  -1.457  1.00  0.00           H  
HETATM 3254  H2  SPC   437      20.748   7.743  -2.015  1.00  0.00           H  
HETATM 3255  O   SPC   438      22.884  13.045 -15.434  1.00  0.00           O  
HETATM 3256  H1  SPC   438      23.727  12.923 -15.958  1.00  0.00           H  
HETATM 3257  H2  SPC   438      22.951  12.539 -14.573  1.00  0.00           H  
HETATM 3258  O   SPC   439      23.693  -4.544 -26.306  1.00  0.00           O  
HETATM 3259  H1  SPC   439      23.525  -3.655 -25.880  1.00  0.00           H  
HETATM 3260  H2  SPC   439      23.942  -4.413 -27.265  1.00  0.00           H  
HETATM 3261  O   SPC   440     -11.769  -2.274 -19.684  1.00  0.00           O  
HETATM 3262  H1  SPC   440     -11.599  -3.217 -19.969  1.00  0.00           H  
HETATM 3263  H2  SPC   440     -12.718  -2.184 -19.382  1.00  0.00           H  
HETATM 3264  O   SPC   441     -19.292   8.711  11.890  1.00  0.00           O  
HETATM 3265  H1  SPC   441     -20.005   9.014  12.523  1.00  0.00           H  
HETATM 3266  H2  SPC   441     -19.429   7.745  11.672  1.00  0.00           H  
HETATM 3267  O   SPC   442      18.741   6.003  -6.790  1.00  0.00           O  
HETATM 3268  H1  SPC   442      17.817   5.841  -6.443  1.00  0.00           H  
HETATM 3269  H2  SPC   442      19.015   6.942  -6.583  1.00  0.00           H  
HETATM 3270  O   SPC   443     -28.709  11.487   9.301  1.00  0.00           O  
HETATM 3271  H1  SPC   443     -29.196  12.239   8.857  1.00  0.00           H  
HETATM 3272  H2  SPC   443     -27.734  11.549   9.087  1.00  0.00           H  
HETATM 3273  O   SPC   444       2.270   9.104 -22.592  1.00  0.00           O  
HETATM 3274  H1  SPC   444       1.506   8.997 -21.956  1.00  0.00           H  
HETATM 3275  H2  SPC   444       2.055   8.643 -23.453  1.00  0.00           H  
HETATM 3276  O   SPC   445     -18.117  11.160  12.544  1.00  0.00           O  
HETATM 3277  H1  SPC   445     -17.633  11.035  13.411  1.00  0.00           H  
HETATM 3278  H2  SPC   445     -18.528  10.293  12.264  1.00  0.00           H  
HETATM 3279  O   SPC   446       9.801   2.697 -36.031  1.00  0.00           O  
HETATM 3280  H1  SPC   446      10.651   3.183 -35.825  1.00  0.00           H  
HETATM 3281  H2  SPC   446       9.890   2.228 -36.909  1.00  0.00           H  
HETATM 3282  O   SPC   447      22.566  16.911  -0.253  1.00  0.00           O  
HETATM 3283  H1  SPC   447      22.452  15.964  -0.552  1.00  0.00           H  
HETATM 3284  H2  SPC   447      23.017  16.927   0.639  1.00  0.00           H  
HETATM 3285  O   SPC   448       4.136   5.521 -21.636  1.00  0.00           O  
HETATM 3286  H1  SPC   448       3.745   4.670 -21.988  1.00  0.00           H  
HETATM 3287  H2  SPC   448       3.410   6.080 -21.236  1.00  0.00           H  
HETATM 3288  O   SPC   449     -16.543  -0.497  -1.771  1.00  0.00           O  
HETATM 3289  H1  SPC   449     -16.313   0.423  -2.087  1.00  0.00           H  
HETATM 3290  H2  SPC   449     -17.306  -0.448  -1.126  1.00  0.00           H  
HETATM 3291  O   SPC   450      16.607  18.634  17.792  1.00  0.00           O  
HETATM 3292  H1  SPC   450      16.106  18.838  16.951  1.00  0.00           H  
HETATM 3293  H2  SPC   450      16.343  17.730  18.127  1.00  0.00           H  
HETATM 3294  O   SPC   451      19.321  24.670  12.414  1.00  0.00           O  
HETATM 3295  H1  SPC   451      20.031  24.935  11.761  1.00  0.00           H  
HETATM 3296  H2  SPC   451      18.886  25.491  12.783  1.00  0.00           H  
HETATM 3297  O   SPC   452      30.958  11.021  -0.688  1.00  0.00           O  
HETATM 3298  H1  SPC   452      31.127  10.643   0.222  1.00  0.00           H  
HETATM 3299  H2  SPC   452      31.259  10.367  -1.382  1.00  0.00           H  
HETATM 3300  O   SPC   453      -3.738 -13.900  17.642  1.00  0.00           O  
HETATM 3301  H1  SPC   453      -3.484 -13.238  16.937  1.00  0.00           H  
HETATM 3302  H2  SPC   453      -4.733 -13.921  17.737  1.00  0.00           H  
HETATM 3303  O   SPC   454     -15.808  12.096   6.387  1.00  0.00           O  
HETATM 3304  H1  SPC   454     -16.713  11.674   6.341  1.00  0.00           H  
HETATM 3305  H2  SPC   454     -15.854  13.025   6.020  1.00  0.00           H  
HETATM 3306  O   SPC   455       2.120  22.504   7.503  1.00  0.00           O  
HETATM 3307  H1  SPC   455       1.411  22.871   8.106  1.00  0.00           H  
HETATM 3308  H2  SPC   455       1.691  22.067   6.712  1.00  0.00           H  
HETATM 3309  O   SPC   456     -25.692   3.105   5.698  1.00  0.00           O  
HETATM 3310  H1  SPC   456     -25.222   2.227   5.786  1.00  0.00           H  
HETATM 3311  H2  SPC   456     -25.093   3.838   6.021  1.00  0.00           H  
HETATM 3312  O   SPC   457       7.909  24.834  -1.536  1.00  0.00           O  
HETATM 3313  H1  SPC   457       8.840  25.121  -1.761  1.00  0.00           H  
HETATM 3314  H2  SPC   457       7.847  23.837  -1.584  1.00  0.00           H  
HETATM 3315  O   SPC   458     -13.941 -24.034  -0.646  1.00  0.00           O  
HETATM 3316  H1  SPC   458     -14.076 -23.398  -1.405  1.00  0.00           H  
HETATM 3317  H2  SPC   458     -14.668 -24.721  -0.654  1.00  0.00           H  
HETATM 3318  O   SPC   459      10.370  -5.338  21.853  1.00  0.00           O  
HETATM 3319  H1  SPC   459      10.026  -6.118  21.331  1.00  0.00           H  
HETATM 3320  H2  SPC   459       9.759  -4.557  21.728  1.00  0.00           H  
HETATM 3321  O   SPC   460       3.920 -25.764   4.585  1.00  0.00           O  
HETATM 3322  H1  SPC   460       4.401 -26.489   4.092  1.00  0.00           H  
HETATM 3323  H2  SPC   460       3.531 -25.117   3.930  1.00  0.00           H  
HETATM 3324  O   SPC   461      41.231  -1.613 -13.595  1.00  0.00           O  
HETATM 3325  H1  SPC   461      42.061  -1.799 -13.069  1.00  0.00           H  
HETATM 3326  H2  SPC   461      41.472  -1.459 -14.554  1.00  0.00           H  
HETATM 3327  O   SPC   462      27.938  12.071 -18.339  1.00  0.00           O  
HETATM 3328  H1  SPC   462      28.643  12.614 -18.794  1.00  0.00           H  
HETATM 3329  H2  SPC   462      27.654  11.323 -18.939  1.00  0.00           H  
HETATM 3330  O   SPC   463      17.928 -22.450   8.255  1.00  0.00           O  
HETATM 3331  H1  SPC   463      18.700 -23.012   7.958  1.00  0.00           H  
HETATM 3332  H2  SPC   463      17.786 -21.707   7.601  1.00  0.00           H  
HETATM 3333  O   SPC   464     -41.327 -14.813  10.899  1.00  0.00           O  
HETATM 3334  H1  SPC   464     -42.050 -14.162  10.670  1.00  0.00           H  
HETATM 3335  H2  SPC   464     -40.691 -14.889  10.131  1.00  0.00           H  
HETATM 3336  O   SPC   465       8.113   1.449 -20.875  1.00  0.00           O  
HETATM 3337  H1  SPC   465       7.356   1.797 -20.321  1.00  0.00           H  
HETATM 3338  H2  SPC   465       8.944   1.962 -20.664  1.00  0.00           H  
HETATM 3339  O   SPC   466      24.071  10.720 -18.971  1.00  0.00           O  
HETATM 3340  H1  SPC   466      23.421  11.326 -19.430  1.00  0.00           H  
HETATM 3341  H2  SPC   466      24.399  11.156 -18.133  1.00  0.00           H  
HETATM 3342  O   SPC   467      -9.342   6.195  17.055  1.00  0.00           O  
HETATM 3343  H1  SPC   467      -9.121   6.583  17.949  1.00  0.00           H  
HETATM 3344  H2  SPC   467      -9.585   6.931  16.423  1.00  0.00           H  
HETATM 3345  O   SPC   468      20.104  21.706   9.137  1.00  0.00           O  
HETATM 3346  H1  SPC   468      20.624  21.529   8.302  1.00  0.00           H  
HETATM 3347  H2  SPC   468      20.708  21.625   9.929  1.00  0.00           H  
HETATM 3348  O   SPC   469      39.386 -13.959  -8.581  1.00  0.00           O  
HETATM 3349  H1  SPC   469      40.368 -14.127  -8.674  1.00  0.00           H  
HETATM 3350  H2  SPC   469      39.131 -13.165  -9.133  1.00  0.00           H  
HETATM 3351  O   SPC   470     -16.194 -14.106   8.249  1.00  0.00           O  
HETATM 3352  H1  SPC   470     -16.255 -13.409   7.534  1.00  0.00           H  
HETATM 3353  H2  SPC   470     -16.472 -13.712   9.124  1.00  0.00           H  
HETATM 3354  O   SPC   471      16.339  24.255   3.066  1.00  0.00           O  
HETATM 3355  H1  SPC   471      16.715  23.679   3.793  1.00  0.00           H  
HETATM 3356  H2  SPC   471      15.666  24.884   3.454  1.00  0.00           H  
HETATM 3357  O   SPC   472      20.382   2.231 -25.056  1.00  0.00           O  
HETATM 3358  H1  SPC   472      20.169   1.814 -25.940  1.00  0.00           H  
HETATM 3359  H2  SPC   472      19.903   1.737 -24.331  1.00  0.00           H  
HETATM 3360  O   SPC   473       1.939 -10.069   2.462  1.00  0.00           O  
HETATM 3361  H1  SPC   473       2.938 -10.019   2.450  1.00  0.00           H  
HETATM 3362  H2  SPC   473       1.654 -10.967   2.796  1.00  0.00           H  
HETATM 3363  O   SPC   474     -20.130   3.374   5.414  1.00  0.00           O  
HETATM 3364  H1  SPC   474     -19.177   3.625   5.584  1.00  0.00           H  
HETATM 3365  H2  SPC   474     -20.202   2.922   4.526  1.00  0.00           H  
HETATM 3366  O   SPC   475      46.400   8.040 -19.928  1.00  0.00           O  
HETATM 3367  H1  SPC   475      46.704   7.762 -20.840  1.00  0.00           H  
HETATM 3368  H2  SPC   475      47.114   8.587 -19.491  1.00  0.00           H  
HETATM 3369  O   SPC   476       6.708 -14.878   1.752  1.00  0.00           O  
HETATM 3370  H1  SPC   476       5.774 -14.522   1.710  1.00  0.00           H  
HETATM 3371  H2  SPC   476       7.066 -14.983   0.824  1.00  0.00           H  
HETATM 3372  O   SPC   477      14.297 -10.852  13.834  1.00  0.00           O  
HETATM 3373  H1  SPC   477      14.107 -10.193  13.106  1.00  0.00           H  
HETATM 3374  H2  SPC   477      15.182 -10.642  14.251  1.00  0.00           H  
HETATM 3375  O   SPC   478      16.920 -17.798  11.465  1.00  0.00           O  
HETATM 3376  H1  SPC   478      16.436 -18.657  11.636  1.00  0.00           H  
HETATM 3377  H2  SPC   478      17.244 -17.781  10.519  1.00  0.00           H  
HETATM 3378  O   SPC   479      -9.019 -24.471  -1.824  1.00  0.00           O  
HETATM 3379  H1  SPC   479      -9.594 -23.658  -1.911  1.00  0.00           H  
HETATM 3380  H2  SPC   479      -9.590 -25.262  -1.601  1.00  0.00           H  
HETATM 3381  O   SPC   480      11.594  18.742 -13.437  1.00  0.00           O  
HETATM 3382  H1  SPC   480      12.445  18.635 -13.953  1.00  0.00           H  
HETATM 3383  H2  SPC   480      11.582  18.093 -12.676  1.00  0.00           H  
HETATM 3384  O   SPC   481       9.061 -15.811   5.164  1.00  0.00           O  
HETATM 3385  H1  SPC   481       9.363 -15.100   4.529  1.00  0.00           H  
HETATM 3386  H2  SPC   481       9.226 -16.711   4.761  1.00  0.00           H  
HETATM 3387  O   SPC   482     -14.289  19.789 -11.207  1.00  0.00           O  
HETATM 3388  H1  SPC   482     -13.700  20.568 -11.424  1.00  0.00           H  
HETATM 3389  H2  SPC   482     -14.812  19.988 -10.378  1.00  0.00           H  
HETATM 3390  O   SPC   483       9.411  23.055   4.431  1.00  0.00           O  
HETATM 3391  H1  SPC   483       9.885  22.208   4.189  1.00  0.00           H  
HETATM 3392  H2  SPC   483       9.440  23.686   3.656  1.00  0.00           H  
HETATM 3393  O   SPC   484     -13.411 -13.560  16.803  1.00  0.00           O  
HETATM 3394  H1  SPC   484     -13.504 -14.068  15.947  1.00  0.00           H  
HETATM 3395  H2  SPC   484     -14.023 -13.951  17.491  1.00  0.00           H  
HETATM 3396  O   SPC   485     -15.910  14.439  -4.319  1.00  0.00           O  
HETATM 3397  H1  SPC   485     -14.912  14.397  -4.266  1.00  0.00           H  
HETATM 3398  H2  SPC   485     -16.179  14.957  -5.131  1.00  0.00           H  
HETATM 3399  O   SPC   486      -8.997  -5.696 -19.555  1.00  0.00           O  
HETATM 3400  H1  SPC   486      -8.866  -4.714 -19.694  1.00  0.00           H  
HETATM 3401  H2  SPC   486      -9.078  -5.885 -18.576  1.00  0.00           H  
HETATM 3402  O   SPC   487      20.808  -8.976 -14.202  1.00  0.00           O  
HETATM 3403  H1  SPC   487      20.362  -8.335 -14.827  1.00  0.00           H  
HETATM 3404  H2  SPC   487      21.425  -9.570 -14.718  1.00  0.00           H  
HETATM 3405  O   SPC   488      36.706  17.941  -6.261  1.00  0.00           O  
HETATM 3406  H1  SPC   488      37.045  18.511  -5.513  1.00  0.00           H  
HETATM 3407  H2  SPC   488      37.197  17.069  -6.265  1.00  0.00           H  
HETATM 3408  O   SPC   489     -11.373 -16.285 -18.468  1.00  0.00           O  
HETATM 3409  H1  SPC   489     -10.983 -16.049 -19.358  1.00  0.00           H  
HETATM 3410  H2  SPC   489     -12.362 -16.408 -18.560  1.00  0.00           H  
HETATM 3411  O   SPC   490     -25.728  -7.337  12.525  1.00  0.00           O  
HETATM 3412  H1  SPC   490     -24.811  -7.728  12.599  1.00  0.00           H  
HETATM 3413  H2  SPC   490     -26.183  -7.383  13.414  1.00  0.00           H  
HETATM 3414  O   SPC   491      -8.951  18.089   3.426  1.00  0.00           O  
HETATM 3415  H1  SPC   491      -8.286  18.143   4.172  1.00  0.00           H  
HETATM 3416  H2  SPC   491      -9.523  18.909   3.430  1.00  0.00           H  
HETATM 3417  O   SPC   492      -8.899   1.132 -16.889  1.00  0.00           O  
HETATM 3418  H1  SPC   492      -9.824   1.260 -17.247  1.00  0.00           H  
HETATM 3419  H2  SPC   492      -8.261   1.708 -17.399  1.00  0.00           H  
HETATM 3420  O   SPC   493      -2.567  -1.720 -22.382  1.00  0.00           O  
HETATM 3421  H1  SPC   493      -3.012  -2.527 -21.992  1.00  0.00           H  
HETATM 3422  H2  SPC   493      -3.260  -1.114 -22.771  1.00  0.00           H  
HETATM 3423  O   SPC   494     -31.170  10.125   9.679  1.00  0.00           O  
HETATM 3424  H1  SPC   494     -30.684   9.436  10.217  1.00  0.00           H  
HETATM 3425  H2  SPC   494     -30.544  10.870   9.449  1.00  0.00           H  
HETATM 3426  O   SPC   495     -22.247  16.531  -6.781  1.00  0.00           O  
HETATM 3427  H1  SPC   495     -22.501  16.888  -7.680  1.00  0.00           H  
HETATM 3428  H2  SPC   495     -22.089  15.546  -6.846  1.00  0.00           H  
HETATM 3429  O   SPC   496      16.459  -2.705 -12.694  1.00  0.00           O  
HETATM 3430  H1  SPC   496      15.669  -2.474 -13.262  1.00  0.00           H  
HETATM 3431  H2  SPC   496      16.190  -3.385 -12.011  1.00  0.00           H  
HETATM 3432  O   SPC   497      -1.997   5.978  15.985  1.00  0.00           O  
HETATM 3433  H1  SPC   497      -1.313   5.344  15.626  1.00  0.00           H  
HETATM 3434  H2  SPC   497      -2.891   5.529  16.001  1.00  0.00           H  
HETATM 3435  O   SPC   498      17.126 -12.577 -13.176  1.00  0.00           O  
HETATM 3436  H1  SPC   498      16.889 -13.000 -14.050  1.00  0.00           H  
HETATM 3437  H2  SPC   498      17.577 -11.700 -13.342  1.00  0.00           H  
HETATM 3438  O   SPC   499     -48.941   0.058  15.762  1.00  0.00           O  
HETATM 3439  H1  SPC   499     -49.138   0.442  16.664  1.00  0.00           H  
HETATM 3440  H2  SPC   499     -48.068  -0.427  15.789  1.00  0.00           H  
HETATM 3441  O   SPC   500     -28.845  -9.821   9.400  1.00  0.00           O  
HETATM 3442  H1  SPC   500     -27.948  -9.631   9.800  1.00  0.00           H  
HETATM 3443  H2  SPC   500     -29.543  -9.785  10.115  1.00  0.00           H  
HETATM 3444  O   SPC   501      52.380  -1.440 -21.183  1.00  0.00           O  
HETATM 3445  H1  SPC   501      52.639  -2.249 -21.711  1.00  0.00           H  
HETATM 3446  H2  SPC   501      53.161  -1.131 -20.642  1.00  0.00           H  
HETATM 3447  O   SPC   502      -5.229  -6.035 -20.043  1.00  0.00           O  
HETATM 3448  H1  SPC   502      -5.487  -5.357 -19.355  1.00  0.00           H  
HETATM 3449  H2  SPC   502      -6.054  -6.437 -20.441  1.00  0.00           H  
HETATM 3450  O   SPC   503      34.692   0.287 -13.067  1.00  0.00           O  
HETATM 3451  H1  SPC   503      34.005   0.954 -12.777  1.00  0.00           H  
HETATM 3452  H2  SPC   503      34.247  -0.586 -13.266  1.00  0.00           H  
HETATM 3453  O   SPC   504      44.683  11.869  -8.891  1.00  0.00           O  
HETATM 3454  H1  SPC   504      44.798  10.887  -8.740  1.00  0.00           H  
HETATM 3455  H2  SPC   504      45.117  12.374  -8.144  1.00  0.00           H  
HETATM 3456  O   SPC   505      39.876  -9.551 -10.308  1.00  0.00           O  
HETATM 3457  H1  SPC   505      40.143 -10.014  -9.463  1.00  0.00           H  
HETATM 3458  H2  SPC   505      39.795  -8.569 -10.138  1.00  0.00           H  
HETATM 3459  O   SPC   506      39.043  -9.137 -16.120  1.00  0.00           O  
HETATM 3460  H1  SPC   506      38.552  -8.332 -15.788  1.00  0.00           H  
HETATM 3461  H2  SPC   506      38.742  -9.351 -17.050  1.00  0.00           H  
HETATM 3462  O   SPC   507     -26.112  -3.176   1.239  1.00  0.00           O  
HETATM 3463  H1  SPC   507     -26.193  -3.063   0.249  1.00  0.00           H  
HETATM 3464  H2  SPC   507     -27.020  -3.129   1.656  1.00  0.00           H  
HETATM 3465  O   SPC   508     -22.821   3.037   5.231  1.00  0.00           O  
HETATM 3466  H1  SPC   508     -21.830   3.071   5.358  1.00  0.00           H  
HETATM 3467  H2  SPC   508     -23.200   2.280   5.764  1.00  0.00           H  
HETATM 3468  O   SPC   509      -1.914 -21.774  -3.656  1.00  0.00           O  
HETATM 3469  H1  SPC   509      -2.384 -22.501  -3.155  1.00  0.00           H  
HETATM 3470  H2  SPC   509      -1.694 -22.094  -4.578  1.00  0.00           H  
HETATM 3471  O   SPC   510     -10.143  16.677 -13.949  1.00  0.00           O  
HETATM 3472  H1  SPC   510     -10.477  16.867 -13.026  1.00  0.00           H  
HETATM 3473  H2  SPC   510      -9.494  15.916 -13.918  1.00  0.00           H  
HETATM 3474  O   SPC   511     -15.014  22.517   1.562  1.00  0.00           O  
HETATM 3475  H1  SPC   511     -15.451  22.207   2.406  1.00  0.00           H  
HETATM 3476  H2  SPC   511     -15.703  22.922   0.960  1.00  0.00           H  
HETATM 3477  O   SPC   512     -18.655  18.800   2.624  1.00  0.00           O  
HETATM 3478  H1  SPC   512     -18.250  18.151   1.981  1.00  0.00           H  
HETATM 3479  H2  SPC   512     -19.253  18.311   3.260  1.00  0.00           H  
HETATM 3480  O   SPC   513      16.047  -7.463  -2.660  1.00  0.00           O  
HETATM 3481  H1  SPC   513      15.964  -6.849  -1.875  1.00  0.00           H  
HETATM 3482  H2  SPC   513      16.312  -8.374  -2.345  1.00  0.00           H  
HETATM 3483  O   SPC   514     -31.818  -6.828  17.090  1.00  0.00           O  
HETATM 3484  H1  SPC   514     -31.483  -7.711  17.419  1.00  0.00           H  
HETATM 3485  H2  SPC   514     -31.087  -6.148  17.157  1.00  0.00           H  
HETATM 3486  O   SPC   515       7.879  -3.027 -24.362  1.00  0.00           O  
HETATM 3487  H1  SPC   515       8.852  -2.809 -24.291  1.00  0.00           H  
HETATM 3488  H2  SPC   515       7.361  -2.190 -24.541  1.00  0.00           H  
HETATM 3489  O   SPC   516      -0.973  -7.453  23.540  1.00  0.00           O  
HETATM 3490  H1  SPC   516      -1.075  -7.398  22.547  1.00  0.00           H  
HETATM 3491  H2  SPC   516      -0.590  -8.343  23.787  1.00  0.00           H  
HETATM 3492  O   SPC   517      10.364 -16.833  -2.972  1.00  0.00           O  
HETATM 3493  H1  SPC   517      10.084 -17.444  -2.232  1.00  0.00           H  
HETATM 3494  H2  SPC   517       9.595 -16.247  -3.229  1.00  0.00           H  
HETATM 3495  O   SPC   518      20.619  -2.625  10.071  1.00  0.00           O  
HETATM 3496  H1  SPC   518      20.380  -1.739  10.467  1.00  0.00           H  
HETATM 3497  H2  SPC   518      20.982  -2.491   9.149  1.00  0.00           H  
HETATM 3498  O   SPC   519     -11.473 -25.571  -0.992  1.00  0.00           O  
HETATM 3499  H1  SPC   519     -12.430 -25.298  -1.091  1.00  0.00           H  
HETATM 3500  H2  SPC   519     -11.332 -25.972  -0.087  1.00  0.00           H  
HETATM 3501  O   SPC   520     -16.566  -7.648  -8.532  1.00  0.00           O  
HETATM 3502  H1  SPC   520     -16.798  -7.847  -9.484  1.00  0.00           H  
HETATM 3503  H2  SPC   520     -15.984  -6.836  -8.493  1.00  0.00           H  
HETATM 3504  O   SPC   521      31.795  -4.846 -15.074  1.00  0.00           O  
HETATM 3505  H1  SPC   521      31.127  -4.727 -14.340  1.00  0.00           H  
HETATM 3506  H2  SPC   521      31.608  -5.699 -15.561  1.00  0.00           H  
HETATM 3507  O   SPC   522      19.960 -24.194   8.257  1.00  0.00           O  
HETATM 3508  H1  SPC   522      20.881 -24.357   8.611  1.00  0.00           H  
HETATM 3509  H2  SPC   522      19.294 -24.681   8.822  1.00  0.00           H  
HETATM 3510  O   SPC   523      39.535  -2.367 -22.040  1.00  0.00           O  
HETATM 3511  H1  SPC   523      39.736  -2.465 -23.015  1.00  0.00           H  
HETATM 3512  H2  SPC   523      39.255  -1.426 -21.850  1.00  0.00           H  
HETATM 3513  O   SPC   524      21.964  -1.956 -19.730  1.00  0.00           O  
HETATM 3514  H1  SPC   524      21.281  -2.613 -19.411  1.00  0.00           H  
HETATM 3515  H2  SPC   524      22.849  -2.166 -19.315  1.00  0.00           H  
HETATM 3516  O   SPC   525       8.726 -13.323  21.025  1.00  0.00           O  
HETATM 3517  H1  SPC   525       9.264 -13.764  20.306  1.00  0.00           H  
HETATM 3518  H2  SPC   525       9.302 -12.673  21.521  1.00  0.00           H  
HETATM 3519  O   SPC   526      -5.857   1.243 -12.098  1.00  0.00           O  
HETATM 3520  H1  SPC   526      -6.693   1.172 -12.643  1.00  0.00           H  
HETATM 3521  H2  SPC   526      -5.986   0.770 -11.227  1.00  0.00           H  
HETATM 3522  O   SPC   527      30.417 -16.638  -2.468  1.00  0.00           O  
HETATM 3523  H1  SPC   527      31.400 -16.644  -2.283  1.00  0.00           H  
HETATM 3524  H2  SPC   527      29.916 -16.608  -1.603  1.00  0.00           H  
HETATM 3525  O   SPC   528      21.019   0.783 -27.400  1.00  0.00           O  
HETATM 3526  H1  SPC   528      21.570   0.065 -26.973  1.00  0.00           H  
HETATM 3527  H2  SPC   528      21.585   1.298 -28.044  1.00  0.00           H  
HETATM 3528  O   SPC   529      -6.258 -19.210  -9.287  1.00  0.00           O  
HETATM 3529  H1  SPC   529      -6.769 -20.038  -9.058  1.00  0.00           H  
HETATM 3530  H2  SPC   529      -5.918 -18.786  -8.447  1.00  0.00           H  
HETATM 3531  O   SPC   530     -22.973   5.711  11.635  1.00  0.00           O  
HETATM 3532  H1  SPC   530     -23.440   5.850  12.508  1.00  0.00           H  
HETATM 3533  H2  SPC   530     -23.065   4.755  11.356  1.00  0.00           H  
HETATM 3534  O   SPC   531      22.094 -18.697  11.271  1.00  0.00           O  
HETATM 3535  H1  SPC   531      21.341 -19.222  10.873  1.00  0.00           H  
HETATM 3536  H2  SPC   531      22.843 -18.639  10.612  1.00  0.00           H  
HETATM 3537  O   SPC   532      30.728 -11.014 -13.041  1.00  0.00           O  
HETATM 3538  H1  SPC   532      30.772 -11.547 -13.886  1.00  0.00           H  
HETATM 3539  H2  SPC   532      29.843 -11.162 -12.600  1.00  0.00           H  
HETATM 3540  O   SPC   533      41.716 -12.916  -4.433  1.00  0.00           O  
HETATM 3541  H1  SPC   533      41.101 -13.449  -3.852  1.00  0.00           H  
HETATM 3542  H2  SPC   533      42.067 -12.133  -3.918  1.00  0.00           H  
HETATM 3543  O   SPC   534      -3.559   0.720 -17.302  1.00  0.00           O  
HETATM 3544  H1  SPC   534      -3.403   0.274 -18.183  1.00  0.00           H  
HETATM 3545  H2  SPC   534      -4.379   0.339 -16.876  1.00  0.00           H  
HETATM 3546  O   SPC   535      11.324   3.875  -5.788  1.00  0.00           O  
HETATM 3547  H1  SPC   535      11.263   4.187  -6.736  1.00  0.00           H  
HETATM 3548  H2  SPC   535      10.419   3.592  -5.470  1.00  0.00           H  
HETATM 3549  O   SPC   536      28.205  -1.613  -2.765  1.00  0.00           O  
HETATM 3550  H1  SPC   536      28.449  -2.431  -3.286  1.00  0.00           H  
HETATM 3551  H2  SPC   536      28.635  -1.651  -1.863  1.00  0.00           H  
HETATM 3552  O   SPC   537       8.077 -14.454  -7.984  1.00  0.00           O  
HETATM 3553  H1  SPC   537       8.684 -13.686  -7.778  1.00  0.00           H  
HETATM 3554  H2  SPC   537       7.728 -14.841  -7.131  1.00  0.00           H  
HETATM 3555  O   SPC   538      11.796  23.474   7.457  1.00  0.00           O  
HETATM 3556  H1  SPC   538      11.669  22.619   6.954  1.00  0.00           H  
HETATM 3557  H2  SPC   538      10.970  23.678   7.982  1.00  0.00           H  
HETATM 3558  O   SPC   539      32.229   7.172  -1.986  1.00  0.00           O  
HETATM 3559  H1  SPC   539      32.870   7.521  -1.303  1.00  0.00           H  
HETATM 3560  H2  SPC   539      32.039   7.886  -2.660  1.00  0.00           H  
HETATM 3561  O   SPC   540      -1.024   1.932 -19.962  1.00  0.00           O  
HETATM 3562  H1  SPC   540      -1.957   2.179 -20.221  1.00  0.00           H  
HETATM 3563  H2  SPC   540      -0.386   2.610 -20.329  1.00  0.00           H  
HETATM 3564  O   SPC   541      -5.528  11.939  -6.224  1.00  0.00           O  
HETATM 3565  H1  SPC   541      -4.979  12.312  -5.476  1.00  0.00           H  
HETATM 3566  H2  SPC   541      -5.108  12.181  -7.099  1.00  0.00           H  
HETATM 3567  O   SPC   542     -30.091  11.131   6.113  1.00  0.00           O  
HETATM 3568  H1  SPC   542     -29.468  10.443   6.485  1.00  0.00           H  
HETATM 3569  H2  SPC   542     -30.205  11.871   6.775  1.00  0.00           H  
HETATM 3570  O   SPC   543     -28.928  -4.508  -3.685  1.00  0.00           O  
HETATM 3571  H1  SPC   543     -27.951  -4.314  -3.604  1.00  0.00           H  
HETATM 3572  H2  SPC   543     -29.439  -3.905  -3.071  1.00  0.00           H  
HETATM 3573  O   SPC   544     -40.981   4.089   5.669  1.00  0.00           O  
HETATM 3574  H1  SPC   544     -41.584   4.874   5.529  1.00  0.00           H  
HETATM 3575  H2  SPC   544     -40.256   4.336   6.311  1.00  0.00           H  
HETATM 3576  O   SPC   545     -12.298 -13.824 -10.184  1.00  0.00           O  
HETATM 3577  H1  SPC   545     -11.560 -14.017  -9.537  1.00  0.00           H  
HETATM 3578  H2  SPC   545     -12.945 -13.184  -9.770  1.00  0.00           H  
HETATM 3579  O   SPC   546     -31.615  -1.086  14.653  1.00  0.00           O  
HETATM 3580  H1  SPC   546     -31.922  -0.283  14.142  1.00  0.00           H  
HETATM 3581  H2  SPC   546     -30.813  -0.846  15.200  1.00  0.00           H  
HETATM 3582  O   SPC   547       0.635   3.753 -21.208  1.00  0.00           O  
HETATM 3583  H1  SPC   547       0.445   4.732 -21.282  1.00  0.00           H  
HETATM 3584  H2  SPC   547       1.265   3.592 -20.448  1.00  0.00           H  
HETATM 3585  O   SPC   548     -46.768   2.815  13.072  1.00  0.00           O  
HETATM 3586  H1  SPC   548     -46.666   3.663  13.592  1.00  0.00           H  
HETATM 3587  H2  SPC   548     -46.347   2.922  12.172  1.00  0.00           H  
HETATM 3588  O   SPC   549      34.909 -12.742 -12.560  1.00  0.00           O  
HETATM 3589  H1  SPC   549      34.086 -12.497 -12.048  1.00  0.00           H  
HETATM 3590  H2  SPC   549      35.463 -13.374 -12.017  1.00  0.00           H  
HETATM 3591  O   SPC   550     -24.782  -4.632  12.315  1.00  0.00           O  
HETATM 3592  H1  SPC   550     -24.679  -4.438  13.290  1.00  0.00           H  
HETATM 3593  H2  SPC   550     -25.415  -5.395  12.192  1.00  0.00           H  
HETATM 3594  O   SPC   551      11.979  -8.240 -21.121  1.00  0.00           O  
HETATM 3595  H1  SPC   551      12.799  -7.971 -20.616  1.00  0.00           H  
HETATM 3596  H2  SPC   551      11.200  -8.281 -20.495  1.00  0.00           H  
HETATM 3597  O   SPC   552      34.526  -3.808 -20.582  1.00  0.00           O  
HETATM 3598  H1  SPC   552      34.152  -4.314 -21.360  1.00  0.00           H  
HETATM 3599  H2  SPC   552      34.194  -2.865 -20.606  1.00  0.00           H  
HETATM 3600  O   SPC   553      -5.525  22.049 -10.471  1.00  0.00           O  
HETATM 3601  H1  SPC   553      -5.202  22.941 -10.786  1.00  0.00           H  
HETATM 3602  H2  SPC   553      -5.000  21.326 -10.919  1.00  0.00           H  
HETATM 3603  O   SPC   554      18.714   7.197 -29.462  1.00  0.00           O  
HETATM 3604  H1  SPC   554      18.689   7.358 -28.475  1.00  0.00           H  
HETATM 3605  H2  SPC   554      19.546   7.600 -29.845  1.00  0.00           H  
HETATM 3606  O   SPC   555      19.545  10.537 -24.898  1.00  0.00           O  
HETATM 3607  H1  SPC   555      19.065   9.727 -24.561  1.00  0.00           H  
HETATM 3608  H2  SPC   555      20.094  10.291 -25.697  1.00  0.00           H  
HETATM 3609  O   SPC   556      29.116   3.196 -31.342  1.00  0.00           O  
HETATM 3610  H1  SPC   556      29.012   2.238 -31.608  1.00  0.00           H  
HETATM 3611  H2  SPC   556      29.385   3.736 -32.139  1.00  0.00           H  
HETATM 3612  O   SPC   557      42.946   3.749  -9.312  1.00  0.00           O  
HETATM 3613  H1  SPC   557      42.795   3.673 -10.298  1.00  0.00           H  
HETATM 3614  H2  SPC   557      42.652   4.652  -8.999  1.00  0.00           H  
HETATM 3615  O   SPC   558     -46.284  -0.996   7.983  1.00  0.00           O  
HETATM 3616  H1  SPC   558     -45.371  -1.334   8.213  1.00  0.00           H  
HETATM 3617  H2  SPC   558     -46.828  -0.909   8.818  1.00  0.00           H  
HETATM 3618  O   SPC   559     -10.693  16.658 -20.136  1.00  0.00           O  
HETATM 3619  H1  SPC   559     -11.688  16.567 -20.093  1.00  0.00           H  
HETATM 3620  H2  SPC   559     -10.456  17.492 -20.635  1.00  0.00           H  
HETATM 3621  O   SPC   560      16.570 -28.411   3.682  1.00  0.00           O  
HETATM 3622  H1  SPC   560      16.951 -28.654   4.574  1.00  0.00           H  
HETATM 3623  H2  SPC   560      16.772 -27.452   3.483  1.00  0.00           H  
HETATM 3624  O   SPC   561     -22.497  20.703  -1.253  1.00  0.00           O  
HETATM 3625  H1  SPC   561     -21.638  20.738  -1.765  1.00  0.00           H  
HETATM 3626  H2  SPC   561     -23.169  20.170  -1.767  1.00  0.00           H  
HETATM 3627  O   SPC   562     -14.641  -3.209  24.779  1.00  0.00           O  
HETATM 3628  H1  SPC   562     -15.472  -2.664  24.885  1.00  0.00           H  
HETATM 3629  H2  SPC   562     -13.883  -2.757  25.249  1.00  0.00           H  
HETATM 3630  O   SPC   563      15.730 -10.063   0.939  1.00  0.00           O  
HETATM 3631  H1  SPC   563      15.129  -9.550   1.552  1.00  0.00           H  
HETATM 3632  H2  SPC   563      15.186 -10.703   0.397  1.00  0.00           H  
HETATM 3633  O   SPC   564      -8.196   0.524 -14.167  1.00  0.00           O  
HETATM 3634  H1  SPC   564      -8.345   0.870 -15.093  1.00  0.00           H  
HETATM 3635  H2  SPC   564      -9.078   0.360 -13.726  1.00  0.00           H  
HETATM 3636  O   SPC   565      14.461  13.903  16.656  1.00  0.00           O  
HETATM 3637  H1  SPC   565      13.694  14.074  16.038  1.00  0.00           H  
HETATM 3638  H2  SPC   565      14.186  13.243  17.354  1.00  0.00           H  
HETATM 3639  O   SPC   566      10.397 -13.781 -18.504  1.00  0.00           O  
HETATM 3640  H1  SPC   566      11.034 -13.030 -18.676  1.00  0.00           H  
HETATM 3641  H2  SPC   566       9.600 -13.687 -19.100  1.00  0.00           H  
HETATM 3642  O   SPC   567     -37.104  -1.272  17.009  1.00  0.00           O  
HETATM 3643  H1  SPC   567     -36.896  -2.092  17.542  1.00  0.00           H  
HETATM 3644  H2  SPC   567     -37.316  -1.531  16.067  1.00  0.00           H  
HETATM 3645  O   SPC   568       7.475  16.035  -8.942  1.00  0.00           O  
HETATM 3646  H1  SPC   568       6.975  15.620  -8.182  1.00  0.00           H  
HETATM 3647  H2  SPC   568       7.834  15.316  -9.537  1.00  0.00           H  
HETATM 3648  O   SPC   569      34.668   3.713 -13.942  1.00  0.00           O  
HETATM 3649  H1  SPC   569      34.650   4.326 -14.731  1.00  0.00           H  
HETATM 3650  H2  SPC   569      35.398   3.994 -13.318  1.00  0.00           H  
HETATM 3651  O   SPC   570       3.532   2.009  24.139  1.00  0.00           O  
HETATM 3652  H1  SPC   570       3.172   1.802  25.048  1.00  0.00           H  
HETATM 3653  H2  SPC   570       4.294   1.395  23.934  1.00  0.00           H  
HETATM 3654  O   SPC   571     -31.174   6.003  -3.120  1.00  0.00           O  
HETATM 3655  H1  SPC   571     -31.905   6.627  -2.842  1.00  0.00           H  
HETATM 3656  H2  SPC   571     -31.570   5.210  -3.582  1.00  0.00           H  
HETATM 3657  O   SPC   572       8.647  -6.205 -12.730  1.00  0.00           O  
HETATM 3658  H1  SPC   572       7.953  -5.687 -12.230  1.00  0.00           H  
HETATM 3659  H2  SPC   572       8.207  -6.935 -13.253  1.00  0.00           H  
HETATM 3660  O   SPC   573     -37.606  -2.112   2.892  1.00  0.00           O  
HETATM 3661  H1  SPC   573     -38.453  -2.592   3.121  1.00  0.00           H  
HETATM 3662  H2  SPC   573     -36.935  -2.255   3.619  1.00  0.00           H  
HETATM 3663  O   SPC   574      28.389  -1.510 -15.156  1.00  0.00           O  
HETATM 3664  H1  SPC   574      27.621  -1.371 -14.530  1.00  0.00           H  
HETATM 3665  H2  SPC   574      28.549  -0.673 -15.679  1.00  0.00           H  
HETATM 3666  O   SPC   575     -22.892   4.812  21.144  1.00  0.00           O  
HETATM 3667  H1  SPC   575     -22.980   5.538  21.826  1.00  0.00           H  
HETATM 3668  H2  SPC   575     -23.042   5.193  20.231  1.00  0.00           H  
HETATM 3669  O   SPC   576      25.155  11.115 -14.748  1.00  0.00           O  
HETATM 3670  H1  SPC   576      25.962  11.655 -14.509  1.00  0.00           H  
HETATM 3671  H2  SPC   576      25.353  10.562 -15.558  1.00  0.00           H  
HETATM 3672  O   SPC   577     -32.199 -18.456   3.908  1.00  0.00           O  
HETATM 3673  H1  SPC   577     -31.937 -17.812   3.189  1.00  0.00           H  
HETATM 3674  H2  SPC   577     -32.642 -19.253   3.496  1.00  0.00           H  
HETATM 3675  O   SPC   578       1.631   3.001 -31.212  1.00  0.00           O  
HETATM 3676  H1  SPC   578       0.847   2.566 -30.767  1.00  0.00           H  
HETATM 3677  H2  SPC   578       2.034   2.366 -31.871  1.00  0.00           H  
HETATM 3678  O   SPC   579      -9.697  13.322 -17.292  1.00  0.00           O  
HETATM 3679  H1  SPC   579      -9.454  14.272 -17.096  1.00  0.00           H  
HETATM 3680  H2  SPC   579     -10.692  13.237 -17.346  1.00  0.00           H  
HETATM 3681  O   SPC   580      -0.272   1.580 -30.117  1.00  0.00           O  
HETATM 3682  H1  SPC   580      -1.105   1.212 -30.530  1.00  0.00           H  
HETATM 3683  H2  SPC   580      -0.468   1.886 -29.186  1.00  0.00           H  
HETATM 3684  O   SPC   581      17.690   5.969 -12.763  1.00  0.00           O  
HETATM 3685  H1  SPC   581      16.767   5.941 -12.379  1.00  0.00           H  
HETATM 3686  H2  SPC   581      18.000   6.919 -12.816  1.00  0.00           H  
HETATM 3687  O   SPC   582     -10.214 -18.072 -16.787  1.00  0.00           O  
HETATM 3688  H1  SPC   582      -9.637 -17.504 -16.201  1.00  0.00           H  
HETATM 3689  H2  SPC   582     -10.705 -17.491 -17.436  1.00  0.00           H  
HETATM 3690  O   SPC   583      47.760   6.651 -11.190  1.00  0.00           O  
HETATM 3691  H1  SPC   583      48.079   7.557 -10.911  1.00  0.00           H  
HETATM 3692  H2  SPC   583      47.746   6.043 -10.396  1.00  0.00           H  
HETATM 3693  O   SPC   584     -19.174   7.794  -5.394  1.00  0.00           O  
HETATM 3694  H1  SPC   584     -19.523   6.953  -5.806  1.00  0.00           H  
HETATM 3695  H2  SPC   584     -19.458   7.839  -4.436  1.00  0.00           H  
HETATM 3696  O   SPC   585      16.141  -7.195 -17.605  1.00  0.00           O  
HETATM 3697  H1  SPC   585      15.830  -6.335 -17.200  1.00  0.00           H  
HETATM 3698  H2  SPC   585      17.131  -7.159 -17.745  1.00  0.00           H  
HETATM 3699  O   SPC   586      -5.723  -7.377  26.127  1.00  0.00           O  
HETATM 3700  H1  SPC   586      -4.858  -7.701  25.744  1.00  0.00           H  
HETATM 3701  H2  SPC   586      -5.863  -7.789  27.028  1.00  0.00           H  
HETATM 3702  O   SPC   587     -21.721  12.771  11.143  1.00  0.00           O  
HETATM 3703  H1  SPC   587     -20.838  13.045  10.761  1.00  0.00           H  
HETATM 3704  H2  SPC   587     -21.865  11.795  10.980  1.00  0.00           H  
HETATM 3705  O   SPC   588      30.872   1.104 -22.481  1.00  0.00           O  
HETATM 3706  H1  SPC   588      31.084   2.081 -22.456  1.00  0.00           H  
HETATM 3707  H2  SPC   588      30.032   0.958 -23.004  1.00  0.00           H  
HETATM 3708  O   SPC   589      14.920  -3.112   1.374  1.00  0.00           O  
HETATM 3709  H1  SPC   589      14.610  -2.214   1.686  1.00  0.00           H  
HETATM 3710  H2  SPC   589      14.149  -3.749   1.373  1.00  0.00           H  
HETATM 3711  O   SPC   590      25.678  11.605   2.195  1.00  0.00           O  
HETATM 3712  H1  SPC   590      26.294  10.851   1.967  1.00  0.00           H  
HETATM 3713  H2  SPC   590      26.076  12.467   1.878  1.00  0.00           H  
HETATM 3714  O   SPC   591     -34.720 -12.852  14.003  1.00  0.00           O  
HETATM 3715  H1  SPC   591     -35.344 -13.387  14.572  1.00  0.00           H  
HETATM 3716  H2  SPC   591     -34.213 -12.209  14.577  1.00  0.00           H  
HETATM 3717  O   SPC   592     -36.539  14.714   0.315  1.00  0.00           O  
HETATM 3718  H1  SPC   592     -35.660  14.987  -0.074  1.00  0.00           H  
HETATM 3719  H2  SPC   592     -37.281  15.127  -0.213  1.00  0.00           H  
HETATM 3720  O   SPC   593     -27.490 -16.024  -0.494  1.00  0.00           O  
HETATM 3721  H1  SPC   593     -27.384 -16.125  -1.483  1.00  0.00           H  
HETATM 3722  H2  SPC   593     -27.175 -15.117  -0.215  1.00  0.00           H  
HETATM 3723  O   SPC   594       3.866 -18.628  -8.823  1.00  0.00           O  
HETATM 3724  H1  SPC   594       4.011 -17.853  -8.209  1.00  0.00           H  
HETATM 3725  H2  SPC   594       2.925 -18.616  -9.160  1.00  0.00           H  
HETATM 3726  O   SPC   595      -3.476   0.100  14.381  1.00  0.00           O  
HETATM 3727  H1  SPC   595      -3.010  -0.259  15.190  1.00  0.00           H  
HETATM 3728  H2  SPC   595      -3.046   0.958  14.101  1.00  0.00           H  
HETATM 3729  O   SPC   596      -2.224  21.700  -8.609  1.00  0.00           O  
HETATM 3730  H1  SPC   596      -2.592  21.654  -7.680  1.00  0.00           H  
HETATM 3731  H2  SPC   596      -2.121  22.657  -8.880  1.00  0.00           H  
HETATM 3732  O   SPC   597      -8.087  -8.502 -24.400  1.00  0.00           O  
HETATM 3733  H1  SPC   597      -9.067  -8.693 -24.453  1.00  0.00           H  
HETATM 3734  H2  SPC   597      -7.578  -9.363 -24.411  1.00  0.00           H  
HETATM 3735  O   SPC   598     -12.030   0.032  21.277  1.00  0.00           O  
HETATM 3736  H1  SPC   598     -11.553  -0.458  20.548  1.00  0.00           H  
HETATM 3737  H2  SPC   598     -12.548  -0.619  21.832  1.00  0.00           H  
HETATM 3738  O   SPC   599      -8.695  16.617  15.035  1.00  0.00           O  
HETATM 3739  H1  SPC   599      -8.390  15.736  14.674  1.00  0.00           H  
HETATM 3740  H2  SPC   599      -9.400  16.996  14.437  1.00  0.00           H  
HETATM 3741  O   SPC   600      10.539  18.989  -6.512  1.00  0.00           O  
HETATM 3742  H1  SPC   600      10.457  19.780  -7.118  1.00  0.00           H  
HETATM 3743  H2  SPC   600       9.635  18.587  -6.365  1.00  0.00           H  
HETATM 3744  O   SPC   601      12.198  24.525   1.734  1.00  0.00           O  
HETATM 3745  H1  SPC   601      12.797  25.311   1.584  1.00  0.00           H  
HETATM 3746  H2  SPC   601      11.985  24.095   0.857  1.00  0.00           H  
HETATM 3747  O   SPC   602      -2.052   2.732  24.058  1.00  0.00           O  
HETATM 3748  H1  SPC   602      -1.609   2.457  23.205  1.00  0.00           H  
HETATM 3749  H2  SPC   602      -3.032   2.857  23.899  1.00  0.00           H  
HETATM 3750  O   SPC   603     -15.579 -17.303  -6.584  1.00  0.00           O  
HETATM 3751  H1  SPC   603     -15.759 -17.603  -5.647  1.00  0.00           H  
HETATM 3752  H2  SPC   603     -16.390 -17.466  -7.147  1.00  0.00           H  
HETATM 3753  O   SPC   604      -7.044  17.880 -14.748  1.00  0.00           O  
HETATM 3754  H1  SPC   604      -7.538  18.002 -15.609  1.00  0.00           H  
HETATM 3755  H2  SPC   604      -7.384  17.063 -14.282  1.00  0.00           H  
HETATM 3756  O   SPC   605     -18.919  12.705  10.426  1.00  0.00           O  
HETATM 3757  H1  SPC   605     -18.741  12.190  11.265  1.00  0.00           H  
HETATM 3758  H2  SPC   605     -18.057  13.056  10.061  1.00  0.00           H  
HETATM 3759  O   SPC   606      26.238  20.365   7.373  1.00  0.00           O  
HETATM 3760  H1  SPC   606      26.642  21.261   7.189  1.00  0.00           H  
HETATM 3761  H2  SPC   606      26.584  20.017   8.244  1.00  0.00           H  
HETATM 3762  O   SPC   607     -48.000   8.768  12.765  1.00  0.00           O  
HETATM 3763  H1  SPC   607     -47.174   9.051  12.278  1.00  0.00           H  
HETATM 3764  H2  SPC   607     -48.768   8.732  12.125  1.00  0.00           H  
HETATM 3765  O   SPC   608      -1.902   2.604 -14.288  1.00  0.00           O  
HETATM 3766  H1  SPC   608      -2.155   1.960 -13.566  1.00  0.00           H  
HETATM 3767  H2  SPC   608      -2.678   3.203 -14.487  1.00  0.00           H  
HETATM 3768  O   SPC   609      -6.579  16.700 -20.209  1.00  0.00           O  
HETATM 3769  H1  SPC   609      -7.077  16.660 -21.075  1.00  0.00           H  
HETATM 3770  H2  SPC   609      -6.158  15.811 -20.026  1.00  0.00           H  
HETATM 3771  O   SPC   610      23.608  -0.885 -30.060  1.00  0.00           O  
HETATM 3772  H1  SPC   610      22.885  -1.379 -29.578  1.00  0.00           H  
HETATM 3773  H2  SPC   610      23.522   0.095 -29.877  1.00  0.00           H  
HETATM 3774  O   SPC   611      57.764   1.784 -17.603  1.00  0.00           O  
HETATM 3775  H1  SPC   611      57.379   2.708 -17.607  1.00  0.00           H  
HETATM 3776  H2  SPC   611      58.757   1.837 -17.704  1.00  0.00           H  
HETATM 3777  O   SPC   612     -36.692  -7.182   7.562  1.00  0.00           O  
HETATM 3778  H1  SPC   612     -37.265  -7.978   7.754  1.00  0.00           H  
HETATM 3779  H2  SPC   612     -36.723  -6.976   6.584  1.00  0.00           H  
HETATM 3780  O   SPC   613     -14.553  10.300   8.267  1.00  0.00           O  
HETATM 3781  H1  SPC   613     -15.269   9.603   8.235  1.00  0.00           H  
HETATM 3782  H2  SPC   613     -14.720  10.982   7.554  1.00  0.00           H  
HETATM 3783  O   SPC   614      43.864   6.691 -11.213  1.00  0.00           O  
HETATM 3784  H1  SPC   614      43.123   6.511 -10.566  1.00  0.00           H  
HETATM 3785  H2  SPC   614      44.149   5.833 -11.640  1.00  0.00           H  
HETATM 3786  O   SPC   615      33.689   3.968   0.163  1.00  0.00           O  
HETATM 3787  H1  SPC   615      33.532   4.405   1.048  1.00  0.00           H  
HETATM 3788  H2  SPC   615      32.921   3.363  -0.051  1.00  0.00           H  
HETATM 3789  O   SPC   616       5.722   3.273 -35.135  1.00  0.00           O  
HETATM 3790  H1  SPC   616       6.223   4.111 -34.917  1.00  0.00           H  
HETATM 3791  H2  SPC   616       6.138   2.832 -35.930  1.00  0.00           H  
HETATM 3792  O   SPC   617      -1.849 -19.306  13.020  1.00  0.00           O  
HETATM 3793  H1  SPC   617      -1.285 -19.517  12.222  1.00  0.00           H  
HETATM 3794  H2  SPC   617      -2.754 -19.717  12.907  1.00  0.00           H  
HETATM 3795  O   SPC   618      15.185 -13.887  -9.217  1.00  0.00           O  
HETATM 3796  H1  SPC   618      15.203 -13.112  -9.848  1.00  0.00           H  
HETATM 3797  H2  SPC   618      15.746 -14.630  -9.584  1.00  0.00           H  
HETATM 3798  O   SPC   619     -26.759 -23.931  -7.536  1.00  0.00           O  
HETATM 3799  H1  SPC   619     -27.149 -24.842  -7.668  1.00  0.00           H  
HETATM 3800  H2  SPC   619     -25.763 -23.981  -7.616  1.00  0.00           H  
HETATM 3801  O   SPC   620       5.897   1.620  13.717  1.00  0.00           O  
HETATM 3802  H1  SPC   620       5.163   1.300  13.118  1.00  0.00           H  
HETATM 3803  H2  SPC   620       5.608   2.458  14.180  1.00  0.00           H  
HETATM 3804  O   SPC   621      11.539  -8.863 -17.518  1.00  0.00           O  
HETATM 3805  H1  SPC   621      11.857  -9.806 -17.613  1.00  0.00           H  
HETATM 3806  H2  SPC   621      12.094  -8.265 -18.097  1.00  0.00           H  
HETATM 3807  O   SPC   622     -47.053 -15.819   8.172  1.00  0.00           O  
HETATM 3808  H1  SPC   622     -47.339 -14.984   7.701  1.00  0.00           H  
HETATM 3809  H2  SPC   622     -47.809 -16.474   8.178  1.00  0.00           H  
HETATM 3810  O   SPC   623      34.541  12.249  -1.265  1.00  0.00           O  
HETATM 3811  H1  SPC   623      33.761  12.841  -1.466  1.00  0.00           H  
HETATM 3812  H2  SPC   623      35.390  12.733  -1.478  1.00  0.00           H  
HETATM 3813  O   SPC   624      -1.816  24.384   3.819  1.00  0.00           O  
HETATM 3814  H1  SPC   624      -1.735  24.088   2.867  1.00  0.00           H  
HETATM 3815  H2  SPC   624      -2.405  23.748   4.317  1.00  0.00           H  
HETATM 3816  O   SPC   625     -14.308 -14.289   4.382  1.00  0.00           O  
HETATM 3817  H1  SPC   625     -14.530 -15.264   4.385  1.00  0.00           H  
HETATM 3818  H2  SPC   625     -13.325 -14.171   4.526  1.00  0.00           H  
HETATM 3819  O   SPC   626       6.693  10.145 -20.605  1.00  0.00           O  
HETATM 3820  H1  SPC   626       7.582  10.472 -20.285  1.00  0.00           H  
HETATM 3821  H2  SPC   626       6.075  10.923 -20.723  1.00  0.00           H  
HETATM 3822  O   SPC   627       4.551  26.209   2.626  1.00  0.00           O  
HETATM 3823  H1  SPC   627       5.454  26.606   2.786  1.00  0.00           H  
HETATM 3824  H2  SPC   627       3.887  26.633   3.243  1.00  0.00           H  
HETATM 3825  O   SPC   628      -7.458   4.252  16.075  1.00  0.00           O  
HETATM 3826  H1  SPC   628      -7.877   5.116  16.355  1.00  0.00           H  
HETATM 3827  H2  SPC   628      -7.374   4.229  15.079  1.00  0.00           H  
HETATM 3828  O   SPC   629     -41.089  -5.142  16.633  1.00  0.00           O  
HETATM 3829  H1  SPC   629     -41.136  -5.829  15.908  1.00  0.00           H  
HETATM 3830  H2  SPC   629     -41.985  -5.053  17.067  1.00  0.00           H  
HETATM 3831  O   SPC   630     -12.372  -6.299  25.671  1.00  0.00           O  
HETATM 3832  H1  SPC   630     -11.512  -5.874  25.955  1.00  0.00           H  
HETATM 3833  H2  SPC   630     -13.018  -5.588  25.392  1.00  0.00           H  
HETATM 3834  O   SPC   631      15.284   3.283 -36.468  1.00  0.00           O  
HETATM 3835  H1  SPC   631      15.852   2.959 -35.711  1.00  0.00           H  
HETATM 3836  H2  SPC   631      15.418   2.691 -37.263  1.00  0.00           H  
HETATM 3837  O   SPC   632     -11.333 -16.141  -6.118  1.00  0.00           O  
HETATM 3838  H1  SPC   632     -10.438 -16.367  -5.733  1.00  0.00           H  
HETATM 3839  H2  SPC   632     -11.293 -15.238  -6.546  1.00  0.00           H  
HETATM 3840  O   SPC   633     -19.978  -7.238  25.911  1.00  0.00           O  
HETATM 3841  H1  SPC   633     -19.384  -6.826  25.220  1.00  0.00           H  
HETATM 3842  H2  SPC   633     -19.451  -7.889  26.458  1.00  0.00           H  
HETATM 3843  O   SPC   634     -26.175  -2.294  26.038  1.00  0.00           O  
HETATM 3844  H1  SPC   634     -27.056  -2.510  26.458  1.00  0.00           H  
HETATM 3845  H2  SPC   634     -26.316  -1.661  25.276  1.00  0.00           H  
HETATM 3846  O   SPC   635     -19.588  11.991  -1.373  1.00  0.00           O  
HETATM 3847  H1  SPC   635     -20.205  11.457  -1.951  1.00  0.00           H  
HETATM 3848  H2  SPC   635     -20.106  12.399  -0.621  1.00  0.00           H  
HETATM 3849  O   SPC   636     -11.747 -22.280   3.263  1.00  0.00           O  
HETATM 3850  H1  SPC   636     -12.141 -21.511   3.766  1.00  0.00           H  
HETATM 3851  H2  SPC   636     -12.423 -23.013   3.192  1.00  0.00           H  
HETATM 3852  O   SPC   637     -24.102   2.867  24.492  1.00  0.00           O  
HETATM 3853  H1  SPC   637     -23.295   2.276  24.527  1.00  0.00           H  
HETATM 3854  H2  SPC   637     -24.838   2.398  24.004  1.00  0.00           H  
HETATM 3855  O   SPC   638      10.900 -21.601   2.018  1.00  0.00           O  
HETATM 3856  H1  SPC   638      10.480 -22.005   2.831  1.00  0.00           H  
HETATM 3857  H2  SPC   638      10.539 -22.048   1.200  1.00  0.00           H  
HETATM 3858  O   SPC   639     -14.140 -24.677  -6.204  1.00  0.00           O  
HETATM 3859  H1  SPC   639     -13.639 -24.696  -5.339  1.00  0.00           H  
HETATM 3860  H2  SPC   639     -15.123 -24.663  -6.020  1.00  0.00           H  
HETATM 3861  O   SPC   640      16.085 -20.265   7.130  1.00  0.00           O  
HETATM 3862  H1  SPC   640      15.145 -20.468   6.853  1.00  0.00           H  
HETATM 3863  H2  SPC   640      16.719 -20.626   6.446  1.00  0.00           H  
HETATM 3864  O   SPC   641     -16.825 -12.065   0.192  1.00  0.00           O  
HETATM 3865  H1  SPC   641     -16.903 -12.939  -0.287  1.00  0.00           H  
HETATM 3866  H2  SPC   641     -16.502 -12.223   1.125  1.00  0.00           H  
HETATM 3867  O   SPC   642       7.622  24.092   6.423  1.00  0.00           O  
HETATM 3868  H1  SPC   642       8.152  23.688   5.677  1.00  0.00           H  
HETATM 3869  H2  SPC   642       8.006  23.802   7.300  1.00  0.00           H  
HETATM 3870  O   SPC   643      -8.857  18.001 -16.803  1.00  0.00           O  
HETATM 3871  H1  SPC   643      -8.713  17.046 -17.061  1.00  0.00           H  
HETATM 3872  H2  SPC   643      -9.814  18.136 -16.545  1.00  0.00           H  
HETATM 3873  O   SPC   644      36.519  13.186  -5.480  1.00  0.00           O  
HETATM 3874  H1  SPC   644      36.992  12.551  -6.090  1.00  0.00           H  
HETATM 3875  H2  SPC   644      35.604  13.373  -5.838  1.00  0.00           H  
HETATM 3876  O   SPC   645      52.796   1.999 -16.754  1.00  0.00           O  
HETATM 3877  H1  SPC   645      52.460   1.849 -17.684  1.00  0.00           H  
HETATM 3878  H2  SPC   645      52.079   2.431 -16.206  1.00  0.00           H  
HETATM 3879  O   SPC   646     -16.670  -5.487 -12.528  1.00  0.00           O  
HETATM 3880  H1  SPC   646     -15.852  -5.712 -12.000  1.00  0.00           H  
HETATM 3881  H2  SPC   646     -16.756  -6.122 -13.296  1.00  0.00           H  
HETATM 3882  O   SPC   647     -18.935   4.668   1.953  1.00  0.00           O  
HETATM 3883  H1  SPC   647     -18.802   5.198   1.116  1.00  0.00           H  
HETATM 3884  H2  SPC   647     -18.048   4.360   2.297  1.00  0.00           H  
HETATM 3885  O   SPC   648      27.731 -15.909 -11.638  1.00  0.00           O  
HETATM 3886  H1  SPC   648      27.950 -15.706 -10.684  1.00  0.00           H  
HETATM 3887  H2  SPC   648      28.152 -15.222 -12.230  1.00  0.00           H  
HETATM 3888  O   SPC   649      43.350  -7.915 -12.115  1.00  0.00           O  
HETATM 3889  H1  SPC   649      43.876  -8.575 -12.651  1.00  0.00           H  
HETATM 3890  H2  SPC   649      43.843  -7.701 -11.272  1.00  0.00           H  
HETATM 3891  O   SPC   650       7.303 -20.615   4.480  1.00  0.00           O  
HETATM 3892  H1  SPC   650       7.443 -19.878   3.819  1.00  0.00           H  
HETATM 3893  H2  SPC   650       8.054 -20.618   5.141  1.00  0.00           H  
HETATM 3894  O   SPC   651     -43.034  -0.817  12.113  1.00  0.00           O  
HETATM 3895  H1  SPC   651     -43.573  -1.632  12.324  1.00  0.00           H  
HETATM 3896  H2  SPC   651     -42.488  -0.561  12.911  1.00  0.00           H  
HETATM 3897  O   SPC   652       0.682 -20.200   1.039  1.00  0.00           O  
HETATM 3898  H1  SPC   652       0.174 -20.285   0.182  1.00  0.00           H  
HETATM 3899  H2  SPC   652       1.650 -20.386   0.873  1.00  0.00           H  
HETATM 3900  O   SPC   653       3.621  -2.654 -25.997  1.00  0.00           O  
HETATM 3901  H1  SPC   653       3.043  -3.040 -26.716  1.00  0.00           H  
HETATM 3902  H2  SPC   653       3.083  -2.544 -25.161  1.00  0.00           H  
HETATM 3903  O   SPC   654      33.945  13.940  -8.217  1.00  0.00           O  
HETATM 3904  H1  SPC   654      34.127  13.330  -8.988  1.00  0.00           H  
HETATM 3905  H2  SPC   654      32.967  14.145  -8.178  1.00  0.00           H  
HETATM 3906  O   SPC   655      50.014   5.784 -19.945  1.00  0.00           O  
HETATM 3907  H1  SPC   655      50.919   5.712 -20.365  1.00  0.00           H  
HETATM 3908  H2  SPC   655      50.021   6.516 -19.264  1.00  0.00           H  
HETATM 3909  O   SPC   656      20.465 -25.831   5.890  1.00  0.00           O  
HETATM 3910  H1  SPC   656      20.471 -26.767   6.240  1.00  0.00           H  
HETATM 3911  H2  SPC   656      20.573 -25.190   6.650  1.00  0.00           H  
HETATM 3912  O   SPC   657     -11.933 -27.763  -5.318  1.00  0.00           O  
HETATM 3913  H1  SPC   657     -11.761 -27.213  -6.136  1.00  0.00           H  
HETATM 3914  H2  SPC   657     -12.075 -27.158  -4.534  1.00  0.00           H  
HETATM 3915  O   SPC   658     -23.084   1.572  -9.784  1.00  0.00           O  
HETATM 3916  H1  SPC   658     -23.146   1.864  -8.830  1.00  0.00           H  
HETATM 3917  H2  SPC   658     -22.174   1.787 -10.139  1.00  0.00           H  
HETATM 3918  O   SPC   659     -20.895 -11.199  19.394  1.00  0.00           O  
HETATM 3919  H1  SPC   659     -21.186 -11.890  20.056  1.00  0.00           H  
HETATM 3920  H2  SPC   659     -20.428 -10.455  19.872  1.00  0.00           H  
HETATM 3921  O   SPC   660     -21.262 -27.481  -7.447  1.00  0.00           O  
HETATM 3922  H1  SPC   660     -21.705 -27.544  -8.341  1.00  0.00           H  
HETATM 3923  H2  SPC   660     -21.958 -27.390  -6.735  1.00  0.00           H  
HETATM 3924  O   SPC   661      56.142   0.514 -21.618  1.00  0.00           O  
HETATM 3925  H1  SPC   661      57.039   0.495 -22.060  1.00  0.00           H  
HETATM 3926  H2  SPC   661      55.692   1.385 -21.813  1.00  0.00           H  
HETATM 3927  O   SPC   662     -22.625 -25.107  -2.900  1.00  0.00           O  
HETATM 3928  H1  SPC   662     -22.671 -25.379  -1.939  1.00  0.00           H  
HETATM 3929  H2  SPC   662     -23.267 -24.359  -3.066  1.00  0.00           H  
HETATM 3930  O   SPC   663     -18.680  -1.072  23.914  1.00  0.00           O  
HETATM 3931  H1  SPC   663     -18.253  -0.990  24.815  1.00  0.00           H  
HETATM 3932  H2  SPC   663     -19.329  -0.322  23.784  1.00  0.00           H  
HETATM 3933  O   SPC   664      22.593   9.993  -4.720  1.00  0.00           O  
HETATM 3934  H1  SPC   664      21.963   9.688  -4.006  1.00  0.00           H  
HETATM 3935  H2  SPC   664      23.153   9.222  -5.022  1.00  0.00           H  
HETATM 3936  O   SPC   665     -12.278   7.015  18.865  1.00  0.00           O  
HETATM 3937  H1  SPC   665     -11.716   6.320  19.315  1.00  0.00           H  
HETATM 3938  H2  SPC   665     -11.792   7.889  18.869  1.00  0.00           H  
HETATM 3939  O   SPC   666     -12.001   2.487  15.095  1.00  0.00           O  
HETATM 3940  H1  SPC   666     -11.661   2.681  16.015  1.00  0.00           H  
HETATM 3941  H2  SPC   666     -12.577   3.244  14.785  1.00  0.00           H  
HETATM 3942  O   SPC   667      -9.160  -5.165  34.153  1.00  0.00           O  
HETATM 3943  H1  SPC   667      -8.732  -4.276  34.316  1.00  0.00           H  
HETATM 3944  H2  SPC   667      -9.554  -5.506  35.006  1.00  0.00           H  
HETATM 3945  O   SPC   668      -5.626  12.958 -12.807  1.00  0.00           O  
HETATM 3946  H1  SPC   668      -4.807  13.420 -12.465  1.00  0.00           H  
HETATM 3947  H2  SPC   668      -6.439  13.468 -12.525  1.00  0.00           H  
HETATM 3948  O   SPC   669      34.878 -15.508  -8.073  1.00  0.00           O  
HETATM 3949  H1  SPC   669      34.043 -15.977  -7.786  1.00  0.00           H  
HETATM 3950  H2  SPC   669      35.422 -16.118  -8.649  1.00  0.00           H  
HETATM 3951  O   SPC   670     -10.994  -0.001 -13.044  1.00  0.00           O  
HETATM 3952  H1  SPC   670     -11.807   0.148 -12.481  1.00  0.00           H  
HETATM 3953  H2  SPC   670     -11.271  -0.192 -13.986  1.00  0.00           H  
HETATM 3954  O   SPC   671     -12.631  22.338   7.232  1.00  0.00           O  
HETATM 3955  H1  SPC   671     -12.881  22.413   6.266  1.00  0.00           H  
HETATM 3956  H2  SPC   671     -12.224  21.441   7.401  1.00  0.00           H  
HETATM 3957  O   SPC   672     -31.198   2.801  -1.749  1.00  0.00           O  
HETATM 3958  H1  SPC   672     -30.314   2.342  -1.843  1.00  0.00           H  
HETATM 3959  H2  SPC   672     -31.469   3.186  -2.631  1.00  0.00           H  
HETATM 3960  O   SPC   673     -20.613  23.731   0.326  1.00  0.00           O  
HETATM 3961  H1  SPC   673     -20.707  23.330   1.237  1.00  0.00           H  
HETATM 3962  H2  SPC   673     -21.417  24.289   0.122  1.00  0.00           H  
HETATM 3963  O   SPC   674     -34.590  -0.895   1.611  1.00  0.00           O  
HETATM 3964  H1  SPC   674     -35.516  -0.770   1.967  1.00  0.00           H  
HETATM 3965  H2  SPC   674     -34.477  -0.354   0.777  1.00  0.00           H  
HETATM 3966  O   SPC   675      -5.340  -1.645  13.243  1.00  0.00           O  
HETATM 3967  H1  SPC   675      -5.076  -0.986  13.946  1.00  0.00           H  
HETATM 3968  H2  SPC   675      -5.632  -1.156  12.421  1.00  0.00           H  
HETATM 3969  O   SPC   676      13.598  10.124 -20.004  1.00  0.00           O  
HETATM 3970  H1  SPC   676      13.276   9.220 -19.722  1.00  0.00           H  
HETATM 3971  H2  SPC   676      14.326  10.021 -20.682  1.00  0.00           H  
HETATM 3972  O   SPC   677     -19.307  12.715  -6.325  1.00  0.00           O  
HETATM 3973  H1  SPC   677     -19.403  11.860  -6.833  1.00  0.00           H  
HETATM 3974  H2  SPC   677     -18.726  12.565  -5.525  1.00  0.00           H  
HETATM 3975  O   SPC   678      26.194  -3.009 -21.922  1.00  0.00           O  
HETATM 3976  H1  SPC   678      27.099  -3.206 -22.299  1.00  0.00           H  
HETATM 3977  H2  SPC   678      25.674  -2.458 -22.575  1.00  0.00           H  
HETATM 3978  O   SPC   679      13.530  17.069  15.238  1.00  0.00           O  
HETATM 3979  H1  SPC   679      14.005  17.098  14.358  1.00  0.00           H  
HETATM 3980  H2  SPC   679      12.909  16.286  15.257  1.00  0.00           H  
HETATM 3981  O   SPC   680     -18.183  19.175 -13.193  1.00  0.00           O  
HETATM 3982  H1  SPC   680     -17.798  18.669 -13.966  1.00  0.00           H  
HETATM 3983  H2  SPC   680     -19.181  19.182 -13.263  1.00  0.00           H  
HETATM 3984  O   SPC   681      11.066 -20.271  11.274  1.00  0.00           O  
HETATM 3985  H1  SPC   681      10.473 -21.071  11.187  1.00  0.00           H  
HETATM 3986  H2  SPC   681      10.520 -19.480  11.552  1.00  0.00           H  
HETATM 3987  O   SPC   682      22.682   2.227 -18.494  1.00  0.00           O  
HETATM 3988  H1  SPC   682      22.765   2.481 -19.458  1.00  0.00           H  
HETATM 3989  H2  SPC   682      23.207   1.393 -18.324  1.00  0.00           H  
HETATM 3990  O   SPC   683      20.986   1.930 -30.398  1.00  0.00           O  
HETATM 3991  H1  SPC   683      20.877   1.051 -30.861  1.00  0.00           H  
HETATM 3992  H2  SPC   683      20.449   2.627 -30.873  1.00  0.00           H  
HETATM 3993  O   SPC   684     -22.146  -1.246  28.677  1.00  0.00           O  
HETATM 3994  H1  SPC   684     -23.073  -1.209  28.304  1.00  0.00           H  
HETATM 3995  H2  SPC   684     -22.162  -0.967  29.637  1.00  0.00           H  
HETATM 3996  O   SPC   685     -10.198  12.675   2.174  1.00  0.00           O  
HETATM 3997  H1  SPC   685      -9.320  13.133   2.314  1.00  0.00           H  
HETATM 3998  H2  SPC   685     -10.924  13.359   2.103  1.00  0.00           H  
HETATM 3999  O   SPC   686     -14.717  -2.164  33.174  1.00  0.00           O  
HETATM 4000  H1  SPC   686     -15.690  -2.384  33.228  1.00  0.00           H  
HETATM 4001  H2  SPC   686     -14.486  -1.499  33.885  1.00  0.00           H  
HETATM 4002  O   SPC   687      38.253   1.904 -18.956  1.00  0.00           O  
HETATM 4003  H1  SPC   687      38.966   2.301 -19.533  1.00  0.00           H  
HETATM 4004  H2  SPC   687      38.455   2.098 -17.996  1.00  0.00           H  
HETATM 4005  O   SPC   688      -7.722   6.472 -17.620  1.00  0.00           O  
HETATM 4006  H1  SPC   688      -6.781   6.494 -17.959  1.00  0.00           H  
HETATM 4007  H2  SPC   688      -8.213   5.715 -18.050  1.00  0.00           H  
HETATM 4008  O   SPC   689     -19.439  -2.396  -5.879  1.00  0.00           O  
HETATM 4009  H1  SPC   689     -18.751  -1.761  -5.529  1.00  0.00           H  
HETATM 4010  H2  SPC   689     -19.241  -3.318  -5.546  1.00  0.00           H  
HETATM 4011  O   SPC   690      16.453   4.302 -21.151  1.00  0.00           O  
HETATM 4012  H1  SPC   690      15.461   4.176 -21.170  1.00  0.00           H  
HETATM 4013  H2  SPC   690      16.717   4.737 -20.290  1.00  0.00           H  
HETATM 4014  O   SPC   691      -6.301  12.610  14.545  1.00  0.00           O  
HETATM 4015  H1  SPC   691      -6.775  12.296  15.368  1.00  0.00           H  
HETATM 4016  H2  SPC   691      -5.816  11.843  14.126  1.00  0.00           H  
HETATM 4017  O   SPC   692      23.842   4.119 -16.327  1.00  0.00           O  
HETATM 4018  H1  SPC   692      24.620   3.640 -15.921  1.00  0.00           H  
HETATM 4019  H2  SPC   692      23.672   3.759 -17.245  1.00  0.00           H  
HETATM 4020  O   SPC   693      -7.435  -5.603  27.908  1.00  0.00           O  
HETATM 4021  H1  SPC   693      -7.216  -6.578  27.865  1.00  0.00           H  
HETATM 4022  H2  SPC   693      -7.480  -5.313  28.864  1.00  0.00           H  
HETATM 4023  O   SPC   694       8.188  -3.956  -3.770  1.00  0.00           O  
HETATM 4024  H1  SPC   694       8.488  -4.183  -2.844  1.00  0.00           H  
HETATM 4025  H2  SPC   694       7.618  -4.697  -4.127  1.00  0.00           H  
HETATM 4026  O   SPC   695      30.676  10.482 -19.334  1.00  0.00           O  
HETATM 4027  H1  SPC   695      29.803  10.066 -19.078  1.00  0.00           H  
HETATM 4028  H2  SPC   695      31.350  10.313 -18.615  1.00  0.00           H  
HETATM 4029  O   SPC   696     -54.018 -10.276  13.988  1.00  0.00           O  
HETATM 4030  H1  SPC   696     -54.435 -11.176  13.866  1.00  0.00           H  
HETATM 4031  H2  SPC   696     -54.701  -9.636  14.339  1.00  0.00           H  
HETATM 4032  O   SPC   697     -43.791  -2.332   6.479  1.00  0.00           O  
HETATM 4033  H1  SPC   697     -43.084  -1.630   6.568  1.00  0.00           H  
HETATM 4034  H2  SPC   697     -44.220  -2.259   5.578  1.00  0.00           H  
HETATM 4035  O   SPC   698      30.007  -5.003 -13.299  1.00  0.00           O  
HETATM 4036  H1  SPC   698      29.481  -5.839 -13.456  1.00  0.00           H  
HETATM 4037  H2  SPC   698      29.878  -4.700 -12.355  1.00  0.00           H  
HETATM 4038  O   SPC   699      37.415  13.935 -12.793  1.00  0.00           O  
HETATM 4039  H1  SPC   699      38.054  13.517 -12.147  1.00  0.00           H  
HETATM 4040  H2  SPC   699      37.074  14.796 -12.415  1.00  0.00           H  
HETATM 4041  O   SPC   700      37.325  -4.257 -21.224  1.00  0.00           O  
HETATM 4042  H1  SPC   700      37.922  -3.495 -21.472  1.00  0.00           H  
HETATM 4043  H2  SPC   700      36.413  -3.909 -21.006  1.00  0.00           H  
HETATM 4044  O   SPC   701       9.097 -18.309  12.292  1.00  0.00           O  
HETATM 4045  H1  SPC   701       9.232 -17.541  11.665  1.00  0.00           H  
HETATM 4046  H2  SPC   701       9.025 -17.965  13.228  1.00  0.00           H  
HETATM 4047  O   SPC   702      -3.139  -3.036  14.020  1.00  0.00           O  
HETATM 4048  H1  SPC   702      -3.854  -2.421  13.686  1.00  0.00           H  
HETATM 4049  H2  SPC   702      -2.480  -3.210  13.288  1.00  0.00           H  
HETATM 4050  O   SPC   703       2.382  -7.244  21.568  1.00  0.00           O  
HETATM 4051  H1  SPC   703       2.289  -6.329  21.958  1.00  0.00           H  
HETATM 4052  H2  SPC   703       2.520  -7.908  22.303  1.00  0.00           H  
HETATM 4053  O   SPC   704      -1.352  14.198  18.598  1.00  0.00           O  
HETATM 4054  H1  SPC   704      -0.478  13.725  18.711  1.00  0.00           H  
HETATM 4055  H2  SPC   704      -1.828  13.833  17.798  1.00  0.00           H  
HETATM 4056  O   SPC   705      24.654 -22.417  -0.775  1.00  0.00           O  
HETATM 4057  H1  SPC   705      25.231 -21.673  -0.438  1.00  0.00           H  
HETATM 4058  H2  SPC   705      24.471 -23.060  -0.032  1.00  0.00           H  
HETATM 4059  O   SPC   706     -12.992  28.623  -1.896  1.00  0.00           O  
HETATM 4060  H1  SPC   706     -11.997  28.692  -1.820  1.00  0.00           H  
HETATM 4061  H2  SPC   706     -13.371  29.517  -2.135  1.00  0.00           H  
HETATM 4062  O   SPC   707      21.240  12.752 -17.920  1.00  0.00           O  
HETATM 4063  H1  SPC   707      21.829  12.472 -17.162  1.00  0.00           H  
HETATM 4064  H2  SPC   707      20.282  12.655 -17.652  1.00  0.00           H  
HETATM 4065  O   SPC   708      -4.857 -14.436 -14.898  1.00  0.00           O  
HETATM 4066  H1  SPC   708      -5.036 -15.296 -14.421  1.00  0.00           H  
HETATM 4067  H2  SPC   708      -3.919 -14.142 -14.715  1.00  0.00           H  
HETATM 4068  O   SPC   709     -28.782  -3.536  27.185  1.00  0.00           O  
HETATM 4069  H1  SPC   709     -29.650  -4.031  27.143  1.00  0.00           H  
HETATM 4070  H2  SPC   709     -28.909  -2.684  27.693  1.00  0.00           H  
HETATM 4071  O   SPC   710      32.030  -0.339  -6.939  1.00  0.00           O  
HETATM 4072  H1  SPC   710      32.464  -0.012  -7.778  1.00  0.00           H  
HETATM 4073  H2  SPC   710      32.569  -0.044  -6.149  1.00  0.00           H  
HETATM 4074  O   SPC   711     -25.600   0.934  22.995  1.00  0.00           O  
HETATM 4075  H1  SPC   711     -25.004   1.422  22.357  1.00  0.00           H  
HETATM 4076  H2  SPC   711     -25.204   0.039  23.203  1.00  0.00           H  
HETATM 4077  O   SPC   712     -22.164 -22.302  -0.231  1.00  0.00           O  
HETATM 4078  H1  SPC   712     -22.407 -23.263  -0.361  1.00  0.00           H  
HETATM 4079  H2  SPC   712     -21.931 -22.144   0.728  1.00  0.00           H  
HETATM 4080  O   SPC   713      32.998   0.694 -24.180  1.00  0.00           O  
HETATM 4081  H1  SPC   713      33.908   0.830 -23.788  1.00  0.00           H  
HETATM 4082  H2  SPC   713      32.307   0.804 -23.466  1.00  0.00           H  
HETATM 4083  O   SPC   714      18.956   2.744 -21.350  1.00  0.00           O  
HETATM 4084  H1  SPC   714      18.915   1.994 -22.011  1.00  0.00           H  
HETATM 4085  H2  SPC   714      18.027   3.026 -21.109  1.00  0.00           H  
HETATM 4086  O   SPC   715     -24.537 -13.902  17.505  1.00  0.00           O  
HETATM 4087  H1  SPC   715     -24.313 -14.776  17.075  1.00  0.00           H  
HETATM 4088  H2  SPC   715     -24.192 -13.154  16.939  1.00  0.00           H  
HETATM 4089  O   SPC   716     -12.870  19.605  -7.274  1.00  0.00           O  
HETATM 4090  H1  SPC   716     -13.116  19.158  -6.414  1.00  0.00           H  
HETATM 4091  H2  SPC   716     -13.701  19.837  -7.779  1.00  0.00           H  
HETATM 4092  O   SPC   717     -14.762  -8.895  27.383  1.00  0.00           O  
HETATM 4093  H1  SPC   717     -14.963  -9.873  27.329  1.00  0.00           H  
HETATM 4094  H2  SPC   717     -13.804  -8.738  27.141  1.00  0.00           H  
HETATM 4095  O   SPC   718      35.304   6.259 -22.823  1.00  0.00           O  
HETATM 4096  H1  SPC   718      34.452   6.129 -22.316  1.00  0.00           H  
HETATM 4097  H2  SPC   718      35.634   7.194 -22.687  1.00  0.00           H  
HETATM 4098  O   SPC   719      -9.265  -3.623  14.341  1.00  0.00           O  
HETATM 4099  H1  SPC   719      -8.577  -4.191  14.794  1.00  0.00           H  
HETATM 4100  H2  SPC   719     -10.155  -3.770  14.772  1.00  0.00           H  
HETATM 4101  O   SPC   720      -2.334  16.365  15.223  1.00  0.00           O  
HETATM 4102  H1  SPC   720      -2.750  17.158  14.778  1.00  0.00           H  
HETATM 4103  H2  SPC   720      -2.512  15.546  14.678  1.00  0.00           H  
HETATM 4104  O   SPC   721      -2.079  -5.709 -28.828  1.00  0.00           O  
HETATM 4105  H1  SPC   721      -2.993  -5.438 -29.130  1.00  0.00           H  
HETATM 4106  H2  SPC   721      -1.523  -5.950 -29.623  1.00  0.00           H  
HETATM 4107  O   SPC   722       6.883   9.360  17.982  1.00  0.00           O  
HETATM 4108  H1  SPC   722       7.810   9.371  17.608  1.00  0.00           H  
HETATM 4109  H2  SPC   722       6.361   8.621  17.555  1.00  0.00           H  
HETATM 4110  O   SPC   723      -4.617  -6.556 -24.447  1.00  0.00           O  
HETATM 4111  H1  SPC   723      -4.301  -7.052 -25.256  1.00  0.00           H  
HETATM 4112  H2  SPC   723      -3.916  -5.903 -24.161  1.00  0.00           H  
HETATM 4113  O   SPC   724     -52.383  -3.266  20.885  1.00  0.00           O  
HETATM 4114  H1  SPC   724     -52.986  -2.640  21.379  1.00  0.00           H  
HETATM 4115  H2  SPC   724     -51.675  -2.742  20.412  1.00  0.00           H  
HETATM 4116  O   SPC   725     -35.656   4.245   1.463  1.00  0.00           O  
HETATM 4117  H1  SPC   725     -36.242   4.878   0.958  1.00  0.00           H  
HETATM 4118  H2  SPC   725     -34.705   4.547   1.400  1.00  0.00           H  
HETATM 4119  O   SPC   726     -19.007   0.182  31.014  1.00  0.00           O  
HETATM 4120  H1  SPC   726     -18.910  -0.812  31.074  1.00  0.00           H  
HETATM 4121  H2  SPC   726     -19.920   0.447  31.324  1.00  0.00           H  
HETATM 4122  O   SPC   727       9.339 -16.104  10.684  1.00  0.00           O  
HETATM 4123  H1  SPC   727       9.904 -15.599  11.336  1.00  0.00           H  
HETATM 4124  H2  SPC   727       9.877 -16.315   9.868  1.00  0.00           H  
HETATM 4125  O   SPC   728     -21.258 -19.217 -13.627  1.00  0.00           O  
HETATM 4126  H1  SPC   728     -20.993 -18.315 -13.286  1.00  0.00           H  
HETATM 4127  H2  SPC   728     -20.546 -19.881 -13.401  1.00  0.00           H  
HETATM 4128  O   SPC   729      -3.257  13.111  -4.751  1.00  0.00           O  
HETATM 4129  H1  SPC   729      -3.079  12.765  -3.829  1.00  0.00           H  
HETATM 4130  H2  SPC   729      -2.388  13.287  -5.214  1.00  0.00           H  
HETATM 4131  O   SPC   730     -14.083  14.853 -16.578  1.00  0.00           O  
HETATM 4132  H1  SPC   730     -15.042  15.002 -16.821  1.00  0.00           H  
HETATM 4133  H2  SPC   730     -13.721  15.673 -16.134  1.00  0.00           H  
HETATM 4134  O   SPC   731      18.063 -24.868   0.775  1.00  0.00           O  
HETATM 4135  H1  SPC   731      18.457 -25.183   1.638  1.00  0.00           H  
HETATM 4136  H2  SPC   731      17.130 -25.217   0.687  1.00  0.00           H  
HETATM 4137  O   SPC   732      12.504  -2.347  -1.904  1.00  0.00           O  
HETATM 4138  H1  SPC   732      12.184  -3.152  -1.406  1.00  0.00           H  
HETATM 4139  H2  SPC   732      12.709  -1.613  -1.256  1.00  0.00           H  
HETATM 4140  O   SPC   733      17.419  -9.514  -1.109  1.00  0.00           O  
HETATM 4141  H1  SPC   733      16.792  -9.795  -0.383  1.00  0.00           H  
HETATM 4142  H2  SPC   733      18.272  -9.185  -0.704  1.00  0.00           H  
HETATM 4143  O   SPC   734     -33.673  10.357  10.459  1.00  0.00           O  
HETATM 4144  H1  SPC   734     -32.773  10.136  10.082  1.00  0.00           H  
HETATM 4145  H2  SPC   734     -33.970   9.620  11.066  1.00  0.00           H  
HETATM 4146  O   SPC   735      18.182 -14.318  11.723  1.00  0.00           O  
HETATM 4147  H1  SPC   735      17.389 -14.017  12.252  1.00  0.00           H  
HETATM 4148  H2  SPC   735      17.934 -14.381  10.756  1.00  0.00           H  
HETATM 4149  O   SPC   736      16.767 -16.725   6.089  1.00  0.00           O  
HETATM 4150  H1  SPC   736      16.540 -17.053   7.006  1.00  0.00           H  
HETATM 4151  H2  SPC   736      15.924 -16.572   5.572  1.00  0.00           H  
HETATM 4152  O   SPC   737      -0.688  14.028 -15.965  1.00  0.00           O  
HETATM 4153  H1  SPC   737      -1.599  14.439 -15.933  1.00  0.00           H  
HETATM 4154  H2  SPC   737      -0.465  13.785 -16.909  1.00  0.00           H  
HETATM 4155  O   SPC   738      -6.883 -18.247  12.115  1.00  0.00           O  
HETATM 4156  H1  SPC   738      -7.806 -18.366  11.749  1.00  0.00           H  
HETATM 4157  H2  SPC   738      -6.620 -19.063  12.630  1.00  0.00           H  
HETATM 4158  O   SPC   739       2.854  -2.663  16.499  1.00  0.00           O  
HETATM 4159  H1  SPC   739       3.409  -1.862  16.725  1.00  0.00           H  
HETATM 4160  H2  SPC   739       1.970  -2.365  16.138  1.00  0.00           H  
HETATM 4161  O   SPC   740      11.460   4.685 -21.731  1.00  0.00           O  
HETATM 4162  H1  SPC   740      10.874   5.475 -21.913  1.00  0.00           H  
HETATM 4163  H2  SPC   740      11.471   4.086 -22.531  1.00  0.00           H  
HETATM 4164  O   SPC   741     -14.123  12.316  12.866  1.00  0.00           O  
HETATM 4165  H1  SPC   741     -14.889  12.853  12.514  1.00  0.00           H  
HETATM 4166  H2  SPC   741     -13.263  12.718  12.554  1.00  0.00           H  
HETATM 4167  O   SPC   742       6.533 -20.582  -3.125  1.00  0.00           O  
HETATM 4168  H1  SPC   742       5.582 -20.512  -2.825  1.00  0.00           H  
HETATM 4169  H2  SPC   742       6.578 -21.113  -3.971  1.00  0.00           H  
HETATM 4170  O   SPC   743      -1.719  -3.191  23.237  1.00  0.00           O  
HETATM 4171  H1  SPC   743      -2.275  -2.880  24.008  1.00  0.00           H  
HETATM 4172  H2  SPC   743      -1.138  -3.950  23.529  1.00  0.00           H  
HETATM 4173  O   SPC   744     -24.357   4.900   7.022  1.00  0.00           O  
HETATM 4174  H1  SPC   744     -24.737   5.617   7.606  1.00  0.00           H  
HETATM 4175  H2  SPC   744     -23.360   4.977   7.004  1.00  0.00           H  
HETATM 4176  O   SPC   745      17.828  -9.706  -5.199  1.00  0.00           O  
HETATM 4177  H1  SPC   745      17.422  -9.957  -6.078  1.00  0.00           H  
HETATM 4178  H2  SPC   745      18.533  -9.013  -5.343  1.00  0.00           H  
HETATM 4179  O   SPC   746      48.227   8.908 -17.893  1.00  0.00           O  
HETATM 4180  H1  SPC   746      48.426   9.303 -16.996  1.00  0.00           H  
HETATM 4181  H2  SPC   746      49.025   8.400 -18.218  1.00  0.00           H  
HETATM 4182  O   SPC   747     -10.118  -0.390 -10.375  1.00  0.00           O  
HETATM 4183  H1  SPC   747      -9.283   0.125 -10.181  1.00  0.00           H  
HETATM 4184  H2  SPC   747     -10.208  -0.519 -11.362  1.00  0.00           H  
HETATM 4185  O   SPC   748      -1.101 -12.083  20.417  1.00  0.00           O  
HETATM 4186  H1  SPC   748      -0.381 -12.278  21.083  1.00  0.00           H  
HETATM 4187  H2  SPC   748      -1.178 -12.848  19.777  1.00  0.00           H  
HETATM 4188  O   SPC   749      15.846  12.374  -8.577  1.00  0.00           O  
HETATM 4189  H1  SPC   749      14.996  12.886  -8.694  1.00  0.00           H  
HETATM 4190  H2  SPC   749      16.149  12.443  -7.626  1.00  0.00           H  
HETATM 4191  O   SPC   750     -25.822  11.985   8.181  1.00  0.00           O  
HETATM 4192  H1  SPC   750     -25.274  12.581   8.768  1.00  0.00           H  
HETATM 4193  H2  SPC   750     -25.433  11.975   7.260  1.00  0.00           H  
HETATM 4194  O   SPC   751       6.241  14.546  14.292  1.00  0.00           O  
HETATM 4195  H1  SPC   751       5.559  15.110  13.826  1.00  0.00           H  
HETATM 4196  H2  SPC   751       6.885  14.179  13.621  1.00  0.00           H  
HETATM 4197  O   SPC   752     -34.933  -3.096  27.805  1.00  0.00           O  
HETATM 4198  H1  SPC   752     -35.199  -4.037  28.014  1.00  0.00           H  
HETATM 4199  H2  SPC   752     -33.939  -3.009  27.868  1.00  0.00           H  
HETATM 4200  O   SPC   753      -8.047  20.096  -6.267  1.00  0.00           O  
HETATM 4201  H1  SPC   753      -8.705  20.414  -5.585  1.00  0.00           H  
HETATM 4202  H2  SPC   753      -8.208  19.128  -6.459  1.00  0.00           H  
HETATM 4203  O   SPC   754     -18.841 -13.016  -5.761  1.00  0.00           O  
HETATM 4204  H1  SPC   754     -18.555 -13.835  -6.259  1.00  0.00           H  
HETATM 4205  H2  SPC   754     -18.161 -12.798  -5.060  1.00  0.00           H  
HETATM 4206  O   SPC   755      32.329  -4.408  -9.770  1.00  0.00           O  
HETATM 4207  H1  SPC   755      32.726  -5.299  -9.993  1.00  0.00           H  
HETATM 4208  H2  SPC   755      31.916  -4.445  -8.860  1.00  0.00           H  
HETATM 4209  O   SPC   756     -22.774  22.052  -7.004  1.00  0.00           O  
HETATM 4210  H1  SPC   756     -22.359  21.148  -6.911  1.00  0.00           H  
HETATM 4211  H2  SPC   756     -23.219  22.305  -6.145  1.00  0.00           H  
HETATM 4212  O   SPC   757      11.357  22.822  -0.424  1.00  0.00           O  
HETATM 4213  H1  SPC   757      12.203  22.346  -0.664  1.00  0.00           H  
HETATM 4214  H2  SPC   757      10.752  22.198   0.071  1.00  0.00           H  
HETATM 4215  O   SPC   758      -3.383  28.528  -0.313  1.00  0.00           O  
HETATM 4216  H1  SPC   758      -3.429  29.174  -1.076  1.00  0.00           H  
HETATM 4217  H2  SPC   758      -3.224  27.606  -0.666  1.00  0.00           H  
HETATM 4218  O   SPC   759     -23.101 -26.110  -5.381  1.00  0.00           O  
HETATM 4219  H1  SPC   759     -23.765 -26.856  -5.333  1.00  0.00           H  
HETATM 4220  H2  SPC   759     -22.985 -25.708  -4.473  1.00  0.00           H  
HETATM 4221  O   SPC   760      -0.732  -5.309  17.370  1.00  0.00           O  
HETATM 4222  H1  SPC   760       0.226  -5.023  17.369  1.00  0.00           H  
HETATM 4223  H2  SPC   760      -1.224  -4.821  18.091  1.00  0.00           H  
HETATM 4224  O   SPC   761     -15.820  23.366   5.082  1.00  0.00           O  
HETATM 4225  H1  SPC   761     -15.906  24.005   4.317  1.00  0.00           H  
HETATM 4226  H2  SPC   761     -14.867  23.078   5.171  1.00  0.00           H  
HETATM 4227  O   SPC   762     -30.974  -0.150  19.936  1.00  0.00           O  
HETATM 4228  H1  SPC   762     -30.971  -1.098  19.617  1.00  0.00           H  
HETATM 4229  H2  SPC   762     -30.562  -0.104  20.846  1.00  0.00           H  
HETATM 4230  O   SPC   763      50.487  -0.237 -10.274  1.00  0.00           O  
HETATM 4231  H1  SPC   763      50.300   0.692  -9.953  1.00  0.00           H  
HETATM 4232  H2  SPC   763      50.079  -0.366 -11.177  1.00  0.00           H  
HETATM 4233  O   SPC   764      12.607  -0.127 -23.130  1.00  0.00           O  
HETATM 4234  H1  SPC   764      11.831   0.004 -23.746  1.00  0.00           H  
HETATM 4235  H2  SPC   764      12.281  -0.160 -22.185  1.00  0.00           H  
HETATM 4236  O   SPC   765      22.541   4.955  -3.374  1.00  0.00           O  
HETATM 4237  H1  SPC   765      22.106   5.131  -4.258  1.00  0.00           H  
HETATM 4238  H2  SPC   765      23.261   4.270  -3.488  1.00  0.00           H  
HETATM 4239  O   SPC   766      13.585 -20.361   6.304  1.00  0.00           O  
HETATM 4240  H1  SPC   766      12.898 -19.637   6.253  1.00  0.00           H  
HETATM 4241  H2  SPC   766      13.152 -21.245   6.128  1.00  0.00           H  
HETATM 4242  O   SPC   767      -6.332 -13.517  17.319  1.00  0.00           O  
HETATM 4243  H1  SPC   767      -7.238 -13.912  17.472  1.00  0.00           H  
HETATM 4244  H2  SPC   767      -6.303 -13.093  16.414  1.00  0.00           H  
HETATM 4245  O   SPC   768      -2.965   8.752  26.802  1.00  0.00           O  
HETATM 4246  H1  SPC   768      -2.726   8.923  25.846  1.00  0.00           H  
HETATM 4247  H2  SPC   768      -2.392   9.318  27.395  1.00  0.00           H  
HETATM 4248  O   SPC   769       0.771  19.086   6.503  1.00  0.00           O  
HETATM 4249  H1  SPC   769       0.425  19.924   6.080  1.00  0.00           H  
HETATM 4250  H2  SPC   769       1.770  19.121   6.543  1.00  0.00           H  
HETATM 4251  O   SPC   770     -24.548   5.321  -9.540  1.00  0.00           O  
HETATM 4252  H1  SPC   770     -24.427   6.301  -9.692  1.00  0.00           H  
HETATM 4253  H2  SPC   770     -24.528   5.130  -8.559  1.00  0.00           H  
HETATM 4254  O   SPC   771      35.106  -8.807  -1.131  1.00  0.00           O  
HETATM 4255  H1  SPC   771      35.436  -7.903  -1.402  1.00  0.00           H  
HETATM 4256  H2  SPC   771      34.128  -8.757  -0.929  1.00  0.00           H  
HETATM 4257  O   SPC   772      -4.913  23.292   0.818  1.00  0.00           O  
HETATM 4258  H1  SPC   772      -5.169  22.580   1.472  1.00  0.00           H  
HETATM 4259  H2  SPC   772      -4.003  23.097   0.451  1.00  0.00           H  
HETATM 4260  O   SPC   773     -15.896   7.542  22.766  1.00  0.00           O  
HETATM 4261  H1  SPC   773     -16.013   6.604  23.092  1.00  0.00           H  
HETATM 4262  H2  SPC   773     -15.037   7.913  23.119  1.00  0.00           H  
HETATM 4263  O   SPC   774     -36.640  -3.632  10.122  1.00  0.00           O  
HETATM 4264  H1  SPC   774     -35.863  -3.901   9.552  1.00  0.00           H  
HETATM 4265  H2  SPC   774     -36.461  -3.891  11.072  1.00  0.00           H  
HETATM 4266  O   SPC   775     -12.107  -3.090  -5.124  1.00  0.00           O  
HETATM 4267  H1  SPC   775     -12.658  -3.704  -5.689  1.00  0.00           H  
HETATM 4268  H2  SPC   775     -11.289  -2.816  -5.630  1.00  0.00           H  
HETATM 4269  O   SPC   776     -17.778  14.296  -8.306  1.00  0.00           O  
HETATM 4270  H1  SPC   776     -18.183  13.801  -7.536  1.00  0.00           H  
HETATM 4271  H2  SPC   776     -17.814  13.724  -9.125  1.00  0.00           H  
HETATM 4272  O   SPC   777     -46.903  -5.639  22.061  1.00  0.00           O  
HETATM 4273  H1  SPC   777     -46.976  -6.579  22.395  1.00  0.00           H  
HETATM 4274  H2  SPC   777     -47.819  -5.252  21.953  1.00  0.00           H  
HETATM 4275  O   SPC   778      28.656   5.046 -16.511  1.00  0.00           O  
HETATM 4276  H1  SPC   778      29.437   4.439 -16.364  1.00  0.00           H  
HETATM 4277  H2  SPC   778      28.892   5.970 -16.211  1.00  0.00           H  
HETATM 4278  O   SPC   779      26.900 -12.918  -7.983  1.00  0.00           O  
HETATM 4279  H1  SPC   779      27.416 -13.380  -8.705  1.00  0.00           H  
HETATM 4280  H2  SPC   779      27.307 -13.131  -7.095  1.00  0.00           H  
HETATM 4281  O   SPC   780     -50.722  -0.948  13.452  1.00  0.00           O  
HETATM 4282  H1  SPC   780     -50.291  -1.851  13.448  1.00  0.00           H  
HETATM 4283  H2  SPC   780     -50.704  -0.574  14.379  1.00  0.00           H  
HETATM 4284  O   SPC   781       7.518  17.774 -15.691  1.00  0.00           O  
HETATM 4285  H1  SPC   781       7.557  18.616 -15.152  1.00  0.00           H  
HETATM 4286  H2  SPC   781       6.724  17.235 -15.409  1.00  0.00           H  
HETATM 4287  O   SPC   782      -5.206  14.431 -19.822  1.00  0.00           O  
HETATM 4288  H1  SPC   782      -4.324  14.461 -19.353  1.00  0.00           H  
HETATM 4289  H2  SPC   782      -5.479  13.479 -19.960  1.00  0.00           H  
HETATM 4290  O   SPC   783      19.528 -10.923 -16.840  1.00  0.00           O  
HETATM 4291  H1  SPC   783      19.009 -11.551 -17.418  1.00  0.00           H  
HETATM 4292  H2  SPC   783      19.524 -11.257 -15.897  1.00  0.00           H  
HETATM 4293  O   SPC   784      28.800   8.764 -18.167  1.00  0.00           O  
HETATM 4294  H1  SPC   784      29.436   8.329 -17.529  1.00  0.00           H  
HETATM 4295  H2  SPC   784      27.963   8.220 -18.226  1.00  0.00           H  
HETATM 4296  O   SPC   785      12.301 -17.791   6.719  1.00  0.00           O  
HETATM 4297  H1  SPC   785      11.529 -17.518   6.145  1.00  0.00           H  
HETATM 4298  H2  SPC   785      13.146 -17.408   6.344  1.00  0.00           H  
HETATM 4299  O   SPC   786      43.994   4.738 -21.073  1.00  0.00           O  
HETATM 4300  H1  SPC   786      44.193   3.906 -20.555  1.00  0.00           H  
HETATM 4301  H2  SPC   786      43.236   5.226 -20.641  1.00  0.00           H  
HETATM 4302  O   SPC   787       4.280 -14.103  -3.439  1.00  0.00           O  
HETATM 4303  H1  SPC   787       3.513 -14.682  -3.162  1.00  0.00           H  
HETATM 4304  H2  SPC   787       4.702 -13.698  -2.628  1.00  0.00           H  
HETATM 4305  O   SPC   788     -26.436  -9.107  10.337  1.00  0.00           O  
HETATM 4306  H1  SPC   788     -26.054  -9.988  10.616  1.00  0.00           H  
HETATM 4307  H2  SPC   788     -26.174  -8.405  11.000  1.00  0.00           H  
HETATM 4308  O   SPC   789      -5.790 -10.731  21.152  1.00  0.00           O  
HETATM 4309  H1  SPC   789      -5.507 -11.620  20.793  1.00  0.00           H  
HETATM 4310  H2  SPC   789      -5.026 -10.311  21.642  1.00  0.00           H  
HETATM 4311  O   SPC   790     -39.715  -3.930  14.434  1.00  0.00           O  
HETATM 4312  H1  SPC   790     -40.447  -4.066  13.767  1.00  0.00           H  
HETATM 4313  H2  SPC   790     -39.860  -4.537  15.216  1.00  0.00           H  
HETATM 4314  O   SPC   791     -34.987 -17.347  -3.266  1.00  0.00           O  
HETATM 4315  H1  SPC   791     -34.213 -17.237  -2.642  1.00  0.00           H  
HETATM 4316  H2  SPC   791     -34.767 -18.042  -3.950  1.00  0.00           H  
HETATM 4317  O   SPC   792      16.856 -25.652   3.796  1.00  0.00           O  
HETATM 4318  H1  SPC   792      17.758 -25.221   3.762  1.00  0.00           H  
HETATM 4319  H2  SPC   792      16.161 -24.993   3.508  1.00  0.00           H  
HETATM 4320  O   SPC   793     -37.027   7.368   2.279  1.00  0.00           O  
HETATM 4321  H1  SPC   793     -36.751   7.603   3.210  1.00  0.00           H  
HETATM 4322  H2  SPC   793     -37.886   6.856   2.305  1.00  0.00           H  
HETATM 4323  O   SPC   794      -0.526  -0.971  13.051  1.00  0.00           O  
HETATM 4324  H1  SPC   794      -1.420  -0.685  13.394  1.00  0.00           H  
HETATM 4325  H2  SPC   794      -0.149  -0.253  12.465  1.00  0.00           H  
HETATM 4326  O   SPC   795      16.321  -2.681 -31.218  1.00  0.00           O  
HETATM 4327  H1  SPC   795      15.958  -2.212 -30.412  1.00  0.00           H  
HETATM 4328  H2  SPC   795      16.255  -2.077 -32.012  1.00  0.00           H  
HETATM 4329  O   SPC   796       6.793  11.841  20.290  1.00  0.00           O  
HETATM 4330  H1  SPC   796       6.477  10.893  20.332  1.00  0.00           H  
HETATM 4331  H2  SPC   796       7.487  11.929  19.575  1.00  0.00           H  
HETATM 4332  O   SPC   797      15.118  14.086  -3.195  1.00  0.00           O  
HETATM 4333  H1  SPC   797      14.869  13.212  -2.777  1.00  0.00           H  
HETATM 4334  H2  SPC   797      16.091  14.079  -3.427  1.00  0.00           H  
HETATM 4335  O   SPC   798      16.223   4.601  -8.556  1.00  0.00           O  
HETATM 4336  H1  SPC   798      15.754   3.727  -8.680  1.00  0.00           H  
HETATM 4337  H2  SPC   798      17.144   4.543  -8.943  1.00  0.00           H  
HETATM 4338  O   SPC   799       0.233   3.011  28.550  1.00  0.00           O  
HETATM 4339  H1  SPC   799       1.151   3.258  28.859  1.00  0.00           H  
HETATM 4340  H2  SPC   799       0.138   3.229  27.579  1.00  0.00           H  
HETATM 4341  O   SPC   800       8.091  -9.885  -9.912  1.00  0.00           O  
HETATM 4342  H1  SPC   800       8.754  -9.172 -10.141  1.00  0.00           H  
HETATM 4343  H2  SPC   800       8.155 -10.626 -10.580  1.00  0.00           H  
HETATM 4344  O   SPC   801      52.260   5.807 -21.748  1.00  0.00           O  
HETATM 4345  H1  SPC   801      52.734   4.949 -21.943  1.00  0.00           H  
HETATM 4346  H2  SPC   801      51.725   6.082 -22.546  1.00  0.00           H  
HETATM 4347  O   SPC   802     -10.723  -1.005  18.680  1.00  0.00           O  
HETATM 4348  H1  SPC   802     -11.206  -0.220  18.291  1.00  0.00           H  
HETATM 4349  H2  SPC   802      -9.990  -0.682  19.278  1.00  0.00           H  
HETATM 4350  O   SPC   803      26.468 -25.970   8.425  1.00  0.00           O  
HETATM 4351  H1  SPC   803      26.329 -25.575   7.517  1.00  0.00           H  
HETATM 4352  H2  SPC   803      26.259 -25.285   9.122  1.00  0.00           H  
HETATM 4353  O   SPC   804      40.937   1.925 -29.827  1.00  0.00           O  
HETATM 4354  H1  SPC   804      40.967   2.847 -29.440  1.00  0.00           H  
HETATM 4355  H2  SPC   804      41.791   1.449 -29.621  1.00  0.00           H  
HETATM 4356  O   SPC   805     -45.817   0.048  12.766  1.00  0.00           O  
HETATM 4357  H1  SPC   805     -46.379   0.835  13.024  1.00  0.00           H  
HETATM 4358  H2  SPC   805     -44.868   0.340  12.650  1.00  0.00           H  
HETATM 4359  O   SPC   806      -2.985 -16.640  12.864  1.00  0.00           O  
HETATM 4360  H1  SPC   806      -2.210 -17.254  12.714  1.00  0.00           H  
HETATM 4361  H2  SPC   806      -3.290 -16.714  13.813  1.00  0.00           H  
HETATM 4362  O   SPC   807     -17.085  -8.213  -5.864  1.00  0.00           O  
HETATM 4363  H1  SPC   807     -16.684  -7.836  -6.699  1.00  0.00           H  
HETATM 4364  H2  SPC   807     -17.672  -8.988  -6.098  1.00  0.00           H  
HETATM 4365  O   SPC   808      22.860 -17.595  -9.382  1.00  0.00           O  
HETATM 4366  H1  SPC   808      22.453 -17.050 -10.115  1.00  0.00           H  
HETATM 4367  H2  SPC   808      23.754 -17.934  -9.675  1.00  0.00           H  
HETATM 4368  O   SPC   809      -8.985  18.325  11.751  1.00  0.00           O  
HETATM 4369  H1  SPC   809      -9.326  18.367  10.812  1.00  0.00           H  
HETATM 4370  H2  SPC   809      -9.206  19.178  12.224  1.00  0.00           H  
HETATM 4371  O   SPC   810     -14.187   8.452 -12.834  1.00  0.00           O  
HETATM 4372  H1  SPC   810     -13.263   8.782 -12.638  1.00  0.00           H  
HETATM 4373  H2  SPC   810     -14.418   7.713 -12.201  1.00  0.00           H  
HETATM 4374  O   SPC   811      48.585   9.175 -10.735  1.00  0.00           O  
HETATM 4375  H1  SPC   811      48.344  10.084 -11.076  1.00  0.00           H  
HETATM 4376  H2  SPC   811      49.564   9.019 -10.866  1.00  0.00           H  
HETATM 4377  O   SPC   812     -44.235  -6.771   7.323  1.00  0.00           O  
HETATM 4378  H1  SPC   812     -44.579  -7.341   8.069  1.00  0.00           H  
HETATM 4379  H2  SPC   812     -44.994  -6.504   6.730  1.00  0.00           H  
HETATM 4380  O   SPC   813     -15.137   6.326  11.676  1.00  0.00           O  
HETATM 4381  H1  SPC   813     -14.508   5.773  12.223  1.00  0.00           H  
HETATM 4382  H2  SPC   813     -14.840   6.321  10.721  1.00  0.00           H  
HETATM 4383  O   SPC   814      34.324   5.247 -16.136  1.00  0.00           O  
HETATM 4384  H1  SPC   814      35.187   5.533 -16.552  1.00  0.00           H  
HETATM 4385  H2  SPC   814      33.691   4.953 -16.852  1.00  0.00           H  
HETATM 4386  O   SPC   815      -1.254  14.650 -21.436  1.00  0.00           O  
HETATM 4387  H1  SPC   815      -1.509  13.718 -21.177  1.00  0.00           H  
HETATM 4388  H2  SPC   815      -1.786  14.932 -22.234  1.00  0.00           H  
HETATM 4389  O   SPC   816     -29.487 -17.540   5.397  1.00  0.00           O  
HETATM 4390  H1  SPC   816     -29.954 -17.737   4.535  1.00  0.00           H  
HETATM 4391  H2  SPC   816     -29.028 -16.654   5.333  1.00  0.00           H  
HETATM 4392  O   SPC   817     -43.120   1.974  20.696  1.00  0.00           O  
HETATM 4393  H1  SPC   817     -43.078   2.886  21.104  1.00  0.00           H  
HETATM 4394  H2  SPC   817     -43.953   1.891  20.150  1.00  0.00           H  
HETATM 4395  O   SPC   818     -12.875  -4.501 -15.253  1.00  0.00           O  
HETATM 4396  H1  SPC   818     -13.144  -4.328 -14.306  1.00  0.00           H  
HETATM 4397  H2  SPC   818     -13.576  -5.053 -15.704  1.00  0.00           H  
HETATM 4398  O   SPC   819      12.286  -9.121   5.331  1.00  0.00           O  
HETATM 4399  H1  SPC   819      12.335  -8.275   5.861  1.00  0.00           H  
HETATM 4400  H2  SPC   819      11.708  -8.977   4.527  1.00  0.00           H  
HETATM 4401  O   SPC   820      14.052 -24.481   5.826  1.00  0.00           O  
HETATM 4402  H1  SPC   820      14.291 -25.447   5.920  1.00  0.00           H  
HETATM 4403  H2  SPC   820      14.314 -24.160   4.916  1.00  0.00           H  
HETATM 4404  O   SPC   821     -17.961  -1.465  14.466  1.00  0.00           O  
HETATM 4405  H1  SPC   821     -17.782  -1.071  13.564  1.00  0.00           H  
HETATM 4406  H2  SPC   821     -17.691  -2.428  14.467  1.00  0.00           H  
HETATM 4407  O   SPC   822     -12.741  -1.756  25.930  1.00  0.00           O  
HETATM 4408  H1  SPC   822     -12.750  -0.872  25.463  1.00  0.00           H  
HETATM 4409  H2  SPC   822     -12.960  -1.625  26.897  1.00  0.00           H  
HETATM 4410  O   SPC   823     -34.577  17.277   6.661  1.00  0.00           O  
HETATM 4411  H1  SPC   823     -34.850  17.242   7.622  1.00  0.00           H  
HETATM 4412  H2  SPC   823     -33.581  17.342   6.599  1.00  0.00           H  
HETATM 4413  O   SPC   824      36.012   7.557  -5.229  1.00  0.00           O  
HETATM 4414  H1  SPC   824      35.664   7.078  -4.423  1.00  0.00           H  
HETATM 4415  H2  SPC   824      35.247   7.820  -5.817  1.00  0.00           H  
HETATM 4416  O   SPC   825       3.533   3.616  19.205  1.00  0.00           O  
HETATM 4417  H1  SPC   825       3.471   3.081  20.048  1.00  0.00           H  
HETATM 4418  H2  SPC   825       4.101   4.424  19.364  1.00  0.00           H  
HETATM 4419  O   SPC   826     -15.116  -9.938  22.931  1.00  0.00           O  
HETATM 4420  H1  SPC   826     -15.341  -9.516  22.053  1.00  0.00           H  
HETATM 4421  H2  SPC   826     -14.176  -9.705  23.182  1.00  0.00           H  
HETATM 4422  O   SPC   827     -32.521   8.695   7.546  1.00  0.00           O  
HETATM 4423  H1  SPC   827     -32.620   7.874   8.108  1.00  0.00           H  
HETATM 4424  H2  SPC   827     -32.207   9.454   8.117  1.00  0.00           H  
HETATM 4425  O   SPC   828      33.103  14.992  -4.917  1.00  0.00           O  
HETATM 4426  H1  SPC   828      32.407  15.362  -5.531  1.00  0.00           H  
HETATM 4427  H2  SPC   828      33.711  15.728  -4.619  1.00  0.00           H  
HETATM 4428  O   SPC   829      34.455   1.332 -21.764  1.00  0.00           O  
HETATM 4429  H1  SPC   829      35.400   1.641 -21.654  1.00  0.00           H  
HETATM 4430  H2  SPC   829      33.832   2.080 -21.538  1.00  0.00           H  
HETATM 4431  O   SPC   830       9.896 -23.574   3.965  1.00  0.00           O  
HETATM 4432  H1  SPC   830      10.089 -24.498   3.636  1.00  0.00           H  
HETATM 4433  H2  SPC   830       9.033 -23.574   4.471  1.00  0.00           H  
HETATM 4434  O   SPC   831      14.043 -16.036   1.998  1.00  0.00           O  
HETATM 4435  H1  SPC   831      13.524 -15.221   2.256  1.00  0.00           H  
HETATM 4436  H2  SPC   831      13.481 -16.616   1.409  1.00  0.00           H  
HETATM 4437  O   SPC   832      -3.559  11.338   8.278  1.00  0.00           O  
HETATM 4438  H1  SPC   832      -3.113  10.448   8.377  1.00  0.00           H  
HETATM 4439  H2  SPC   832      -2.889  12.014   7.972  1.00  0.00           H  
HETATM 4440  O   SPC   833     -21.399   9.207  13.618  1.00  0.00           O  
HETATM 4441  H1  SPC   833     -21.812   9.762  14.339  1.00  0.00           H  
HETATM 4442  H2  SPC   833     -22.120   8.768  13.081  1.00  0.00           H  
HETATM 4443  O   SPC   834     -34.108  21.377   2.232  1.00  0.00           O  
HETATM 4444  H1  SPC   834     -34.808  20.818   2.677  1.00  0.00           H  
HETATM 4445  H2  SPC   834     -33.202  21.065   2.516  1.00  0.00           H  
HETATM 4446  O   SPC   835     -42.852  -2.376  22.685  1.00  0.00           O  
HETATM 4447  H1  SPC   835     -43.473  -1.683  22.319  1.00  0.00           H  
HETATM 4448  H2  SPC   835     -43.360  -3.220  22.858  1.00  0.00           H  
HETATM 4449  O   SPC   836       3.137   2.691 -22.357  1.00  0.00           O  
HETATM 4450  H1  SPC   836       3.727   1.886 -22.424  1.00  0.00           H  
HETATM 4451  H2  SPC   836       2.519   2.586 -21.578  1.00  0.00           H  
HETATM 4452  O   SPC   837      35.986  -2.123 -10.497  1.00  0.00           O  
HETATM 4453  H1  SPC   837      36.244  -2.906 -11.062  1.00  0.00           H  
HETATM 4454  H2  SPC   837      34.993  -2.007 -10.521  1.00  0.00           H  
HETATM 4455  O   SPC   838      13.619  -8.891   2.107  1.00  0.00           O  
HETATM 4456  H1  SPC   838      12.653  -9.137   2.190  1.00  0.00           H  
HETATM 4457  H2  SPC   838      14.055  -8.948   3.005  1.00  0.00           H  
HETATM 4458  O   SPC   839      56.348   3.426 -22.104  1.00  0.00           O  
HETATM 4459  H1  SPC   839      56.463   4.382 -22.375  1.00  0.00           H  
HETATM 4460  H2  SPC   839      57.123   3.145 -21.538  1.00  0.00           H  
HETATM 4461  O   SPC   840      -2.909 -17.457  -5.359  1.00  0.00           O  
HETATM 4462  H1  SPC   840      -3.394 -17.269  -6.213  1.00  0.00           H  
HETATM 4463  H2  SPC   840      -3.212 -18.335  -4.990  1.00  0.00           H  
HETATM 4464  O   SPC   841     -30.151 -24.937  -5.427  1.00  0.00           O  
HETATM 4465  H1  SPC   841     -30.661 -24.092  -5.586  1.00  0.00           H  
HETATM 4466  H2  SPC   841     -29.406 -24.761  -4.783  1.00  0.00           H  
HETATM 4467  O   SPC   842      45.716   7.391  -7.488  1.00  0.00           O  
HETATM 4468  H1  SPC   842      46.545   7.949  -7.500  1.00  0.00           H  
HETATM 4469  H2  SPC   842      45.920   6.499  -7.084  1.00  0.00           H  
HETATM 4470  O   SPC   843     -30.347  -5.415   4.350  1.00  0.00           O  
HETATM 4471  H1  SPC   843     -30.422  -5.168   5.316  1.00  0.00           H  
HETATM 4472  H2  SPC   843     -29.934  -6.322   4.269  1.00  0.00           H  
HETATM 4473  O   SPC   844     -21.706  -8.163   1.870  1.00  0.00           O  
HETATM 4474  H1  SPC   844     -20.811  -8.508   2.152  1.00  0.00           H  
HETATM 4475  H2  SPC   844     -21.606  -7.621   1.035  1.00  0.00           H  
HETATM 4476  O   SPC   845     -46.994  -4.356   9.260  1.00  0.00           O  
HETATM 4477  H1  SPC   845     -47.171  -4.237   8.283  1.00  0.00           H  
HETATM 4478  H2  SPC   845     -47.006  -3.465   9.712  1.00  0.00           H  
HETATM 4479  O   SPC   846      29.199  -5.258  -3.098  1.00  0.00           O  
HETATM 4480  H1  SPC   846      30.175  -5.461  -3.013  1.00  0.00           H  
HETATM 4481  H2  SPC   846      29.069  -4.524  -3.764  1.00  0.00           H  
HETATM 4482  O   SPC   847       9.891  -3.335 -33.316  1.00  0.00           O  
HETATM 4483  H1  SPC   847      10.409  -4.015 -32.797  1.00  0.00           H  
HETATM 4484  H2  SPC   847       9.291  -2.829 -32.696  1.00  0.00           H  
HETATM 4485  O   SPC   848      46.255   5.660 -18.432  1.00  0.00           O  
HETATM 4486  H1  SPC   848      45.600   5.203 -19.033  1.00  0.00           H  
HETATM 4487  H2  SPC   848      46.492   6.553 -18.814  1.00  0.00           H  
HETATM 4488  O   SPC   849      42.922   2.521 -17.398  1.00  0.00           O  
HETATM 4489  H1  SPC   849      42.612   1.754 -16.835  1.00  0.00           H  
HETATM 4490  H2  SPC   849      42.128   3.018 -17.748  1.00  0.00           H  
HETATM 4491  O   SPC   850       4.580  19.751  11.662  1.00  0.00           O  
HETATM 4492  H1  SPC   850       5.408  19.198  11.573  1.00  0.00           H  
HETATM 4493  H2  SPC   850       4.784  20.573  12.194  1.00  0.00           H  
HETATM 4494  O   SPC   851      -6.373   2.302  17.751  1.00  0.00           O  
HETATM 4495  H1  SPC   851      -6.869   2.830  17.062  1.00  0.00           H  
HETATM 4496  H2  SPC   851      -5.953   1.504  17.320  1.00  0.00           H  
HETATM 4497  O   SPC   852      -1.695  16.975  -9.492  1.00  0.00           O  
HETATM 4498  H1  SPC   852      -1.209  17.433  -8.747  1.00  0.00           H  
HETATM 4499  H2  SPC   852      -1.516  17.455 -10.351  1.00  0.00           H  
HETATM 4500  O   SPC   853     -18.866 -18.566 -10.045  1.00  0.00           O  
HETATM 4501  H1  SPC   853     -18.883 -19.285 -10.740  1.00  0.00           H  
HETATM 4502  H2  SPC   853     -18.187 -18.794  -9.347  1.00  0.00           H  
HETATM 4503  O   SPC   854       8.641  -3.310  -9.878  1.00  0.00           O  
HETATM 4504  H1  SPC   854       8.783  -3.270  -8.889  1.00  0.00           H  
HETATM 4505  H2  SPC   854       9.527  -3.334 -10.341  1.00  0.00           H  
HETATM 4506  O   SPC   855      28.616  14.176 -10.701  1.00  0.00           O  
HETATM 4507  H1  SPC   855      28.608  14.134  -9.702  1.00  0.00           H  
HETATM 4508  H2  SPC   855      27.698  13.987 -11.049  1.00  0.00           H  
HETATM 4509  O   SPC   856     -21.231  -3.808  32.825  1.00  0.00           O  
HETATM 4510  H1  SPC   856     -20.559  -4.372  33.306  1.00  0.00           H  
HETATM 4511  H2  SPC   856     -21.781  -3.304  33.491  1.00  0.00           H  
HETATM 4512  O   SPC   857      30.160 -23.471   0.721  1.00  0.00           O  
HETATM 4513  H1  SPC   857      30.510 -23.370   1.652  1.00  0.00           H  
HETATM 4514  H2  SPC   857      30.926 -23.530   0.081  1.00  0.00           H  
HETATM 4515  O   SPC   858      23.833   5.610   9.654  1.00  0.00           O  
HETATM 4516  H1  SPC   858      23.173   5.779  10.385  1.00  0.00           H  
HETATM 4517  H2  SPC   858      23.412   5.039   8.949  1.00  0.00           H  
HETATM 4518  O   SPC   859     -15.583  11.443  21.084  1.00  0.00           O  
HETATM 4519  H1  SPC   859     -14.681  11.034  21.224  1.00  0.00           H  
HETATM 4520  H2  SPC   859     -16.190  10.773  20.658  1.00  0.00           H  
HETATM 4521  O   SPC   860       8.183  -6.992  -8.518  1.00  0.00           O  
HETATM 4522  H1  SPC   860       7.301  -6.576  -8.738  1.00  0.00           H  
HETATM 4523  H2  SPC   860       8.751  -7.024  -9.340  1.00  0.00           H  
HETATM 4524  O   SPC   861      17.446   0.696   6.092  1.00  0.00           O  
HETATM 4525  H1  SPC   861      16.642   0.102   6.051  1.00  0.00           H  
HETATM 4526  H2  SPC   861      17.444   1.315   5.307  1.00  0.00           H  
HETATM 4527  O   SPC   862      16.227  -5.812   6.925  1.00  0.00           O  
HETATM 4528  H1  SPC   862      15.388  -6.336   7.071  1.00  0.00           H  
HETATM 4529  H2  SPC   862      16.499  -5.877   5.965  1.00  0.00           H  
HETATM 4530  O   SPC   863     -13.332  17.420  -9.869  1.00  0.00           O  
HETATM 4531  H1  SPC   863     -13.023  18.269 -10.296  1.00  0.00           H  
HETATM 4532  H2  SPC   863     -14.314  17.475  -9.688  1.00  0.00           H  
HETATM 4533  O   SPC   864     -23.581   4.186   3.007  1.00  0.00           O  
HETATM 4534  H1  SPC   864     -24.571   4.317   3.044  1.00  0.00           H  
HETATM 4535  H2  SPC   864     -23.258   3.832   3.885  1.00  0.00           H  
HETATM 4536  O   SPC   865     -23.160 -11.797  -8.692  1.00  0.00           O  
HETATM 4537  H1  SPC   865     -22.819 -12.713  -8.482  1.00  0.00           H  
HETATM 4538  H2  SPC   865     -23.909 -11.863  -9.352  1.00  0.00           H  
HETATM 4539  O   SPC   866      38.283   6.269  -7.001  1.00  0.00           O  
HETATM 4540  H1  SPC   866      37.633   6.615  -6.324  1.00  0.00           H  
HETATM 4541  H2  SPC   866      38.383   6.936  -7.739  1.00  0.00           H  
HETATM 4542  O   SPC   867      22.873  -9.088   9.452  1.00  0.00           O  
HETATM 4543  H1  SPC   867      22.560  -9.991   9.157  1.00  0.00           H  
HETATM 4544  H2  SPC   867      23.306  -8.618   8.683  1.00  0.00           H  
HETATM 4545  O   SPC   868       1.965  -6.410 -28.927  1.00  0.00           O  
HETATM 4546  H1  SPC   868       2.308  -6.951 -28.159  1.00  0.00           H  
HETATM 4547  H2  SPC   868       0.984  -6.570 -29.035  1.00  0.00           H  
HETATM 4548  O   SPC   869      23.837   6.718  -0.974  1.00  0.00           O  
HETATM 4549  H1  SPC   869      24.103   5.760  -0.875  1.00  0.00           H  
HETATM 4550  H2  SPC   869      23.207   6.811  -1.745  1.00  0.00           H  
HETATM 4551  O   SPC   870      15.277  14.548 -14.181  1.00  0.00           O  
HETATM 4552  H1  SPC   870      16.090  14.978 -14.574  1.00  0.00           H  
HETATM 4553  H2  SPC   870      14.563  14.486 -14.878  1.00  0.00           H  
HETATM 4554  O   SPC   871       8.090  20.610   5.492  1.00  0.00           O  
HETATM 4555  H1  SPC   871       7.636  19.816   5.086  1.00  0.00           H  
HETATM 4556  H2  SPC   871       8.360  21.245   4.769  1.00  0.00           H  
HETATM 4557  O   SPC   872     -13.249 -13.993   8.221  1.00  0.00           O  
HETATM 4558  H1  SPC   872     -12.946 -13.273   7.598  1.00  0.00           H  
HETATM 4559  H2  SPC   872     -14.193 -14.245   8.006  1.00  0.00           H  
HETATM 4560  O   SPC   873      -6.268  -0.725  30.513  1.00  0.00           O  
HETATM 4561  H1  SPC   873      -5.729   0.009  30.099  1.00  0.00           H  
HETATM 4562  H2  SPC   873      -5.931  -1.609  30.188  1.00  0.00           H  
HETATM 4563  O   SPC   874       9.417 -20.666  -3.454  1.00  0.00           O  
HETATM 4564  H1  SPC   874       8.530 -20.874  -3.041  1.00  0.00           H  
HETATM 4565  H2  SPC   874       9.487 -21.122  -4.341  1.00  0.00           H  
HETATM 4566  O   SPC   875      24.972   4.184 -19.111  1.00  0.00           O  
HETATM 4567  H1  SPC   875      24.642   3.831 -19.987  1.00  0.00           H  
HETATM 4568  H2  SPC   875      24.646   5.121 -18.985  1.00  0.00           H  
HETATM 4569  O   SPC   876     -13.344   5.083  23.578  1.00  0.00           O  
HETATM 4570  H1  SPC   876     -12.866   4.882  22.723  1.00  0.00           H  
HETATM 4571  H2  SPC   876     -12.763   4.832  24.352  1.00  0.00           H  
HETATM 4572  O   SPC   877      18.552  15.877   1.669  1.00  0.00           O  
HETATM 4573  H1  SPC   877      18.616  16.514   0.901  1.00  0.00           H  
HETATM 4574  H2  SPC   877      18.264  16.372   2.489  1.00  0.00           H  
HETATM 4575  O   SPC   878     -15.789 -11.730  19.817  1.00  0.00           O  
HETATM 4576  H1  SPC   878     -16.151 -11.853  20.741  1.00  0.00           H  
HETATM 4577  H2  SPC   878     -14.799 -11.599  19.861  1.00  0.00           H  
HETATM 4578  O   SPC   879     -24.950 -20.635  -0.392  1.00  0.00           O  
HETATM 4579  H1  SPC   879     -24.132 -21.210  -0.382  1.00  0.00           H  
HETATM 4580  H2  SPC   879     -25.498 -20.821   0.424  1.00  0.00           H  
HETATM 4581  O   SPC   880     -31.338 -10.401  -1.028  1.00  0.00           O  
HETATM 4582  H1  SPC   880     -31.820 -11.210  -1.364  1.00  0.00           H  
HETATM 4583  H2  SPC   880     -30.637 -10.132  -1.689  1.00  0.00           H  
HETATM 4584  O   SPC   881      17.031  -0.249  12.542  1.00  0.00           O  
HETATM 4585  H1  SPC   881      17.507  -0.340  13.417  1.00  0.00           H  
HETATM 4586  H2  SPC   881      16.412  -1.024  12.417  1.00  0.00           H  
HETATM 4587  O   SPC   882     -31.493  -3.847  21.489  1.00  0.00           O  
HETATM 4588  H1  SPC   882     -30.642  -3.490  21.875  1.00  0.00           H  
HETATM 4589  H2  SPC   882     -31.714  -4.722  21.921  1.00  0.00           H  
HETATM 4590  O   SPC   883       6.006 -21.542  -5.794  1.00  0.00           O  
HETATM 4591  H1  SPC   883       6.649 -21.104  -6.422  1.00  0.00           H  
HETATM 4592  H2  SPC   883       5.107 -21.604  -6.227  1.00  0.00           H  
HETATM 4593  O   SPC   884      29.316   0.668   0.853  1.00  0.00           O  
HETATM 4594  H1  SPC   884      29.824   1.424   0.440  1.00  0.00           H  
HETATM 4595  H2  SPC   884      28.612   1.034   1.462  1.00  0.00           H  
HETATM 4596  O   SPC   885      16.956  12.783  15.596  1.00  0.00           O  
HETATM 4597  H1  SPC   885      16.584  12.307  14.799  1.00  0.00           H  
HETATM 4598  H2  SPC   885      16.222  13.271  16.067  1.00  0.00           H  
HETATM 4599  O   SPC   886     -22.147 -12.133  13.627  1.00  0.00           O  
HETATM 4600  H1  SPC   886     -21.588 -11.436  13.177  1.00  0.00           H  
HETATM 4601  H2  SPC   886     -21.588 -12.940  13.814  1.00  0.00           H  
HETATM 4602  O   SPC   887     -25.645  14.660  11.318  1.00  0.00           O  
HETATM 4603  H1  SPC   887     -25.254  15.578  11.265  1.00  0.00           H  
HETATM 4604  H2  SPC   887     -25.317  14.114  10.547  1.00  0.00           H  
HETATM 4605  O   SPC   888     -13.202 -15.058 -13.886  1.00  0.00           O  
HETATM 4606  H1  SPC   888     -13.096 -14.112 -13.581  1.00  0.00           H  
HETATM 4607  H2  SPC   888     -12.742 -15.178 -14.766  1.00  0.00           H  
HETATM 4608  O   SPC   889      15.067   5.134  14.579  1.00  0.00           O  
HETATM 4609  H1  SPC   889      14.723   5.697  13.828  1.00  0.00           H  
HETATM 4610  H2  SPC   889      14.797   4.182  14.433  1.00  0.00           H  
HETATM 4611  O   SPC   890      17.521 -10.782  13.213  1.00  0.00           O  
HETATM 4612  H1  SPC   890      17.128 -11.702  13.196  1.00  0.00           H  
HETATM 4613  H2  SPC   890      17.270 -10.329  14.068  1.00  0.00           H  
HETATM 4614  O   SPC   891     -16.883 -14.963  -9.369  1.00  0.00           O  
HETATM 4615  H1  SPC   891     -16.378 -14.548  -8.612  1.00  0.00           H  
HETATM 4616  H2  SPC   891     -16.374 -15.751  -9.716  1.00  0.00           H  
HETATM 4617  O   SPC   892       4.628 -23.110  -1.289  1.00  0.00           O  
HETATM 4618  H1  SPC   892       5.039 -23.016  -2.195  1.00  0.00           H  
HETATM 4619  H2  SPC   892       5.189 -23.720  -0.729  1.00  0.00           H  
HETATM 4620  O   SPC   893      -6.336  -0.502 -16.173  1.00  0.00           O  
HETATM 4621  H1  SPC   893      -6.985  -1.084 -16.663  1.00  0.00           H  
HETATM 4622  H2  SPC   893      -6.669  -0.340 -15.244  1.00  0.00           H  
HETATM 4623  O   SPC   894     -25.713  -4.671  -8.292  1.00  0.00           O  
HETATM 4624  H1  SPC   894     -26.265  -5.497  -8.407  1.00  0.00           H  
HETATM 4625  H2  SPC   894     -24.843  -4.910  -7.859  1.00  0.00           H  
HETATM 4626  O   SPC   895     -23.601  -1.232  24.169  1.00  0.00           O  
HETATM 4627  H1  SPC   895     -22.963  -1.597  23.491  1.00  0.00           H  
HETATM 4628  H2  SPC   895     -24.239  -1.950  24.446  1.00  0.00           H  
HETATM 4629  O   SPC   896     -14.115 -18.225 -18.676  1.00  0.00           O  
HETATM 4630  H1  SPC   896     -14.609 -17.952 -19.502  1.00  0.00           H  
HETATM 4631  H2  SPC   896     -14.518 -17.772 -17.881  1.00  0.00           H  
HETATM 4632  O   SPC   897     -26.491 -28.064  -5.543  1.00  0.00           O  
HETATM 4633  H1  SPC   897     -26.662 -27.321  -6.190  1.00  0.00           H  
HETATM 4634  H2  SPC   897     -25.559 -28.405  -5.666  1.00  0.00           H  
HETATM 4635  O   SPC   898      -4.488   5.010  13.994  1.00  0.00           O  
HETATM 4636  H1  SPC   898      -4.591   4.949  14.987  1.00  0.00           H  
HETATM 4637  H2  SPC   898      -5.389   5.115  13.572  1.00  0.00           H  
HETATM 4638  O   SPC   899      33.246   8.389 -10.852  1.00  0.00           O  
HETATM 4639  H1  SPC   899      32.825   7.573 -10.458  1.00  0.00           H  
HETATM 4640  H2  SPC   899      33.020   9.185 -10.291  1.00  0.00           H  
HETATM 4641  O   SPC   900      50.855   3.637 -15.426  1.00  0.00           O  
HETATM 4642  H1  SPC   900      50.268   4.418 -15.640  1.00  0.00           H  
HETATM 4643  H2  SPC   900      50.801   3.437 -14.448  1.00  0.00           H  
HETATM 4644  O   SPC   901      -4.734  16.489 -14.106  1.00  0.00           O  
HETATM 4645  H1  SPC   901      -4.831  16.371 -13.118  1.00  0.00           H  
HETATM 4646  H2  SPC   901      -5.376  17.186 -14.424  1.00  0.00           H  
HETATM 4647  O   SPC   902      14.290 -16.423   5.003  1.00  0.00           O  
HETATM 4648  H1  SPC   902      14.126 -16.489   4.018  1.00  0.00           H  
HETATM 4649  H2  SPC   902      13.929 -15.554   5.342  1.00  0.00           H  
HETATM 4650  O   SPC   903       1.564   7.804 -24.865  1.00  0.00           O  
HETATM 4651  H1  SPC   903       1.454   8.213 -25.771  1.00  0.00           H  
HETATM 4652  H2  SPC   903       1.652   6.812 -24.955  1.00  0.00           H  
HETATM 4653  O   SPC   904      23.593  -5.271 -17.174  1.00  0.00           O  
HETATM 4654  H1  SPC   904      24.340  -4.947 -16.593  1.00  0.00           H  
HETATM 4655  H2  SPC   904      22.721  -4.949 -16.805  1.00  0.00           H  
HETATM 4656  O   SPC   905      28.876 -13.702  -9.870  1.00  0.00           O  
HETATM 4657  H1  SPC   905      29.614 -14.145  -9.361  1.00  0.00           H  
HETATM 4658  H2  SPC   905      29.235 -13.344 -10.732  1.00  0.00           H  
HETATM 4659  O   SPC   906     -48.965  -4.070  20.700  1.00  0.00           O  
HETATM 4660  H1  SPC   906     -49.311  -3.240  21.137  1.00  0.00           H  
HETATM 4661  H2  SPC   906     -49.723  -4.560  20.268  1.00  0.00           H  
HETATM 4662  O   SPC   907      -6.755 -19.037   6.837  1.00  0.00           O  
HETATM 4663  H1  SPC   907      -6.405 -19.501   6.024  1.00  0.00           H  
HETATM 4664  H2  SPC   907      -6.201 -19.290   7.630  1.00  0.00           H  
HETATM 4665  O   SPC   908      11.400   3.906 -24.233  1.00  0.00           O  
HETATM 4666  H1  SPC   908      11.929   3.437 -24.941  1.00  0.00           H  
HETATM 4667  H2  SPC   908      10.888   4.660 -24.645  1.00  0.00           H  
HETATM 4668  O   SPC   909       6.643  -4.483 -11.549  1.00  0.00           O  
HETATM 4669  H1  SPC   909       6.379  -4.863 -10.663  1.00  0.00           H  
HETATM 4670  H2  SPC   909       7.278  -3.723 -11.410  1.00  0.00           H  
HETATM 4671  O   SPC   910     -33.161   7.802  16.564  1.00  0.00           O  
HETATM 4672  H1  SPC   910     -33.988   7.869  17.123  1.00  0.00           H  
HETATM 4673  H2  SPC   910     -32.875   6.846  16.505  1.00  0.00           H  
HETATM 4674  O   SPC   911      49.004  -1.639 -15.971  1.00  0.00           O  
HETATM 4675  H1  SPC   911      49.018  -2.549 -16.386  1.00  0.00           H  
HETATM 4676  H2  SPC   911      49.854  -1.160 -16.189  1.00  0.00           H  
HETATM 4677  O   SPC   912      -9.455   5.932 -15.294  1.00  0.00           O  
HETATM 4678  H1  SPC   912      -9.188   6.139 -16.235  1.00  0.00           H  
HETATM 4679  H2  SPC   912     -10.226   6.513 -15.032  1.00  0.00           H  
HETATM 4680  O   SPC   913     -10.962 -11.713 -14.315  1.00  0.00           O  
HETATM 4681  H1  SPC   913     -11.634 -12.070 -13.666  1.00  0.00           H  
HETATM 4682  H2  SPC   913     -11.018 -12.228 -15.170  1.00  0.00           H  
HETATM 4683  O   SPC   914     -10.717   3.347  -9.893  1.00  0.00           O  
HETATM 4684  H1  SPC   914     -10.333   2.881 -10.689  1.00  0.00           H  
HETATM 4685  H2  SPC   914     -10.425   4.304  -9.894  1.00  0.00           H  
HETATM 4686  O   SPC   915     -26.454 -10.086  22.657  1.00  0.00           O  
HETATM 4687  H1  SPC   915     -26.878 -10.663  21.958  1.00  0.00           H  
HETATM 4688  H2  SPC   915     -26.779 -10.363  23.561  1.00  0.00           H  
HETATM 4689  O   SPC   916     -51.332  -2.339  24.991  1.00  0.00           O  
HETATM 4690  H1  SPC   916     -50.745  -3.091  24.692  1.00  0.00           H  
HETATM 4691  H2  SPC   916     -52.213  -2.705  25.294  1.00  0.00           H  
HETATM 4692  O   SPC   917      34.742  20.633  -1.125  1.00  0.00           O  
HETATM 4693  H1  SPC   917      33.987  20.607  -1.780  1.00  0.00           H  
HETATM 4694  H2  SPC   917      34.667  21.456  -0.562  1.00  0.00           H  
HETATM 4695  O   SPC   918      27.787   5.541   7.322  1.00  0.00           O  
HETATM 4696  H1  SPC   918      27.867   5.663   6.333  1.00  0.00           H  
HETATM 4697  H2  SPC   918      28.466   6.110   7.784  1.00  0.00           H  
HETATM 4698  O   SPC   919     -21.735 -20.514  -2.443  1.00  0.00           O  
HETATM 4699  H1  SPC   919     -21.991 -20.973  -1.592  1.00  0.00           H  
HETATM 4700  H2  SPC   919     -21.682 -21.187  -3.181  1.00  0.00           H  
HETATM 4701  O   SPC   920     -19.843 -20.658   2.197  1.00  0.00           O  
HETATM 4702  H1  SPC   920     -20.616 -20.599   2.829  1.00  0.00           H  
HETATM 4703  H2  SPC   920     -19.869 -19.883   1.566  1.00  0.00           H  
HETATM 4704  O   SPC   921      11.032 -11.978   2.462  1.00  0.00           O  
HETATM 4705  H1  SPC   921      11.041 -11.037   2.798  1.00  0.00           H  
HETATM 4706  H2  SPC   921      11.966 -12.336   2.444  1.00  0.00           H  
HETATM 4707  O   SPC   922       6.963 -23.630   0.648  1.00  0.00           O  
HETATM 4708  H1  SPC   922       7.257 -24.579   0.762  1.00  0.00           H  
HETATM 4709  H2  SPC   922       6.931 -23.182   1.542  1.00  0.00           H  
HETATM 4710  O   SPC   923      19.041   6.772 -17.520  1.00  0.00           O  
HETATM 4711  H1  SPC   923      19.451   6.046 -16.969  1.00  0.00           H  
HETATM 4712  H2  SPC   923      19.231   7.659 -17.097  1.00  0.00           H  
HETATM 4713  O   SPC   924       2.976 -16.754   6.372  1.00  0.00           O  
HETATM 4714  H1  SPC   924       3.881 -17.040   6.687  1.00  0.00           H  
HETATM 4715  H2  SPC   924       2.297 -16.958   7.077  1.00  0.00           H  
HETATM 4716  O   SPC   925     -18.416  -9.705  22.887  1.00  0.00           O  
HETATM 4717  H1  SPC   925     -19.316  -9.726  23.322  1.00  0.00           H  
HETATM 4718  H2  SPC   925     -17.729  -9.417  23.554  1.00  0.00           H  
HETATM 4719  O   SPC   926       9.863   5.540 -14.613  1.00  0.00           O  
HETATM 4720  H1  SPC   926      10.101   5.746 -13.664  1.00  0.00           H  
HETATM 4721  H2  SPC   926      10.176   4.618 -14.842  1.00  0.00           H  
HETATM 4722  O   SPC   927     -31.522   4.006  12.001  1.00  0.00           O  
HETATM 4723  H1  SPC   927     -31.267   4.726  11.357  1.00  0.00           H  
HETATM 4724  H2  SPC   927     -32.255   4.335  12.597  1.00  0.00           H  
HETATM 4725  O   SPC   928      28.519  -9.825   0.706  1.00  0.00           O  
HETATM 4726  H1  SPC   928      27.837  -9.148   0.429  1.00  0.00           H  
HETATM 4727  H2  SPC   928      29.185  -9.395   1.316  1.00  0.00           H  
HETATM 4728  O   SPC   929     -15.326  -9.060 -16.642  1.00  0.00           O  
HETATM 4729  H1  SPC   929     -14.933  -8.459 -17.338  1.00  0.00           H  
HETATM 4730  H2  SPC   929     -14.632  -9.270 -15.953  1.00  0.00           H  
HETATM 4731  O   SPC   930     -20.353   4.616  -0.618  1.00  0.00           O  
HETATM 4732  H1  SPC   930     -20.708   3.924   0.010  1.00  0.00           H  
HETATM 4733  H2  SPC   930     -19.578   4.240  -1.126  1.00  0.00           H  
HETATM 4734  O   SPC   931      -8.703   0.623  34.085  1.00  0.00           O  
HETATM 4735  H1  SPC   931      -8.420   0.573  35.043  1.00  0.00           H  
HETATM 4736  H2  SPC   931      -9.090  -0.256  33.806  1.00  0.00           H  
HETATM 4737  O   SPC   932     -37.358  17.856   1.592  1.00  0.00           O  
HETATM 4738  H1  SPC   932     -37.043  17.782   2.538  1.00  0.00           H  
HETATM 4739  H2  SPC   932     -38.356  17.916   1.577  1.00  0.00           H  
HETATM 4740  O   SPC   933      28.778   8.588  -2.960  1.00  0.00           O  
HETATM 4741  H1  SPC   933      28.275   9.031  -2.219  1.00  0.00           H  
HETATM 4742  H2  SPC   933      29.756   8.774  -2.857  1.00  0.00           H  
HETATM 4743  O   SPC   934      21.345 -11.389   8.421  1.00  0.00           O  
HETATM 4744  H1  SPC   934      20.494 -11.874   8.619  1.00  0.00           H  
HETATM 4745  H2  SPC   934      21.425 -11.247   7.434  1.00  0.00           H  
HETATM 4746  O   SPC   935      39.429  -3.699  -0.855  1.00  0.00           O  
HETATM 4747  H1  SPC   935      38.725  -3.794  -0.151  1.00  0.00           H  
HETATM 4748  H2  SPC   935      39.241  -4.336  -1.603  1.00  0.00           H  
HETATM 4749  O   SPC   936      16.371   1.181  -9.218  1.00  0.00           O  
HETATM 4750  H1  SPC   936      17.077   1.323  -8.523  1.00  0.00           H  
HETATM 4751  H2  SPC   936      16.629   0.412  -9.802  1.00  0.00           H  
HETATM 4752  O   SPC   937     -54.995  -3.999  17.369  1.00  0.00           O  
HETATM 4753  H1  SPC   937     -54.444  -4.818  17.530  1.00  0.00           H  
HETATM 4754  H2  SPC   937     -54.543  -3.422  16.688  1.00  0.00           H  
HETATM 4755  O   SPC   938       7.624   8.684 -22.880  1.00  0.00           O  
HETATM 4756  H1  SPC   938       6.763   8.234 -23.114  1.00  0.00           H  
HETATM 4757  H2  SPC   938       7.469   9.334 -22.135  1.00  0.00           H  
HETATM 4758  O   SPC   939      26.703   0.968 -17.130  1.00  0.00           O  
HETATM 4759  H1  SPC   939      25.766   0.660 -17.296  1.00  0.00           H  
HETATM 4760  H2  SPC   939      26.827   1.882 -17.517  1.00  0.00           H  
HETATM 4761  O   SPC   940     -17.557 -16.443  12.609  1.00  0.00           O  
HETATM 4762  H1  SPC   940     -17.892 -17.375  12.751  1.00  0.00           H  
HETATM 4763  H2  SPC   940     -17.435 -15.994  13.494  1.00  0.00           H  
HETATM 4764  O   SPC   941      -3.247   8.134 -20.030  1.00  0.00           O  
HETATM 4765  H1  SPC   941      -2.774   9.015 -20.051  1.00  0.00           H  
HETATM 4766  H2  SPC   941      -2.709   7.455 -20.530  1.00  0.00           H  
HETATM 4767  O   SPC   942     -18.287  -5.724  16.839  1.00  0.00           O  
HETATM 4768  H1  SPC   942     -17.710  -5.125  17.395  1.00  0.00           H  
HETATM 4769  H2  SPC   942     -18.035  -6.677  17.005  1.00  0.00           H  
HETATM 4770  O   SPC   943     -24.178   3.413  17.176  1.00  0.00           O  
HETATM 4771  H1  SPC   943     -24.149   2.445  17.426  1.00  0.00           H  
HETATM 4772  H2  SPC   943     -24.452   3.502  16.219  1.00  0.00           H  
HETATM 4773  O   SPC   944      24.157 -12.481  -0.295  1.00  0.00           O  
HETATM 4774  H1  SPC   944      25.006 -12.926  -0.009  1.00  0.00           H  
HETATM 4775  H2  SPC   944      23.761 -12.983  -1.064  1.00  0.00           H  
HETATM 4776  O   SPC   945     -12.211  -8.968  26.232  1.00  0.00           O  
HETATM 4777  H1  SPC   945     -12.071  -8.021  25.944  1.00  0.00           H  
HETATM 4778  H2  SPC   945     -11.331  -9.379  26.468  1.00  0.00           H  
HETATM 4779  O   SPC   946     -16.882   0.115  35.235  1.00  0.00           O  
HETATM 4780  H1  SPC   946     -17.324  -0.709  34.880  1.00  0.00           H  
HETATM 4781  H2  SPC   946     -15.901   0.076  35.043  1.00  0.00           H  
HETATM 4782  O   SPC   947      54.167   9.714 -16.539  1.00  0.00           O  
HETATM 4783  H1  SPC   947      55.153   9.749 -16.376  1.00  0.00           H  
HETATM 4784  H2  SPC   947      53.730   9.168 -15.824  1.00  0.00           H  
HETATM 4785  O   SPC   948       0.397  -1.650  15.787  1.00  0.00           O  
HETATM 4786  H1  SPC   948       0.534  -1.398  14.829  1.00  0.00           H  
HETATM 4787  H2  SPC   948      -0.368  -1.128  16.164  1.00  0.00           H  
HETATM 4788  O   SPC   949       4.971  14.635  19.180  1.00  0.00           O  
HETATM 4789  H1  SPC   949       5.578  14.085  19.753  1.00  0.00           H  
HETATM 4790  H2  SPC   949       4.676  14.094  18.392  1.00  0.00           H  
HETATM 4791  O   SPC   950     -20.573  17.848   4.388  1.00  0.00           O  
HETATM 4792  H1  SPC   950     -20.225  18.126   5.283  1.00  0.00           H  
HETATM 4793  H2  SPC   950     -21.453  17.386   4.501  1.00  0.00           H  
HETATM 4794  O   SPC   951      38.843   5.068 -19.822  1.00  0.00           O  
HETATM 4795  H1  SPC   951      38.196   4.768 -19.121  1.00  0.00           H  
HETATM 4796  H2  SPC   951      38.546   5.947 -20.195  1.00  0.00           H  
HETATM 4797  O   SPC   952       7.043  21.887  -5.985  1.00  0.00           O  
HETATM 4798  H1  SPC   952       6.084  22.117  -5.822  1.00  0.00           H  
HETATM 4799  H2  SPC   952       7.575  22.727  -6.087  1.00  0.00           H  
HETATM 4800  O   SPC   953     -25.654  17.129   3.997  1.00  0.00           O  
HETATM 4801  H1  SPC   953     -25.046  16.611   3.396  1.00  0.00           H  
HETATM 4802  H2  SPC   953     -26.591  16.795   3.892  1.00  0.00           H  
HETATM 4803  O   SPC   954     -55.979  -1.099  16.354  1.00  0.00           O  
HETATM 4804  H1  SPC   954     -56.385  -1.271  17.252  1.00  0.00           H  
HETATM 4805  H2  SPC   954     -56.363  -0.258  15.972  1.00  0.00           H  
HETATM 4806  O   SPC   955      -2.912  15.184 -18.438  1.00  0.00           O  
HETATM 4807  H1  SPC   955      -3.258  15.485 -17.549  1.00  0.00           H  
HETATM 4808  H2  SPC   955      -2.675  15.983 -18.991  1.00  0.00           H  
HETATM 4809  O   SPC   956      19.323  19.308  -7.334  1.00  0.00           O  
HETATM 4810  H1  SPC   956      19.176  18.830  -6.468  1.00  0.00           H  
HETATM 4811  H2  SPC   956      18.460  19.706  -7.646  1.00  0.00           H  
HETATM 4812  O   SPC   957      22.219  -9.635 -17.015  1.00  0.00           O  
HETATM 4813  H1  SPC   957      22.204  -9.073 -17.842  1.00  0.00           H  
HETATM 4814  H2  SPC   957      21.393 -10.199 -16.980  1.00  0.00           H  
HETATM 4815  O   SPC   958     -38.915   4.546   7.429  1.00  0.00           O  
HETATM 4816  H1  SPC   958     -37.953   4.808   7.355  1.00  0.00           H  
HETATM 4817  H2  SPC   958     -39.258   4.790   8.336  1.00  0.00           H  
HETATM 4818  O   SPC   959      22.059 -21.757  -0.533  1.00  0.00           O  
HETATM 4819  H1  SPC   959      23.011 -21.784  -0.840  1.00  0.00           H  
HETATM 4820  H2  SPC   959      21.724 -22.690  -0.405  1.00  0.00           H  
HETATM 4821  O   SPC   960       0.159   4.379  15.470  1.00  0.00           O  
HETATM 4822  H1  SPC   960       0.742   3.676  15.877  1.00  0.00           H  
HETATM 4823  H2  SPC   960       0.115   4.243  14.480  1.00  0.00           H  
HETATM 4824  O   SPC   961     -28.487  -7.178  -0.239  1.00  0.00           O  
HETATM 4825  H1  SPC   961     -28.656  -7.076  -1.219  1.00  0.00           H  
HETATM 4826  H2  SPC   961     -29.213  -6.721   0.274  1.00  0.00           H  
HETATM 4827  O   SPC   962     -13.160   1.658 -18.623  1.00  0.00           O  
HETATM 4828  H1  SPC   962     -13.170   2.063 -17.709  1.00  0.00           H  
HETATM 4829  H2  SPC   962     -13.458   0.705 -18.569  1.00  0.00           H  
HETATM 4830  O   SPC   963       8.113   2.153  12.382  1.00  0.00           O  
HETATM 4831  H1  SPC   963       7.783   2.271  11.446  1.00  0.00           H  
HETATM 4832  H2  SPC   963       7.369   1.814  12.957  1.00  0.00           H  
HETATM 4833  O   SPC   964      -6.927 -10.452  18.590  1.00  0.00           O  
HETATM 4834  H1  SPC   964      -6.736 -11.403  18.347  1.00  0.00           H  
HETATM 4835  H2  SPC   964      -6.590 -10.271  19.514  1.00  0.00           H  
HETATM 4836  O   SPC   965      16.702   1.017   9.612  1.00  0.00           O  
HETATM 4837  H1  SPC   965      16.221   1.340  10.427  1.00  0.00           H  
HETATM 4838  H2  SPC   965      17.402   0.354   9.879  1.00  0.00           H  
HETATM 4839  O   SPC   966      12.911 -10.115 -22.806  1.00  0.00           O  
HETATM 4840  H1  SPC   966      12.375  -9.498 -22.230  1.00  0.00           H  
HETATM 4841  H2  SPC   966      13.879 -10.039 -22.565  1.00  0.00           H  
HETATM 4842  O   SPC   967     -11.332   5.623   7.713  1.00  0.00           O  
HETATM 4843  H1  SPC   967     -11.411   6.451   7.157  1.00  0.00           H  
HETATM 4844  H2  SPC   967     -11.863   4.887   7.293  1.00  0.00           H  
HETATM 4845  O   SPC   968      20.940   7.157 -26.917  1.00  0.00           O  
HETATM 4846  H1  SPC   968      21.212   6.234 -26.641  1.00  0.00           H  
HETATM 4847  H2  SPC   968      19.952   7.182 -27.066  1.00  0.00           H  
HETATM 4848  O   SPC   969     -13.816   5.935  16.788  1.00  0.00           O  
HETATM 4849  H1  SPC   969     -14.416   6.689  16.519  1.00  0.00           H  
HETATM 4850  H2  SPC   969     -13.076   6.286  17.362  1.00  0.00           H  
HETATM 4851  O   SPC   970      21.655  10.328 -23.031  1.00  0.00           O  
HETATM 4852  H1  SPC   970      22.471   9.858 -23.369  1.00  0.00           H  
HETATM 4853  H2  SPC   970      20.964  10.355 -23.753  1.00  0.00           H  
HETATM 4854  O   SPC   971     -21.241  10.970  -3.557  1.00  0.00           O  
HETATM 4855  H1  SPC   971     -21.993  10.712  -2.951  1.00  0.00           H  
HETATM 4856  H2  SPC   971     -21.598  11.150  -4.474  1.00  0.00           H  
HETATM 4857  O   SPC   972      25.724 -11.513   6.927  1.00  0.00           O  
HETATM 4858  H1  SPC   972      25.204 -11.720   7.755  1.00  0.00           H  
HETATM 4859  H2  SPC   972      25.734 -10.524   6.778  1.00  0.00           H  
HETATM 4860  O   SPC   973     -20.806  -5.224  15.805  1.00  0.00           O  
HETATM 4861  H1  SPC   973     -21.093  -5.989  15.229  1.00  0.00           H  
HETATM 4862  H2  SPC   973     -19.944  -5.452  16.257  1.00  0.00           H  
HETATM 4863  O   SPC   974      15.449  -0.236  16.106  1.00  0.00           O  
HETATM 4864  H1  SPC   974      14.984  -1.115  16.007  1.00  0.00           H  
HETATM 4865  H2  SPC   974      16.358  -0.291  15.691  1.00  0.00           H  
HETATM 4866  O   SPC   975     -15.010  -1.365  28.398  1.00  0.00           O  
HETATM 4867  H1  SPC   975     -14.136  -1.336  28.883  1.00  0.00           H  
HETATM 4868  H2  SPC   975     -15.573  -0.588  28.678  1.00  0.00           H  
HETATM 4869  O   SPC   976     -40.209 -20.063   0.749  1.00  0.00           O  
HETATM 4870  H1  SPC   976     -39.286 -20.316   0.459  1.00  0.00           H  
HETATM 4871  H2  SPC   976     -40.552 -20.743   1.397  1.00  0.00           H
[truncated: 1,028,918 more chars]
