# Supplementary material for: An adaptive peptide-binding site in ubiquitin receptor hRpn13 revealed by structural studies
Source: Nat Commun. 2025 Jul 1;16:5669. doi: 10.1038/s41467-025-60843-w (PMC12218921; doi:10.1038/s41467-025-60843-w)
Supplement: Supplementary file 10 — Supplementary Data 8 [file 41467_2025_60843_MOESM10_ESM.zip › Pru-A_Extension_3/Final_Coordinates/Pru_N_term_monomer_-_prepared_-_Frame_1002.pdb]

TITLE     Pru_N_term_monomer - prepared - Frame 1002
REMARK   4      COMPLIES WITH FORMAT V. 3.0, 1-DEC-2006
REMARK 888
REMARK 888 WRITTEN BY MAESTRO (A PRODUCT OF SCHRODINGER, LLC)
SEQRES   1 A  114  ACE LYS TYR LEU VAL GLU PHE ARG ALA GLY LYS MET SER
SEQRES   2 A  114  LEU LYS GLY THR THR VAL THR PRO ASP LYS ARG LYS GLY
SEQRES   3 A  114  LEU VAL TYR ILE GLN GLN THR ASP ASP SER LEU ILE HIS
SEQRES   4 A  114  PHE CYS TRP LYS ASP ARG THR SER GLY ASN VAL GLU ASP
SEQRES   5 A  114  ASP LEU ILE ILE PHE PRO ASP ASP CYS GLU PHE LYS ARG
SEQRES   6 A  114  VAL PRO GLN CYS PRO SER GLY ARG VAL TYR VAL LEU LYS
SEQRES   7 A  114  PHE LYS ALA GLY SER LYS ARG LEU PHE PHE TRP MET GLN
SEQRES   8 A  114  GLU PRO LYS THR ASP GLN ASP GLU GLU HIS CYS ARG LYS
SEQRES   9 A  114  VAL ASN GLU TYR LEU ASN ASN PRO PRO NMA
SEQRES   1 B    7  GLY PRO GLY SER MET THR THR
HELIX    1   1 ASP A  117  ASP A  117  1
HELIX    2   2 GLU A  118  GLU A  118  1
HELIX    3   3 GLU A  119  GLU A  119  1
HELIX    4   4 HIS A  120  HIS A  120  1
HELIX    5   5 CYS A  121  CYS A  121  1
HELIX    6   6 ARG A  122  ARG A  122  1
HELIX    7   7 LYS A  123  LYS A  123  1
HELIX    8   8 VAL A  124  VAL A  124  1
HELIX    9   9 ASN A  125  ASN A  125  1
HELIX   10  10 GLU A  126  GLU A  126  1
HELIX   11  11 TYR A  127  TYR A  127  1
HELIX   12  12 LEU A  128  LEU A  128  1
HELIX   13  13 ASN A  129  ASN A  129  1
TURN     1   1 LYS A  21  LYS A  21
TURN     2   2 TYR A  22  TYR A  22
TURN     3   3 GLY A  35  GLY A  35
TURN     4   4 THR A  36  THR A  36
TURN     5   5 PRO A  40  PRO A  40
TURN     6   6 ASP A  41  ASP A  41
TURN     7   7 LYS A  42  LYS A  42
TURN     8   8 ARG A  43  ARG A  43
TURN     9   9 LYS A  44  LYS A  44
TURN    10  10 THR A  52  THR A  52
TURN    11  11 ASP A  53  ASP A  53
TURN    12  12 ASP A  54  ASP A  54
TURN    13  13 SER A  55  SER A  55
TURN    14  14 LEU A  56  LEU A  56
TURN    15  15 ARG A  64  ARG A  64
TURN    16  16 THR A  65  THR A  65
TURN    17  17 SER A  66  SER A  66
TURN    18  18 GLY A  67  GLY A  67
TURN    19  19 ASN A  68  ASN A  68
TURN    20  20 ILE A  75  ILE A  75
TURN    21  21 PHE A  76  PHE A  76
TURN    22  22 PRO A  77  PRO A  77
TURN    23  23 ASP A  78  ASP A  78
TURN    24  24 ASP A  79  ASP A  79
TURN    25  25 VAL A  85  VAL A  85
TURN    26  26 PRO A  86  PRO A  86
TURN    27  27 GLN A  87  GLN A  87
TURN    28  28 CYS A  88  CYS A  88
TURN    29  29 PRO A  89  PRO A  89
TURN    30  30 SER A  90  SER A  90
TURN    31  31 GLY A  91  GLY A  91
TURN    32  32 ARG A  92  ARG A  92
TURN    33  33 LYS A  99  LYS A  99
TURN    34  34 ALA A 100  ALA A 100
TURN    35  35 GLY A 101  GLY A 101
TURN    36  36 SER A 102  SER A 102
TURN    37  37 LYS A 103  LYS A 103
TURN    38  38 GLN A 110  GLN A 110
TURN    39  39 GLU A 111  GLU A 111
TURN    40  40 PRO A 112  PRO A 112
TURN    41  41 LYS A 113  LYS A 113
TURN    42  42 THR A 114  THR A 114
TURN    43  43 ASP A 115  ASP A 115
TURN    44  44 GLN A 116  GLN A 116
TURN    45  45 ASN A 130  ASN A 130
TURN    46  46 PRO A 131  PRO A 131
TURN    47  47 PRO A 132  PRO A 132
TURN    48  48 GLY B   0  GLY B   0
TURN    49  49 PRO B   1  PRO B   1
TURN    50  50 GLY B   2  GLY B   2
TURN    51  51 SER B   3  SER B   3
TURN    52  52 MET B   4  MET B   4
TURN    53  53 THR B   5  THR B   5
TURN    54  54 THR B   6  THR B   6
SHEET    1   1 1 LEU A  23  LEU A  23  0
SHEET    1   2 1 VAL A  24  VAL A  24  0
SHEET    1   3 1 GLU A  25  GLU A  25  0
SHEET    1   4 1 PHE A  26  PHE A  26  0
SHEET    1   5 1 ARG A  27  ARG A  27  0
SHEET    1   6 1 ALA A  28  ALA A  28  0
SHEET    1   7 1 GLY A  29  GLY A  29  0
SHEET    1   8 1 LYS A  30  LYS A  30  0
SHEET    1   9 1 MET A  31  MET A  31  0
SHEET    1  10 1 SER A  32  SER A  32  0
SHEET    1  11 1 LEU A  33  LEU A  33  0
SHEET    1  12 1 LYS A  34  LYS A  34  0
SHEET    1  13 1 THR A  37  THR A  37  0
SHEET    1  14 1 VAL A  38  VAL A  38  0
SHEET    1  15 1 THR A  39  THR A  39  0
SHEET    1  16 1 GLY A  45  GLY A  45  0
SHEET    1  17 1 LEU A  46  LEU A  46  0
SHEET    1  18 1 VAL A  47  VAL A  47  0
SHEET    1  19 1 TYR A  48  TYR A  48  0
SHEET    1  20 1 ILE A  49  ILE A  49  0
SHEET    1  21 1 GLN A  50  GLN A  50  0
SHEET    1  22 1 GLN A  51  GLN A  51  0
SHEET    1  23 1 ILE A  57  ILE A  57  0
SHEET    1  24 1 HIS A  58  HIS A  58  0
SHEET    1  25 1 PHE A  59  PHE A  59  0
SHEET    1  26 1 CYS A  60  CYS A  60  0
SHEET    1  27 1 TRP A  61  TRP A  61  0
SHEET    1  28 1 LYS A  62  LYS A  62  0
SHEET    1  29 1 ASP A  63  ASP A  63  0
SHEET    1  30 1 VAL A  69  VAL A  69  0
SHEET    1  31 1 GLU A  70  GLU A  70  0
SHEET    1  32 1 ASP A  71  ASP A  71  0
SHEET    1  33 1 ASP A  72  ASP A  72  0
SHEET    1  34 1 LEU A  73  LEU A  73  0
SHEET    1  35 1 ILE A  74  ILE A  74  0
SHEET    1  36 1 CYS A  80  CYS A  80  0
SHEET    1  37 1 GLU A  81  GLU A  81  0
SHEET    1  38 1 PHE A  82  PHE A  82  0
SHEET    1  39 1 LYS A  83  LYS A  83  0
SHEET    1  40 1 ARG A  84  ARG A  84  0
SHEET    1  41 1 VAL A  93  VAL A  93  0
SHEET    1  42 1 TYR A  94  TYR A  94  0
SHEET    1  43 1 VAL A  95  VAL A  95  0
SHEET    1  44 1 LEU A  96  LEU A  96  0
SHEET    1  45 1 LYS A  97  LYS A  97  0
SHEET    1  46 1 PHE A  98  PHE A  98  0
SHEET    1  47 1 ARG A 104  ARG A 104  0
SHEET    1  48 1 LEU A 105  LEU A 105  0
SHEET    1  49 1 PHE A 106  PHE A 106  0
SHEET    1  50 1 PHE A 107  PHE A 107  0
SHEET    1  51 1 TRP A 108  TRP A 108  0
SHEET    1  52 1 MET A 109  MET A 109  0
CRYST1   59.246   59.246   59.246  60.00  60.00  60.00 P 1           1
ATOM      1  CH3 ACE A  20       6.768   2.937  16.871  1.00  0.00           C  
ATOM      2  C   ACE A  20       6.856   3.681  15.548  1.00  0.00           C  
ATOM      3  O   ACE A  20       7.365   3.120  14.568  1.00  0.00           O  
ATOM      4 1H   ACE A  20       7.474   2.108  16.931  1.00  0.00           H  
ATOM      5 2H   ACE A  20       7.028   3.638  17.664  1.00  0.00           H  
ATOM      6 3H   ACE A  20       5.775   2.515  17.026  1.00  0.00           H  
ATOM      7  N   LYS A  21       6.402   4.926  15.592  1.00 50.58           N  
ATOM      8  CA  LYS A  21       6.206   5.905  14.467  1.00 34.33           C  
ATOM      9  C   LYS A  21       5.537   5.181  13.240  1.00 34.38           C  
ATOM     10  O   LYS A  21       6.090   5.254  12.124  1.00 25.10           O  
ATOM     11  CB  LYS A  21       7.543   6.597  14.233  1.00 32.74           C  
ATOM     12  CG  LYS A  21       8.171   7.269  15.389  1.00 41.67           C  
ATOM     13  CD  LYS A  21       9.236   8.377  15.011  1.00 46.26           C  
ATOM     14  CE  LYS A  21       9.659   9.246  16.233  1.00 39.34           C  
ATOM     15  NZ  LYS A  21      10.099  10.548  15.838  1.00 53.68           N1+
ATOM     16  H2  LYS A  21       6.019   5.207  16.483  1.00 50.58           H  
ATOM     17  HA  LYS A  21       5.435   6.581  14.838  1.00 34.33           H  
ATOM     18  HB3 LYS A  21       7.201   7.224  13.410  1.00 32.74           H  
ATOM     19  HB2 LYS A  21       8.324   5.932  13.864  1.00 32.74           H  
ATOM     20  HG3 LYS A  21       8.733   6.553  15.988  1.00 41.67           H  
ATOM     21  HG2 LYS A  21       7.421   7.782  15.992  1.00 41.67           H  
ATOM     22  HD3 LYS A  21       8.847   9.012  14.216  1.00 46.26           H  
ATOM     23  HD2 LYS A  21      10.065   7.834  14.556  1.00 46.26           H  
ATOM     24  HE3 LYS A  21      10.387   8.649  16.782  1.00 39.34           H  
ATOM     25  HE2 LYS A  21       8.771   9.409  16.844  1.00 39.34           H  
ATOM     26  HZ1 LYS A  21      10.778  10.574  15.091  1.00 53.68           H  
ATOM     27  HZ2 LYS A  21       9.304  11.033  15.445  1.00 53.68           H  
ATOM     28  HZ3 LYS A  21      10.429  11.094  16.620  1.00 53.68           H  
ATOM     29  N   TYR A  22       4.436   4.456  13.448  1.00 26.63           N  
ATOM     30  CA  TYR A  22       3.494   3.962  12.477  1.00 22.80           C  
ATOM     31  C   TYR A  22       2.613   5.175  11.984  1.00 21.58           C  
ATOM     32  O   TYR A  22       1.796   5.663  12.735  1.00 23.57           O  
ATOM     33  CB  TYR A  22       2.641   2.910  13.133  1.00 24.66           C  
ATOM     34  CG  TYR A  22       3.327   1.582  13.584  1.00 36.06           C  
ATOM     35  CD1 TYR A  22       3.767   1.510  14.951  1.00 30.08           C  
ATOM     36  CD2 TYR A  22       3.771   0.557  12.702  1.00 36.98           C  
ATOM     37  CE1 TYR A  22       4.612   0.468  15.392  1.00 33.68           C  
ATOM     38  CE2 TYR A  22       4.614  -0.474  13.104  1.00 35.55           C  
ATOM     39  CZ  TYR A  22       5.043  -0.457  14.425  1.00 35.99           C  
ATOM     40  OH  TYR A  22       5.896  -1.451  14.835  1.00 38.43           O  
ATOM     41  H   TYR A  22       4.063   4.384  14.384  1.00 26.63           H  
ATOM     42  HA  TYR A  22       4.181   3.507  11.764  1.00 22.80           H  
ATOM     43  HB3 TYR A  22       1.888   2.670  12.382  1.00 24.66           H  
ATOM     44  HB2 TYR A  22       1.996   3.209  13.959  1.00 24.66           H  
ATOM     45  HD1 TYR A  22       3.560   2.260  15.700  1.00 30.08           H  
ATOM     46  HD2 TYR A  22       3.672   0.525  11.627  1.00 36.98           H  
ATOM     47  HE1 TYR A  22       4.989   0.422  16.403  1.00 33.68           H  
ATOM     48  HE2 TYR A  22       4.956  -1.192  12.373  1.00 35.55           H  
ATOM     49  HH  TYR A  22       6.171  -2.019  14.112  1.00 38.43           H  
ATOM     50  N   LEU A  23       2.782   5.617  10.745  1.00 14.12           N  
ATOM     51  CA  LEU A  23       2.000   6.800  10.232  1.00 13.37           C  
ATOM     52  C   LEU A  23       0.582   6.436   9.832  1.00 15.60           C  
ATOM     53  O   LEU A  23      -0.313   7.274   9.962  1.00 15.56           O  
ATOM     54  CB  LEU A  23       2.834   7.361   9.012  1.00 14.43           C  
ATOM     55  CG  LEU A  23       4.253   7.789   9.348  1.00 17.96           C  
ATOM     56  CD1 LEU A  23       5.111   8.069   8.115  1.00 18.01           C  
ATOM     57  CD2 LEU A  23       4.182   8.893  10.352  1.00 21.49           C  
ATOM     58  H   LEU A  23       3.524   5.276  10.151  1.00 14.12           H  
ATOM     59  HA  LEU A  23       1.872   7.541  11.021  1.00 13.37           H  
ATOM     60  HB3 LEU A  23       2.387   8.242   8.552  1.00 14.43           H  
ATOM     61  HB2 LEU A  23       2.887   6.690   8.155  1.00 14.43           H  
ATOM     62  HG  LEU A  23       4.666   6.908   9.839  1.00 17.96           H  
ATOM     63 HD11 LEU A  23       5.769   8.888   8.406  1.00 18.01           H  
ATOM     64 HD12 LEU A  23       5.795   7.237   7.951  1.00 18.01           H  
ATOM     65 HD13 LEU A  23       4.683   8.405   7.170  1.00 18.01           H  
ATOM     66 HD21 LEU A  23       3.534   9.756  10.203  1.00 21.49           H  
ATOM     67 HD22 LEU A  23       3.878   8.471  11.310  1.00 21.49           H  
ATOM     68 HD23 LEU A  23       5.129   9.358  10.626  1.00 21.49           H  
ATOM     69  N   VAL A  24       0.321   5.239   9.172  1.00 11.33           N  
ATOM     70  CA  VAL A  24      -0.949   4.830   8.733  1.00 10.41           C  
ATOM     71  C   VAL A  24      -0.830   3.285   8.682  1.00 12.08           C  
ATOM     72  O   VAL A  24       0.311   2.750   8.502  1.00 11.44           O  
ATOM     73  CB  VAL A  24      -1.444   5.453   7.402  1.00 12.37           C  
ATOM     74  CG1 VAL A  24      -0.536   5.051   6.228  1.00 14.96           C  
ATOM     75  CG2 VAL A  24      -2.922   5.148   7.081  1.00 16.44           C  
ATOM     76  H   VAL A  24       1.056   4.562   9.026  1.00 11.33           H  
ATOM     77  HA  VAL A  24      -1.616   5.097   9.553  1.00 10.41           H  
ATOM     78  HB  VAL A  24      -1.368   6.527   7.570  1.00 12.37           H  
ATOM     79 HG11 VAL A  24      -0.656   5.759   5.408  1.00 14.96           H  
ATOM     80 HG12 VAL A  24       0.540   5.023   6.401  1.00 14.96           H  
ATOM     81 HG13 VAL A  24      -0.722   4.030   5.896  1.00 14.96           H  
ATOM     82 HG21 VAL A  24      -3.550   5.078   7.970  1.00 16.44           H  
ATOM     83 HG22 VAL A  24      -3.463   5.852   6.449  1.00 16.44           H  
ATOM     84 HG23 VAL A  24      -2.946   4.161   6.619  1.00 16.44           H  
ATOM     85  N   GLU A  25      -1.878   2.521   8.898  1.00 12.54           N  
ATOM     86  CA  GLU A  25      -1.983   1.099   8.874  1.00 11.61           C  
ATOM     87  C   GLU A  25      -3.371   0.829   8.194  1.00 12.81           C  
ATOM     88  O   GLU A  25      -4.251   1.658   8.438  1.00 14.69           O  
ATOM     89  CB  GLU A  25      -1.999   0.503  10.360  1.00 15.94           C  
ATOM     90  CG  GLU A  25      -0.800   0.913  11.213  1.00 21.86           C  
ATOM     91  CD  GLU A  25      -0.761   0.348  12.632  1.00 34.88           C  
ATOM     92  OE1 GLU A  25      -1.829   0.371  13.283  1.00 35.13           O  
ATOM     93  OE2 GLU A  25       0.319  -0.122  13.011  1.00 36.26           O1-
ATOM     94  H   GLU A  25      -2.800   2.896   9.071  1.00 12.54           H  
ATOM     95  HA  GLU A  25      -1.245   0.669   8.197  1.00 11.61           H  
ATOM     96  HB3 GLU A  25      -1.940  -0.577  10.220  1.00 15.94           H  
ATOM     97  HB2 GLU A  25      -2.910   0.829  10.861  1.00 15.94           H  
ATOM     98  HG3 GLU A  25      -0.839   1.960  11.512  1.00 21.86           H  
ATOM     99  HG2 GLU A  25       0.090   0.686  10.626  1.00 21.86           H  
ATOM    100  N   PHE A  26      -3.481  -0.219   7.320  1.00  9.11           N  
ATOM    101  CA  PHE A  26      -4.753  -0.763   6.979  1.00 11.34           C  
ATOM    102  C   PHE A  26      -4.594  -2.246   6.601  1.00 11.64           C  
ATOM    103  O   PHE A  26      -3.461  -2.686   6.302  1.00 10.09           O  
ATOM    104  CB  PHE A  26      -5.618   0.188   6.040  1.00 12.10           C  
ATOM    105  CG  PHE A  26      -4.967   0.661   4.747  1.00  9.89           C  
ATOM    106  CD1 PHE A  26      -5.169  -0.169   3.600  1.00 10.89           C  
ATOM    107  CD2 PHE A  26      -4.008   1.662   4.632  1.00 10.50           C  
ATOM    108  CE1 PHE A  26      -4.326  -0.046   2.446  1.00 10.68           C  
ATOM    109  CE2 PHE A  26      -3.342   1.854   3.461  1.00 13.37           C  
ATOM    110  CZ  PHE A  26      -3.518   1.048   2.316  1.00  9.51           C  
ATOM    111  H   PHE A  26      -2.702  -0.856   7.238  1.00  9.11           H  
ATOM    112  HA  PHE A  26      -5.352  -0.894   7.881  1.00 11.34           H  
ATOM    113  HB3 PHE A  26      -6.171   0.972   6.559  1.00 12.10           H  
ATOM    114  HB2 PHE A  26      -6.465  -0.460   5.818  1.00 12.10           H  
ATOM    115  HD1 PHE A  26      -5.824  -1.023   3.691  1.00 10.89           H  
ATOM    116  HD2 PHE A  26      -3.771   2.205   5.535  1.00 10.50           H  
ATOM    117  HE1 PHE A  26      -4.546  -0.732   1.642  1.00 10.68           H  
ATOM    118  HE2 PHE A  26      -2.608   2.643   3.408  1.00 13.37           H  
ATOM    119  HZ  PHE A  26      -3.040   1.285   1.376  1.00  9.51           H  
ATOM    120  N   ARG A  27      -5.684  -2.949   6.734  1.00 10.26           N  
ATOM    121  CA  ARG A  27      -5.752  -4.407   6.518  1.00 11.78           C  
ATOM    122  C   ARG A  27      -5.720  -4.584   5.012  1.00 10.64           C  
ATOM    123  O   ARG A  27      -6.808  -4.414   4.402  1.00 12.35           O  
ATOM    124  CB  ARG A  27      -7.068  -4.961   7.113  1.00 11.36           C  
ATOM    125  CG  ARG A  27      -7.055  -4.770   8.645  1.00 13.69           C  
ATOM    126  CD  ARG A  27      -8.468  -5.073   9.280  1.00 17.81           C  
ATOM    127  NE  ARG A  27      -9.537  -4.160   8.912  1.00 25.50           N  
ATOM    128  CZ  ARG A  27     -10.644  -3.883   9.612  1.00 32.61           C  
ATOM    129  NH1 ARG A  27     -11.066  -4.605  10.671  1.00 31.42           N  
ATOM    130  NH2 ARG A  27     -11.398  -2.865   9.247  1.00 28.44           N1+
ATOM    131  H   ARG A  27      -6.539  -2.553   7.098  1.00 10.26           H  
ATOM    132  HA  ARG A  27      -4.846  -4.798   6.980  1.00 11.78           H  
ATOM    133  HB3 ARG A  27      -7.275  -5.975   6.771  1.00 11.36           H  
ATOM    134  HB2 ARG A  27      -7.940  -4.395   6.787  1.00 11.36           H  
ATOM    135  HG3 ARG A  27      -6.827  -3.725   8.854  1.00 13.69           H  
ATOM    136  HG2 ARG A  27      -6.268  -5.371   9.101  1.00 13.69           H  
ATOM    137  HD3 ARG A  27      -8.399  -5.053  10.368  1.00 17.81           H  
ATOM    138  HD2 ARG A  27      -8.727  -6.081   8.958  1.00 17.81           H  
ATOM    139  HE  ARG A  27      -9.291  -3.526   8.165  1.00 25.50           H  
ATOM    140 HH12 ARG A  27     -10.736  -5.528  10.912  1.00 31.42           H  
ATOM    141 HH11 ARG A  27     -11.731  -4.354  11.389  1.00 31.42           H  
ATOM    142 HH22 ARG A  27     -12.360  -2.717   9.516  1.00 28.44           H  
ATOM    143 HH21 ARG A  27     -11.114  -2.270   8.482  1.00 28.44           H  
ATOM    144  N   ALA A  28      -4.586  -4.938   4.439  1.00 10.34           N  
ATOM    145  CA  ALA A  28      -4.414  -5.293   3.014  1.00  9.97           C  
ATOM    146  C   ALA A  28      -3.606  -6.560   2.908  1.00 11.41           C  
ATOM    147  O   ALA A  28      -2.603  -6.767   3.616  1.00 10.95           O  
ATOM    148  CB  ALA A  28      -3.885  -4.078   2.226  1.00 11.90           C  
ATOM    149  H   ALA A  28      -3.770  -5.029   5.028  1.00 10.34           H  
ATOM    150  HA  ALA A  28      -5.446  -5.464   2.709  1.00  9.97           H  
ATOM    151  HB1 ALA A  28      -4.404  -3.132   2.375  1.00 11.90           H  
ATOM    152  HB2 ALA A  28      -2.810  -3.948   2.354  1.00 11.90           H  
ATOM    153  HB3 ALA A  28      -4.091  -4.357   1.192  1.00 11.90           H  
ATOM    154  N   GLY A  29      -4.177  -7.508   2.079  1.00 10.88           N  
ATOM    155  CA  GLY A  29      -3.591  -8.782   1.659  1.00 10.42           C  
ATOM    156  C   GLY A  29      -2.671  -8.450   0.410  1.00 10.00           C  
ATOM    157  O   GLY A  29      -2.935  -7.582  -0.372  1.00  8.79           O  
ATOM    158  H   GLY A  29      -4.987  -7.190   1.566  1.00 10.88           H  
ATOM    159  HA3 GLY A  29      -4.452  -9.336   1.287  1.00 10.42           H  
ATOM    160  HA2 GLY A  29      -3.144  -9.348   2.477  1.00 10.42           H  
ATOM    161  N   LYS A  30      -1.607  -9.205   0.261  1.00  9.77           N  
ATOM    162  CA  LYS A  30      -0.648  -9.223  -0.902  1.00  9.79           C  
ATOM    163  C   LYS A  30      -1.303  -9.837  -2.110  1.00 10.05           C  
ATOM    164  O   LYS A  30      -2.218 -10.660  -1.837  1.00 10.40           O  
ATOM    165  CB  LYS A  30       0.786  -9.767  -0.457  1.00 10.49           C  
ATOM    166  CG  LYS A  30       1.670  -8.761   0.231  1.00 14.81           C  
ATOM    167  CD  LYS A  30       3.109  -9.221   0.611  1.00 18.43           C  
ATOM    168  CE  LYS A  30       3.923  -9.881  -0.541  1.00 22.27           C  
ATOM    169  NZ  LYS A  30       5.309 -10.080  -0.232  1.00 27.53           N1+
ATOM    170  H   LYS A  30      -1.438  -9.944   0.929  1.00  9.77           H  
ATOM    171  HA  LYS A  30      -0.486  -8.202  -1.249  1.00  9.79           H  
ATOM    172  HB3 LYS A  30       1.313 -10.225  -1.295  1.00 10.49           H  
ATOM    173  HB2 LYS A  30       0.596 -10.659   0.139  1.00 10.49           H  
ATOM    174  HG3 LYS A  30       1.150  -8.165   0.981  1.00 14.81           H  
ATOM    175  HG2 LYS A  30       1.839  -8.037  -0.567  1.00 14.81           H  
ATOM    176  HD3 LYS A  30       3.012  -9.915   1.446  1.00 18.43           H  
ATOM    177  HD2 LYS A  30       3.541  -8.330   1.068  1.00 18.43           H  
ATOM    178  HE3 LYS A  30       3.800  -9.371  -1.496  1.00 22.27           H  
ATOM    179  HE2 LYS A  30       3.486 -10.856  -0.756  1.00 22.27           H  
ATOM    180  HZ1 LYS A  30       5.347 -10.652   0.600  1.00 27.53           H  
ATOM    181  HZ2 LYS A  30       5.734 -10.557  -1.015  1.00 27.53           H  
ATOM    182  HZ3 LYS A  30       5.708  -9.162  -0.096  1.00 27.53           H  
ATOM    183  N   MET A  31      -0.925  -9.413  -3.287  1.00 12.16           N  
ATOM    184  CA  MET A  31      -1.216 -10.129  -4.598  1.00 10.64           C  
ATOM    185  C   MET A  31       0.031 -10.263  -5.460  1.00 15.72           C  
ATOM    186  O   MET A  31       0.934  -9.353  -5.445  1.00 15.15           O  
ATOM    187  CB  MET A  31      -2.317  -9.451  -5.382  1.00 11.19           C  
ATOM    188  CG  MET A  31      -3.732  -9.334  -4.817  1.00 10.97           C  
ATOM    189  SD  MET A  31      -4.897  -8.634  -5.997  1.00 11.84           S  
ATOM    190  CE  MET A  31      -6.376  -9.727  -5.817  1.00 12.02           C  
ATOM    191  H   MET A  31      -0.179  -8.751  -3.446  1.00 12.16           H  
ATOM    192  HA  MET A  31      -1.563 -11.141  -4.390  1.00 10.64           H  
ATOM    193  HB3 MET A  31      -2.408  -9.967  -6.338  1.00 11.19           H  
ATOM    194  HB2 MET A  31      -1.860  -8.485  -5.598  1.00 11.19           H  
ATOM    195  HG3 MET A  31      -3.920  -8.794  -3.889  1.00 10.97           H  
ATOM    196  HG2 MET A  31      -4.030 -10.377  -4.705  1.00 10.97           H  
ATOM    197  HE1 MET A  31      -6.988  -9.434  -4.963  1.00 12.02           H  
ATOM    198  HE2 MET A  31      -7.040  -9.786  -6.680  1.00 12.02           H  
ATOM    199  HE3 MET A  31      -6.046 -10.713  -5.488  1.00 12.02           H  
ATOM    200  N   SER A  32       0.109 -11.347  -6.246  1.00 13.17           N  
ATOM    201  CA  SER A  32       1.091 -11.339  -7.358  1.00 17.80           C  
ATOM    202  C   SER A  32       0.340 -11.497  -8.665  1.00 18.73           C  
ATOM    203  O   SER A  32      -0.830 -11.909  -8.654  1.00 18.00           O  
ATOM    204  CB  SER A  32       2.100 -12.421  -7.023  1.00 23.48           C  
ATOM    205  OG  SER A  32       1.538 -13.704  -6.853  1.00 33.01           O  
ATOM    206  H   SER A  32      -0.520 -12.135  -6.182  1.00 13.17           H  
ATOM    207  HA  SER A  32       1.571 -10.362  -7.407  1.00 17.80           H  
ATOM    208  HB3 SER A  32       2.563 -12.188  -6.064  1.00 23.48           H  
ATOM    209  HB2 SER A  32       2.858 -12.428  -7.806  1.00 23.48           H  
ATOM    210  HG  SER A  32       0.985 -13.615  -6.074  1.00 33.01           H  
ATOM    211  N   LEU A  33       1.095 -11.190  -9.805  1.00 19.77           N  
ATOM    212  CA  LEU A  33       0.707 -11.399 -11.183  1.00 20.23           C  
ATOM    213  C   LEU A  33       0.842 -12.941 -11.493  1.00 29.58           C  
ATOM    214  O   LEU A  33       1.738 -13.655 -10.932  1.00 26.46           O  
ATOM    215  CB  LEU A  33       1.704 -10.571 -12.092  1.00 20.74           C  
ATOM    216  CG  LEU A  33       1.516  -9.046 -12.088  1.00 24.31           C  
ATOM    217  CD1 LEU A  33       2.697  -8.212 -12.681  1.00 22.21           C  
ATOM    218  CD2 LEU A  33       0.229  -8.745 -12.777  1.00 26.86           C  
ATOM    219  H   LEU A  33       2.073 -11.356  -9.612  1.00 19.77           H  
ATOM    220  HA  LEU A  33      -0.312 -11.074 -11.391  1.00 20.23           H  
ATOM    221  HB3 LEU A  33       1.637 -10.812 -13.153  1.00 20.74           H  
ATOM    222  HB2 LEU A  33       2.753 -10.753 -11.860  1.00 20.74           H  
ATOM    223  HG  LEU A  33       1.369  -8.817 -11.033  1.00 24.31           H  
ATOM    224 HD11 LEU A  33       3.324  -8.768 -13.379  1.00 22.21           H  
ATOM    225 HD12 LEU A  33       2.399  -7.340 -13.265  1.00 22.21           H  
ATOM    226 HD13 LEU A  33       3.414  -7.828 -11.955  1.00 22.21           H  
ATOM    227 HD21 LEU A  33      -0.507  -9.548 -12.725  1.00 26.86           H  
ATOM    228 HD22 LEU A  33      -0.306  -7.932 -12.287  1.00 26.86           H  
ATOM    229 HD23 LEU A  33       0.314  -8.431 -13.817  1.00 26.86           H  
ATOM    230  N   LYS A  34       0.013 -13.348 -12.435  1.00 26.49           N  
ATOM    231  CA  LYS A  34      -0.156 -14.758 -12.841  1.00 31.99           C  
ATOM    232  C   LYS A  34      -0.473 -14.682 -14.354  1.00 30.53           C  
ATOM    233  O   LYS A  34      -1.469 -15.255 -14.813  1.00 29.47           O  
ATOM    234  CB  LYS A  34      -1.111 -15.498 -11.931  1.00 36.72           C  
ATOM    235  CG  LYS A  34      -1.239 -17.022 -12.296  1.00 45.31           C  
ATOM    236  CD  LYS A  34      -2.176 -17.773 -11.226  1.00 50.51           C  
ATOM    237  CE  LYS A  34      -2.524 -19.187 -11.597  1.00 44.17           C  
ATOM    238  NZ  LYS A  34      -3.413 -19.914 -10.648  1.00 42.45           N1+
ATOM    239  H   LYS A  34      -0.562 -12.759 -13.021  1.00 26.49           H  
ATOM    240  HA  LYS A  34       0.851 -15.170 -12.775  1.00 31.99           H  
ATOM    241  HB3 LYS A  34      -2.052 -14.996 -11.709  1.00 36.72           H  
ATOM    242  HB2 LYS A  34      -0.583 -15.566 -10.980  1.00 36.72           H  
ATOM    243  HG3 LYS A  34      -0.258 -17.495 -12.257  1.00 45.31           H  
ATOM    244  HG2 LYS A  34      -1.613 -17.154 -13.311  1.00 45.31           H  
ATOM    245  HD3 LYS A  34      -3.107 -17.226 -11.079  1.00 50.51           H  
ATOM    246  HD2 LYS A  34      -1.778 -17.753 -10.211  1.00 50.51           H  
ATOM    247  HE3 LYS A  34      -1.582 -19.726 -11.696  1.00 44.17           H  
ATOM    248  HE2 LYS A  34      -3.037 -19.144 -12.558  1.00 44.17           H  
ATOM    249  HZ1 LYS A  34      -2.841 -20.011  -9.821  1.00 42.45           H  
ATOM    250  HZ2 LYS A  34      -4.289 -19.497 -10.365  1.00 42.45           H  
ATOM    251  HZ3 LYS A  34      -3.565 -20.846 -11.007  1.00 42.45           H  
ATOM    252  N   GLY A  35       0.302 -13.918 -15.127  1.00 31.13           N  
ATOM    253  CA  GLY A  35      -0.082 -13.313 -16.458  1.00 29.23           C  
ATOM    254  C   GLY A  35      -0.410 -11.825 -16.325  1.00 28.66           C  
ATOM    255  O   GLY A  35       0.107 -11.068 -15.500  1.00 30.32           O  
ATOM    256  H   GLY A  35       1.198 -13.706 -14.712  1.00 31.13           H  
ATOM    257  HA3 GLY A  35      -0.914 -13.918 -16.818  1.00 29.23           H  
ATOM    258  HA2 GLY A  35       0.664 -13.475 -17.236  1.00 29.23           H  
ATOM    259  N   THR A  36      -1.413 -11.465 -17.110  1.00 21.69           N  
ATOM    260  CA  THR A  36      -1.939 -10.094 -16.900  1.00 23.68           C  
ATOM    261  C   THR A  36      -2.925 -10.053 -15.679  1.00 23.17           C  
ATOM    262  O   THR A  36      -3.010  -8.987 -15.089  1.00 23.97           O  
ATOM    263  CB  THR A  36      -2.785  -9.495 -18.134  1.00 29.66           C  
ATOM    264  OG1 THR A  36      -3.828 -10.451 -18.423  1.00 29.94           O  
ATOM    265  CG2 THR A  36      -1.871  -9.374 -19.356  1.00 36.25           C  
ATOM    266  H   THR A  36      -1.818 -12.119 -17.764  1.00 21.69           H  
ATOM    267  HA  THR A  36      -1.206  -9.315 -16.693  1.00 23.68           H  
ATOM    268  HB  THR A  36      -3.235  -8.581 -17.744  1.00 29.66           H  
ATOM    269  HG1 THR A  36      -4.541 -10.238 -17.816  1.00 29.94           H  
ATOM    270 HG21 THR A  36      -1.542 -10.376 -19.629  1.00 36.25           H  
ATOM    271 HG22 THR A  36      -2.497  -9.010 -20.171  1.00 36.25           H  
ATOM    272 HG23 THR A  36      -1.019  -8.713 -19.195  1.00 36.25           H  
ATOM    273  N   THR A  37      -3.518 -11.176 -15.292  1.00 17.31           N  
ATOM    274  CA  THR A  37      -4.315 -11.310 -14.010  1.00 16.45           C  
ATOM    275  C   THR A  37      -3.426 -11.462 -12.756  1.00 18.35           C  
ATOM    276  O   THR A  37      -2.233 -11.817 -12.824  1.00 17.18           O  
ATOM    277  CB  THR A  37      -5.310 -12.542 -14.140  1.00 20.45           C  
ATOM    278  OG1 THR A  37      -6.412 -12.370 -13.234  1.00 21.66           O  
ATOM    279  CG2 THR A  37      -4.687 -13.999 -14.071  1.00 19.32           C  
ATOM    280  H   THR A  37      -3.398 -11.988 -15.880  1.00 17.31           H  
ATOM    281  HA  THR A  37      -4.808 -10.339 -13.952  1.00 16.45           H  
ATOM    282  HB  THR A  37      -5.753 -12.466 -15.133  1.00 20.45           H  
ATOM    283  HG1 THR A  37      -7.089 -11.894 -13.721  1.00 21.66           H  
ATOM    284 HG21 THR A  37      -4.274 -14.241 -13.092  1.00 19.32           H  
ATOM    285 HG22 THR A  37      -5.456 -14.742 -14.284  1.00 19.32           H  
ATOM    286 HG23 THR A  37      -3.855 -14.153 -14.759  1.00 19.32           H  
ATOM    287  N   VAL A  38      -4.054 -11.195 -11.636  1.00 13.85           N  
ATOM    288  CA  VAL A  38      -3.471 -11.322 -10.314  1.00 13.85           C  
ATOM    289  C   VAL A  38      -4.156 -12.500  -9.609  1.00 14.67           C  
ATOM    290  O   VAL A  38      -5.287 -12.856  -9.949  1.00 13.73           O  
ATOM    291  CB  VAL A  38      -3.615  -9.999  -9.509  1.00 11.12           C  
ATOM    292  CG1 VAL A  38      -2.860  -8.815 -10.147  1.00 12.42           C  
ATOM    293  CG2 VAL A  38      -5.055  -9.712  -9.107  1.00 16.55           C  
ATOM    294  H   VAL A  38      -5.060 -11.108 -11.650  1.00 13.85           H  
ATOM    295  HA  VAL A  38      -2.423 -11.579 -10.468  1.00 13.85           H  
ATOM    296  HB  VAL A  38      -3.117 -10.177  -8.556  1.00 11.12           H  
ATOM    297 HG11 VAL A  38      -3.225  -8.579 -11.147  1.00 12.42           H  
ATOM    298 HG12 VAL A  38      -2.990  -7.900  -9.569  1.00 12.42           H  
ATOM    299 HG13 VAL A  38      -1.790  -9.020 -10.165  1.00 12.42           H  
ATOM    300 HG21 VAL A  38      -5.221 -10.445  -8.318  1.00 16.55           H  
ATOM    301 HG22 VAL A  38      -5.246  -8.704  -8.739  1.00 16.55           H  
ATOM    302 HG23 VAL A  38      -5.663  -9.870  -9.998  1.00 16.55           H  
ATOM    303  N   THR A  39      -3.498 -13.129  -8.588  1.00 13.45           N  
ATOM    304  CA  THR A  39      -3.969 -14.165  -7.699  1.00 12.51           C  
ATOM    305  C   THR A  39      -3.584 -13.729  -6.281  1.00 13.72           C  
ATOM    306  O   THR A  39      -2.466 -13.243  -6.094  1.00 14.09           O  
ATOM    307  CB  THR A  39      -3.268 -15.524  -8.059  1.00 18.92           C  
ATOM    308  OG1 THR A  39      -3.544 -16.464  -7.060  1.00 21.92           O  
ATOM    309  CG2 THR A  39      -1.727 -15.512  -8.221  1.00 18.67           C  
ATOM    310  H   THR A  39      -2.695 -12.640  -8.218  1.00 13.45           H  
ATOM    311  HA  THR A  39      -5.057 -14.234  -7.683  1.00 12.51           H  
ATOM    312  HB  THR A  39      -3.649 -15.926  -8.997  1.00 18.92           H  
ATOM    313  HG1 THR A  39      -4.490 -16.625  -7.053  1.00 21.92           H  
ATOM    314 HG21 THR A  39      -1.326 -15.250  -7.242  1.00 18.67           H  
ATOM    315 HG22 THR A  39      -1.236 -16.438  -8.518  1.00 18.67           H  
ATOM    316 HG23 THR A  39      -1.440 -14.816  -9.010  1.00 18.67           H  
ATOM    317  N   PRO A  40      -4.504 -13.699  -5.327  1.00 12.31           N  
ATOM    318  CA  PRO A  40      -4.228 -13.185  -3.940  1.00  9.83           C  
ATOM    319  C   PRO A  40      -3.275 -14.156  -3.230  1.00 13.06           C  
ATOM    320  O   PRO A  40      -3.365 -15.370  -3.249  1.00 14.54           O  
ATOM    321  CB  PRO A  40      -5.625 -13.107  -3.335  1.00 11.75           C  
ATOM    322  CG  PRO A  40      -6.491 -14.144  -3.980  1.00 10.47           C  
ATOM    323  CD  PRO A  40      -5.842 -14.344  -5.349  1.00 12.39           C  
ATOM    324  HA  PRO A  40      -3.702 -12.232  -3.997  1.00  9.83           H  
ATOM    325  HB3 PRO A  40      -6.066 -12.135  -3.559  1.00 11.75           H  
ATOM    326  HB2 PRO A  40      -5.668 -13.225  -2.252  1.00 11.75           H  
ATOM    327  HG3 PRO A  40      -7.541 -13.857  -4.037  1.00 10.47           H  
ATOM    328  HG2 PRO A  40      -6.344 -15.116  -3.508  1.00 10.47           H  
ATOM    329  HD2 PRO A  40      -5.879 -15.399  -5.619  1.00 12.39           H  
ATOM    330  HD3 PRO A  40      -6.597 -13.812  -5.928  1.00 12.39           H  
ATOM    331  N   ASP A  41      -2.440 -13.494  -2.377  1.00  9.89           N  
ATOM    332  CA  ASP A  41      -1.974 -14.126  -1.165  1.00 10.36           C  
ATOM    333  C   ASP A  41      -3.118 -14.016  -0.180  1.00 14.37           C  
ATOM    334  O   ASP A  41      -3.631 -12.892   0.037  1.00 12.38           O  
ATOM    335  CB  ASP A  41      -0.720 -13.332  -0.690  1.00 14.77           C  
ATOM    336  CG  ASP A  41       0.016 -13.801   0.547  1.00 17.53           C  
ATOM    337  OD1 ASP A  41      -0.540 -14.709   1.231  1.00 19.58           O  
ATOM    338  OD2 ASP A  41       1.117 -13.381   0.686  1.00 20.06           O1-
ATOM    339  H   ASP A  41      -2.346 -12.491  -2.447  1.00  9.89           H  
ATOM    340  HA  ASP A  41      -1.654 -15.120  -1.474  1.00 10.36           H  
ATOM    341  HB3 ASP A  41      -0.900 -12.257  -0.717  1.00 14.77           H  
ATOM    342  HB2 ASP A  41      -0.045 -13.409  -1.542  1.00 14.77           H  
ATOM    343  N   LYS A  42      -3.558 -15.199   0.358  1.00 14.02           N  
ATOM    344  CA  LYS A  42      -4.781 -15.345   1.091  1.00 13.34           C  
ATOM    345  C   LYS A  42      -4.705 -14.967   2.572  1.00 16.98           C  
ATOM    346  O   LYS A  42      -5.642 -15.159   3.279  1.00 20.31           O  
ATOM    347  CB  LYS A  42      -5.363 -16.742   0.936  1.00 23.29           C  
ATOM    348  CG  LYS A  42      -5.407 -17.260  -0.510  1.00 22.12           C  
ATOM    349  CD  LYS A  42      -6.156 -18.619  -0.745  1.00 26.69           C  
ATOM    350  CE  LYS A  42      -7.708 -18.571  -0.501  1.00 22.79           C  
ATOM    351  NZ  LYS A  42      -8.198 -19.964  -0.358  1.00 22.77           N1+
ATOM    352  H   LYS A  42      -3.035 -16.060   0.290  1.00 14.02           H  
ATOM    353  HA  LYS A  42      -5.480 -14.580   0.752  1.00 13.34           H  
ATOM    354  HB3 LYS A  42      -6.314 -16.815   1.463  1.00 23.29           H  
ATOM    355  HB2 LYS A  42      -4.852 -17.511   1.515  1.00 23.29           H  
ATOM    356  HG3 LYS A  42      -4.381 -17.431  -0.836  1.00 22.12           H  
ATOM    357  HG2 LYS A  42      -5.713 -16.422  -1.136  1.00 22.12           H  
ATOM    358  HD3 LYS A  42      -5.595 -19.296  -0.101  1.00 26.69           H  
ATOM    359  HD2 LYS A  42      -5.995 -18.826  -1.803  1.00 26.69           H  
ATOM    360  HE3 LYS A  42      -8.280 -18.107  -1.305  1.00 22.79           H  
ATOM    361  HE2 LYS A  42      -7.903 -17.917   0.349  1.00 22.79           H  
ATOM    362  HZ1 LYS A  42      -7.947 -20.723  -0.975  1.00 22.77           H  
ATOM    363  HZ2 LYS A  42      -7.717 -20.372   0.431  1.00 22.77           H  
ATOM    364  HZ3 LYS A  42      -9.198 -19.944  -0.219  1.00 22.77           H  
ATOM    365  N   ARG A  43      -3.498 -14.659   3.013  1.00 15.14           N  
ATOM    366  CA  ARG A  43      -3.250 -14.565   4.481  1.00 14.04           C  
ATOM    367  C   ARG A  43      -3.805 -13.318   5.053  1.00 13.23           C  
ATOM    368  O   ARG A  43      -3.937 -12.304   4.353  1.00 10.99           O  
ATOM    369  CB  ARG A  43      -1.715 -14.666   4.768  1.00 13.09           C  
ATOM    370  CG  ARG A  43      -0.986 -16.012   4.354  1.00 13.89           C  
ATOM    371  CD  ARG A  43       0.578 -16.038   4.634  1.00 16.51           C  
ATOM    372  NE  ARG A  43       1.328 -15.058   3.822  1.00 14.72           N  
ATOM    373  CZ  ARG A  43       2.564 -14.594   3.865  1.00 16.63           C  
ATOM    374  NH1 ARG A  43       3.469 -15.038   4.721  1.00 23.98           N  
ATOM    375  NH2 ARG A  43       2.967 -13.723   2.951  1.00 20.94           N1+
ATOM    376  H   ARG A  43      -2.723 -14.683   2.365  1.00 15.14           H  
ATOM    377  HA  ARG A  43      -3.827 -15.311   5.026  1.00 14.04           H  
ATOM    378  HB3 ARG A  43      -1.510 -14.443   5.816  1.00 13.09           H  
ATOM    379  HB2 ARG A  43      -1.344 -13.767   4.276  1.00 13.09           H  
ATOM    380  HG3 ARG A  43      -1.307 -16.428   3.399  1.00 13.89           H  
ATOM    381  HG2 ARG A  43      -1.416 -16.681   5.100  1.00 13.89           H  
ATOM    382  HD3 ARG A  43       1.023 -16.981   4.314  1.00 16.51           H  
ATOM    383  HD2 ARG A  43       0.891 -15.876   5.665  1.00 16.51           H  
ATOM    384  HE  ARG A  43       0.721 -14.567   3.181  1.00 14.72           H  
ATOM    385 HH12 ARG A  43       4.348 -14.567   4.883  1.00 23.98           H  
ATOM    386 HH11 ARG A  43       3.137 -15.596   5.495  1.00 23.98           H  
ATOM    387 HH22 ARG A  43       3.913 -13.371   2.912  1.00 20.94           H  
ATOM    388 HH21 ARG A  43       2.311 -13.451   2.233  1.00 20.94           H  
ATOM    389  N   LYS A  44      -4.094 -13.300   6.373  1.00 13.48           N  
ATOM    390  CA  LYS A  44      -4.522 -12.081   7.055  1.00 12.56           C  
ATOM    391  C   LYS A  44      -3.434 -10.974   7.214  1.00 14.32           C  
ATOM    392  O   LYS A  44      -2.585 -11.173   8.085  1.00 12.92           O  
ATOM    393  CB  LYS A  44      -5.077 -12.472   8.417  1.00 12.73           C  
ATOM    394  CG  LYS A  44      -6.167 -13.522   8.368  1.00 19.86           C  
ATOM    395  CD  LYS A  44      -6.342 -14.341   9.655  1.00 21.99           C  
ATOM    396  CE  LYS A  44      -6.962 -13.600  10.909  1.00 29.61           C  
ATOM    397  NZ  LYS A  44      -6.961 -14.475  12.075  1.00 29.82           N1+
ATOM    398  H   LYS A  44      -3.806 -14.094   6.926  1.00 13.48           H  
ATOM    399  HA  LYS A  44      -5.435 -11.699   6.597  1.00 12.56           H  
ATOM    400  HB3 LYS A  44      -5.378 -11.573   8.955  1.00 12.73           H  
ATOM    401  HB2 LYS A  44      -4.162 -12.827   8.888  1.00 12.73           H  
ATOM    402  HG3 LYS A  44      -5.922 -14.234   7.580  1.00 19.86           H  
ATOM    403  HG2 LYS A  44      -7.101 -13.069   8.036  1.00 19.86           H  
ATOM    404  HD3 LYS A  44      -5.281 -14.470   9.868  1.00 21.99           H  
ATOM    405  HD2 LYS A  44      -6.807 -15.316   9.514  1.00 21.99           H  
ATOM    406  HE3 LYS A  44      -8.041 -13.474  10.819  1.00 29.61           H  
ATOM    407  HE2 LYS A  44      -6.502 -12.637  11.130  1.00 29.61           H  
ATOM    408  HZ1 LYS A  44      -7.453 -13.991  12.812  1.00 29.82           H  
ATOM    409  HZ2 LYS A  44      -7.302 -15.413  11.920  1.00 29.82           H  
ATOM    410  HZ3 LYS A  44      -6.013 -14.456  12.422  1.00 29.82           H  
ATOM    411  N   GLY A  45      -3.537  -9.991   6.309  1.00 11.40           N  
ATOM    412  CA  GLY A  45      -2.451  -9.122   5.955  1.00 12.63           C  
ATOM    413  C   GLY A  45      -2.731  -7.784   6.631  1.00  9.16           C  
ATOM    414  O   GLY A  45      -3.864  -7.418   6.933  1.00 11.41           O  
ATOM    415  H   GLY A  45      -4.320 -10.024   5.673  1.00 11.40           H  
ATOM    416  HA3 GLY A  45      -2.242  -9.141   4.886  1.00 12.63           H  
ATOM    417  HA2 GLY A  45      -1.505  -9.532   6.308  1.00 12.63           H  
ATOM    418  N   LEU A  46      -1.647  -6.988   6.698  1.00 10.52           N  
ATOM    419  CA  LEU A  46      -1.638  -5.617   7.169  1.00  9.68           C  
ATOM    420  C   LEU A  46      -0.520  -4.905   6.332  1.00 12.12           C  
ATOM    421  O   LEU A  46       0.594  -5.442   6.289  1.00 11.39           O  
ATOM    422  CB  LEU A  46      -1.313  -5.569   8.720  1.00 11.25           C  
ATOM    423  CG  LEU A  46      -1.464  -4.228   9.421  1.00 12.74           C  
ATOM    424  CD1 LEU A  46      -2.898  -3.666   9.443  1.00 12.09           C  
ATOM    425  CD2 LEU A  46      -1.050  -4.407  10.941  1.00 14.69           C  
ATOM    426  H   LEU A  46      -0.762  -7.323   6.346  1.00 10.52           H  
ATOM    427  HA  LEU A  46      -2.572  -5.126   6.896  1.00  9.68           H  
ATOM    428  HB3 LEU A  46      -0.383  -6.104   8.916  1.00 11.25           H  
ATOM    429  HB2 LEU A  46      -2.016  -6.246   9.204  1.00 11.25           H  
ATOM    430  HG  LEU A  46      -0.818  -3.414   9.092  1.00 12.74           H  
ATOM    431 HD11 LEU A  46      -3.396  -4.058   8.556  1.00 12.09           H  
ATOM    432 HD12 LEU A  46      -3.373  -4.082  10.331  1.00 12.09           H  
ATOM    433 HD13 LEU A  46      -2.780  -2.592   9.296  1.00 12.09           H  
ATOM    434 HD21 LEU A  46      -1.589  -3.699  11.571  1.00 14.69           H  
ATOM    435 HD22 LEU A  46      -1.307  -5.419  11.252  1.00 14.69           H  
ATOM    436 HD23 LEU A  46      -0.021  -4.179  11.219  1.00 14.69           H  
ATOM    437  N   VAL A  47      -0.797  -3.745   5.692  1.00  8.56           N  
ATOM    438  CA  VAL A  47       0.210  -2.887   5.081  1.00  8.10           C  
ATOM    439  C   VAL A  47       0.368  -1.676   6.016  1.00  9.53           C  
ATOM    440  O   VAL A  47      -0.628  -1.213   6.592  1.00 11.23           O  
ATOM    441  CB  VAL A  47      -0.129  -2.309   3.722  1.00  7.88           C  
ATOM    442  CG1 VAL A  47       0.122  -3.209   2.536  1.00  8.90           C  
ATOM    443  CG2 VAL A  47      -1.529  -1.620   3.613  1.00 10.10           C  
ATOM    444  H   VAL A  47      -1.731  -3.387   5.551  1.00  8.56           H  
ATOM    445  HA  VAL A  47       1.177  -3.384   5.011  1.00  8.10           H  
ATOM    446  HB  VAL A  47       0.420  -1.374   3.618  1.00  7.88           H  
ATOM    447 HG11 VAL A  47       1.154  -3.560   2.550  1.00  8.90           H  
ATOM    448 HG12 VAL A  47      -0.652  -3.967   2.653  1.00  8.90           H  
ATOM    449 HG13 VAL A  47      -0.173  -2.821   1.561  1.00  8.90           H  
ATOM    450 HG21 VAL A  47      -2.336  -2.188   4.076  1.00 10.10           H  
ATOM    451 HG22 VAL A  47      -1.616  -0.670   4.140  1.00 10.10           H  
ATOM    452 HG23 VAL A  47      -1.840  -1.436   2.584  1.00 10.10           H  
ATOM    453  N   TYR A  48       1.507  -1.048   6.102  1.00  8.70           N  
ATOM    454  CA  TYR A  48       1.656   0.178   6.893  1.00 11.16           C  
ATOM    455  C   TYR A  48       2.787   1.119   6.324  1.00 11.93           C  
ATOM    456  O   TYR A  48       3.569   0.577   5.499  1.00 10.96           O  
ATOM    457  CB  TYR A  48       1.906  -0.234   8.348  1.00 11.13           C  
ATOM    458  CG  TYR A  48       3.018  -1.191   8.703  1.00 13.18           C  
ATOM    459  CD1 TYR A  48       4.282  -0.668   9.118  1.00 13.60           C  
ATOM    460  CD2 TYR A  48       2.771  -2.605   8.772  1.00 18.32           C  
ATOM    461  CE1 TYR A  48       5.284  -1.553   9.488  1.00 16.18           C  
ATOM    462  CE2 TYR A  48       3.732  -3.487   9.196  1.00 18.81           C  
ATOM    463  CZ  TYR A  48       4.989  -2.960   9.555  1.00 18.72           C  
ATOM    464  OH  TYR A  48       5.984  -3.797   9.982  1.00 20.30           O  
ATOM    465  H   TYR A  48       2.306  -1.240   5.515  1.00  8.70           H  
ATOM    466  HA  TYR A  48       0.729   0.741   6.787  1.00 11.16           H  
ATOM    467  HB3 TYR A  48       1.002  -0.658   8.784  1.00 11.13           H  
ATOM    468  HB2 TYR A  48       2.131   0.690   8.880  1.00 11.13           H  
ATOM    469  HD1 TYR A  48       4.498   0.389   9.181  1.00 13.60           H  
ATOM    470  HD2 TYR A  48       1.781  -3.002   8.607  1.00 18.32           H  
ATOM    471  HE1 TYR A  48       6.294  -1.250   9.719  1.00 16.18           H  
ATOM    472  HE2 TYR A  48       3.512  -4.527   9.391  1.00 18.81           H  
ATOM    473  HH  TYR A  48       6.848  -3.380  10.002  1.00 20.30           H  
ATOM    474  N   ILE A  49       2.829   2.416   6.775  1.00 11.69           N  
ATOM    475  CA  ILE A  49       3.988   3.261   6.464  1.00 11.94           C  
ATOM    476  C   ILE A  49       4.579   3.509   7.824  1.00 12.45           C  
ATOM    477  O   ILE A  49       3.912   4.006   8.754  1.00 12.29           O  
ATOM    478  CB  ILE A  49       3.542   4.575   5.813  1.00 11.74           C  
ATOM    479  CG1 ILE A  49       2.579   4.361   4.675  1.00 15.98           C  
ATOM    480  CG2 ILE A  49       4.730   5.425   5.306  1.00 15.30           C  
ATOM    481  CD1 ILE A  49       3.060   3.480   3.461  1.00 18.56           C  
ATOM    482  H   ILE A  49       2.211   2.776   7.488  1.00 11.69           H  
ATOM    483  HA  ILE A  49       4.804   2.782   5.923  1.00 11.94           H  
ATOM    484  HB  ILE A  49       3.088   5.219   6.567  1.00 11.74           H  
ATOM    485 HG13 ILE A  49       2.325   5.383   4.393  1.00 15.98           H  
ATOM    486 HG12 ILE A  49       1.643   3.965   5.070  1.00 15.98           H  
ATOM    487 HG21 ILE A  49       5.197   5.007   4.414  1.00 15.30           H  
ATOM    488 HG22 ILE A  49       4.456   6.427   4.977  1.00 15.30           H  
ATOM    489 HG23 ILE A  49       5.494   5.446   6.083  1.00 15.30           H  
ATOM    490 HD11 ILE A  49       2.368   2.650   3.314  1.00 18.56           H  
ATOM    491 HD12 ILE A  49       2.850   4.166   2.641  1.00 18.56           H  
ATOM    492 HD13 ILE A  49       4.041   3.009   3.520  1.00 18.56           H  
ATOM    493  N   GLN A  50       5.871   3.189   7.967  1.00 12.16           N  
ATOM    494  CA  GLN A  50       6.631   3.537   9.203  1.00 16.12           C  
ATOM    495  C   GLN A  50       7.532   4.742   8.871  1.00 18.46           C  
ATOM    496  O   GLN A  50       8.051   4.864   7.774  1.00 14.68           O  
ATOM    497  CB  GLN A  50       7.528   2.255   9.542  1.00 14.89           C  
ATOM    498  CG  GLN A  50       8.266   2.373  10.870  1.00 22.06           C  
ATOM    499  CD  GLN A  50       9.131   1.151  11.185  1.00 29.49           C  
ATOM    500  OE1 GLN A  50       8.788   0.036  10.836  1.00 31.22           O  
ATOM    501  NE2 GLN A  50      10.110   1.379  12.012  1.00 33.76           N  
ATOM    502  H   GLN A  50       6.481   2.906   7.214  1.00 12.16           H  
ATOM    503  HA  GLN A  50       5.974   3.769  10.041  1.00 16.12           H  
ATOM    504  HB3 GLN A  50       8.313   2.186   8.788  1.00 14.89           H  
ATOM    505  HB2 GLN A  50       7.029   1.294   9.415  1.00 14.89           H  
ATOM    506  HG3 GLN A  50       7.557   2.516  11.686  1.00 22.06           H  
ATOM    507  HG2 GLN A  50       8.904   3.250  10.981  1.00 22.06           H  
ATOM    508 HE22 GLN A  50      10.796   0.707  12.327  1.00 33.76           H  
ATOM    509 HE21 GLN A  50      10.228   2.346  12.278  1.00 33.76           H  
ATOM    510  N   GLN A  51       7.730   5.639   9.827  1.00 15.21           N  
ATOM    511  CA  GLN A  51       8.849   6.628   9.809  1.00 14.75           C  
ATOM    512  C   GLN A  51       9.988   5.962  10.624  1.00 17.02           C  
ATOM    513  O   GLN A  51       9.685   5.504  11.734  1.00 17.17           O  
ATOM    514  CB  GLN A  51       8.333   7.875  10.535  1.00 16.63           C  
ATOM    515  CG  GLN A  51       9.286   9.089  10.792  1.00 17.03           C  
ATOM    516  CD  GLN A  51      10.051   9.498   9.529  1.00 22.80           C  
ATOM    517  OE1 GLN A  51      11.194   9.179   9.276  1.00 22.52           O  
ATOM    518  NE2 GLN A  51       9.471  10.404   8.753  1.00 20.70           N  
ATOM    519  H   GLN A  51       7.395   5.490  10.768  1.00 15.21           H  
ATOM    520  HA  GLN A  51       9.299   6.874   8.847  1.00 14.75           H  
ATOM    521  HB3 GLN A  51       7.839   7.650  11.480  1.00 16.63           H  
ATOM    522  HB2 GLN A  51       7.607   8.299   9.842  1.00 16.63           H  
ATOM    523  HG3 GLN A  51      10.100   8.780  11.448  1.00 17.03           H  
ATOM    524  HG2 GLN A  51       8.629   9.878  11.159  1.00 17.03           H  
ATOM    525 HE22 GLN A  51       9.882  10.912   7.982  1.00 20.70           H  
ATOM    526 HE21 GLN A  51       8.534  10.582   9.086  1.00 20.70           H  
ATOM    527  N   THR A  52      11.202   5.870  10.081  1.00 17.32           N  
ATOM    528  CA  THR A  52      12.281   5.209  10.814  1.00 14.39           C  
ATOM    529  C   THR A  52      13.192   6.208  11.666  1.00 18.16           C  
ATOM    530  O   THR A  52      12.976   7.439  11.680  1.00 18.43           O  
ATOM    531  CB  THR A  52      13.140   4.305   9.864  1.00 20.30           C  
ATOM    532  OG1 THR A  52      13.949   4.888   8.868  1.00 17.29           O  
ATOM    533  CG2 THR A  52      12.254   3.263   9.089  1.00 20.33           C  
ATOM    534  H   THR A  52      11.274   5.955   9.077  1.00 17.32           H  
ATOM    535  HA  THR A  52      11.864   4.417  11.437  1.00 14.39           H  
ATOM    536  HB  THR A  52      13.769   3.744  10.555  1.00 20.30           H  
ATOM    537  HG1 THR A  52      13.552   5.428   8.181  1.00 17.29           H  
ATOM    538 HG21 THR A  52      11.654   3.746   8.318  1.00 20.33           H  
ATOM    539 HG22 THR A  52      12.924   2.470   8.757  1.00 20.33           H  
ATOM    540 HG23 THR A  52      11.562   2.718   9.732  1.00 20.33           H  
ATOM    541  N   ASP A  53      14.093   5.607  12.454  1.00 19.51           N  
ATOM    542  CA  ASP A  53      15.086   6.415  13.191  1.00 25.09           C  
ATOM    543  C   ASP A  53      16.007   7.312  12.367  1.00 22.18           C  
ATOM    544  O   ASP A  53      16.352   8.440  12.767  1.00 23.70           O  
ATOM    545  CB  ASP A  53      15.946   5.434  14.140  1.00 28.29           C  
ATOM    546  CG  ASP A  53      15.162   4.733  15.297  1.00 38.53           C  
ATOM    547  OD1 ASP A  53      14.197   5.321  15.897  1.00 46.00           O  
ATOM    548  OD2 ASP A  53      15.692   3.771  15.850  1.00 49.68           O1-
ATOM    549  H   ASP A  53      13.962   4.636  12.699  1.00 19.51           H  
ATOM    550  HA  ASP A  53      14.607   7.026  13.956  1.00 25.09           H  
ATOM    551  HB3 ASP A  53      16.776   6.030  14.520  1.00 28.29           H  
ATOM    552  HB2 ASP A  53      16.423   4.672  13.523  1.00 28.29           H  
ATOM    553  N   ASP A  54      16.417   6.705  11.251  1.00 21.89           N  
ATOM    554  CA  ASP A  54      17.113   7.433  10.161  1.00 20.84           C  
ATOM    555  C   ASP A  54      16.518   8.791   9.728  1.00 20.96           C  
ATOM    556  O   ASP A  54      17.278   9.623   9.155  1.00 18.51           O  
ATOM    557  CB  ASP A  54      17.611   6.699   8.861  1.00 19.86           C  
ATOM    558  CG  ASP A  54      18.081   5.243   8.862  1.00 20.63           C  
ATOM    559  OD1 ASP A  54      18.137   4.664   9.963  1.00 17.95           O  
ATOM    560  OD2 ASP A  54      18.430   4.663   7.833  1.00 20.41           O1-
ATOM    561  H   ASP A  54      16.191   5.756  10.991  1.00 21.89           H  
ATOM    562  HA  ASP A  54      18.013   7.784  10.665  1.00 20.84           H  
ATOM    563  HB3 ASP A  54      18.354   7.379   8.445  1.00 19.86           H  
ATOM    564  HB2 ASP A  54      16.829   6.738   8.103  1.00 19.86           H  
ATOM    565  N   SER A  55      15.208   8.962  10.001  1.00 18.05           N  
ATOM    566  CA  SER A  55      14.296   9.961   9.660  1.00 18.07           C  
ATOM    567  C   SER A  55      13.891   9.996   8.140  1.00 14.71           C  
ATOM    568  O   SER A  55      14.224  10.819   7.304  1.00 16.32           O  
ATOM    569  CB  SER A  55      14.873  11.343  10.046  1.00 25.94           C  
ATOM    570  OG  SER A  55      13.848  12.305  10.072  1.00 27.70           O  
ATOM    571  H   SER A  55      14.800   8.206  10.533  1.00 18.05           H  
ATOM    572  HA  SER A  55      13.507   9.765  10.385  1.00 18.07           H  
ATOM    573  HB3 SER A  55      15.739  11.663   9.466  1.00 25.94           H  
ATOM    574  HB2 SER A  55      15.238  11.252  11.069  1.00 25.94           H  
ATOM    575  HG  SER A  55      14.054  13.008   9.453  1.00 27.70           H  
ATOM    576  N   LEU A  56      13.482   8.777   7.679  1.00 14.49           N  
ATOM    577  CA  LEU A  56      13.358   8.328   6.310  1.00 12.13           C  
ATOM    578  C   LEU A  56      12.117   7.417   6.466  1.00 13.26           C  
ATOM    579  O   LEU A  56      12.242   6.490   7.272  1.00 13.12           O  
ATOM    580  CB  LEU A  56      14.639   7.649   5.858  1.00 11.10           C  
ATOM    581  CG  LEU A  56      15.827   8.478   5.340  1.00 12.10           C  
ATOM    582  CD1 LEU A  56      17.029   7.600   4.961  1.00 16.66           C  
ATOM    583  CD2 LEU A  56      15.504   9.553   4.263  1.00 14.24           C  
ATOM    584  H   LEU A  56      13.350   8.065   8.382  1.00 14.49           H  
ATOM    585  HA  LEU A  56      13.120   9.126   5.607  1.00 12.13           H  
ATOM    586  HB3 LEU A  56      14.249   7.009   5.066  1.00 11.10           H  
ATOM    587  HB2 LEU A  56      14.999   6.993   6.651  1.00 11.10           H  
ATOM    588  HG  LEU A  56      16.113   9.106   6.183  1.00 12.10           H  
ATOM    589 HD11 LEU A  56      17.228   7.628   3.890  1.00 16.66           H  
ATOM    590 HD12 LEU A  56      17.880   8.083   5.442  1.00 16.66           H  
ATOM    591 HD13 LEU A  56      16.972   6.558   5.276  1.00 16.66           H  
ATOM    592 HD21 LEU A  56      14.890  10.370   4.643  1.00 14.24           H  
ATOM    593 HD22 LEU A  56      16.426  10.082   4.023  1.00 14.24           H  
ATOM    594 HD23 LEU A  56      15.112   9.094   3.355  1.00 14.24           H  
ATOM    595  N   ILE A  57      11.038   7.656   5.737  1.00 10.43           N  
ATOM    596  CA  ILE A  57       9.831   6.793   5.581  1.00 11.74           C  
ATOM    597  C   ILE A  57      10.102   5.459   4.917  1.00 13.82           C  
ATOM    598  O   ILE A  57      10.824   5.416   3.907  1.00 11.76           O  
ATOM    599  CB  ILE A  57       8.739   7.596   4.725  1.00 14.14           C  
ATOM    600  CG1 ILE A  57       8.482   9.066   5.217  1.00 17.07           C  
ATOM    601  CG2 ILE A  57       7.425   6.846   4.564  1.00 11.87           C  
ATOM    602  CD1 ILE A  57       7.052   9.740   5.042  1.00 19.87           C  
ATOM    603  H   ILE A  57      11.046   8.445   5.107  1.00 10.43           H  
ATOM    604  HA  ILE A  57       9.375   6.731   6.568  1.00 11.74           H  
ATOM    605  HB  ILE A  57       9.017   7.755   3.683  1.00 14.14           H  
ATOM    606 HG13 ILE A  57       9.371   9.644   4.966  1.00 17.07           H  
ATOM    607 HG12 ILE A  57       8.556   8.994   6.303  1.00 17.07           H  
ATOM    608 HG21 ILE A  57       6.619   7.277   3.969  1.00 11.87           H  
ATOM    609 HG22 ILE A  57       7.458   5.842   4.141  1.00 11.87           H  
ATOM    610 HG23 ILE A  57       7.174   6.703   5.615  1.00 11.87           H  
ATOM    611 HD11 ILE A  57       6.334   9.467   5.816  1.00 19.87           H  
ATOM    612 HD12 ILE A  57       7.086  10.827   5.111  1.00 19.87           H  
ATOM    613 HD13 ILE A  57       6.517   9.447   4.138  1.00 19.87           H  
ATOM    614  N   HIS A  58       9.485   4.409   5.434  1.00 12.18           N  
ATOM    615  CA  HIS A  58       9.491   3.044   4.888  1.00 11.97           C  
ATOM    616  C   HIS A  58       8.028   2.566   4.811  1.00 12.40           C  
ATOM    617  O   HIS A  58       7.350   2.628   5.828  1.00 12.52           O  
ATOM    618  CB  HIS A  58      10.237   2.033   5.821  1.00 13.05           C  
ATOM    619  CG  HIS A  58      11.732   2.077   5.701  1.00 16.15           C  
ATOM    620  ND1 HIS A  58      12.387   0.910   5.680  1.00 13.97           N1+
ATOM    621  CD2 HIS A  58      12.670   3.045   5.928  1.00 15.02           C  
ATOM    622  CE1 HIS A  58      13.697   1.167   5.728  1.00 17.27           C  
ATOM    623  NE2 HIS A  58      13.919   2.454   5.850  1.00 16.85           N  
ATOM    624  H   HIS A  58       8.769   4.528   6.136  1.00 12.18           H  
ATOM    625  HA  HIS A  58       9.879   2.959   3.873  1.00 11.97           H  
ATOM    626  HB3 HIS A  58       9.794   1.044   5.702  1.00 13.05           H  
ATOM    627  HB2 HIS A  58       9.991   2.295   6.850  1.00 13.05           H  
ATOM    628  HD1 HIS A  58      11.918   0.017   5.637  1.00 13.97           H  
ATOM    629  HD2 HIS A  58      12.533   4.098   6.127  1.00 15.02           H  
ATOM    630  HE1 HIS A  58      14.499   0.444   5.712  1.00 17.27           H  
ATOM    631  HE2 HIS A  58      14.774   2.990   5.894  1.00 16.85           H  
ATOM    632  N   PHE A  59       7.744   1.818   3.723  1.00  9.73           N  
ATOM    633  CA  PHE A  59       6.626   0.917   3.532  1.00  8.99           C  
ATOM    634  C   PHE A  59       7.018  -0.516   4.060  1.00  8.80           C  
ATOM    635  O   PHE A  59       8.211  -0.852   3.943  1.00 10.33           O  
ATOM    636  CB  PHE A  59       6.264   1.047   2.052  1.00  9.15           C  
ATOM    637  CG  PHE A  59       5.335  -0.003   1.601  1.00 11.90           C  
ATOM    638  CD1 PHE A  59       3.960   0.229   1.930  1.00 10.63           C  
ATOM    639  CD2 PHE A  59       5.693  -1.265   1.011  1.00 13.46           C  
ATOM    640  CE1 PHE A  59       3.029  -0.703   1.638  1.00  9.95           C  
ATOM    641  CE2 PHE A  59       4.747  -2.169   0.795  1.00 13.75           C  
ATOM    642  CZ  PHE A  59       3.419  -1.923   1.113  1.00 11.27           C  
ATOM    643  H   PHE A  59       8.577   1.735   3.158  1.00  9.73           H  
ATOM    644  HA  PHE A  59       5.847   1.297   4.193  1.00  8.99           H  
ATOM    645  HB3 PHE A  59       7.120   1.008   1.378  1.00  9.15           H  
ATOM    646  HB2 PHE A  59       5.740   1.997   1.943  1.00  9.15           H  
ATOM    647  HD1 PHE A  59       3.698   1.178   2.374  1.00 10.63           H  
ATOM    648  HD2 PHE A  59       6.723  -1.379   0.707  1.00 13.46           H  
ATOM    649  HE1 PHE A  59       1.963  -0.581   1.760  1.00  9.95           H  
ATOM    650  HE2 PHE A  59       5.032  -3.162   0.480  1.00 13.75           H  
ATOM    651  HZ  PHE A  59       2.636  -2.594   0.792  1.00 11.27           H  
ATOM    652  N   CYS A  60       6.045  -1.283   4.659  1.00  8.75           N  
ATOM    653  CA  CYS A  60       6.256  -2.630   5.183  1.00  8.46           C  
ATOM    654  C   CYS A  60       4.907  -3.361   5.109  1.00  9.71           C  
ATOM    655  O   CYS A  60       3.898  -2.659   4.991  1.00  9.15           O  
ATOM    656  CB  CYS A  60       6.965  -2.672   6.497  1.00 10.80           C  
ATOM    657  SG  CYS A  60       7.682  -4.312   6.957  1.00 15.04           S  
ATOM    658  H   CYS A  60       5.066  -1.061   4.541  1.00  8.75           H  
ATOM    659  HA  CYS A  60       7.014  -3.107   4.561  1.00  8.46           H  
ATOM    660  HB3 CYS A  60       6.452  -2.242   7.357  1.00 10.80           H  
ATOM    661  HB2 CYS A  60       7.824  -2.008   6.401  1.00 10.80           H  
ATOM    662  HG  CYS A  60       8.021  -4.582   5.693  1.00 15.04           H  
ATOM    663  N   TRP A  61       4.980  -4.662   5.109  1.00  7.46           N  
ATOM    664  CA  TRP A  61       3.784  -5.508   5.243  1.00  7.00           C  
ATOM    665  C   TRP A  61       4.050  -6.718   6.183  1.00 11.91           C  
ATOM    666  O   TRP A  61       5.182  -7.221   6.330  1.00 11.33           O  
ATOM    667  CB  TRP A  61       3.354  -6.004   3.774  1.00 11.03           C  
ATOM    668  CG  TRP A  61       2.053  -6.805   3.719  1.00  9.39           C  
ATOM    669  CD1 TRP A  61       0.805  -6.346   3.608  1.00 10.53           C  
ATOM    670  CD2 TRP A  61       1.919  -8.242   3.766  1.00 13.45           C  
ATOM    671  NE1 TRP A  61      -0.030  -7.435   3.561  1.00  9.60           N  
ATOM    672  CE2 TRP A  61       0.573  -8.665   3.552  1.00 11.53           C  
ATOM    673  CE3 TRP A  61       2.827  -9.337   3.978  1.00 12.69           C  
ATOM    674  CZ2 TRP A  61       0.167  -9.987   3.476  1.00 11.62           C  
ATOM    675  CZ3 TRP A  61       2.481 -10.692   3.956  1.00 14.54           C  
ATOM    676  CH2 TRP A  61       1.128 -11.017   3.717  1.00 12.71           C  
ATOM    677  H   TRP A  61       5.925  -5.018   5.141  1.00  7.46           H  
ATOM    678  HA  TRP A  61       2.913  -5.013   5.674  1.00  7.00           H  
ATOM    679  HB3 TRP A  61       4.146  -6.626   3.356  1.00 11.03           H  
ATOM    680  HB2 TRP A  61       3.263  -5.152   3.100  1.00 11.03           H  
ATOM    681  HD1 TRP A  61       0.545  -5.301   3.690  1.00 10.53           H  
ATOM    682  HE1 TRP A  61      -1.020  -7.242   3.603  1.00  9.60           H  
ATOM    683  HE3 TRP A  61       3.794  -9.036   4.353  1.00 12.69           H  
ATOM    684  HZ2 TRP A  61      -0.884 -10.231   3.511  1.00 11.62           H  
ATOM    685  HZ3 TRP A  61       3.277 -11.404   4.116  1.00 14.54           H  
ATOM    686  HH2 TRP A  61       0.729 -12.005   3.894  1.00 12.71           H  
ATOM    687  N   LYS A  62       3.002  -7.257   6.752  1.00  9.20           N  
ATOM    688  CA  LYS A  62       3.156  -8.697   7.237  1.00 13.70           C  
ATOM    689  C   LYS A  62       1.807  -9.407   7.175  1.00 13.84           C  
ATOM    690  O   LYS A  62       0.740  -8.772   7.044  1.00 12.09           O  
ATOM    691  CB  LYS A  62       3.686  -8.533   8.740  1.00 13.13           C  
ATOM    692  CG  LYS A  62       2.855  -7.729   9.798  1.00 15.05           C  
ATOM    693  CD  LYS A  62       3.562  -7.702  11.140  1.00 24.64           C  
ATOM    694  CE  LYS A  62       3.476  -9.130  11.913  1.00 32.77           C  
ATOM    695  NZ  LYS A  62       3.796  -8.866  13.287  1.00 36.42           N1+
ATOM    696  H   LYS A  62       2.074  -6.901   6.575  1.00  9.20           H  
ATOM    697  HA  LYS A  62       3.925  -9.210   6.659  1.00 13.70           H  
ATOM    698  HB3 LYS A  62       4.688  -8.106   8.717  1.00 13.13           H  
ATOM    699  HB2 LYS A  62       3.809  -9.515   9.197  1.00 13.13           H  
ATOM    700  HG3 LYS A  62       1.824  -8.064   9.914  1.00 15.05           H  
ATOM    701  HG2 LYS A  62       2.836  -6.697   9.446  1.00 15.05           H  
ATOM    702  HD3 LYS A  62       3.043  -6.864  11.607  1.00 24.64           H  
ATOM    703  HD2 LYS A  62       4.562  -7.269  11.156  1.00 24.64           H  
ATOM    704  HE3 LYS A  62       4.144  -9.899  11.524  1.00 32.77           H  
ATOM    705  HE2 LYS A  62       2.486  -9.569  12.029  1.00 32.77           H  
ATOM    706  HZ1 LYS A  62       3.170  -8.181  13.687  1.00 36.42           H  
ATOM    707  HZ2 LYS A  62       3.645  -9.688  13.854  1.00 36.42           H  
ATOM    708  HZ3 LYS A  62       4.770  -8.600  13.318  1.00 36.42           H  
ATOM    709  N   ASP A  63       1.983 -10.699   7.436  1.00 11.89           N  
ATOM    710  CA  ASP A  63       0.864 -11.550   7.901  1.00 15.04           C  
ATOM    711  C   ASP A  63       0.722 -11.181   9.385  1.00 14.38           C  
ATOM    712  O   ASP A  63       1.718 -11.170  10.132  1.00 14.70           O  
ATOM    713  CB  ASP A  63       1.122 -13.010   7.566  1.00 15.13           C  
ATOM    714  CG  ASP A  63       0.333 -14.094   8.335  1.00 15.28           C  
ATOM    715  OD1 ASP A  63       0.864 -15.227   8.410  1.00 16.52           O  
ATOM    716  OD2 ASP A  63      -0.737 -13.832   8.960  1.00 20.77           O1-
ATOM    717  H   ASP A  63       2.891 -11.141   7.421  1.00 11.89           H  
ATOM    718  HA  ASP A  63      -0.069 -11.214   7.448  1.00 15.04           H  
ATOM    719  HB3 ASP A  63       2.191 -13.194   7.672  1.00 15.13           H  
ATOM    720  HB2 ASP A  63       0.983 -13.062   6.486  1.00 15.13           H  
ATOM    721  N   ARG A  64      -0.502 -10.870   9.766  1.00 10.24           N  
ATOM    722  CA  ARG A  64      -0.902 -10.469  11.118  1.00 11.81           C  
ATOM    723  C   ARG A  64      -0.702 -11.647  12.140  1.00 15.55           C  
ATOM    724  O   ARG A  64      -0.803 -11.335  13.319  1.00 18.60           O  
ATOM    725  CB  ARG A  64      -2.371 -10.029  11.151  1.00 12.16           C  
ATOM    726  CG  ARG A  64      -2.639  -8.691  10.373  1.00 14.84           C  
ATOM    727  CD  ARG A  64      -4.119  -8.294  10.193  1.00 16.19           C  
ATOM    728  NE  ARG A  64      -4.835  -8.017  11.507  1.00 19.23           N  
ATOM    729  CZ  ARG A  64      -6.168  -8.029  11.740  1.00 17.12           C  
ATOM    730  NH1 ARG A  64      -7.076  -8.031  10.724  1.00 15.11           N  
ATOM    731  NH2 ARG A  64      -6.575  -7.958  12.983  1.00 16.37           N1+
ATOM    732  H   ARG A  64      -1.243 -10.886   9.079  1.00 10.24           H  
ATOM    733  HA  ARG A  64      -0.345  -9.628  11.531  1.00 11.81           H  
ATOM    734  HB3 ARG A  64      -2.735  -9.814  12.156  1.00 12.16           H  
ATOM    735  HB2 ARG A  64      -3.027 -10.828  10.807  1.00 12.16           H  
ATOM    736  HG3 ARG A  64      -2.135  -8.670   9.406  1.00 14.84           H  
ATOM    737  HG2 ARG A  64      -2.173  -7.922  10.989  1.00 14.84           H  
ATOM    738  HD3 ARG A  64      -4.633  -9.170   9.799  1.00 16.19           H  
ATOM    739  HD2 ARG A  64      -4.161  -7.473   9.478  1.00 16.19           H  
ATOM    740  HE  ARG A  64      -4.173  -7.908  12.261  1.00 19.23           H  
ATOM    741 HH12 ARG A  64      -8.061  -7.865  10.872  1.00 15.11           H  
ATOM    742 HH11 ARG A  64      -6.764  -8.148   9.771  1.00 15.11           H  
ATOM    743 HH22 ARG A  64      -7.566  -7.922  13.174  1.00 16.37           H  
ATOM    744 HH21 ARG A  64      -5.878  -8.079  13.704  1.00 16.37           H  
ATOM    745  N   THR A  65      -0.411 -12.887  11.703  1.00 14.37           N  
ATOM    746  CA  THR A  65      -0.183 -14.004  12.564  1.00 18.18           C  
ATOM    747  C   THR A  65       1.259 -14.213  12.876  1.00 15.92           C  
ATOM    748  O   THR A  65       1.539 -14.730  13.962  1.00 17.30           O  
ATOM    749  CB  THR A  65      -0.840 -15.353  11.972  1.00 16.37           C  
ATOM    750  OG1 THR A  65      -2.075 -14.962  11.336  1.00 21.99           O  
ATOM    751  CG2 THR A  65      -1.085 -16.498  12.928  1.00 22.33           C  
ATOM    752  H   THR A  65      -0.589 -13.076  10.727  1.00 14.37           H  
ATOM    753  HA  THR A  65      -0.679 -13.817  13.516  1.00 18.18           H  
ATOM    754  HB  THR A  65      -0.126 -15.732  11.240  1.00 16.37           H  
ATOM    755  HG1 THR A  65      -1.824 -14.679  10.454  1.00 21.99           H  
ATOM    756 HG21 THR A  65      -0.152 -16.719  13.445  1.00 22.33           H  
ATOM    757 HG22 THR A  65      -1.722 -16.239  13.774  1.00 22.33           H  
ATOM    758 HG23 THR A  65      -1.502 -17.338  12.372  1.00 22.33           H  
ATOM    759  N   SER A  66       2.089 -13.817  11.887  1.00 13.41           N  
ATOM    760  CA  SER A  66       3.484 -14.168  11.813  1.00 15.77           C  
ATOM    761  C   SER A  66       4.395 -13.214  12.660  1.00 16.24           C  
ATOM    762  O   SER A  66       4.120 -12.018  12.891  1.00 14.67           O  
ATOM    763  CB  SER A  66       3.853 -14.038  10.280  1.00 16.93           C  
ATOM    764  OG  SER A  66       5.027 -14.718  10.001  1.00 13.57           O  
ATOM    765  H   SER A  66       1.713 -13.236  11.151  1.00 13.41           H  
ATOM    766  HA  SER A  66       3.653 -15.200  12.123  1.00 15.77           H  
ATOM    767  HB3 SER A  66       3.934 -12.995   9.973  1.00 16.93           H  
ATOM    768  HB2 SER A  66       3.138 -14.484   9.588  1.00 16.93           H  
ATOM    769  HG  SER A  66       4.816 -15.641   9.846  1.00 13.57           H  
ATOM    770  N   GLY A  67       5.498 -13.789  13.123  1.00 13.07           N  
ATOM    771  CA  GLY A  67       6.508 -12.951  13.782  1.00 13.81           C  
ATOM    772  C   GLY A  67       7.352 -12.235  12.700  1.00 17.21           C  
ATOM    773  O   GLY A  67       8.062 -11.284  12.928  1.00 24.48           O  
ATOM    774  H   GLY A  67       5.721 -14.759  12.949  1.00 13.07           H  
ATOM    775  HA3 GLY A  67       7.164 -13.649  14.304  1.00 13.81           H  
ATOM    776  HA2 GLY A  67       6.062 -12.211  14.447  1.00 13.81           H  
ATOM    777  N   ASN A  68       7.300 -12.725  11.461  1.00 14.44           N  
ATOM    778  CA  ASN A  68       7.924 -12.184  10.240  1.00 21.91           C  
ATOM    779  C   ASN A  68       7.241 -10.910   9.718  1.00 15.53           C  
ATOM    780  O   ASN A  68       6.023 -10.859   9.647  1.00 15.98           O  
ATOM    781  CB  ASN A  68       7.923 -13.290   9.027  1.00 21.41           C  
ATOM    782  CG  ASN A  68       8.693 -14.544   9.409  1.00 29.99           C  
ATOM    783  OD1 ASN A  68       9.903 -14.526   9.440  1.00 33.11           O  
ATOM    784  ND2 ASN A  68       8.099 -15.676   9.701  1.00 25.16           N  
ATOM    785  H   ASN A  68       6.745 -13.565  11.380  1.00 14.44           H  
ATOM    786  HA  ASN A  68       8.914 -11.955  10.634  1.00 21.91           H  
ATOM    787  HB3 ASN A  68       8.515 -12.911   8.194  1.00 21.41           H  
ATOM    788  HB2 ASN A  68       6.926 -13.575   8.692  1.00 21.41           H  
ATOM    789 HD22 ASN A  68       8.645 -16.230  10.346  1.00 25.16           H  
ATOM    790 HD21 ASN A  68       7.093 -15.732   9.780  1.00 25.16           H  
ATOM    791  N   VAL A  69       8.124 -10.033   9.152  1.00 21.24           N  
ATOM    792  CA  VAL A  69       7.719  -8.940   8.256  1.00 16.27           C  
ATOM    793  C   VAL A  69       8.355  -9.160   6.918  1.00 21.13           C  
ATOM    794  O   VAL A  69       9.427  -9.785   6.828  1.00 22.04           O  
ATOM    795  CB  VAL A  69       8.088  -7.533   8.786  1.00 14.72           C  
ATOM    796  CG1 VAL A  69       7.173  -7.079   9.988  1.00 15.49           C  
ATOM    797  CG2 VAL A  69       9.517  -7.462   9.133  1.00 17.97           C  
ATOM    798  H   VAL A  69       9.096 -10.246   8.980  1.00 21.24           H  
ATOM    799  HA  VAL A  69       6.648  -8.876   8.063  1.00 16.27           H  
ATOM    800  HB  VAL A  69       7.928  -6.845   7.956  1.00 14.72           H  
ATOM    801 HG11 VAL A  69       7.626  -6.268  10.558  1.00 15.49           H  
ATOM    802 HG12 VAL A  69       6.174  -6.768   9.684  1.00 15.49           H  
ATOM    803 HG13 VAL A  69       7.030  -7.962  10.611  1.00 15.49           H  
ATOM    804 HG21 VAL A  69      10.238  -7.829   8.402  1.00 17.97           H  
ATOM    805 HG22 VAL A  69       9.774  -6.435   9.392  1.00 17.97           H  
ATOM    806 HG23 VAL A  69       9.764  -7.967  10.067  1.00 17.97           H  
ATOM    807  N   GLU A  70       7.685  -8.636   5.827  1.00 13.39           N  
ATOM    808  CA  GLU A  70       8.182  -8.645   4.422  1.00 17.43           C  
ATOM    809  C   GLU A  70       8.158  -7.224   3.994  1.00 23.70           C  
ATOM    810  O   GLU A  70       7.655  -6.325   4.674  1.00 22.67           O  
ATOM    811  CB  GLU A  70       7.210  -9.532   3.621  1.00 19.30           C  
ATOM    812  CG  GLU A  70       7.189 -10.987   4.071  1.00 26.23           C  
ATOM    813  CD  GLU A  70       6.358 -11.995   3.233  1.00 29.60           C  
ATOM    814  OE1 GLU A  70       6.573 -13.240   3.426  1.00 35.14           O  
ATOM    815  OE2 GLU A  70       5.634 -11.606   2.314  1.00 32.35           O1-
ATOM    816  H   GLU A  70       6.911  -7.994   5.916  1.00 13.39           H  
ATOM    817  HA  GLU A  70       9.156  -9.123   4.313  1.00 17.43           H  
ATOM    818  HB3 GLU A  70       7.448  -9.513   2.558  1.00 19.30           H  
ATOM    819  HB2 GLU A  70       6.247  -9.038   3.751  1.00 19.30           H  
ATOM    820  HG3 GLU A  70       6.610 -11.082   4.990  1.00 26.23           H  
ATOM    821  HG2 GLU A  70       8.170 -11.419   4.269  1.00 26.23           H  
ATOM    822  N   ASP A  71       8.653  -7.059   2.747  1.00 13.51           N  
ATOM    823  CA  ASP A  71       8.590  -5.874   1.862  1.00 14.39           C  
ATOM    824  C   ASP A  71       8.886  -4.594   2.598  1.00 14.44           C  
ATOM    825  O   ASP A  71       8.146  -3.646   2.597  1.00 10.49           O  
ATOM    826  CB  ASP A  71       7.261  -5.808   0.998  1.00 15.70           C  
ATOM    827  CG  ASP A  71       7.140  -6.965  -0.011  1.00 24.69           C  
ATOM    828  OD1 ASP A  71       8.109  -7.758  -0.277  1.00 28.18           O  
ATOM    829  OD2 ASP A  71       5.987  -7.068  -0.532  1.00 28.16           O1-
ATOM    830  H   ASP A  71       9.124  -7.897   2.439  1.00 13.51           H  
ATOM    831  HA  ASP A  71       9.435  -6.009   1.187  1.00 14.39           H  
ATOM    832  HB3 ASP A  71       7.102  -4.917   0.391  1.00 15.70           H  
ATOM    833  HB2 ASP A  71       6.376  -5.906   1.627  1.00 15.70           H  
ATOM    834  N   ASP A  72      10.048  -4.505   3.300  1.00 10.77           N  
ATOM    835  CA  ASP A  72      10.504  -3.371   4.144  1.00 13.51           C  
ATOM    836  C   ASP A  72      11.276  -2.436   3.168  1.00 14.54           C  
ATOM    837  O   ASP A  72      12.519  -2.442   3.023  1.00 14.02           O  
ATOM    838  CB  ASP A  72      11.166  -3.786   5.426  1.00 15.27           C  
ATOM    839  CG  ASP A  72      11.735  -2.620   6.248  1.00 21.76           C  
ATOM    840  OD1 ASP A  72      11.105  -1.552   6.312  1.00 18.13           O  
ATOM    841  OD2 ASP A  72      12.693  -2.865   7.096  1.00 21.52           O1-
ATOM    842  H   ASP A  72      10.746  -5.197   3.068  1.00 10.77           H  
ATOM    843  HA  ASP A  72       9.677  -2.752   4.491  1.00 13.51           H  
ATOM    844  HB3 ASP A  72      12.033  -4.396   5.170  1.00 15.27           H  
ATOM    845  HB2 ASP A  72      10.545  -4.548   5.897  1.00 15.27           H  
ATOM    846  N   LEU A  73      10.560  -1.542   2.551  1.00 11.90           N  
ATOM    847  CA  LEU A  73      11.084  -0.719   1.479  1.00 10.74           C  
ATOM    848  C   LEU A  73      11.098   0.784   1.830  1.00 10.41           C  
ATOM    849  O   LEU A  73      10.080   1.280   2.287  1.00 12.02           O  
ATOM    850  CB  LEU A  73      10.135  -0.839   0.285  1.00 14.24           C  
ATOM    851  CG  LEU A  73      10.166  -2.192  -0.428  1.00 17.47           C  
ATOM    852  CD1 LEU A  73       9.075  -2.315  -1.469  1.00 25.78           C  
ATOM    853  CD2 LEU A  73      11.569  -2.556  -0.880  1.00 21.06           C  
ATOM    854  H   LEU A  73       9.563  -1.554   2.717  1.00 11.90           H  
ATOM    855  HA  LEU A  73      12.059  -0.992   1.075  1.00 10.74           H  
ATOM    856  HB3 LEU A  73      10.376  -0.153  -0.526  1.00 14.24           H  
ATOM    857  HB2 LEU A  73       9.098  -0.645   0.558  1.00 14.24           H  
ATOM    858  HG  LEU A  73       9.963  -2.970   0.308  1.00 17.47           H  
ATOM    859 HD11 LEU A  73       8.067  -2.150  -1.088  1.00 25.78           H  
ATOM    860 HD12 LEU A  73       9.222  -1.510  -2.190  1.00 25.78           H  
ATOM    861 HD13 LEU A  73       9.232  -3.213  -2.066  1.00 25.78           H  
ATOM    862 HD21 LEU A  73      11.468  -3.053  -1.845  1.00 21.06           H  
ATOM    863 HD22 LEU A  73      12.242  -1.700  -0.930  1.00 21.06           H  
ATOM    864 HD23 LEU A  73      12.064  -3.251  -0.203  1.00 21.06           H  
ATOM    865  N   ILE A  74      12.243   1.490   1.667  1.00 10.13           N  
ATOM    866  CA  ILE A  74      12.314   2.947   1.804  1.00 10.13           C  
ATOM    867  C   ILE A  74      11.495   3.594   0.671  1.00 12.37           C  
ATOM    868  O   ILE A  74      11.596   3.041  -0.430  1.00 10.87           O  
ATOM    869  CB  ILE A  74      13.873   3.239   1.731  1.00 10.85           C  
ATOM    870  CG1 ILE A  74      14.159   4.708   2.080  1.00 15.63           C  
ATOM    871  CG2 ILE A  74      14.548   2.833   0.371  1.00 11.33           C  
ATOM    872  CD1 ILE A  74      15.633   5.201   2.031  1.00 17.93           C  
ATOM    873  H   ILE A  74      13.076   0.978   1.415  1.00 10.13           H  
ATOM    874  HA  ILE A  74      11.907   3.326   2.742  1.00 10.13           H  
ATOM    875  HB  ILE A  74      14.320   2.721   2.580  1.00 10.85           H  
ATOM    876 HG13 ILE A  74      13.641   4.775   3.037  1.00 15.63           H  
ATOM    877 HG12 ILE A  74      13.637   5.359   1.378  1.00 15.63           H  
ATOM    878 HG21 ILE A  74      14.268   3.533  -0.416  1.00 11.33           H  
ATOM    879 HG22 ILE A  74      15.627   2.921   0.504  1.00 11.33           H  
ATOM    880 HG23 ILE A  74      14.407   1.786   0.103  1.00 11.33           H  
ATOM    881 HD11 ILE A  74      15.842   6.125   2.570  1.00 17.93           H  
ATOM    882 HD12 ILE A  74      16.187   4.390   2.503  1.00 17.93           H  
ATOM    883 HD13 ILE A  74      15.943   5.356   0.997  1.00 17.93           H  
ATOM    884  N   ILE A  75      10.642   4.574   0.981  1.00  7.85           N  
ATOM    885  CA  ILE A  75       9.720   5.206   0.092  1.00  7.57           C  
ATOM    886  C   ILE A  75      10.294   6.560  -0.481  1.00 10.85           C  
ATOM    887  O   ILE A  75      10.976   7.348   0.207  1.00 11.40           O  
ATOM    888  CB  ILE A  75       8.399   5.559   0.845  1.00 11.07           C  
ATOM    889  CG1 ILE A  75       7.524   4.287   0.988  1.00 13.15           C  
ATOM    890  CG2 ILE A  75       7.491   6.709   0.279  1.00 11.91           C  
ATOM    891  CD1 ILE A  75       7.152   3.580  -0.303  1.00 20.36           C  
ATOM    892  H   ILE A  75      10.698   4.903   1.934  1.00  7.85           H  
ATOM    893  HA  ILE A  75       9.592   4.548  -0.767  1.00  7.57           H  
ATOM    894  HB  ILE A  75       8.694   5.922   1.830  1.00 11.07           H  
ATOM    895 HG13 ILE A  75       6.586   4.457   1.516  1.00 13.15           H  
ATOM    896 HG12 ILE A  75       8.128   3.588   1.566  1.00 13.15           H  
ATOM    897 HG21 ILE A  75       6.540   6.714   0.810  1.00 11.91           H  
ATOM    898 HG22 ILE A  75       8.009   7.659   0.413  1.00 11.91           H  
ATOM    899 HG23 ILE A  75       7.387   6.636  -0.804  1.00 11.91           H  
ATOM    900 HD11 ILE A  75       6.254   2.973  -0.419  1.00 20.36           H  
ATOM    901 HD12 ILE A  75       7.166   4.361  -1.063  1.00 20.36           H  
ATOM    902 HD13 ILE A  75       7.910   2.850  -0.586  1.00 20.36           H  
ATOM    903  N   PHE A  76      10.243   6.698  -1.859  1.00  9.46           N  
ATOM    904  CA  PHE A  76      10.803   7.801  -2.628  1.00 11.18           C  
ATOM    905  C   PHE A  76       9.776   8.879  -2.944  1.00 12.31           C  
ATOM    906  O   PHE A  76       8.790   8.549  -3.660  1.00 11.67           O  
ATOM    907  CB  PHE A  76      11.316   7.158  -3.970  1.00 12.52           C  
ATOM    908  CG  PHE A  76      12.315   6.003  -3.779  1.00 12.43           C  
ATOM    909  CD1 PHE A  76      13.650   6.279  -3.353  1.00 12.08           C  
ATOM    910  CD2 PHE A  76      11.936   4.710  -4.209  1.00 13.76           C  
ATOM    911  CE1 PHE A  76      14.574   5.282  -3.504  1.00 12.14           C  
ATOM    912  CE2 PHE A  76      12.840   3.676  -4.131  1.00 11.16           C  
ATOM    913  CZ  PHE A  76      14.175   3.953  -3.787  1.00 12.73           C  
ATOM    914  H   PHE A  76       9.886   5.910  -2.381  1.00  9.46           H  
ATOM    915  HA  PHE A  76      11.563   8.297  -2.025  1.00 11.18           H  
ATOM    916  HB3 PHE A  76      11.696   7.962  -4.600  1.00 12.52           H  
ATOM    917  HB2 PHE A  76      10.468   6.740  -4.513  1.00 12.52           H  
ATOM    918  HD1 PHE A  76      13.996   7.261  -3.069  1.00 12.08           H  
ATOM    919  HD2 PHE A  76      10.920   4.457  -4.474  1.00 13.76           H  
ATOM    920  HE1 PHE A  76      15.630   5.414  -3.321  1.00 12.14           H  
ATOM    921  HE2 PHE A  76      12.453   2.699  -4.380  1.00 11.16           H  
ATOM    922  HZ  PHE A  76      14.916   3.174  -3.687  1.00 12.73           H  
ATOM    923  N   PRO A  77       9.854  10.089  -2.294  1.00 11.07           N  
ATOM    924  CA  PRO A  77       8.819  11.171  -2.477  1.00 13.98           C  
ATOM    925  C   PRO A  77       8.555  11.671  -3.898  1.00 15.86           C  
ATOM    926  O   PRO A  77       9.532  11.940  -4.598  1.00 11.86           O  
ATOM    927  CB  PRO A  77       9.363  12.280  -1.553  1.00 13.91           C  
ATOM    928  CG  PRO A  77      10.134  11.684  -0.433  1.00 18.27           C  
ATOM    929  CD  PRO A  77      10.726  10.436  -1.142  1.00 13.89           C  
ATOM    930  HA  PRO A  77       7.957  10.647  -2.064  1.00 13.98           H  
ATOM    931  HB3 PRO A  77       8.588  12.942  -1.168  1.00 13.91           H  
ATOM    932  HB2 PRO A  77      10.090  12.883  -2.097  1.00 13.91           H  
ATOM    933  HG3 PRO A  77       9.564  11.370   0.442  1.00 18.27           H  
ATOM    934  HG2 PRO A  77      10.878  12.331   0.033  1.00 18.27           H  
ATOM    935  HD2 PRO A  77      11.679  10.739  -1.574  1.00 13.89           H  
ATOM    936  HD3 PRO A  77      10.957   9.617  -0.460  1.00 13.89           H  
ATOM    937  N   ASP A  78       7.248  11.653  -4.191  1.00 12.88           N  
ATOM    938  CA  ASP A  78       6.481  11.931  -5.447  1.00 13.51           C  
ATOM    939  C   ASP A  78       6.540  10.650  -6.205  1.00 13.25           C  
ATOM    940  O   ASP A  78       5.509  10.329  -6.761  1.00 14.17           O  
ATOM    941  CB  ASP A  78       6.865  13.112  -6.403  1.00 14.61           C  
ATOM    942  CG  ASP A  78       6.844  14.502  -5.808  1.00 21.89           C  
ATOM    943  OD1 ASP A  78       6.247  14.817  -4.755  1.00 21.73           O  
ATOM    944  OD2 ASP A  78       7.478  15.409  -6.412  1.00 20.72           O1-
ATOM    945  H   ASP A  78       6.666  11.075  -3.602  1.00 12.88           H  
ATOM    946  HA  ASP A  78       5.430  12.055  -5.187  1.00 13.51           H  
ATOM    947  HB3 ASP A  78       6.292  13.066  -7.329  1.00 14.61           H  
ATOM    948  HB2 ASP A  78       7.913  12.964  -6.664  1.00 14.61           H  
ATOM    949  N   ASP A  79       7.702   9.986  -6.325  1.00 11.37           N  
ATOM    950  CA  ASP A  79       7.986   8.919  -7.227  1.00  8.98           C  
ATOM    951  C   ASP A  79       7.292   7.587  -6.895  1.00 12.03           C  
ATOM    952  O   ASP A  79       7.562   6.600  -7.547  1.00 10.54           O  
ATOM    953  CB  ASP A  79       9.532   8.747  -7.448  1.00 11.12           C  
ATOM    954  CG  ASP A  79      10.408   9.869  -7.917  1.00 14.80           C  
ATOM    955  OD1 ASP A  79      11.632   9.673  -7.960  1.00 13.73           O  
ATOM    956  OD2 ASP A  79       9.926  10.896  -8.505  1.00 13.09           O1-
ATOM    957  H   ASP A  79       8.455  10.397  -5.793  1.00 11.37           H  
ATOM    958  HA  ASP A  79       7.660   9.339  -8.179  1.00  8.98           H  
ATOM    959  HB3 ASP A  79       9.742   7.867  -8.057  1.00 11.12           H  
ATOM    960  HB2 ASP A  79       9.871   8.384  -6.478  1.00 11.12           H  
ATOM    961  N   CYS A  80       6.471   7.511  -5.806  1.00  9.14           N  
ATOM    962  CA  CYS A  80       5.683   6.334  -5.359  1.00 10.72           C  
ATOM    963  C   CYS A  80       4.164   6.665  -5.408  1.00  9.14           C  
ATOM    964  O   CYS A  80       3.734   7.712  -4.884  1.00  9.49           O  
ATOM    965  CB  CYS A  80       6.076   6.040  -3.859  1.00 13.36           C  
ATOM    966  SG  CYS A  80       7.805   5.452  -3.906  1.00 17.27           S  
ATOM    967  H   CYS A  80       6.252   8.430  -5.448  1.00  9.14           H  
ATOM    968  HA  CYS A  80       6.010   5.481  -5.954  1.00 10.72           H  
ATOM    969  HB3 CYS A  80       5.556   5.199  -3.401  1.00 13.36           H  
ATOM    970  HB2 CYS A  80       5.889   6.881  -3.193  1.00 13.36           H  
ATOM    971  HG  CYS A  80       8.366   6.643  -4.136  1.00 17.27           H  
ATOM    972  N   GLU A  81       3.320   5.801  -5.932  1.00  9.68           N  
ATOM    973  CA  GLU A  81       1.852   5.899  -6.015  1.00  9.26           C  
ATOM    974  C   GLU A  81       1.150   4.712  -5.377  1.00 11.23           C  
ATOM    975  O   GLU A  81       1.455   3.569  -5.737  1.00 12.77           O  
ATOM    976  CB  GLU A  81       1.364   6.086  -7.413  1.00 12.92           C  
ATOM    977  CG  GLU A  81       2.169   7.042  -8.260  1.00 18.86           C  
ATOM    978  CD  GLU A  81       1.648   7.154  -9.670  1.00 28.81           C  
ATOM    979  OE1 GLU A  81       1.844   6.265 -10.519  1.00 24.94           O  
ATOM    980  OE2 GLU A  81       0.987   8.173  -9.947  1.00 27.85           O1-
ATOM    981  H   GLU A  81       3.742   4.981  -6.345  1.00  9.68           H  
ATOM    982  HA  GLU A  81       1.571   6.680  -5.309  1.00  9.26           H  
ATOM    983  HB3 GLU A  81       0.349   6.470  -7.318  1.00 12.92           H  
ATOM    984  HB2 GLU A  81       1.303   5.169  -8.000  1.00 12.92           H  
ATOM    985  HG3 GLU A  81       3.123   6.515  -8.284  1.00 18.86           H  
ATOM    986  HG2 GLU A  81       2.356   7.996  -7.768  1.00 18.86           H  
ATOM    987  N   PHE A  82       0.096   4.882  -4.563  1.00  9.20           N  
ATOM    988  CA  PHE A  82      -0.831   3.761  -4.223  1.00  9.59           C  
ATOM    989  C   PHE A  82      -2.094   4.118  -5.058  1.00 11.50           C  
ATOM    990  O   PHE A  82      -2.548   5.322  -4.993  1.00 12.24           O  
ATOM    991  CB  PHE A  82      -1.162   3.830  -2.715  1.00 10.24           C  
ATOM    992  CG  PHE A  82      -2.126   2.724  -2.234  1.00  8.52           C  
ATOM    993  CD1 PHE A  82      -3.361   2.890  -1.723  1.00 10.19           C  
ATOM    994  CD2 PHE A  82      -1.610   1.409  -2.281  1.00  8.85           C  
ATOM    995  CE1 PHE A  82      -4.200   1.805  -1.402  1.00 10.91           C  
ATOM    996  CE2 PHE A  82      -2.421   0.365  -1.881  1.00 11.00           C  
ATOM    997  CZ  PHE A  82      -3.693   0.544  -1.410  1.00  9.58           C  
ATOM    998  H   PHE A  82      -0.236   5.799  -4.299  1.00  9.20           H  
ATOM    999  HA  PHE A  82      -0.383   2.797  -4.463  1.00  9.59           H  
ATOM   1000  HB3 PHE A  82      -1.688   4.773  -2.570  1.00 10.24           H  
ATOM   1001  HB2 PHE A  82      -0.211   3.854  -2.183  1.00 10.24           H  
ATOM   1002  HD1 PHE A  82      -3.826   3.863  -1.773  1.00 10.19           H  
ATOM   1003  HD2 PHE A  82      -0.576   1.362  -2.590  1.00  8.85           H  
ATOM   1004  HE1 PHE A  82      -5.261   1.855  -1.209  1.00 10.91           H  
ATOM   1005  HE2 PHE A  82      -2.083  -0.660  -1.838  1.00 11.00           H  
ATOM   1006  HZ  PHE A  82      -4.369  -0.280  -1.236  1.00  9.58           H  
ATOM   1007  N   LYS A  83      -2.588   3.233  -5.942  1.00  9.89           N  
ATOM   1008  CA  LYS A  83      -3.372   3.563  -7.069  1.00 11.65           C  
ATOM   1009  C   LYS A  83      -4.093   2.390  -7.644  1.00 13.66           C  
ATOM   1010  O   LYS A  83      -3.688   1.229  -7.518  1.00 10.33           O  
ATOM   1011  CB  LYS A  83      -2.593   4.395  -8.095  1.00 12.64           C  
ATOM   1012  CG  LYS A  83      -1.837   3.546  -9.113  1.00 16.65           C  
ATOM   1013  CD  LYS A  83      -1.094   4.309 -10.223  1.00 22.39           C  
ATOM   1014  CE  LYS A  83      -1.714   5.590 -10.850  1.00 18.90           C  
ATOM   1015  NZ  LYS A  83      -0.923   6.110 -11.997  1.00 18.46           N1+
ATOM   1016  H   LYS A  83      -2.247   2.288  -6.048  1.00  9.89           H  
ATOM   1017  HA  LYS A  83      -4.175   4.258  -6.825  1.00 11.65           H  
ATOM   1018  HB3 LYS A  83      -2.066   5.228  -7.628  1.00 12.64           H  
ATOM   1019  HB2 LYS A  83      -3.240   4.938  -8.783  1.00 12.64           H  
ATOM   1020  HG3 LYS A  83      -2.498   2.836  -9.610  1.00 16.65           H  
ATOM   1021  HG2 LYS A  83      -1.180   2.885  -8.547  1.00 16.65           H  
ATOM   1022  HD3 LYS A  83      -0.494   3.645 -10.847  1.00 22.39           H  
ATOM   1023  HD2 LYS A  83      -0.342   4.807  -9.611  1.00 22.39           H  
ATOM   1024  HE3 LYS A  83      -1.905   6.389 -10.134  1.00 18.90           H  
ATOM   1025  HE2 LYS A  83      -2.726   5.392 -11.202  1.00 18.90           H  
ATOM   1026  HZ1 LYS A  83      -0.004   6.427 -11.723  1.00 18.46           H  
ATOM   1027  HZ2 LYS A  83      -0.831   5.365 -12.673  1.00 18.46           H  
ATOM   1028  HZ3 LYS A  83      -1.383   6.884 -12.454  1.00 18.46           H  
ATOM   1029  N   ARG A  84      -5.135   2.689  -8.436  1.00 10.22           N  
ATOM   1030  CA  ARG A  84      -6.104   1.707  -8.933  1.00 12.49           C  
ATOM   1031  C   ARG A  84      -5.532   1.041 -10.244  1.00 12.19           C  
ATOM   1032  O   ARG A  84      -4.661   1.579 -10.958  1.00 12.48           O  
ATOM   1033  CB  ARG A  84      -7.378   2.520  -9.245  1.00 11.51           C  
ATOM   1034  CG  ARG A  84      -7.975   3.258  -8.029  1.00 17.00           C  
ATOM   1035  CD  ARG A  84      -9.189   4.152  -8.292  1.00 16.56           C  
ATOM   1036  NE  ARG A  84     -10.444   3.286  -8.344  1.00 23.80           N  
ATOM   1037  CZ  ARG A  84     -11.276   2.845  -7.396  1.00 26.31           C  
ATOM   1038  NH1 ARG A  84     -11.090   3.095  -6.079  1.00 25.67           N  
ATOM   1039  NH2 ARG A  84     -12.258   2.111  -7.762  1.00 22.22           N1+
ATOM   1040  H   ARG A  84      -5.304   3.586  -8.867  1.00 10.22           H  
ATOM   1041  HA  ARG A  84      -6.275   0.912  -8.208  1.00 12.49           H  
ATOM   1042  HB3 ARG A  84      -8.085   1.766  -9.589  1.00 11.51           H  
ATOM   1043  HB2 ARG A  84      -7.163   3.272 -10.004  1.00 11.51           H  
ATOM   1044  HG3 ARG A  84      -7.244   3.818  -7.446  1.00 17.00           H  
ATOM   1045  HG2 ARG A  84      -8.269   2.457  -7.351  1.00 17.00           H  
ATOM   1046  HD3 ARG A  84      -9.072   4.608  -9.275  1.00 16.56           H  
ATOM   1047  HD2 ARG A  84      -9.392   4.964  -7.594  1.00 16.56           H  
ATOM   1048  HE  ARG A  84     -10.588   2.821  -9.229  1.00 23.80           H  
ATOM   1049 HH12 ARG A  84     -11.590   2.582  -5.367  1.00 25.67           H  
ATOM   1050 HH11 ARG A  84     -10.529   3.877  -5.772  1.00 25.67           H  
ATOM   1051 HH22 ARG A  84     -12.925   1.746  -7.098  1.00 22.22           H  
ATOM   1052 HH21 ARG A  84     -12.464   2.269  -8.738  1.00 22.22           H  
ATOM   1053  N   VAL A  85      -6.182  -0.125 -10.511  1.00 12.42           N  
ATOM   1054  CA  VAL A  85      -5.775  -0.997 -11.608  1.00 12.97           C  
ATOM   1055  C   VAL A  85      -6.949  -1.244 -12.644  1.00 14.55           C  
ATOM   1056  O   VAL A  85      -7.653  -2.253 -12.575  1.00 17.00           O  
ATOM   1057  CB  VAL A  85      -5.288  -2.463 -11.140  1.00 14.21           C  
ATOM   1058  CG1 VAL A  85      -4.722  -3.395 -12.273  1.00 14.87           C  
ATOM   1059  CG2 VAL A  85      -4.225  -2.355  -9.999  1.00 12.07           C  
ATOM   1060  H   VAL A  85      -7.012  -0.389 -10.000  1.00 12.42           H  
ATOM   1061  HA  VAL A  85      -4.960  -0.553 -12.180  1.00 12.97           H  
ATOM   1062  HB  VAL A  85      -6.163  -2.974 -10.738  1.00 14.21           H  
ATOM   1063 HG11 VAL A  85      -3.903  -2.994 -12.870  1.00 14.87           H  
ATOM   1064 HG12 VAL A  85      -4.517  -4.361 -11.811  1.00 14.87           H  
ATOM   1065 HG13 VAL A  85      -5.366  -3.563 -13.136  1.00 14.87           H  
ATOM   1066 HG21 VAL A  85      -3.319  -1.977 -10.473  1.00 12.07           H  
ATOM   1067 HG22 VAL A  85      -4.394  -1.678  -9.162  1.00 12.07           H  
ATOM   1068 HG23 VAL A  85      -3.914  -3.336  -9.640  1.00 12.07           H  
ATOM   1069  N   PRO A  86      -7.138  -0.345 -13.618  1.00 17.23           N  
ATOM   1070  CA  PRO A  86      -8.389  -0.274 -14.388  1.00 18.60           C  
ATOM   1071  C   PRO A  86      -8.570  -1.542 -15.228  1.00 18.27           C  
ATOM   1072  O   PRO A  86      -9.665  -1.886 -15.639  1.00 18.56           O  
ATOM   1073  CB  PRO A  86      -8.148   0.887 -15.388  1.00 21.64           C  
ATOM   1074  CG  PRO A  86      -6.650   1.235 -15.318  1.00 22.65           C  
ATOM   1075  CD  PRO A  86      -6.253   0.827 -13.887  1.00 21.01           C  
ATOM   1076  HA  PRO A  86      -9.259  -0.111 -13.751  1.00 18.60           H  
ATOM   1077  HB3 PRO A  86      -8.858   1.659 -15.089  1.00 21.64           H  
ATOM   1078  HB2 PRO A  86      -8.290   0.585 -16.426  1.00 21.64           H  
ATOM   1079  HG3 PRO A  86      -6.386   2.278 -15.492  1.00 22.65           H  
ATOM   1080  HG2 PRO A  86      -6.107   0.543 -15.961  1.00 22.65           H  
ATOM   1081  HD2 PRO A  86      -5.177   0.649 -13.871  1.00 21.01           H  
ATOM   1082  HD3 PRO A  86      -6.535   1.530 -13.103  1.00 21.01           H  
ATOM   1083  N   GLN A  87      -7.485  -2.201 -15.743  1.00 16.51           N  
ATOM   1084  CA  GLN A  87      -7.453  -3.351 -16.692  1.00 17.13           C  
ATOM   1085  C   GLN A  87      -8.209  -4.594 -16.114  1.00 15.86           C  
ATOM   1086  O   GLN A  87      -8.938  -5.354 -16.820  1.00 15.32           O  
ATOM   1087  CB  GLN A  87      -5.992  -3.677 -17.011  1.00 16.88           C  
ATOM   1088  CG  GLN A  87      -5.222  -2.541 -17.714  1.00 23.51           C  
ATOM   1089  CD  GLN A  87      -4.516  -1.505 -16.763  1.00 30.47           C  
ATOM   1090  OE1 GLN A  87      -4.498  -1.708 -15.535  1.00 22.75           O  
ATOM   1091  NE2 GLN A  87      -3.824  -0.514 -17.255  1.00 35.63           N  
ATOM   1092  H   GLN A  87      -6.595  -1.833 -15.439  1.00 16.51           H  
ATOM   1093  HA  GLN A  87      -8.013  -3.071 -17.584  1.00 17.13           H  
ATOM   1094  HB3 GLN A  87      -6.028  -4.546 -17.667  1.00 16.88           H  
ATOM   1095  HB2 GLN A  87      -5.441  -3.999 -16.127  1.00 16.88           H  
ATOM   1096  HG3 GLN A  87      -5.907  -2.001 -18.367  1.00 23.51           H  
ATOM   1097  HG2 GLN A  87      -4.528  -2.843 -18.498  1.00 23.51           H  
ATOM   1098 HE22 GLN A  87      -3.316   0.032 -16.574  1.00 35.63           H  
ATOM   1099 HE21 GLN A  87      -3.859  -0.281 -18.237  1.00 35.63           H  
ATOM   1100  N   CYS A  88      -7.976  -4.735 -14.790  1.00 16.57           N  
ATOM   1101  CA  CYS A  88      -8.709  -5.575 -13.866  1.00 13.92           C  
ATOM   1102  C   CYS A  88     -10.204  -5.005 -13.783  1.00 15.03           C  
ATOM   1103  O   CYS A  88     -10.381  -3.928 -13.171  1.00 19.01           O  
ATOM   1104  CB  CYS A  88      -8.053  -5.532 -12.455  1.00 16.34           C  
ATOM   1105  SG  CYS A  88      -6.627  -6.637 -12.365  1.00 18.11           S  
ATOM   1106  H   CYS A  88      -7.231  -4.244 -14.316  1.00 16.57           H  
ATOM   1107  HA  CYS A  88      -8.570  -6.549 -14.333  1.00 13.92           H  
ATOM   1108  HB3 CYS A  88      -8.756  -6.024 -11.783  1.00 16.34           H  
ATOM   1109  HB2 CYS A  88      -8.018  -4.521 -12.048  1.00 16.34           H  
ATOM   1110  HG  CYS A  88      -5.759  -5.697 -11.982  1.00 18.11           H  
ATOM   1111  N   PRO A  89     -11.262  -5.678 -14.347  1.00 13.00           N  
ATOM   1112  CA  PRO A  89     -12.553  -4.998 -14.566  1.00 16.36           C  
ATOM   1113  C   PRO A  89     -13.383  -4.604 -13.326  1.00 20.19           C  
ATOM   1114  O   PRO A  89     -14.219  -3.670 -13.484  1.00 23.01           O  
ATOM   1115  CB  PRO A  89     -13.320  -6.004 -15.444  1.00 18.78           C  
ATOM   1116  CG  PRO A  89     -12.704  -7.381 -15.079  1.00 18.97           C  
ATOM   1117  CD  PRO A  89     -11.248  -7.094 -14.729  1.00 16.37           C  
ATOM   1118  HA  PRO A  89     -12.374  -4.050 -15.073  1.00 16.36           H  
ATOM   1119  HB3 PRO A  89     -13.076  -5.779 -16.482  1.00 18.78           H  
ATOM   1120  HB2 PRO A  89     -14.408  -5.961 -15.399  1.00 18.78           H  
ATOM   1121  HG3 PRO A  89     -12.625  -8.074 -15.917  1.00 18.97           H  
ATOM   1122  HG2 PRO A  89     -13.315  -7.812 -14.286  1.00 18.97           H  
ATOM   1123  HD2 PRO A  89     -10.928  -7.639 -13.841  1.00 16.37           H  
ATOM   1124  HD3 PRO A  89     -10.602  -7.361 -15.565  1.00 16.37           H  
ATOM   1125  N   SER A  90     -13.194  -5.355 -12.229  1.00 13.28           N  
ATOM   1126  CA  SER A  90     -14.003  -5.460 -11.035  1.00 13.55           C  
ATOM   1127  C   SER A  90     -13.130  -5.977  -9.886  1.00 16.63           C  
ATOM   1128  O   SER A  90     -12.075  -6.559 -10.223  1.00 18.26           O  
ATOM   1129  CB  SER A  90     -15.101  -6.442 -11.391  1.00 17.55           C  
ATOM   1130  OG  SER A  90     -16.023  -6.658 -10.370  1.00 21.65           O  
ATOM   1131  H   SER A  90     -12.422  -5.974 -12.023  1.00 13.28           H  
ATOM   1132  HA  SER A  90     -14.476  -4.527 -10.728  1.00 13.55           H  
ATOM   1133  HB3 SER A  90     -14.705  -7.384 -11.770  1.00 17.55           H  
ATOM   1134  HB2 SER A  90     -15.703  -6.115 -12.239  1.00 17.55           H  
ATOM   1135  HG  SER A  90     -16.756  -6.129 -10.694  1.00 21.65           H  
ATOM   1136  N   GLY A  91     -13.537  -5.842  -8.630  1.00 14.96           N  
ATOM   1137  CA  GLY A  91     -12.719  -6.235  -7.453  1.00 15.85           C  
ATOM   1138  C   GLY A  91     -12.117  -4.927  -6.865  1.00 16.69           C  
ATOM   1139  O   GLY A  91     -11.874  -3.863  -7.541  1.00 15.66           O  
ATOM   1140  H   GLY A  91     -14.442  -5.401  -8.551  1.00 14.96           H  
ATOM   1141  HA3 GLY A  91     -11.889  -6.911  -7.659  1.00 15.85           H  
ATOM   1142  HA2 GLY A  91     -13.459  -6.685  -6.792  1.00 15.85           H  
ATOM   1143  N   ARG A  92     -11.855  -4.942  -5.547  1.00 10.75           N  
ATOM   1144  CA  ARG A  92     -11.202  -3.821  -4.865  1.00 11.37           C  
ATOM   1145  C   ARG A  92      -9.679  -3.993  -4.828  1.00 13.88           C  
ATOM   1146  O   ARG A  92      -9.086  -4.112  -3.748  1.00 11.33           O  
ATOM   1147  CB  ARG A  92     -11.816  -3.671  -3.501  1.00 15.15           C  
ATOM   1148  CG  ARG A  92     -13.327  -3.460  -3.434  1.00 15.35           C  
ATOM   1149  CD  ARG A  92     -14.010  -3.890  -2.131  1.00 16.99           C  
ATOM   1150  NE  ARG A  92     -13.455  -3.231  -0.984  1.00 15.41           N  
ATOM   1151  CZ  ARG A  92     -13.198  -3.723   0.202  1.00 13.33           C  
ATOM   1152  NH1 ARG A  92     -13.402  -4.968   0.466  1.00 14.38           N  
ATOM   1153  NH2 ARG A  92     -12.700  -2.966   1.189  1.00 14.76           N1+
ATOM   1154  H   ARG A  92     -11.988  -5.832  -5.089  1.00 10.75           H  
ATOM   1155  HA  ARG A  92     -11.383  -2.939  -5.479  1.00 11.37           H  
ATOM   1156  HB3 ARG A  92     -11.327  -2.792  -3.079  1.00 15.15           H  
ATOM   1157  HB2 ARG A  92     -11.638  -4.469  -2.781  1.00 15.15           H  
ATOM   1158  HG3 ARG A  92     -13.817  -3.970  -4.263  1.00 15.35           H  
ATOM   1159  HG2 ARG A  92     -13.476  -2.429  -3.755  1.00 15.35           H  
ATOM   1160  HD3 ARG A  92     -14.026  -4.979  -2.171  1.00 16.99           H  
ATOM   1161  HD2 ARG A  92     -15.041  -3.548  -2.218  1.00 16.99           H  
ATOM   1162  HE  ARG A  92     -13.112  -2.292  -1.126  1.00 15.41           H  
ATOM   1163 HH12 ARG A  92     -13.040  -5.380   1.315  1.00 14.38           H  
ATOM   1164 HH11 ARG A  92     -13.880  -5.619  -0.141  1.00 14.38           H  
ATOM   1165 HH22 ARG A  92     -12.496  -3.277   2.128  1.00 14.76           H  
ATOM   1166 HH21 ARG A  92     -12.603  -1.968   1.069  1.00 14.76           H  
ATOM   1167  N   VAL A  93      -9.079  -3.975  -6.014  1.00 10.38           N  
ATOM   1168  CA  VAL A  93      -7.595  -4.248  -6.172  1.00 10.69           C  
ATOM   1169  C   VAL A  93      -6.863  -2.864  -6.347  1.00 13.62           C  
ATOM   1170  O   VAL A  93      -7.358  -2.028  -7.094  1.00 13.67           O  
ATOM   1171  CB  VAL A  93      -7.391  -5.187  -7.431  1.00 11.98           C  
ATOM   1172  CG1 VAL A  93      -5.908  -5.424  -7.795  1.00  9.94           C  
ATOM   1173  CG2 VAL A  93      -8.109  -6.468  -7.344  1.00 10.00           C  
ATOM   1174  H   VAL A  93      -9.570  -3.872  -6.890  1.00 10.38           H  
ATOM   1175  HA  VAL A  93      -7.196  -4.814  -5.331  1.00 10.69           H  
ATOM   1176  HB  VAL A  93      -7.786  -4.629  -8.280  1.00 11.98           H  
ATOM   1177 HG11 VAL A  93      -5.535  -4.575  -8.367  1.00  9.94           H  
ATOM   1178 HG12 VAL A  93      -5.314  -5.609  -6.900  1.00  9.94           H  
ATOM   1179 HG13 VAL A  93      -5.858  -6.349  -8.369  1.00  9.94           H  
ATOM   1180 HG21 VAL A  93      -7.727  -7.125  -6.563  1.00 10.00           H  
ATOM   1181 HG22 VAL A  93      -9.169  -6.253  -7.206  1.00 10.00           H  
ATOM   1182 HG23 VAL A  93      -8.178  -7.002  -8.292  1.00 10.00           H  
ATOM   1183  N   TYR A  94      -5.640  -2.756  -5.816  1.00 11.55           N  
ATOM   1184  CA  TYR A  94      -4.771  -1.595  -5.830  1.00 11.60           C  
ATOM   1185  C   TYR A  94      -3.408  -2.118  -6.321  1.00 13.01           C  
ATOM   1186  O   TYR A  94      -3.098  -3.281  -6.084  1.00 14.75           O  
ATOM   1187  CB  TYR A  94      -4.730  -0.974  -4.485  1.00 10.20           C  
ATOM   1188  CG  TYR A  94      -5.940  -0.169  -4.154  1.00 11.39           C  
ATOM   1189  CD1 TYR A  94      -7.057  -0.785  -3.617  1.00 10.18           C  
ATOM   1190  CD2 TYR A  94      -6.000   1.200  -4.513  1.00  9.68           C  
ATOM   1191  CE1 TYR A  94      -8.225  -0.049  -3.299  1.00 12.62           C  
ATOM   1192  CE2 TYR A  94      -7.173   1.922  -4.181  1.00 12.49           C  
ATOM   1193  CZ  TYR A  94      -8.263   1.344  -3.561  1.00 14.71           C  
ATOM   1194  OH  TYR A  94      -9.379   2.052  -3.133  1.00 14.15           O  
ATOM   1195  H   TYR A  94      -5.203  -3.538  -5.348  1.00 11.55           H  
ATOM   1196  HA  TYR A  94      -5.064  -0.905  -6.622  1.00 11.60           H  
ATOM   1197  HB3 TYR A  94      -3.930  -0.235  -4.465  1.00 10.20           H  
ATOM   1198  HB2 TYR A  94      -4.445  -1.646  -3.676  1.00 10.20           H  
ATOM   1199  HD1 TYR A  94      -7.218  -1.826  -3.379  1.00 10.18           H  
ATOM   1200  HD2 TYR A  94      -5.261   1.750  -5.077  1.00  9.68           H  
ATOM   1201  HE1 TYR A  94      -9.101  -0.538  -2.898  1.00 12.62           H  
ATOM   1202  HE2 TYR A  94      -7.223   2.973  -4.422  1.00 12.49           H  
ATOM   1203  HH  TYR A  94      -9.382   2.961  -3.442  1.00 14.15           H  
ATOM   1204  N   VAL A  95      -2.576  -1.220  -6.841  1.00 10.44           N  
ATOM   1205  CA  VAL A  95      -1.155  -1.363  -6.977  1.00  9.98           C  
ATOM   1206  C   VAL A  95      -0.365  -0.237  -6.285  1.00  8.99           C  
ATOM   1207  O   VAL A  95      -0.842   0.922  -6.243  1.00  9.30           O  
ATOM   1208  CB  VAL A  95      -0.754  -1.343  -8.475  1.00 11.43           C  
ATOM   1209  CG1 VAL A  95      -0.653  -0.103  -9.264  1.00  9.37           C  
ATOM   1210  CG2 VAL A  95       0.595  -2.139  -8.675  1.00 10.08           C  
ATOM   1211  H   VAL A  95      -2.938  -0.316  -7.107  1.00 10.44           H  
ATOM   1212  HA  VAL A  95      -0.826  -2.269  -6.468  1.00  9.98           H  
ATOM   1213  HB  VAL A  95      -1.534  -1.918  -8.974  1.00 11.43           H  
ATOM   1214 HG11 VAL A  95       0.247   0.492  -9.108  1.00  9.37           H  
ATOM   1215 HG12 VAL A  95      -0.573  -0.328 -10.328  1.00  9.37           H  
ATOM   1216 HG13 VAL A  95      -1.497   0.584  -9.201  1.00  9.37           H  
ATOM   1217 HG21 VAL A  95       1.410  -1.721  -8.084  1.00 10.08           H  
ATOM   1218 HG22 VAL A  95       0.503  -3.146  -8.268  1.00 10.08           H  
ATOM   1219 HG23 VAL A  95       0.957  -2.320  -9.687  1.00 10.08           H  
ATOM   1220  N   LEU A  96       0.800  -0.599  -5.702  1.00  9.05           N  
ATOM   1221  CA  LEU A  96       1.766   0.387  -5.141  1.00  8.82           C  
ATOM   1222  C   LEU A  96       2.891   0.467  -6.166  1.00 10.57           C  
ATOM   1223  O   LEU A  96       3.729  -0.392  -6.340  1.00 11.60           O  
ATOM   1224  CB  LEU A  96       2.244   0.030  -3.793  1.00  8.13           C  
ATOM   1225  CG  LEU A  96       2.650   1.191  -2.858  1.00 11.51           C  
ATOM   1226  CD1 LEU A  96       2.861   0.620  -1.415  1.00 11.95           C  
ATOM   1227  CD2 LEU A  96       3.878   1.962  -3.286  1.00 16.82           C  
ATOM   1228  H   LEU A  96       1.020  -1.583  -5.768  1.00  9.05           H  
ATOM   1229  HA  LEU A  96       1.255   1.329  -4.946  1.00  8.82           H  
ATOM   1230  HB3 LEU A  96       3.175  -0.535  -3.744  1.00  8.13           H  
ATOM   1231  HB2 LEU A  96       1.515  -0.609  -3.295  1.00  8.13           H  
ATOM   1232  HG  LEU A  96       1.904   1.986  -2.849  1.00 11.51           H  
ATOM   1233 HD11 LEU A  96       3.898   0.655  -1.081  1.00 11.95           H  
ATOM   1234 HD12 LEU A  96       2.446   1.348  -0.719  1.00 11.95           H  
ATOM   1235 HD13 LEU A  96       2.460  -0.394  -1.392  1.00 11.95           H  
ATOM   1236 HD21 LEU A  96       4.493   2.256  -2.435  1.00 16.82           H  
ATOM   1237 HD22 LEU A  96       4.482   1.526  -4.082  1.00 16.82           H  
ATOM   1238 HD23 LEU A  96       3.602   2.944  -3.669  1.00 16.82           H  
ATOM   1239  N   LYS A  97       2.787   1.537  -6.938  1.00 10.73           N  
ATOM   1240  CA  LYS A  97       3.591   1.847  -8.143  1.00 12.13           C  
ATOM   1241  C   LYS A  97       4.831   2.739  -7.846  1.00 14.59           C  
ATOM   1242  O   LYS A  97       4.620   3.847  -7.444  1.00 13.36           O  
ATOM   1243  CB  LYS A  97       2.570   2.475  -9.135  1.00 19.50           C  
ATOM   1244  CG  LYS A  97       3.024   3.165 -10.498  1.00 26.03           C  
ATOM   1245  CD  LYS A  97       3.867   2.295 -11.397  1.00 32.51           C  
ATOM   1246  CE  LYS A  97       4.484   2.949 -12.666  1.00 37.30           C  
ATOM   1247  NZ  LYS A  97       5.609   3.879 -12.335  1.00 35.43           N1+
ATOM   1248  H   LYS A  97       2.185   2.277  -6.609  1.00 10.73           H  
ATOM   1249  HA  LYS A  97       3.988   0.896  -8.497  1.00 12.13           H  
ATOM   1250  HB3 LYS A  97       1.906   3.180  -8.636  1.00 19.50           H  
ATOM   1251  HB2 LYS A  97       1.827   1.707  -9.347  1.00 19.50           H  
ATOM   1252  HG3 LYS A  97       3.575   4.074 -10.256  1.00 26.03           H  
ATOM   1253  HG2 LYS A  97       2.117   3.371 -11.067  1.00 26.03           H  
ATOM   1254  HD3 LYS A  97       3.397   1.347 -11.661  1.00 32.51           H  
ATOM   1255  HD2 LYS A  97       4.705   2.008 -10.762  1.00 32.51           H  
ATOM   1256  HE3 LYS A  97       3.662   3.425 -13.200  1.00 37.30           H  
ATOM   1257  HE2 LYS A  97       4.959   2.148 -13.233  1.00 37.30           H  
ATOM   1258  HZ1 LYS A  97       5.970   4.290 -13.184  1.00 35.43           H  
ATOM   1259  HZ2 LYS A  97       5.359   4.676 -11.767  1.00 35.43           H  
ATOM   1260  HZ3 LYS A  97       6.282   3.310 -11.842  1.00 35.43           H  
ATOM   1261  N   PHE A  98       6.047   2.177  -8.142  1.00 17.59           N  
ATOM   1262  CA  PHE A  98       7.302   2.950  -8.097  1.00 14.97           C  
ATOM   1263  C   PHE A  98       7.793   3.283  -9.537  1.00 20.11           C  
ATOM   1264  O   PHE A  98       7.441   2.604 -10.494  1.00 22.34           O  
ATOM   1265  CB  PHE A  98       8.372   2.013  -7.371  1.00 18.11           C  
ATOM   1266  CG  PHE A  98       8.107   1.615  -5.910  1.00 21.68           C  
ATOM   1267  CD1 PHE A  98       8.750   2.313  -4.895  1.00 18.82           C  
ATOM   1268  CD2 PHE A  98       7.117   0.672  -5.536  1.00 21.37           C  
ATOM   1269  CE1 PHE A  98       8.643   1.916  -3.548  1.00 20.53           C  
ATOM   1270  CE2 PHE A  98       6.957   0.325  -4.205  1.00 19.62           C  
ATOM   1271  CZ  PHE A  98       7.670   0.982  -3.217  1.00 20.23           C  
ATOM   1272  H   PHE A  98       5.966   1.268  -8.574  1.00 17.59           H  
ATOM   1273  HA  PHE A  98       7.126   3.840  -7.493  1.00 14.97           H  
ATOM   1274  HB3 PHE A  98       9.354   2.485  -7.388  1.00 18.11           H  
ATOM   1275  HB2 PHE A  98       8.561   1.131  -7.983  1.00 18.11           H  
ATOM   1276  HD1 PHE A  98       9.364   3.175  -5.113  1.00 18.82           H  
ATOM   1277  HD2 PHE A  98       6.755   0.014  -6.312  1.00 21.37           H  
ATOM   1278  HE1 PHE A  98       9.076   2.550  -2.788  1.00 20.53           H  
ATOM   1279  HE2 PHE A  98       6.214  -0.369  -3.840  1.00 19.62           H  
ATOM   1280  HZ  PHE A  98       7.525   0.683  -2.189  1.00 20.23           H  
ATOM   1281  N   LYS A  99       8.604   4.308  -9.600  1.00 17.88           N  
ATOM   1282  CA  LYS A  99       9.496   4.594 -10.732  1.00 22.62           C  
ATOM   1283  C   LYS A  99      10.882   3.922 -10.496  1.00 27.51           C  
ATOM   1284  O   LYS A  99      11.613   3.683 -11.466  1.00 29.97           O  
ATOM   1285  CB  LYS A  99       9.701   6.069 -10.931  1.00 24.14           C  
ATOM   1286  CG  LYS A  99       8.353   6.861 -10.982  1.00 25.59           C  
ATOM   1287  CD  LYS A  99       8.588   8.299 -11.379  1.00 28.04           C  
ATOM   1288  CE  LYS A  99       7.295   9.036 -11.460  1.00 25.48           C  
ATOM   1289  NZ  LYS A  99       7.272  10.385 -11.980  1.00 21.44           N1+
ATOM   1290  H   LYS A  99       8.795   4.780  -8.728  1.00 17.88           H  
ATOM   1291  HA  LYS A  99       9.034   4.218 -11.645  1.00 22.62           H  
ATOM   1292  HB3 LYS A  99      10.318   6.211 -11.818  1.00 24.14           H  
ATOM   1293  HB2 LYS A  99      10.271   6.429 -10.075  1.00 24.14           H  
ATOM   1294  HG3 LYS A  99       7.919   6.939  -9.986  1.00 25.59           H  
ATOM   1295  HG2 LYS A  99       7.664   6.455 -11.722  1.00 25.59           H  
ATOM   1296  HD3 LYS A  99       9.205   8.473 -12.261  1.00 28.04           H  
ATOM   1297  HD2 LYS A  99       9.270   8.813 -10.702  1.00 28.04           H  
ATOM   1298  HE3 LYS A  99       6.924   9.236 -10.454  1.00 25.48           H  
ATOM   1299  HE2 LYS A  99       6.611   8.522 -12.136  1.00 25.48           H  
ATOM   1300  HZ1 LYS A  99       7.494  10.495 -12.959  1.00 21.44           H  
ATOM   1301  HZ2 LYS A  99       6.316  10.633 -11.768  1.00 21.44           H  
ATOM   1302  HZ3 LYS A  99       7.908  10.958 -11.445  1.00 21.44           H  
ATOM   1303  N   ALA A 100      11.328   3.589  -9.275  1.00 26.32           N  
ATOM   1304  CA  ALA A 100      12.545   2.930  -8.779  1.00 27.37           C  
ATOM   1305  C   ALA A 100      12.682   1.476  -9.376  1.00 28.92           C  
ATOM   1306  O   ALA A 100      12.557   0.445  -8.650  1.00 30.87           O  
ATOM   1307  CB  ALA A 100      12.510   2.874  -7.240  1.00 28.73           C  
ATOM   1308  H   ALA A 100      10.787   4.028  -8.543  1.00 26.32           H  
ATOM   1309  HA  ALA A 100      13.382   3.578  -9.040  1.00 27.37           H  
ATOM   1310  HB1 ALA A 100      13.413   2.425  -6.828  1.00 28.73           H  
ATOM   1311  HB2 ALA A 100      12.502   3.901  -6.875  1.00 28.73           H  
ATOM   1312  HB3 ALA A 100      11.640   2.349  -6.848  1.00 28.73           H  
ATOM   1313  N   GLY A 101      12.886   1.369 -10.711  1.00 31.15           N  
ATOM   1314  CA  GLY A 101      13.155   0.081 -11.339  1.00 30.08           C  
ATOM   1315  C   GLY A 101      11.845  -0.532 -11.798  1.00 29.61           C  
ATOM   1316  O   GLY A 101      11.790  -1.748 -11.912  1.00 35.20           O  
ATOM   1317  H   GLY A 101      12.991   2.243 -11.208  1.00 31.15           H  
ATOM   1318  HA3 GLY A 101      13.677  -0.648 -10.719  1.00 30.08           H  
ATOM   1319  HA2 GLY A 101      13.737   0.270 -12.240  1.00 30.08           H  
ATOM   1320  N   SER A 102      10.727   0.198 -11.906  1.00 24.99           N  
ATOM   1321  CA  SER A 102       9.384  -0.164 -12.386  1.00 31.30           C  
ATOM   1322  C   SER A 102       8.848  -1.216 -11.449  1.00 30.19           C  
ATOM   1323  O   SER A 102       8.459  -2.267 -11.884  1.00 35.47           O  
ATOM   1324  CB  SER A 102       9.402  -0.371 -13.910  1.00 32.69           C  
ATOM   1325  OG  SER A 102       9.833   0.706 -14.681  1.00 37.64           O  
ATOM   1326  H   SER A 102      10.979   1.173 -11.985  1.00 24.99           H  
ATOM   1327  HA  SER A 102       8.691   0.634 -12.121  1.00 31.30           H  
ATOM   1328  HB3 SER A 102       8.345  -0.563 -14.091  1.00 32.69           H  
ATOM   1329  HB2 SER A 102       9.964  -1.301 -13.999  1.00 32.69           H  
ATOM   1330  HG  SER A 102      10.792   0.746 -14.698  1.00 37.64           H  
ATOM   1331  N   LYS A 103       8.854  -0.980 -10.099  1.00 22.42           N  
ATOM   1332  CA  LYS A 103       8.231  -1.950  -9.212  1.00 24.52           C  
ATOM   1333  C   LYS A 103       6.700  -1.656  -9.164  1.00 25.61           C  
ATOM   1334  O   LYS A 103       6.355  -0.506  -8.954  1.00 23.50           O  
ATOM   1335  CB  LYS A 103       8.907  -1.927  -7.758  1.00 28.24           C  
ATOM   1336  CG  LYS A 103      10.323  -2.421  -7.939  1.00 31.75           C  
ATOM   1337  CD  LYS A 103      11.040  -2.554  -6.639  1.00 36.84           C  
ATOM   1338  CE  LYS A 103      12.327  -3.287  -6.648  1.00 30.53           C  
ATOM   1339  NZ  LYS A 103      12.238  -4.749  -7.084  1.00 31.33           N1+
ATOM   1340  H   LYS A 103       9.081  -0.070  -9.724  1.00 22.42           H  
ATOM   1341  HA  LYS A 103       8.337  -2.916  -9.704  1.00 24.52           H  
ATOM   1342  HB3 LYS A 103       8.455  -2.678  -7.110  1.00 28.24           H  
ATOM   1343  HB2 LYS A 103       8.808  -0.936  -7.315  1.00 28.24           H  
ATOM   1344  HG3 LYS A 103      10.748  -1.586  -8.496  1.00 31.75           H  
ATOM   1345  HG2 LYS A 103      10.285  -3.370  -8.474  1.00 31.75           H  
ATOM   1346  HD3 LYS A 103      10.503  -3.114  -5.874  1.00 36.84           H  
ATOM   1347  HD2 LYS A 103      11.300  -1.603  -6.175  1.00 36.84           H  
ATOM   1348  HE3 LYS A 103      12.692  -3.239  -5.623  1.00 30.53           H  
ATOM   1349  HE2 LYS A 103      13.067  -2.794  -7.278  1.00 30.53           H  
ATOM   1350  HZ1 LYS A 103      11.984  -5.013  -8.025  1.00 31.33           H  
ATOM   1351  HZ2 LYS A 103      13.201  -5.038  -6.988  1.00 31.33           H  
ATOM   1352  HZ3 LYS A 103      11.681  -5.352  -6.496  1.00 31.33           H  
ATOM   1353  N   ARG A 104       5.892  -2.667  -9.312  1.00 19.44           N  
ATOM   1354  CA  ARG A 104       4.474  -2.560  -9.165  1.00 18.39           C  
ATOM   1355  C   ARG A 104       4.176  -3.676  -8.184  1.00 18.33           C  
ATOM   1356  O   ARG A 104       4.334  -4.892  -8.565  1.00 19.38           O  
ATOM   1357  CB  ARG A 104       3.761  -2.923 -10.513  1.00 21.19           C  
ATOM   1358  CG  ARG A 104       3.496  -1.700 -11.381  1.00 26.18           C  
ATOM   1359  CD  ARG A 104       2.665  -1.993 -12.646  1.00 29.68           C  
ATOM   1360  NE  ARG A 104       3.232  -3.042 -13.479  1.00 28.45           N  
ATOM   1361  CZ  ARG A 104       2.574  -3.955 -14.287  1.00 28.75           C  
ATOM   1362  NH1 ARG A 104       1.231  -3.794 -14.598  1.00 33.56           N  
ATOM   1363  NH2 ARG A 104       3.193  -5.005 -14.915  1.00 37.09           N1+
ATOM   1364  H   ARG A 104       6.262  -3.600  -9.193  1.00 19.44           H  
ATOM   1365  HA  ARG A 104       4.127  -1.606  -8.768  1.00 18.39           H  
ATOM   1366  HB3 ARG A 104       2.757  -3.219 -10.208  1.00 21.19           H  
ATOM   1367  HB2 ARG A 104       4.100  -3.823 -11.025  1.00 21.19           H  
ATOM   1368  HG3 ARG A 104       4.438  -1.264 -11.713  1.00 26.18           H  
ATOM   1369  HG2 ARG A 104       3.008  -0.912 -10.805  1.00 26.18           H  
ATOM   1370  HD3 ARG A 104       2.771  -1.143 -13.320  1.00 29.68           H  
ATOM   1371  HD2 ARG A 104       1.588  -2.085 -12.510  1.00 29.68           H  
ATOM   1372  HE  ARG A 104       4.238  -3.017 -13.392  1.00 28.45           H  
ATOM   1373 HH12 ARG A 104       0.858  -4.275 -15.404  1.00 33.56           H  
ATOM   1374 HH11 ARG A 104       0.724  -3.035 -14.167  1.00 33.56           H  
ATOM   1375 HH22 ARG A 104       2.828  -5.523 -15.701  1.00 37.09           H  
ATOM   1376 HH21 ARG A 104       4.109  -5.227 -14.552  1.00 37.09           H  
ATOM   1377  N   LEU A 105       3.774  -3.297  -6.995  1.00 11.89           N  
ATOM   1378  CA  LEU A 105       3.425  -4.234  -5.922  1.00 11.37           C  
ATOM   1379  C   LEU A 105       1.962  -4.173  -5.922  1.00 12.78           C  
ATOM   1380  O   LEU A 105       1.397  -3.081  -5.682  1.00 12.48           O  
ATOM   1381  CB  LEU A 105       3.857  -3.636  -4.526  1.00 11.96           C  
ATOM   1382  CG  LEU A 105       5.290  -3.895  -4.134  1.00 19.34           C  
ATOM   1383  CD1 LEU A 105       6.296  -3.249  -5.077  1.00 16.27           C  
ATOM   1384  CD2 LEU A 105       5.593  -3.567  -2.636  1.00 19.40           C  
ATOM   1385  H   LEU A 105       3.416  -2.363  -6.860  1.00 11.89           H  
ATOM   1386  HA  LEU A 105       3.791  -5.229  -6.177  1.00 11.37           H  
ATOM   1387  HB3 LEU A 105       3.179  -4.064  -3.787  1.00 11.96           H  
ATOM   1388  HB2 LEU A 105       3.752  -2.553  -4.459  1.00 11.96           H  
ATOM   1389  HG  LEU A 105       5.482  -4.941  -4.371  1.00 19.34           H  
ATOM   1390 HD11 LEU A 105       7.220  -3.080  -4.523  1.00 16.27           H  
ATOM   1391 HD12 LEU A 105       6.472  -3.878  -5.950  1.00 16.27           H  
ATOM   1392 HD13 LEU A 105       5.806  -2.341  -5.427  1.00 16.27           H  
ATOM   1393 HD21 LEU A 105       5.924  -4.477  -2.136  1.00 19.40           H  
ATOM   1394 HD22 LEU A 105       6.441  -2.924  -2.399  1.00 19.40           H  
ATOM   1395 HD23 LEU A 105       4.709  -3.195  -2.116  1.00 19.40           H  
ATOM   1396  N   PHE A 106       1.264  -5.252  -6.135  1.00  9.04           N  
ATOM   1397  CA  PHE A 106      -0.202  -5.328  -6.054  1.00 10.84           C  
ATOM   1398  C   PHE A 106      -0.548  -5.601  -4.600  1.00  9.79           C  
ATOM   1399  O   PHE A 106       0.133  -6.435  -3.982  1.00 11.94           O  
ATOM   1400  CB  PHE A 106      -0.637  -6.341  -7.098  1.00 10.23           C  
ATOM   1401  CG  PHE A 106      -0.508  -5.943  -8.634  1.00 14.64           C  
ATOM   1402  CD1 PHE A 106      -1.434  -5.035  -9.226  1.00 12.20           C  
ATOM   1403  CD2 PHE A 106       0.663  -6.212  -9.398  1.00 13.58           C  
ATOM   1404  CE1 PHE A 106      -1.344  -4.650 -10.549  1.00 14.62           C  
ATOM   1405  CE2 PHE A 106       0.900  -5.649 -10.612  1.00 16.59           C  
ATOM   1406  CZ  PHE A 106      -0.179  -4.961 -11.247  1.00 14.21           C  
ATOM   1407  H   PHE A 106       1.688  -6.151  -6.317  1.00  9.04           H  
ATOM   1408  HA  PHE A 106      -0.653  -4.366  -6.300  1.00 10.84           H  
ATOM   1409  HB3 PHE A 106      -1.686  -6.624  -7.014  1.00 10.23           H  
ATOM   1410  HB2 PHE A 106      -0.002  -7.183  -6.821  1.00 10.23           H  
ATOM   1411  HD1 PHE A 106      -2.295  -4.741  -8.645  1.00 12.20           H  
ATOM   1412  HD2 PHE A 106       1.442  -6.846  -9.000  1.00 13.58           H  
ATOM   1413  HE1 PHE A 106      -1.976  -3.946 -11.070  1.00 14.62           H  
ATOM   1414  HE2 PHE A 106       1.755  -5.967 -11.190  1.00 16.59           H  
ATOM   1415  HZ  PHE A 106      -0.023  -4.617 -12.259  1.00 14.21           H  
ATOM   1416  N   PHE A 107      -1.746  -5.085  -4.252  1.00 10.12           N  
ATOM   1417  CA  PHE A 107      -2.439  -5.493  -3.004  1.00 10.90           C  
ATOM   1418  C   PHE A 107      -3.997  -5.535  -3.173  1.00 12.08           C  
ATOM   1419  O   PHE A 107      -4.653  -4.933  -4.028  1.00 12.20           O  
ATOM   1420  CB  PHE A 107      -2.112  -4.496  -1.889  1.00 11.32           C  
ATOM   1421  CG  PHE A 107      -0.625  -4.275  -1.495  1.00 10.33           C  
ATOM   1422  CD1 PHE A 107      -0.076  -5.280  -0.660  1.00 10.25           C  
ATOM   1423  CD2 PHE A 107       0.168  -3.274  -2.131  1.00 10.01           C  
ATOM   1424  CE1 PHE A 107       1.276  -5.182  -0.356  1.00 12.02           C  
ATOM   1425  CE2 PHE A 107       1.522  -3.164  -1.785  1.00 12.92           C  
ATOM   1426  CZ  PHE A 107       2.098  -4.184  -0.954  1.00  9.86           C  
ATOM   1427  H   PHE A 107      -2.257  -4.540  -4.932  1.00 10.12           H  
ATOM   1428  HA  PHE A 107      -2.111  -6.499  -2.739  1.00 10.90           H  
ATOM   1429  HB3 PHE A 107      -2.594  -4.751  -0.945  1.00 11.32           H  
ATOM   1430  HB2 PHE A 107      -2.450  -3.477  -2.080  1.00 11.32           H  
ATOM   1431  HD1 PHE A 107      -0.677  -6.054  -0.208  1.00 10.25           H  
ATOM   1432  HD2 PHE A 107      -0.228  -2.570  -2.848  1.00 10.01           H  
ATOM   1433  HE1 PHE A 107       1.783  -5.888   0.285  1.00 12.02           H  
ATOM   1434  HE2 PHE A 107       2.071  -2.445  -2.375  1.00 12.92           H  
ATOM   1435  HZ  PHE A 107       3.164  -4.180  -0.782  1.00  9.86           H  
ATOM   1436  N   TRP A 108      -4.622  -6.304  -2.312  1.00 10.68           N  
ATOM   1437  CA  TRP A 108      -6.136  -6.358  -2.180  1.00  9.37           C  
ATOM   1438  C   TRP A 108      -6.500  -5.827  -0.799  1.00 11.42           C  
ATOM   1439  O   TRP A 108      -5.852  -6.115   0.215  1.00 12.03           O  
ATOM   1440  CB  TRP A 108      -6.772  -7.688  -2.494  1.00 12.08           C  
ATOM   1441  CG  TRP A 108      -6.486  -8.900  -1.658  1.00 12.67           C  
ATOM   1442  CD1 TRP A 108      -5.284  -9.542  -1.462  1.00 11.00           C  
ATOM   1443  CD2 TRP A 108      -7.419  -9.788  -0.921  1.00 11.55           C  
ATOM   1444  NE1 TRP A 108      -5.439 -10.720  -0.854  1.00 10.93           N  
ATOM   1445  CE2 TRP A 108      -6.717 -10.881  -0.414  1.00 11.46           C  
ATOM   1446  CE3 TRP A 108      -8.785  -9.693  -0.583  1.00 14.89           C  
ATOM   1447  CZ2 TRP A 108      -7.409 -11.901   0.268  1.00 13.08           C  
ATOM   1448  CZ3 TRP A 108      -9.501 -10.697   0.125  1.00 13.94           C  
ATOM   1449  CH2 TRP A 108      -8.765 -11.883   0.504  1.00 14.17           C  
ATOM   1450  H   TRP A 108      -4.145  -6.765  -1.550  1.00 10.68           H  
ATOM   1451  HA  TRP A 108      -6.555  -5.737  -2.972  1.00  9.37           H  
ATOM   1452  HB3 TRP A 108      -6.665  -7.945  -3.548  1.00 12.08           H  
ATOM   1453  HB2 TRP A 108      -7.847  -7.509  -2.461  1.00 12.08           H  
ATOM   1454  HD1 TRP A 108      -4.391  -9.148  -1.924  1.00 11.00           H  
ATOM   1455  HE1 TRP A 108      -4.718 -11.405  -0.679  1.00 10.93           H  
ATOM   1456  HE3 TRP A 108      -9.271  -8.783  -0.902  1.00 14.89           H  
ATOM   1457  HZ2 TRP A 108      -6.875 -12.805   0.522  1.00 13.08           H  
ATOM   1458  HZ3 TRP A 108     -10.541 -10.575   0.388  1.00 13.94           H  
ATOM   1459  HH2 TRP A 108      -9.315 -12.706   0.938  1.00 14.17           H  
ATOM   1460  N   MET A 109      -7.535  -5.036  -0.744  1.00 10.95           N  
ATOM   1461  CA  MET A 109      -8.157  -4.609   0.499  1.00 12.21           C  
ATOM   1462  C   MET A 109      -8.849  -5.775   1.196  1.00 12.56           C  
ATOM   1463  O   MET A 109      -9.659  -6.558   0.625  1.00 13.75           O  
ATOM   1464  CB  MET A 109      -9.265  -3.600   0.259  1.00 10.42           C  
ATOM   1465  CG  MET A 109      -8.582  -2.241  -0.098  1.00 12.79           C  
ATOM   1466  SD  MET A 109      -7.879  -1.277   1.234  1.00 16.46           S  
ATOM   1467  CE  MET A 109      -7.678   0.358   0.475  1.00 15.29           C  
ATOM   1468  H   MET A 109      -7.866  -4.533  -1.555  1.00 10.95           H  
ATOM   1469  HA  MET A 109      -7.421  -4.177   1.177  1.00 12.21           H  
ATOM   1470  HB3 MET A 109      -9.855  -3.438   1.161  1.00 10.42           H  
ATOM   1471  HB2 MET A 109      -9.818  -4.045  -0.569  1.00 10.42           H  
ATOM   1472  HG3 MET A 109      -9.361  -1.560  -0.440  1.00 12.79           H  
ATOM   1473  HG2 MET A 109      -7.835  -2.233  -0.892  1.00 12.79           H  
ATOM   1474  HE1 MET A 109      -7.136   1.035   1.137  1.00 15.29           H  
ATOM   1475  HE2 MET A 109      -7.038   0.387  -0.407  1.00 15.29           H  
ATOM   1476  HE3 MET A 109      -8.654   0.735   0.171  1.00 15.29           H  
ATOM   1477  N   GLN A 110      -8.405  -5.989   2.425  1.00 11.74           N  
ATOM   1478  CA  GLN A 110      -8.893  -6.955   3.393  1.00 11.09           C  
ATOM   1479  C   GLN A 110     -10.012  -6.377   4.362  1.00 15.02           C  
ATOM   1480  O   GLN A 110     -10.701  -7.226   4.964  1.00 16.23           O  
ATOM   1481  CB  GLN A 110      -7.734  -7.673   4.075  1.00 12.07           C  
ATOM   1482  CG  GLN A 110      -7.027  -8.795   3.192  1.00 11.65           C  
ATOM   1483  CD  GLN A 110      -6.229  -9.890   3.843  1.00 15.58           C  
ATOM   1484  OE1 GLN A 110      -5.917  -9.811   5.027  1.00 13.06           O  
ATOM   1485  NE2 GLN A 110      -5.925 -10.881   3.084  1.00 13.65           N  
ATOM   1486  H   GLN A 110      -7.741  -5.353   2.843  1.00 11.74           H  
ATOM   1487  HA  GLN A 110      -9.422  -7.720   2.824  1.00 11.09           H  
ATOM   1488  HB3 GLN A 110      -8.084  -8.150   4.991  1.00 12.07           H  
ATOM   1489  HB2 GLN A 110      -7.028  -6.955   4.493  1.00 12.07           H  
ATOM   1490  HG3 GLN A 110      -6.638  -8.430   2.242  1.00 11.65           H  
ATOM   1491  HG2 GLN A 110      -7.870  -9.380   2.825  1.00 11.65           H  
ATOM   1492 HE22 GLN A 110      -5.440 -11.679   3.470  1.00 13.65           H  
ATOM   1493 HE21 GLN A 110      -6.415 -10.940   2.202  1.00 13.65           H  
ATOM   1494  N   GLU A 111     -10.022  -5.086   4.471  1.00 17.30           N  
ATOM   1495  CA  GLU A 111     -11.034  -4.212   5.071  1.00 20.21           C  
ATOM   1496  C   GLU A 111     -12.484  -4.657   4.793  1.00 17.29           C  
ATOM   1497  O   GLU A 111     -12.876  -4.565   3.629  1.00 15.61           O  
ATOM   1498  CB  GLU A 111     -10.929  -2.773   4.534  1.00 22.45           C  
ATOM   1499  CG  GLU A 111      -9.609  -2.111   4.869  1.00 29.51           C  
ATOM   1500  CD  GLU A 111      -9.403  -1.676   6.409  1.00 38.69           C  
ATOM   1501  OE1 GLU A 111      -8.257  -1.771   6.909  1.00 29.96           O  
ATOM   1502  OE2 GLU A 111     -10.413  -1.367   7.108  1.00 23.05           O1-
ATOM   1503  H   GLU A 111      -9.222  -4.562   4.148  1.00 17.30           H  
ATOM   1504  HA  GLU A 111     -10.777  -4.210   6.130  1.00 20.21           H  
ATOM   1505  HB3 GLU A 111     -11.669  -2.111   4.984  1.00 22.45           H  
ATOM   1506  HB2 GLU A 111     -10.996  -2.666   3.451  1.00 22.45           H  
ATOM   1507  HG3 GLU A 111      -9.371  -1.245   4.251  1.00 29.51           H  
ATOM   1508  HG2 GLU A 111      -8.768  -2.730   4.555  1.00 29.51           H  
ATOM   1509  N   PRO A 112     -13.271  -5.101   5.786  1.00 19.48           N  
ATOM   1510  CA  PRO A 112     -14.584  -5.729   5.507  1.00 18.01           C  
ATOM   1511  C   PRO A 112     -15.698  -4.824   4.879  1.00 20.54           C  
ATOM   1512  O   PRO A 112     -16.452  -5.368   4.097  1.00 26.50           O  
ATOM   1513  CB  PRO A 112     -15.028  -6.273   6.868  1.00 22.32           C  
ATOM   1514  CG  PRO A 112     -13.714  -6.660   7.488  1.00 25.91           C  
ATOM   1515  CD  PRO A 112     -12.781  -5.508   7.092  1.00 25.50           C  
ATOM   1516  HA  PRO A 112     -14.359  -6.514   4.785  1.00 18.01           H  
ATOM   1517  HB3 PRO A 112     -15.671  -7.153   6.852  1.00 22.32           H  
ATOM   1518  HB2 PRO A 112     -15.517  -5.464   7.410  1.00 22.32           H  
ATOM   1519  HG3 PRO A 112     -13.414  -7.591   7.007  1.00 25.91           H  
ATOM   1520  HG2 PRO A 112     -13.846  -6.799   8.561  1.00 25.91           H  
ATOM   1521  HD2 PRO A 112     -13.012  -4.660   7.737  1.00 25.50           H  
ATOM   1522  HD3 PRO A 112     -11.717  -5.738   7.151  1.00 25.50           H  
ATOM   1523  N   LYS A 113     -15.748  -3.548   5.326  1.00 21.40           N  
ATOM   1524  CA  LYS A 113     -16.616  -2.479   4.795  1.00 20.27           C  
ATOM   1525  C   LYS A 113     -15.973  -1.909   3.498  1.00 18.57           C  
ATOM   1526  O   LYS A 113     -14.775  -1.861   3.413  1.00 17.84           O  
ATOM   1527  CB  LYS A 113     -16.919  -1.427   5.910  1.00 24.98           C  
ATOM   1528  CG  LYS A 113     -17.636  -2.055   7.084  1.00 24.24           C  
ATOM   1529  CD  LYS A 113     -18.736  -1.177   7.694  1.00 33.75           C  
ATOM   1530  CE  LYS A 113     -20.035  -1.275   6.915  1.00 32.14           C  
ATOM   1531  NZ  LYS A 113     -21.001  -0.251   7.268  1.00 33.97           N1+
ATOM   1532  H   LYS A 113     -14.993  -3.319   5.956  1.00 21.40           H  
ATOM   1533  HA  LYS A 113     -17.574  -2.976   4.638  1.00 20.27           H  
ATOM   1534  HB3 LYS A 113     -17.581  -0.676   5.478  1.00 24.98           H  
ATOM   1535  HB2 LYS A 113     -16.017  -0.932   6.268  1.00 24.98           H  
ATOM   1536  HG3 LYS A 113     -17.015  -2.395   7.913  1.00 24.24           H  
ATOM   1537  HG2 LYS A 113     -18.088  -2.945   6.647  1.00 24.24           H  
ATOM   1538  HD3 LYS A 113     -18.306  -0.177   7.631  1.00 33.75           H  
ATOM   1539  HD2 LYS A 113     -18.835  -1.447   8.745  1.00 33.75           H  
ATOM   1540  HE3 LYS A 113     -20.606  -2.183   7.110  1.00 32.14           H  
ATOM   1541  HE2 LYS A 113     -19.827  -1.408   5.853  1.00 32.14           H  
ATOM   1542  HZ1 LYS A 113     -20.573   0.592   6.911  1.00 33.97           H  
ATOM   1543  HZ2 LYS A 113     -21.875  -0.409   6.787  1.00 33.97           H  
ATOM   1544  HZ3 LYS A 113     -21.142  -0.181   8.265  1.00 33.97           H  
ATOM   1545  N   THR A 114     -16.712  -1.480   2.508  1.00 18.00           N  
ATOM   1546  CA  THR A 114     -16.180  -0.799   1.291  1.00 16.44           C  
ATOM   1547  C   THR A 114     -16.051   0.711   1.590  1.00 19.39           C  
ATOM   1548  O   THR A 114     -15.489   1.449   0.793  1.00 19.53           O  
ATOM   1549  CB  THR A 114     -17.166  -1.017   0.210  1.00 20.94           C  
ATOM   1550  OG1 THR A 114     -18.479  -0.463   0.331  1.00 18.46           O  
ATOM   1551  CG2 THR A 114     -17.238  -2.568  -0.106  1.00 20.83           C  
ATOM   1552  H   THR A 114     -17.704  -1.382   2.669  1.00 18.00           H  
ATOM   1553  HA  THR A 114     -15.160  -1.149   1.135  1.00 16.44           H  
ATOM   1554  HB  THR A 114     -16.817  -0.700  -0.773  1.00 20.94           H  
ATOM   1555  HG1 THR A 114     -18.486   0.478   0.140  1.00 18.46           H  
ATOM   1556 HG21 THR A 114     -16.216  -2.921   0.029  1.00 20.83           H  
ATOM   1557 HG22 THR A 114     -17.895  -3.090   0.589  1.00 20.83           H  
ATOM   1558 HG23 THR A 114     -17.530  -2.978  -1.073  1.00 20.83           H  
ATOM   1559  N   ASP A 115     -16.534   1.186   2.742  1.00 17.44           N  
ATOM   1560  CA  ASP A 115     -16.816   2.594   3.166  1.00 21.91           C  
ATOM   1561  C   ASP A 115     -15.632   3.532   3.129  1.00 21.09           C  
ATOM   1562  O   ASP A 115     -15.859   4.716   3.092  1.00 22.00           O  
ATOM   1563  CB  ASP A 115     -17.544   2.705   4.575  1.00 25.31           C  
ATOM   1564  CG  ASP A 115     -18.928   2.061   4.627  1.00 37.84           C  
ATOM   1565  OD1 ASP A 115     -19.478   2.028   5.748  1.00 35.07           O  
ATOM   1566  OD2 ASP A 115     -19.649   1.731   3.616  1.00 48.08           O1-
ATOM   1567  H   ASP A 115     -17.166   0.599   3.268  1.00 17.44           H  
ATOM   1568  HA  ASP A 115     -17.592   2.976   2.503  1.00 21.91           H  
ATOM   1569  HB3 ASP A 115     -17.645   3.769   4.790  1.00 25.31           H  
ATOM   1570  HB2 ASP A 115     -16.952   2.253   5.371  1.00 25.31           H  
ATOM   1571  N   GLN A 116     -14.405   3.033   3.443  1.00 15.08           N  
ATOM   1572  CA  GLN A 116     -13.296   3.956   3.695  1.00 14.91           C  
ATOM   1573  C   GLN A 116     -12.079   3.617   2.775  1.00 15.45           C  
ATOM   1574  O   GLN A 116     -11.059   4.251   3.060  1.00 13.61           O  
ATOM   1575  CB  GLN A 116     -12.927   3.752   5.243  1.00 19.23           C  
ATOM   1576  CG  GLN A 116     -14.093   4.177   6.147  1.00 22.46           C  
ATOM   1577  CD  GLN A 116     -13.932   3.859   7.567  1.00 32.49           C  
ATOM   1578  OE1 GLN A 116     -13.451   2.804   7.989  1.00 33.37           O  
ATOM   1579  NE2 GLN A 116     -14.363   4.798   8.408  1.00 39.08           N  
ATOM   1580  H   GLN A 116     -14.285   2.042   3.599  1.00 15.08           H  
ATOM   1581  HA  GLN A 116     -13.442   5.025   3.541  1.00 14.91           H  
ATOM   1582  HB3 GLN A 116     -12.102   4.407   5.523  1.00 19.23           H  
ATOM   1583  HB2 GLN A 116     -12.540   2.755   5.455  1.00 19.23           H  
ATOM   1584  HG3 GLN A 116     -15.038   3.690   5.906  1.00 22.46           H  
ATOM   1585  HG2 GLN A 116     -14.267   5.244   6.010  1.00 22.46           H  
ATOM   1586 HE22 GLN A 116     -14.155   4.794   9.396  1.00 39.08           H  
ATOM   1587 HE21 GLN A 116     -14.950   5.524   8.022  1.00 39.08           H  
ATOM   1588  N   ASP A 117     -12.113   2.743   1.771  1.00 13.43           N  
ATOM   1589  CA  ASP A 117     -11.030   2.507   0.829  1.00 16.40           C  
ATOM   1590  C   ASP A 117     -10.501   3.792   0.317  1.00 14.96           C  
ATOM   1591  O   ASP A 117      -9.300   3.979   0.310  1.00 13.82           O  
ATOM   1592  CB  ASP A 117     -11.465   1.582  -0.325  1.00 14.79           C  
ATOM   1593  CG  ASP A 117     -11.957   0.154  -0.085  1.00 17.56           C  
ATOM   1594  OD1 ASP A 117     -12.247  -0.638  -1.103  1.00 15.81           O  
ATOM   1595  OD2 ASP A 117     -12.030  -0.187   1.083  1.00 15.95           O1-
ATOM   1596  H   ASP A 117     -13.062   2.574   1.468  1.00 13.43           H  
ATOM   1597  HA  ASP A 117     -10.236   1.997   1.375  1.00 16.40           H  
ATOM   1598  HB3 ASP A 117     -10.670   1.587  -1.070  1.00 14.79           H  
ATOM   1599  HB2 ASP A 117     -12.271   2.074  -0.868  1.00 14.79           H  
ATOM   1600  N   GLU A 118     -11.378   4.717  -0.124  1.00 14.70           N  
ATOM   1601  CA  GLU A 118     -10.966   5.976  -0.738  1.00 16.26           C  
ATOM   1602  C   GLU A 118     -10.200   6.825   0.351  1.00 16.01           C  
ATOM   1603  O   GLU A 118      -9.369   7.655   0.045  1.00 14.94           O  
ATOM   1604  CB  GLU A 118     -12.130   6.696  -1.316  1.00 24.44           C  
ATOM   1605  CG  GLU A 118     -11.730   7.838  -2.292  1.00 30.96           C  
ATOM   1606  CD  GLU A 118     -11.421   7.466  -3.749  1.00 37.52           C  
ATOM   1607  OE1 GLU A 118     -10.641   8.199  -4.368  1.00 44.89           O  
ATOM   1608  OE2 GLU A 118     -11.885   6.395  -4.227  1.00 25.87           O1-
ATOM   1609  H   GLU A 118     -12.379   4.615  -0.042  1.00 14.70           H  
ATOM   1610  HA  GLU A 118     -10.350   5.729  -1.603  1.00 16.26           H  
ATOM   1611  HB3 GLU A 118     -12.627   7.075  -0.423  1.00 24.44           H  
ATOM   1612  HB2 GLU A 118     -12.880   6.099  -1.834  1.00 24.44           H  
ATOM   1613  HG3 GLU A 118     -11.025   8.555  -1.871  1.00 30.96           H  
ATOM   1614  HG2 GLU A 118     -12.479   8.619  -2.421  1.00 30.96           H  
ATOM   1615  N   GLU A 119     -10.559   6.612   1.601  1.00 13.70           N  
ATOM   1616  CA  GLU A 119      -9.966   7.513   2.653  1.00 15.56           C  
ATOM   1617  C   GLU A 119      -8.548   7.018   3.046  1.00 11.64           C  
ATOM   1618  O   GLU A 119      -7.638   7.775   3.364  1.00 10.58           O  
ATOM   1619  CB  GLU A 119     -10.847   7.501   3.893  1.00 18.50           C  
ATOM   1620  CG  GLU A 119     -12.284   7.825   3.689  1.00 26.28           C  
ATOM   1621  CD  GLU A 119     -13.167   8.025   4.889  1.00 34.25           C  
ATOM   1622  OE1 GLU A 119     -14.355   8.261   4.602  1.00 35.05           O  
ATOM   1623  OE2 GLU A 119     -12.811   7.837   6.033  1.00 38.72           O1-
ATOM   1624  H   GLU A 119     -11.107   5.846   1.964  1.00 13.70           H  
ATOM   1625  HA  GLU A 119      -9.911   8.525   2.252  1.00 15.56           H  
ATOM   1626  HB3 GLU A 119     -10.281   8.167   4.544  1.00 18.50           H  
ATOM   1627  HB2 GLU A 119     -10.925   6.573   4.459  1.00 18.50           H  
ATOM   1628  HG3 GLU A 119     -12.738   7.216   2.908  1.00 26.28           H  
ATOM   1629  HG2 GLU A 119     -12.167   8.793   3.201  1.00 26.28           H  
ATOM   1630  N   HIS A 120      -8.473   5.679   3.126  1.00 12.17           N  
ATOM   1631  CA  HIS A 120      -7.198   4.991   3.281  1.00 11.83           C  
ATOM   1632  C   HIS A 120      -6.317   5.222   2.102  1.00  9.40           C  
ATOM   1633  O   HIS A 120      -5.195   5.703   2.281  1.00  9.48           O  
ATOM   1634  CB  HIS A 120      -7.414   3.439   3.531  1.00 10.87           C  
ATOM   1635  CG  HIS A 120      -8.251   2.946   4.661  1.00 13.19           C  
ATOM   1636  ND1 HIS A 120      -8.277   3.555   5.950  1.00 18.76           N  
ATOM   1637  CD2 HIS A 120      -9.139   1.912   4.674  1.00 13.62           C  
ATOM   1638  CE1 HIS A 120      -9.070   2.700   6.663  1.00 16.66           C  
ATOM   1639  NE2 HIS A 120      -9.721   1.833   5.918  1.00 16.62           N  
ATOM   1640  H   HIS A 120      -9.256   5.138   2.788  1.00 12.17           H  
ATOM   1641  HA  HIS A 120      -6.637   5.360   4.140  1.00 11.83           H  
ATOM   1642  HB3 HIS A 120      -6.456   2.935   3.659  1.00 10.87           H  
ATOM   1643  HB2 HIS A 120      -7.833   2.888   2.688  1.00 10.87           H  
ATOM   1644  HD2 HIS A 120      -9.387   1.118   3.986  1.00 13.62           H  
ATOM   1645  HE1 HIS A 120      -9.213   2.920   7.711  1.00 16.66           H  
ATOM   1646  HE2 HIS A 120     -10.490   1.252   6.221  1.00 16.62           H  
ATOM   1647  N   CYS A 121      -6.858   5.211   0.860  1.00  9.30           N  
ATOM   1648  CA  CYS A 121      -6.177   5.589  -0.305  1.00  8.75           C  
ATOM   1649  C   CYS A 121      -5.596   7.034  -0.402  1.00 11.23           C  
ATOM   1650  O   CYS A 121      -4.495   7.171  -0.887  1.00  8.59           O  
ATOM   1651  CB  CYS A 121      -6.999   5.384  -1.580  1.00 14.08           C  
ATOM   1652  SG  CYS A 121      -6.089   5.311  -3.141  1.00 16.10           S  
ATOM   1653  H   CYS A 121      -7.787   4.815   0.826  1.00  9.30           H  
ATOM   1654  HA  CYS A 121      -5.399   4.827  -0.254  1.00  8.75           H  
ATOM   1655  HB3 CYS A 121      -7.693   6.214  -1.715  1.00 14.08           H  
ATOM   1656  HB2 CYS A 121      -7.510   4.422  -1.545  1.00 14.08           H  
ATOM   1657  HG  CYS A 121      -5.962   6.631  -3.306  1.00 16.10           H  
ATOM   1658  N   ARG A 122      -6.479   7.963   0.069  1.00  9.91           N  
ATOM   1659  CA  ARG A 122      -6.042   9.384   0.164  1.00 13.00           C  
ATOM   1660  C   ARG A 122      -4.941   9.470   1.198  1.00 12.03           C  
ATOM   1661  O   ARG A 122      -3.878   9.978   0.851  1.00  9.56           O  
ATOM   1662  CB  ARG A 122      -7.208  10.368   0.471  1.00 14.97           C  
ATOM   1663  CG  ARG A 122      -6.767  11.798   0.966  1.00 22.15           C  
ATOM   1664  CD  ARG A 122      -7.867  12.915   0.966  1.00 29.00           C  
ATOM   1665  NE  ARG A 122      -8.527  13.032  -0.388  1.00 31.99           N  
ATOM   1666  CZ  ARG A 122      -8.157  13.864  -1.389  1.00 37.96           C  
ATOM   1667  NH1 ARG A 122      -7.071  14.654  -1.328  1.00 37.23           N  
ATOM   1668  NH2 ARG A 122      -8.973  13.940  -2.407  1.00 38.85           N1+
ATOM   1669  H   ARG A 122      -7.456   7.744   0.206  1.00  9.91           H  
ATOM   1670  HA  ARG A 122      -5.681   9.611  -0.839  1.00 13.00           H  
ATOM   1671  HB3 ARG A 122      -7.715   9.889   1.308  1.00 14.97           H  
ATOM   1672  HB2 ARG A 122      -7.884  10.323  -0.384  1.00 14.97           H  
ATOM   1673  HG3 ARG A 122      -6.027  12.165   0.255  1.00 22.15           H  
ATOM   1674  HG2 ARG A 122      -6.394  11.811   1.991  1.00 22.15           H  
ATOM   1675  HD3 ARG A 122      -7.465  13.872   1.297  1.00 29.00           H  
ATOM   1676  HD2 ARG A 122      -8.523  12.594   1.775  1.00 29.00           H  
ATOM   1677  HE  ARG A 122      -9.246  12.337  -0.530  1.00 31.99           H  
ATOM   1678 HH12 ARG A 122      -6.882  15.247  -2.123  1.00 37.23           H  
ATOM   1679 HH11 ARG A 122      -6.399  14.651  -0.574  1.00 37.23           H  
ATOM   1680 HH22 ARG A 122      -8.877  14.552  -3.204  1.00 38.85           H  
ATOM   1681 HH21 ARG A 122      -9.748  13.295  -2.463  1.00 38.85           H  
ATOM   1682  N   LYS A 123      -5.134   9.017   2.380  1.00  9.79           N  
ATOM   1683  CA  LYS A 123      -4.185   9.219   3.470  1.00 11.76           C  
ATOM   1684  C   LYS A 123      -2.796   8.619   3.206  1.00 10.03           C  
ATOM   1685  O   LYS A 123      -1.861   9.213   3.736  1.00  9.08           O  
ATOM   1686  CB  LYS A 123      -4.872   8.890   4.843  1.00 14.19           C  
ATOM   1687  CG  LYS A 123      -4.006   9.229   6.028  1.00 18.33           C  
ATOM   1688  CD  LYS A 123      -3.512  10.701   6.194  1.00 23.14           C  
ATOM   1689  CE  LYS A 123      -4.663  11.718   6.413  1.00 32.30           C  
ATOM   1690  NZ  LYS A 123      -4.092  13.055   6.428  1.00 21.12           N1+
ATOM   1691  H   LYS A 123      -6.010   8.557   2.581  1.00  9.79           H  
ATOM   1692  HA  LYS A 123      -3.959  10.286   3.471  1.00 11.76           H  
ATOM   1693  HB3 LYS A 123      -5.218   7.859   4.918  1.00 14.19           H  
ATOM   1694  HB2 LYS A 123      -5.810   9.444   4.886  1.00 14.19           H  
ATOM   1695  HG3 LYS A 123      -3.156   8.586   6.254  1.00 18.33           H  
ATOM   1696  HG2 LYS A 123      -4.695   9.104   6.863  1.00 18.33           H  
ATOM   1697  HD3 LYS A 123      -2.850  11.005   5.384  1.00 23.14           H  
ATOM   1698  HD2 LYS A 123      -2.775  10.753   6.995  1.00 23.14           H  
ATOM   1699  HE3 LYS A 123      -5.110  11.602   7.400  1.00 32.30           H  
ATOM   1700  HE2 LYS A 123      -5.523  11.743   5.743  1.00 32.30           H  
ATOM   1701  HZ1 LYS A 123      -3.707  13.253   5.516  1.00 21.12           H  
ATOM   1702  HZ2 LYS A 123      -4.776  13.787   6.556  1.00 21.12           H  
ATOM   1703  HZ3 LYS A 123      -3.353  13.226   7.095  1.00 21.12           H  
ATOM   1704  N   VAL A 124      -2.632   7.470   2.477  1.00  7.59           N  
ATOM   1705  CA  VAL A 124      -1.305   6.896   2.274  1.00  8.72           C  
ATOM   1706  C   VAL A 124      -0.468   7.724   1.344  1.00  9.49           C  
ATOM   1707  O   VAL A 124       0.692   7.953   1.604  1.00  8.53           O  
ATOM   1708  CB  VAL A 124      -1.342   5.445   1.872  1.00  8.05           C  
ATOM   1709  CG1 VAL A 124      -2.001   5.255   0.424  1.00  8.66           C  
ATOM   1710  CG2 VAL A 124      -0.028   4.647   2.019  1.00  9.05           C  
ATOM   1711  H   VAL A 124      -3.386   6.888   2.141  1.00  7.59           H  
ATOM   1712  HA  VAL A 124      -0.822   6.878   3.251  1.00  8.72           H  
ATOM   1713  HB  VAL A 124      -1.994   4.941   2.586  1.00  8.05           H  
ATOM   1714 HG11 VAL A 124      -3.036   5.530   0.622  1.00  8.66           H  
ATOM   1715 HG12 VAL A 124      -1.601   5.933  -0.330  1.00  8.66           H  
ATOM   1716 HG13 VAL A 124      -1.994   4.221   0.080  1.00  8.66           H  
ATOM   1717 HG21 VAL A 124       0.658   5.069   1.285  1.00  9.05           H  
ATOM   1718 HG22 VAL A 124       0.255   4.920   3.036  1.00  9.05           H  
ATOM   1719 HG23 VAL A 124       0.019   3.563   1.917  1.00  9.05           H  
ATOM   1720  N   ASN A 125      -1.035   8.193   0.226  1.00  9.23           N  
ATOM   1721  CA  ASN A 125      -0.486   8.965  -0.918  1.00 10.72           C  
ATOM   1722  C   ASN A 125       0.157  10.267  -0.355  1.00  8.85           C  
ATOM   1723  O   ASN A 125       1.148  10.668  -0.908  1.00 12.34           O  
ATOM   1724  CB  ASN A 125      -1.644   9.279  -1.934  1.00  9.96           C  
ATOM   1725  CG  ASN A 125      -1.698   8.188  -3.000  1.00 11.44           C  
ATOM   1726  OD1 ASN A 125      -0.812   8.014  -3.791  1.00 14.08           O  
ATOM   1727  ND2 ASN A 125      -2.644   7.290  -2.892  1.00  7.45           N  
ATOM   1728  H   ASN A 125      -1.994   7.972  -0.000  1.00  9.23           H  
ATOM   1729  HA  ASN A 125       0.272   8.325  -1.370  1.00 10.72           H  
ATOM   1730  HB3 ASN A 125      -1.389  10.179  -2.494  1.00  9.96           H  
ATOM   1731  HB2 ASN A 125      -2.558   9.439  -1.362  1.00  9.96           H  
ATOM   1732 HD22 ASN A 125      -2.689   6.530  -3.556  1.00  7.45           H  
ATOM   1733 HD21 ASN A 125      -3.460   7.395  -2.306  1.00  7.45           H  
ATOM   1734  N   GLU A 126      -0.304  10.810   0.776  1.00  8.44           N  
ATOM   1735  CA  GLU A 126       0.352  12.006   1.339  1.00  8.40           C  
ATOM   1736  C   GLU A 126       1.740  11.833   1.923  1.00 10.18           C  
ATOM   1737  O   GLU A 126       2.508  12.779   2.047  1.00 11.29           O  
ATOM   1738  CB  GLU A 126      -0.548  12.448   2.499  1.00  9.58           C  
ATOM   1739  CG  GLU A 126      -2.002  12.891   2.129  1.00 16.15           C  
ATOM   1740  CD  GLU A 126      -2.819  13.416   3.279  1.00 23.38           C  
ATOM   1741  OE1 GLU A 126      -4.028  13.261   3.251  1.00 25.90           O  
ATOM   1742  OE2 GLU A 126      -2.379  14.106   4.204  1.00 27.68           O1-
ATOM   1743  H   GLU A 126      -1.181  10.478   1.152  1.00  8.44           H  
ATOM   1744  HA  GLU A 126       0.441  12.811   0.609  1.00  8.40           H  
ATOM   1745  HB3 GLU A 126      -0.079  13.204   3.128  1.00  9.58           H  
ATOM   1746  HB2 GLU A 126      -0.771  11.666   3.224  1.00  9.58           H  
ATOM   1747  HG3 GLU A 126      -2.498  11.975   1.806  1.00 16.15           H  
ATOM   1748  HG2 GLU A 126      -1.927  13.666   1.366  1.00 16.15           H  
ATOM   1749  N   TYR A 127       1.932  10.688   2.524  1.00  8.73           N  
ATOM   1750  CA  TYR A 127       3.275  10.177   2.901  1.00 10.64           C  
ATOM   1751  C   TYR A 127       4.084   9.620   1.704  1.00 13.64           C  
ATOM   1752  O   TYR A 127       5.338   9.653   1.815  1.00 13.33           O  
ATOM   1753  CB  TYR A 127       3.176   8.999   3.938  1.00 10.38           C  
ATOM   1754  CG  TYR A 127       2.485   9.443   5.245  1.00 12.71           C  
ATOM   1755  CD1 TYR A 127       1.140   9.057   5.572  1.00 15.75           C  
ATOM   1756  CD2 TYR A 127       3.063  10.432   6.070  1.00 14.82           C  
ATOM   1757  CE1 TYR A 127       0.495   9.556   6.734  1.00 17.53           C  
ATOM   1758  CE2 TYR A 127       2.415  10.949   7.224  1.00 20.56           C  
ATOM   1759  CZ  TYR A 127       1.115  10.476   7.575  1.00 24.34           C  
ATOM   1760  OH  TYR A 127       0.396  10.922   8.604  1.00 27.53           O  
ATOM   1761  H   TYR A 127       1.164  10.052   2.367  1.00  8.73           H  
ATOM   1762  HA  TYR A 127       3.760  10.956   3.489  1.00 10.64           H  
ATOM   1763  HB3 TYR A 127       4.158   8.682   4.291  1.00 10.38           H  
ATOM   1764  HB2 TYR A 127       2.779   8.114   3.440  1.00 10.38           H  
ATOM   1765  HD1 TYR A 127       0.566   8.358   4.982  1.00 15.75           H  
ATOM   1766  HD2 TYR A 127       4.011  10.814   5.723  1.00 14.82           H  
ATOM   1767  HE1 TYR A 127      -0.521   9.235   6.911  1.00 17.53           H  
ATOM   1768  HE2 TYR A 127       2.893  11.707   7.827  1.00 20.56           H  
ATOM   1769  HH  TYR A 127       0.949  11.389   9.235  1.00 27.53           H  
ATOM   1770  N   LEU A 128       3.398   9.161   0.648  1.00 10.23           N  
ATOM   1771  CA  LEU A 128       4.158   8.730  -0.582  1.00  9.24           C  
ATOM   1772  C   LEU A 128       4.520   9.869  -1.499  1.00 12.69           C  
ATOM   1773  O   LEU A 128       5.314   9.571  -2.363  1.00 13.19           O  
ATOM   1774  CB  LEU A 128       3.367   7.600  -1.395  1.00  9.26           C  
ATOM   1775  CG  LEU A 128       2.739   6.390  -0.549  1.00 11.09           C  
ATOM   1776  CD1 LEU A 128       1.717   5.643  -1.437  1.00 14.49           C  
ATOM   1777  CD2 LEU A 128       3.788   5.332  -0.267  1.00 14.96           C  
ATOM   1778  H   LEU A 128       2.392   9.148   0.557  1.00 10.23           H  
ATOM   1779  HA  LEU A 128       5.076   8.221  -0.290  1.00  9.24           H  
ATOM   1780  HB3 LEU A 128       3.967   7.243  -2.232  1.00  9.26           H  
ATOM   1781  HB2 LEU A 128       2.563   8.110  -1.926  1.00  9.26           H  
ATOM   1782  HG  LEU A 128       2.314   6.722   0.398  1.00 11.09           H  
ATOM   1783 HD11 LEU A 128       1.619   4.622  -1.068  1.00 14.49           H  
ATOM   1784 HD12 LEU A 128       0.704   6.017  -1.290  1.00 14.49           H  
ATOM   1785 HD13 LEU A 128       1.842   5.782  -2.511  1.00 14.49           H  
ATOM   1786 HD21 LEU A 128       4.038   4.827  -1.200  1.00 14.96           H  
ATOM   1787 HD22 LEU A 128       4.726   5.688   0.161  1.00 14.96           H  
ATOM   1788 HD23 LEU A 128       3.365   4.604   0.425  1.00 14.96           H  
ATOM   1789  N   ASN A 129       3.945  11.062  -1.355  1.00 10.18           N  
ATOM   1790  CA  ASN A 129       4.232  12.271  -2.111  1.00 12.07           C  
ATOM   1791  C   ASN A 129       5.144  13.133  -1.195  1.00 18.62           C  
ATOM   1792  O   ASN A 129       5.147  12.836   0.008  1.00 15.54           O  
ATOM   1793  CB  ASN A 129       2.905  13.089  -2.357  1.00 10.71           C  
ATOM   1794  CG  ASN A 129       2.258  12.701  -3.595  1.00 14.18           C  
ATOM   1795  OD1 ASN A 129       2.335  13.282  -4.674  1.00 14.86           O  
ATOM   1796  ND2 ASN A 129       1.455  11.711  -3.518  1.00 10.41           N  
ATOM   1797  H   ASN A 129       3.325  11.191  -0.567  1.00 10.18           H  
ATOM   1798  HA  ASN A 129       4.784  11.996  -3.010  1.00 12.07           H  
ATOM   1799  HB3 ASN A 129       3.059  14.167  -2.394  1.00 10.71           H  
ATOM   1800  HB2 ASN A 129       2.273  12.938  -1.481  1.00 10.71           H  
ATOM   1801 HD22 ASN A 129       0.848  11.459  -4.285  1.00 10.41           H  
ATOM   1802 HD21 ASN A 129       1.316  11.297  -2.608  1.00 10.41           H  
ATOM   1803  N   ASN A 130       5.910  14.111  -1.715  1.00 13.63           N  
ATOM   1804  CA  ASN A 130       6.510  15.214  -0.887  1.00 18.98           C  
ATOM   1805  C   ASN A 130       5.326  15.947  -0.195  1.00 17.91           C  
ATOM   1806  O   ASN A 130       4.336  16.281  -0.830  1.00 17.49           O  
ATOM   1807  CB  ASN A 130       7.314  16.169  -1.680  1.00 18.02           C  
ATOM   1808  CG  ASN A 130       8.683  15.660  -2.152  1.00 30.96           C  
ATOM   1809  OD1 ASN A 130       9.657  15.570  -1.355  1.00 34.23           O  
ATOM   1810  ND2 ASN A 130       8.800  15.362  -3.455  1.00 32.07           N  
ATOM   1811  H   ASN A 130       5.928  14.321  -2.703  1.00 13.63           H  
ATOM   1812  HA  ASN A 130       7.298  14.902  -0.201  1.00 18.98           H  
ATOM   1813  HB3 ASN A 130       7.502  17.010  -1.012  1.00 18.02           H  
ATOM   1814  HB2 ASN A 130       6.670  16.458  -2.512  1.00 18.02           H  
ATOM   1815 HD22 ASN A 130       7.952  15.231  -3.988  1.00 32.07           H  
ATOM   1816 HD21 ASN A 130       9.684  15.108  -3.873  1.00 32.07           H  
ATOM   1817  N   PRO A 131       5.353  16.133   1.184  1.00 15.33           N  
ATOM   1818  CA  PRO A 131       4.153  16.263   2.016  1.00 16.44           C  
ATOM   1819  C   PRO A 131       3.277  17.440   1.600  1.00 20.17           C  
ATOM   1820  O   PRO A 131       3.673  18.574   1.852  1.00 20.62           O  
ATOM   1821  CB  PRO A 131       4.807  16.582   3.464  1.00 18.69           C  
ATOM   1822  CG  PRO A 131       6.260  16.907   3.321  1.00 19.61           C  
ATOM   1823  CD  PRO A 131       6.579  16.259   1.990  1.00 18.12           C  
ATOM   1824  HA  PRO A 131       3.623  15.314   1.936  1.00 16.44           H  
ATOM   1825  HB3 PRO A 131       4.671  15.698   4.087  1.00 18.69           H  
ATOM   1826  HB2 PRO A 131       4.263  17.412   3.913  1.00 18.69           H  
ATOM   1827  HG3 PRO A 131       6.987  16.637   4.086  1.00 19.61           H  
ATOM   1828  HG2 PRO A 131       6.289  17.987   3.179  1.00 19.61           H  
ATOM   1829  HD2 PRO A 131       7.368  16.817   1.484  1.00 18.12           H  
ATOM   1830  HD3 PRO A 131       6.891  15.246   2.245  1.00 18.12           H  
ATOM   1831  N   PRO A 132       2.052  17.187   1.023  1.00 24.56           N  
ATOM   1832  CA  PRO A 132       1.053  18.274   0.804  1.00 26.91           C  
ATOM   1833  C   PRO A 132       0.356  18.879   2.032  1.00 27.86           C  
ATOM   1834  O   PRO A 132       0.078  18.132   2.966  1.00 28.62           O  
ATOM   1835  CB  PRO A 132       0.107  17.553  -0.127  1.00 24.45           C  
ATOM   1836  CG  PRO A 132       0.023  16.096   0.236  1.00 24.09           C  
ATOM   1837  CD  PRO A 132       1.471  15.861   0.682  1.00 22.11           C  
ATOM   1838  HA  PRO A 132       1.444  19.103   0.214  1.00 26.91           H  
ATOM   1839  HB3 PRO A 132       0.542  17.754  -1.106  1.00 24.45           H  
ATOM   1840  HB2 PRO A 132      -0.916  17.918  -0.033  1.00 24.45           H  
ATOM   1841  HG3 PRO A 132      -0.324  15.450  -0.571  1.00 24.09           H  
ATOM   1842  HG2 PRO A 132      -0.696  16.116   1.055  1.00 24.09           H  
ATOM   1843  HD2 PRO A 132       1.490  15.200   1.549  1.00 22.11           H  
ATOM   1844  HD3 PRO A 132       2.084  15.416  -0.101  1.00 22.11           H  
ATOM   1845  N   NMA A 132A      0.077  20.204   1.915  1.00  0.00           N  
ATOM   1846  CA  NMA A 132A     -0.824  20.908   2.814  1.00  0.00           C  
ATOM   1847  H   NMA A 132A      0.363  20.712   1.090  1.00  0.00           H  
ATOM   1848 1HA  NMA A 132A     -1.226  21.846   2.431  1.00  0.00           H  
ATOM   1849 2HA  NMA A 132A     -1.597  20.264   3.234  1.00  0.00           H  
ATOM   1850 3HA  NMA A 132A     -0.162  21.273   3.599  1.00  0.00           H  
TER    1851      NMA A 132A
ATOM   1852  N   GLY B   0      -6.823  18.168   3.587  1.00 27.36           N1+
ATOM   1853  CA  GLY B   0      -8.240  17.865   3.331  1.00 23.71           C  
ATOM   1854  C   GLY B   0      -8.415  17.378   1.873  1.00 26.31           C  
ATOM   1855  O   GLY B   0      -7.435  17.057   1.140  1.00 20.36           O  
ATOM   1856  H1  GLY B   0      -6.275  17.348   3.807  1.00 27.36           H  
ATOM   1857  H2  GLY B   0      -6.315  18.553   2.804  1.00 27.36           H  
ATOM   1858  H3  GLY B   0      -6.709  18.822   4.349  1.00 27.36           H  
ATOM   1859  HA3 GLY B   0      -8.724  18.821   3.533  1.00 23.71           H  
ATOM   1860  HA2 GLY B   0      -8.445  17.063   4.040  1.00 23.71           H  
ATOM   1861  N   PRO B   1      -9.640  17.417   1.320  1.00 21.71           N  
ATOM   1862  CA  PRO B   1      -9.783  17.053  -0.142  1.00 21.10           C  
ATOM   1863  C   PRO B   1      -9.138  18.034  -1.161  1.00 25.15           C  
ATOM   1864  O   PRO B   1      -9.849  18.628  -2.006  1.00 21.46           O  
ATOM   1865  CB  PRO B   1     -11.360  16.966  -0.297  1.00 20.91           C  
ATOM   1866  CG  PRO B   1     -11.866  16.678   1.162  1.00 23.42           C  
ATOM   1867  CD  PRO B   1     -10.892  17.570   1.987  1.00 24.71           C  
ATOM   1868  HA  PRO B   1      -9.350  16.085  -0.395  1.00 21.10           H  
ATOM   1869  HB3 PRO B   1     -11.640  16.220  -1.040  1.00 20.91           H  
ATOM   1870  HB2 PRO B   1     -11.814  17.936  -0.503  1.00 20.91           H  
ATOM   1871  HG3 PRO B   1     -11.833  15.622   1.428  1.00 23.42           H  
ATOM   1872  HG2 PRO B   1     -12.826  17.151   1.369  1.00 23.42           H  
ATOM   1873  HD2 PRO B   1     -11.202  18.616   2.001  1.00 24.71           H  
ATOM   1874  HD3 PRO B   1     -10.778  17.140   2.981  1.00 24.71           H  
ATOM   1875  N   GLY B   2      -7.825  18.351  -1.079  1.00 17.87           N  
ATOM   1876  CA  GLY B   2      -7.043  19.306  -1.822  1.00 18.56           C  
ATOM   1877  C   GLY B   2      -6.031  18.603  -2.754  1.00 15.91           C  
ATOM   1878  O   GLY B   2      -6.141  17.383  -2.882  1.00 18.52           O  
ATOM   1879  H   GLY B   2      -7.298  17.834  -0.389  1.00 17.87           H  
ATOM   1880  HA3 GLY B   2      -6.528  19.975  -1.134  1.00 18.56           H  
ATOM   1881  HA2 GLY B   2      -7.671  20.004  -2.376  1.00 18.56           H  
ATOM   1882  N   SER B   3      -5.093  19.311  -3.448  1.00 14.08           N  
ATOM   1883  CA  SER B   3      -3.946  18.740  -4.226  1.00 13.10           C  
ATOM   1884  C   SER B   3      -2.909  18.000  -3.430  1.00 15.43           C  
ATOM   1885  O   SER B   3      -2.827  18.101  -2.193  1.00 16.50           O  
ATOM   1886  CB  SER B   3      -3.299  19.958  -5.042  1.00 13.56           C  
ATOM   1887  OG  SER B   3      -2.880  21.083  -4.267  1.00 13.12           O  
ATOM   1888  H   SER B   3      -5.098  20.319  -3.380  1.00 14.08           H  
ATOM   1889  HA  SER B   3      -4.398  18.161  -5.030  1.00 13.10           H  
ATOM   1890  HB3 SER B   3      -3.988  20.282  -5.822  1.00 13.56           H  
ATOM   1891  HB2 SER B   3      -2.393  19.611  -5.538  1.00 13.56           H  
ATOM   1892  HG  SER B   3      -3.596  21.645  -3.960  1.00 13.12           H  
ATOM   1893  N   MET B   4      -2.152  17.189  -4.207  1.00 11.61           N  
ATOM   1894  CA  MET B   4      -0.919  16.514  -3.793  1.00 12.15           C  
ATOM   1895  C   MET B   4       0.323  16.857  -4.556  1.00 20.71           C  
ATOM   1896  O   MET B   4       1.371  16.544  -4.084  1.00 16.87           O  
ATOM   1897  CB  MET B   4      -1.248  15.010  -3.818  1.00 13.95           C  
ATOM   1898  CG  MET B   4      -2.330  14.516  -2.890  1.00 13.07           C  
ATOM   1899  SD  MET B   4      -2.831  12.814  -3.226  1.00 16.04           S  
ATOM   1900  CE  MET B   4      -3.948  12.542  -1.789  1.00 11.66           C  
ATOM   1901  H   MET B   4      -2.264  17.112  -5.208  1.00 11.61           H  
ATOM   1902  HA  MET B   4      -0.736  16.716  -2.737  1.00 12.15           H  
ATOM   1903  HB3 MET B   4      -0.288  14.495  -3.841  1.00 13.95           H  
ATOM   1904  HB2 MET B   4      -1.500  14.690  -4.829  1.00 13.95           H  
ATOM   1905  HG3 MET B   4      -3.185  15.191  -2.841  1.00 13.07           H  
ATOM   1906  HG2 MET B   4      -1.947  14.421  -1.874  1.00 13.07           H  
ATOM   1907  HE1 MET B   4      -4.809  13.211  -1.811  1.00 11.66           H  
ATOM   1908  HE2 MET B   4      -4.402  11.559  -1.919  1.00 11.66           H  
ATOM   1909  HE3 MET B   4      -3.514  12.613  -0.792  1.00 11.66           H  
ATOM   1910  N   THR B   5       0.263  17.696  -5.599  1.00 20.66           N  
ATOM   1911  CA  THR B   5       1.467  18.276  -6.189  1.00 22.48           C  
ATOM   1912  C   THR B   5       1.892  19.586  -5.475  1.00 25.15           C  
ATOM   1913  O   THR B   5       1.066  20.458  -5.348  1.00 23.60           O  
ATOM   1914  CB  THR B   5       1.248  18.583  -7.671  1.00 22.26           C  
ATOM   1915  OG1 THR B   5       0.072  19.388  -7.881  1.00 22.97           O  
ATOM   1916  CG2 THR B   5       1.053  17.361  -8.633  1.00 23.60           C  
ATOM   1917  H   THR B   5      -0.585  17.819  -6.133  1.00 20.66           H  
ATOM   1918  HA  THR B   5       2.322  17.602  -6.156  1.00 22.48           H  
ATOM   1919  HB  THR B   5       1.999  19.228  -8.128  1.00 22.26           H  
ATOM   1920  HG1 THR B   5       0.230  20.272  -7.542  1.00 22.97           H  
ATOM   1921 HG21 THR B   5       0.001  17.089  -8.709  1.00 23.60           H  
ATOM   1922 HG22 THR B   5       1.384  17.422  -9.670  1.00 23.60           H  
ATOM   1923 HG23 THR B   5       1.602  16.592  -8.091  1.00 23.60           H  
ATOM   1924  N   THR B   6       3.143  19.601  -4.966  1.00 28.78           N  
ATOM   1925  CA  THR B   6       3.552  20.577  -3.886  1.00 27.67           C  
ATOM   1926  C   THR B   6       4.490  21.595  -4.564  1.00 33.66           C  
ATOM   1927  O   THR B   6       4.653  22.755  -4.127  1.00 37.95           O  
ATOM   1928  CB  THR B   6       4.356  19.905  -2.724  1.00 32.02           C  
ATOM   1929  OG1 THR B   6       5.409  19.012  -3.152  1.00 38.87           O  
ATOM   1930  CG2 THR B   6       3.399  19.265  -1.675  1.00 39.68           C  
ATOM   1931  H   THR B   6       3.827  18.868  -5.086  1.00 28.78           H  
ATOM   1932  HA  THR B   6       2.716  21.083  -3.403  1.00 27.67           H  
ATOM   1933  HXT THR B   6       5.065  21.150  -5.376  1.00 33.66           H  
ATOM   1934  HB  THR B   6       4.906  20.651  -2.151  1.00 32.02           H  
ATOM   1935  HG1 THR B   6       4.942  18.185  -3.294  1.00 38.87           H  
ATOM   1936 HG21 THR B   6       4.074  19.137  -0.829  1.00 39.68           H  
ATOM   1937 HG22 THR B   6       2.558  19.901  -1.396  1.00 39.68           H  
ATOM   1938 HG23 THR B   6       2.892  18.431  -2.160  1.00 39.68           H  
TER    1939      THR B   6
HETATM 1940 CL   CL      1      -5.458  22.553  -3.602  1.00  0.00          Cl1-
HETATM 1941  O   SPC     1     -25.890   2.365  14.494  1.00  0.00           O  
HETATM 1942  H1  SPC     1     -25.872   3.185  15.066  1.00  0.00           H  
HETATM 1943  H2  SPC     1     -26.168   1.580  15.047  1.00  0.00           H  
HETATM 1944 CL   CL      2       1.677   1.306 -14.276  1.00  0.00          Cl1-
HETATM 1945  O   SPC     2     -37.479 -20.481 -12.502  1.00  0.00           O  
HETATM 1946  H1  SPC     2     -37.405 -20.518 -13.499  1.00  0.00           H  
HETATM 1947  H2  SPC     2     -36.565 -20.417 -12.102  1.00  0.00           H  
HETATM 1948 CL   CL      3     -10.059 -11.880   9.385  1.00  0.00          Cl1-
HETATM 1949  O   SPC     3     -11.749  -9.172 -10.654  1.00  0.00           O  
HETATM 1950  H1  SPC     3     -11.859  -8.198 -10.455  1.00  0.00           H  
HETATM 1951  H2  SPC     3     -12.473  -9.689 -10.198  1.00  0.00           H  
HETATM 1952 CL   CL      4      33.995  27.639   6.289  1.00  0.00          Cl1-
HETATM 1953  O   SPC     4      10.080  17.182   3.475  1.00  0.00           O  
HETATM 1954  H1  SPC     4       9.574  17.030   4.324  1.00  0.00           H  
HETATM 1955  H2  SPC     4       9.948  16.401   2.864  1.00  0.00           H  
HETATM 1956  O   SPC     5       3.153   7.602  14.336  1.00  0.00           O  
HETATM 1957  H1  SPC     5       2.555   7.191  13.647  1.00  0.00           H  
HETATM 1958  H2  SPC     5       2.804   7.390  15.249  1.00  0.00           H  
HETATM 1959  O   SPC     6      28.044   6.399 -11.037  1.00  0.00           O  
HETATM 1960  H1  SPC     6      28.176   7.108 -10.344  1.00  0.00           H  
HETATM 1961  H2  SPC     6      28.716   6.517 -11.767  1.00  0.00           H  
HETATM 1962  O   SPC     7      11.624 -16.442  14.844  1.00  0.00           O  
HETATM 1963  H1  SPC     7      11.967 -16.731  15.738  1.00  0.00           H  
HETATM 1964  H2  SPC     7      12.342 -16.558  14.157  1.00  0.00           H  
HETATM 1965  O   SPC     8      -0.237  17.684   6.434  1.00  0.00           O  
HETATM 1966  H1  SPC     8       0.714  17.951   6.589  1.00  0.00           H  
HETATM 1967  H2  SPC     8      -0.741  18.455   6.046  1.00  0.00           H  
HETATM 1968  O   SPC     9      -4.873  25.350   0.810  1.00  0.00           O  
HETATM 1969  H1  SPC     9      -4.428  25.869   1.539  1.00  0.00           H  
HETATM 1970  H2  SPC     9      -5.146  24.453   1.158  1.00  0.00           H  
HETATM 1971  O   SPC    10      37.037  17.977  15.185  1.00  0.00           O  
HETATM 1972  H1  SPC    10      36.271  18.619  15.176  1.00  0.00           H  
HETATM 1973  H2  SPC    10      37.822  18.388  14.721  1.00  0.00           H  
HETATM 1974  O   SPC    11      -8.207  10.396  17.771  1.00  0.00           O  
HETATM 1975  H1  SPC    11      -8.476   9.505  17.405  1.00  0.00           H  
HETATM 1976  H2  SPC    11      -9.005  10.847  18.170  1.00  0.00           H  
HETATM 1977  O   SPC    12     -28.464 -29.770 -12.033  1.00  0.00           O  
HETATM 1978  H1  SPC    12     -28.679 -30.363 -12.809  1.00  0.00           H  
HETATM 1979  H2  SPC    12     -27.626 -29.260 -12.226  1.00  0.00           H  
HETATM 1980  O   SPC    13      23.070   7.129 -14.985  1.00  0.00           O  
HETATM 1981  H1  SPC    13      23.588   6.952 -15.822  1.00  0.00           H  
HETATM 1982  H2  SPC    13      23.639   7.644 -14.343  1.00  0.00           H  
HETATM 1983  O   SPC    14     -14.842   4.026  -6.753  1.00  0.00           O  
HETATM 1984  H1  SPC    14     -14.570   4.346  -5.845  1.00  0.00           H  
HETATM 1985  H2  SPC    14     -15.616   3.399  -6.668  1.00  0.00           H  
HETATM 1986  O   SPC    15      -0.914   3.320  24.646  1.00  0.00           O  
HETATM 1987  H1  SPC    15      -1.658   2.653  24.692  1.00  0.00           H  
HETATM 1988  H2  SPC    15      -1.041   4.010  25.358  1.00  0.00           H  
HETATM 1989  O   SPC    16      31.321  25.428   6.339  1.00  0.00           O  
HETATM 1990  H1  SPC    16      30.759  25.815   7.070  1.00  0.00           H  
HETATM 1991  H2  SPC    16      32.055  26.067   6.109  1.00  0.00           H  
HETATM 1992  O   SPC    17       9.836 -11.792  -9.638  1.00  0.00           O  
HETATM 1993  H1  SPC    17      10.462 -11.630 -10.401  1.00  0.00           H  
HETATM 1994  H2  SPC    17      10.340 -11.742  -8.776  1.00  0.00           H  
HETATM 1995  O   SPC    18     -16.012  -6.462 -30.854  1.00  0.00           O  
HETATM 1996  H1  SPC    18     -16.886  -6.946 -30.808  1.00  0.00           H  
HETATM 1997  H2  SPC    18     -15.439  -6.735 -30.081  1.00  0.00           H  
HETATM 1998  O   SPC    19      17.041  19.059  14.756  1.00  0.00           O  
HETATM 1999  H1  SPC    19      16.700  19.513  15.580  1.00  0.00           H  
HETATM 2000  H2  SPC    19      17.074  18.072  14.909  1.00  0.00           H  
HETATM 2001  O   SPC    20      10.833  32.619  14.479  1.00  0.00           O  
HETATM 2002  H1  SPC    20      10.677  31.928  13.773  1.00  0.00           H  
HETATM 2003  H2  SPC    20      11.807  32.843  14.516  1.00  0.00           H  
HETATM 2004  O   SPC    21      12.815  18.749  10.887  1.00  0.00           O  
HETATM 2005  H1  SPC    21      12.429  18.146  11.586  1.00  0.00           H  
HETATM 2006  H2  SPC    21      12.089  19.053  10.271  1.00  0.00           H  
HETATM 2007  O   SPC    22     -16.487  14.004  -9.836  1.00  0.00           O  
HETATM 2008  H1  SPC    22     -17.253  13.682 -10.393  1.00  0.00           H  
HETATM 2009  H2  SPC    22     -16.775  14.797  -9.300  1.00  0.00           H  
HETATM 2010  O   SPC    23      24.940  23.332  -1.948  1.00  0.00           O  
HETATM 2011  H1  SPC    23      24.902  22.997  -1.007  1.00  0.00           H  
HETATM 2012  H2  SPC    23      25.142  22.571  -2.565  1.00  0.00           H  
HETATM 2013  O   SPC    24      13.489  21.110  -0.632  1.00  0.00           O  
HETATM 2014  H1  SPC    24      13.071  20.886  -1.513  1.00  0.00           H  
HETATM 2015  H2  SPC    24      13.716  22.083  -0.609  1.00  0.00           H  
HETATM 2016  O   SPC    25      31.647   7.171   4.510  1.00  0.00           O  
HETATM 2017  H1  SPC    25      31.401   6.500   3.811  1.00  0.00           H  
HETATM 2018  H2  SPC    25      32.392   7.747   4.171  1.00  0.00           H  
HETATM 2019  O   SPC    26      -5.400   3.364  18.231  1.00  0.00           O  
HETATM 2020  H1  SPC    26      -5.548   4.350  18.151  1.00  0.00           H  
HETATM 2021  H2  SPC    26      -5.666   2.917  17.377  1.00  0.00           H  
HETATM 2022  O   SPC    27     -31.725 -12.372 -18.528  1.00  0.00           O  
HETATM 2023  H1  SPC    27     -32.367 -11.763 -18.063  1.00  0.00           H  
HETATM 2024  H2  SPC    27     -30.875 -12.425 -18.003  1.00  0.00           H  
HETATM 2025  O   SPC    28      -6.952 -24.333   5.868  1.00  0.00           O  
HETATM 2026  H1  SPC    28      -6.599 -23.421   6.077  1.00  0.00           H  
HETATM 2027  H2  SPC    28      -6.239 -25.013   6.036  1.00  0.00           H  
HETATM 2028  O   SPC    29      -8.757 -27.841   3.763  1.00  0.00           O  
HETATM 2029  H1  SPC    29      -9.190 -28.241   2.955  1.00  0.00           H  
HETATM 2030  H2  SPC    29      -8.650 -26.855   3.630  1.00  0.00           H  
HETATM 2031  O   SPC    30     -28.375 -12.833 -22.436  1.00  0.00           O  
HETATM 2032  H1  SPC    30     -28.918 -12.613 -21.626  1.00  0.00           H  
HETATM 2033  H2  SPC    30     -27.408 -12.886 -22.186  1.00  0.00           H  
HETATM 2034  O   SPC    31     -38.723 -22.988 -28.426  1.00  0.00           O  
HETATM 2035  H1  SPC    31     -38.685 -23.986 -28.483  1.00  0.00           H  
HETATM 2036  H2  SPC    31     -38.492 -22.698 -27.497  1.00  0.00           H  
HETATM 2037  O   SPC    32     -26.970  -1.647   2.824  1.00  0.00           O  
HETATM 2038  H1  SPC    32     -27.487  -0.892   2.421  1.00  0.00           H  
HETATM 2039  H2  SPC    32     -27.305  -2.515   2.455  1.00  0.00           H  
HETATM 2040  O   SPC    33      13.678  -7.549  -2.063  1.00  0.00           O  
HETATM 2041  H1  SPC    33      14.328  -7.207  -1.384  1.00  0.00           H  
HETATM 2042  H2  SPC    33      14.105  -8.282  -2.593  1.00  0.00           H  
HETATM 2043  O   SPC    34      15.966  -3.236  -5.286  1.00  0.00           O  
HETATM 2044  H1  SPC    34      15.041  -2.877  -5.169  1.00  0.00           H  
HETATM 2045  H2  SPC    34      16.632  -2.531  -5.041  1.00  0.00           H  
HETATM 2046  O   SPC    35     -24.878  -0.340  12.266  1.00  0.00           O  
HETATM 2047  H1  SPC    35     -25.827  -0.522  12.009  1.00  0.00           H  
HETATM 2048  H2  SPC    35     -24.578   0.517  11.847  1.00  0.00           H  
HETATM 2049  O   SPC    36      36.487  29.503  20.653  1.00  0.00           O  
HETATM 2050  H1  SPC    36      35.943  28.799  20.198  1.00  0.00           H  
HETATM 2051  H2  SPC    36      37.194  29.834  20.028  1.00  0.00           H  
HETATM 2052  O   SPC    37     -34.749 -28.616 -21.156  1.00  0.00           O  
HETATM 2053  H1  SPC    37     -34.381 -29.087 -21.958  1.00  0.00           H  
HETATM 2054  H2  SPC    37     -34.224 -27.782 -20.990  1.00  0.00           H  
HETATM 2055  O   SPC    38       7.057 -27.305  -2.252  1.00  0.00           O  
HETATM 2056  H1  SPC    38       7.225 -26.666  -1.501  1.00  0.00           H  
HETATM 2057  H2  SPC    38       7.423 -28.204  -2.012  1.00  0.00           H  
HETATM 2058  O   SPC    39     -18.677 -16.288   9.380  1.00  0.00           O  
HETATM 2059  H1  SPC    39     -17.751 -15.925   9.480  1.00  0.00           H  
HETATM 2060  H2  SPC    39     -19.281 -15.850  10.046  1.00  0.00           H  
HETATM 2061  O   SPC    40     -10.325   0.337  20.542  1.00  0.00           O  
HETATM 2062  H1  SPC    40     -11.147   0.740  20.944  1.00  0.00           H  
HETATM 2063  H2  SPC    40     -10.015   0.905  19.779  1.00  0.00           H  
HETATM 2064  O   SPC    41     -16.885 -11.596  -7.812  1.00  0.00           O  
HETATM 2065  H1  SPC    41     -17.309 -10.692  -7.865  1.00  0.00           H  
HETATM 2066  H2  SPC    41     -15.914 -11.523  -8.042  1.00  0.00           H  
HETATM 2067  O   SPC    42       4.465 -36.386  -6.054  1.00  0.00           O  
HETATM 2068  H1  SPC    42       4.109 -37.307  -5.894  1.00  0.00           H  
HETATM 2069  H2  SPC    42       4.670 -35.951  -5.177  1.00  0.00           H  
HETATM 2070  O   SPC    43      22.251  -0.658  17.793  1.00  0.00           O  
HETATM 2071  H1  SPC    43      21.780   0.009  18.370  1.00  0.00           H  
HETATM 2072  H2  SPC    43      21.893  -1.573  17.981  1.00  0.00           H  
HETATM 2073  O   SPC    44      18.594  -2.276  20.711  1.00  0.00           O  
HETATM 2074  H1  SPC    44      17.805  -1.855  20.265  1.00  0.00           H  
HETATM 2075  H2  SPC    44      18.779  -3.166  20.293  1.00  0.00           H  
HETATM 2076  O   SPC    45       5.016  31.392   3.871  1.00  0.00           O  
HETATM 2077  H1  SPC    45       4.930  30.399   3.945  1.00  0.00           H  
HETATM 2078  H2  SPC    45       5.923  31.672   4.184  1.00  0.00           H  
HETATM 2079  O   SPC    46      45.701  27.305  14.387  1.00  0.00           O  
HETATM 2080  H1  SPC    46      44.750  27.127  14.134  1.00  0.00           H  
HETATM 2081  H2  SPC    46      46.310  26.806  13.770  1.00  0.00           H  
HETATM 2082  O   SPC    47      37.366  14.739  10.662  1.00  0.00           O  
HETATM 2083  H1  SPC    47      36.600  14.184  10.985  1.00  0.00           H  
HETATM 2084  H2  SPC    47      37.272  15.671  11.010  1.00  0.00           H  
HETATM 2085  O   SPC    48      -3.316  16.726   0.547  1.00  0.00           O  
HETATM 2086  H1  SPC    48      -2.926  16.837  -0.367  1.00  0.00           H  
HETATM 2087  H2  SPC    48      -3.906  17.505   0.755  1.00  0.00           H  
HETATM 2088  O   SPC    49      26.567  -5.577   0.247  1.00  0.00           O  
HETATM 2089  H1  SPC    49      25.925  -4.998  -0.256  1.00  0.00           H  
HETATM 2090  H2  SPC    49      27.071  -5.020   0.907  1.00  0.00           H  
HETATM 2091  O   SPC    50       4.594 -11.900   7.180  1.00  0.00           O  
HETATM 2092  H1  SPC    50       5.051 -11.574   8.007  1.00  0.00           H  
HETATM 2093  H2  SPC    50       5.140 -12.625   6.761  1.00  0.00           H  
HETATM 2094  O   SPC    51      -7.032 -17.670   5.529  1.00  0.00           O  
HETATM 2095  H1  SPC    51      -6.453 -16.989   5.978  1.00  0.00           H  
HETATM 2096  H2  SPC    51      -7.776 -17.933   6.143  1.00  0.00           H  
HETATM 2097  O   SPC    52      14.411 -12.148  15.260  1.00  0.00           O  
HETATM 2098  H1  SPC    52      14.839 -11.641  16.008  1.00  0.00           H  
HETATM 2099  H2  SPC    52      15.114 -12.637  14.744  1.00  0.00           H  
HETATM 2100  O   SPC    53      31.623  12.954  20.317  1.00  0.00           O  
HETATM 2101  H1  SPC    53      31.878  12.175  20.890  1.00  0.00           H  
HETATM 2102  H2  SPC    53      30.651  12.895  20.089  1.00  0.00           H  
HETATM 2103  O   SPC    54       3.544  -2.217 -24.701  1.00  0.00           O  
HETATM 2104  H1  SPC    54       3.194  -1.746 -25.511  1.00  0.00           H  
HETATM 2105  H2  SPC    54       4.338  -2.769 -24.953  1.00  0.00           H  
HETATM 2106  O   SPC    55      26.220   7.052   6.563  1.00  0.00           O  
HETATM 2107  H1  SPC    55      26.591   6.899   7.479  1.00  0.00           H  
HETATM 2108  H2  SPC    55      26.699   7.817   6.132  1.00  0.00           H  
HETATM 2109  O   SPC    56     -11.048  -3.968  16.569  1.00  0.00           O  
HETATM 2110  H1  SPC    56     -11.548  -3.437  17.254  1.00  0.00           H  
HETATM 2111  H2  SPC    56     -10.721  -4.818  16.980  1.00  0.00           H  
HETATM 2112  O   SPC    57     -37.061 -36.309 -20.969  1.00  0.00           O  
HETATM 2113  H1  SPC    57     -36.895 -35.983 -20.039  1.00  0.00           H  
HETATM 2114  H2  SPC    57     -36.227 -36.727 -21.329  1.00  0.00           H  
HETATM 2115  O   SPC    58     -15.815   1.533   8.898  1.00  0.00           O  
HETATM 2116  H1  SPC    58     -16.716   1.839   8.592  1.00  0.00           H  
HETATM 2117  H2  SPC    58     -15.107   1.988   8.357  1.00  0.00           H  
HETATM 2118  O   SPC    59      15.307  13.113  -3.456  1.00  0.00           O  
HETATM 2119  H1  SPC    59      15.562  12.336  -2.881  1.00  0.00           H  
HETATM 2120  H2  SPC    59      14.316  13.117  -3.591  1.00  0.00           H  
HETATM 2121  O   SPC    60      20.015  -6.806  -7.809  1.00  0.00           O  
HETATM 2122  H1  SPC    60      19.655  -6.763  -8.741  1.00  0.00           H  
HETATM 2123  H2  SPC    60      20.899  -6.341  -7.771  1.00  0.00           H  
HETATM 2124  O   SPC    61     -17.979  -3.666 -17.145  1.00  0.00           O  
HETATM 2125  H1  SPC    61     -17.355  -3.745 -17.922  1.00  0.00           H  
HETATM 2126  H2  SPC    61     -17.460  -3.728 -16.293  1.00  0.00           H  
HETATM 2127  O   SPC    62      -3.522 -25.150  -8.115  1.00  0.00           O  
HETATM 2128  H1  SPC    62      -4.239 -24.458  -8.198  1.00  0.00           H  
HETATM 2129  H2  SPC    62      -2.651 -24.706  -7.906  1.00  0.00           H  
HETATM 2130  O   SPC    63      28.347   4.437   5.420  1.00  0.00           O  
HETATM 2131  H1  SPC    63      27.964   3.517   5.342  1.00  0.00           H  
HETATM 2132  H2  SPC    63      27.666   5.049   5.822  1.00  0.00           H  
HETATM 2133  O   SPC    64     -26.643  -2.686  11.555  1.00  0.00           O  
HETATM 2134  H1  SPC    64     -25.802  -3.191  11.361  1.00  0.00           H  
HETATM 2135  H2  SPC    64     -27.427  -3.301  11.472  1.00  0.00           H  
HETATM 2136  O   SPC    65      18.834   6.427 -20.126  1.00  0.00           O  
HETATM 2137  H1  SPC    65      19.219   7.348 -20.083  1.00  0.00           H  
HETATM 2138  H2  SPC    65      18.632   6.194 -21.078  1.00  0.00           H  
HETATM 2139  O   SPC    66      -3.668 -19.420 -15.496  1.00  0.00           O  
HETATM 2140  H1  SPC    66      -4.320 -19.322 -14.744  1.00  0.00           H  
HETATM 2141  H2  SPC    66      -2.744 -19.509 -15.126  1.00  0.00           H  
HETATM 2142  O   SPC    67     -28.624 -14.432  -4.061  1.00  0.00           O  
HETATM 2143  H1  SPC    67     -29.137 -13.575  -4.015  1.00  0.00           H  
HETATM 2144  H2  SPC    67     -29.247 -15.182  -4.283  1.00  0.00           H  
HETATM 2145  O   SPC    68     -35.124 -20.312  -3.062  1.00  0.00           O  
HETATM 2146  H1  SPC    68     -34.576 -20.193  -2.235  1.00  0.00           H  
HETATM 2147  H2  SPC    68     -35.366 -21.277  -3.166  1.00  0.00           H  
HETATM 2148  O   SPC    69      18.695  24.632  11.213  1.00  0.00           O  
HETATM 2149  H1  SPC    69      18.616  24.844  12.188  1.00  0.00           H  
HETATM 2150  H2  SPC    69      18.201  23.786  11.015  1.00  0.00           H  
HETATM 2151  O   SPC    70     -34.053  -8.222   0.393  1.00  0.00           O  
HETATM 2152  H1  SPC    70     -34.937  -8.170  -0.072  1.00  0.00           H  
HETATM 2153  H2  SPC    70     -33.610  -7.326   0.367  1.00  0.00           H  
HETATM 2154  O   SPC    71       2.658  26.425  12.771  1.00  0.00           O  
HETATM 2155  H1  SPC    71       2.485  26.670  13.725  1.00  0.00           H  
HETATM 2156  H2  SPC    71       1.943  25.805  12.451  1.00  0.00           H  
HETATM 2157  O   SPC    72     -14.373 -27.564  -8.944  1.00  0.00           O  
HETATM 2158  H1  SPC    72     -13.583 -27.448  -8.342  1.00  0.00           H  
HETATM 2159  H2  SPC    72     -15.209 -27.586  -8.396  1.00  0.00           H  
HETATM 2160  O   SPC    73       2.066 -25.329   3.963  1.00  0.00           O  
HETATM 2161  H1  SPC    73       2.037 -26.089   4.612  1.00  0.00           H  
HETATM 2162  H2  SPC    73       1.661 -25.617   3.095  1.00  0.00           H  
HETATM 2163  O   SPC    74     -22.226   7.258  10.395  1.00  0.00           O  
HETATM 2164  H1  SPC    74     -22.450   7.997  11.030  1.00  0.00           H  
HETATM 2165  H2  SPC    74     -22.836   7.302   9.604  1.00  0.00           H  
HETATM 2166  O   SPC    75     -21.379   1.888  12.770  1.00  0.00           O  
HETATM 2167  H1  SPC    75     -22.247   2.361  12.616  1.00  0.00           H  
HETATM 2168  H2  SPC    75     -21.413   1.406  13.646  1.00  0.00           H  
HETATM 2169  O   SPC    76      -8.539  25.010   3.299  1.00  0.00           O  
HETATM 2170  H1  SPC    76      -8.518  24.894   2.306  1.00  0.00           H  
HETATM 2171  H2  SPC    76      -7.605  25.014   3.655  1.00  0.00           H  
HETATM 2172  O   SPC    77     -19.548   4.004 -29.873  1.00  0.00           O  
HETATM 2173  H1  SPC    77     -18.896   4.204 -30.604  1.00  0.00           H  
HETATM 2174  H2  SPC    77     -19.051   3.796 -29.031  1.00  0.00           H  
HETATM 2175  O   SPC    78       1.949 -16.794  10.325  1.00  0.00           O  
HETATM 2176  H1  SPC    78       1.376 -17.613  10.363  1.00  0.00           H  
HETATM 2177  H2  SPC    78       1.656 -16.217   9.563  1.00  0.00           H  
HETATM 2178  O   SPC    79      -7.818  31.962   8.144  1.00  0.00           O  
HETATM 2179  H1  SPC    79      -8.206  32.527   8.873  1.00  0.00           H  
HETATM 2180  H2  SPC    79      -8.535  31.727   7.487  1.00  0.00           H  
HETATM 2181  O   SPC    80       5.594  13.637 -10.622  1.00  0.00           O  
HETATM 2182  H1  SPC    80       4.787  13.136 -10.311  1.00  0.00           H  
HETATM 2183  H2  SPC    80       6.390  13.350 -10.089  1.00  0.00           H  
HETATM 2184  O   SPC    81      -6.688  -7.762 -25.112  1.00  0.00           O  
HETATM 2185  H1  SPC    81      -6.651  -8.531 -25.750  1.00  0.00           H  
HETATM 2186  H2  SPC    81      -6.949  -6.932 -25.606  1.00  0.00           H  
HETATM 2187  O   SPC    82       9.971 -13.363  18.260  1.00  0.00           O  
HETATM 2188  H1  SPC    82       9.396 -13.089  17.488  1.00  0.00           H  
HETATM 2189  H2  SPC    82       9.391 -13.648  19.023  1.00  0.00           H  
HETATM 2190  O   SPC    83       8.653  -0.695 -16.943  1.00  0.00           O  
HETATM 2191  H1  SPC    83       9.260  -1.471 -17.114  1.00  0.00           H  
HETATM 2192  H2  SPC    83       9.099  -0.053 -16.319  1.00  0.00           H  
HETATM 2193  O   SPC    84     -17.397   4.488 -33.492  1.00  0.00           O  
HETATM 2194  H1  SPC    84     -16.443   4.761 -33.617  1.00  0.00           H  
HETATM 2195  H2  SPC    84     -17.925   4.742 -34.302  1.00  0.00           H  
HETATM 2196  O   SPC    85     -29.447 -11.988 -16.892  1.00  0.00           O  
HETATM 2197  H1  SPC    85     -29.210 -12.473 -16.050  1.00  0.00           H  
HETATM 2198  H2  SPC    85     -28.624 -11.574 -17.281  1.00  0.00           H  
HETATM 2199  O   SPC    86     -21.999   1.624 -27.595  1.00  0.00           O  
HETATM 2200  H1  SPC    86     -22.967   1.414 -27.455  1.00  0.00           H  
HETATM 2201  H2  SPC    86     -21.895   2.186 -28.415  1.00  0.00           H  
HETATM 2202  O   SPC    87      27.403  11.822  -3.913  1.00  0.00           O  
HETATM 2203  H1  SPC    87      28.337  11.463  -3.919  1.00  0.00           H  
HETATM 2204  H2  SPC    87      27.029  11.761  -2.988  1.00  0.00           H  
HETATM 2205  O   SPC    88      11.446  35.537   6.557  1.00  0.00           O  
HETATM 2206  H1  SPC    88      11.393  34.540   6.622  1.00  0.00           H  
HETATM 2207  H2  SPC    88      11.312  35.938   7.463  1.00  0.00           H  
HETATM 2208  O   SPC    89      18.347   1.054  30.151  1.00  0.00           O  
HETATM 2209  H1  SPC    89      18.089   0.105  29.971  1.00  0.00           H  
HETATM 2210  H2  SPC    89      19.161   1.285  29.617  1.00  0.00           H  
HETATM 2211  O   SPC    90       3.724 -17.605  15.391  1.00  0.00           O  
HETATM 2212  H1  SPC    90       3.186 -17.547  14.550  1.00  0.00           H  
HETATM 2213  H2  SPC    90       4.672 -17.830  15.165  1.00  0.00           H  
HETATM 2214  O   SPC    91      39.502  19.028  13.800  1.00  0.00           O  
HETATM 2215  H1  SPC    91      39.919  18.348  13.198  1.00  0.00           H  
HETATM 2216  H2  SPC    91      39.588  19.935  13.388  1.00  0.00           H  
HETATM 2217  O   SPC    92      15.262  16.573  21.925  1.00  0.00           O  
HETATM 2218  H1  SPC    92      15.135  17.403  21.382  1.00  0.00           H  
HETATM 2219  H2  SPC    92      14.849  16.698  22.827  1.00  0.00           H  
HETATM 2220  O   SPC    93       3.984   2.218  25.763  1.00  0.00           O  
HETATM 2221  H1  SPC    93       4.066   1.876  24.826  1.00  0.00           H  
HETATM 2222  H2  SPC    93       4.523   1.641  26.376  1.00  0.00           H  
HETATM 2223  O   SPC    94     -19.914  -8.208 -15.638  1.00  0.00           O  
HETATM 2224  H1  SPC    94     -20.077  -7.744 -16.509  1.00  0.00           H  
HETATM 2225  H2  SPC    94     -20.506  -9.011 -15.572  1.00  0.00           H  
HETATM 2226  O   SPC    95      29.106  30.844   9.254  1.00  0.00           O  
HETATM 2227  H1  SPC    95      28.126  30.768   9.073  1.00  0.00           H  
HETATM 2228  H2  SPC    95      29.305  30.481  10.165  1.00  0.00           H  
HETATM 2229  O   SPC    96     -20.030   7.230 -10.470  1.00  0.00           O  
HETATM 2230  H1  SPC    96     -19.987   8.176 -10.149  1.00  0.00           H  
HETATM 2231  H2  SPC    96     -19.588   6.631  -9.804  1.00  0.00           H  
HETATM 2232  O   SPC    97     -29.672  -4.959  -3.763  1.00  0.00           O  
HETATM 2233  H1  SPC    97     -30.615  -4.970  -4.096  1.00  0.00           H  
HETATM 2234  H2  SPC    97     -29.080  -4.543  -4.453  1.00  0.00           H  
HETATM 2235  O   SPC    98     -21.050 -26.663  -7.006  1.00  0.00           O  
HETATM 2236  H1  SPC    98     -20.249 -26.434  -6.452  1.00  0.00           H  
HETATM 2237  H2  SPC    98     -21.872 -26.296  -6.571  1.00  0.00           H  
HETATM 2238  O   SPC    99       7.674 -24.118 -10.115  1.00  0.00           O  
HETATM 2239  H1  SPC    99       8.423 -23.816  -9.525  1.00  0.00           H  
HETATM 2240  H2  SPC    99       7.426 -25.059  -9.884  1.00  0.00           H  
HETATM 2241  O   SPC   100     -27.336 -16.035 -28.534  1.00  0.00           O  
HETATM 2242  H1  SPC   100     -26.750 -16.062 -29.344  1.00  0.00           H  
HETATM 2243  H2  SPC   100     -27.614 -15.091 -28.355  1.00  0.00           H  
HETATM 2244  O   SPC   101      19.285  25.146   0.937  1.00  0.00           O  
HETATM 2245  H1  SPC   101      19.185  24.151   0.958  1.00  0.00           H  
HETATM 2246  H2  SPC   101      19.119  25.479   0.009  1.00  0.00           H  
HETATM 2247  O   SPC   102     -11.765 -16.861  -5.980  1.00  0.00           O  
HETATM 2248  H1  SPC   102     -10.983 -16.365  -5.605  1.00  0.00           H  
HETATM 2249  H2  SPC   102     -11.440 -17.605  -6.565  1.00  0.00           H  
HETATM 2250  O   SPC   103      16.691  -6.696  14.321  1.00  0.00           O  
HETATM 2251  H1  SPC   103      16.857  -7.682  14.314  1.00  0.00           H  
HETATM 2252  H2  SPC   103      17.525  -6.219  14.595  1.00  0.00           H  
HETATM 2253  O   SPC   104     -18.809 -14.103   0.013  1.00  0.00           O  
HETATM 2254  H1  SPC   104     -19.064 -14.550   0.871  1.00  0.00           H  
HETATM 2255  H2  SPC   104     -19.573 -14.157  -0.630  1.00  0.00           H  
HETATM 2256  O   SPC   105     -29.969 -11.720 -20.404  1.00  0.00           O  
HETATM 2257  H1  SPC   105     -30.280 -10.995 -21.018  1.00  0.00           H  
HETATM 2258  H2  SPC   105     -30.585 -11.779 -19.618  1.00  0.00           H  
HETATM 2259  O   SPC   106     -36.908 -14.340 -15.345  1.00  0.00           O  
HETATM 2260  H1  SPC   106     -37.075 -14.940 -14.563  1.00  0.00           H  
HETATM 2261  H2  SPC   106     -36.059 -13.832 -15.201  1.00  0.00           H  
HETATM 2262  O   SPC   107       5.081  34.068   4.828  1.00  0.00           O  
HETATM 2263  H1  SPC   107       6.012  33.711   4.749  1.00  0.00           H  
HETATM 2264  H2  SPC   107       4.426  33.333   4.650  1.00  0.00           H  
HETATM 2265  O   SPC   108      30.146  20.140   2.560  1.00  0.00           O  
HETATM 2266  H1  SPC   108      30.403  20.422   3.485  1.00  0.00           H  
HETATM 2267  H2  SPC   108      29.155  20.221   2.450  1.00  0.00           H  
HETATM 2268  O   SPC   109     -19.232  17.435   7.606  1.00  0.00           O  
HETATM 2269  H1  SPC   109     -19.082  16.962   6.738  1.00  0.00           H  
HETATM 2270  H2  SPC   109     -20.030  18.033   7.525  1.00  0.00           H  
HETATM 2271  O   SPC   110       5.793  14.907 -17.703  1.00  0.00           O  
HETATM 2272  H1  SPC   110       5.516  15.224 -18.610  1.00  0.00           H  
HETATM 2273  H2  SPC   110       5.768  15.672 -17.060  1.00  0.00           H  
HETATM 2274  O   SPC   111      19.765   7.969   3.307  1.00  0.00           O  
HETATM 2275  H1  SPC   111      20.500   8.053   3.981  1.00  0.00           H  
HETATM 2276  H2  SPC   111      20.160   7.879   2.393  1.00  0.00           H  
HETATM 2277  O   SPC   112      11.572  24.762  -4.252  1.00  0.00           O  
HETATM 2278  H1  SPC   112      11.682  23.952  -3.676  1.00  0.00           H  
HETATM 2279  H2  SPC   112      12.009  25.546  -3.811  1.00  0.00           H  
HETATM 2280  O   SPC   113     -13.594   6.353 -11.610  1.00  0.00           O  
HETATM 2281  H1  SPC   113     -13.596   6.403 -10.611  1.00  0.00           H  
HETATM 2282  H2  SPC   113     -12.785   5.850 -11.916  1.00  0.00           H  
HETATM 2283  O   SPC   114     -37.895 -17.665  -1.869  1.00  0.00           O  
HETATM 2284  H1  SPC   114     -37.772 -17.590  -2.859  1.00  0.00           H  
HETATM 2285  H2  SPC   114     -38.695 -18.232  -1.675  1.00  0.00           H  
HETATM 2286  O   SPC   115      19.373  10.820 -15.554  1.00  0.00           O  
HETATM 2287  H1  SPC   115      19.774   9.940 -15.299  1.00  0.00           H  
HETATM 2288  H2  SPC   115      20.076  11.401 -15.965  1.00  0.00           H  
HETATM 2289  O   SPC   116       2.692  31.304   9.914  1.00  0.00           O  
HETATM 2290  H1  SPC   116       2.523  31.769  10.783  1.00  0.00           H  
HETATM 2291  H2  SPC   116       3.338  30.554  10.057  1.00  0.00           H  
HETATM 2292  O   SPC   117      14.996  -5.514  -6.580  1.00  0.00           O  
HETATM 2293  H1  SPC   117      15.661  -5.843  -7.250  1.00  0.00           H  
HETATM 2294  H2  SPC   117      15.436  -4.856  -5.969  1.00  0.00           H  
HETATM 2295  O   SPC   118     -11.463 -23.303  -3.754  1.00  0.00           O  
HETATM 2296  H1  SPC   118     -12.459 -23.213  -3.786  1.00  0.00           H  
HETATM 2297  H2  SPC   118     -11.080 -23.098  -4.654  1.00  0.00           H  
HETATM 2298  O   SPC   119     -12.874 -18.484  11.377  1.00  0.00           O  
HETATM 2299  H1  SPC   119     -12.739 -19.084  12.165  1.00  0.00           H  
HETATM 2300  H2  SPC   119     -13.276 -19.007  10.625  1.00  0.00           H  
HETATM 2301  O   SPC   120     -26.256   5.760   7.447  1.00  0.00           O  
HETATM 2302  H1  SPC   120     -26.175   5.231   6.602  1.00  0.00           H  
HETATM 2303  H2  SPC   120     -25.980   5.192   8.222  1.00  0.00           H  
HETATM 2304  O   SPC   121     -24.348 -21.394 -22.211  1.00  0.00           O  
HETATM 2305  H1  SPC   121     -25.115 -21.542 -22.835  1.00  0.00           H  
HETATM 2306  H2  SPC   121     -24.207 -22.214 -21.656  1.00  0.00           H  
HETATM 2307  O   SPC   122      -2.498 -36.130  -5.239  1.00  0.00           O  
HETATM 2308  H1  SPC   122      -2.975 -36.387  -6.079  1.00  0.00           H  
HETATM 2309  H2  SPC   122      -3.149 -36.106  -4.480  1.00  0.00           H  
HETATM 2310  O   SPC   123     -26.696 -27.180 -19.997  1.00  0.00           O  
HETATM 2311  H1  SPC   123     -27.296 -27.800 -19.492  1.00  0.00           H  
HETATM 2312  H2  SPC   123     -26.610 -27.496 -20.942  1.00  0.00           H  
HETATM 2313  O   SPC   124     -22.268  -9.309  14.435  1.00  0.00           O  
HETATM 2314  H1  SPC   124     -22.424  -8.570  13.780  1.00  0.00           H  
HETATM 2315  H2  SPC   124     -21.339  -9.663  14.323  1.00  0.00           H  
HETATM 2316  O   SPC   125      36.527   4.784 -11.595  1.00  0.00           O  
HETATM 2317  H1  SPC   125      37.283   4.475 -12.172  1.00  0.00           H  
HETATM 2318  H2  SPC   125      36.854   5.491 -10.968  1.00  0.00           H  
HETATM 2319  O   SPC   126     -20.805   3.739  18.916  1.00  0.00           O  
HETATM 2320  H1  SPC   126     -21.629   4.200  19.246  1.00  0.00           H  
HETATM 2321  H2  SPC   126     -20.926   3.489  17.955  1.00  0.00           H  
HETATM 2322  O   SPC   127      49.545  34.040  21.895  1.00  0.00           O  
HETATM 2323  H1  SPC   127      50.138  33.841  21.114  1.00  0.00           H  
HETATM 2324  H2  SPC   127      50.048  33.880  22.744  1.00  0.00           H  
HETATM 2325  O   SPC   128      -9.202  -9.756 -18.252  1.00  0.00           O  
HETATM 2326  H1  SPC   128      -8.683  -9.021 -17.816  1.00  0.00           H  
HETATM 2327  H2  SPC   128      -8.864  -9.896 -19.183  1.00  0.00           H  
HETATM 2328  O   SPC   129      -3.552   6.084 -26.934  1.00  0.00           O  
HETATM 2329  H1  SPC   129      -3.033   5.325 -26.540  1.00  0.00           H  
HETATM 2330  H2  SPC   129      -4.272   5.723 -27.527  1.00  0.00           H  
HETATM 2331  O   SPC   130      19.528 -14.491  -4.332  1.00  0.00           O  
HETATM 2332  H1  SPC   130      19.087 -14.925  -5.118  1.00  0.00           H  
HETATM 2333  H2  SPC   130      20.461 -14.840  -4.239  1.00  0.00           H  
HETATM 2334  O   SPC   131      36.167  23.475  23.953  1.00  0.00           O  
HETATM 2335  H1  SPC   131      36.467  22.521  23.938  1.00  0.00           H  
HETATM 2336  H2  SPC   131      35.424  23.600  23.295  1.00  0.00           H  
HETATM 2337  O   SPC   132      -4.128 -14.318  12.864  1.00  0.00           O  
HETATM 2338  H1  SPC   132      -3.782 -13.829  13.665  1.00  0.00           H  
HETATM 2339  H2  SPC   132      -3.361 -14.598  12.287  1.00  0.00           H  
HETATM 2340  O   SPC   133      -6.828   4.615 -12.361  1.00  0.00           O  
HETATM 2341  H1  SPC   133      -7.630   4.030 -12.240  1.00  0.00           H  
HETATM 2342  H2  SPC   133      -6.563   5.003 -11.478  1.00  0.00           H  
HETATM 2343  O   SPC   134     -11.675 -17.216 -22.890  1.00  0.00           O  
HETATM 2344  H1  SPC   134     -11.045 -17.992 -22.914  1.00  0.00           H  
HETATM 2345  H2  SPC   134     -12.075 -17.083 -23.797  1.00  0.00           H  
HETATM 2346  O   SPC   135       7.839 -17.244 -10.421  1.00  0.00           O  
HETATM 2347  H1  SPC   135       8.737 -17.020 -10.799  1.00  0.00           H  
HETATM 2348  H2  SPC   135       7.423 -17.976 -10.962  1.00  0.00           H  
HETATM 2349  O   SPC   136      -7.718  28.358  -1.051  1.00  0.00           O  
HETATM 2350  H1  SPC   136      -7.234  28.688  -0.241  1.00  0.00           H  
HETATM 2351  H2  SPC   136      -7.544  28.976  -1.819  1.00  0.00           H  
HETATM 2352  O   SPC   137     -18.714 -26.429  -0.433  1.00  0.00           O  
HETATM 2353  H1  SPC   137     -19.639 -26.512  -0.805  1.00  0.00           H  
HETATM 2354  H2  SPC   137     -18.636 -25.573   0.079  1.00  0.00           H  
HETATM 2355  O   SPC   138      32.050  12.401  12.219  1.00  0.00           O  
HETATM 2356  H1  SPC   138      32.502  11.767  11.591  1.00  0.00           H  
HETATM 2357  H2  SPC   138      32.392  13.327  12.060  1.00  0.00           H  
HETATM 2358  O   SPC   139     -12.125  13.915   4.350  1.00  0.00           O  
HETATM 2359  H1  SPC   139     -11.183  14.181   4.145  1.00  0.00           H  
HETATM 2360  H2  SPC   139     -12.218  12.923   4.261  1.00  0.00           H  
HETATM 2361  O   SPC   140       3.463  -3.916  13.910  1.00  0.00           O  
HETATM 2362  H1  SPC   140       2.805  -3.323  13.446  1.00  0.00           H  
HETATM 2363  H2  SPC   140       3.751  -3.487  14.767  1.00  0.00           H  
HETATM 2364  O   SPC   141      13.054  -0.707  10.495  1.00  0.00           O  
HETATM 2365  H1  SPC   141      13.455   0.135  10.857  1.00  0.00           H  
HETATM 2366  H2  SPC   141      12.351  -0.479   9.821  1.00  0.00           H  
HETATM 2367  O   SPC   142      17.090  10.320 -17.220  1.00  0.00           O  
HETATM 2368  H1  SPC   142      16.955   9.370 -17.503  1.00  0.00           H  
HETATM 2369  H2  SPC   142      17.952  10.399 -16.718  1.00  0.00           H  
HETATM 2370  O   SPC   143       9.058 -11.430  16.242  1.00  0.00           O  
HETATM 2371  H1  SPC   143       8.118 -11.151  16.046  1.00  0.00           H  
HETATM 2372  H2  SPC   143       9.690 -10.874  15.704  1.00  0.00           H  
HETATM 2373  O   SPC   144     -16.530  -1.568  -3.909  1.00  0.00           O  
HETATM 2374  H1  SPC   144     -16.125  -1.528  -4.823  1.00  0.00           H  
HETATM 2375  H2  SPC   144     -16.124  -0.857  -3.334  1.00  0.00           H  
HETATM 2376  O   SPC   145     -14.871  10.784   5.361  1.00  0.00           O  
HETATM 2377  H1  SPC   145     -14.943   9.825   5.086  1.00  0.00           H  
HETATM 2378  H2  SPC   145     -14.947  10.852   6.356  1.00  0.00           H  
HETATM 2379  O   SPC   146       2.283 -12.357  -3.586  1.00  0.00           O  
HETATM 2380  H1  SPC   146       1.740 -13.014  -4.108  1.00  0.00           H  
HETATM 2381  H2  SPC   146       2.843 -12.844  -2.915  1.00  0.00           H  
HETATM 2382  O   SPC   147      18.056  -2.018  34.880  1.00  0.00           O  
HETATM 2383  H1  SPC   147      18.650  -2.424  34.186  1.00  0.00           H  
HETATM 2384  H2  SPC   147      17.219  -1.683  34.447  1.00  0.00           H  
HETATM 2385  O   SPC   148      35.506  35.030  20.195  1.00  0.00           O  
HETATM 2386  H1  SPC   148      35.560  35.916  20.656  1.00  0.00           H  
HETATM 2387  H2  SPC   148      34.639  34.965  19.701  1.00  0.00           H  
HETATM 2388  O   SPC   149       1.372   3.777 -16.608  1.00  0.00           O  
HETATM 2389  H1  SPC   149       0.825   3.755 -15.771  1.00  0.00           H  
HETATM 2390  H2  SPC   149       0.977   3.151 -17.280  1.00  0.00           H  
HETATM 2391  O   SPC   150     -30.522 -26.053 -23.003  1.00  0.00           O  
HETATM 2392  H1  SPC   150     -30.961 -25.318 -23.518  1.00  0.00           H  
HETATM 2393  H2  SPC   150     -31.219 -26.682 -22.658  1.00  0.00           H  
HETATM 2394  O   SPC   151      30.242   0.281   0.977  1.00  0.00           O  
HETATM 2395  H1  SPC   151      29.428   0.849   1.099  1.00  0.00           H  
HETATM 2396  H2  SPC   151      30.428  -0.220   1.822  1.00  0.00           H  
HETATM 2397  O   SPC   152     -10.742  -1.981  21.801  1.00  0.00           O  
HETATM 2398  H1  SPC   152      -9.996  -2.120  22.453  1.00  0.00           H  
HETATM 2399  H2  SPC   152     -10.577  -1.144  21.280  1.00  0.00           H  
HETATM 2400  O   SPC   153       9.340  19.681   0.243  1.00  0.00           O  
HETATM 2401  H1  SPC   153       8.632  19.649  -0.463  1.00  0.00           H  
HETATM 2402  H2  SPC   153       8.910  19.767   1.142  1.00  0.00           H  
HETATM 2403  O   SPC   154      19.962 -10.745  -4.564  1.00  0.00           O  
HETATM 2404  H1  SPC   154      19.295 -10.144  -5.005  1.00  0.00           H  
HETATM 2405  H2  SPC   154      19.548 -11.169  -3.759  1.00  0.00           H  
HETATM 2406  O   SPC   155     -24.606  -7.509 -31.483  1.00  0.00           O  
HETATM 2407  H1  SPC   155     -24.858  -8.375 -31.915  1.00  0.00           H  
HETATM 2408  H2  SPC   155     -23.849  -7.093 -31.987  1.00  0.00           H  
HETATM 2409  O   SPC   156      17.934 -11.707   6.871  1.00  0.00           O  
HETATM 2410  H1  SPC   156      18.551 -11.429   6.135  1.00  0.00           H  
HETATM 2411  H2  SPC   156      17.327 -10.947   7.102  1.00  0.00           H  
HETATM 2412  O   SPC   157      -6.965  23.247   9.878  1.00  0.00           O  
HETATM 2413  H1  SPC   157      -6.256  23.464  10.550  1.00  0.00           H  
HETATM 2414  H2  SPC   157      -7.310  24.094   9.473  1.00  0.00           H  
HETATM 2415  O   SPC   158      -3.829   2.497  25.792  1.00  0.00           O  
HETATM 2416  H1  SPC   158      -3.982   2.815  26.727  1.00  0.00           H  
HETATM 2417  H2  SPC   158      -4.220   3.154  25.148  1.00  0.00           H  
HETATM 2418  O   SPC   159      11.870 -16.751   6.979  1.00  0.00           O  
HETATM 2419  H1  SPC   159      11.191 -17.387   7.345  1.00  0.00           H  
HETATM 2420  H2  SPC   159      12.669 -16.733   7.580  1.00  0.00           H  
HETATM 2421  O   SPC   160      12.626  25.553  10.257  1.00  0.00           O  
HETATM 2422  H1  SPC   160      13.083  25.835   9.414  1.00  0.00           H  
HETATM 2423  H2  SPC   160      13.209  24.910  10.754  1.00  0.00           H  
HETATM 2424  O   SPC   161      -0.714 -39.101  -3.268  1.00  0.00           O  
HETATM 2425  H1  SPC   161      -0.106 -39.751  -3.725  1.00  0.00           H  
HETATM 2426  H2  SPC   161      -0.786 -38.269  -3.819  1.00  0.00           H  
HETATM 2427  O   SPC   162      -0.355   8.741  14.477  1.00  0.00           O  
HETATM 2428  H1  SPC   162      -0.048   9.080  15.366  1.00  0.00           H  
HETATM 2429  H2  SPC   162      -0.324   7.741  14.472  1.00  0.00           H  
HETATM 2430  O   SPC   163     -15.615  -7.966  16.432  1.00  0.00           O  
HETATM 2431  H1  SPC   163     -16.204  -7.956  17.240  1.00  0.00           H  
HETATM 2432  H2  SPC   163     -14.669  -7.793  16.708  1.00  0.00           H  
HETATM 2433  O   SPC   164      19.694  -1.835  37.135  1.00  0.00           O  
HETATM 2434  H1  SPC   164      18.867  -1.619  36.616  1.00  0.00           H  
HETATM 2435  H2  SPC   164      20.283  -2.431  36.589  1.00  0.00           H  
HETATM 2436  O   SPC   165     -27.738 -21.993 -20.343  1.00  0.00           O  
HETATM 2437  H1  SPC   165     -27.803 -22.820 -20.901  1.00  0.00           H  
HETATM 2438  H2  SPC   165     -26.825 -21.935 -19.938  1.00  0.00           H  
HETATM 2439  O   SPC   166      13.598  -2.026 -20.280  1.00  0.00           O  
HETATM 2440  H1  SPC   166      12.958  -2.787 -20.182  1.00  0.00           H  
HETATM 2441  H2  SPC   166      14.312  -2.273 -20.935  1.00  0.00           H  
HETATM 2442  O   SPC   167     -38.095 -21.556  -1.922  1.00  0.00           O  
HETATM 2443  H1  SPC   167     -38.889 -20.973  -2.093  1.00  0.00           H  
HETATM 2444  H2  SPC   167     -37.809 -21.988  -2.777  1.00  0.00           H  
HETATM 2445  O   SPC   168      -0.092  -8.656  19.073  1.00  0.00           O  
HETATM 2446  H1  SPC   168      -0.035  -8.678  20.071  1.00  0.00           H  
HETATM 2447  H2  SPC   168      -1.021  -8.409  18.798  1.00  0.00           H  
HETATM 2448  O   SPC   169      18.434  27.204  19.580  1.00  0.00           O  
HETATM 2449  H1  SPC   169      19.136  26.510  19.419  1.00  0.00           H  
HETATM 2450  H2  SPC   169      18.171  27.194  20.545  1.00  0.00           H  
HETATM 2451  O   SPC   170       4.143   4.019 -26.682  1.00  0.00           O  
HETATM 2452  H1  SPC   170       4.289   3.036 -26.580  1.00  0.00           H  
HETATM 2453  H2  SPC   170       3.962   4.425 -25.787  1.00  0.00           H  
HETATM 2454  O   SPC   171      15.670 -13.538 -11.398  1.00  0.00           O  
HETATM 2455  H1  SPC   171      16.179 -13.470 -10.540  1.00  0.00           H  
HETATM 2456  H2  SPC   171      16.003 -14.322 -11.922  1.00  0.00           H  
HETATM 2457  O   SPC   172     -22.203  -4.094 -32.084  1.00  0.00           O  
HETATM 2458  H1  SPC   172     -23.149  -3.791 -32.202  1.00  0.00           H  
HETATM 2459  H2  SPC   172     -22.195  -5.020 -31.708  1.00  0.00           H  
HETATM 2460  O   SPC   173      21.180   8.823  28.620  1.00  0.00           O  
HETATM 2461  H1  SPC   173      20.198   8.680  28.499  1.00  0.00           H  
HETATM 2462  H2  SPC   173      21.547   8.121  29.229  1.00  0.00           H  
HETATM 2463  O   SPC   174      -9.843  11.420  10.129  1.00  0.00           O  
HETATM 2464  H1  SPC   174     -10.333  10.750  10.686  1.00  0.00           H  
HETATM 2465  H2  SPC   174     -10.314  11.537   9.255  1.00  0.00           H  
HETATM 2466  O   SPC   175     -18.718  -8.765  -1.988  1.00  0.00           O  
HETATM 2467  H1  SPC   175     -19.212  -8.785  -2.857  1.00  0.00           H  
HETATM 2468  H2  SPC   175     -18.754  -9.669  -1.563  1.00  0.00           H  
HETATM 2469  O   SPC   176      12.573   9.485  26.374  1.00  0.00           O  
HETATM 2470  H1  SPC   176      11.954   8.851  26.838  1.00  0.00           H  
HETATM 2471  H2  SPC   176      12.248   9.646  25.442  1.00  0.00           H  
HETATM 2472  O   SPC   177      30.550  18.216   6.067  1.00  0.00           O  
HETATM 2473  H1  SPC   177      30.538  17.837   6.992  1.00  0.00           H  
HETATM 2474  H2  SPC   177      31.209  17.713   5.509  1.00  0.00           H  
HETATM 2475  O   SPC   178     -33.320 -13.737 -21.578  1.00  0.00           O  
HETATM 2476  H1  SPC   178     -33.974 -12.993 -21.444  1.00  0.00           H  
HETATM 2477  H2  SPC   178     -32.415 -13.444 -21.269  1.00  0.00           H  
HETATM 2478  O   SPC   179       0.049  -4.077 -18.636  1.00  0.00           O  
HETATM 2479  H1  SPC   179      -0.145  -3.381 -17.945  1.00  0.00           H  
HETATM 2480  H2  SPC   179       0.627  -3.684 -19.352  1.00  0.00           H  
HETATM 2481  O   SPC   180       4.746   8.883  -9.121  1.00  0.00           O  
HETATM 2482  H1  SPC   180       4.989   9.477  -8.354  1.00  0.00           H  
HETATM 2483  H2  SPC   180       3.758   8.918  -9.271  1.00  0.00           H  
HETATM 2484  O   SPC   181      26.993   0.397 -19.683  1.00  0.00           O  
HETATM 2485  H1  SPC   181      26.513   1.198 -19.326  1.00  0.00           H  
HETATM 2486  H2  SPC   181      27.848   0.685 -20.115  1.00  0.00           H  
HETATM 2487  O   SPC   182       1.691  -0.607  15.480  1.00  0.00           O  
HETATM 2488  H1  SPC   182       1.092  -0.447  14.696  1.00  0.00           H  
HETATM 2489  H2  SPC   182       2.641  -0.447  15.212  1.00  0.00           H  
HETATM 2490  O   SPC   183     -35.970 -14.753 -20.364  1.00  0.00           O  
HETATM 2491  H1  SPC   183     -36.373 -13.844 -20.472  1.00  0.00           H  
HETATM 2492  H2  SPC   183     -35.027 -14.663 -20.044  1.00  0.00           H  
HETATM 2493  O   SPC   184     -13.639 -31.285  -8.164  1.00  0.00           O  
HETATM 2494  H1  SPC   184     -13.818 -31.387  -9.142  1.00  0.00           H  
HETATM 2495  H2  SPC   184     -12.688 -31.009  -8.026  1.00  0.00           H  
HETATM 2496  O   SPC   185      21.938  13.565  20.609  1.00  0.00           O  
HETATM 2497  H1  SPC   185      21.429  12.722  20.436  1.00  0.00           H  
HETATM 2498  H2  SPC   185      21.499  14.073  21.350  1.00  0.00           H  
HETATM 2499  O   SPC   186      38.180  23.975  17.818  1.00  0.00           O  
HETATM 2500  H1  SPC   186      38.170  22.975  17.791  1.00  0.00           H  
HETATM 2501  H2  SPC   186      38.854  24.284  18.488  1.00  0.00           H  
HETATM 2502  O   SPC   187       3.635 -28.159  -8.020  1.00  0.00           O  
HETATM 2503  H1  SPC   187       3.878 -29.128  -8.051  1.00  0.00           H  
HETATM 2504  H2  SPC   187       3.030 -27.992  -7.241  1.00  0.00           H  
HETATM 2505  O   SPC   188     -27.892 -20.687 -16.531  1.00  0.00           O  
HETATM 2506  H1  SPC   188     -28.839 -20.363 -16.529  1.00  0.00           H  
HETATM 2507  H2  SPC   188     -27.437 -20.378 -17.366  1.00  0.00           H  
HETATM 2508  O   SPC   189      11.160 -10.381  18.867  1.00  0.00           O  
HETATM 2509  H1  SPC   189      10.615 -11.188  18.636  1.00  0.00           H  
HETATM 2510  H2  SPC   189      11.092  -9.711  18.129  1.00  0.00           H  
HETATM 2511  O   SPC   190      41.289  25.080  29.108  1.00  0.00           O  
HETATM 2512  H1  SPC   190      40.818  25.464  29.902  1.00  0.00           H  
HETATM 2513  H2  SPC   190      42.163  24.690  29.395  1.00  0.00           H  
HETATM 2514  O   SPC   191     -16.914  -7.406   9.284  1.00  0.00           O  
HETATM 2515  H1  SPC   191     -17.538  -7.777   9.972  1.00  0.00           H  
HETATM 2516  H2  SPC   191     -16.780  -8.081   8.558  1.00  0.00           H  
HETATM 2517  O   SPC   192     -17.711  -7.304 -22.954  1.00  0.00           O  
HETATM 2518  H1  SPC   192     -17.819  -7.997 -22.242  1.00  0.00           H  
HETATM 2519  H2  SPC   192     -18.509  -7.317 -23.557  1.00  0.00           H  
HETATM 2520  O   SPC   193      -3.100   7.583   9.887  1.00  0.00           O  
HETATM 2521  H1  SPC   193      -2.108   7.501   9.789  1.00  0.00           H  
HETATM 2522  H2  SPC   193      -3.461   6.759  10.323  1.00  0.00           H  
HETATM 2523  O   SPC   194      37.084  18.890  18.442  1.00  0.00           O  
HETATM 2524  H1  SPC   194      36.372  18.216  18.242  1.00  0.00           H  
HETATM 2525  H2  SPC   194      37.861  18.435  18.876  1.00  0.00           H  
HETATM 2526  O   SPC   195     -18.398   0.450  -4.938  1.00  0.00           O  
HETATM 2527  H1  SPC   195     -19.188   0.775  -4.419  1.00  0.00           H  
HETATM 2528  H2  SPC   195     -17.995  -0.338  -4.472  1.00  0.00           H  
HETATM 2529  O   SPC   196     -14.632  -2.906 -17.069  1.00  0.00           O  
HETATM 2530  H1  SPC   196     -15.232  -3.449 -17.656  1.00  0.00           H  
HETATM 2531  H2  SPC   196     -13.703  -3.275 -17.110  1.00  0.00           H  
HETATM 2532  O   SPC   197      19.642  -5.371   3.516  1.00  0.00           O  
HETATM 2533  H1  SPC   197      19.976  -4.691   4.169  1.00  0.00           H  
HETATM 2534  H2  SPC   197      19.056  -4.925   2.840  1.00  0.00           H  
HETATM 2535  O   SPC   198      12.674  26.983  -2.527  1.00  0.00           O  
HETATM 2536  H1  SPC   198      11.777  27.183  -2.132  1.00  0.00           H  
HETATM 2537  H2  SPC   198      13.259  26.567  -1.831  1.00  0.00           H  
HETATM 2538  O   SPC   199      22.548  12.413  -1.097  1.00  0.00           O  
HETATM 2539  H1  SPC   199      22.385  12.841  -0.207  1.00  0.00           H  
HETATM 2540  H2  SPC   199      22.786  13.117  -1.766  1.00  0.00           H  
HETATM 2541  O   SPC   200      20.315   8.462 -14.461  1.00  0.00           O  
HETATM 2542  H1  SPC   200      21.132   8.048 -14.862  1.00  0.00           H  
HETATM 2543  H2  SPC   200      19.647   7.748 -14.253  1.00  0.00           H  
HETATM 2544  O   SPC   201     -24.758 -13.556 -15.157  1.00  0.00           O  
HETATM 2545  H1  SPC   201     -24.805 -12.584 -14.928  1.00  0.00           H  
HETATM 2546  H2  SPC   201     -25.572 -13.816 -15.678  1.00  0.00           H  
HETATM 2547  O   SPC   202      -8.220 -14.796 -11.803  1.00  0.00           O  
HETATM 2548  H1  SPC   202      -7.620 -14.010 -11.654  1.00  0.00           H  
HETATM 2549  H2  SPC   202      -8.710 -14.683 -12.667  1.00  0.00           H  
HETATM 2550  O   SPC   203     -14.076  10.003  10.794  1.00  0.00           O  
HETATM 2551  H1  SPC   203     -13.546  10.612  11.384  1.00  0.00           H  
HETATM 2552  H2  SPC   203     -13.567   9.829   9.951  1.00  0.00           H  
HETATM 2553  O   SPC   204      30.186  29.735  11.670  1.00  0.00           O  
HETATM 2554  H1  SPC   204      29.913  29.025  12.319  1.00  0.00           H  
HETATM 2555  H2  SPC   204      31.124  29.566  11.366  1.00  0.00           H  
HETATM 2556  O   SPC   205     -22.744 -33.484 -12.160  1.00  0.00           O  
HETATM 2557  H1  SPC   205     -23.418 -32.752 -12.062  1.00  0.00           H  
HETATM 2558  H2  SPC   205     -23.187 -34.368 -12.013  1.00  0.00           H  
HETATM 2559  O   SPC   206     -14.282  16.083  -9.348  1.00  0.00           O  
HETATM 2560  H1  SPC   206     -14.772  16.086 -10.220  1.00  0.00           H  
HETATM 2561  H2  SPC   206     -14.932  16.216  -8.600  1.00  0.00           H  
HETATM 2562  O   SPC   207       5.398  32.532   0.053  1.00  0.00           O  
HETATM 2563  H1  SPC   207       6.162  31.894  -0.048  1.00  0.00           H  
HETATM 2564  H2  SPC   207       5.100  32.547   1.007  1.00  0.00           H  
HETATM 2565  O   SPC   208     -13.106  -2.231  20.247  1.00  0.00           O  
HETATM 2566  H1  SPC   208     -12.896  -2.060  21.210  1.00  0.00           H  
HETATM 2567  H2  SPC   208     -13.125  -3.217  20.081  1.00  0.00           H  
HETATM 2568  O   SPC   209       8.398  19.899 -10.840  1.00  0.00           O  
HETATM 2569  H1  SPC   209       8.505  19.462  -9.947  1.00  0.00           H  
HETATM 2570  H2  SPC   209       7.814  19.331 -11.421  1.00  0.00           H  
HETATM 2571  O   SPC   210       8.289 -20.789   3.404  1.00  0.00           O  
HETATM 2572  H1  SPC   210       8.860 -20.277   4.047  1.00  0.00           H  
HETATM 2573  H2  SPC   210       7.877 -20.157   2.748  1.00  0.00           H  
HETATM 2574  O   SPC   211     -41.095 -25.543 -21.393  1.00  0.00           O  
HETATM 2575  H1  SPC   211     -40.735 -26.460 -21.222  1.00  0.00           H  
HETATM 2576  H2  SPC   211     -40.498 -24.865 -20.963  1.00  0.00           H  
HETATM 2577  O   SPC   212      26.775   6.463   9.499  1.00  0.00           O  
HETATM 2578  H1  SPC   212      27.129   7.357   9.773  1.00  0.00           H  
HETATM 2579  H2  SPC   212      27.530   5.811   9.437  1.00  0.00           H  
HETATM 2580  O   SPC   213     -12.337 -29.279  -2.468  1.00  0.00           O  
HETATM 2581  H1  SPC   213     -11.805 -29.049  -3.284  1.00  0.00           H  
HETATM 2582  H2  SPC   213     -12.304 -30.267  -2.317  1.00  0.00           H  
HETATM 2583  O   SPC   214       5.624 -21.879 -14.741  1.00  0.00           O  
HETATM 2584  H1  SPC   214       4.879 -22.357 -15.206  1.00  0.00           H  
HETATM 2585  H2  SPC   214       5.513 -21.971 -13.751  1.00  0.00           H  
HETATM 2586  O   SPC   215      20.111  16.525   8.535  1.00  0.00           O  
HETATM 2587  H1  SPC   215      19.210  16.880   8.284  1.00  0.00           H  
HETATM 2588  H2  SPC   215      20.820  17.130   8.174  1.00  0.00           H  
HETATM 2589  O   SPC   216      -8.604 -20.854   6.108  1.00  0.00           O  
HETATM 2590  H1  SPC   216      -7.627 -20.938   5.911  1.00  0.00           H  
HETATM 2591  H2  SPC   216      -8.728 -20.458   7.018  1.00  0.00           H  
HETATM 2592  O   SPC   217      20.599   0.973  -9.638  1.00  0.00           O  
HETATM 2593  H1  SPC   217      20.046   1.075 -10.466  1.00  0.00           H  
HETATM 2594  H2  SPC   217      21.106   1.819  -9.470  1.00  0.00           H  
HETATM 2595  O   SPC   218     -12.756  -9.205   4.710  1.00  0.00           O  
HETATM 2596  H1  SPC   218     -12.090  -8.481   4.893  1.00  0.00           H  
HETATM 2597  H2  SPC   218     -13.306  -8.958   3.912  1.00  0.00           H  
HETATM 2598  O   SPC   219     -26.198 -11.417 -14.617  1.00  0.00           O  
HETATM 2599  H1  SPC   219     -26.369 -10.627 -14.028  1.00  0.00           H  
HETATM 2600  H2  SPC   219     -27.063 -11.742 -15.000  1.00  0.00           H  
HETATM 2601  O   SPC   220      18.725 -11.192  -1.747  1.00  0.00           O  
HETATM 2602  H1  SPC   220      19.391 -10.961  -1.038  1.00  0.00           H  
HETATM 2603  H2  SPC   220      17.872 -10.698  -1.576  1.00  0.00           H  
HETATM 2604  O   SPC   221      -8.779  20.190  12.872  1.00  0.00           O  
HETATM 2605  H1  SPC   221      -8.446  19.607  12.131  1.00  0.00           H  
HETATM 2606  H2  SPC   221      -8.055  20.822  13.150  1.00  0.00           H  
HETATM 2607  O   SPC   222     -29.007 -15.661 -16.352  1.00  0.00           O  
HETATM 2608  H1  SPC   222     -28.289 -15.713 -17.046  1.00  0.00           H  
HETATM 2609  H2  SPC   222     -28.612 -15.835 -15.450  1.00  0.00           H  
HETATM 2610  O   SPC   223     -25.600  -8.000 -27.137  1.00  0.00           O  
HETATM 2611  H1  SPC   223     -26.350  -8.041 -26.477  1.00  0.00           H  
HETATM 2612  H2  SPC   223     -25.664  -7.151 -27.661  1.00  0.00           H  
HETATM 2613  O   SPC   224      17.003   7.328  24.539  1.00  0.00           O  
HETATM 2614  H1  SPC   224      16.705   8.167  24.083  1.00  0.00           H  
HETATM 2615  H2  SPC   224      17.641   7.556  25.275  1.00  0.00           H  
HETATM 2616  O   SPC   225       6.884  -5.506  22.776  1.00  0.00           O  
HETATM 2617  H1  SPC   225       6.741  -5.986  23.642  1.00  0.00           H  
HETATM 2618  H2  SPC   225       6.871  -6.165  22.024  1.00  0.00           H  
HETATM 2619  O   SPC   226     -19.485 -24.086   0.907  1.00  0.00           O  
HETATM 2620  H1  SPC   226     -19.196 -24.579   1.727  1.00  0.00           H  
HETATM 2621  H2  SPC   226     -19.646 -23.126   1.133  1.00  0.00           H  
HETATM 2622  O   SPC   227      -4.435  32.778   7.642  1.00  0.00           O  
HETATM 2623  H1  SPC   227      -5.281  33.005   8.124  1.00  0.00           H  
HETATM 2624  H2  SPC   227      -3.953  32.054   8.135  1.00  0.00           H  
HETATM 2625  O   SPC   228     -34.661 -37.795 -17.896  1.00  0.00           O  
HETATM 2626  H1  SPC   228     -35.463 -37.425 -17.427  1.00  0.00           H  
HETATM 2627  H2  SPC   228     -34.610 -38.782 -17.741  1.00  0.00           H  
HETATM 2628  O   SPC   229      37.978  21.392  17.640  1.00  0.00           O  
HETATM 2629  H1  SPC   229      38.786  20.899  17.317  1.00  0.00           H  
HETATM 2630  H2  SPC   229      37.214  20.754  17.735  1.00  0.00           H  
HETATM 2631  O   SPC   230      -9.250   2.295  18.736  1.00  0.00           O  
HETATM 2632  H1  SPC   230      -9.039   3.019  19.392  1.00  0.00           H  
HETATM 2633  H2  SPC   230      -8.402   1.855  18.441  1.00  0.00           H  
HETATM 2634  O   SPC   231     -41.891 -28.846 -23.288  1.00  0.00           O  
HETATM 2635  H1  SPC   231     -42.173 -27.931 -23.578  1.00  0.00           H  
HETATM 2636  H2  SPC   231     -41.685 -29.402 -24.094  1.00  0.00           H  
HETATM 2637  O   SPC   232      -3.220 -22.347   4.569  1.00  0.00           O  
HETATM 2638  H1  SPC   232      -2.849 -22.234   3.647  1.00  0.00           H  
HETATM 2639  H2  SPC   232      -2.995 -21.544   5.120  1.00  0.00           H  
HETATM 2640  O   SPC   233      20.121   0.322  15.295  1.00  0.00           O  
HETATM 2641  H1  SPC   233      20.885   0.397  14.654  1.00  0.00           H  
HETATM 2642  H2  SPC   233      19.950   1.214  15.714  1.00  0.00           H  
HETATM 2643  O   SPC   234      35.043  15.370  -6.568  1.00  0.00           O  
HETATM 2644  H1  SPC   234      35.301  14.859  -5.748  1.00  0.00           H  
HETATM 2645  H2  SPC   234      34.078  15.624  -6.512  1.00  0.00           H  
HETATM 2646  O   SPC   235     -25.034 -13.165   2.954  1.00  0.00           O  
HETATM 2647  H1  SPC   235     -24.876 -12.464   2.258  1.00  0.00           H  
HETATM 2648  H2  SPC   235     -25.543 -13.926   2.550  1.00  0.00           H  
HETATM 2649  O   SPC   236     -52.347 -34.919 -20.354  1.00  0.00           O  
HETATM 2650  H1  SPC   236     -51.744 -34.801 -21.143  1.00  0.00           H  
HETATM 2651  H2  SPC   236     -52.091 -35.749 -19.860  1.00  0.00           H  
HETATM 2652  O   SPC   237       9.446  21.149  17.748  1.00  0.00           O  
HETATM 2653  H1  SPC   237       9.435  21.594  18.643  1.00  0.00           H  
HETATM 2654  H2  SPC   237      10.150  21.570  17.175  1.00  0.00           H  
HETATM 2655  O   SPC   238     -16.463 -11.053   3.178  1.00  0.00           O  
HETATM 2656  H1  SPC   238     -16.905 -11.475   3.969  1.00  0.00           H  
HETATM 2657  H2  SPC   238     -15.470 -11.092   3.290  1.00  0.00           H  
HETATM 2658  O   SPC   239      23.058  14.754   5.051  1.00  0.00           O  
HETATM 2659  H1  SPC   239      22.827  15.665   4.708  1.00  0.00           H  
HETATM 2660  H2  SPC   239      22.220  14.225   5.182  1.00  0.00           H  
HETATM 2661  O   SPC   240     -25.415  -7.463  14.280  1.00  0.00           O  
HETATM 2662  H1  SPC   240     -26.159  -8.038  14.619  1.00  0.00           H  
HETATM 2663  H2  SPC   240     -24.654  -7.485  14.929  1.00  0.00           H  
HETATM 2664  O   SPC   241       1.528  19.383   8.969  1.00  0.00           O  
HETATM 2665  H1  SPC   241       1.602  19.537   7.984  1.00  0.00           H  
HETATM 2666  H2  SPC   241       0.564  19.380   9.235  1.00  0.00           H  
HETATM 2667  O   SPC   242       0.774 -13.144  17.035  1.00  0.00           O  
HETATM 2668  H1  SPC   242       0.089 -13.631  16.492  1.00  0.00           H  
HETATM 2669  H2  SPC   242       0.443 -12.222  17.238  1.00  0.00           H  
HETATM 2670  O   SPC   243      14.117  -4.784   8.895  1.00  0.00           O  
HETATM 2671  H1  SPC   243      14.354  -4.641   9.856  1.00  0.00           H  
HETATM 2672  H2  SPC   243      13.669  -3.965   8.537  1.00  0.00           H  
HETATM 2673  O   SPC   244     -30.257 -21.767 -19.425  1.00  0.00           O  
HETATM 2674  H1  SPC   244     -29.393 -21.779 -19.929  1.00  0.00           H  
HETATM 2675  H2  SPC   244     -30.445 -22.680 -19.065  1.00  0.00           H  
HETATM 2676  O   SPC   245     -22.771 -14.227  -8.727  1.00  0.00           O  
HETATM 2677  H1  SPC   245     -22.985 -14.866  -9.465  1.00  0.00           H  
HETATM 2678  H2  SPC   245     -22.230 -14.695  -8.028  1.00  0.00           H  
HETATM 2679  O   SPC   246      14.618 -16.741 -10.646  1.00  0.00           O  
HETATM 2680  H1  SPC   246      14.584 -17.734 -10.761  1.00  0.00           H  
HETATM 2681  H2  SPC   246      15.514 -16.478 -10.289  1.00  0.00           H  
HETATM 2682  O   SPC   247     -18.807 -38.747 -11.139  1.00  0.00           O  
HETATM 2683  H1  SPC   247     -18.855 -39.700 -10.839  1.00  0.00           H  
HETATM 2684  H2  SPC   247     -19.730 -38.410 -11.327  1.00  0.00           H  
HETATM 2685  O   SPC   248     -24.333 -12.649  -7.315  1.00  0.00           O  
HETATM 2686  H1  SPC   248     -24.116 -12.542  -6.344  1.00  0.00           H  
HETATM 2687  H2  SPC   248     -23.707 -13.313  -7.724  1.00  0.00           H  
HETATM 2688  O   SPC   249     -28.019  -4.450 -14.762  1.00  0.00           O  
HETATM 2689  H1  SPC   249     -27.675  -4.616 -15.686  1.00  0.00           H  
HETATM 2690  H2  SPC   249     -28.312  -5.315 -14.355  1.00  0.00           H  
HETATM 2691  O   SPC   250      -5.862 -22.564  -0.890  1.00  0.00           O  
HETATM 2692  H1  SPC   250      -6.236 -23.227  -1.538  1.00  0.00           H  
HETATM 2693  H2  SPC   250      -4.864 -22.624  -0.891  1.00  0.00           H  
HETATM 2694  O   SPC   251     -18.638   2.394 -36.393  1.00  0.00           O  
HETATM 2695  H1  SPC   251     -18.904   2.314 -37.353  1.00  0.00           H  
HETATM 2696  H2  SPC   251     -17.681   2.679 -36.334  1.00  0.00           H  
HETATM 2697  O   SPC   252      13.405  19.997   6.795  1.00  0.00           O  
HETATM 2698  H1  SPC   252      12.423  19.979   6.981  1.00  0.00           H  
HETATM 2699  H2  SPC   252      13.647  20.867   6.365  1.00  0.00           H  
HETATM 2700  O   SPC   253      18.943  -2.652 -11.638  1.00  0.00           O  
HETATM 2701  H1  SPC   253      19.128  -3.328 -10.925  1.00  0.00           H  
HETATM 2702  H2  SPC   253      19.790  -2.173 -11.870  1.00  0.00           H  
HETATM 2703  O   SPC   254     -13.308  13.179 -27.077  1.00  0.00           O  
HETATM 2704  H1  SPC   254     -13.528  14.068 -26.674  1.00  0.00           H  
HETATM 2705  H2  SPC   254     -13.286  12.484 -26.358  1.00  0.00           H  
HETATM 2706  O   SPC   255      17.062  -2.356  13.266  1.00  0.00           O  
HETATM 2707  H1  SPC   255      16.348  -2.123  13.926  1.00  0.00           H  
HETATM 2708  H2  SPC   255      17.596  -1.538  13.051  1.00  0.00           H  
HETATM 2709  O   SPC   256     -30.957 -12.460  -1.292  1.00  0.00           O  
HETATM 2710  H1  SPC   256     -31.651 -12.278  -1.989  1.00  0.00           H  
HETATM 2711  H2  SPC   256     -30.101 -12.013  -1.550  1.00  0.00           H  
HETATM 2712  O   SPC   257     -30.449  -4.884   8.460  1.00  0.00           O  
HETATM 2713  H1  SPC   257     -29.886  -5.139   7.673  1.00  0.00           H  
HETATM 2714  H2  SPC   257     -30.882  -3.999   8.287  1.00  0.00           H  
HETATM 2715  O   SPC   258     -28.960  -1.482  -0.964  1.00  0.00           O  
HETATM 2716  H1  SPC   258     -28.175  -1.811  -1.490  1.00  0.00           H  
HETATM 2717  H2  SPC   258     -29.596  -1.010  -1.576  1.00  0.00           H  
HETATM 2718  O   SPC   259      31.081   8.003   0.988  1.00  0.00           O  
HETATM 2719  H1  SPC   259      31.343   7.978   0.024  1.00  0.00           H  
HETATM 2720  H2  SPC   259      31.018   8.954   1.292  1.00  0.00           H  
HETATM 2721  O   SPC   260     -14.953 -35.802 -12.831  1.00  0.00           O  
HETATM 2722  H1  SPC   260     -14.124 -36.276 -13.127  1.00  0.00           H  
HETATM 2723  H2  SPC   260     -14.844 -35.502 -11.883  1.00  0.00           H  
HETATM 2724  O   SPC   261     -13.497  -2.286  24.646  1.00  0.00           O  
HETATM 2725  H1  SPC   261     -13.659  -1.587  25.343  1.00  0.00           H  
HETATM 2726  H2  SPC   261     -12.525  -2.300  24.409  1.00  0.00           H  
HETATM 2727  O   SPC   262      -4.174 -36.384  -3.054  1.00  0.00           O  
HETATM 2728  H1  SPC   262      -4.841 -35.737  -2.686  1.00  0.00           H  
HETATM 2729  H2  SPC   262      -3.459 -36.548  -2.375  1.00  0.00           H  
HETATM 2730  O   SPC   263     -15.350   2.832  -3.768  1.00  0.00           O  
HETATM 2731  H1  SPC   263     -15.020   2.110  -3.159  1.00  0.00           H  
HETATM 2732  H2  SPC   263     -16.133   3.290  -3.348  1.00  0.00           H  
HETATM 2733  O   SPC   264      29.797   7.008   6.844  1.00  0.00           O  
HETATM 2734  H1  SPC   264      30.077   7.901   7.197  1.00  0.00           H  
HETATM 2735  H2  SPC   264      29.888   7.001   5.848  1.00  0.00           H  
HETATM 2736  O   SPC   265      36.749  35.449  13.799  1.00  0.00           O  
HETATM 2737  H1  SPC   265      37.369  34.907  14.366  1.00  0.00           H  
HETATM 2738  H2  SPC   265      35.842  35.464  14.218  1.00  0.00           H  
HETATM 2739  O   SPC   266      16.455  26.121  11.053  1.00  0.00           O  
HETATM 2740  H1  SPC   266      17.273  25.556  10.942  1.00  0.00           H  
HETATM 2741  H2  SPC   266      16.512  26.623  11.916  1.00  0.00           H  
HETATM 2742  O   SPC   267     -32.268 -20.274  -7.151  1.00  0.00           O  
HETATM 2743  H1  SPC   267     -32.130 -19.335  -6.836  1.00  0.00           H  
HETATM 2744  H2  SPC   267     -32.863 -20.757  -6.509  1.00  0.00           H  
HETATM 2745  O   SPC   268       7.622  37.829   5.876  1.00  0.00           O  
HETATM 2746  H1  SPC   268       6.981  38.577   5.703  1.00  0.00           H  
HETATM 2747  H2  SPC   268       7.112  36.984   6.038  1.00  0.00           H  
HETATM 2748  O   SPC   269       8.567  -2.606  10.209  1.00  0.00           O  
HETATM 2749  H1  SPC   269       8.816  -1.653  10.381  1.00  0.00           H  
HETATM 2750  H2  SPC   269       9.396  -3.163  10.160  1.00  0.00           H  
HETATM 2751  O   SPC   270       2.078  15.780  18.705  1.00  0.00           O  
HETATM 2752  H1  SPC   270       2.871  15.180  18.813  1.00  0.00           H  
HETATM 2753  H2  SPC   270       2.235  16.633  19.202  1.00  0.00           H  
HETATM 2754  O   SPC   271      23.300  24.289  16.582  1.00  0.00           O  
HETATM 2755  H1  SPC   271      23.438  25.274  16.684  1.00  0.00           H  
HETATM 2756  H2  SPC   271      24.157  23.810  16.770  1.00  0.00           H  
HETATM 2757  O   SPC   272       0.374   3.447  17.589  1.00  0.00           O  
HETATM 2758  H1  SPC   272       0.969   4.117  18.031  1.00  0.00           H  
HETATM 2759  H2  SPC   272       0.738   2.527  17.738  1.00  0.00           H  
HETATM 2760  O   SPC   273     -18.170  15.100   8.925  1.00  0.00           O  
HETATM 2761  H1  SPC   273     -17.331  15.303   9.429  1.00  0.00           H  
HETATM 2762  H2  SPC   273     -18.542  15.945   8.541  1.00  0.00           H  
HETATM 2763  O   SPC   274      16.088   8.249  -1.337  1.00  0.00           O  
HETATM 2764  H1  SPC   274      16.567   7.625  -0.719  1.00  0.00           H  
HETATM 2765  H2  SPC   274      16.155   7.907  -2.274  1.00  0.00           H  
HETATM 2766  O   SPC   275       9.021  -1.638  21.919  1.00  0.00           O  
HETATM 2767  H1  SPC   275       8.441  -1.052  21.353  1.00  0.00           H  
HETATM 2768  H2  SPC   275       8.590  -2.534  22.021  1.00  0.00           H  
HETATM 2769  O   SPC   276      25.186   2.596  -8.526  1.00  0.00           O  
HETATM 2770  H1  SPC   276      25.245   2.523  -7.531  1.00  0.00           H  
HETATM 2771  H2  SPC   276      26.015   3.031  -8.879  1.00  0.00           H  
HETATM 2772  O   SPC   277     -36.151  -5.413   9.006  1.00  0.00           O  
HETATM 2773  H1  SPC   277     -36.552  -4.589   9.406  1.00  0.00           H  
HETATM 2774  H2  SPC   277     -36.844  -5.895   8.470  1.00  0.00           H  
HETATM 2775  O   SPC   278     -17.544   2.833 -21.557  1.00  0.00           O  
HETATM 2776  H1  SPC   278     -16.640   3.236 -21.701  1.00  0.00           H  
HETATM 2777  H2  SPC   278     -18.018   2.756 -22.434  1.00  0.00           H  
HETATM 2778  O   SPC   279       0.451 -36.434  -1.550  1.00  0.00           O  
HETATM 2779  H1  SPC   279       1.383 -36.520  -1.197  1.00  0.00           H  
HETATM 2780  H2  SPC   279       0.374 -35.595  -2.087  1.00  0.00           H  
HETATM 2781  O   SPC   280       1.028  13.967  -6.870  1.00  0.00           O  
HETATM 2782  H1  SPC   280       0.032  13.873  -6.858  1.00  0.00           H  
HETATM 2783  H2  SPC   280       1.394  13.750  -5.965  1.00  0.00           H  
HETATM 2784  O   SPC   281     -28.249 -23.752 -13.899  1.00  0.00           O  
HETATM 2785  H1  SPC   281     -28.762 -23.026 -13.441  1.00  0.00           H  
HETATM 2786  H2  SPC   281     -28.640 -23.916 -14.804  1.00  0.00           H  
HETATM 2787  O   SPC   282     -39.438 -34.732 -19.064  1.00  0.00           O  
HETATM 2788  H1  SPC   282     -39.008 -34.163 -18.363  1.00  0.00           H  
HETATM 2789  H2  SPC   282     -39.201 -34.381 -19.970  1.00  0.00           H  
HETATM 2790  O   SPC   283     -20.830  -2.273  11.453  1.00  0.00           O  
HETATM 2791  H1  SPC   283     -21.264  -2.771  12.203  1.00  0.00           H  
HETATM 2792  H2  SPC   283     -19.955  -1.901  11.762  1.00  0.00           H  
HETATM 2793  O   SPC   284     -25.859  -5.350  -4.992  1.00  0.00           O  
HETATM 2794  H1  SPC   284     -25.724  -5.253  -4.006  1.00  0.00           H  
HETATM 2795  H2  SPC   284     -26.406  -4.584  -5.330  1.00  0.00           H  
HETATM 2796  O   SPC   285      10.071 -22.366   2.028  1.00  0.00           O  
HETATM 2797  H1  SPC   285      10.184 -21.901   1.150  1.00  0.00           H  
HETATM 2798  H2  SPC   285       9.468 -21.826   2.616  1.00  0.00           H  
HETATM 2799  O   SPC   286      -6.053  12.254  18.490  1.00  0.00           O  
HETATM 2800  H1  SPC   286      -6.837  11.763  18.110  1.00  0.00           H  
HETATM 2801  H2  SPC   286      -5.567  11.661  19.131  1.00  0.00           H  
HETATM 2802  O   SPC   287      23.555  -6.971  -2.172  1.00  0.00           O  
HETATM 2803  H1  SPC   287      23.833  -7.932  -2.159  1.00  0.00           H  
HETATM 2804  H2  SPC   287      23.532  -6.618  -1.237  1.00  0.00           H  
HETATM 2805  O   SPC   288       3.966  10.429  21.521  1.00  0.00           O  
HETATM 2806  H1  SPC   288       4.854  10.861  21.367  1.00  0.00           H  
HETATM 2807  H2  SPC   288       3.248  11.125  21.492  1.00  0.00           H  
HETATM 2808  O   SPC   289     -19.588 -15.063   2.484  1.00  0.00           O  
HETATM 2809  H1  SPC   289     -18.869 -15.225   3.160  1.00  0.00           H  
HETATM 2810  H2  SPC   289     -20.374 -14.634   2.929  1.00  0.00           H  
HETATM 2811  O   SPC   290     -17.008   1.922 -12.657  1.00  0.00           O  
HETATM 2812  H1  SPC   290     -17.016   1.670 -13.624  1.00  0.00           H  
HETATM 2813  H2  SPC   290     -16.316   2.628 -12.502  1.00  0.00           H  
HETATM 2814  O   SPC   291     -10.730   1.303 -20.914  1.00  0.00           O  
HETATM 2815  H1  SPC   291     -11.343   0.685 -20.421  1.00  0.00           H  
HETATM 2816  H2  SPC   291      -9.858   1.364 -20.428  1.00  0.00           H  
HETATM 2817  O   SPC   292     -31.635 -21.937 -10.160  1.00  0.00           O  
HETATM 2818  H1  SPC   292     -31.977 -21.518  -9.319  1.00  0.00           H  
HETATM 2819  H2  SPC   292     -31.183 -21.242 -10.719  1.00  0.00           H  
HETATM 2820  O   SPC   293      18.293  25.612   7.398  1.00  0.00           O  
HETATM 2821  H1  SPC   293      18.079  26.222   6.636  1.00  0.00           H  
HETATM 2822  H2  SPC   293      19.220  25.797   7.725  1.00  0.00           H  
HETATM 2823  O   SPC   294       0.804  27.933  10.691  1.00  0.00           O  
HETATM 2824  H1  SPC   294       1.059  28.863  10.954  1.00  0.00           H  
HETATM 2825  H2  SPC   294       0.890  27.831   9.700  1.00  0.00           H  
HETATM 2826  O   SPC   295     -30.904 -12.206 -30.381  1.00  0.00           O  
HETATM 2827  H1  SPC   295     -30.688 -11.279 -30.075  1.00  0.00           H  
HETATM 2828  H2  SPC   295     -30.739 -12.851 -29.635  1.00  0.00           H  
HETATM 2829  O   SPC   296     -27.634  -9.772 -32.470  1.00  0.00           O  
HETATM 2830  H1  SPC   296     -26.691 -10.006 -32.236  1.00  0.00           H  
HETATM 2831  H2  SPC   296     -28.006 -10.464 -33.088  1.00  0.00           H  
HETATM 2832  O   SPC   297     -14.696 -24.360 -19.239  1.00  0.00           O  
HETATM 2833  H1  SPC   297     -15.545 -24.779 -18.917  1.00  0.00           H  
HETATM 2834  H2  SPC   297     -14.696 -24.333 -20.238  1.00  0.00           H  
HETATM 2835  O   SPC   298       2.108  31.051   5.804  1.00  0.00           O  
HETATM 2836  H1  SPC   298       2.661  31.729   6.289  1.00  0.00           H  
HETATM 2837  H2  SPC   298       1.534  31.512   5.128  1.00  0.00           H  
HETATM 2838  O   SPC   299      22.364  -2.429  24.496  1.00  0.00           O  
HETATM 2839  H1  SPC   299      22.432  -1.431  24.519  1.00  0.00           H  
HETATM 2840  H2  SPC   299      21.486  -2.712  24.881  1.00  0.00           H  
HETATM 2841  O   SPC   300      22.131   3.740  27.866  1.00  0.00           O  
HETATM 2842  H1  SPC   300      22.904   4.232  28.265  1.00  0.00           H  
HETATM 2843  H2  SPC   300      21.697   4.310  27.168  1.00  0.00           H  
HETATM 2844  O   SPC   301     -10.423  -1.746 -11.447  1.00  0.00           O  
HETATM 2845  H1  SPC   301     -10.795  -0.996 -11.993  1.00  0.00           H  
HETATM 2846  H2  SPC   301      -9.962  -2.399 -12.049  1.00  0.00           H  
HETATM 2847  O   SPC   302      -2.499 -22.680 -11.535  1.00  0.00           O  
HETATM 2848  H1  SPC   302      -1.669 -22.998 -11.077  1.00  0.00           H  
HETATM 2849  H2  SPC   302      -2.784 -23.355 -12.215  1.00  0.00           H  
HETATM 2850  O   SPC   303     -16.143   7.160  -5.931  1.00  0.00           O  
HETATM 2851  H1  SPC   303     -15.691   6.423  -5.429  1.00  0.00           H  
HETATM 2852  H2  SPC   303     -15.471   7.641  -6.494  1.00  0.00           H  
HETATM 2853  O   SPC   304      30.599   2.245  -0.892  1.00  0.00           O  
HETATM 2854  H1  SPC   304      30.490   1.502  -0.232  1.00  0.00           H  
HETATM 2855  H2  SPC   304      30.469   3.123  -0.430  1.00  0.00           H  
HETATM 2856  O   SPC   305     -32.540 -20.839  -4.323  1.00  0.00           O  
HETATM 2857  H1  SPC   305     -32.615 -20.459  -3.401  1.00  0.00           H  
HETATM 2858  H2  SPC   305     -33.368 -21.356  -4.539  1.00  0.00           H  
HETATM 2859  O   SPC   306      25.243  -3.648  -1.368  1.00  0.00           O  
HETATM 2860  H1  SPC   306      24.730  -3.567  -2.222  1.00  0.00           H  
HETATM 2861  H2  SPC   306      24.610  -3.612  -0.594  1.00  0.00           H  
HETATM 2862  O   SPC   307      17.157  28.407   7.060  1.00  0.00           O  
HETATM 2863  H1  SPC   307      17.091  29.402   6.980  1.00  0.00           H  
HETATM 2864  H2  SPC   307      16.418  28.070   7.643  1.00  0.00           H  
HETATM 2865  O   SPC   308     -30.041 -34.727 -14.461  1.00  0.00           O  
HETATM 2866  H1  SPC   308     -29.929 -34.080 -13.706  1.00  0.00           H  
HETATM 2867  H2  SPC   308     -31.006 -34.770 -14.722  1.00  0.00           H  
HETATM 2868  O   SPC   309     -41.250 -34.441 -23.764  1.00  0.00           O  
HETATM 2869  H1  SPC   309     -41.294 -34.928 -22.891  1.00  0.00           H  
HETATM 2870  H2  SPC   309     -40.409 -33.902 -23.804  1.00  0.00           H  
HETATM 2871  O   SPC   310      -8.307   8.106  12.708  1.00  0.00           O  
HETATM 2872  H1  SPC   310      -8.324   7.963  13.698  1.00  0.00           H  
HETATM 2873  H2  SPC   310      -7.905   7.306  12.262  1.00  0.00           H  
HETATM 2874  O   SPC   311      -2.321   0.673 -12.214  1.00  0.00           O  
HETATM 2875  H1  SPC   311      -2.117   1.252 -13.004  1.00  0.00           H  
HETATM 2876  H2  SPC   311      -3.213   0.925 -11.839  1.00  0.00           H  
HETATM 2877  O   SPC   312      -5.342  27.367   2.965  1.00  0.00           O  
HETATM 2878  H1  SPC   312      -5.106  26.725   3.695  1.00  0.00           H  
HETATM 2879  H2  SPC   312      -5.599  28.247   3.365  1.00  0.00           H  
HETATM 2880  O   SPC   313      -1.170  27.979   4.183  1.00  0.00           O  
HETATM 2881  H1  SPC   313      -0.883  27.393   3.425  1.00  0.00           H  
HETATM 2882  H2  SPC   313      -0.387  28.509   4.509  1.00  0.00           H  
HETATM 2883  O   SPC   314       4.981  28.670   4.098  1.00  0.00           O  
HETATM 2884  H1  SPC   314       5.734  28.012   4.086  1.00  0.00           H  
HETATM 2885  H2  SPC   314       4.162  28.246   3.711  1.00  0.00           H  
HETATM 2886  O   SPC   315       1.980  12.250  21.230  1.00  0.00           O  
HETATM 2887  H1  SPC   315       2.532  12.942  20.765  1.00  0.00           H  
HETATM 2888  H2  SPC   315       1.040  12.291  20.892  1.00  0.00           H  
HETATM 2889  O   SPC   316      13.732  26.590  18.947  1.00  0.00           O  
HETATM 2890  H1  SPC   316      13.150  26.337  18.175  1.00  0.00           H  
HETATM 2891  H2  SPC   316      14.584  26.988  18.606  1.00  0.00           H  
HETATM 2892  O   SPC   317      -0.851  30.146   8.118  1.00  0.00           O  
HETATM 2893  H1  SPC   317      -0.100  29.524   8.339  1.00  0.00           H  
HETATM 2894  H2  SPC   317      -1.128  30.009   7.167  1.00  0.00           H  
HETATM 2895  O   SPC   318       7.676  -3.836  15.933  1.00  0.00           O  
HETATM 2896  H1  SPC   318       8.412  -3.242  15.606  1.00  0.00           H  
HETATM 2897  H2  SPC   318       8.068  -4.599  16.448  1.00  0.00           H  
HETATM 2898  O   SPC   319       2.262  25.429   7.760  1.00  0.00           O  
HETATM 2899  H1  SPC   319       3.256  25.350   7.678  1.00  0.00           H  
HETATM 2900  H2  SPC   319       1.893  24.590   8.161  1.00  0.00           H  
HETATM 2901  O   SPC   320      28.042  13.834  -6.369  1.00  0.00           O  
HETATM 2902  H1  SPC   320      27.905  13.300  -7.203  1.00  0.00           H  
HETATM 2903  H2  SPC   320      28.326  13.226  -5.627  1.00  0.00           H  
HETATM 2904  O   SPC   321     -19.229   3.287 -11.744  1.00  0.00           O  
HETATM 2905  H1  SPC   321     -18.391   2.768 -11.912  1.00  0.00           H  
HETATM 2906  H2  SPC   321     -19.037   4.032 -11.104  1.00  0.00           H  
HETATM 2907  O   SPC   322      46.489  27.201  10.862  1.00  0.00           O  
HETATM 2908  H1  SPC   322      46.586  28.189  10.742  1.00  0.00           H  
HETATM 2909  H2  SPC   322      47.200  26.869  11.483  1.00  0.00           H  
HETATM 2910  O   SPC   323     -22.885  -5.517  -8.584  1.00  0.00           O  
HETATM 2911  H1  SPC   323     -23.112  -6.400  -8.174  1.00  0.00           H  
HETATM 2912  H2  SPC   323     -22.676  -5.644  -9.554  1.00  0.00           H  
HETATM 2913  O   SPC   324     -15.573 -20.834  -0.716  1.00  0.00           O  
HETATM 2914  H1  SPC   324     -15.830 -21.792  -0.586  1.00  0.00           H  
HETATM 2915  H2  SPC   324     -14.582 -20.767  -0.827  1.00  0.00           H  
HETATM 2916  O   SPC   325      27.687   5.269 -13.944  1.00  0.00           O  
HETATM 2917  H1  SPC   325      27.432   4.635 -13.213  1.00  0.00           H  
HETATM 2918  H2  SPC   325      28.487   5.799 -13.661  1.00  0.00           H  
HETATM 2919  O   SPC   326       7.873   7.919 -17.180  1.00  0.00           O  
HETATM 2920  H1  SPC   326       7.026   7.705 -17.665  1.00  0.00           H  
HETATM 2921  H2  SPC   326       8.470   8.459 -17.773  1.00  0.00           H  
HETATM 2922  O   SPC   327     -11.554   7.375 -29.618  1.00  0.00           O  
HETATM 2923  H1  SPC   327     -11.339   8.100 -28.963  1.00  0.00           H  
HETATM 2924  H2  SPC   327     -10.878   7.381 -30.355  1.00  0.00           H  
HETATM 2925  O   SPC   328      32.670  23.603  11.515  1.00  0.00           O  
HETATM 2926  H1  SPC   328      32.445  24.485  11.101  1.00  0.00           H  
HETATM 2927  H2  SPC   328      31.827  23.113  11.735  1.00  0.00           H  
HETATM 2928  O   SPC   329     -31.391 -10.286  -6.856  1.00  0.00           O  
HETATM 2929  H1  SPC   329     -31.510  -9.512  -6.234  1.00  0.00           H  
HETATM 2930  H2  SPC   329     -32.062 -10.226  -7.595  1.00  0.00           H  
HETATM 2931  O   SPC   330       8.032  -8.541  15.343  1.00  0.00           O  
HETATM 2932  H1  SPC   330       8.410  -8.092  16.153  1.00  0.00           H  
HETATM 2933  H2  SPC   330       7.299  -9.163  15.618  1.00  0.00           H  
HETATM 2934  O   SPC   331      25.081   0.596 -10.413  1.00  0.00           O  
HETATM 2935  H1  SPC   331      25.284   1.331  -9.766  1.00  0.00           H  
HETATM 2936  H2  SPC   331      24.348   0.886 -11.028  1.00  0.00           H  
HETATM 2937  O   SPC   332     -26.641  -5.462 -31.281  1.00  0.00           O  
HETATM 2938  H1  SPC   332     -26.049  -6.191 -30.937  1.00  0.00           H  
HETATM 2939  H2  SPC   332     -27.049  -5.745 -32.149  1.00  0.00           H  
HETATM 2940  O   SPC   333       1.405  40.237   6.673  1.00  0.00           O  
HETATM 2941  H1  SPC   333       1.373  39.599   5.903  1.00  0.00           H  
HETATM 2942  H2  SPC   333       2.215  40.050   7.228  1.00  0.00           H  
HETATM 2943  O   SPC   334      10.028 -20.543  -0.213  1.00  0.00           O  
HETATM 2944  H1  SPC   334       9.898 -20.484  -1.202  1.00  0.00           H  
HETATM 2945  H2  SPC   334      10.833 -20.012   0.051  1.00  0.00           H  
HETATM 2946  O   SPC   335       0.827 -31.861  -8.753  1.00  0.00           O  
HETATM 2947  H1  SPC   335       1.630 -32.081  -8.199  1.00  0.00           H  
HETATM 2948  H2  SPC   335       0.474 -30.964  -8.485  1.00  0.00           H  
HETATM 2949  O   SPC   336     -30.505 -17.048 -11.300  1.00  0.00           O  
HETATM 2950  H1  SPC   336     -29.975 -16.263 -10.976  1.00  0.00           H  
HETATM 2951  H2  SPC   336     -30.987 -16.801 -12.140  1.00  0.00           H  
HETATM 2952  O   SPC   337       7.294   9.667 -14.918  1.00  0.00           O  
HETATM 2953  H1  SPC   337       6.306   9.768 -15.035  1.00  0.00           H  
HETATM 2954  H2  SPC   337       7.652   9.055 -15.623  1.00  0.00           H  
HETATM 2955  O   SPC   338     -24.895  -2.033 -19.376  1.00  0.00           O  
HETATM 2956  H1  SPC   338     -25.815  -2.423 -19.340  1.00  0.00           H  
HETATM 2957  H2  SPC   338     -24.219  -2.768 -19.321  1.00  0.00           H  
HETATM 2958  O   SPC   339     -11.950   0.617  -3.507  1.00  0.00           O  
HETATM 2959  H1  SPC   339     -12.111   0.045  -2.702  1.00  0.00           H  
HETATM 2960  H2  SPC   339     -11.036   1.020  -3.451  1.00  0.00           H  
HETATM 2961  O   SPC   340      41.624  24.409   5.396  1.00  0.00           O  
HETATM 2962  H1  SPC   340      40.725  24.125   5.062  1.00  0.00           H  
HETATM 2963  H2  SPC   340      41.541  24.741   6.336  1.00  0.00           H  
HETATM 2964  O   SPC   341     -36.822 -27.188 -10.056  1.00  0.00           O  
HETATM 2965  H1  SPC   341     -37.338 -27.065  -9.208  1.00  0.00           H  
HETATM 2966  H2  SPC   341     -37.458 -27.333 -10.814  1.00  0.00           H  
HETATM 2967  O   SPC   342      -1.665   7.879  21.760  1.00  0.00           O  
HETATM 2968  H1  SPC   342      -1.490   8.535  21.025  1.00  0.00           H  
HETATM 2969  H2  SPC   342      -1.090   7.071  21.630  1.00  0.00           H  
HETATM 2970  O   SPC   343      39.665  16.439  15.821  1.00  0.00           O  
HETATM 2971  H1  SPC   343      38.929  17.103  15.687  1.00  0.00           H  
HETATM 2972  H2  SPC   343      40.030  16.529  16.747  1.00  0.00           H  
HETATM 2973  O   SPC   344      21.926  -9.186  -6.105  1.00  0.00           O  
HETATM 2974  H1  SPC   344      21.169  -9.732  -5.747  1.00  0.00           H  
HETATM 2975  H2  SPC   344      21.667  -8.220  -6.109  1.00  0.00           H  
HETATM 2976  O   SPC   345     -28.059   1.638  -3.158  1.00  0.00           O  
HETATM 2977  H1  SPC   345     -27.443   1.026  -2.663  1.00  0.00           H  
HETATM 2978  H2  SPC   345     -28.978   1.571  -2.770  1.00  0.00           H  
HETATM 2979  O   SPC   346       4.111 -21.212  11.757  1.00  0.00           O  
HETATM 2980  H1  SPC   346       3.669 -21.214  10.860  1.00  0.00           H  
HETATM 2981  H2  SPC   346       5.040 -20.853  11.670  1.00  0.00           H  
HETATM 2982  O   SPC   347      31.278  19.907  19.545  1.00  0.00           O  
HETATM 2983  H1  SPC   347      31.787  20.091  18.704  1.00  0.00           H  
HETATM 2984  H2  SPC   347      31.907  19.582  20.251  1.00  0.00           H  
HETATM 2985  O   SPC   348      34.790  31.779  20.746  1.00  0.00           O  
HETATM 2986  H1  SPC   348      35.327  30.945  20.877  1.00  0.00           H  
HETATM 2987  H2  SPC   348      34.981  32.159  19.841  1.00  0.00           H  
HETATM 2988  O   SPC   349      -9.019 -18.472 -10.060  1.00  0.00           O  
HETATM 2989  H1  SPC   349      -9.427 -17.570 -10.200  1.00  0.00           H  
HETATM 2990  H2  SPC   349      -8.694 -18.831 -10.935  1.00  0.00           H  
HETATM 2991  O   SPC   350       1.816  -4.842 -23.944  1.00  0.00           O  
HETATM 2992  H1  SPC   350       1.741  -5.589 -24.605  1.00  0.00           H  
HETATM 2993  H2  SPC   350       2.629  -4.297 -24.147  1.00  0.00           H  
HETATM 2994  O   SPC   351     -21.424 -37.176  -9.724  1.00  0.00           O  
HETATM 2995  H1  SPC   351     -21.287 -37.250 -10.712  1.00  0.00           H  
HETATM 2996  H2  SPC   351     -21.744 -36.256  -9.499  1.00  0.00           H  
HETATM 2997  O   SPC   352      35.286   7.637  -6.036  1.00  0.00           O  
HETATM 2998  H1  SPC   352      34.577   7.820  -6.717  1.00  0.00           H  
HETATM 2999  H2  SPC   352      34.935   6.996  -5.353  1.00  0.00           H  
HETATM 3000  O   SPC   353     -36.584 -21.636 -21.923  1.00  0.00           O  
HETATM 3001  H1  SPC   353     -35.858 -21.285 -22.516  1.00  0.00           H  
HETATM 3002  H2  SPC   353     -36.939 -22.490 -22.302  1.00  0.00           H  
HETATM 3003  O   SPC   354      18.652  13.427  20.346  1.00  0.00           O  
HETATM 3004  H1  SPC   354      19.232  12.624  20.482  1.00  0.00           H  
HETATM 3005  H2  SPC   354      19.131  14.243  20.671  1.00  0.00           H  
HETATM 3006  O   SPC   355     -27.032  -4.428 -11.128  1.00  0.00           O  
HETATM 3007  H1  SPC   355     -26.665  -5.102 -10.488  1.00  0.00           H  
HETATM 3008  H2  SPC   355     -26.987  -3.518 -10.716  1.00  0.00           H  
HETATM 3009  O   SPC   356       1.154 -25.154  11.029  1.00  0.00           O  
HETATM 3010  H1  SPC   356       1.664 -24.414  11.467  1.00  0.00           H  
HETATM 3011  H2  SPC   356       0.544 -24.772  10.334  1.00  0.00           H  
HETATM 3012  O   SPC   357      18.917   8.396  26.385  1.00  0.00           O  
HETATM 3013  H1  SPC   357      19.470   7.590  26.597  1.00  0.00           H  
HETATM 3014  H2  SPC   357      19.460   9.041  25.847  1.00  0.00           H  
HETATM 3015  O   SPC   358      13.023 -10.197   8.590  1.00  0.00           O  
HETATM 3016  H1  SPC   358      12.215 -10.731   8.340  1.00  0.00           H  
HETATM 3017  H2  SPC   358      12.774  -9.523   9.286  1.00  0.00           H  
HETATM 3018  O   SPC   359      -4.478  16.605  12.674  1.00  0.00           O  
HETATM 3019  H1  SPC   359      -3.892  16.019  12.114  1.00  0.00           H  
HETATM 3020  H2  SPC   359      -5.437  16.414  12.467  1.00  0.00           H  
HETATM 3021  O   SPC   360      37.392  25.036   9.031  1.00  0.00           O  
HETATM 3022  H1  SPC   360      37.387  24.054   8.841  1.00  0.00           H  
HETATM 3023  H2  SPC   360      36.556  25.449   8.669  1.00  0.00           H  
HETATM 3024  O   SPC   361     -11.483 -11.236 -17.536  1.00  0.00           O  
HETATM 3025  H1  SPC   361     -11.509 -12.108 -18.025  1.00  0.00           H  
HETATM 3026  H2  SPC   361     -10.680 -10.716 -17.825  1.00  0.00           H  
HETATM 3027  O   SPC   362       3.650 -30.980  -7.632  1.00  0.00           O  
HETATM 3028  H1  SPC   362       3.316 -31.833  -7.230  1.00  0.00           H  
HETATM 3029  H2  SPC   362       3.762 -31.098  -8.619  1.00  0.00           H  
HETATM 3030  O   SPC   363     -17.572   2.962 -28.004  1.00  0.00           O  
HETATM 3031  H1  SPC   363     -18.144   2.153 -28.137  1.00  0.00           H  
HETATM 3032  H2  SPC   363     -16.712   2.848 -28.501  1.00  0.00           H  
HETATM 3033  O   SPC   364       6.155  -8.692 -14.456  1.00  0.00           O  
HETATM 3034  H1  SPC   364       5.933  -9.377 -13.762  1.00  0.00           H  
HETATM 3035  H2  SPC   364       6.956  -8.991 -14.975  1.00  0.00           H  
HETATM 3036  O   SPC   365     -38.604 -29.524 -23.903  1.00  0.00           O  
HETATM 3037  H1  SPC   365     -38.797 -28.735 -24.487  1.00  0.00           H  
HETATM 3038  H2  SPC   365     -38.298 -29.207 -23.006  1.00  0.00           H  
HETATM 3039  O   SPC   366      51.084  36.526  22.679  1.00  0.00           O  
HETATM 3040  H1  SPC   366      51.485  36.024  21.913  1.00  0.00           H  
HETATM 3041  H2  SPC   366      50.891  35.891  23.428  1.00  0.00           H  
HETATM 3042  O   SPC   367     -20.637  -5.289 -15.728  1.00  0.00           O  
HETATM 3043  H1  SPC   367     -20.389  -4.324 -15.642  1.00  0.00           H  
HETATM 3044  H2  SPC   367     -20.079  -5.834 -15.102  1.00  0.00           H  
HETATM 3045  O   SPC   368     -19.152 -13.027 -23.363  1.00  0.00           O  
HETATM 3046  H1  SPC   368     -19.299 -13.417 -22.454  1.00  0.00           H  
HETATM 3047  H2  SPC   368     -20.006 -12.628 -23.696  1.00  0.00           H  
HETATM 3048  O   SPC   369     -27.588 -31.580  -7.833  1.00  0.00           O  
HETATM 3049  H1  SPC   369     -26.989 -31.378  -7.059  1.00  0.00           H  
HETATM 3050  H2  SPC   369     -28.495 -31.833  -7.496  1.00  0.00           H  
HETATM 3051  O   SPC   370     -16.909  12.985  -5.396  1.00  0.00           O  
HETATM 3052  H1  SPC   370     -17.004  13.068  -4.404  1.00  0.00           H  
HETATM 3053  H2  SPC   370     -17.608  13.541  -5.846  1.00  0.00           H  
HETATM 3054  O   SPC   371       1.643  10.684  -8.894  1.00  0.00           O  
HETATM 3055  H1  SPC   371       2.022  10.825  -7.979  1.00  0.00           H  
HETATM 3056  H2  SPC   371       1.537   9.704  -9.063  1.00  0.00           H  
HETATM 3057  O   SPC   372      21.245   3.827  21.964  1.00  0.00           O  
HETATM 3058  H1  SPC   372      20.400   3.353  22.211  1.00  0.00           H  
HETATM 3059  H2  SPC   372      21.458   3.650  21.004  1.00  0.00           H  
HETATM 3060  O   SPC   373      17.244   0.114  24.974  1.00  0.00           O  
HETATM 3061  H1  SPC   373      16.918  -0.718  25.422  1.00  0.00           H  
HETATM 3062  H2  SPC   373      16.477   0.739  24.833  1.00  0.00           H  
HETATM 3063  O   SPC   374      29.666  18.942  15.805  1.00  0.00           O  
HETATM 3064  H1  SPC   374      30.207  19.485  15.162  1.00  0.00           H  
HETATM 3065  H2  SPC   374      29.897  17.975  15.700  1.00  0.00           H  
HETATM 3066  O   SPC   375      32.545  14.912  -4.380  1.00  0.00           O  
HETATM 3067  H1  SPC   375      31.972  15.707  -4.179  1.00  0.00           H  
HETATM 3068  H2  SPC   375      31.970  14.159  -4.698  1.00  0.00           H  
HETATM 3069  O   SPC   376      39.916  11.426  -0.464  1.00  0.00           O  
HETATM 3070  H1  SPC   376      39.611  10.475  -0.408  1.00  0.00           H  
HETATM 3071  H2  SPC   376      39.551  11.940   0.312  1.00  0.00           H  
HETATM 3072  O   SPC   377     -27.849 -24.114  -1.985  1.00  0.00           O  
HETATM 3073  H1  SPC   377     -28.031 -24.285  -1.017  1.00  0.00           H  
HETATM 3074  H2  SPC   377     -28.500 -24.627  -2.543  1.00  0.00           H  
HETATM 3075  O   SPC   378      -2.625  -5.246 -15.325  1.00  0.00           O  
HETATM 3076  H1  SPC   378      -2.410  -4.278 -15.191  1.00  0.00           H  
HETATM 3077  H2  SPC   378      -2.818  -5.670 -14.440  1.00  0.00           H  
HETATM 3078  O   SPC   379       5.603 -16.497   7.056  1.00  0.00           O  
HETATM 3079  H1  SPC   379       4.673 -16.305   7.369  1.00  0.00           H  
HETATM 3080  H2  SPC   379       5.598 -17.313   6.477  1.00  0.00           H  
HETATM 3081  O   SPC   380       6.867  -7.836  -6.485  1.00  0.00           O  
HETATM 3082  H1  SPC   380       6.658  -8.661  -7.009  1.00  0.00           H  
HETATM 3083  H2  SPC   380       6.311  -7.818  -5.654  1.00  0.00           H  
HETATM 3084  O   SPC   381      -1.033  22.943   9.005  1.00  0.00           O  
HETATM 3085  H1  SPC   381      -1.791  22.954   8.352  1.00  0.00           H  
HETATM 3086  H2  SPC   381      -1.334  22.517   9.858  1.00  0.00           H  
HETATM 3087  O   SPC   382      25.523   4.762  11.074  1.00  0.00           O  
HETATM 3088  H1  SPC   382      26.049   5.412  10.525  1.00  0.00           H  
HETATM 3089  H2  SPC   382      26.000   4.592  11.936  1.00  0.00           H  
HETATM 3090  O   SPC   383      18.380  31.261  10.355  1.00  0.00           O  
HETATM 3091  H1  SPC   383      18.465  31.901   9.591  1.00  0.00           H  
HETATM 3092  H2  SPC   383      18.933  31.584  11.124  1.00  0.00           H  
HETATM 3093  O   SPC   384       9.951  -0.097  15.898  1.00  0.00           O  
HETATM 3094  H1  SPC   384       9.859  -0.425  16.839  1.00  0.00           H  
HETATM 3095  H2  SPC   384       9.527  -0.752  15.274  1.00  0.00           H  
HETATM 3096  O   SPC   385      23.256  -0.892  20.929  1.00  0.00           O  
HETATM 3097  H1  SPC   385      23.278  -1.845  21.228  1.00  0.00           H  
HETATM 3098  H2  SPC   385      22.315  -0.633  20.710  1.00  0.00           H  
HETATM 3099  O   SPC   386     -10.975   6.185   7.394  1.00  0.00           O  
HETATM 3100  H1  SPC   386     -10.069   6.272   6.981  1.00  0.00           H  
HETATM 3101  H2  SPC   386     -11.620   6.776   6.909  1.00  0.00           H  
HETATM 3102  O   SPC   387       5.481   3.677  20.693  1.00  0.00           O  
HETATM 3103  H1  SPC   387       5.248   3.297  21.588  1.00  0.00           H  
HETATM 3104  H2  SPC   387       6.464   3.582  20.536  1.00  0.00           H  
HETATM 3105  O   SPC   388     -31.360  -6.478   3.202  1.00  0.00           O  
HETATM 3106  H1  SPC   388     -32.015  -7.229   3.293  1.00  0.00           H  
HETATM 3107  H2  SPC   388     -30.871  -6.566   2.335  1.00  0.00           H  
HETATM 3108  O   SPC   389      31.998  28.788  21.668  1.00  0.00           O  
HETATM 3109  H1  SPC   389      32.929  28.437  21.568  1.00  0.00           H  
HETATM 3110  H2  SPC   389      31.371  28.232  21.122  1.00  0.00           H  
HETATM 3111  O   SPC   390     -21.777  -0.168 -31.655  1.00  0.00           O  
HETATM 3112  H1  SPC   390     -22.289  -0.956 -31.312  1.00  0.00           H  
HETATM 3113  H2  SPC   390     -20.809  -0.274 -31.428  1.00  0.00           H  
HETATM 3114  O   SPC   391     -20.930  11.354   9.436  1.00  0.00           O  
HETATM 3115  H1  SPC   391     -20.461  10.940  10.217  1.00  0.00           H  
HETATM 3116  H2  SPC   391     -21.181  12.295   9.660  1.00  0.00           H  
HETATM 3117  O   SPC   392      10.766 -24.936  -2.069  1.00  0.00           O  
HETATM 3118  H1  SPC   392      11.394 -25.000  -1.293  1.00  0.00           H  
HETATM 3119  H2  SPC   392      11.088 -24.232  -2.701  1.00  0.00           H  
HETATM 3120  O   SPC   393      15.898  19.569   8.179  1.00  0.00           O  
HETATM 3121  H1  SPC   393      14.942  19.833   8.052  1.00  0.00           H  
HETATM 3122  H2  SPC   393      16.084  19.450   9.155  1.00  0.00           H  
HETATM 3123  O   SPC   394      24.627  19.898  10.297  1.00  0.00           O  
HETATM 3124  H1  SPC   394      24.174  20.672   9.854  1.00  0.00           H  
HETATM 3125  H2  SPC   394      23.942  19.219  10.563  1.00  0.00           H  
HETATM 3126  O   SPC   395     -11.372   4.646   9.813  1.00  0.00           O  
HETATM 3127  H1  SPC   395     -11.504   3.663   9.686  1.00  0.00           H  
HETATM 3128  H2  SPC   395     -11.314   5.093   8.920  1.00  0.00           H  
HETATM 3129  O   SPC   396      14.329  -8.346  17.887  1.00  0.00           O  
HETATM 3130  H1  SPC   396      14.154  -8.611  18.836  1.00  0.00           H  
HETATM 3131  H2  SPC   396      13.487  -7.994  17.479  1.00  0.00           H  
HETATM 3132  O   SPC   397      37.555  33.662  18.842  1.00  0.00           O  
HETATM 3133  H1  SPC   397      37.584  34.302  19.610  1.00  0.00           H  
HETATM 3134  H2  SPC   397      36.687  33.165  18.854  1.00  0.00           H  
HETATM 3135  O   SPC   398      -8.419 -17.406   3.067  1.00  0.00           O  
HETATM 3136  H1  SPC   398      -9.304 -17.849   3.206  1.00  0.00           H  
HETATM 3137  H2  SPC   398      -7.866 -17.498   3.895  1.00  0.00           H  
HETATM 3138  O   SPC   399      39.025  32.094  20.899  1.00  0.00           O  
HETATM 3139  H1  SPC   399      38.552  31.906  20.038  1.00  0.00           H  
HETATM 3140  H2  SPC   399      38.771  33.003  21.228  1.00  0.00           H  
HETATM 3141  O   SPC   400      -8.953   4.039 -19.757  1.00  0.00           O  
HETATM 3142  H1  SPC   400      -8.982   4.432 -18.838  1.00  0.00           H  
HETATM 3143  H2  SPC   400      -9.045   4.769 -20.434  1.00  0.00           H  
HETATM 3144  O   SPC   401     -23.720   0.721 -24.287  1.00  0.00           O  
HETATM 3145  H1  SPC   401     -24.024   0.157 -23.518  1.00  0.00           H  
HETATM 3146  H2  SPC   401     -24.425   0.725 -24.996  1.00  0.00           H  
HETATM 3147  O   SPC   402      26.937   1.059  -0.866  1.00  0.00           O  
HETATM 3148  H1  SPC   402      26.079   1.467  -0.554  1.00  0.00           H  
HETATM 3149  H2  SPC   402      27.596   1.054  -0.114  1.00  0.00           H  
HETATM 3150  O   SPC   403     -33.856 -21.740 -26.171  1.00  0.00           O  
HETATM 3151  H1  SPC   403     -34.598 -22.207 -26.653  1.00  0.00           H  
HETATM 3152  H2  SPC   403     -33.272 -21.270 -26.833  1.00  0.00           H  
HETATM 3153  O   SPC   404      25.598  15.679  15.715  1.00  0.00           O  
HETATM 3154  H1  SPC   404      24.779  15.803  16.276  1.00  0.00           H  
HETATM 3155  H2  SPC   404      25.338  15.306  14.824  1.00  0.00           H  
HETATM 3156  O   SPC   405     -16.899 -28.161  -1.197  1.00  0.00           O  
HETATM 3157  H1  SPC   405     -15.966 -27.827  -1.066  1.00  0.00           H  
HETATM 3158  H2  SPC   405     -17.548 -27.468  -0.885  1.00  0.00           H  
HETATM 3159  O   SPC   406     -10.877  12.089 -11.684  1.00  0.00           O  
HETATM 3160  H1  SPC   406     -10.128  12.670 -11.365  1.00  0.00           H  
HETATM 3161  H2  SPC   406     -11.715  12.632 -11.746  1.00  0.00           H  
HETATM 3162  O   SPC   407       8.246   0.945  21.098  1.00  0.00           O  
HETATM 3163  H1  SPC   407       8.797   0.776  21.915  1.00  0.00           H  
HETATM 3164  H2  SPC   407       8.376   1.890  20.798  1.00  0.00           H  
HETATM 3165  O   SPC   408     -14.868 -15.474 -16.362  1.00  0.00           O  
HETATM 3166  H1  SPC   408     -15.754 -15.937 -16.365  1.00  0.00           H  
HETATM 3167  H2  SPC   408     -14.609 -15.243 -17.300  1.00  0.00           H  
HETATM 3168  O   SPC   409     -11.443  18.989 -16.640  1.00  0.00           O  
HETATM 3169  H1  SPC   409     -11.942  19.244 -15.812  1.00  0.00           H  
HETATM 3170  H2  SPC   409     -11.700  18.061 -16.912  1.00  0.00           H  
HETATM 3171  O   SPC   410      36.413  28.001  17.606  1.00  0.00           O  
HETATM 3172  H1  SPC   410      36.775  27.424  18.338  1.00  0.00           H  
HETATM 3173  H2  SPC   410      37.155  28.546  17.215  1.00  0.00           H  
HETATM 3174  O   SPC   411      38.335  22.286  26.495  1.00  0.00           O  
HETATM 3175  H1  SPC   411      39.327  22.368  26.593  1.00  0.00           H  
HETATM 3176  H2  SPC   411      38.061  21.337  26.648  1.00  0.00           H  
HETATM 3177  O   SPC   412     -39.137 -37.251 -22.366  1.00  0.00           O  
HETATM 3178  H1  SPC   412     -39.986 -36.888 -21.981  1.00  0.00           H  
HETATM 3179  H2  SPC   412     -38.364 -36.962 -21.801  1.00  0.00           H  
HETATM 3180  O   SPC   413     -19.926  -2.889  -9.881  1.00  0.00           O  
HETATM 3181  H1  SPC   413     -19.169  -2.479  -9.373  1.00  0.00           H  
HETATM 3182  H2  SPC   413     -20.792  -2.646  -9.444  1.00  0.00           H  
HETATM 3183  O   SPC   414     -28.547  -8.270 -30.457  1.00  0.00           O  
HETATM 3184  H1  SPC   414     -28.543  -8.723 -31.349  1.00  0.00           H  
HETATM 3185  H2  SPC   414     -27.694  -7.763 -30.337  1.00  0.00           H  
HETATM 3186  O   SPC   415      -2.317  17.445  -6.983  1.00  0.00           O  
HETATM 3187  H1  SPC   415      -2.367  18.061  -7.769  1.00  0.00           H  
HETATM 3188  H2  SPC   415      -3.036  16.754  -7.054  1.00  0.00           H  
HETATM 3189  O   SPC   416      18.902   3.560   1.001  1.00  0.00           O  
HETATM 3190  H1  SPC   416      19.340   2.731   1.348  1.00  0.00           H  
HETATM 3191  H2  SPC   416      18.448   4.037   1.754  1.00  0.00           H  
HETATM 3192  O   SPC   417      23.803   6.586  18.123  1.00  0.00           O  
HETATM 3193  H1  SPC   417      24.572   5.991  18.356  1.00  0.00           H  
HETATM 3194  H2  SPC   417      23.091   6.500  18.819  1.00  0.00           H  
HETATM 3195  O   SPC   418     -25.987  -5.307 -28.168  1.00  0.00           O  
HETATM 3196  H1  SPC   418     -26.289  -4.806 -28.980  1.00  0.00           H  
HETATM 3197  H2  SPC   418     -26.155  -4.752 -27.353  1.00  0.00           H  
HETATM 3198  O   SPC   419      22.723  -5.547   0.327  1.00  0.00           O  
HETATM 3199  H1  SPC   419      23.003  -4.851   0.989  1.00  0.00           H  
HETATM 3200  H2  SPC   419      23.093  -6.434   0.601  1.00  0.00           H  
HETATM 3201  O   SPC   420      10.754  19.240  15.683  1.00  0.00           O  
HETATM 3202  H1  SPC   420      10.900  19.133  16.666  1.00  0.00           H  
HETATM 3203  H2  SPC   420      11.162  18.467  15.199  1.00  0.00           H  
HETATM 3204  O   SPC   421       0.918  34.376   1.691  1.00  0.00           O  
HETATM 3205  H1  SPC   421       0.768  33.584   1.099  1.00  0.00           H  
HETATM 3206  H2  SPC   421       1.240  35.147   1.142  1.00  0.00           H  
HETATM 3207  O   SPC   422      29.080  15.091   8.343  1.00  0.00           O  
HETATM 3208  H1  SPC   422      28.758  14.538   7.575  1.00  0.00           H  
HETATM 3209  H2  SPC   422      28.500  15.901   8.436  1.00  0.00           H  
HETATM 3210  O   SPC   423     -30.384 -13.796  -8.257  1.00  0.00           O  
HETATM 3211  H1  SPC   423     -29.555 -13.430  -8.679  1.00  0.00           H  
HETATM 3212  H2  SPC   423     -30.319 -13.710  -7.263  1.00  0.00           H  
HETATM 3213  O   SPC   424      26.626  21.986   3.283  1.00  0.00           O  
HETATM 3214  H1  SPC   424      26.739  21.407   2.475  1.00  0.00           H  
HETATM 3215  H2  SPC   424      26.793  21.445   4.107  1.00  0.00           H  
HETATM 3216  O   SPC   425     -26.630 -10.458  12.225  1.00  0.00           O  
HETATM 3217  H1  SPC   425     -26.320 -10.432  13.176  1.00  0.00           H  
HETATM 3218  H2  SPC   425     -25.840 -10.554  11.620  1.00  0.00           H  
HETATM 3219  O   SPC   426     -39.912 -26.697 -10.094  1.00  0.00           O  
HETATM 3220  H1  SPC   426     -40.268 -25.934 -10.633  1.00  0.00           H  
HETATM 3221  H2  SPC   426     -39.446 -26.343  -9.283  1.00  0.00           H  
HETATM 3222  O   SPC   427      12.448   1.821  20.192  1.00  0.00           O  
HETATM 3223  H1  SPC   427      13.229   1.547  19.630  1.00  0.00           H  
HETATM 3224  H2  SPC   427      12.469   1.322  21.058  1.00  0.00           H  
HETATM 3225  O   SPC   428     -16.461  -4.044  17.109  1.00  0.00           O  
HETATM 3226  H1  SPC   428     -17.219  -3.397  17.028  1.00  0.00           H  
HETATM 3227  H2  SPC   428     -16.394  -4.362  18.055  1.00  0.00           H  
HETATM 3228  O   SPC   429     -21.937  11.131  15.142  1.00  0.00           O  
HETATM 3229  H1  SPC   429     -21.805  10.482  14.393  1.00  0.00           H  
HETATM 3230  H2  SPC   429     -21.673  10.700  16.006  1.00  0.00           H  
HETATM 3231  O   SPC   430      21.426  -1.557  -9.251  1.00  0.00           O  
HETATM 3232  H1  SPC   430      21.189  -0.621  -8.992  1.00  0.00           H  
HETATM 3233  H2  SPC   430      21.726  -1.572 -10.205  1.00  0.00           H  
HETATM 3234  O   SPC   431       9.686  15.405   1.545  1.00  0.00           O  
HETATM 3235  H1  SPC   431      10.110  14.506   1.654  1.00  0.00           H  
HETATM 3236  H2  SPC   431      10.096  15.875   0.765  1.00  0.00           H  
HETATM 3237  O   SPC   432       2.920 -16.820   6.950  1.00  0.00           O  
HETATM 3238  H1  SPC   432       2.512 -17.729   6.860  1.00  0.00           H  
HETATM 3239  H2  SPC   432       2.522 -16.353   7.740  1.00  0.00           H  
HETATM 3240  O   SPC   433      36.502  20.495   2.814  1.00  0.00           O  
HETATM 3241  H1  SPC   433      35.974  20.267   1.996  1.00  0.00           H  
HETATM 3242  H2  SPC   433      37.467  20.285   2.658  1.00  0.00           H  
HETATM 3243  O   SPC   434       3.143  23.570   9.867  1.00  0.00           O  
HETATM 3244  H1  SPC   434       3.832  23.701  10.579  1.00  0.00           H  
HETATM 3245  H2  SPC   434       3.594  23.470   8.980  1.00  0.00           H  
HETATM 3246  O   SPC   435     -20.496  -6.141  11.946  1.00  0.00           O  
HETATM 3247  H1  SPC   435     -20.796  -5.344  12.471  1.00  0.00           H  
HETATM 3248  H2  SPC   435     -21.197  -6.852  11.991  1.00  0.00           H  
HETATM 3249  O   SPC   436     -44.069 -23.518 -13.039  1.00  0.00           O  
HETATM 3250  H1  SPC   436     -44.894 -23.477 -13.603  1.00  0.00           H  
HETATM 3251  H2  SPC   436     -43.336 -23.002 -13.484  1.00  0.00           H  
HETATM 3252  O   SPC   437     -16.454 -17.672   5.557  1.00  0.00           O  
HETATM 3253  H1  SPC   437     -17.028 -18.118   6.243  1.00  0.00           H  
HETATM 3254  H2  SPC   437     -15.697 -17.201   6.010  1.00  0.00           H  
HETATM 3255  O   SPC   438      -4.880   8.623  17.914  1.00  0.00           O  
HETATM 3256  H1  SPC   438      -5.176   9.066  17.068  1.00  0.00           H  
HETATM 3257  H2  SPC   438      -4.881   7.631  17.789  1.00  0.00           H  
HETATM 3258  O   SPC   439       1.086  20.879  13.884  1.00  0.00           O  
HETATM 3259  H1  SPC   439       0.845  21.449  14.670  1.00  0.00           H  
HETATM 3260  H2  SPC   439       1.317  21.465  13.107  1.00  0.00           H  
HETATM 3261  O   SPC   440     -12.795 -11.932 -15.404  1.00  0.00           O  
HETATM 3262  H1  SPC   440     -12.683 -11.298 -14.638  1.00  0.00           H  
HETATM 3263  H2  SPC   440     -12.369 -11.545 -16.222  1.00  0.00           H  
HETATM 3264  O   SPC   441     -10.369 -10.331   3.003  1.00  0.00           O  
HETATM 3265  H1  SPC   441      -9.745  -9.620   2.679  1.00  0.00           H  
HETATM 3266  H2  SPC   441     -11.153  -9.906   3.455  1.00  0.00           H  
HETATM 3267  O   SPC   442      12.990  -4.838  31.973  1.00  0.00           O  
HETATM 3268  H1  SPC   442      13.133  -5.667  31.433  1.00  0.00           H  
HETATM 3269  H2  SPC   442      12.730  -5.088  32.906  1.00  0.00           H  
HETATM 3270  O   SPC   443      33.179  14.249   3.944  1.00  0.00           O  
HETATM 3271  H1  SPC   443      33.586  13.860   3.117  1.00  0.00           H  
HETATM 3272  H2  SPC   443      33.262  13.595   4.696  1.00  0.00           H  
HETATM 3273  O   SPC   444     -40.539 -16.307  -5.775  1.00  0.00           O  
HETATM 3274  H1  SPC   444     -39.584 -16.008  -5.767  1.00  0.00           H  
HETATM 3275  H2  SPC   444     -41.065 -15.762  -5.122  1.00  0.00           H  
HETATM 3276  O   SPC   445      -2.674   8.185 -13.285  1.00  0.00           O  
HETATM 3277  H1  SPC   445      -2.411   7.618 -14.065  1.00  0.00           H  
HETATM 3278  H2  SPC   445      -2.835   9.122 -13.594  1.00  0.00           H  
HETATM 3279  O   SPC   446       6.426 -21.699  -5.774  1.00  0.00           O  
HETATM 3280  H1  SPC   446       5.732 -21.705  -5.054  1.00  0.00           H  
HETATM 3281  H2  SPC   446       6.281 -22.478  -6.383  1.00  0.00           H  
HETATM 3282  O   SPC   447      20.697  21.944  17.237  1.00  0.00           O  
HETATM 3283  H1  SPC   447      21.238  22.633  16.755  1.00  0.00           H  
HETATM 3284  H2  SPC   447      20.782  22.083  18.224  1.00  0.00           H  
HETATM 3285  O   SPC   448     -17.776 -19.815   0.716  1.00  0.00           O  
HETATM 3286  H1  SPC   448     -17.116 -20.158   0.046  1.00  0.00           H  
HETATM 3287  H2  SPC   448     -18.011 -18.868   0.497  1.00  0.00           H  
HETATM 3288  O   SPC   449     -28.464 -13.473 -25.389  1.00  0.00           O  
HETATM 3289  H1  SPC   449     -28.372 -13.588 -24.400  1.00  0.00           H  
HETATM 3290  H2  SPC   449     -27.581 -13.639 -25.828  1.00  0.00           H  
HETATM 3291  O   SPC   450     -15.819   6.194  -1.022  1.00  0.00           O  
HETATM 3292  H1  SPC   450     -15.789   6.869  -1.759  1.00  0.00           H  
HETATM 3293  H2  SPC   450     -15.485   6.609  -0.176  1.00  0.00           H  
HETATM 3294  O   SPC   451      -9.696   1.727  15.214  1.00  0.00           O  
HETATM 3295  H1  SPC   451     -10.375   1.857  14.492  1.00  0.00           H  
HETATM 3296  H2  SPC   451      -9.908   0.893  15.725  1.00  0.00           H  
HETATM 3297  O   SPC   452      18.980  16.994  17.650  1.00  0.00           O  
HETATM 3298  H1  SPC   452      19.312  17.863  18.018  1.00  0.00           H  
HETATM 3299  H2  SPC   452      19.741  16.349  17.579  1.00  0.00           H  
HETATM 3300  O   SPC   453      32.226  16.670   0.669  1.00  0.00           O  
HETATM 3301  H1  SPC   453      32.520  17.613   0.509  1.00  0.00           H  
HETATM 3302  H2  SPC   453      31.349  16.671   1.149  1.00  0.00           H  
HETATM 3303  O   SPC   454      11.937  32.699   5.028  1.00  0.00           O  
HETATM 3304  H1  SPC   454      12.899  32.961   4.940  1.00  0.00           H  
HETATM 3305  H2  SPC   454      11.868  31.704   5.095  1.00  0.00           H  
HETATM 3306  O   SPC   455      13.300  -6.992  -9.301  1.00  0.00           O  
HETATM 3307  H1  SPC   455      13.704  -7.830  -9.667  1.00  0.00           H  
HETATM 3308  H2  SPC   455      13.165  -6.335 -10.042  1.00  0.00           H  
HETATM 3309  O   SPC   456     -12.013 -14.632 -15.680  1.00  0.00           O  
HETATM 3310  H1  SPC   456     -12.276 -13.672 -15.588  1.00  0.00           H  
HETATM 3311  H2  SPC   456     -12.829 -15.186 -15.848  1.00  0.00           H  
HETATM 3312  O   SPC   457      -7.840 -11.748 -10.111  1.00  0.00           O  
HETATM 3313  H1  SPC   457      -8.446 -12.260  -9.503  1.00  0.00           H  
HETATM 3314  H2  SPC   457      -6.889 -11.993  -9.918  1.00  0.00           H  
HETATM 3315  O   SPC   458     -13.273   5.996 -20.054  1.00  0.00           O  
HETATM 3316  H1  SPC   458     -13.736   5.175 -19.720  1.00  0.00           H  
HETATM 3317  H2  SPC   458     -12.629   6.322 -19.362  1.00  0.00           H  
HETATM 3318  O   SPC   459      12.536 -11.207  -4.990  1.00  0.00           O  
HETATM 3319  H1  SPC   459      12.701 -12.077  -5.455  1.00  0.00           H  
HETATM 3320  H2  SPC   459      13.400 -10.713  -4.892  1.00  0.00           H  
HETATM 3321  O   SPC   460     -11.059 -26.374 -13.394  1.00  0.00           O  
HETATM 3322  H1  SPC   460     -11.815 -27.014 -13.257  1.00  0.00           H  
HETATM 3323  H2  SPC   460     -11.097 -26.009 -14.325  1.00  0.00           H  
HETATM 3324  O   SPC   461      43.499  36.518  20.530  1.00  0.00           O  
HETATM 3325  H1  SPC   461      43.547  37.373  20.013  1.00  0.00           H  
HETATM 3326  H2  SPC   461      43.586  36.714  21.507  1.00  0.00           H  
HETATM 3327  O   SPC   462      -1.953  -0.767  19.495  1.00  0.00           O  
HETATM 3328  H1  SPC   462      -2.365   0.121  19.291  1.00  0.00           H  
HETATM 3329  H2  SPC   462      -1.838  -1.284  18.647  1.00  0.00           H  
HETATM 3330  O   SPC   463       1.149 -25.991   1.470  1.00  0.00           O  
HETATM 3331  H1  SPC   463       1.095 -26.953   1.205  1.00  0.00           H  
HETATM 3332  H2  SPC   463       0.348 -25.504   1.122  1.00  0.00           H  
HETATM 3333  O   SPC   464       1.419  20.505  17.622  1.00  0.00           O  
HETATM 3334  H1  SPC   464       1.601  21.386  17.185  1.00  0.00           H  
HETATM 3335  H2  SPC   464       0.586  20.571  18.171  1.00  0.00           H  
HETATM 3336  O   SPC   465       9.920  12.014   6.334  1.00  0.00           O  
HETATM 3337  H1  SPC   465      10.510  12.810   6.201  1.00  0.00           H  
HETATM 3338  H2  SPC   465       9.437  11.809   5.482  1.00  0.00           H  
HETATM 3339  O   SPC   466      12.602  29.618   0.510  1.00  0.00           O  
HETATM 3340  H1  SPC   466      12.320  28.659   0.528  1.00  0.00           H  
HETATM 3341  H2  SPC   466      13.406  29.740   1.092  1.00  0.00           H  
HETATM 3342  O   SPC   467     -26.073 -10.267  -1.635  1.00  0.00           O  
HETATM 3343  H1  SPC   467     -26.087  -9.759  -0.774  1.00  0.00           H  
HETATM 3344  H2  SPC   467     -25.527  -9.768  -2.308  1.00  0.00           H  
HETATM 3345  O   SPC   468      19.989  21.870  20.094  1.00  0.00           O  
HETATM 3346  H1  SPC   468      20.538  22.183  20.870  1.00  0.00           H  
HETATM 3347  H2  SPC   468      19.028  21.818  20.366  1.00  0.00           H  
HETATM 3348  O   SPC   469      24.999  13.232   7.589  1.00  0.00           O  
HETATM 3349  H1  SPC   469      25.482  12.925   6.769  1.00  0.00           H  
HETATM 3350  H2  SPC   469      24.801  14.209   7.512  1.00  0.00           H  
HETATM 3351  O   SPC   470     -21.596   4.224  10.149  1.00  0.00           O  
HETATM 3352  H1  SPC   470     -20.617   4.333   9.982  1.00  0.00           H  
HETATM 3353  H2  SPC   470     -21.854   3.268  10.006  1.00  0.00           H  
HETATM 3354  O   SPC   471      15.912  15.512  26.116  1.00  0.00           O  
HETATM 3355  H1  SPC   471      15.342  16.234  25.724  1.00  0.00           H  
HETATM 3356  H2  SPC   471      16.399  15.037  25.383  1.00  0.00           H  
HETATM 3357  O   SPC   472     -10.593   5.492  14.391  1.00  0.00           O  
HETATM 3358  H1  SPC   472      -9.981   5.228  15.137  1.00  0.00           H  
HETATM 3359  H2  SPC   472     -10.316   5.025  13.552  1.00  0.00           H  
HETATM 3360  O   SPC   473     -21.279 -15.172  -6.758  1.00  0.00           O  
HETATM 3361  H1  SPC   473     -20.884 -16.091  -6.767  1.00  0.00           H  
HETATM 3362  H2  SPC   473     -20.548 -14.494  -6.838  1.00  0.00           H  
HETATM 3363  O   SPC   474       9.622 -18.837 -13.905  1.00  0.00           O  
HETATM 3364  H1  SPC   474       9.767 -19.684 -13.395  1.00  0.00           H  
HETATM 3365  H2  SPC   474       9.807 -18.995 -14.875  1.00  0.00           H  
HETATM 3366  O   SPC   475      17.016  -4.097  -2.495  1.00  0.00           O  
HETATM 3367  H1  SPC   475      16.082  -3.738  -2.525  1.00  0.00           H  
HETATM 3368  H2  SPC   475      17.344  -4.250  -3.427  1.00  0.00           H  
HETATM 3369  O   SPC   476      20.108  19.127   6.601  1.00  0.00           O  
HETATM 3370  H1  SPC   476      19.982  18.259   6.119  1.00  0.00           H  
HETATM 3371  H2  SPC   476      20.902  19.061   7.205  1.00  0.00           H  
HETATM 3372  O   SPC   477      13.707  -7.069  23.555  1.00  0.00           O  
HETATM 3373  H1  SPC   477      14.591  -6.847  23.966  1.00  0.00           H  
HETATM 3374  H2  SPC   477      13.317  -6.247  23.140  1.00  0.00           H  
HETATM 3375  O   SPC   478       7.100  -5.553 -11.024  1.00  0.00           O  
HETATM 3376  H1  SPC   478       7.249  -5.243 -10.085  1.00  0.00           H  
HETATM 3377  H2  SPC   478       7.963  -5.520 -11.527  1.00  0.00           H  
HETATM 3378  O   SPC   479      14.726   9.958  -4.082  1.00  0.00           O  
HETATM 3379  H1  SPC   479      15.117  10.501  -3.340  1.00  0.00           H  
HETATM 3380  H2  SPC   479      13.757  10.185  -4.186  1.00  0.00           H  
HETATM 3381  O   SPC   480       2.211  -0.892 -16.536  1.00  0.00           O  
HETATM 3382  H1  SPC   480       2.432  -0.199 -15.849  1.00  0.00           H  
HETATM 3383  H2  SPC   480       1.590  -1.567 -16.139  1.00  0.00           H  
HETATM 3384  O   SPC   481      -6.659  29.562   3.958  1.00  0.00           O  
HETATM 3385  H1  SPC   481      -7.655  29.493   4.019  1.00  0.00           H  
HETATM 3386  H2  SPC   481      -6.398  30.519   3.830  1.00  0.00           H  
HETATM 3387  O   SPC   482     -19.447  -4.370 -27.802  1.00  0.00           O  
HETATM 3388  H1  SPC   482     -18.848  -3.728 -27.324  1.00  0.00           H  
HETATM 3389  H2  SPC   482     -19.805  -3.938 -28.630  1.00  0.00           H  
HETATM 3390  O   SPC   483     -38.991 -13.782   5.337  1.00  0.00           O  
HETATM 3391  H1  SPC   483     -38.705 -14.014   6.267  1.00  0.00           H  
HETATM 3392  H2  SPC   483     -39.937 -14.074   5.196  1.00  0.00           H  
HETATM 3393  O   SPC   484     -26.898  -4.445 -17.245  1.00  0.00           O  
HETATM 3394  H1  SPC   484     -26.730  -5.046 -18.027  1.00  0.00           H  
HETATM 3395  H2  SPC   484     -26.092  -3.875 -17.084  1.00  0.00           H  
HETATM 3396  O   SPC   485     -17.379   1.633  16.526  1.00  0.00           O  
HETATM 3397  H1  SPC   485     -16.663   0.940  16.447  1.00  0.00           H  
HETATM 3398  H2  SPC   485     -17.352   2.233  15.726  1.00  0.00           H  
HETATM 3399  O   SPC   486      21.121   6.009  -4.933  1.00  0.00           O  
HETATM 3400  H1  SPC   486      22.034   5.663  -4.716  1.00  0.00           H  
HETATM 3401  H2  SPC   486      20.953   5.912  -5.915  1.00  0.00           H  
HETATM 3402  O   SPC   487      12.764  14.690  25.486  1.00  0.00           O  
HETATM 3403  H1  SPC   487      13.153  14.082  24.794  1.00  0.00           H  
HETATM 3404  H2  SPC   487      13.151  15.606  25.381  1.00  0.00           H  
HETATM 3405  O   SPC   488      -6.136   8.203  10.339  1.00  0.00           O  
HETATM 3406  H1  SPC   488      -5.242   8.154  10.783  1.00  0.00           H  
HETATM 3407  H2  SPC   488      -6.566   9.081  10.550  1.00  0.00           H  
HETATM 3408  O   SPC   489     -24.440  -1.163  -6.021  1.00  0.00           O  
HETATM 3409  H1  SPC   489     -24.379  -2.144  -6.207  1.00  0.00           H  
HETATM 3410  H2  SPC   489     -24.305  -0.653  -6.871  1.00  0.00           H  
HETATM 3411  O   SPC   490       2.501  35.904   7.192  1.00  0.00           O  
HETATM 3412  H1  SPC   490       3.462  36.139   7.048  1.00  0.00           H  
HETATM 3413  H2  SPC   490       2.023  35.900   6.314  1.00  0.00           H  
HETATM 3414  O   SPC   491     -23.042 -14.843 -25.419  1.00  0.00           O  
HETATM 3415  H1  SPC   491     -23.893 -14.441 -25.756  1.00  0.00           H  
HETATM 3416  H2  SPC   491     -23.060 -14.873 -24.419  1.00  0.00           H  
HETATM 3417  O   SPC   492     -16.463  11.863  10.288  1.00  0.00           O  
HETATM 3418  H1  SPC   492     -16.807  11.060   9.802  1.00  0.00           H  
HETATM 3419  H2  SPC   492     -15.575  11.652  10.695  1.00  0.00           H  
HETATM 3420  O   SPC   493     -25.172   4.851   2.011  1.00  0.00           O  
HETATM 3421  H1  SPC   493     -25.250   4.934   1.017  1.00  0.00           H  
HETATM 3422  H2  SPC   493     -24.213   4.946   2.279  1.00  0.00           H  
HETATM 3423  O   SPC   494      37.739  32.061  12.158  1.00  0.00           O  
HETATM 3424  H1  SPC   494      36.848  32.515  12.154  1.00  0.00           H  
HETATM 3425  H2  SPC   494      37.862  31.576  13.023  1.00  0.00           H  
HETATM 3426  O   SPC   495     -27.483 -15.550 -19.350  1.00  0.00           O  
HETATM 3427  H1  SPC   495     -28.421 -15.627 -19.013  1.00  0.00           H  
HETATM 3428  H2  SPC   495     -27.357 -16.165 -20.129  1.00  0.00           H  
HETATM 3429  O   SPC   496      29.547  11.945  10.763  1.00  0.00           O  
HETATM 3430  H1  SPC   496      30.020  12.332  11.555  1.00  0.00           H  
HETATM 3431  H2  SPC   496      28.584  12.214  10.786  1.00  0.00           H  
HETATM 3432  O   SPC   497     -30.306 -18.599 -14.214  1.00  0.00           O  
HETATM 3433  H1  SPC   497     -30.533 -18.891 -15.143  1.00  0.00           H  
HETATM 3434  H2  SPC   497     -29.387 -18.206 -14.203  1.00  0.00           H  
HETATM 3435  O   SPC   498      23.207  21.015  -0.205  1.00  0.00           O  
HETATM 3436  H1  SPC   498      22.931  20.276   0.410  1.00  0.00           H  
HETATM 3437  H2  SPC   498      22.841  21.883   0.132  1.00  0.00           H  
HETATM 3438  O   SPC   499      22.601  17.326  25.829  1.00  0.00           O  
HETATM 3439  H1  SPC   499      23.279  18.044  25.671  1.00  0.00           H  
HETATM 3440  H2  SPC   499      23.017  16.432  25.660  1.00  0.00           H  
HETATM 3441  O   SPC   500       1.426  23.270  -4.989  1.00  0.00           O  
HETATM 3442  H1  SPC   500       1.920  22.703  -5.649  1.00  0.00           H  
HETATM 3443  H2  SPC   500       0.515  23.479  -5.345  1.00  0.00           H  
HETATM 3444  O   SPC   501     -20.191  -4.498 -18.437  1.00  0.00           O  
HETATM 3445  H1  SPC   501     -19.374  -4.096 -18.025  1.00  0.00           H  
HETATM 3446  H2  SPC   501     -20.803  -4.823 -17.715  1.00  0.00           H  
HETATM 3447  O   SPC   502      -7.067 -27.975  -4.767  1.00  0.00           O  
HETATM 3448  H1  SPC   502      -6.723 -27.644  -3.888  1.00  0.00           H  
HETATM 3449  H2  SPC   502      -7.256 -28.955  -4.703  1.00  0.00           H  
HETATM 3450  O   SPC   503     -38.323  -8.533  10.907  1.00  0.00           O  
HETATM 3451  H1  SPC   503     -37.737  -8.390  11.705  1.00  0.00           H  
HETATM 3452  H2  SPC   503     -37.783  -8.928  10.164  1.00  0.00           H  
HETATM 3453  O   SPC   504     -26.266  -6.672 -19.034  1.00  0.00           O  
HETATM 3454  H1  SPC   504     -25.572  -6.614 -19.751  1.00  0.00           H  
HETATM 3455  H2  SPC   504     -25.993  -7.358 -18.360  1.00  0.00           H  
HETATM 3456  O   SPC   505      12.272   1.291 -16.845  1.00  0.00           O  
HETATM 3457  H1  SPC   505      11.729   2.080 -16.557  1.00  0.00           H  
HETATM 3458  H2  SPC   505      13.188   1.594 -17.106  1.00  0.00           H  
HETATM 3459  O   SPC   506      36.757  24.456  26.379  1.00  0.00           O  
HETATM 3460  H1  SPC   506      37.418  23.845  26.815  1.00  0.00           H  
HETATM 3461  H2  SPC   506      36.599  24.160  25.437  1.00  0.00           H  
HETATM 3462  O   SPC   507      16.270   2.959  -7.767  1.00  0.00           O  
HETATM 3463  H1  SPC   507      16.530   3.911  -7.609  1.00  0.00           H  
HETATM 3464  H2  SPC   507      17.059   2.366  -7.605  1.00  0.00           H  
HETATM 3465  O   SPC   508     -38.035 -11.152   4.869  1.00  0.00           O  
HETATM 3466  H1  SPC   508     -38.345 -12.083   5.060  1.00  0.00           H  
HETATM 3467  H2  SPC   508     -37.116 -11.180   4.476  1.00  0.00           H  
HETATM 3468  O   SPC   509      30.884   8.883  -1.832  1.00  0.00           O  
HETATM 3469  H1  SPC   509      30.683   9.273  -0.934  1.00  0.00           H  
HETATM 3470  H2  SPC   509      31.014   9.621  -2.495  1.00  0.00           H  
HETATM 3471  O   SPC   510      10.687 -14.460  12.892  1.00  0.00           O  
HETATM 3472  H1  SPC   510      10.964 -13.539  13.167  1.00  0.00           H  
HETATM 3473  H2  SPC   510      10.892 -15.104  13.628  1.00  0.00           H  
HETATM 3474  O   SPC   511     -11.083 -18.966  -1.117  1.00  0.00           O  
HETATM 3475  H1  SPC   511     -11.831 -19.624  -1.033  1.00  0.00           H  
HETATM 3476  H2  SPC   511     -11.258 -18.361  -1.894  1.00  0.00           H  
HETATM 3477  O   SPC   512      31.601  21.710   1.079  1.00  0.00           O  
HETATM 3478  H1  SPC   512      31.084  22.055   0.295  1.00  0.00           H  
HETATM 3479  H2  SPC   512      31.027  21.083   1.606  1.00  0.00           H  
HETATM 3480  O   SPC   513     -35.089 -12.967  -9.024  1.00  0.00           O  
HETATM 3481  H1  SPC   513     -36.003 -13.244  -8.727  1.00  0.00           H  
HETATM 3482  H2  SPC   513     -34.781 -13.568  -9.761  1.00  0.00           H  
HETATM 3483  O   SPC   514       3.848  28.987  11.396  1.00  0.00           O  
HETATM 3484  H1  SPC   514       3.517  28.096  11.707  1.00  0.00           H  
HETATM 3485  H2  SPC   514       4.283  29.465  12.159  1.00  0.00           H  
HETATM 3486  O   SPC   515      44.050  23.807  14.691  1.00  0.00           O  
HETATM 3487  H1  SPC   515      44.269  24.137  15.610  1.00  0.00           H  
HETATM 3488  H2  SPC   515      43.079  23.959  14.505  1.00  0.00           H  
HETATM 3489  O   SPC   516      22.067   9.946   1.610  1.00  0.00           O  
HETATM 3490  H1  SPC   516      21.114   9.901   1.310  1.00  0.00           H  
HETATM 3491  H2  SPC   516      22.480   9.038   1.546  1.00  0.00           H  
HETATM 3492  O   SPC   517       0.885 -33.493   0.765  1.00  0.00           O  
HETATM 3493  H1  SPC   517      -0.113 -33.555   0.767  1.00  0.00           H  
HETATM 3494  H2  SPC   517       1.191 -33.059  -0.082  1.00  0.00           H  
HETATM 3495  O   SPC   518      -5.935  13.648  -5.171  1.00  0.00           O  
HETATM 3496  H1  SPC   518      -6.693  14.284  -5.314  1.00  0.00           H  
HETATM 3497  H2  SPC   518      -6.196  12.965  -4.488  1.00  0.00           H  
HETATM 3498  O   SPC   519     -24.579 -10.879  10.022  1.00  0.00           O  
HETATM 3499  H1  SPC   519     -24.559 -11.876   9.947  1.00  0.00           H  
HETATM 3500  H2  SPC   519     -25.056 -10.496   9.231  1.00  0.00           H  
HETATM 3501  O   SPC   520      25.921  14.686  -4.106  1.00  0.00           O  
HETATM 3502  H1  SPC   520      26.440  13.907  -4.458  1.00  0.00           H  
HETATM 3503  H2  SPC   520      25.637  15.269  -4.868  1.00  0.00           H  
HETATM 3504  O   SPC   521     -36.037  -7.759  -1.415  1.00  0.00           O  
HETATM 3505  H1  SPC   521     -36.888  -7.892  -0.906  1.00  0.00           H  
HETATM 3506  H2  SPC   521     -36.056  -6.868  -1.869  1.00  0.00           H  
HETATM 3507  O   SPC   522       5.192 -25.167  -2.545  1.00  0.00           O  
HETATM 3508  H1  SPC   522       5.856 -25.909  -2.640  1.00  0.00           H  
HETATM 3509  H2  SPC   522       5.628 -24.384  -2.102  1.00  0.00           H  
HETATM 3510  O   SPC   523     -25.655  -1.160  19.894  1.00  0.00           O  
HETATM 3511  H1  SPC   523     -25.401  -0.724  19.030  1.00  0.00           H  
HETATM 3512  H2  SPC   523     -25.119  -1.995  20.016  1.00  0.00           H  
HETATM 3513  O   SPC   524     -36.111 -26.915 -13.041  1.00  0.00           O  
HETATM 3514  H1  SPC   524     -35.275 -26.565 -13.462  1.00  0.00           H  
HETATM 3515  H2  SPC   524     -36.730 -26.154 -12.845  1.00  0.00           H  
HETATM 3516  O   SPC   525     -11.851  13.950 -13.836  1.00  0.00           O  
HETATM 3517  H1  SPC   525     -10.929  13.588 -13.703  1.00  0.00           H  
HETATM 3518  H2  SPC   525     -12.509  13.374 -13.351  1.00  0.00           H  
HETATM 3519  O   SPC   526      32.902  11.763  -1.858  1.00  0.00           O  
HETATM 3520  H1  SPC   526      33.743  11.764  -2.399  1.00  0.00           H  
HETATM 3521  H2  SPC   526      32.788  12.653  -1.416  1.00  0.00           H  
HETATM 3522  O   SPC   527      -1.132 -24.615   2.112  1.00  0.00           O  
HETATM 3523  H1  SPC   527      -1.582 -24.652   1.220  1.00  0.00           H  
HETATM 3524  H2  SPC   527      -0.778 -23.693   2.269  1.00  0.00           H  
HETATM 3525  O   SPC   528       0.172 -34.430  -3.493  1.00  0.00           O  
HETATM 3526  H1  SPC   528       0.826 -33.694  -3.669  1.00  0.00           H  
HETATM 3527  H2  SPC   528       0.295 -35.153  -4.172  1.00  0.00           H  
HETATM 3528  O   SPC   529      -4.142  29.660  -6.642  1.00  0.00           O  
HETATM 3529  H1  SPC   529      -4.447  28.709  -6.594  1.00  0.00           H  
HETATM 3530  H2  SPC   529      -4.886  30.232  -6.987  1.00  0.00           H  
HETATM 3531  O   SPC   530      36.168  19.160  29.540  1.00  0.00           O  
HETATM 3532  H1  SPC   530      37.015  18.672  29.752  1.00  0.00           H  
HETATM 3533  H2  SPC   530      36.357  20.140  29.471  1.00  0.00           H  
HETATM 3534  O   SPC   531     -29.242 -13.224 -28.499  1.00  0.00           O  
HETATM 3535  H1  SPC   531     -28.822 -12.915 -27.646  1.00  0.00           H  
HETATM 3536  H2  SPC   531     -28.745 -12.834 -29.275  1.00  0.00           H  
HETATM 3537  O   SPC   532       6.736  26.856  -4.026  1.00  0.00           O  
HETATM 3538  H1  SPC   532       6.125  26.370  -3.401  1.00  0.00           H  
HETATM 3539  H2  SPC   532       6.905  27.778  -3.677  1.00  0.00           H  
HETATM 3540  O   SPC   533       5.514  -4.962  17.269  1.00  0.00           O  
HETATM 3541  H1  SPC   533       4.851  -4.956  16.520  1.00  0.00           H  
HETATM 3542  H2  SPC   533       6.352  -4.502  16.975  1.00  0.00           H  
HETATM 3543  O   SPC   534      26.351   6.042  19.217  1.00  0.00           O  
HETATM 3544  H1  SPC   534      26.166   5.226  19.764  1.00  0.00           H  
HETATM 3545  H2  SPC   534      27.205   6.463  19.524  1.00  0.00           H  
HETATM 3546  O   SPC   535      31.969  34.172  13.066  1.00  0.00           O  
HETATM 3547  H1  SPC   535      31.375  33.651  12.453  1.00  0.00           H  
HETATM 3548  H2  SPC   535      32.909  33.840  12.981  1.00  0.00           H  
HETATM 3549  O   SPC   536     -11.528  20.269  -6.189  1.00  0.00           O  
HETATM 3550  H1  SPC   536     -11.758  19.717  -6.990  1.00  0.00           H  
HETATM 3551  H2  SPC   536     -11.493  21.234  -6.448  1.00  0.00           H  
HETATM 3552  O   SPC   537     -22.972 -15.193 -16.946  1.00  0.00           O  
HETATM 3553  H1  SPC   537     -23.724 -14.792 -16.424  1.00  0.00           H  
HETATM 3554  H2  SPC   537     -22.257 -15.500 -16.318  1.00  0.00           H  
HETATM 3555  O   SPC   538      -0.615  16.853  11.504  1.00  0.00           O  
HETATM 3556  H1  SPC   538       0.254  16.572  11.095  1.00  0.00           H  
HETATM 3557  H2  SPC   538      -1.021  16.079  11.990  1.00  0.00           H  
HETATM 3558  O   SPC   539     -50.815 -34.815 -22.509  1.00  0.00           O  
HETATM 3559  H1  SPC   539     -50.705 -34.015 -23.099  1.00  0.00           H  
HETATM 3560  H2  SPC   539     -50.717 -35.647 -23.055  1.00  0.00           H  
HETATM 3561  O   SPC   540      25.131  -0.499  18.940  1.00  0.00           O  
HETATM 3562  H1  SPC   540      24.489  -0.608  19.698  1.00  0.00           H  
HETATM 3563  H2  SPC   540      24.953  -1.199  18.249  1.00  0.00           H  
HETATM 3564  O   SPC   541      -3.496   5.802  21.693  1.00  0.00           O  
HETATM 3565  H1  SPC   541      -2.916   5.076  21.323  1.00  0.00           H  
HETATM 3566  H2  SPC   541      -3.030   6.681  21.599  1.00  0.00           H  
HETATM 3567  O   SPC   542     -13.866 -11.301   2.761  1.00  0.00           O  
HETATM 3568  H1  SPC   542     -13.287 -11.656   3.495  1.00  0.00           H  
HETATM 3569  H2  SPC   542     -13.466 -11.540   1.876  1.00  0.00           H  
HETATM 3570  O   SPC   543      22.152  18.224   8.207  1.00  0.00           O  
HETATM 3571  H1  SPC   543      22.348  18.153   9.185  1.00  0.00           H  
HETATM 3572  H2  SPC   543      22.899  18.707   7.752  1.00  0.00           H  
HETATM 3573  O   SPC   544      22.396  34.730  14.898  1.00  0.00           O  
HETATM 3574  H1  SPC   544      22.445  35.509  15.523  1.00  0.00           H  
HETATM 3575  H2  SPC   544      21.800  34.027  15.287  1.00  0.00           H  
HETATM 3576  O   SPC   545     -21.652   0.751  15.343  1.00  0.00           O  
HETATM 3577  H1  SPC   545     -22.383   0.903  16.008  1.00  0.00           H  
HETATM 3578  H2  SPC   545     -20.870   0.326  15.798  1.00  0.00           H  
HETATM 3579  O   SPC   546     -20.043  -4.882 -22.974  1.00  0.00           O  
HETATM 3580  H1  SPC   546     -20.151  -4.995 -23.961  1.00  0.00           H  
HETATM 3581  H2  SPC   546     -20.647  -4.153 -22.654  1.00  0.00           H  
HETATM 3582  O   SPC   547       8.822  24.750  -1.002  1.00  0.00           O  
HETATM 3583  H1  SPC   547       8.554  24.399  -1.899  1.00  0.00           H  
HETATM 3584  H2  SPC   547       8.052  25.239  -0.591  1.00  0.00           H  
HETATM 3585  O   SPC   548      39.368  29.897  25.167  1.00  0.00           O  
HETATM 3586  H1  SPC   548      39.220  30.774  25.624  1.00  0.00           H  
HETATM 3587  H2  SPC   548      39.283  30.018  24.178  1.00  0.00           H  
HETATM 3588  O   SPC   549      -7.069 -38.518  -9.871  1.00  0.00           O  
HETATM 3589  H1  SPC   549      -6.674 -38.091  -9.057  1.00  0.00           H  
HETATM 3590  H2  SPC   549      -7.740 -39.205  -9.594  1.00  0.00           H  
HETATM 3591  O   SPC   550       4.728  18.151 -12.969  1.00  0.00           O  
HETATM 3592  H1  SPC   550       5.706  18.223 -13.163  1.00  0.00           H  
HETATM 3593  H2  SPC   550       4.428  18.957 -12.460  1.00  0.00           H  
HETATM 3594  O   SPC   551       1.591  -9.167  15.788  1.00  0.00           O  
HETATM 3595  H1  SPC   551       2.041  -8.940  16.652  1.00  0.00           H  
HETATM 3596  H2  SPC   551       0.668  -9.504  15.971  1.00  0.00           H  
HETATM 3597  O   SPC   552     -10.160 -29.111   0.178  1.00  0.00           O  
HETATM 3598  H1  SPC   552     -10.535 -29.092   1.105  1.00  0.00           H  
HETATM 3599  H2  SPC   552      -9.969 -30.057  -0.085  1.00  0.00           H  
HETATM 3600  O   SPC   553     -12.831  -2.958  13.158  1.00  0.00           O  
HETATM 3601  H1  SPC   553     -13.373  -3.491  12.508  1.00  0.00           H  
HETATM 3602  H2  SPC   553     -13.381  -2.762  13.970  1.00  0.00           H  
HETATM 3603  O   SPC   554     -17.777 -14.360  13.008  1.00  0.00           O  
HETATM 3604  H1  SPC   554     -17.663 -15.329  13.229  1.00  0.00           H  
HETATM 3605  H2  SPC   554     -17.745 -13.821  13.850  1.00  0.00           H  
HETATM 3606  O   SPC   555     -24.467   4.802  -0.786  1.00  0.00           O  
HETATM 3607  H1  SPC   555     -24.268   3.857  -1.048  1.00  0.00           H  
HETATM 3608  H2  SPC   555     -23.625   5.249  -0.486  1.00  0.00           H  
HETATM 3609  O   SPC   556      -8.246  -0.604   9.699  1.00  0.00           O  
HETATM 3610  H1  SPC   556      -8.089  -1.207   8.917  1.00  0.00           H  
HETATM 3611  H2  SPC   556      -9.018   0.002   9.505  1.00  0.00           H  
HETATM 3612  O   SPC   557      26.395  11.445  17.756  1.00  0.00           O  
HETATM 3613  H1  SPC   557      26.252  10.626  18.311  1.00  0.00           H  
HETATM 3614  H2  SPC   557      25.635  12.080  17.898  1.00  0.00           H  
HETATM 3615  O   SPC   558     -16.744  10.198  13.170  1.00  0.00           O  
HETATM 3616  H1  SPC   558     -15.939  10.179  12.576  1.00  0.00           H  
HETATM 3617  H2  SPC   558     -16.881  11.126  13.516  1.00  0.00           H  
HETATM 3618  O   SPC   559     -32.227 -23.775 -24.553  1.00  0.00           O  
HETATM 3619  H1  SPC   559     -32.899 -23.330 -25.146  1.00  0.00           H  
HETATM 3620  H2  SPC   559     -31.310 -23.456 -24.792  1.00  0.00           H  
HETATM 3621  O   SPC   560       5.745 -22.510  -1.668  1.00  0.00           O  
HETATM 3622  H1  SPC   560       6.556 -21.933  -1.772  1.00  0.00           H  
HETATM 3623  H2  SPC   560       5.285 -22.287  -0.808  1.00  0.00           H  
HETATM 3624  O   SPC   561      12.144 -18.526 -10.269  1.00  0.00           O  
HETATM 3625  H1  SPC   561      12.765 -18.002  -9.684  1.00  0.00           H  
HETATM 3626  H2  SPC   561      11.815 -17.943 -11.011  1.00  0.00           H  
HETATM 3627  O   SPC   562      30.952   7.987  17.037  1.00  0.00           O  
HETATM 3628  H1  SPC   562      30.339   8.707  17.364  1.00  0.00           H  
HETATM 3629  H2  SPC   562      30.724   7.760  16.090  1.00  0.00           H  
HETATM 3630  O   SPC   563       3.479  32.721   7.477  1.00  0.00           O  
HETATM 3631  H1  SPC   563       2.981  33.583   7.573  1.00  0.00           H  
HETATM 3632  H2  SPC   563       3.322  32.154   8.286  1.00  0.00           H  
HETATM 3633  O   SPC   564      -1.498 -29.217  -4.910  1.00  0.00           O  
HETATM 3634  H1  SPC   564      -1.664 -28.659  -5.723  1.00  0.00           H  
HETATM 3635  H2  SPC   564      -1.601 -28.651  -4.091  1.00  0.00           H  
HETATM 3636  O   SPC   565      -3.259 -23.769  -1.964  1.00  0.00           O  
HETATM 3637  H1  SPC   565      -2.668 -23.064  -2.357  1.00  0.00           H  
HETATM 3638  H2  SPC   565      -3.826 -24.167  -2.685  1.00  0.00           H  
HETATM 3639  O   SPC   566      33.144   6.322   1.697  1.00  0.00           O  
HETATM 3640  H1  SPC   566      32.345   6.792   1.322  1.00  0.00           H  
HETATM 3641  H2  SPC   566      33.408   5.574   1.087  1.00  0.00           H  
HETATM 3642  O   SPC   567       1.819   0.977  18.049  1.00  0.00           O  
HETATM 3643  H1  SPC   567       1.817   0.495  17.173  1.00  0.00           H  
HETATM 3644  H2  SPC   567       1.303   0.448  18.723  1.00  0.00           H  
HETATM 3645  O   SPC   568      18.432 -18.895  -8.653  1.00  0.00           O  
HETATM 3646  H1  SPC   568      19.009 -18.655  -7.872  1.00  0.00           H  
HETATM 3647  H2  SPC   568      17.704 -19.511  -8.352  1.00  0.00           H  
HETATM 3648  O   SPC   569       9.756   4.767  22.198  1.00  0.00           O  
HETATM 3649  H1  SPC   569       9.448   4.331  23.044  1.00  0.00           H  
HETATM 3650  H2  SPC   569       9.929   5.737  22.367  1.00  0.00           H  
HETATM 3651  O   SPC   570      23.752  11.053 -11.110  1.00  0.00           O  
HETATM 3652  H1  SPC   570      23.930  10.653 -10.211  1.00  0.00           H  
HETATM 3653  H2  SPC   570      22.906  10.673 -11.483  1.00  0.00           H  
HETATM 3654  O   SPC   571      23.273  -3.910  -3.323  1.00  0.00           O  
HETATM 3655  H1  SPC   571      23.174  -4.903  -3.261  1.00  0.00           H  
HETATM 3656  H2  SPC   571      22.395  -3.503  -3.575  1.00  0.00           H  
HETATM 3657  O   SPC   572     -36.151 -30.716 -14.690  1.00  0.00           O  
HETATM 3658  H1  SPC   572     -36.043 -30.754 -13.697  1.00  0.00           H  
HETATM 3659  H2  SPC   572     -36.868 -31.353 -14.972  1.00  0.00           H  
HETATM 3660  O   SPC   573      27.211  37.843  15.451  1.00  0.00           O  
HETATM 3661  H1  SPC   573      26.747  37.851  16.337  1.00  0.00           H  
HETATM 3662  H2  SPC   573      26.860  38.588  14.884  1.00  0.00           H  
HETATM 3663  O   SPC   574     -14.158 -19.469   9.085  1.00  0.00           O  
HETATM 3664  H1  SPC   574     -14.836 -19.681   8.382  1.00  0.00           H  
HETATM 3665  H2  SPC   574     -13.339 -20.023   8.936  1.00  0.00           H  
HETATM 3666  O   SPC   575      11.342 -25.612  -8.429  1.00  0.00           O  
HETATM 3667  H1  SPC   575      12.186 -25.088  -8.548  1.00  0.00           H  
HETATM 3668  H2  SPC   575      10.556 -25.000  -8.508  1.00  0.00           H  
HETATM 3669  O   SPC   576      21.126  13.078  -4.193  1.00  0.00           O  
HETATM 3670  H1  SPC   576      21.926  13.570  -3.852  1.00  0.00           H  
HETATM 3671  H2  SPC   576      20.960  12.275  -3.620  1.00  0.00           H  
HETATM 3672  O   SPC   577       4.002  33.210  11.956  1.00  0.00           O  
HETATM 3673  H1  SPC   577       4.606  32.634  11.405  1.00  0.00           H  
HETATM 3674  H2  SPC   577       4.232  33.106  12.923  1.00  0.00           H  
HETATM 3675  O   SPC   578      -7.321  -5.490 -21.534  1.00  0.00           O  
HETATM 3676  H1  SPC   578      -6.752  -5.905 -20.824  1.00  0.00           H  
HETATM 3677  H2  SPC   578      -7.687  -4.621 -21.203  1.00  0.00           H  
HETATM 3678  O   SPC   579       1.224  -6.728  28.339  1.00  0.00           O  
HETATM 3679  H1  SPC   579       1.628  -5.861  28.632  1.00  0.00           H  
HETATM 3680  H2  SPC   579       1.337  -7.409  29.062  1.00  0.00           H  
HETATM 3681  O   SPC   580      36.230  18.595  10.993  1.00  0.00           O  
HETATM 3682  H1  SPC   580      36.807  18.094  11.637  1.00  0.00           H  
HETATM 3683  H2  SPC   580      35.903  17.972  10.283  1.00  0.00           H  
HETATM 3684  O   SPC   581       1.558   4.454  23.387  1.00  0.00           O  
HETATM 3685  H1  SPC   581       0.691   4.341  23.871  1.00  0.00           H  
HETATM 3686  H2  SPC   581       1.542   5.309  22.868  1.00  0.00           H  
HETATM 3687  O   SPC   582     -19.564  -4.345   9.921  1.00  0.00           O  
HETATM 3688  H1  SPC   582     -20.328  -3.700   9.937  1.00  0.00           H  
HETATM 3689  H2  SPC   582     -19.768  -5.118  10.522  1.00  0.00           H  
HETATM 3690  O   SPC   583     -11.812 -24.958  -7.910  1.00  0.00           O  
HETATM 3691  H1  SPC   583     -11.757 -25.766  -7.323  1.00  0.00           H  
HETATM 3692  H2  SPC   583     -11.532 -25.201  -8.839  1.00  0.00           H  
HETATM 3693  O   SPC   584     -29.444  -2.644  -9.228  1.00  0.00           O  
HETATM 3694  H1  SPC   584     -29.312  -2.886 -10.189  1.00  0.00           H  
HETATM 3695  H2  SPC   584     -28.982  -1.779  -9.035  1.00  0.00           H  
HETATM 3696  O   SPC   585      19.875  18.858  12.197  1.00  0.00           O  
HETATM 3697  H1  SPC   585      19.927  18.077  12.820  1.00  0.00           H  
HETATM 3698  H2  SPC   585      18.995  18.847  11.723  1.00  0.00           H  
HETATM 3699  O   SPC   586      -4.244  33.324  -3.397  1.00  0.00           O  
HETATM 3700  H1  SPC   586      -3.413  33.722  -3.785  1.00  0.00           H  
HETATM 3701  H2  SPC   586      -4.045  32.408  -3.050  1.00  0.00           H  
HETATM 3702  O   SPC   587      33.494  13.372   1.478  1.00  0.00           O  
HETATM 3703  H1  SPC   587      32.790  13.597   0.806  1.00  0.00           H  
HETATM 3704  H2  SPC   587      34.350  13.159   1.006  1.00  0.00           H  
HETATM 3705  O   SPC   588      13.778   4.162  30.443  1.00  0.00           O  
HETATM 3706  H1  SPC   588      14.279   3.330  30.204  1.00  0.00           H  
HETATM 3707  H2  SPC   588      13.990   4.881  29.780  1.00  0.00           H  
HETATM 3708  O   SPC   589      11.719  11.275 -17.961  1.00  0.00           O  
HETATM 3709  H1  SPC   589      11.448  10.903 -17.074  1.00  0.00           H  
HETATM 3710  H2  SPC   589      12.717  11.318 -18.014  1.00  0.00           H  
HETATM 3711  O   SPC   590      -8.125 -16.844 -14.690  1.00  0.00           O  
HETATM 3712  H1  SPC   590      -8.430 -16.130 -15.319  1.00  0.00           H  
HETATM 3713  H2  SPC   590      -7.804 -16.425 -13.841  1.00  0.00           H  
HETATM 3714  O   SPC   591      28.137   9.307  -9.288  1.00  0.00           O  
HETATM 3715  H1  SPC   591      28.236   9.616 -10.234  1.00  0.00           H  
HETATM 3716  H2  SPC   591      28.992   8.887  -8.984  1.00  0.00           H  
HETATM 3717  O   SPC   592     -31.196 -15.364 -28.464  1.00  0.00           O  
HETATM 3718  H1  SPC   592     -32.022 -15.169 -27.936  1.00  0.00           H  
HETATM 3719  H2  SPC   592     -30.567 -14.590 -28.396  1.00  0.00           H  
HETATM 3720  O   SPC   593      -9.649 -28.666 -10.132  1.00  0.00           O  
HETATM 3721  H1  SPC   593      -9.176 -28.892 -10.983  1.00  0.00           H  
HETATM 3722  H2  SPC   593     -10.226 -29.435  -9.856  1.00  0.00           H  
HETATM 3723  O   SPC   594     -38.075 -13.848  -9.124  1.00  0.00           O  
HETATM 3724  H1  SPC   594     -38.649 -13.991  -9.930  1.00  0.00           H  
HETATM 3725  H2  SPC   594     -38.170 -12.903  -8.811  1.00  0.00           H  
HETATM 3726  O   SPC   595       2.504 -24.378  -1.816  1.00  0.00           O  
HETATM 3727  H1  SPC   595       2.786 -23.837  -1.024  1.00  0.00           H  
HETATM 3728  H2  SPC   595       3.314 -24.692  -2.311  1.00  0.00           H  
HETATM 3729  O   SPC   596      20.016  -1.895   2.829  1.00  0.00           O  
HETATM 3730  H1  SPC   596      20.433  -1.180   3.391  1.00  0.00           H  
HETATM 3731  H2  SPC   596      19.498  -1.473   2.085  1.00  0.00           H  
HETATM 3732  O   SPC   597      -9.628 -15.908  -9.857  1.00  0.00           O  
HETATM 3733  H1  SPC   597     -10.613 -15.936 -10.023  1.00  0.00           H  
HETATM 3734  H2  SPC   597      -9.163 -15.561 -10.672  1.00  0.00           H  
HETATM 3735  O   SPC   598     -29.303 -11.503   2.820  1.00  0.00           O  
HETATM 3736  H1  SPC   598     -29.326 -11.633   3.811  1.00  0.00           H  
HETATM 3737  H2  SPC   598     -28.816 -12.266   2.395  1.00  0.00           H  
HETATM 3738  O   SPC   599       4.617 -24.257   3.804  1.00  0.00           O  
HETATM 3739  H1  SPC   599       5.343 -24.773   3.349  1.00  0.00           H  
HETATM 3740  H2  SPC   599       3.731 -24.667   3.587  1.00  0.00           H  
HETATM 3741  O   SPC   600      -8.453 -36.585 -11.434  1.00  0.00           O  
HETATM 3742  H1  SPC   600      -7.967 -37.308 -10.944  1.00  0.00           H  
HETATM 3743  H2  SPC   600      -8.220 -35.698 -11.036  1.00  0.00           H  
HETATM 3744  O   SPC   601      -7.223  -3.728 -24.362  1.00  0.00           O  
HETATM 3745  H1  SPC   601      -6.835  -4.404 -23.736  1.00  0.00           H  
HETATM 3746  H2  SPC   601      -6.893  -2.816 -24.115  1.00  0.00           H  
HETATM 3747  O   SPC   602      10.703  -5.546  -3.683  1.00  0.00           O  
HETATM 3748  H1  SPC   602      10.649  -5.686  -2.694  1.00  0.00           H  
HETATM 3749  H2  SPC   602      11.624  -5.770  -4.001  1.00  0.00           H  
HETATM 3750  O   SPC   603      -9.155  -2.483  19.090  1.00  0.00           O  
HETATM 3751  H1  SPC   603      -9.280  -3.239  19.732  1.00  0.00           H  
HETATM 3752  H2  SPC   603      -9.990  -2.359  18.555  1.00  0.00           H  
HETATM 3753  O   SPC   604       8.350 -19.925  15.682  1.00  0.00           O  
HETATM 3754  H1  SPC   604       8.976 -20.177  14.943  1.00  0.00           H  
HETATM 3755  H2  SPC   604       7.748 -20.697  15.886  1.00  0.00           H  
HETATM 3756  O   SPC   605     -34.043 -28.193  -9.923  1.00  0.00           O  
HETATM 3757  H1  SPC   605     -33.608 -27.994 -10.801  1.00  0.00           H  
HETATM 3758  H2  SPC   605     -35.007 -27.933  -9.962  1.00  0.00           H  
HETATM 3759  O   SPC   606      25.344   7.490  12.568  1.00  0.00           O  
HETATM 3760  H1  SPC   606      24.801   7.692  11.754  1.00  0.00           H  
HETATM 3761  H2  SPC   606      25.333   6.505  12.740  1.00  0.00           H  
HETATM 3762  O   SPC   607     -19.031   8.968  13.944  1.00  0.00           O  
HETATM 3763  H1  SPC   607     -18.087   9.243  13.759  1.00  0.00           H  
HETATM 3764  H2  SPC   607     -19.055   8.390  14.760  1.00  0.00           H  
HETATM 3765  O   SPC   608      30.604  20.924   8.552  1.00  0.00           O  
HETATM 3766  H1  SPC   608      31.601  20.973   8.499  1.00  0.00           H  
HETATM 3767  H2  SPC   608      30.210  21.789   8.240  1.00  0.00           H  
HETATM 3768  O   SPC   609     -18.173  12.410  -7.850  1.00  0.00           O  
HETATM 3769  H1  SPC   609     -17.233  12.731  -7.734  1.00  0.00           H  
HETATM 3770  H2  SPC   609     -18.803  13.064  -7.431  1.00  0.00           H  
HETATM 3771  O   SPC   610     -14.492  15.371   3.698  1.00  0.00           O  
HETATM 3772  H1  SPC   610     -15.080  15.306   4.505  1.00  0.00           H  
HETATM 3773  H2  SPC   610     -13.698  14.776   3.816  1.00  0.00           H  
HETATM 3774  O   SPC   611     -23.200  -6.828   0.059  1.00  0.00           O  
HETATM 3775  H1  SPC   611     -22.647  -7.159   0.824  1.00  0.00           H  
HETATM 3776  H2  SPC   611     -23.567  -5.924   0.280  1.00  0.00           H  
HETATM 3777  O   SPC   612     -25.928 -10.066 -20.182  1.00  0.00           O  
HETATM 3778  H1  SPC   612     -26.792  -9.564 -20.232  1.00  0.00           H  
HETATM 3779  H2  SPC   612     -25.317  -9.751 -20.908  1.00  0.00           H  
HETATM 3780  O   SPC   613     -30.454  -9.749 -29.236  1.00  0.00           O  
HETATM 3781  H1  SPC   613     -30.114  -8.996 -29.798  1.00  0.00           H  
HETATM 3782  H2  SPC   613     -29.727 -10.064 -28.625  1.00  0.00           H  
HETATM 3783  O   SPC   614     -40.514 -22.247 -22.104  1.00  0.00           O  
HETATM 3784  H1  SPC   614     -40.848 -21.311 -22.219  1.00  0.00           H  
HETATM 3785  H2  SPC   614     -39.727 -22.246 -21.487  1.00  0.00           H  
HETATM 3786  O   SPC   615      39.983  24.790  19.752  1.00  0.00           O  
HETATM 3787  H1  SPC   615      39.737  25.046  20.687  1.00  0.00           H  
HETATM 3788  H2  SPC   615      40.774  24.179  19.770  1.00  0.00           H  
HETATM 3789  O   SPC   616      27.739  -3.360   1.285  1.00  0.00           O  
HETATM 3790  H1  SPC   616      27.699  -2.700   0.535  1.00  0.00           H  
HETATM 3791  H2  SPC   616      27.641  -2.880   2.157  1.00  0.00           H  
HETATM 3792  O   SPC   617     -13.122  -9.521  13.128  1.00  0.00           O  
HETATM 3793  H1  SPC   617     -12.891 -10.441  12.812  1.00  0.00           H  
HETATM 3794  H2  SPC   617     -14.090  -9.341  12.953  1.00  0.00           H  
HETATM 3795  O   SPC   618      -8.628 -15.005   2.208  1.00  0.00           O  
HETATM 3796  H1  SPC   618      -8.113 -14.462   2.871  1.00  0.00           H  
HETATM 3797  H2  SPC   618      -8.515 -15.977   2.414  1.00  0.00           H  
HETATM 3798  O   SPC   619      16.910  -4.195  29.619  1.00  0.00           O  
HETATM 3799  H1  SPC   619      17.410  -4.498  28.807  1.00  0.00           H  
HETATM 3800  H2  SPC   619      17.094  -4.820  30.377  1.00  0.00           H  
HETATM 3801  O   SPC   620       9.507 -14.819  22.194  1.00  0.00           O  
HETATM 3802  H1  SPC   620       9.276 -14.169  22.918  1.00  0.00           H  
HETATM 3803  H2  SPC   620      10.477 -14.734  21.968  1.00  0.00           H  
HETATM 3804  O   SPC   621      -5.796   7.339  22.427  1.00  0.00           O  
HETATM 3805  H1  SPC   621      -5.360   8.118  22.877  1.00  0.00           H  
HETATM 3806  H2  SPC   621      -5.094   6.700  22.112  1.00  0.00           H  
HETATM 3807  O   SPC   622      23.500  19.389  -6.263  1.00  0.00           O  
HETATM 3808  H1  SPC   622      24.313  19.962  -6.362  1.00  0.00           H  
HETATM 3809  H2  SPC   622      22.816  19.661  -6.939  1.00  0.00           H  
HETATM 3810  O   SPC   623     -30.446 -30.564 -10.187  1.00  0.00           O  
HETATM 3811  H1  SPC   623     -30.095 -31.500 -10.221  1.00  0.00           H  
HETATM 3812  H2  SPC   623     -29.721 -29.927 -10.449  1.00  0.00           H  
HETATM 3813  O   SPC   624      11.976 -14.067  21.570  1.00  0.00           O  
HETATM 3814  H1  SPC   624      12.625 -14.330  20.856  1.00  0.00           H  
HETATM 3815  H2  SPC   624      11.706 -13.113  21.439  1.00  0.00           H  
HETATM 3816  O   SPC   625      17.999  -5.016  32.053  1.00  0.00           O  
HETATM 3817  H1  SPC   625      18.603  -4.258  32.300  1.00  0.00           H  
HETATM 3818  H2  SPC   625      18.300  -5.847  32.521  1.00  0.00           H  
HETATM 3819  O   SPC   626     -10.634   6.565 -26.890  1.00  0.00           O  
HETATM 3820  H1  SPC   626      -9.639   6.535 -26.980  1.00  0.00           H  
HETATM 3821  H2  SPC   626     -11.038   6.867 -27.753  1.00  0.00           H  
HETATM 3822  O   SPC   627      22.465  37.716  13.846  1.00  0.00           O  
HETATM 3823  H1  SPC   627      22.137  37.849  14.781  1.00  0.00           H  
HETATM 3824  H2  SPC   627      22.764  36.769  13.729  1.00  0.00           H  
HETATM 3825  O   SPC   628       5.960  22.806  -7.748  1.00  0.00           O  
HETATM 3826  H1  SPC   628       6.009  21.932  -7.264  1.00  0.00           H  
HETATM 3827  H2  SPC   628       6.885  23.148  -7.914  1.00  0.00           H  
HETATM 3828  O   SPC   629     -32.727   0.068   8.198  1.00  0.00           O  
HETATM 3829  H1  SPC   629     -32.225   0.727   7.637  1.00  0.00           H  
HETATM 3830  H2  SPC   629     -32.835   0.432   9.123  1.00  0.00           H  
HETATM 3831  O   SPC   630     -38.822 -10.301   7.440  1.00  0.00           O  
HETATM 3832  H1  SPC   630     -38.394 -10.764   6.663  1.00  0.00           H  
HETATM 3833  H2  SPC   630     -38.118  -9.844   7.984  1.00  0.00           H  
HETATM 3834  O   SPC   631     -31.012 -28.040 -11.621  1.00  0.00           O  
HETATM 3835  H1  SPC   631     -31.833 -27.862 -12.162  1.00  0.00           H  
HETATM 3836  H2  SPC   631     -30.854 -29.026 -11.568  1.00  0.00           H  
HETATM 3837  O   SPC   632     -14.992 -20.183  -8.047  1.00  0.00           O  
HETATM 3838  H1  SPC   632     -14.669 -21.010  -8.507  1.00  0.00           H  
HETATM 3839  H2  SPC   632     -15.745 -20.416  -7.432  1.00  0.00           H  
HETATM 3840  O   SPC   633       9.841  12.002  24.151  1.00  0.00           O  
HETATM 3841  H1  SPC   633       9.076  11.869  23.521  1.00  0.00           H  
HETATM 3842  H2  SPC   633      10.143  12.954  24.113  1.00  0.00           H  
HETATM 3843  O   SPC   634     -17.375 -10.673 -16.693  1.00  0.00           O  
HETATM 3844  H1  SPC   634     -17.458 -11.313 -15.930  1.00  0.00           H  
HETATM 3845  H2  SPC   634     -18.266 -10.564 -17.134  1.00  0.00           H  
HETATM 3846  O   SPC   635     -14.649   5.757  -4.235  1.00  0.00           O  
HETATM 3847  H1  SPC   635     -14.445   4.877  -3.804  1.00  0.00           H  
HETATM 3848  H2  SPC   635     -13.795   6.213  -4.482  1.00  0.00           H  
HETATM 3849  O   SPC   636     -20.316  -4.121  15.980  1.00  0.00           O  
HETATM 3850  H1  SPC   636     -20.088  -3.462  16.697  1.00  0.00           H  
HETATM 3851  H2  SPC   636     -20.104  -3.726  15.086  1.00  0.00           H  
HETATM 3852  O   SPC   637      31.269   2.306  -5.919  1.00  0.00           O  
HETATM 3853  H1  SPC   637      31.913   3.071  -5.949  1.00  0.00           H  
HETATM 3854  H2  SPC   637      30.946   2.180  -4.980  1.00  0.00           H  
HETATM 3855  O   SPC   638      16.019   9.726  20.716  1.00  0.00           O  
HETATM 3856  H1  SPC   638      16.739   9.437  20.084  1.00  0.00           H  
HETATM 3857  H2  SPC   638      15.622   8.922  21.159  1.00  0.00           H  
HETATM 3858  O   SPC   639     -40.197 -16.785   2.292  1.00  0.00           O  
HETATM 3859  H1  SPC   639     -39.953 -15.816   2.244  1.00  0.00           H  
HETATM 3860  H2  SPC   639     -39.461 -17.291   2.741  1.00  0.00           H  
HETATM 3861  O   SPC   640      -1.614   3.497  20.510  1.00  0.00           O  
HETATM 3862  H1  SPC   640      -1.509   4.361  20.018  1.00  0.00           H  
HETATM 3863  H2  SPC   640      -1.985   2.804  19.892  1.00  0.00           H  
HETATM 3864  O   SPC   641      14.227  -1.907 -16.004  1.00  0.00           O  
HETATM 3865  H1  SPC   641      13.273  -1.701 -16.225  1.00  0.00           H  
HETATM 3866  H2  SPC   641      14.744  -2.040 -16.850  1.00  0.00           H  
HETATM 3867  O   SPC   642     -22.635  -7.681  12.338  1.00  0.00           O  
HETATM 3868  H1  SPC   642     -23.465  -7.126  12.293  1.00  0.00           H  
HETATM 3869  H2  SPC   642     -22.602  -8.296  11.551  1.00  0.00           H  
HETATM 3870  O   SPC   643      17.247  -3.396  10.788  1.00  0.00           O  
HETATM 3871  H1  SPC   643      18.155  -3.774  10.607  1.00  0.00           H  
HETATM 3872  H2  SPC   643      17.093  -3.356  11.775  1.00  0.00           H  
HETATM 3873  O   SPC   644      13.487 -11.006  22.676  1.00  0.00           O  
HETATM 3874  H1  SPC   644      13.176 -10.406  23.413  1.00  0.00           H  
HETATM 3875  H2  SPC   644      12.695 -11.392  22.203  1.00  0.00           H  
HETATM 3876  O   SPC   645      -3.715 -29.767   0.940  1.00  0.00           O  
HETATM 3877  H1  SPC   645      -4.653 -29.893   0.618  1.00  0.00           H  
HETATM 3878  H2  SPC   645      -3.296 -29.000   0.452  1.00  0.00           H  
HETATM 3879  O   SPC   646     -14.952 -13.539 -21.778  1.00  0.00           O  
HETATM 3880  H1  SPC   646     -14.092 -14.015 -21.594  1.00  0.00           H  
HETATM 3881  H2  SPC   646     -14.762 -12.590 -22.027  1.00  0.00           H  
HETATM 3882  O   SPC   647       3.887   2.223 -16.556  1.00  0.00           O  
HETATM 3883  H1  SPC   647       3.382   1.833 -15.787  1.00  0.00           H  
HETATM 3884  H2  SPC   647       3.243   2.538 -17.253  1.00  0.00           H  
HETATM 3885  O   SPC   648     -27.797 -14.154   0.971  1.00  0.00           O  
HETATM 3886  H1  SPC   648     -27.502 -13.210   0.823  1.00  0.00           H  
HETATM 3887  H2  SPC   648     -28.163 -14.526   0.118  1.00  0.00           H  
HETATM 3888  O   SPC   649     -17.235   6.500   5.782  1.00  0.00           O  
HETATM 3889  H1  SPC   649     -16.643   6.833   5.049  1.00  0.00           H  
HETATM 3890  H2  SPC   649     -17.924   5.884   5.400  1.00  0.00           H  
HETATM 3891  O   SPC   650     -32.170  -8.626  -9.893  1.00  0.00           O  
HETATM 3892  H1  SPC   650     -31.751  -7.848 -10.362  1.00  0.00           H  
HETATM 3893  H2  SPC   650     -32.270  -8.414  -8.921  1.00  0.00           H  
HETATM 3894  O   SPC   651     -25.462  -9.937   7.481  1.00  0.00           O  
HETATM 3895  H1  SPC   651     -25.631 -10.403   6.613  1.00  0.00           H  
HETATM 3896  H2  SPC   651     -26.188  -9.271   7.650  1.00  0.00           H  
HETATM 3897  O   SPC   652       1.069   9.810 -23.398  1.00  0.00           O  
HETATM 3898  H1  SPC   652       1.917   9.282 -23.441  1.00  0.00           H  
HETATM 3899  H2  SPC   652       1.267  10.731 -23.061  1.00  0.00           H  
HETATM 3900  O   SPC   653      16.722  -5.510 -17.269  1.00  0.00           O  
HETATM 3901  H1  SPC   653      17.244  -5.290 -18.093  1.00  0.00           H  
HETATM 3902  H2  SPC   653      16.995  -6.411 -16.932  1.00  0.00           H  
HETATM 3903  O   SPC   654      -3.332  28.150  -2.832  1.00  0.00           O  
HETATM 3904  H1  SPC   654      -2.713  28.930  -2.928  1.00  0.00           H  
HETATM 3905  H2  SPC   654      -3.599  27.823  -3.739  1.00  0.00           H  
HETATM 3906  O   SPC   655      11.885 -18.825   0.878  1.00  0.00           O  
HETATM 3907  H1  SPC   655      11.256 -18.561   1.609  1.00  0.00           H  
HETATM 3908  H2  SPC   655      12.056 -18.039   0.285  1.00  0.00           H  
HETATM 3909  O   SPC   656      -7.867 -30.863  -4.973  1.00  0.00           O  
HETATM 3910  H1  SPC   656      -8.761 -31.306  -4.916  1.00  0.00           H  
HETATM 3911  H2  SPC   656      -7.522 -30.929  -5.910  1.00  0.00           H  
HETATM 3912  O   SPC   657       9.439  21.890  -4.574  1.00  0.00           O  
HETATM 3913  H1  SPC   657       9.668  21.924  -5.547  1.00  0.00           H  
HETATM 3914  H2  SPC   657       9.222  20.949  -4.315  1.00  0.00           H  
HETATM 3915  O   SPC   658     -18.449  -7.832 -30.636  1.00  0.00           O  
HETATM 3916  H1  SPC   658     -18.534  -7.426 -29.725  1.00  0.00           H  
HETATM 3917  H2  SPC   658     -18.629  -8.814 -30.582  1.00  0.00           H  
HETATM 3918  O   SPC   659     -36.682 -22.645  -4.003  1.00  0.00           O  
HETATM 3919  H1  SPC   659     -37.239 -23.234  -4.590  1.00  0.00           H  
HETATM 3920  H2  SPC   659     -35.861 -22.362  -4.498  1.00  0.00           H  
HETATM 3921  O   SPC   660     -15.564  -6.769  -1.099  1.00  0.00           O  
HETATM 3922  H1  SPC   660     -16.246  -7.138  -0.467  1.00  0.00           H  
HETATM 3923  H2  SPC   660     -16.019  -6.449  -1.930  1.00  0.00           H  
HETATM 3924  O   SPC   661      -3.783  23.464  -6.689  1.00  0.00           O  
HETATM 3925  H1  SPC   661      -4.372  23.164  -5.938  1.00  0.00           H  
HETATM 3926  H2  SPC   661      -2.867  23.657  -6.337  1.00  0.00           H  
HETATM 3927  O   SPC   662      19.587  -8.298   7.269  1.00  0.00           O  
HETATM 3928  H1  SPC   662      18.940  -8.638   7.952  1.00  0.00           H  
HETATM 3929  H2  SPC   662      19.702  -7.311   7.382  1.00  0.00           H  
HETATM 3930  O   SPC   663      -2.283 -21.745  -3.654  1.00  0.00           O  
HETATM 3931  H1  SPC   663      -1.688 -21.700  -4.457  1.00  0.00           H  
HETATM 3932  H2  SPC   663      -1.857 -21.251  -2.896  1.00  0.00           H  
HETATM 3933  O   SPC   664      -7.869  -0.087  17.727  1.00  0.00           O  
HETATM 3934  H1  SPC   664      -8.003  -0.522  18.618  1.00  0.00           H  
HETATM 3935  H2  SPC   664      -8.317  -0.633  17.019  1.00  0.00           H  
HETATM 3936  O   SPC   665     -37.744 -20.322  -5.533  1.00  0.00           O  
HETATM 3937  H1  SPC   665     -37.564 -21.033  -4.853  1.00  0.00           H  
HETATM 3938  H2  SPC   665     -36.948 -19.722  -5.607  1.00  0.00           H  
HETATM 3939  O   SPC   666      12.145  14.640  -0.839  1.00  0.00           O  
HETATM 3940  H1  SPC   666      12.924  15.151  -1.201  1.00  0.00           H  
HETATM 3941  H2  SPC   666      11.296  15.108  -1.084  1.00  0.00           H  
HETATM 3942  O   SPC   667      -8.324  -4.075  14.159  1.00  0.00           O  
HETATM 3943  H1  SPC   667      -8.466  -3.521  13.339  1.00  0.00           H  
HETATM 3944  H2  SPC   667      -8.305  -3.480  14.963  1.00  0.00           H  
HETATM 3945  O   SPC   668       4.349  10.638 -11.845  1.00  0.00           O  
HETATM 3946  H1  SPC   668       3.900  11.260 -11.203  1.00  0.00           H  
HETATM 3947  H2  SPC   668       3.745  10.471 -12.625  1.00  0.00           H  
HETATM 3948  O   SPC   669      17.105  10.161 -12.953  1.00  0.00           O  
HETATM 3949  H1  SPC   669      17.938  10.196 -12.400  1.00  0.00           H  
HETATM 3950  H2  SPC   669      17.043  10.986 -13.515  1.00  0.00           H  
HETATM 3951  O   SPC   670      -8.747  13.547   7.338  1.00  0.00           O  
HETATM 3952  H1  SPC   670      -9.497  12.920   7.130  1.00  0.00           H  
HETATM 3953  H2  SPC   670      -9.075  14.490   7.280  1.00  0.00           H  
HETATM 3954  O   SPC   671      29.695   6.806 -13.259  1.00  0.00           O  
HETATM 3955  H1  SPC   671      29.815   7.724 -13.637  1.00  0.00           H  
HETATM 3956  H2  SPC   671      30.574   6.329 -13.256  1.00  0.00           H  
HETATM 3957  O   SPC   672     -42.905 -31.864 -17.858  1.00  0.00           O  
HETATM 3958  H1  SPC   672     -43.693 -32.480 -17.890  1.00  0.00           H  
HETATM 3959  H2  SPC   672     -43.033 -31.198 -17.123  1.00  0.00           H  
HETATM 3960  O   SPC   673     -31.555 -17.038  -8.700  1.00  0.00           O  
HETATM 3961  H1  SPC   673     -31.805 -16.070  -8.686  1.00  0.00           H  
HETATM 3962  H2  SPC   673     -31.199 -17.276  -9.604  1.00  0.00           H  
HETATM 3963  O   SPC   674     -38.685 -22.177 -19.992  1.00  0.00           O  
HETATM 3964  H1  SPC   674     -37.845 -21.827 -20.407  1.00  0.00           H  
HETATM 3965  H2  SPC   674     -38.984 -21.553 -19.270  1.00  0.00           H  
HETATM 3966  O   SPC   675       0.067  25.264  11.901  1.00  0.00           O  
HETATM 3967  H1  SPC   675       0.035  26.228  11.639  1.00  0.00           H  
HETATM 3968  H2  SPC   675      -0.646  24.762  11.412  1.00  0.00           H  
HETATM 3969  O   SPC   676      36.373  17.275   3.018  1.00  0.00           O  
HETATM 3970  H1  SPC   676      37.188  17.817   3.227  1.00  0.00           H  
HETATM 3971  H2  SPC   676      35.555  17.801   3.249  1.00  0.00           H  
HETATM 3972  O   SPC   677     -14.205 -15.818   6.066  1.00  0.00           O  
HETATM 3973  H1  SPC   677     -14.595 -14.924   6.287  1.00  0.00           H  
HETATM 3974  H2  SPC   677     -14.150 -15.921   5.073  1.00  0.00           H  
HETATM 3975  O   SPC   678      -1.948   3.834  13.251  1.00  0.00           O  
HETATM 3976  H1  SPC   678      -2.846   4.197  13.499  1.00  0.00           H  
HETATM 3977  H2  SPC   678      -2.022   2.852  13.074  1.00  0.00           H  
HETATM 3978  O   SPC   679      33.369   9.521  17.788  1.00  0.00           O  
HETATM 3979  H1  SPC   679      32.502   9.330  17.327  1.00  0.00           H  
HETATM 3980  H2  SPC   679      33.472   8.908  18.571  1.00  0.00           H  
HETATM 3981  O   SPC   680     -16.667  -9.143  -9.863  1.00  0.00           O  
HETATM 3982  H1  SPC   680     -16.405  -8.190 -10.017  1.00  0.00           H  
HETATM 3983  H2  SPC   680     -17.530  -9.175  -9.360  1.00  0.00           H  
HETATM 3984  O   SPC   681      -4.737 -27.058   4.164  1.00  0.00           O  
HETATM 3985  H1  SPC   681      -4.505 -26.481   4.947  1.00  0.00           H  
HETATM 3986  H2  SPC   681      -4.571 -26.553   3.317  1.00  0.00           H  
HETATM 3987  O   SPC   682      33.936  21.875  18.586  1.00  0.00           O  
HETATM 3988  H1  SPC   682      33.378  22.670  18.825  1.00  0.00           H  
HETATM 3989  H2  SPC   682      34.275  21.443  19.421  1.00  0.00           H  
HETATM 3990  O   SPC   683       8.644 -17.270  -4.454  1.00  0.00           O  
HETATM 3991  H1  SPC   683       9.183 -16.585  -4.944  1.00  0.00           H  
HETATM 3992  H2  SPC   683       8.410 -18.017  -5.076  1.00  0.00           H  
HETATM 3993  O   SPC   684      34.181  23.854  22.096  1.00  0.00           O  
HETATM 3994  H1  SPC   684      34.400  24.462  21.333  1.00  0.00           H  
HETATM 3995  H2  SPC   684      33.684  23.056  21.754  1.00  0.00           H  
HETATM 3996  O   SPC   685      11.388  -0.869 -19.046  1.00  0.00           O  
HETATM 3997  H1  SPC   685      12.330  -1.189 -19.144  1.00  0.00           H  
HETATM 3998  H2  SPC   685      10.826  -1.600 -18.660  1.00  0.00           H  
HETATM 3999  O   SPC   686       7.046   6.174 -22.463  1.00  0.00           O  
HETATM 4000  H1  SPC   686       7.406   6.774 -23.177  1.00  0.00           H  
HETATM 4001  H2  SPC   686       6.149   6.505 -22.170  1.00  0.00           H  
HETATM 4002  O   SPC   687       1.516 -25.209  -5.948  1.00  0.00           O  
HETATM 4003  H1  SPC   687       1.470 -26.208  -5.931  1.00  0.00           H  
HETATM 4004  H2  SPC   687       2.383 -24.921  -6.354  1.00  0.00           H  
HETATM 4005  O   SPC   688      16.821  -8.394 -11.847  1.00  0.00           O  
HETATM 4006  H1  SPC   688      16.690  -8.472 -10.859  1.00  0.00           H  
HETATM 4007  H2  SPC   688      16.048  -8.818 -12.320  1.00  0.00           H  
HETATM 4008  O   SPC   689     -36.691 -19.177 -18.921  1.00  0.00           O  
HETATM 4009  H1  SPC   689     -35.916 -18.757 -19.393  1.00  0.00           H  
HETATM 4010  H2  SPC   689     -36.967 -18.598 -18.153  1.00  0.00           H  
HETATM 4011  O   SPC   690      -0.446 -29.279  -8.351  1.00  0.00           O  
HETATM 4012  H1  SPC   690      -0.414 -28.666  -9.141  1.00  0.00           H  
HETATM 4013  H2  SPC   690      -1.331 -29.188  -7.894  1.00  0.00           H  
HETATM 4014  O   SPC   691      16.587  21.943   0.457  1.00  0.00           O  
HETATM 4015  H1  SPC   691      16.533  21.234   1.160  1.00  0.00           H  
HETATM 4016  H2  SPC   691      15.871  22.624   0.615  1.00  0.00           H  
HETATM 4017  O   SPC   692      20.463   1.881  28.889  1.00  0.00           O  
HETATM 4018  H1  SPC   692      21.031   2.646  28.586  1.00  0.00           H  
HETATM 4019  H2  SPC   692      20.220   1.314  28.101  1.00  0.00           H  
HETATM 4020  O   SPC   693       9.352  28.286   0.823  1.00  0.00           O  
HETATM 4021  H1  SPC   693       8.827  27.566   1.278  1.00  0.00           H  
HETATM 4022  H2  SPC   693       9.459  29.063   1.444  1.00  0.00           H  
HETATM 4023  O   SPC   694       7.522  18.980   5.701  1.00  0.00           O  
HETATM 4024  H1  SPC   694       8.318  19.575   5.813  1.00  0.00           H  
HETATM 4025  H2  SPC   694       7.790  18.030   5.860  1.00  0.00           H  
HETATM 4026  O   SPC   695      25.708  24.300  14.341  1.00  0.00           O  
HETATM 4027  H1  SPC   695      26.386  24.222  15.072  1.00  0.00           H  
HETATM 4028  H2  SPC   695      25.496  23.389  13.985  1.00  0.00           H  
HETATM 4029  O   SPC   696     -17.779  -8.231 -14.053  1.00  0.00           O  
HETATM 4030  H1  SPC   696     -16.970  -8.405 -14.614  1.00  0.00           H  
HETATM 4031  H2  SPC   696     -18.602  -8.347 -14.609  1.00  0.00           H  
HETATM 4032  O   SPC   697     -11.675   9.634 -11.066  1.00  0.00           O  
HETATM 4033  H1  SPC   697     -12.592   9.778 -10.693  1.00  0.00           H  
HETATM 4034  H2  SPC   697     -11.302  10.508 -11.377  1.00  0.00           H  
HETATM 4035  O   SPC   698     -11.109   4.349  21.383  1.00  0.00           O  
HETATM 4036  H1  SPC   698     -11.225   4.811  20.503  1.00  0.00           H  
HETATM 4037  H2  SPC   698     -11.652   3.510  21.393  1.00  0.00           H  
HETATM 4038  O   SPC   699      23.369   7.324  25.508  1.00  0.00           O  
HETATM 4039  H1  SPC   699      23.692   7.397  24.565  1.00  0.00           H  
HETATM 4040  H2  SPC   699      22.439   6.956  25.514  1.00  0.00           H  
HETATM 4041  O   SPC   700       0.089   8.458 -17.704  1.00  0.00           O  
HETATM 4042  H1  SPC   700       0.369   9.382 -17.443  1.00  0.00           H  
HETATM 4043  H2  SPC   700      -0.629   8.510 -18.398  1.00  0.00           H  
HETATM 4044  O   SPC   701      -6.003 -27.044  -2.390  1.00  0.00           O  
HETATM 4045  H1  SPC   701      -6.697 -27.060  -1.670  1.00  0.00           H  
HETATM 4046  H2  SPC   701      -5.322 -27.755  -2.213  1.00  0.00           H  
HETATM 4047  O   SPC   702     -22.816  -5.158  15.831  1.00  0.00           O  
HETATM 4048  H1  SPC   702     -23.241  -5.950  16.270  1.00  0.00           H  
HETATM 4049  H2  SPC   702     -21.836  -5.153  16.029  1.00  0.00           H  
HETATM 4050  O   SPC   703       2.881 -11.638  22.463  1.00  0.00           O  
HETATM 4051  H1  SPC   703       3.027 -12.051  21.564  1.00  0.00           H  
HETATM 4052  H2  SPC   703       2.156 -12.132  22.943  1.00  0.00           H  
HETATM 4053  O   SPC   704       1.142   2.126 -24.389  1.00  0.00           O  
HETATM 4054  H1  SPC   704       1.075   3.113 -24.535  1.00  0.00           H  
HETATM 4055  H2  SPC   704       1.472   1.948 -23.462  1.00  0.00           H  
HETATM 4056  O   SPC   705       0.474   3.155 -29.402  1.00  0.00           O  
HETATM 4057  H1  SPC   705       0.241   3.074 -28.433  1.00  0.00           H  
HETATM 4058  H2  SPC   705       1.427   3.447 -29.492  1.00  0.00           H  
HETATM 4059  O   SPC   706      20.975   6.916  20.101  1.00  0.00           O  
HETATM 4060  H1  SPC   706      20.445   6.670  19.289  1.00  0.00           H  
HETATM 4061  H2  SPC   706      20.959   7.908  20.221  1.00  0.00           H  
HETATM 4062  O   SPC   707     -11.736 -27.448  -6.632  1.00  0.00           O  
HETATM 4063  H1  SPC   707     -10.891 -27.567  -6.111  1.00  0.00           H  
HETATM 4064  H2  SPC   707     -12.286 -28.280  -6.570  1.00  0.00           H  
HETATM 4065  O   SPC   708      -4.333  -2.150 -23.408  1.00  0.00           O  
HETATM 4066  H1  SPC   708      -3.399  -1.885 -23.648  1.00  0.00           H  
HETATM 4067  H2  SPC   708      -4.981  -1.619 -23.954  1.00  0.00           H  
HETATM 4068  O   SPC   709       4.129  16.797  -4.479  1.00  0.00           O  
HETATM 4069  H1  SPC   709       3.190  16.463  -4.391  1.00  0.00           H  
HETATM 4070  H2  SPC   709       4.715  16.059  -4.812  1.00  0.00           H  
HETATM 4071  O   SPC   710       8.552 -15.402   4.363  1.00  0.00           O  
HETATM 4072  H1  SPC   710       7.799 -14.836   4.027  1.00  0.00           H  
HETATM 4073  H2  SPC   710       9.030 -15.814   3.587  1.00  0.00           H  
HETATM 4074  O   SPC   711     -10.286  15.300 -24.101  1.00  0.00           O  
HETATM 4075  H1  SPC   711      -9.977  14.349 -24.134  1.00  0.00           H  
HETATM 4076  H2  SPC   711      -9.645  15.840 -23.556  1.00  0.00           H  
HETATM 4077  O   SPC   712     -12.778  11.949  16.149  1.00  0.00           O  
HETATM 4078  H1  SPC   712     -12.558  12.586  16.888  1.00  0.00           H  
HETATM 4079  H2  SPC   712     -12.877  12.454  15.292  1.00  0.00           H  
HETATM 4080  O   SPC   713       5.898 -18.996  14.744  1.00  0.00           O  
HETATM 4081  H1  SPC   713       6.815 -18.908  15.135  1.00  0.00           H  
HETATM 4082  H2  SPC   713       5.370 -19.654  15.280  1.00  0.00           H  
HETATM 4083  O   SPC   714      21.441  -0.076  -5.873  1.00  0.00           O  
HETATM 4084  H1  SPC   714      20.569   0.341  -5.614  1.00  0.00           H  
HETATM 4085  H2  SPC   714      21.275  -0.986  -6.252  1.00  0.00           H  
HETATM 4086  O   SPC   715     -32.832 -14.105   0.219  1.00  0.00           O  
HETATM 4087  H1  SPC   715     -32.110 -13.443   0.017  1.00  0.00           H  
HETATM 4088  H2  SPC   715     -32.440 -14.891   0.697  1.00  0.00           H  
HETATM 4089  O   SPC   716      28.031  16.800  -5.237  1.00  0.00           O  
HETATM 4090  H1  SPC   716      27.846  15.820  -5.166  1.00  0.00           H  
HETATM 4091  H2  SPC   716      28.017  17.073  -6.199  1.00  0.00           H  
HETATM 4092  O   SPC   717       7.507  -5.087  -8.215  1.00  0.00           O  
HETATM 4093  H1  SPC   717       7.055  -5.946  -7.974  1.00  0.00           H  
HETATM 4094  H2  SPC   717       8.420  -5.065  -7.809  1.00  0.00           H  
HETATM 4095  O   SPC   718     -11.021  20.951   8.374  1.00  0.00           O  
HETATM 4096  H1  SPC   718     -11.941  20.682   8.091  1.00  0.00           H  
HETATM 4097  H2  SPC   718     -10.914  20.791   9.356  1.00  0.00           H  
HETATM 4098  O   SPC   719      32.285  27.833  24.386  1.00  0.00           O  
HETATM 4099  H1  SPC   719      31.964  28.249  23.535  1.00  0.00           H  
HETATM 4100  H2  SPC   719      32.999  27.164  24.180  1.00  0.00           H  
HETATM 4101  O   SPC   720      39.373  24.452  24.846  1.00  0.00           O  
HETATM 4102  H1  SPC   720      39.134  24.453  23.875  1.00  0.00           H  
HETATM 4103  H2  SPC   720      38.812  23.777  25.326  1.00  0.00           H  
HETATM 4104  O   SPC   721      -6.411  17.372   7.234  1.00  0.00           O  
HETATM 4105  H1  SPC   721      -6.490  18.352   7.053  1.00  0.00           H  
HETATM 4106  H2  SPC   721      -5.446  17.107   7.218  1.00  0.00           H  
HETATM 4107  O   SPC   722     -27.216  -3.772  -7.678  1.00  0.00           O  
HETATM 4108  H1  SPC   722     -26.464  -3.334  -8.169  1.00  0.00           H  
HETATM 4109  H2  SPC   722     -27.953  -3.987  -8.319  1.00  0.00           H  
HETATM 4110  O   SPC   723      13.226   2.636  12.886  1.00  0.00           O  
HETATM 4111  H1  SPC   723      13.966   2.042  12.569  1.00  0.00           H  
HETATM 4112  H2  SPC   723      12.888   2.306  13.767  1.00  0.00           H  
HETATM 4113  O   SPC   724     -28.697 -19.463  -4.324  1.00  0.00           O  
HETATM 4114  H1  SPC   724     -28.091 -18.760  -3.951  1.00  0.00           H  
HETATM 4115  H2  SPC   724     -29.462 -19.027  -4.797  1.00  0.00           H  
HETATM 4116  O   SPC   725      29.904  14.494  -1.499  1.00  0.00           O  
HETATM 4117  H1  SPC   725      30.044  13.958  -0.667  1.00  0.00           H  
HETATM 4118  H2  SPC   725      29.538  15.393  -1.259  1.00  0.00           H  
HETATM 4119  O   SPC   726      11.089  14.322  -4.908  1.00  0.00           O  
HETATM 4120  H1  SPC   726      10.753  13.386  -5.012  1.00  0.00           H  
HETATM 4121  H2  SPC   726      11.615  14.580  -5.718  1.00  0.00           H  
HETATM 4122  O   SPC   727      15.154 -17.485  -0.836  1.00  0.00           O  
HETATM 4123  H1  SPC   727      14.710 -17.118  -1.653  1.00  0.00           H  
HETATM 4124  H2  SPC   727      15.368 -16.737  -0.208  1.00  0.00           H  
HETATM 4125  O   SPC   728     -15.654 -20.788 -12.908  1.00  0.00           O  
HETATM 4126  H1  SPC   728     -15.996 -21.664 -12.569  1.00  0.00           H  
HETATM 4127  H2  SPC   728     -15.717 -20.102 -12.183  1.00  0.00           H  
HETATM 4128  O   SPC   729     -10.164   1.760  11.612  1.00  0.00           O  
HETATM 4129  H1  SPC   729      -9.467   2.474  11.554  1.00  0.00           H  
HETATM 4130  H2  SPC   729      -9.891   0.980  11.048  1.00  0.00           H  
HETATM 4131  O   SPC   730     -19.784  16.998  12.144  1.00  0.00           O  
HETATM 4132  H1  SPC   730     -19.518  17.718  12.785  1.00  0.00           H  
HETATM 4133  H2  SPC   730     -19.615  16.104  12.558  1.00  0.00           H  
HETATM 4134  O   SPC   731      31.104  12.550  27.280  1.00  0.00           O  
HETATM 4135  H1  SPC   731      30.479  12.163  26.603  1.00  0.00           H  
HETATM 4136  H2  SPC   731      31.009  12.054  28.143  1.00  0.00           H  
HETATM 4137  O   SPC   732     -15.524  -9.097 -25.909  1.00  0.00           O  
HETATM 4138  H1  SPC   732     -16.372  -9.520 -25.590  1.00  0.00           H  
HETATM 4139  H2  SPC   732     -15.362  -8.251 -25.401  1.00  0.00           H  
HETATM 4140  O   SPC   733     -13.889  -7.175  11.465  1.00  0.00           O  
HETATM 4141  H1  SPC   733     -13.542  -7.293  12.395  1.00  0.00           H  
HETATM 4142  H2  SPC   733     -14.717  -7.723  11.346  1.00  0.00           H  
HETATM 4143  O   SPC   734       0.015  32.853   9.125  1.00  0.00           O  
HETATM 4144  H1  SPC   734      -0.382  32.227   8.454  1.00  0.00           H  
HETATM 4145  H2  SPC   734       1.004  32.714   9.166  1.00  0.00           H  
HETATM 4146  O   SPC   735      -9.725  -3.885  -9.682  1.00  0.00           O  
HETATM 4147  H1  SPC   735      -9.973  -3.531 -10.584  1.00  0.00           H  
HETATM 4148  H2  SPC   735     -10.551  -4.175  -9.199  1.00  0.00           H  
HETATM 4149  O   SPC   736     -13.229  -5.092 -23.915  1.00  0.00           O  
HETATM 4150  H1  SPC   736     -12.318  -5.342 -24.243  1.00  0.00           H  
HETATM 4151  H2  SPC   736     -13.864  -5.845 -24.090  1.00  0.00           H  
HETATM 4152  O   SPC   737     -18.411 -31.738 -10.559  1.00  0.00           O  
HETATM 4153  H1  SPC   737     -17.699 -32.329 -10.939  1.00  0.00           H  
HETATM 4154  H2  SPC   737     -18.075 -30.797 -10.517  1.00  0.00           H  
HETATM 4155  O   SPC   738      44.677  28.296  27.660  1.00  0.00           O  
HETATM 4156  H1  SPC   738      43.977  27.973  27.022  1.00  0.00           H  
HETATM 4157  H2  SPC   738      45.178  29.057  27.248  1.00  0.00           H  
HETATM 4158  O   SPC   739       2.835  -2.758  25.378  1.00  0.00           O  
HETATM 4159  H1  SPC   739       3.108  -3.694  25.158  1.00  0.00           H  
HETATM 4160  H2  SPC   739       3.080  -2.152  24.621  1.00  0.00           H  
HETATM 4161  O   SPC   740      -9.905   4.634 -24.693  1.00  0.00           O  
HETATM 4162  H1  SPC   740     -10.791   4.436 -24.273  1.00  0.00           H  
HETATM 4163  H2  SPC   740     -10.047   5.009 -25.609  1.00  0.00           H  
HETATM 4164  O   SPC   741      12.990  21.260  -7.705  1.00  0.00           O  
HETATM 4165  H1  SPC   741      13.593  21.370  -6.915  1.00  0.00           H  
HETATM 4166  H2  SPC   741      13.376  20.580  -8.327  1.00  0.00           H  
HETATM 4167  O   SPC   742     -34.512 -13.423 -14.375  1.00  0.00           O  
HETATM 4168  H1  SPC   742     -34.963 -12.839 -13.701  1.00  0.00           H  
HETATM 4169  H2  SPC   742     -33.606 -13.680 -14.040  1.00  0.00           H  
HETATM 4170  O   SPC   743      -8.737 -22.092  -2.422  1.00  0.00           O  
HETATM 4171  H1  SPC   743      -8.172 -22.194  -3.241  1.00  0.00           H  
HETATM 4172  H2  SPC   743      -9.151 -22.973  -2.192  1.00  0.00           H  
HETATM 4173  O   SPC   744      -7.565  -5.464 -26.362  1.00  0.00           O  
HETATM 4174  H1  SPC   744      -7.472  -4.733 -25.687  1.00  0.00           H  
HETATM 4175  H2  SPC   744      -6.782  -5.445 -26.983  1.00  0.00           H  
HETATM 4176  O   SPC   745     -32.639 -36.141 -16.355  1.00  0.00           O  
HETATM 4177  H1  SPC   745     -32.735 -35.150 -16.449  1.00  0.00           H  
HETATM 4178  H2  SPC   745     -33.501 -36.585 -16.601  1.00  0.00           H  
HETATM 4179  O   SPC   746       9.843  29.283   3.817  1.00  0.00           O  
HETATM 4180  H1  SPC   746       9.291  29.993   4.254  1.00  0.00           H  
HETATM 4181  H2  SPC   746      10.800  29.391   4.089  1.00  0.00           H  
HETATM 4182  O   SPC   747     -12.146 -16.701   0.765  1.00  0.00           O  
HETATM 4183  H1  SPC   747     -12.999 -16.473   0.295  1.00  0.00           H  
HETATM 4184  H2  SPC   747     -11.768 -17.542   0.379  1.00  0.00           H  
HETATM 4185  O   SPC   748      -8.622  19.493   6.410  1.00  0.00           O  
HETATM 4186  H1  SPC   748      -9.085  20.101   7.055  1.00  0.00           H  
HETATM 4187  H2  SPC   748      -7.646  19.709   6.390  1.00  0.00           H  
HETATM 4188  O   SPC   749     -23.540  -8.886  -2.487  1.00  0.00           O  
HETATM 4189  H1  SPC   749     -23.448  -8.272  -1.703  1.00  0.00           H  
HETATM 4190  H2  SPC   749     -22.842  -9.600  -2.434  1.00  0.00           H  
HETATM 4191  O   SPC   750      -1.128   8.504  -7.565  1.00  0.00           O  
HETATM 4192  H1  SPC   750      -1.552   9.098  -8.248  1.00  0.00           H  
HETATM 4193  H2  SPC   750      -0.208   8.253  -7.867  1.00  0.00           H  
HETATM 4194  O   SPC   751      26.227  14.235   0.014  1.00  0.00           O  
HETATM 4195  H1  SPC   751      26.508  14.786  -0.772  1.00  0.00           H  
HETATM 4196  H2  SPC   751      25.658  14.788   0.623  1.00  0.00           H  
HETATM 4197  O   SPC   752      -6.031  29.130   0.928  1.00  0.00           O  
HETATM 4198  H1  SPC   752      -5.097  29.480   0.846  1.00  0.00           H  
HETATM 4199  H2  SPC   752      -6.041  28.353   1.557  1.00  0.00           H  
HETATM 4200  O   SPC   753      -8.941   7.366  17.743  1.00  0.00           O  
HETATM 4201  H1  SPC   753      -9.500   6.558  17.929  1.00  0.00           H  
HETATM 4202  H2  SPC   753      -8.217   7.435  18.429  1.00  0.00           H  
HETATM 4203  O   SPC   754     -10.266 -36.061  -8.355  1.00  0.00           O  
HETATM 4204  H1  SPC   754      -9.290 -35.847  -8.393  1.00  0.00           H  
HETATM 4205  H2  SPC   754     -10.450 -36.876  -8.906  1.00  0.00           H  
HETATM 4206  O   SPC   755     -37.624  -3.265  15.523  1.00  0.00           O  
HETATM 4207  H1  SPC   755     -37.820  -2.305  15.319  1.00  0.00           H  
HETATM 4208  H2  SPC   755     -36.634  -3.402  15.562  1.00  0.00           H  
HETATM 4209  O   SPC   756      11.319   9.612  24.029  1.00  0.00           O  
HETATM 4210  H1  SPC   756      11.356   9.387  23.055  1.00  0.00           H  
HETATM 4211  H2  SPC   756      10.899  10.512  24.148  1.00  0.00           H  
HETATM 4212  O   SPC   757      26.338  -5.928  -9.712  1.00  0.00           O  
HETATM 4213  H1  SPC   757      25.614  -6.271 -10.311  1.00  0.00           H  
HETATM 4214  H2  SPC   757      27.219  -6.296 -10.009  1.00  0.00           H  
HETATM 4215  O   SPC   758       5.210 -15.339  -5.039  1.00  0.00           O  
HETATM 4216  H1  SPC   758       5.640 -16.019  -4.444  1.00  0.00           H  
HETATM 4217  H2  SPC   758       4.618 -15.801  -5.699  1.00  0.00           H  
HETATM 4218  O   SPC   759      18.254  11.485  27.019  1.00  0.00           O  
HETATM 4219  H1  SPC   759      18.308  10.509  27.232  1.00  0.00           H  
HETATM 4220  H2  SPC   759      17.345  11.698  26.660  1.00  0.00           H  
HETATM 4221  O   SPC   760      32.717   5.895  -1.370  1.00  0.00           O  
HETATM 4222  H1  SPC   760      31.859   5.442  -1.612  1.00  0.00           H  
HETATM 4223  H2  SPC   760      33.065   6.395  -2.163  1.00  0.00           H  
HETATM 4224  O   SPC   761      13.994 -11.946   0.520  1.00  0.00           O  
HETATM 4225  H1  SPC   761      14.982 -11.814   0.602  1.00  0.00           H  
HETATM 4226  H2  SPC   761      13.577 -11.917   1.428  1.00  0.00           H  
HETATM 4227  O   SPC   762      12.704   0.824  22.964  1.00  0.00           O  
HETATM 4228  H1  SPC   762      13.537   0.921  23.508  1.00  0.00           H  
HETATM 4229  H2  SPC   762      11.912   1.079  23.519  1.00  0.00           H  
HETATM 4230  O   SPC   763     -22.429  -0.986   9.859  1.00  0.00           O  
HETATM 4231  H1  SPC   763     -21.819  -1.686  10.231  1.00  0.00           H  
HETATM 4232  H2  SPC   763     -23.358  -1.351   9.797  1.00  0.00           H  
HETATM 4233  O   SPC   764      13.603   7.130 -15.081  1.00  0.00           O  
HETATM 4234  H1  SPC   764      13.960   7.578 -15.901  1.00  0.00           H  
HETATM 4235  H2  SPC   764      13.724   6.141 -15.162  1.00  0.00           H  
HETATM 4236  O   SPC   765     -10.345 -10.439  -7.213  1.00  0.00           O  
HETATM 4237  H1  SPC   765     -10.565 -10.320  -8.181  1.00  0.00           H  
HETATM 4238  H2  SPC   765     -10.299 -11.415  -7.000  1.00  0.00           H  
HETATM 4239  O   SPC   766      -1.003 -19.815 -14.647  1.00  0.00           O  
HETATM 4240  H1  SPC   766      -0.746 -20.445 -15.380  1.00  0.00           H  
HETATM 4241  H2  SPC   766      -0.199 -19.603 -14.092  1.00  0.00           H  
HETATM 4242  O   SPC   767      10.049 -13.146  -4.797  1.00  0.00           O  
HETATM 4243  H1  SPC   767       9.893 -12.412  -5.459  1.00  0.00           H  
HETATM 4244  H2  SPC   767       9.826 -12.820  -3.879  1.00  0.00           H  
HETATM 4245  O   SPC   768      16.982   4.226  29.105  1.00  0.00           O  
HETATM 4246  H1  SPC   768      17.532   4.112  29.932  1.00  0.00           H  
HETATM 4247  H2  SPC   768      16.297   3.499  29.057  1.00  0.00           H  
HETATM 4248  O   SPC   769       0.980  33.033   3.950  1.00  0.00           O  
HETATM 4249  H1  SPC   769       1.156  33.460   3.063  1.00  0.00           H  
HETATM 4250  H2  SPC   769       0.879  33.743   4.647  1.00  0.00           H  
HETATM 4251  O   SPC   770      31.400  14.908  28.934  1.00  0.00           O  
HETATM 4252  H1  SPC   770      31.084  14.303  28.203  1.00  0.00           H  
HETATM 4253  H2  SPC   770      30.629  15.444  29.280  1.00  0.00           H  
HETATM 4254  O   SPC   771     -12.370 -17.110  -2.841  1.00  0.00           O  
HETATM 4255  H1  SPC   771     -12.475 -17.062  -3.834  1.00  0.00           H  
HETATM 4256  H2  SPC   771     -13.122 -16.617  -2.403  1.00  0.00           H  
HETATM 4257  O   SPC   772     -19.413  14.841  13.742  1.00  0.00           O  
HETATM 4258  H1  SPC   772     -20.269  14.654  14.224  1.00  0.00           H  
HETATM 4259  H2  SPC   772     -19.322  14.215  12.967  1.00  0.00           H  
HETATM 4260  O   SPC   773     -20.894 -18.598   8.056  1.00  0.00           O  
HETATM 4261  H1  SPC   773     -21.255 -18.947   8.921  1.00  0.00           H  
HETATM 4262  H2  SPC   773     -21.370 -17.753   7.813  1.00  0.00           H  
HETATM 4263  O   SPC   774      -9.172  19.759 -13.393  1.00  0.00           O  
HETATM 4264  H1  SPC   774      -9.583  20.468 -12.820  1.00  0.00           H  
HETATM 4265  H2  SPC   774      -8.601  19.164 -12.827  1.00  0.00           H  
HETATM 4266  O   SPC   775       9.649 -12.703  -1.876  1.00  0.00           O  
HETATM 4267  H1  SPC   775      10.552 -12.285  -1.768  1.00  0.00           H  
HETATM 4268  H2  SPC   775       9.496 -13.359  -1.137  1.00  0.00           H  
HETATM 4269  O   SPC   776      10.899 -22.039  10.041  1.00  0.00           O  
HETATM 4270  H1  SPC   776      10.513 -21.911   9.128  1.00  0.00           H  
HETATM 4271  H2  SPC   776      10.158 -22.105  10.710  1.00  0.00           H  
HETATM 4272  O   SPC   777       9.553   4.256 -24.808  1.00  0.00           O  
HETATM 4273  H1  SPC   777       9.238   4.324 -23.861  1.00  0.00           H  
HETATM 4274  H2  SPC   777      10.552   4.300 -24.831  1.00  0.00           H  
HETATM 4275  O   SPC   778     -15.261   4.108 -12.998  1.00  0.00           O  
HETATM 4276  H1  SPC   778     -14.267   4.093 -13.107  1.00  0.00           H  
HETATM 4277  H2  SPC   778     -15.657   4.775 -13.629  1.00  0.00           H  
HETATM 4278  O   SPC   779     -27.359 -32.120 -19.123  1.00  0.00           O  
HETATM 4279  H1  SPC   779     -26.447 -31.865 -18.803  1.00  0.00           H  
HETATM 4280  H2  SPC   779     -27.402 -32.026 -20.118  1.00  0.00           H  
HETATM 4281  O   SPC   780       0.923  30.868  -1.996  1.00  0.00           O  
HETATM 4282  H1  SPC   780       0.788  30.095  -2.616  1.00  0.00           H  
HETATM 4283  H2  SPC   780       1.747  31.368  -2.262  1.00  0.00           H  
HETATM 4284  O   SPC   781     -38.786 -31.293 -20.219  1.00  0.00           O  
HETATM 4285  H1  SPC   781     -39.786 -31.271 -20.217  1.00  0.00           H  
HETATM 4286  H2  SPC   781     -38.474 -32.219 -20.430  1.00  0.00           H  
HETATM 4287  O   SPC   782      25.175   5.312  25.366  1.00  0.00           O  
HETATM 4288  H1  SPC   782      25.944   5.004  25.927  1.00  0.00           H  
HETATM 4289  H2  SPC   782      24.742   6.103  25.799  1.00  0.00           H  
HETATM 4290  O   SPC   783      42.489  18.634   5.820  1.00  0.00           O  
HETATM 4291  H1  SPC   783      41.551  18.290   5.870  1.00  0.00           H  
HETATM 4292  H2  SPC   783      42.606  19.381   6.474  1.00  0.00           H  
HETATM 4293  O   SPC   784     -24.030   4.201  -8.650  1.00  0.00           O  
HETATM 4294  H1  SPC   784     -24.192   4.003  -9.617  1.00  0.00           H  
HETATM 4295  H2  SPC   784     -23.047   4.182  -8.466  1.00  0.00           H  
HETATM 4296  O   SPC   785      37.309   6.702  -9.599  1.00  0.00           O  
HETATM 4297  H1  SPC   785      37.665   7.167  -8.788  1.00  0.00           H  
HETATM 4298  H2  SPC   785      36.447   6.250  -9.372  1.00  0.00           H  
HETATM 4299  O   SPC   786       3.874  27.741  -0.006  1.00  0.00           O  
HETATM 4300  H1  SPC   786       3.924  28.703  -0.275  1.00  0.00           H  
HETATM 4301  H2  SPC   786       2.938  27.410  -0.123  1.00  0.00           H  
HETATM 4302  O   SPC   787       4.300  17.615   9.959  1.00  0.00           O  
HETATM 4303  H1  SPC   787       4.658  18.546   9.885  1.00  0.00           H  
HETATM 4304  H2  SPC   787       4.087  17.416  10.916  1.00  0.00           H  
HETATM 4305  O   SPC   788     -18.812   6.489 -13.072  1.00  0.00           O  
HETATM 4306  H1  SPC   788     -19.174   6.679 -12.159  1.00  0.00           H  
HETATM 4307  H2  SPC   788     -19.571   6.346 -13.707  1.00  0.00           H  
HETATM 4308  O   SPC   789       9.025   7.467  23.670  1.00  0.00           O  
HETATM 4309  H1  SPC   789       9.257   8.425  23.843  1.00  0.00           H  
HETATM 4310  H2  SPC   789       8.184   7.420  23.130  1.00  0.00           H  
HETATM 4311  O   SPC   790     -32.093 -18.164 -24.247  1.00  0.00           O  
HETATM 4312  H1  SPC   790     -33.078 -17.991 -24.247  1.00  0.00           H  
HETATM 4313  H2  SPC   790     -31.693 -17.814 -23.399  1.00  0.00           H  
HETATM 4314  O   SPC   791     -29.290  -3.557 -12.245  1.00  0.00           O  
HETATM 4315  H1  SPC   791     -28.624  -4.169 -11.817  1.00  0.00           H  
HETATM 4316  H2  SPC   791     -29.137  -3.536 -13.233  1.00  0.00           H  
HETATM 4317  O   SPC   792     -34.377 -20.892 -14.920  1.00  0.00           O  
HETATM 4318  H1  SPC   792     -35.356 -20.959 -15.113  1.00  0.00           H  
HETATM 4319  H2  SPC   792     -34.190 -21.263 -14.010  1.00  0.00           H  
HETATM 4320  O   SPC   793       7.047  -2.791  12.864  1.00  0.00           O  
HETATM 4321  H1  SPC   793       7.418  -2.734  11.937  1.00  0.00           H  
HETATM 4322  H2  SPC   793       6.923  -3.751  13.115  1.00  0.00           H  
HETATM 4323  O   SPC   794       4.381 -12.688 -10.930  1.00  0.00           O  
HETATM 4324  H1  SPC   794       4.293 -12.107 -10.120  1.00  0.00           H  
HETATM 4325  H2  SPC   794       3.580 -13.282 -11.003  1.00  0.00           H  
HETATM 4326  O   SPC   795     -21.663   3.458 -20.060  1.00  0.00           O  
HETATM 4327  H1  SPC   795     -20.698   3.324 -19.835  1.00  0.00           H  
HETATM 4328  H2  SPC   795     -21.914   2.861 -20.822  1.00  0.00           H  
HETATM 4329  O   SPC   796     -28.865  -7.624 -17.747  1.00  0.00           O  
HETATM 4330  H1  SPC   796     -28.869  -7.592 -18.746  1.00  0.00           H  
HETATM 4331  H2  SPC   796     -27.960  -7.364 -17.409  1.00  0.00           H  
HETATM 4332  O   SPC   797      13.292 -16.414  12.432  1.00  0.00           O  
HETATM 4333  H1  SPC   797      13.056 -16.072  11.523  1.00  0.00           H  
HETATM 4334  H2  SPC   797      13.518 -17.386  12.375  1.00  0.00           H  
HETATM 4335  O   SPC   798     -28.641 -27.840  -4.882  1.00  0.00           O  
HETATM 4336  H1  SPC   798     -27.658 -27.802  -5.063  1.00  0.00           H  
HETATM 4337  H2  SPC   798     -28.942 -28.794  -4.876  1.00  0.00           H  
HETATM 4338  O   SPC   799      24.599   3.878 -16.107  1.00  0.00           O  
HETATM 4339  H1  SPC   799      25.101   3.703 -15.260  1.00  0.00           H  
HETATM 4340  H2  SPC   799      24.711   3.101 -16.727  1.00  0.00           H  
HETATM 4341  O   SPC   800      14.138  23.677  17.360  1.00  0.00           O  
HETATM 4342  H1  SPC   800      13.962  24.265  16.571  1.00  0.00           H  
HETATM 4343  H2  SPC   800      13.722  22.781  17.207  1.00  0.00           H  
HETATM 4344  O   SPC   801      17.179  26.098   2.680  1.00  0.00           O  
HETATM 4345  H1  SPC   801      17.518  26.752   3.356  1.00  0.00           H  
HETATM 4346  H2  SPC   801      17.954  25.674   2.210  1.00  0.00           H  
HETATM 4347  O   SPC   802      22.832   9.931  21.763  1.00  0.00           O  
HETATM 4348  H1  SPC   802      22.956   8.960  21.965  1.00  0.00           H  
HETATM 4349  H2  SPC   802      23.676  10.301  21.375  1.00  0.00           H  
HETATM 4350  O   SPC   803     -12.356  -5.274  21.443  1.00  0.00           O  
HETATM 4351  H1  SPC   803     -11.753  -6.040  21.219  1.00  0.00           H  
HETATM 4352  H2  SPC   803     -12.516  -5.254  22.430  1.00  0.00           H  
HETATM 4353  O   SPC   804     -13.236   7.522 -15.642  1.00  0.00           O  
HETATM 4354  H1  SPC   804     -12.821   6.724 -15.204  1.00  0.00           H  
HETATM 4355  H2  SPC   804     -13.968   7.878 -15.061  1.00  0.00           H  
HETATM 4356  O   SPC   805      19.935  14.988  -2.412  1.00  0.00           O  
HETATM 4357  H1  SPC   805      20.785  15.328  -2.010  1.00  0.00           H  
HETATM 4358  H2  SPC   805      20.129  14.578  -3.304  1.00  0.00           H  
HETATM 4359  O   SPC   806     -16.792  15.504   5.460  1.00  0.00           O  
HETATM 4360  H1  SPC   806     -16.946  14.636   5.931  1.00  0.00           H  
HETATM 4361  H2  SPC   806     -17.660  15.991   5.366  1.00  0.00           H  
HETATM 4362  O   SPC   807      -6.942  22.270  13.167  1.00  0.00           O  
HETATM 4363  H1  SPC   807      -6.490  22.065  14.035  1.00  0.00           H  
HETATM 4364  H2  SPC   807      -6.350  22.854  12.612  1.00  0.00           H  
HETATM 4365  O   SPC   808     -17.046 -24.661 -16.759  1.00  0.00           O  
HETATM 4366  H1  SPC   808     -16.332 -24.954 -16.123  1.00  0.00           H  
HETATM 4367  H2  SPC   808     -17.942 -24.780 -16.332  1.00  0.00           H  
HETATM 4368  O   SPC   809      22.959  13.734  16.579  1.00  0.00           O  
HETATM 4369  H1  SPC   809      23.550  13.662  15.776  1.00  0.00           H  
HETATM 4370  H2  SPC   809      23.445  13.388  17.382  1.00  0.00           H  
HETATM 4371  O   SPC   810      12.690  22.039   4.547  1.00  0.00           O  
HETATM 4372  H1  SPC   810      12.628  21.157   4.079  1.00  0.00           H  
HETATM 4373  H2  SPC   810      12.028  22.674   4.149  1.00  0.00           H  
HETATM 4374  O   SPC   811      15.289  19.064  20.440  1.00  0.00           O  
HETATM 4375  H1  SPC   811      16.202  19.360  20.722  1.00  0.00           H  
HETATM 4376  H2  SPC   811      14.698  19.863  20.334  1.00  0.00           H  
HETATM 4377  O   SPC   812       6.545   5.655 -14.438  1.00  0.00           O  
HETATM 4378  H1  SPC   812       7.445   5.699 -14.870  1.00  0.00           H  
HETATM 4379  H2  SPC   812       5.848   5.962 -15.086  1.00  0.00           H  
HETATM 4380  O   SPC   813       6.436 -10.749  16.288  1.00  0.00           O  
HETATM 4381  H1  SPC   813       5.511 -10.606  15.936  1.00  0.00           H  
HETATM 4382  H2  SPC   813       6.466 -11.603  16.807  1.00  0.00           H  
HETATM 4383  O   SPC   814      -5.278   9.738  -5.638  1.00  0.00           O  
HETATM 4384  H1  SPC   814      -4.669   9.025  -5.987  1.00  0.00           H  
HETATM 4385  H2  SPC   814      -5.220  10.544  -6.228  1.00  0.00           H  
HETATM 4386  O   SPC   815      25.896  -5.672  -3.800  1.00  0.00           O  
HETATM 4387  H1  SPC   815      25.343  -5.965  -3.020  1.00  0.00           H  
HETATM 4388  H2  SPC   815      26.593  -5.025  -3.491  1.00  0.00           H  
HETATM 4389  O   SPC   816     -15.654   2.458 -25.604  1.00  0.00           O  
HETATM 4390  H1  SPC   816     -16.604   2.643 -25.857  1.00  0.00           H  
HETATM 4391  H2  SPC   816     -15.072   3.204 -25.928  1.00  0.00           H  
HETATM 4392  O   SPC   817      21.900   0.929 -19.181  1.00  0.00           O  
HETATM 4393  H1  SPC   817      22.361   0.789 -18.305  1.00  0.00           H  
HETATM 4394  H2  SPC   817      22.299   1.719 -19.646  1.00  0.00           H  
HETATM 4395  O   SPC   818      12.346   8.236   2.801  1.00  0.00           O  
HETATM 4396  H1  SPC   818      12.810   8.638   2.011  1.00  0.00           H  
HETATM 4397  H2  SPC   818      11.913   7.376   2.530  1.00  0.00           H  
HETATM 4398  O   SPC   819      30.771  37.815  16.052  1.00  0.00           O  
HETATM 4399  H1  SPC   819      30.178  37.839  16.856  1.00  0.00           H  
HETATM 4400  H2  SPC   819      31.663  38.204  16.283  1.00  0.00           H  
HETATM 4401  O   SPC   820      24.703  24.617  21.733  1.00  0.00           O  
HETATM 4402  H1  SPC   820      24.531  23.872  21.088  1.00  0.00           H  
HETATM 4403  H2  SPC   820      25.434  25.201  21.381  1.00  0.00           H  
HETATM 4404  O   SPC   821      33.379  -0.907 -13.930  1.00  0.00           O  
HETATM 4405  H1  SPC   821      33.127   0.056 -14.032  1.00  0.00           H  
HETATM 4406  H2  SPC   821      33.554  -1.105 -12.966  1.00  0.00           H  
HETATM 4407  O   SPC   822      19.446  -5.557   7.204  1.00  0.00           O  
HETATM 4408  H1  SPC   822      19.844  -4.898   6.565  1.00  0.00           H  
HETATM 4409  H2  SPC   822      18.451  -5.556   7.107  1.00  0.00           H  
HETATM 4410  O   SPC   823       8.593  -9.464 -16.179  1.00  0.00           O  
HETATM 4411  H1  SPC   823       8.168  -8.574 -16.346  1.00  0.00           H  
HETATM 4412  H2  SPC   823       9.583  -9.386 -16.288  1.00  0.00           H  
HETATM 4413  O   SPC   824      -2.973  26.322  -0.867  1.00  0.00           O  
HETATM 4414  H1  SPC   824      -3.410  26.828  -1.611  1.00  0.00           H  
HETATM 4415  H2  SPC   824      -3.598  25.617  -0.532  1.00  0.00           H  
HETATM 4416  O   SPC   825     -11.596  20.914  -0.086  1.00  0.00           O  
HETATM 4417  H1  SPC   825     -11.017  21.162  -0.863  1.00  0.00           H  
HETATM 4418  H2  SPC   825     -12.416  21.487  -0.086  1.00  0.00           H  
HETATM 4419  O   SPC   826      30.255  25.931   9.835  1.00  0.00           O  
HETATM 4420  H1  SPC   826      30.740  26.550   9.218  1.00  0.00           H  
HETATM 4421  H2  SPC   826      29.415  25.613   9.396  1.00  0.00           H  
HETATM 4422  O   SPC   827     -29.538 -15.427 -22.803  1.00  0.00           O  
HETATM 4423  H1  SPC   827     -28.887 -14.811 -22.360  1.00  0.00           H  
HETATM 4424  H2  SPC   827     -30.126 -14.904 -23.420  1.00  0.00           H  
HETATM 4425  O   SPC   828       1.674  -2.502  12.106  1.00  0.00           O  
HETATM 4426  H1  SPC   828       2.107  -2.422  11.208  1.00  0.00           H  
HETATM 4427  H2  SPC   828       1.168  -1.663  12.308  1.00  0.00           H  
HETATM 4428  O   SPC   829      -0.415  -6.041  20.534  1.00  0.00           O  
HETATM 4429  H1  SPC   829      -0.720  -6.292  19.616  1.00  0.00           H  
HETATM 4430  H2  SPC   829       0.557  -6.250  20.632  1.00  0.00           H  
HETATM 4431  O   SPC   830     -42.364 -31.867 -22.566  1.00  0.00           O  
HETATM 4432  H1  SPC   830     -42.221 -32.579 -23.253  1.00  0.00           H  
HETATM 4433  H2  SPC   830     -43.341 -31.662 -22.496  1.00  0.00           H  
HETATM 4434  O   SPC   831     -11.863  20.835   4.469  1.00  0.00           O  
HETATM 4435  H1  SPC   831     -11.085  21.457   4.372  1.00  0.00           H  
HETATM 4436  H2  SPC   831     -12.409  20.852   3.631  1.00  0.00           H  
HETATM 4437  O   SPC   832      35.293  20.205  20.103  1.00  0.00           O  
HETATM 4438  H1  SPC   832      34.531  19.565  20.001  1.00  0.00           H  
HETATM 4439  H2  SPC   832      36.098  19.843  19.634  1.00  0.00           H  
HETATM 4440  O   SPC   833       5.327 -15.875 -10.751  1.00  0.00           O  
HETATM 4441  H1  SPC   833       5.357 -14.996 -11.228  1.00  0.00           H  
HETATM 4442  H2  SPC   833       6.236 -16.292 -10.764  1.00  0.00           H  
HETATM 4443  O   SPC   834      -2.874   0.513  24.313  1.00  0.00           O  
HETATM 4444  H1  SPC   834      -2.463  -0.073  25.011  1.00  0.00           H  
HETATM 4445  H2  SPC   834      -3.250   1.333  24.744  1.00  0.00           H  
HETATM 4446  O   SPC   835     -29.235 -26.072 -10.874  1.00  0.00           O  
HETATM 4447  H1  SPC   835     -29.782 -25.623 -10.167  1.00  0.00           H  
HETATM 4448  H2  SPC   835     -29.803 -26.731 -11.367  1.00  0.00           H  
HETATM 4449  O   SPC   836      18.214 -12.544   2.591  1.00  0.00           O  
HETATM 4450  H1  SPC   836      17.644 -12.977   3.290  1.00  0.00           H  
HETATM 4451  H2  SPC   836      18.233 -11.556   2.743  1.00  0.00           H  
HETATM 4452  O   SPC   837       7.150 -17.382  -7.771  1.00  0.00           O  
HETATM 4453  H1  SPC   837       7.328 -17.113  -8.717  1.00  0.00           H  
HETATM 4454  H2  SPC   837       6.186 -17.227  -7.556  1.00  0.00           H  
HETATM 4455  O   SPC   838      19.233  22.389   0.944  1.00  0.00           O  
HETATM 4456  H1  SPC   838      19.700  21.699   1.497  1.00  0.00           H  
HETATM 4457  H2  SPC   838      18.269  22.142   0.848  1.00  0.00           H  
HETATM 4458  O   SPC   839      -5.100  16.184   3.749  1.00  0.00           O  
HETATM 4459  H1  SPC   839      -4.164  16.420   3.486  1.00  0.00           H  
HETATM 4460  H2  SPC   839      -5.260  15.212   3.578  1.00  0.00           H  
HETATM 4461  O   SPC   840     -20.255 -10.867   3.218  1.00  0.00           O  
HETATM 4462  H1  SPC   840     -20.669 -10.752   2.315  1.00  0.00           H  
HETATM 4463  H2  SPC   840     -19.335 -10.474   3.215  1.00  0.00           H  
HETATM 4464  O   SPC   841     -20.567 -16.944  -1.624  1.00  0.00           O  
HETATM 4465  H1  SPC   841     -21.281 -17.293  -1.017  1.00  0.00           H  
HETATM 4466  H2  SPC   841     -20.629 -17.403  -2.510  1.00  0.00           H  
HETATM 4467  O   SPC   842       6.549  11.449  12.377  1.00  0.00           O  
HETATM 4468  H1  SPC   842       7.377  11.214  12.886  1.00  0.00           H  
HETATM 4469  H2  SPC   842       6.235  12.357  12.652  1.00  0.00           H  
HETATM 4470  O   SPC   843      24.425  -3.477   1.326  1.00  0.00           O  
HETATM 4471  H1  SPC   843      23.673  -3.077   1.849  1.00  0.00           H  
HETATM 4472  H2  SPC   843      25.220  -3.594   1.922  1.00  0.00           H  
HETATM 4473  O   SPC   844     -11.700   6.194 -17.836  1.00  0.00           O  
HETATM 4474  H1  SPC   844     -10.843   5.751 -17.571  1.00  0.00           H  
HETATM 4475  H2  SPC   844     -11.938   6.890 -17.159  1.00  0.00           H  
HETATM 4476  O   SPC   845       9.257  -4.706 -12.803  1.00  0.00           O  
HETATM 4477  H1  SPC   845       9.423  -3.720 -12.779  1.00  0.00           H  
HETATM 4478  H2  SPC   845       9.810  -5.119 -13.527  1.00  0.00           H  
HETATM 4479  O   SPC   846      18.547 -15.841  -6.395  1.00  0.00           O  
HETATM 4480  H1  SPC   846      17.579 -15.705  -6.603  1.00  0.00           H  
HETATM 4481  H2  SPC   846      19.044 -16.045  -7.238  1.00  0.00           H  
HETATM 4482  O   SPC   847     -14.634  13.093 -15.682  1.00  0.00           O  
HETATM 4483  H1  SPC   847     -15.102  12.976 -14.807  1.00  0.00           H  
HETATM 4484  H2  SPC   847     -14.193  13.991 -15.707  1.00  0.00           H  
HETATM 4485  O   SPC   848     -17.797  -8.615  -6.355  1.00  0.00           O  
HETATM 4486  H1  SPC   848     -17.991  -7.644  -6.494  1.00  0.00           H  
HETATM 4487  H2  SPC   848     -17.039  -8.715  -5.710  1.00  0.00           H  
HETATM 4488  O   SPC   849     -16.278  18.183   5.683  1.00  0.00           O  
HETATM 4489  H1  SPC   849     -16.100  18.564   6.590  1.00  0.00           H  
HETATM 4490  H2  SPC   849     -16.014  17.219   5.669  1.00  0.00           H  
HETATM 4491  O   SPC   850      19.330  10.439 -10.762  1.00  0.00           O  
HETATM 4492  H1  SPC   850      19.061   9.967  -9.922  1.00  0.00           H  
HETATM 4493  H2  SPC   850      19.160  11.420 -10.663  1.00  0.00           H  
HETATM 4494  O   SPC   851       4.626  21.485  12.711  1.00  0.00           O  
HETATM 4495  H1  SPC   851       3.975  21.215  12.002  1.00  0.00           H  
HETATM 4496  H2  SPC   851       5.170  22.259  12.386  1.00  0.00           H  
HETATM 4497  O   SPC   852      14.454  -2.687  11.611  1.00  0.00           O  
HETATM 4498  H1  SPC   852      15.397  -2.838  11.313  1.00  0.00           H  
HETATM 4499  H2  SPC   852      14.005  -2.047  10.988  1.00  0.00           H  
HETATM 4500  O   SPC   853      -4.747 -19.416 -18.071  1.00  0.00           O  
HETATM 4501  H1  SPC   853      -5.572 -18.886 -18.264  1.00  0.00           H  
HETATM 4502  H2  SPC   853      -4.613 -19.477 -17.082  1.00  0.00           H  
HETATM 4503  O   SPC   854       9.850 -23.126  -8.560  1.00  0.00           O  
HETATM 4504  H1  SPC   854      10.263 -22.269  -8.870  1.00  0.00           H  
HETATM 4505  H2  SPC   854       9.874 -23.165  -7.561  1.00  0.00           H  
HETATM 4506  O   SPC   855       3.766 -12.577 -18.199  1.00  0.00           O  
HETATM 4507  H1  SPC   855       4.237 -12.244 -17.382  1.00  0.00           H  
HETATM 4508  H2  SPC   855       4.350 -12.440 -18.999  1.00  0.00           H  
HETATM 4509  O   SPC   856     -17.263  -1.335 -28.313  1.00  0.00           O  
HETATM 4510  H1  SPC   856     -17.803  -0.557 -28.634  1.00  0.00           H  
HETATM 4511  H2  SPC   856     -16.579  -1.572 -29.003  1.00  0.00           H  
HETATM 4512  O   SPC   857      12.422  30.000   4.639  1.00  0.00           O  
HETATM 4513  H1  SPC   857      12.563  29.123   5.098  1.00  0.00           H  
HETATM 4514  H2  SPC   857      13.184  30.177   4.018  1.00  0.00           H  
HETATM 4515  O   SPC   858      23.965   7.357   4.656  1.00  0.00           O  
HETATM 4516  H1  SPC   858      24.322   8.155   4.171  1.00  0.00           H  
HETATM 4517  H2  SPC   858      24.703   6.925   5.175  1.00  0.00           H  
HETATM 4518  O   SPC   859       8.591 -14.157 -13.023  1.00  0.00           O  
HETATM 4519  H1  SPC   859       8.022 -14.942 -13.268  1.00  0.00           H  
HETATM 4520  H2  SPC   859       8.086 -13.312 -13.199  1.00  0.00           H  
HETATM 4521  O   SPC   860      -3.519  20.396  -0.805  1.00  0.00           O  
HETATM 4522  H1  SPC   860      -3.801  21.129  -1.425  1.00  0.00           H  
HETATM 4523  H2  SPC   860      -3.296  19.579  -1.335  1.00  0.00           H  
HETATM 4524  O   SPC   861     -34.765  -2.638  15.568  1.00  0.00           O  
HETATM 4525  H1  SPC   861     -34.346  -2.480  14.674  1.00  0.00           H  
HETATM 4526  H2  SPC   861     -34.086  -3.028  16.190  1.00  0.00           H  
HETATM 4527  O   SPC   862      -8.091  26.736  10.890  1.00  0.00           O  
HETATM 4528  H1  SPC   862      -7.754  26.359  10.027  1.00  0.00           H  
HETATM 4529  H2  SPC   862      -7.498  26.437  11.638  1.00  0.00           H  
HETATM 4530  O   SPC   863       9.989 -18.923   4.723  1.00  0.00           O  
HETATM 4531  H1  SPC   863      10.589 -18.197   4.386  1.00  0.00           H  
HETATM 4532  H2  SPC   863       9.626 -18.666   5.619  1.00  0.00           H  
HETATM 4533  O   SPC   864      27.272  -1.769  -0.958  1.00  0.00           O  
HETATM 4534  H1  SPC   864      26.393  -2.232  -1.072  1.00  0.00           H  
HETATM 4535  H2  SPC   864      27.136  -0.780  -0.998  1.00  0.00           H  
HETATM 4536  O   SPC   865      22.172  23.064  14.105  1.00  0.00           O  
HETATM 4537  H1  SPC   865      22.322  23.510  14.987  1.00  0.00           H  
HETATM 4538  H2  SPC   865      21.810  22.144  14.254  1.00  0.00           H  
HETATM 4539  O   SPC   866      20.938  28.553  18.113  1.00  0.00           O  
HETATM 4540  H1  SPC   866      20.916  28.321  17.141  1.00  0.00           H  
HETATM 4541  H2  SPC   866      20.271  27.992  18.605  1.00  0.00           H  
HETATM 4542  O   SPC   867     -26.820 -36.233 -11.834  1.00  0.00           O  
HETATM 4543  H1  SPC   867     -27.371 -35.419 -12.021  1.00  0.00           H  
HETATM 4544  H2  SPC   867     -27.267 -37.035 -12.230  1.00  0.00           H  
HETATM 4545  O   SPC   868     -13.062  20.488  -3.689  1.00  0.00           O  
HETATM 4546  H1  SPC   868     -12.633  20.096  -4.504  1.00  0.00           H  
HETATM 4547  H2  SPC   868     -13.184  19.774  -3.000  1.00  0.00           H  
HETATM 4548  O   SPC   869     -17.934 -20.682  -7.124  1.00  0.00           O  
HETATM 4549  H1  SPC   869     -17.652 -21.394  -6.479  1.00  0.00           H  
HETATM 4550  H2  SPC   869     -17.692 -19.785  -6.755  1.00  0.00           H  
HETATM 4551  O   SPC   870      -9.690  22.266   4.092  1.00  0.00           O  
HETATM 4552  H1  SPC   870      -9.775  22.882   4.875  1.00  0.00           H  
HETATM 4553  H2  SPC   870      -8.805  22.411   3.650  1.00  0.00           H  
HETATM 4554  O   SPC   871       0.756  -9.647 -21.013  1.00  0.00           O  
HETATM 4555  H1  SPC   871       1.185 -10.053 -20.206  1.00  0.00           H  
HETATM 4556  H2  SPC   871       0.694  -8.656 -20.893  1.00  0.00           H  
HETATM 4557  O   SPC   872      29.558  20.031  22.374  1.00  0.00           O  
HETATM 4558  H1  SPC   872      29.763  19.633  23.268  1.00  0.00           H  
HETATM 4559  H2  SPC   872      30.222  19.702  21.703  1.00  0.00           H  
HETATM 4560  O   SPC   873      23.989  -7.643 -15.013  1.00  0.00           O  
HETATM 4561  H1  SPC   873      24.162  -8.401 -14.384  1.00  0.00           H  
HETATM 4562  H2  SPC   873      23.704  -8.004 -15.901  1.00  0.00           H  
HETATM 4563  O   SPC   874      41.415  22.472  15.141  1.00  0.00           O  
HETATM 4564  H1  SPC   874      40.751  21.815  14.785  1.00  0.00           H  
HETATM 4565  H2  SPC   874      42.134  21.984  15.636  1.00  0.00           H  
HETATM 4566  O   SPC   875      -4.806   7.505 -11.636  1.00  0.00           O  
HETATM 4567  H1  SPC   875      -3.987   7.875 -12.076  1.00  0.00           H  
HETATM 4568  H2  SPC   875      -5.619   7.920 -12.043  1.00  0.00           H  
HETATM 4569  O   SPC   876     -39.440 -20.956 -30.142  1.00  0.00           O  
HETATM 4570  H1  SPC   876     -39.525 -21.303 -31.076  1.00  0.00           H  
HETATM 4571  H2  SPC   876     -38.880 -21.585 -29.602  1.00  0.00           H  
HETATM 4572  O   SPC   877     -10.196   1.226 -10.805  1.00  0.00           O  
HETATM 4573  H1  SPC   877     -10.912   0.774 -11.338  1.00  0.00           H  
HETATM 4574  H2  SPC   877      -9.608   0.536 -10.385  1.00  0.00           H  
HETATM 4575  O   SPC   878      -4.498   3.770  14.835  1.00  0.00           O  
HETATM 4576  H1  SPC   878      -5.024   4.450  14.324  1.00  0.00           H  
HETATM 4577  H2  SPC   878      -4.376   2.952  14.273  1.00  0.00           H  
HETATM 4578  O   SPC   879      -7.715   9.266   7.696  1.00  0.00           O  
HETATM 4579  H1  SPC   879      -6.898   9.029   8.223  1.00  0.00           H  
HETATM 4580  H2  SPC   879      -8.523   9.184   8.279  1.00  0.00           H  
HETATM 4581  O   SPC   880      32.656  12.989   6.993  1.00  0.00           O  
HETATM 4582  H1  SPC   880      32.536  12.149   6.463  1.00  0.00           H  
HETATM 4583  H2  SPC   880      31.862  13.125   7.585  1.00  0.00           H  
HETATM 4584  O   SPC   881      -9.777  11.235   3.291  1.00  0.00           O  
HETATM 4585  H1  SPC   881      -8.918  11.019   3.755  1.00  0.00           H  
HETATM 4586  H2  SPC   881     -10.502  11.353   3.970  1.00  0.00           H  
HETATM 4587  O   SPC   882      -9.803 -12.428  -2.774  1.00  0.00           O  
HETATM 4588  H1  SPC   882      -9.986 -13.411  -2.754  1.00  0.00           H  
HETATM 4589  H2  SPC   882      -9.133 -12.200  -2.067  1.00  0.00           H  
HETATM 4590  O   SPC   883      13.871  -0.893  29.515  1.00  0.00           O  
HETATM 4591  H1  SPC   883      14.145  -1.780  29.886  1.00  0.00           H  
HETATM 4592  H2  SPC   883      12.919  -0.938  29.213  1.00  0.00           H  
HETATM 4593  O   SPC   884       4.343  22.809   7.598  1.00  0.00           O  
HETATM 4594  H1  SPC   884       4.365  21.835   7.372  1.00  0.00           H  
HETATM 4595  H2  SPC   884       4.736  23.335   6.844  1.00  0.00           H  
HETATM 4596  O   SPC   885      23.638  19.860   6.885  1.00  0.00           O  
HETATM 4597  H1  SPC   885      23.827  19.772   5.907  1.00  0.00           H  
HETATM 4598  H2  SPC   885      24.173  20.617   7.260  1.00  0.00           H  
HETATM 4599  O   SPC   886     -18.156  -2.757 -25.914  1.00  0.00           O  
HETATM 4600  H1  SPC   886     -17.631  -2.138 -26.497  1.00  0.00           H  
HETATM 4601  H2  SPC   886     -17.578  -3.079 -25.164  1.00  0.00           H  
HETATM 4602  O   SPC   887     -12.675   1.623  21.640  1.00  0.00           O  
HETATM 4603  H1  SPC   887     -13.140   1.613  22.525  1.00  0.00           H  
HETATM 4604  H2  SPC   887     -13.354   1.640  20.906  1.00  0.00           H  
HETATM 4605  O   SPC   888     -19.482   8.853  -1.833  1.00  0.00           O  
HETATM 4606  H1  SPC   888     -18.554   9.051  -1.519  1.00  0.00           H  
HETATM 4607  H2  SPC   888     -19.657   9.342  -2.687  1.00  0.00           H  
HETATM 4608  O   SPC   889     -15.512  -6.694 -24.361  1.00  0.00           O  
HETATM 4609  H1  SPC   889     -16.190  -6.927 -23.663  1.00  0.00           H  
HETATM 4610  H2  SPC   889     -15.845  -5.924 -24.905  1.00  0.00           H  
HETATM 4611  O   SPC   890       0.041  13.009 -12.059  1.00  0.00           O  
HETATM 4612  H1  SPC   890      -0.213  12.704 -11.142  1.00  0.00           H  
HETATM 4613  H2  SPC   890       0.023  14.008 -12.096  1.00  0.00           H  
HETATM 4614  O   SPC   891     -36.064 -10.279 -10.595  1.00  0.00           O  
HETATM 4615  H1  SPC   891     -35.944 -11.130 -11.106  1.00  0.00           H  
HETATM 4616  H2  SPC   891     -35.394 -10.238  -9.854  1.00  0.00           H  
HETATM 4617  O   SPC   892      41.998  35.195  23.988  1.00  0.00           O  
HETATM 4618  H1  SPC   892      42.661  34.451  24.072  1.00  0.00           H  
HETATM 4619  H2  SPC   892      42.475  36.073  24.030  1.00  0.00           H  
HETATM 4620  O   SPC   893     -11.806  12.401   8.313  1.00  0.00           O  
HETATM 4621  H1  SPC   893     -12.728  12.023   8.229  1.00  0.00           H  
HETATM 4622  H2  SPC   893     -11.827  13.379   8.105  1.00  0.00           H  
HETATM 4623  O   SPC   894       8.530   6.316  26.647  1.00  0.00           O  
HETATM 4624  H1  SPC   894       7.656   6.453  27.114  1.00  0.00           H  
HETATM 4625  H2  SPC   894       8.560   6.881  25.823  1.00  0.00           H  
HETATM 4626  O   SPC   895      36.626  11.539   9.350  1.00  0.00           O  
HETATM 4627  H1  SPC   895      36.244  12.137  10.055  1.00  0.00           H  
HETATM 4628  H2  SPC   895      35.883  11.095   8.851  1.00  0.00           H  
HETATM 4629  O   SPC   896     -34.524 -32.478 -15.694  1.00  0.00           O  
HETATM 4630  H1  SPC   896     -34.965 -31.685 -15.274  1.00  0.00           H  
HETATM 4631  H2  SPC   896     -34.752 -32.510 -16.667  1.00  0.00           H  
HETATM 4632  O   SPC   897     -25.845 -15.673   4.337  1.00  0.00           O  
HETATM 4633  H1  SPC   897     -26.654 -15.699   4.924  1.00  0.00           H  
HETATM 4634  H2  SPC   897     -25.974 -16.293   3.563  1.00  0.00           H  
HETATM 4635  O   SPC   898       4.920  13.626  13.124  1.00  0.00           O  
HETATM 4636  H1  SPC   898       5.378  14.000  12.317  1.00  0.00           H  
HETATM 4637  H2  SPC   898       3.929  13.668  12.994  1.00  0.00           H  
HETATM 4638  O   SPC   899      41.984  21.112  20.297  1.00  0.00           O  
HETATM 4639  H1  SPC   899      42.261  21.906  19.756  1.00  0.00           H  
HETATM 4640  H2  SPC   899      40.989  21.105  20.394  1.00  0.00           H  
HETATM 4641  O   SPC   900      31.999  15.132  14.266  1.00  0.00           O  
HETATM 4642  H1  SPC   900      31.125  15.596  14.126  1.00  0.00           H  
HETATM 4643  H2  SPC   900      32.035  14.762  15.195  1.00  0.00           H  
HETATM 4644  O   SPC   901      13.785  11.740  21.094  1.00  0.00           O  
HETATM 4645  H1  SPC   901      14.241  12.625  20.998  1.00  0.00           H  
HETATM 4646  H2  SPC   901      14.330  11.033  20.643  1.00  0.00           H  
HETATM 4647  O   SPC   902       6.209 -19.667 -11.679  1.00  0.00           O  
HETATM 4648  H1  SPC   902       5.605 -20.451 -11.821  1.00  0.00           H  
HETATM 4649  H2  SPC   902       7.103 -19.857 -12.084  1.00  0.00           H  
HETATM 4650  O   SPC   903      -3.868 -16.499 -16.074  1.00  0.00           O  
HETATM 4651  H1  SPC   903      -3.744 -17.491 -16.071  1.00  0.00           H  
HETATM 4652  H2  SPC   903      -3.225 -16.081 -15.433  1.00  0.00           H  
HETATM 4653  O   SPC   904     -17.163 -21.337 -19.440  1.00  0.00           O  
HETATM 4654  H1  SPC   904     -17.704 -22.110 -19.110  1.00  0.00           H  
HETATM 4655  H2  SPC   904     -17.350 -21.189 -20.411  1.00  0.00           H  
HETATM 4656  O   SPC   905      34.441  25.264   8.241  1.00  0.00           O  
HETATM 4657  H1  SPC   905      34.647  24.369   7.846  1.00  0.00           H  
HETATM 4658  H2  SPC   905      34.217  25.908   7.508  1.00  0.00           H  
HETATM 4659  O   SPC   906      20.161  19.342  23.146  1.00  0.00           O  
HETATM 4660  H1  SPC   906      20.464  18.760  22.392  1.00  0.00           H  
HETATM 4661  H2  SPC   906      20.956  19.765  23.580  1.00  0.00           H  
HETATM 4662  O   SPC   907      -6.952  22.098   6.785  1.00  0.00           O  
HETATM 4663  H1  SPC   907      -6.321  22.796   7.124  1.00  0.00           H  
HETATM 4664  H2  SPC   907      -7.874  22.480   6.731  1.00  0.00           H  
HETATM 4665  O   SPC   908       6.849  -0.309  18.991  1.00  0.00           O  
HETATM 4666  H1  SPC   908       7.244   0.377  19.602  1.00  0.00           H  
HETATM 4667  H2  SPC   908       7.583  -0.797  18.519  1.00  0.00           H  
HETATM 4668  O   SPC   909      18.847  -5.174  14.935  1.00  0.00           O  
HETATM 4669  H1  SPC   909      18.667  -4.208  15.122  1.00  0.00           H  
HETATM 4670  H2  SPC   909      19.793  -5.283  14.628  1.00  0.00           H  
HETATM 4671  O   SPC   910     -27.913  -6.236   9.190  1.00  0.00           O  
HETATM 4672  H1  SPC   910     -26.939  -6.076   9.028  1.00  0.00           H  
HETATM 4673  H2  SPC   910     -28.300  -6.742   8.418  1.00  0.00           H  
HETATM 4674  O   SPC   911      24.927  -2.524 -14.356  1.00  0.00           O  
HETATM 4675  H1  SPC   911      25.307  -2.200 -13.490  1.00  0.00           H  
HETATM 4676  H2  SPC   911      23.956  -2.730 -14.238  1.00  0.00           H  
HETATM 4677  O   SPC   912       7.516  34.307   8.185  1.00  0.00           O  
HETATM 4678  H1  SPC   912       7.278  35.087   8.764  1.00  0.00           H  
HETATM 4679  H2  SPC   912       8.490  34.104   8.283  1.00  0.00           H  
HETATM 4680  O   SPC   913      12.505 -16.710  -4.284  1.00  0.00           O  
HETATM 4681  H1  SPC   913      12.672 -17.694  -4.219  1.00  0.00           H  
HETATM 4682  H2  SPC   913      11.684 -16.547  -4.833  1.00  0.00           H  
HETATM 4683  O   SPC   914      -8.375 -11.605  19.315  1.00  0.00           O  
HETATM 4684  H1  SPC   914      -7.679 -10.893  19.408  1.00  0.00           H  
HETATM 4685  H2  SPC   914      -8.208 -12.324  19.990  1.00  0.00           H  
HETATM 4686  O   SPC   915      18.315   0.970  35.281  1.00  0.00           O  
HETATM 4687  H1  SPC   915      17.789   1.168  34.454  1.00  0.00           H  
HETATM 4688  H2  SPC   915      18.766   0.082  35.184  1.00  0.00           H  
HETATM 4689  O   SPC   916      27.494   0.606   8.849  1.00  0.00           O  
HETATM 4690  H1  SPC   916      28.483   0.656   8.707  1.00  0.00           H  
HETATM 4691  H2  SPC   916      27.249   1.116   9.674  1.00  0.00           H  
HETATM 4692  O   SPC   917     -12.867 -33.118 -12.692  1.00  0.00           O  
HETATM 4693  H1  SPC   917     -12.253 -33.053 -13.478  1.00  0.00           H  
HETATM 4694  H2  SPC   917     -13.801 -33.282 -13.011  1.00  0.00           H  
HETATM 4695  O   SPC   918      11.894  -6.416   2.944  1.00  0.00           O  
HETATM 4696  H1  SPC   918      11.588  -6.637   3.870  1.00  0.00           H  
HETATM 4697  H2  SPC   918      12.366  -7.205   2.551  1.00  0.00           H  
HETATM 4698  O   SPC   919      21.711   0.241  12.992  1.00  0.00           O  
HETATM 4699  H1  SPC   919      22.031   1.008  12.436  1.00  0.00           H  
HETATM 4700  H2  SPC   919      22.224  -0.583  12.750  1.00  0.00           H  
HETATM 4701  O   SPC   920       2.756 -23.415  -8.587  1.00  0.00           O  
HETATM 4702  H1  SPC   920       3.668 -23.097  -8.846  1.00  0.00           H  
HETATM 4703  H2  SPC   920       2.634 -24.360  -8.889  1.00  0.00           H  
HETATM 4704  O   SPC   921     -13.316  18.659 -11.480  1.00  0.00           O  
HETATM 4705  H1  SPC   921     -13.778  17.837 -11.814  1.00  0.00           H  
HETATM 4706  H2  SPC   921     -12.444  18.405 -11.063  1.00  0.00           H  
HETATM 4707  O   SPC   922      23.377  20.004  18.524  1.00  0.00           O  
HETATM 4708  H1  SPC   922      22.640  19.330  18.465  1.00  0.00           H  
HETATM 4709  H2  SPC   922      23.537  20.402  17.621  1.00  0.00           H  
HETATM 4710  O   SPC   923      43.752  22.808   4.694  1.00  0.00           O  
HETATM 4711  H1  SPC   923      43.717  22.056   5.352  1.00  0.00           H  
HETATM 4712  H2  SPC   923      42.947  23.389   4.809  1.00  0.00           H  
HETATM 4713  O   SPC   924     -37.207 -11.564  -0.771  1.00  0.00           O  
HETATM 4714  H1  SPC   924     -38.172 -11.337  -0.898  1.00  0.00           H  
HETATM 4715  H2  SPC   924     -36.853 -11.082   0.031  1.00  0.00           H  
HETATM 4716  O   SPC   925     -16.434 -10.776   0.258  1.00  0.00           O  
HETATM 4717  H1  SPC   925     -16.387 -10.804   1.257  1.00  0.00           H  
HETATM 4718  H2  SPC   925     -17.240 -10.255  -0.023  1.00  0.00           H  
HETATM 4719  O   SPC   926      14.599  -4.527   5.922  1.00  0.00           O  
HETATM 4720  H1  SPC   926      14.324  -5.267   5.308  1.00  0.00           H  
HETATM 4721  H2  SPC   926      13.788  -4.032   6.233  1.00  0.00           H  
HETATM 4722  O   SPC   927     -29.739 -31.725 -13.952  1.00  0.00           O  
HETATM 4723  H1  SPC   927     -29.613 -31.766 -14.943  1.00  0.00           H  
HETATM 4724  H2  SPC   927     -30.716 -31.691 -13.742  1.00  0.00           H  
HETATM 4725  O   SPC   928       6.031 -25.535  10.123  1.00  0.00           O  
HETATM 4726  H1  SPC   928       5.212 -26.051   9.875  1.00  0.00           H  
HETATM 4727  H2  SPC   928       5.900 -24.570   9.895  1.00  0.00           H  
HETATM 4728  O   SPC   929      29.799   0.535 -10.911  1.00  0.00           O  
HETATM 4729  H1  SPC   929      30.125  -0.280 -10.432  1.00  0.00           H  
HETATM 4730  H2  SPC   929      30.414   1.300 -10.723  1.00  0.00           H  
HETATM 4731  O   SPC   930      -5.643  25.425  -2.073  1.00  0.00           O  
HETATM 4732  H1  SPC   930      -5.617  24.505  -2.465  1.00  0.00           H  
HETATM 4733  H2  SPC   930      -5.872  25.367  -1.101  1.00  0.00           H  
HETATM 4734  O   SPC   931      45.978  24.594  12.553  1.00  0.00           O  
HETATM 4735  H1  SPC   931      45.123  24.381  13.024  1.00  0.00           H  
HETATM 4736  H2  SPC   931      45.776  24.952  11.641  1.00  0.00           H  
HETATM 4737  O   SPC   932      11.592  -7.331  14.689  1.00  0.00           O  
HETATM 4738  H1  SPC   932      11.074  -6.908  13.946  1.00  0.00           H  
HETATM 4739  H2  SPC   932      12.470  -6.865  14.792  1.00  0.00           H  
HETATM 4740  O   SPC   933      13.955 -24.302  -8.284  1.00  0.00           O  
HETATM 4741  H1  SPC   933      14.864 -24.072  -8.632  1.00  0.00           H  
HETATM 4742  H2  SPC   933      13.990 -24.382  -7.288  1.00  0.00           H  
HETATM 4743  O   SPC   934      -4.803  -1.679  20.642  1.00  0.00           O  
HETATM 4744  H1  SPC   934      -5.561  -1.473  20.023  1.00  0.00           H  
HETATM 4745  H2  SPC   934      -4.097  -0.977  20.550  1.00  0.00           H  
HETATM 4746  O   SPC   935      -5.639 -33.805  -7.704  1.00  0.00           O  
HETATM 4747  H1  SPC   935      -5.092 -33.749  -6.869  1.00  0.00           H  
HETATM 4748  H2  SPC   935      -6.127 -32.943  -7.842  1.00  0.00           H  
HETATM 4749  O   SPC   936      25.620  -8.059  -4.841  1.00  0.00           O  
HETATM 4750  H1  SPC   936      25.384  -8.001  -5.811  1.00  0.00           H  
HETATM 4751  H2  SPC   936      25.807  -7.143  -4.488  1.00  0.00           H  
HETATM 4752  O   SPC   937      25.894   2.122  -5.268  1.00  0.00           O  
HETATM 4753  H1  SPC   937      26.287   2.360  -4.379  1.00  0.00           H  
HETATM 4754  H2  SPC   937      24.966   1.771  -5.138  1.00  0.00           H  
HETATM 4755  O   SPC   938     -24.125   2.528  12.365  1.00  0.00           O  
HETATM 4756  H1  SPC   938     -24.159   3.523  12.277  1.00  0.00           H  
HETATM 4757  H2  SPC   938     -24.697   2.241  13.133  1.00  0.00           H  
HETATM 4758  O   SPC   939     -26.930 -25.043 -11.910  1.00  0.00           O  
HETATM 4759  H1  SPC   939     -27.519 -24.546 -12.547  1.00  0.00           H  
HETATM 4760  H2  SPC   939     -27.487 -25.656 -11.350  1.00  0.00           H  
HETATM 4761  O   SPC   940      15.153 -19.659 -11.469  1.00  0.00           O  
HETATM 4762  H1  SPC   940      15.082 -20.408 -10.809  1.00  0.00           H  
HETATM 4763  H2  SPC   940      16.117 -19.454 -11.637  1.00  0.00           H  
HETATM 4764  O   SPC   941      13.879  26.483   7.824  1.00  0.00           O  
HETATM 4765  H1  SPC   941      14.225  27.315   8.259  1.00  0.00           H  
HETATM 4766  H2  SPC   941      14.536  25.741   7.956  1.00  0.00           H  
HETATM 4767  O   SPC   942     -19.781  -8.532 -11.296  1.00  0.00           O  
HETATM 4768  H1  SPC   942     -19.332  -8.443 -10.407  1.00  0.00           H  
HETATM 4769  H2  SPC   942     -19.090  -8.672 -12.005  1.00  0.00           H  
HETATM 4770  O   SPC   943      -0.926  35.706   6.158  1.00  0.00           O  
HETATM 4771  H1  SPC   943      -1.426  34.881   5.892  1.00  0.00           H  
HETATM 4772  H2  SPC   943      -1.297  36.058   7.017  1.00  0.00           H  
HETATM 4773  O   SPC   944      -8.029  26.537  -5.398  1.00  0.00           O  
HETATM 4774  H1  SPC   944      -8.346  26.475  -6.344  1.00  0.00           H  
HETATM 4775  H2  SPC   944      -8.687  27.062  -4.859  1.00  0.00           H  
HETATM 4776  O   SPC   945     -22.752   9.490  12.449  1.00  0.00           O  
HETATM 4777  H1  SPC   945     -23.547   9.688  11.875  1.00  0.00           H  
HETATM 4778  H2  SPC   945     -22.002  10.102  12.199  1.00  0.00           H  
HETATM 4779  O   SPC   946     -12.304 -20.002 -22.072  1.00  0.00           O  
HETATM 4780  H1  SPC   946     -12.906 -20.367 -21.362  1.00  0.00           H  
HETATM 4781  H2  SPC   946     -12.793 -19.308 -22.600  1.00  0.00           H  
HETATM 4782  O   SPC   947      20.462 -12.627 -13.551  1.00  0.00           O  
HETATM 4783  H1  SPC   947      20.924 -11.744 -13.631  1.00  0.00           H  
HETATM 4784  H2  SPC   947      19.594 -12.507 -13.069  1.00  0.00           H  
HETATM 4785  O   SPC   948     -10.443   4.543 -34.899  1.00  0.00           O  
HETATM 4786  H1  SPC   948     -10.863   5.450 -34.886  1.00  0.00           H  
HETATM 4787  H2  SPC   948     -11.134   3.858 -35.130  1.00  0.00           H  
HETATM 4788  O   SPC   949     -14.523 -16.932 -19.522  1.00  0.00           O  
HETATM 4789  H1  SPC   949     -15.125 -17.180 -20.281  1.00  0.00           H  
HETATM 4790  H2  SPC   949     -14.429 -15.937 -19.483  1.00  0.00           H  
HETATM 4791  O   SPC   950      15.672  13.238 -11.023  1.00  0.00           O  
HETATM 4792  H1  SPC   950      16.576  13.188 -10.599  1.00  0.00           H  
HETATM 4793  H2  SPC   950      15.535  12.441 -11.611  1.00  0.00           H  
HETATM 4794  O   SPC   951     -13.691  21.101   6.413  1.00  0.00           O  
HETATM 4795  H1  SPC   951     -12.920  20.838   5.832  1.00  0.00           H  
HETATM 4796  H2  SPC   951     -13.850  20.390   7.098  1.00  0.00           H  
HETATM 4797  O   SPC   952     -23.652  -2.498 -29.125  1.00  0.00           O  
HETATM 4798  H1  SPC   952     -23.663  -3.420 -29.511  1.00  0.00           H  
HETATM 4799  H2  SPC   952     -23.227  -2.520 -28.220  1.00  0.00           H  
HETATM 4800  O   SPC   953     -22.135   5.911   0.601  1.00  0.00           O  
HETATM 4801  H1  SPC   953     -22.395   5.218   1.273  1.00  0.00           H  
HETATM 4802  H2  SPC   953     -21.690   6.677   1.065  1.00  0.00           H  
HETATM 4803  O   SPC   954     -18.752   9.249   1.851  1.00  0.00           O  
HETATM 4804  H1  SPC   954     -18.121   9.017   2.591  1.00  0.00           H  
HETATM 4805  H2  SPC   954     -18.232   9.545   1.050  1.00  0.00           H  
HETATM 4806  O   SPC   955     -22.123 -23.288  -5.924  1.00  0.00           O  
HETATM 4807  H1  SPC   955     -22.594 -24.160  -5.793  1.00  0.00           H  
HETATM 4808  H2  SPC   955     -22.695 -22.680  -6.474  1.00  0.00           H  
HETATM 4809  O   SPC   956       7.999  -4.195 -21.166  1.00  0.00           O  
HETATM 4810  H1  SPC   956       8.613  -3.717 -20.538  1.00  0.00           H  
HETATM 4811  H2  SPC   956       8.213  -3.930 -22.107  1.00  0.00           H  
HETATM 4812  O   SPC   957       4.540 -16.223   0.221  1.00  0.00           O  
HETATM 4813  H1  SPC   957       3.540 -16.238   0.193  1.00  0.00           H  
HETATM 4814  H2  SPC   957       4.860 -15.277   0.176  1.00  0.00           H  
HETATM 4815  O   SPC   958      -6.280 -19.916  -9.808  1.00  0.00           O  
HETATM 4816  H1  SPC   958      -6.984 -19.279 -10.119  1.00  0.00           H  
HETATM 4817  H2  SPC   958      -6.153 -20.634 -10.493  1.00  0.00           H  
HETATM 4818  O   SPC   959     -24.137 -21.596  -6.860  1.00  0.00           O  
HETATM 4819  H1  SPC   959     -24.624 -22.467  -6.919  1.00  0.00           H  
HETATM 4820  H2  SPC   959     -24.291 -21.188  -5.959  1.00  0.00           H  
HETATM 4821  O   SPC   960     -24.458  -5.732 -21.096  1.00  0.00           O  
HETATM 4822  H1  SPC   960     -23.771  -5.213 -20.587  1.00  0.00           H  
HETATM 4823  H2  SPC   960     -24.077  -6.013 -21.977  1.00  0.00           H  
HETATM 4824  O   SPC   961     -14.404   4.929  20.206  1.00  0.00           O  
HETATM 4825  H1  SPC   961     -15.271   4.716  20.657  1.00  0.00           H  
HETATM 4826  H2  SPC   961     -14.430   4.600  19.261  1.00  0.00           H  
HETATM 4827  O   SPC   962      18.058   5.476  -4.080  1.00  0.00           O  
HETATM 4828  H1  SPC   962      18.746   5.217  -3.402  1.00  0.00           H  
HETATM 4829  H2  SPC   962      17.807   6.435  -3.950  1.00  0.00           H  
HETATM 4830  O   SPC   963      14.130  13.121  23.792  1.00  0.00           O  
HETATM 4831  H1  SPC   963      15.052  13.399  23.525  1.00  0.00           H  
HETATM 4832  H2  SPC   963      13.672  12.694  23.012  1.00  0.00           H  
HETATM 4833  O   SPC   964      32.941  17.071  25.975  1.00  0.00           O  
HETATM 4834  H1  SPC   964      33.447  17.070  26.838  1.00  0.00           H  
HETATM 4835  H2  SPC   964      32.131  17.650  26.064  1.00  0.00           H  
HETATM 4836  O   SPC   965     -21.091 -19.593 -25.032  1.00  0.00           O  
HETATM 4837  H1  SPC   965     -20.957 -19.551 -26.022  1.00  0.00           H  
HETATM 4838  H2  SPC   965     -21.182 -20.547 -24.748  1.00  0.00           H  
HETATM 4839  O   SPC   966       1.391  22.517  11.748  1.00  0.00           O  
HETATM 4840  H1  SPC   966       1.833  22.308  10.876  1.00  0.00           H  
HETATM 4841  H2  SPC   966       1.295  23.508  11.844  1.00  0.00           H  
HETATM 4842  O   SPC   967      22.904  12.214   2.766  1.00  0.00           O  
HETATM 4843  H1  SPC   967      22.645  11.348   2.337  1.00  0.00           H  
HETATM 4844  H2  SPC   967      22.677  12.185   3.739  1.00  0.00           H  
HETATM 4845  O   SPC   968     -24.569  -2.212   8.494  1.00  0.00           O  
HETATM 4846  H1  SPC   968     -25.524  -2.497   8.578  1.00  0.00           H  
HETATM 4847  H2  SPC   968     -24.526  -1.320   8.043  1.00  0.00           H  
HETATM 4848  O   SPC   969      23.005   3.286   5.174  1.00  0.00           O  
HETATM 4849  H1  SPC   969      23.551   4.016   5.584  1.00  0.00           H  
HETATM 4850  H2  SPC   969      22.600   3.611   4.320  1.00  0.00           H  
HETATM 4851  O   SPC   970      -9.522 -23.328   5.548  1.00  0.00           O  
HETATM 4852  H1  SPC   970      -8.657 -23.742   5.264  1.00  0.00           H  
HETATM 4853  H2  SPC   970      -9.347 -22.426   5.943  1.00  0.00           H  
HETATM 4854  O   SPC   971      30.289  23.180  23.117  1.00  0.00           O  
HETATM 4855  H1  SPC   971      30.073  22.884  24.048  1.00  0.00           H  
HETATM 4856  H2  SPC   971      30.406  24.173  23.102  1.00  0.00           H  
HETATM 4857  O   SPC   972     -13.583   9.249   0.961  1.00  0.00           O  
HETATM 4858  H1  SPC   972     -14.089   8.387   0.936  1.00  0.00           H  
HETATM 4859  H2  SPC   972     -14.222  10.013   0.872  1.00  0.00           H  
HETATM 4860  O   SPC   973     -34.218  -5.200  13.545  1.00  0.00           O  
HETATM 4861  H1  SPC   973     -33.315  -4.786  13.656  1.00  0.00           H  
HETATM 4862  H2  SPC   973     -34.437  -5.265  12.571  1.00  0.00           H  
HETATM 4863  O   SPC   974      11.850 -22.964  -3.829  1.00  0.00           O  
HETATM 4864  H1  SPC   974      11.898 -22.310  -4.585  1.00  0.00           H  
HETATM 4865  H2  SPC   974      12.072 -22.500  -2.972  1.00  0.00           H  
HETATM 4866  O   SPC   975     -41.128 -34.380 -15.536  1.00  0.00           O  
HETATM 4867  H1  SPC   975     -41.505 -33.855 -14.774  1.00  0.00           H  
HETATM 4868  H2  SPC   975     -40.952 -33.769 -16.308  1.00  0.00           H  
HETATM 4869  O   SPC   976      37.288  26.658  19.844  1.00  0.00           O  
HETATM 4870  H1  SPC   976      37.309  26.828  20.830  1.00  0.00           H  
HETATM 4871  H2  SPC   976      38.129  26.191  19.569  1.00  0.00           H
[truncated: 1,028,918 more chars]
