# Supplementary material for: An adaptive peptide-binding site in ubiquitin receptor hRpn13 revealed by structural studies
Source: Nat Commun. 2025 Jul 1;16:5669. doi: 10.1038/s41467-025-60843-w (PMC12218921; doi:10.1038/s41467-025-60843-w)
Supplement: Supplementary file 11 — Supplementary Data 9 [file 41467_2025_60843_MOESM11_ESM.zip › Pru-B/Input_Files/desmond_md_job_Monomer_ENT_ChainB_1_ENT_1.cms]

{ 
 s_m_m2io_version
 :::
 2.0.0 
} 

f_m_ct { 
 s_m_title
 s_m_entry_id
 s_m_entry_name
 s_m_original_cms_file
 s_pdb_PDB_format_version
 s_m_Source_Path
 s_m_Source_File
 i_m_Source_File_Index
 r_pdb_PDB_CRYST1_a
 r_pdb_PDB_CRYST1_b
 r_pdb_PDB_CRYST1_c
 r_pdb_PDB_CRYST1_alpha
 r_pdb_PDB_CRYST1_beta
 r_pdb_PDB_CRYST1_gamma
 s_pdb_PDB_CRYST1_Space_Group
 i_pdb_PDB_CRYST1_z
 b_ppw_prepared
 s_ppw_prepared_with_version
 b_ppw_created_disulfur
 b_ppw_converted_selenomethionines
 b_ppw_added_terminal_oxygens
 r_ppw_preprocess_pH
 s_ff_OPLSVersion
 r_i_target_temperature
 s_m_job_name
 r_i_Potential_Energy-S-OPLS
 r_i_RMS_Derivative-S-OPLS
 r_i_Max_Derivative-S-OPLS
 r_i_Stretch_Energy-S-OPLS
 r_i_Bend_Energy-S-OPLS
 r_i_LJ-14_Energy-S-OPLS
 r_i_El-14_Energy-S-OPLS
 r_i_Van_der_Waals_Energy-S-OPLS
 r_i_Electrostatic_Energy-S-OPLS
 r_i_Dihedral_Energy-S-OPLS
 b_ffio_use_custom_oplsdir
 r_chorus_box_ax
 r_chorus_box_ay
 r_chorus_box_az
 r_chorus_box_bx
 r_chorus_box_by
 r_chorus_box_bz
 r_chorus_box_cx
 r_chorus_box_cy
 r_chorus_box_cz
 s_ffio_ct_type
 s_m_subgroup_title
 s_m_subgroupid
 b_m_subgroup_collapsed
 i_m_ct_format
 :::
 Pru_N_term_Monomer_1_ENT 
  55 
  Pru_N_term_Trimer.1 
  desmond_md_job_Rpn13_Pru_Trimer_ENT_updated_100ns_1_2-in.cms 
  3.0 
  /vf/users/hassanba/scratch/hassanba/desmond_md_job_Rpn13_Pru_Trimer_ENT_updated_100ns_1/desmond_md_job_Rpn13_Pru_Trimer_ENT_updated_100ns_1_2 
  desmond_md_job_Rpn13_Pru_Trimer_ENT_updated_100ns_1_2-in.cms 
  1
  87.835221
  87.835221
  87.835221
  60
  60
  60
  "P 1" 
  1
  1
  2022-4 
  1
  1
  1
  7.4
  OPLS4 
  298
  proteinprep_Rpn13_pru_ENT_Trimer_updated_w_water_1 
  -16416.0787883502
  0.0678815805231474
  2.02370383540197
  16.1092100646948
  284.763799658439
  600.619816188265
  -426.784600340445
  -657.768472614591
  -16452.4510342778
  219.432492971252
  0
  66.897179
  0
  0
  33.4485895
  57.9346564555149
  0
  33.4485895
  19.3115521518383
  54.6213179272101
  full_system 
  "MD: desmond_setup_Monomer_ENT_ChainB_1_ENT_1" 
  "MD: desmond_setup_Monomer_ENT_ChainB_1_ENT_1" 
  0
  2
 m_atom[19704] { 
  # First column is atom index #
  i_m_mmod_type
  r_m_x_coord
  r_m_y_coord
  r_m_z_coord
  i_m_residue_number
  s_m_insertion_code
  s_m_mmod_res
  s_m_chain_name
  i_m_color
  r_m_charge1
  r_m_charge2
  s_m_pdb_residue_name
  s_m_pdb_atom_name
  s_m_grow_name
  i_m_atomic_number
  i_m_formal_charge
  i_m_visibility
  s_m_color_rgb
  s_m_atom_name
  i_m_secondary_structure
  i_m_ribbon_style
  i_m_ribbon_color
  s_m_label_format
  i_m_label_color
  s_m_label_user_text
  s_m_ribbon_color_rgb
  i_des_fullsystem_id
  i_des_scratch_atom_num
  i_des_scratch_entry_num
  i_i_constraint
  i_i_internal_atom_index
  i_m_Hcount
  i_pa_atomindex
  r_m_pdb_occupancy
  r_m_pdb_tfactor
  i_abo_original_index
  i_m_ribbon_transparency
  i_pdb_PDB_serial
  i_ppw_original_index
  s_pdb_segment_id
  s_ppw_CCD_assignment_status
  r_pa_state_gap
  s_pa_state
  :::
  1 3 -1.616633 7.150733 -17.192750 20 " " X "B" 2 -0.18000 -0.18000 "ACE " " CH3" "  n1" 6 0 1 A0A0A0  "C1849"  -1 0 1 ""  1 ""  <> 1849 1849 1 0 1851 3 1849 <> <> <> <> <> <> <> <> <> <>
  2 2 -0.693889 6.156733 -16.487747 20 " " X "B" 2 0.50000 0.50000 "ACE " " C  " "  c1" 6 0 1 A0A0A0  "C1850"  -1 0 1 ""  1 ""  <> 1850 1850 1 0 1852 0 1850 <> <> <> <> <> <> <> <> <> <>
  3 15 0.127684 6.562742 -15.668781 20 " " X "B" 70 -0.50000 -0.50000 "ACE " " O  " "    " 8 0 1 FF2F2F  "O1851"  -1 0 1 ""  1 ""  <> 1851 1851 1 0 1853 0 1851 <> <> <> <> <> <> <> <> <> <>
  4 41 -1.226677 8.165929 -17.110347 20 " " X "B" 21 0.06000 0.06000 "ACE " "1H  " "  n2" 1 0 0 FFFFFF  "H1852"  -1 0 1 ""  1 ""  <> 1852 1852 1 0 1854 0 1852 <> <> <> <> <> <> <> <> <> <>
  5 41 -1.708635 6.903865 -18.250776 20 " " X "B" 21 0.06000 0.06000 "ACE " "2H  " "    " 1 0 0 FFFFFF  "H1853"  -1 0 1 ""  1 ""  <> 1853 1853 1 0 1855 0 1853 <> <> <> <> <> <> <> <> <> <>
  6 41 -2.609389 7.125661 -16.742687 20 " " X "B" 21 0.06000 0.06000 "ACE " "3H  " "    " 1 0 0 FFFFFF  "H1854"  -1 0 1 ""  1 ""  <> 1854 1854 1 0 1856 0 1854 <> <> <> <> <> <> <> <> <> <>
  7 25 -0.780651 4.808208 -16.767660 21 " " K "B" 38 -0.50000 -0.50000 "LYS " " N  " "    " 7 0 0 2E2EFF  "N1038"  0 1 9 ""  1 ""  <> 1855 1855 1 0 1857 1 1855 1 50.58 1030 0 1038 1030 D000  "CCD mismatch"  <> <>
  8 3 0.106388 3.860753 -16.088739 21 " " K "B" 24 0.14000 0.14000 "LYS " " CA " "    " 6 0 0 808080  "C1039"  0 1 -70 ""  1 ""  FF2E2E  1856 1856 1 0 1858 1 1856 1 34.33 1031 0 1039 1031 D000  "CCD mismatch"  <> <>
  9 2 -0.030571 3.847451 -14.566820 21 " " K "B" 24 0.50000 0.50000 "LYS " " C  " "    " 6 0 0 808080  "C1040"  0 1 9 ""  1 ""  <> 1857 1857 1 0 1859 0 1857 1 34.38 1032 0 1040 1032 D000  "CCD mismatch"  <> <>
  10 15 0.523038 2.951629 -13.939038 21 " " K "B" 70 -0.50000 -0.50000 "LYS " " O  " "    " 8 0 0 FF2E2E  "O1041"  0 1 9 ""  1 ""  <> 1858 1858 1 0 1860 0 1858 1 25.1 1033 0 1041 1033 D000  "CCD mismatch"  <> <>
  11 3 1.569972 4.173917 -16.406906 21 " " K "B" 24 -0.12000 -0.12000 "LYS " " CB " "    " 6 0 0 808080  "C1042"  0 1 9 ""  1 ""  <> 1859 1859 1 0 1861 2 1859 1 32.74 1034 0 1042 1034 D000  "CCD mismatch"  <> <>
  12 3 1.943961 4.089631 -17.854884 21 " " K "B" 24 -0.12000 -0.12000 "LYS " " CG " "    " 6 0 0 808080  "C1043"  0 1 9 ""  1 ""  <> 1860 1860 1 0 1862 2 1860 1 41.67 1035 0 1043 1035 D000  "CCD mismatch"  <> <>
  13 3 3.435708 4.321872 -18.029377 21 " " K "B" 24 -0.12000 -0.12000 "LYS " " CD " "    " 6 0 0 808080  "C1044"  0 1 9 ""  1 ""  <> 1861 1861 1 0 1863 2 1861 1 46.26 1036 0 1044 1036 D000  "CCD mismatch"  <> <>
  14 3 3.921530 3.990575 -19.409023 21 " " K "B" 24 0.19000 0.19000 "LYS " " CE " "    " 6 0 0 808080  "C1045"  0 1 9 ""  1 ""  <> 1862 1862 1 0 1864 2 1862 1 39.34 1037 0 1045 1037 D000  "CCD mismatch"  <> <>
  15 32 3.209432 4.759663 -20.462825 21 " " K "B" 38 -0.30000 -0.30000 "LYS " " NZ " "    " 7 1 0 2E2EFF  "N1046"  0 1 9 "%UT"  13 ""  <> 1863 1863 1 0 1865 3 1863 1 53.68 1038 0 1046 1038 D000  "CCD mismatch"  <> <>
  16 43 -1.450306 4.443191 -17.429704 21 " " K "B" 21 0.30000 0.30000 "LYS " " H2 " "    " 1 0 0 FFFFFF  "H1864"  -1 0 1 ""  1 ""  <> 1864 1864 1 0 1866 0 1864 <> 50.58 <> <> <> 4170 <> <> <> <>
  17 41 -0.139352 2.862036 -16.452236 21 " " K "B" 21 0.06000 0.06000 "LYS " " HA " "    " 1 0 0 FFFFFF  "H1865"  -1 0 1 ""  1 ""  <> 1865 1865 1 0 1867 0 1865 <> 34.33 <> <> <> 4172 <> <> <> <>
  18 41 2.181259 3.458107 -15.868825 21 " " K "B" 21 0.06000 0.06000 "LYS " " HB3" "    " 1 0 0 FFFFFF  "H1866"  -1 0 1 ""  1 ""  <> 1866 1866 1 0 1868 0 1866 <> 32.74 <> <> <> 4173 <> <> <> <>
  19 41 1.919623 5.123351 -16.008157 21 " " K "B" 21 0.06000 0.06000 "LYS " " HB2" "    " 1 0 0 FFFFFF  "H1867"  -1 0 1 ""  1 ""  <> 1867 1867 1 0 1869 0 1867 <> 32.74 <> <> <> 4174 <> <> <> <>
  20 41 1.371079 4.822128 -18.423750 21 " " K "B" 21 0.06000 0.06000 "LYS " " HG3" "    " 1 0 0 FFFFFF  "H1868"  -1 0 1 ""  1 ""  <> 1868 1868 1 0 1870 0 1868 <> 41.67 <> <> <> 4175 <> <> <> <>
  21 41 1.673081 3.104633 -18.238319 21 " " K "B" 21 0.06000 0.06000 "LYS " " HG2" "    " 1 0 0 FFFFFF  "H1869"  -1 0 1 ""  1 ""  <> 1869 1869 1 0 1871 0 1869 <> 41.67 <> <> <> 4176 <> <> <> <>
  22 41 3.966015 3.679125 -17.329959 21 " " K "B" 21 0.06000 0.06000 "LYS " " HD3" "    " 1 0 0 FFFFFF  "H1870"  -1 0 1 ""  1 ""  <> 1870 1870 1 0 1872 0 1870 <> 46.26 <> <> <> 4177 <> <> <> <>
  23 41 3.690266 5.350342 -17.767021 21 " " K "B" 21 0.06000 0.06000 "LYS " " HD2" "    " 1 0 0 FFFFFF  "H1871"  -1 0 1 ""  1 ""  <> 1871 1871 1 0 1873 0 1871 <> 46.26 <> <> <> 4178 <> <> <> <>
  24 41 3.876264 2.918864 -19.604515 21 " " K "B" 21 0.06000 0.06000 "LYS " " HE3" "    " 1 0 0 FFFFFF  "H1872"  -1 0 1 ""  1 ""  <> 1872 1872 1 0 1874 0 1872 <> 39.34 <> <> <> 4179 <> <> <> <>
  25 41 4.929503 4.388988 -19.406444 21 " " K "B" 21 0.06000 0.06000 "LYS " " HE2" "    " 1 0 0 FFFFFF  "H1873"  -1 0 1 ""  1 ""  <> 1873 1873 1 0 1875 0 1873 <> 39.34 <> <> <> 4180 <> <> <> <>
  26 44 3.278736 5.747502 -20.265831 21 " " K "B" 21 0.33000 0.33000 "LYS " " HZ1" "    " 1 0 0 FFFFFF  "H1874"  -1 0 1 ""  1 ""  <> 1874 1874 1 0 1876 0 1874 <> 53.68 <> <> <> 4181 <> <> <> <>
  27 44 3.638115 4.563154 -21.356385 21 " " K "B" 21 0.33000 0.33000 "LYS " " HZ2" "    " 1 0 0 FFFFFF  "H1875"  -1 0 1 ""  1 ""  <> 1875 1875 1 0 1877 0 1875 <> 53.68 <> <> <> 4182 <> <> <> <>
  28 44 2.238597 4.483405 -20.485117 21 " " K "B" 21 0.33000 0.33000 "LYS " " HZ3" "    " 1 0 0 FFFFFF  "H1876"  -1 0 1 ""  1 ""  <> 1876 1876 1 0 1878 0 1876 <> 53.68 <> <> <> 4183 <> <> <> <>
  29 25 -0.700422 4.868120 -14.000118 22 " " Y "B" 38 -0.50000 -0.50000 "TYR " " N  " "    " 7 0 0 2E2EFF  "N1047"  2 1 9 ""  1 ""  <> 1877 1877 1 0 1879 1 1877 1 26.63 1039 0 1047 1039 D000  "CCD mismatch"  <> <>
  30 3 -1.074890 4.935363 -12.590182 22 " " Y "B" 24 0.14000 0.14000 "TYR " " CA " "    " 6 0 0 808080  "C1048"  2 1 -70 ""  1 ""  FF2E2E  1878 1878 1 0 1880 1 1878 1 22.8 1040 0 1048 1040 D000  "CCD mismatch"  <> <>
  31 2 -2.435625 4.278763 -12.369710 22 " " Y "B" 24 0.50000 0.50000 "TYR " " C  " "    " 6 0 0 808080  "C1049"  2 1 9 ""  1 ""  <> 1879 1879 1 0 1881 0 1879 1 21.58 1041 0 1049 1041 D000  "CCD mismatch"  <> <>
  32 15 -3.475533 4.867607 -12.665896 22 " " Y "B" 70 -0.50000 -0.50000 "TYR " " O  " "    " 8 0 0 FF2E2E  "O1050"  2 1 9 ""  1 ""  <> 1880 1880 1 0 1882 0 1880 1 23.57 1042 0 1050 1042 D000  "CCD mismatch"  <> <>
  33 3 -1.197157 6.397368 -12.112649 22 " " Y "B" 24 -0.00500 -0.00500 "TYR " " CB " "    " 6 0 0 808080  "C1051"  2 1 9 ""  1 ""  <> 1881 1881 1 0 1883 2 1881 1 24.66 1043 0 1051 1043 D000  "CCD mismatch"  <> <>
  34 2 -0.058175 7.006483 -11.305612 22 " " Y "B" 24 -0.11500 -0.11500 "TYR " " CG " "    " 6 0 0 808080  "C1052"  2 1 9 ""  1 ""  <> 1882 1882 1 0 1884 0 1882 1 36.06 1044 0 1052 1044 D000  "CCD mismatch"  <> <>
  35 2 1.265584 6.878450 -11.714130 22 " " Y "B" 24 -0.11500 -0.11500 "TYR " " CD1" "    " 6 0 0 808080  "C1053"  2 1 9 ""  1 ""  <> 1883 1883 1 0 1885 1 1883 1 30.08 1045 0 1053 1045 D000  "CCD mismatch"  <> <>
  36 2 -0.314981 7.777133 -10.175001 22 " " Y "B" 24 -0.11500 -0.11500 "TYR " " CD2" "    " 6 0 0 808080  "C1054"  2 1 9 ""  1 ""  <> 1884 1884 1 0 1886 1 1884 1 36.98 1046 0 1054 1046 D000  "CCD mismatch"  <> <>
  37 2 2.305069 7.480346 -11.002100 22 " " Y "B" 24 -0.11500 -0.11500 "TYR " " CE1" "    " 6 0 0 808080  "C1055"  2 1 9 ""  1 ""  <> 1885 1885 1 0 1887 1 1885 1 33.68 1047 0 1055 1047 D000  "CCD mismatch"  <> <>
  38 2 0.715308 8.385494 -9.455579 22 " " Y "B" 24 -0.11500 -0.11500 "TYR " " CE2" "    " 6 0 0 808080  "C1056"  2 1 9 ""  1 ""  <> 1886 1886 1 0 1888 1 1886 1 35.55 1048 0 1056 1048 D000  "CCD mismatch"  <> <>
  39 2 2.024733 8.234560 -9.870427 22 " " Y "B" 24 0.15000 0.15000 "TYR " " CZ " "    " 6 0 0 808080  "C1057"  2 1 9 ""  1 ""  <> 1887 1887 1 0 1889 0 1887 1 35.99 1049 0 1057 1049 D000  "CCD mismatch"  <> <>
  40 16 3.030026 8.845805 -9.147015 22 " " Y "B" 70 -0.58500 -0.58500 "TYR " " OH " "    " 8 0 0 FF2E2E  "O1058"  2 1 9 "%UT"  13 ""  <> 1888 1888 1 0 1890 1 1888 1 38.43 1050 0 1058 1050 D000  "CCD mismatch"  <> <>
  41 43 -1.027592 5.623791 -14.585825 22 " " Y "B" 21 0.30000 0.30000 "TYR " " H  " "    " 1 0 0 FFFFFF  "H1889"  -1 0 1 ""  1 ""  <> 1889 1889 1 0 1891 0 1889 <> 26.63 <> <> <> 4184 <> <> <> <>
  42 41 -0.322455 4.431889 -11.980762 22 " " Y "B" 21 0.06000 0.06000 "TYR " " HA " "    " 1 0 0 FFFFFF  "H1890"  -1 0 1 ""  1 ""  <> 1890 1890 1 0 1892 0 1890 <> 22.8 <> <> <> 4185 <> <> <> <>
  43 41 -2.064479 6.518362 -11.460124 22 " " Y "B" 21 0.06000 0.06000 "TYR " " HB3" "    " 1 0 0 FFFFFF  "H1891"  -1 0 1 ""  1 ""  <> 1891 1891 1 0 1893 0 1891 <> 24.66 <> <> <> 4186 <> <> <> <>
  44 41 -1.409360 7.053673 -12.958118 22 " " Y "B" 21 0.06000 0.06000 "TYR " " HB2" "    " 1 0 0 FFFFFF  "H1892"  -1 0 1 ""  1 ""  <> 1892 1892 1 0 1894 0 1892 <> 24.66 <> <> <> 4187 <> <> <> <>
  45 41 1.499019 6.305201 -12.599745 22 " " Y "B" 21 0.11500 0.11500 "TYR " " HD1" "    " 1 0 0 FFFFFF  "H1893"  -1 0 1 ""  1 ""  <> 1893 1893 1 0 1895 0 1893 <> 30.08 <> <> <> 4188 <> <> <> <>
  46 41 -1.304373 7.753093 -9.807844 22 " " Y "B" 21 0.11500 0.11500 "TYR " " HD2" "    " 1 0 0 FFFFFF  "H1894"  -1 0 1 ""  1 ""  <> 1894 1894 1 0 1896 0 1894 <> 36.98 <> <> <> 4189 <> <> <> <>
  47 41 3.324745 7.357187 -11.337086 22 " " Y "B" 21 0.11500 0.11500 "TYR " " HE1" "    " 1 0 0 FFFFFF  "H1895"  -1 0 1 ""  1 ""  <> 1895 1895 1 0 1897 0 1895 <> 33.68 <> <> <> 4190 <> <> <> <>
  48 41 0.486318 8.940864 -8.557704 22 " " Y "B" 21 0.11500 0.11500 "TYR " " HE2" "    " 1 0 0 FFFFFF  "H1896"  -1 0 1 ""  1 ""  <> 1896 1896 1 0 1898 0 1896 <> 35.55 <> <> <> 4191 <> <> <> <>
  49 42 3.910520 8.673586 -9.495339 22 " " Y "B" 21 0.43500 0.43500 "TYR " " HH " "    " 1 0 0 FFFFFF  "H1897"  -1 0 1 ""  1 ""  <> 1897 1897 1 0 1899 0 1897 <> 38.43 <> <> <> 4192 <> <> <> <>
  50 25 -2.426488 3.070289 -11.819986 23 " " L "B" 38 -0.50000 -0.50000 "LEU " " N  " "    " 7 0 0 2E2EFF  "N1059"  2 1 9 ""  1 ""  <> 1898 1898 1 0 1900 1 1898 1 14.12 1051 0 1059 1051 D000  "CCD mismatch"  <> <>
  51 3 -3.617346 2.239400 -11.785269 23 " " L "B" 24 0.14000 0.14000 "LEU " " CA " "    " 6 0 0 808080  "C1060"  2 1 -70 ""  1 ""  FF2E2E  1899 1899 1 0 1901 1 1899 1 13.37 1052 0 1060 1052 D000  "CCD mismatch"  <> <>
  52 2 -4.499164 2.512959 -10.569633 23 " " L "B" 24 0.50000 0.50000 "LEU " " C  " "    " 6 0 0 808080  "C1061"  2 1 9 ""  1 ""  <> 1900 1900 1 0 1902 0 1900 1 15.6 1053 0 1061 1053 D000  "CCD mismatch"  <> <>
  53 15 -5.724556 2.412149 -10.642850 23 " " L "B" 70 -0.50000 -0.50000 "LEU " " O  " "    " 8 0 0 FF2E2E  "O1062"  2 1 9 ""  1 ""  <> 1901 1901 1 0 1903 0 1901 1 15.56 1054 0 1062 1054 D000  "CCD mismatch"  <> <>
  54 3 -3.178622 0.801380 -11.784717 23 " " L "B" 24 -0.12000 -0.12000 "LEU " " CB " "    " 6 0 0 808080  "C1063"  2 1 9 ""  1 ""  <> 1902 1902 1 0 1904 2 1902 1 14.43 1055 0 1063 1055 D000  "CCD mismatch"  <> <>
  55 3 -2.420608 0.381061 -13.033746 23 " " L "B" 24 -0.06000 -0.06000 "LEU " " CG " "    " 6 0 0 808080  "C1064"  2 1 9 ""  1 ""  <> 1903 1903 1 0 1905 1 1903 1 17.96 1056 0 1064 1056 D000  "CCD mismatch"  <> <>
  56 3 -2.007966 -1.045364 -12.926029 23 " " L "B" 24 -0.18000 -0.18000 "LEU " " CD1" "    " 6 0 0 808080  "C1065"  2 1 9 ""  1 ""  <> 1904 1904 1 0 1906 3 1904 1 18.01 1057 0 1065 1057 D000  "CCD mismatch"  <> <>
  57 3 -3.269503 0.636767 -14.292957 23 " " L "B" 24 -0.18000 -0.18000 "LEU " " CD2" "    " 6 0 0 808080  "C1066"  2 1 9 ""  1 ""  <> 1905 1905 1 0 1907 3 1905 1 21.49 1058 0 1066 1058 D000  "CCD mismatch"  <> <>
  58 43 -1.558059 2.652356 -11.508738 23 " " L "B" 21 0.30000 0.30000 "LEU " " H  " "    " 1 0 0 FFFFFF  "H1906"  -1 0 1 ""  1 ""  <> 1906 1906 1 0 1908 0 1906 <> 14.12 <> <> <> 4193 <> <> <> <>
  59 41 -4.236744 2.432835 -12.662493 23 " " L "B" 21 0.06000 0.06000 "LEU " " HA " "    " 1 0 0 FFFFFF  "H1907"  -1 0 1 ""  1 ""  <> 1907 1907 1 0 1909 0 1907 <> 13.37 <> <> <> 4194 <> <> <> <>
  60 41 -4.054816 0.159046 -11.674702 23 " " L "B" 21 0.06000 0.06000 "LEU " " HB3" "    " 1 0 0 FFFFFF  "H1908"  -1 0 1 ""  1 ""  <> 1908 1908 1 0 1910 0 1908 <> 14.43 <> <> <> 4195 <> <> <> <>
  61 41 -2.559570 0.610739 -10.905132 23 " " L "B" 21 0.06000 0.06000 "LEU " " HB2" "    " 1 0 0 FFFFFF  "H1909"  -1 0 1 ""  1 ""  <> 1909 1909 1 0 1911 0 1909 <> 14.43 <> <> <> 4196 <> <> <> <>
  62 41 -1.506909 0.972182 -13.115307 23 " " L "B" 21 0.06000 0.06000 "LEU " " HG " "    " 1 0 0 FFFFFF  "H1910"  -1 0 1 ""  1 ""  <> 1910 1910 1 0 1912 0 1910 <> 17.96 <> <> <> 4197 <> <> <> <>
  63 41 -0.935115 -1.146071 -13.086230 23 " " L "B" 21 0.06000 0.06000 "LEU " "HD11" "    " 1 0 0 FFFFFF  "H1911"  -1 0 1 ""  1 ""  <> 1911 1911 1 0 1913 0 1911 <> 18.01 <> <> <> 4198 <> <> <> <>
  64 41 -2.211893 -1.470554 -11.942416 23 " " L "B" 21 0.06000 0.06000 "LEU " "HD12" "    " 1 0 0 FFFFFF  "H1912"  -1 0 1 ""  1 ""  <> 1912 1912 1 0 1914 0 1912 <> 18.01 <> <> <> 4199 <> <> <> <>
  65 41 -2.503234 -1.690783 -13.651952 23 " " L "B" 21 0.06000 0.06000 "LEU " "HD13" "    " 1 0 0 FFFFFF  "H1913"  -1 0 1 ""  1 ""  <> 1913 1913 1 0 1915 0 1913 <> 18.01 <> <> <> 4200 <> <> <> <>
  66 41 -3.069659 -0.089009 -15.081805 23 " " L "B" 21 0.06000 0.06000 "LEU " "HD21" "    " 1 0 0 FFFFFF  "H1914"  -1 0 1 ""  1 ""  <> 1914 1914 1 0 1916 0 1914 <> 21.49 <> <> <> 4201 <> <> <> <>
  67 41 -4.339913 0.597293 -14.086954 23 " " L "B" 21 0.06000 0.06000 "LEU " "HD22" "    " 1 0 0 FFFFFF  "H1915"  -1 0 1 ""  1 ""  <> 1915 1915 1 0 1917 0 1915 <> 21.49 <> <> <> 4202 <> <> <> <>
  68 41 -3.046121 1.618834 -14.711625 23 " " L "B" 21 0.06000 0.06000 "LEU " "HD23" "    " 1 0 0 FFFFFF  "H1916"  -1 0 1 ""  1 ""  <> 1916 1916 1 0 1918 0 1916 <> 21.49 <> <> <> 4203 <> <> <> <>
  69 25 -3.845968 2.813646 -9.443026 24 " " V "B" 38 -0.50000 -0.50000 "VAL " " N  " "    " 7 0 0 2E2EFF  "N1067"  2 1 9 ""  1 ""  <> 1917 1917 1 0 1919 1 1917 1 11.33 1059 0 1067 1059 D000  "CCD mismatch"  <> <>
  70 3 -4.510037 3.061946 -8.175887 24 " " V "B" 24 0.14000 0.14000 "VAL " " CA " "    " 6 0 0 808080  "C1068"  2 1 -70 ""  1 ""  FF2E2E  1918 1918 1 0 1920 1 1918 1 10.41 1060 0 1068 1060 D000  "CCD mismatch"  <> <>
  71 2 -3.748676 4.188148 -7.480609 24 " " V "B" 24 0.50000 0.50000 "VAL " " C  " "    " 6 0 0 808080  "C1069"  2 1 9 ""  1 ""  <> 1919 1919 1 0 1921 0 1919 1 12.08 1061 0 1069 1061 D000  "CCD mismatch"  <> <>
  72 15 -2.527617 4.193310 -7.499727 24 " " V "B" 70 -0.50000 -0.50000 "VAL " " O  " "    " 8 0 0 FF2E2E  "O1070"  2 1 9 ""  1 ""  <> 1920 1920 1 0 1922 0 1920 1 11.44 1062 0 1070 1062 D000  "CCD mismatch"  <> <>
  73 3 -4.500102 1.814907 -7.264757 24 " " V "B" 24 -0.06000 -0.06000 "VAL " " CB " "    " 6 0 0 808080  "C1071"  2 1 9 ""  1 ""  <> 1921 1921 1 0 1923 1 1921 1 12.37 1063 0 1071 1063 D000  "CCD mismatch"  <> <>
  74 3 -5.255514 2.085922 -5.960934 24 " " V "B" 24 -0.18000 -0.18000 "VAL " " CG1" "    " 6 0 0 808080  "C1072"  2 1 9 ""  1 ""  <> 1922 1922 1 0 1924 3 1922 1 14.96 1064 0 1072 1064 D000  "CCD mismatch"  <> <>
  75 3 -5.053507 0.588271 -7.982948 24 " " V "B" 24 -0.18000 -0.18000 "VAL " " CG2" "    " 6 0 0 808080  "C1073"  2 1 9 ""  1 ""  <> 1923 1923 1 0 1925 3 1923 1 16.44 1065 0 1073 1065 D000  "CCD mismatch"  <> <>
  76 43 -2.839014 2.896126 -9.447339 24 " " V "B" 21 0.30000 0.30000 "VAL " " H  " "    " 1 0 0 FFFFFF  "H1924"  -1 0 1 ""  1 ""  <> 1924 1924 1 0 1926 0 1924 <> 11.33 <> <> <> 4204 <> <> <> <>
  77 41 -5.536208 3.388928 -8.344022 24 " " V "B" 21 0.06000 0.06000 "VAL " " HA " "    " 1 0 0 FFFFFF  "H1925"  -1 0 1 ""  1 ""  <> 1925 1925 1 0 1927 0 1925 <> 10.41 <> <> <> 4205 <> <> <> <>
  78 41 -3.470354 1.576814 -6.991508 24 " " V "B" 21 0.06000 0.06000 "VAL " " HB " "    " 1 0 0 FFFFFF  "H1926"  -1 0 1 ""  1 ""  <> 1926 1926 1 0 1928 0 1926 <> 12.37 <> <> <> 4206 <> <> <> <>
  79 41 -5.342512 1.175179 -5.367495 24 " " V "B" 21 0.06000 0.06000 "VAL " "HG11" "    " 1 0 0 FFFFFF  "H1927"  -1 0 1 ""  1 ""  <> 1927 1927 1 0 1929 0 1927 <> 14.96 <> <> <> 4207 <> <> <> <>
  80 41 -4.746716 2.813419 -5.330051 24 " " V "B" 21 0.06000 0.06000 "VAL " "HG12" "    " 1 0 0 FFFFFF  "H1928"  -1 0 1 ""  1 ""  <> 1928 1928 1 0 1930 0 1928 <> 14.96 <> <> <> 4208 <> <> <> <>
  81 41 -6.267450 2.445415 -6.149743 24 " " V "B" 21 0.06000 0.06000 "VAL " "HG13" "    " 1 0 0 FFFFFF  "H1929"  -1 0 1 ""  1 ""  <> 1929 1929 1 0 1931 0 1929 <> 14.96 <> <> <> 4209 <> <> <> <>
  82 41 -5.141043 -0.253754 -7.297124 24 " " V "B" 21 0.06000 0.06000 "VAL " "HG21" "    " 1 0 0 FFFFFF  "H1930"  -1 0 1 ""  1 ""  <> 1930 1930 1 0 1932 0 1930 <> 16.44 <> <> <> 4210 <> <> <> <>
  83 41 -6.041547 0.782354 -8.400096 24 " " V "B" 21 0.06000 0.06000 "VAL " "HG22" "    " 1 0 0 FFFFFF  "H1931"  -1 0 1 ""  1 ""  <> 1931 1931 1 0 1933 0 1931 <> 16.44 <> <> <> 4211 <> <> <> <>
  84 41 -4.399885 0.259635 -8.790891 24 " " V "B" 21 0.06000 0.06000 "VAL " "HG23" "    " 1 0 0 FFFFFF  "H1932"  -1 0 1 ""  1 ""  <> 1932 1932 1 0 1934 0 1932 <> 16.44 <> <> <> 4212 <> <> <> <>
  85 25 -4.458624 5.123426 -6.837713 25 " " E "B" 38 -0.50000 -0.50000 "GLU " " N  " "    " 7 0 0 2E2EFF  "N1074"  2 1 9 ""  1 ""  <> 1933 1933 1 0 1935 1 1933 1 12.54 1066 0 1074 1066 D000  "CCD mismatch"  <> <>
  86 3 -3.790346 6.138246 -6.033270 25 " " E "B" 24 0.14000 0.14000 "GLU " " CA " "    " 6 0 0 808080  "C1075"  2 1 -70 ""  1 ""  FF2E2E  1934 1934 1 0 1936 1 1934 1 11.61 1067 0 1075 1067 D000  "CCD mismatch"  <> <>
  87 2 -4.718620 6.616451 -4.920722 25 " " E "B" 24 0.50000 0.50000 "GLU " " C  " "    " 6 0 0 808080  "C1076"  2 1 9 ""  1 ""  <> 1935 1935 1 0 1937 0 1935 1 12.81 1068 0 1076 1068 D000  "CCD mismatch"  <> <>
  88 15 -5.929494 6.769376 -5.119973 25 " " E "B" 70 -0.50000 -0.50000 "GLU " " O  " "    " 8 0 0 FF2E2E  "O1077"  2 1 9 ""  1 ""  <> 1936 1936 1 0 1938 0 1936 1 14.69 1069 0 1077 1069 D000  "CCD mismatch"  <> <>
  89 3 -3.328972 7.316403 -6.899017 25 " " E "B" 24 -0.12000 -0.12000 "GLU " " CB " "    " 6 0 0 808080  "C1078"  2 1 9 ""  1 ""  <> 1937 1937 1 0 1939 2 1937 1 15.94 1070 0 1078 1070 D000  "CCD mismatch"  <> <>
  90 3 -4.464619 8.129108 -7.449723 25 " " E "B" 24 -0.22000 -0.22000 "GLU " " CG " "    " 6 0 0 808080  "C1079"  2 1 9 ""  1 ""  <> 1938 1938 1 0 1940 2 1938 1 21.86 1071 0 1079 1071 D000  "CCD mismatch"  <> <>
  91 2 -4.070856 9.171940 -8.467249 25 " " E "B" 24 0.70000 0.70000 "GLU " " CD " "    " 6 0 0 808080  "C1080"  2 1 9 "%UT"  13 ""  <> 1939 1939 1 0 1941 0 1939 1 34.88 1072 0 1080 1072 D000  "CCD mismatch"  10 <>
  92 15 -2.978067 9.039848 -9.062827 25 " " E "B" 70 -0.80000 -0.80000 "GLU " " OE1" "    " 8 0 0 FF2E2E  "O1081"  2 1 9 ""  1 ""  <> 1940 1940 1 0 1942 0 1940 1 35.13 1073 0 1081 1073 D000  "CCD mismatch"  <> <>
  93 18 -4.852423 10.130091 -8.653117 25 " " E "B" 70 -0.80000 -0.80000 "GLU " " OE2" "    " 8 -1 0 FF2E2E  "O1082"  2 1 9 ""  1 ""  <> 1941 1941 1 0 1943 0 1941 1 36.26 1074 0 1082 1074 D000  "CCD mismatch"  <> <>
  94 43 -5.471645 5.110688 -6.838557 25 " " E "B" 21 0.30000 0.30000 "GLU " " H  " "    " 1 0 0 FFFFFF  "H1942"  -1 0 1 ""  1 ""  <> 1942 1942 1 0 1944 0 1942 <> 12.54 <> <> <> 4213 <> <> <> <>
  95 41 -2.919792 5.683779 -5.585073 25 " " E "B" 21 0.06000 0.06000 "GLU " " HA " "    " 1 0 0 FFFFFF  "H1943"  -1 0 1 ""  1 ""  <> 1943 1943 1 0 1945 0 1943 <> 11.61 <> <> <> 4214 <> <> <> <>
  96 41 -2.705016 6.913964 -7.698371 25 " " E "B" 21 0.06000 0.06000 "GLU " " HB3" "    " 1 0 0 FFFFFF  "H1944"  -1 0 1 ""  1 ""  <> 1944 1944 1 0 1946 0 1944 <> 15.94 <> <> <> 4215 <> <> <> <>
  97 41 -2.670372 7.958651 -6.311313 25 " " E "B" 21 0.06000 0.06000 "GLU " " HB2" "    " 1 0 0 FFFFFF  "H1945"  -1 0 1 ""  1 ""  <> 1945 1945 1 0 1947 0 1945 <> 15.94 <> <> <> 4216 <> <> <> <>
  98 41 -4.979888 8.654155 -6.644256 25 " " E "B" 21 0.06000 0.06000 "GLU " " HG3" "    " 1 0 0 FFFFFF  "H1946"  -1 0 1 ""  1 ""  <> 1946 1946 1 0 1948 0 1946 <> 21.86 <> <> <> 4217 <> <> <> <>
  99 41 -5.202144 7.480158 -7.923550 25 " " E "B" 21 0.06000 0.06000 "GLU " " HG2" "    " 1 0 0 FFFFFF  "H1947"  -1 0 1 ""  1 ""  <> 1947 1947 1 0 1949 0 1947 <> 21.86 <> <> <> 4218 <> <> <> <>
  100 25 -4.140788 6.815156 -3.735386 26 " " F "B" 38 -0.50000 -0.50000 "PHE " " N  " "    " 7 0 0 2E2EFF  "N1083"  2 1 9 ""  1 ""  <> 1948 1948 1 0 1950 1 1948 1 9.11 1075 0 1083 1075 D000  "CCD mismatch"  <> <>
  101 3 -4.891331 7.366262 -2.624299 26 " " F "B" 24 0.14000 0.14000 "PHE " " CA " "    " 6 0 0 808080  "C1084"  2 1 -70 ""  1 ""  FF2E2E  1949 1949 1 0 1951 1 1949 1 11.34 1076 0 1084 1076 D000  "CCD mismatch"  <> <>
  102 2 -3.957070 7.911130 -1.555821 26 " " F "B" 24 0.50000 0.50000 "PHE " " C  " "    " 6 0 0 808080  "C1085"  2 1 9 ""  1 ""  <> 1950 1950 1 0 1952 0 1950 1 11.64 1077 0 1085 1077 D000  "CCD mismatch"  <> <>
  103 15 -2.830268 7.445323 -1.391424 26 " " F "B" 70 -0.50000 -0.50000 "PHE " " O  " "    " 8 0 0 FF2E2E  "O1086"  2 1 9 ""  1 ""  <> 1951 1951 1 0 1953 0 1951 1 10.09 1078 0 1086 1078 D000  "CCD mismatch"  <> <>
  104 3 -5.869338 6.313179 -2.055285 26 " " F "B" 24 -0.00500 -0.00500 "PHE " " CB " "    " 6 0 0 808080  "C1087"  2 1 9 ""  1 ""  <> 1952 1952 1 0 1954 2 1952 1 12.1 1079 0 1087 1079 D000  "CCD mismatch"  <> <>
  105 2 -5.218883 5.036973 -1.582196 26 " " F "B" 24 -0.11500 -0.11500 "PHE " " CG " "    " 6 0 0 808080  "C1088"  2 1 9 ""  1 ""  <> 1953 1953 1 0 1955 0 1953 1 9.89 1080 0 1088 1080 D000  "CCD mismatch"  <> <>
  106 2 -4.734849 4.922638 -0.285263 26 " " F "B" 24 -0.11500 -0.11500 "PHE " " CD1" "    " 6 0 0 808080  "C1089"  2 1 9 ""  1 ""  <> 1954 1954 1 0 1956 1 1954 1 10.89 1081 0 1089 1081 D000  "CCD mismatch"  <> <>
  107 2 -5.080260 3.951194 -2.438441 26 " " F "B" 24 -0.11500 -0.11500 "PHE " " CD2" "    " 6 0 0 808080  "C1090"  2 1 9 ""  1 ""  <> 1955 1955 1 0 1957 1 1955 1 10.5 1082 0 1090 1082 D000  "CCD mismatch"  <> <>
  108 2 -4.131224 3.727739 0.152486 26 " " F "B" 24 -0.11500 -0.11500 "PHE " " CE1" "    " 6 0 0 808080  "C1091"  2 1 9 ""  1 ""  <> 1956 1956 1 0 1958 1 1956 1 10.68 1083 0 1091 1083 D000  "CCD mismatch"  <> <>
  109 2 -4.487166 2.758912 -1.998629 26 " " F "B" 24 -0.11500 -0.11500 "PHE " " CE2" "    " 6 0 0 808080  "C1092"  2 1 9 ""  1 ""  <> 1957 1957 1 0 1959 1 1957 1 13.37 1084 0 1092 1084 D000  "CCD mismatch"  <> <>
  110 2 -4.024079 2.656670 -0.701804 26 " " F "B" 24 -0.11500 -0.11500 "PHE " " CZ " "    " 6 0 0 808080  "C1093"  2 1 9 ""  1 ""  <> 1958 1958 1 0 1960 1 1958 1 9.51 1085 0 1093 1085 D000  "CCD mismatch"  <> <>
  111 43 -3.156121 6.629611 -3.589629 26 " " F "B" 21 0.30000 0.30000 "PHE " " H  " "    " 1 0 0 FFFFFF  "H1959"  -1 0 1 ""  1 ""  <> 1959 1959 1 0 1961 0 1959 <> 9.11 <> <> <> 4219 <> <> <> <>
  112 41 -5.474838 8.213614 -2.992840 26 " " F "B" 21 0.06000 0.06000 "PHE " " HA " "    " 1 0 0 FFFFFF  "H1960"  -1 0 1 ""  1 ""  <> 1960 1960 1 0 1962 0 1960 <> 11.34 <> <> <> 4220 <> <> <> <>
  113 41 -6.629768 6.067039 -2.791983 26 " " F "B" 21 0.06000 0.06000 "PHE " " HB3" "    " 1 0 0 FFFFFF  "H1961"  -1 0 1 ""  1 ""  <> 1961 1961 1 0 1963 0 1961 <> 12.1 <> <> <> 4221 <> <> <> <>
  114 41 -6.418809 6.745891 -1.217485 26 " " F "B" 21 0.06000 0.06000 "PHE " " HB2" "    " 1 0 0 FFFFFF  "H1962"  -1 0 1 ""  1 ""  <> 1962 1962 1 0 1964 0 1962 <> 12.1 <> <> <> 4222 <> <> <> <>
  115 41 -4.821747 5.752762 0.399808 26 " " F "B" 21 0.11500 0.11500 "PHE " " HD1" "    " 1 0 0 FFFFFF  "H1963"  -1 0 1 ""  1 ""  <> 1963 1963 1 0 1965 0 1963 <> 10.89 <> <> <> 4223 <> <> <> <>
  116 41 -5.443295 4.020911 -3.452999 26 " " F "B" 21 0.11500 0.11500 "PHE " " HD2" "    " 1 0 0 FFFFFF  "H1964"  -1 0 1 ""  1 ""  <> 1964 1964 1 0 1966 0 1964 <> 10.5 <> <> <> 4224 <> <> <> <>
  117 41 -3.760174 3.650139 1.163785 26 " " F "B" 21 0.11500 0.11500 "PHE " " HE1" "    " 1 0 0 FFFFFF  "H1965"  -1 0 1 ""  1 ""  <> 1965 1965 1 0 1967 0 1965 <> 10.68 <> <> <> 4225 <> <> <> <>
  118 41 -4.385253 1.935802 -2.684542 26 " " F "B" 21 0.11500 0.11500 "PHE " " HE2" "    " 1 0 0 FFFFFF  "H1966"  -1 0 1 ""  1 ""  <> 1966 1966 1 0 1968 0 1966 <> 13.37 <> <> <> 4226 <> <> <> <>
  119 41 -3.562845 1.740208 -0.365503 26 " " F "B" 21 0.11500 0.11500 "PHE " " HZ " "    " 1 0 0 FFFFFF  "H1967"  -1 0 1 ""  1 ""  <> 1967 1967 1 0 1969 0 1967 <> 9.51 <> <> <> 4227 <> <> <> <>
  120 25 -4.457238 8.927363 -0.839487 27 " " R "B" 38 -0.50000 -0.50000 "ARG " " N  " "    " 7 0 0 2E2EFF  "N1094"  2 1 9 ""  1 ""  <> 1968 1968 1 0 1970 1 1968 1 10.26 1086 0 1094 1086 D000  "CCD mismatch"  <> <>
  121 3 -3.723023 9.554242 0.238085 27 " " R "B" 24 0.14000 0.14000 "ARG " " CA " "    " 6 0 0 808080  "C1095"  2 1 -70 ""  1 ""  FF2E2E  1969 1969 1 0 1971 1 1969 1 11.78 1087 0 1095 1087 D000  "CCD mismatch"  <> <>
  122 2 -3.634948 8.605035 1.427934 27 " " R "B" 24 0.50000 0.50000 "ARG " " C  " "    " 6 0 0 808080  "C1096"  2 1 9 ""  1 ""  <> 1970 1970 1 0 1972 0 1970 1 10.64 1088 0 1096 1088 D000  "CCD mismatch"  <> <>
  123 15 -4.641343 8.054470 1.882723 27 " " R "B" 70 -0.50000 -0.50000 "ARG " " O  " "    " 8 0 0 FF2E2E  "O1097"  2 1 9 ""  1 ""  <> 1971 1971 1 0 1973 0 1971 1 12.35 1089 0 1097 1089 D000  "CCD mismatch"  <> <>
  124 3 -4.413563 10.839735 0.637165 27 " " R "B" 24 -0.12000 -0.12000 "ARG " " CB " "    " 6 0 0 808080  "C1098"  2 1 9 ""  1 ""  <> 1972 1972 1 0 1974 2 1972 1 11.36 1090 0 1098 1090 D000  "CCD mismatch"  <> <>
  125 3 -4.426334 11.899041 -0.468294 27 " " R "B" 24 -0.05000 -0.05000 "ARG " " CG " "    " 6 0 0 808080  "C1099"  2 1 9 ""  1 ""  <> 1973 1973 1 0 1975 2 1973 1 13.69 1091 0 1099 1091 D000  "CCD mismatch"  <> <>
  126 3 -5.217417 13.084389 -0.005128 27 " " R "B" 24 0.19000 0.19000 "ARG " " CD " "    " 6 0 0 808080  "C1100"  2 1 9 ""  1 ""  <> 1974 1974 1 0 1976 2 1974 1 17.81 1092 0 1100 1092 D000  "CCD mismatch"  <> <>
  127 25 -5.149515 14.194112 -0.943932 27 " " R "B" 38 -0.69997 -0.69997 "ARG " " NE " "    " 7 0 0 2E2EFF  "N1101"  2 1 9 ""  1 ""  <> 1975 1975 1 0 1977 1 1975 1 25.5 1093 0 1101 1093 D000  "CCD mismatch"  <> <>
  128 2 -5.828062 15.326035 -0.817839 27 " " R "B" 24 0.63990 0.63990 "ARG " " CZ " "    " 6 0 0 808080  "C1102"  2 1 9 ""  1 ""  <> 1976 1976 1 0 1978 0 1976 1 32.61 1094 0 1102 1094 D000  "CCD mismatch"  <> <>
  129 25 -6.501705 15.613349 0.285449 27 " " R "B" 38 -0.79997 -0.79997 "ARG " " NH1" "    " 7 0 0 2E2EFF  "N1103"  2 1 9 ""  1 ""  <> 1977 1977 1 0 1979 2 1977 1 31.42 1095 0 1103 1095 D000  "CCD mismatch"  <> <>
  130 31 -5.817871 16.200033 -1.820219 27 " " R "B" 38 -0.79997 -0.79997 "ARG " " NH2" "    " 7 1 0 2E2EFF  "N1104"  2 1 9 ""  1 ""  <> 1978 1978 1 0 1980 2 1978 1 28.44 1096 0 1104 1096 D000  "CCD mismatch"  <> <>
  131 43 -5.396046 9.269084 -1.018327 27 " " R "B" 21 0.30000 0.30000 "ARG " " H  " "    " 1 0 0 FFFFFF  "H1979"  -1 0 1 ""  1 ""  <> 1979 1979 1 0 1981 0 1979 <> 10.26 <> <> <> 4228 <> <> <> <>
  132 41 -2.727025 9.794206 -0.127787 27 " " R "B" 21 0.06000 0.06000 "ARG " " HA " "    " 1 0 0 FFFFFF  "H1980"  -1 0 1 ""  1 ""  <> 1980 1980 1 0 1982 0 1980 <> 11.78 <> <> <> 4229 <> <> <> <>
  133 41 -3.892077 11.263680 1.494039 27 " " R "B" 21 0.06000 0.06000 "ARG " " HB3" "    " 1 0 0 FFFFFF  "H1981"  -1 0 1 ""  1 ""  <> 1981 1981 1 0 1983 0 1981 <> 11.36 <> <> <> 4230 <> <> <> <>
  134 41 -5.426277 10.636127 0.980363 27 " " R "B" 21 0.06000 0.06000 "ARG " " HB2" "    " 1 0 0 FFFFFF  "H1982"  -1 0 1 ""  1 ""  <> 1982 1982 1 0 1984 0 1982 <> 11.36 <> <> <> 4231 <> <> <> <>
  135 41 -4.927030 11.476041 -1.339690 27 " " R "B" 21 0.06000 0.06000 "ARG " " HG3" "    " 1 0 0 FFFFFF  "H1983"  -1 0 1 ""  1 ""  <> 1983 1983 1 0 1985 0 1983 <> 13.69 <> <> <> 4232 <> <> <> <>
  136 41 -3.424178 12.169206 -0.797469 27 " " R "B" 21 0.06000 0.06000 "ARG " " HG2" "    " 1 0 0 FFFFFF  "H1984"  -1 0 1 ""  1 ""  <> 1984 1984 1 0 1986 0 1984 <> 13.69 <> <> <> 4233 <> <> <> <>
  137 41 -4.928717 13.384183 1.002886 27 " " R "B" 21 0.06000 0.06000 "ARG " " HD3" "    " 1 0 0 FFFFFF  "H1985"  -1 0 1 ""  1 ""  <> 1985 1985 1 0 1987 0 1985 <> 17.81 <> <> <> 4234 <> <> <> <>
  138 41 -6.264728 12.808363 0.052899 27 " " R "B" 21 0.06000 0.06000 "ARG " " HD2" "    " 1 0 0 FFFFFF  "H1986"  -1 0 1 ""  1 ""  <> 1986 1986 1 0 1988 0 1986 <> 17.81 <> <> <> 4235 <> <> <> <>
  139 43 -4.641155 14.022376 -1.799729 27 " " R "B" 21 0.44000 0.44000 "ARG " " HE " "    " 1 0 0 FFFFFF  "H1987"  -1 0 1 ""  1 ""  <> 1987 1987 1 0 1989 0 1987 <> 25.5 <> <> <> 4236 <> <> <> <>
  140 43 -7.013602 16.479660 0.366696 27 " " R "B" 21 0.46000 0.46000 "ARG " "HH12" "    " 1 0 0 FFFFFF  "H1988"  -1 0 1 ""  1 ""  <> 1988 1988 1 0 1990 0 1988 <> 31.42 <> <> <> 4237 <> <> <> <>
  141 43 -6.552214 14.936469 1.032611 27 " " R "B" 21 0.46000 0.46000 "ARG " "HH11" "    " 1 0 0 FFFFFF  "H1989"  -1 0 1 ""  1 ""  <> 1989 1989 1 0 1991 0 1989 <> 31.42 <> <> <> 4238 <> <> <> <>
  142 44 -6.327357 17.068472 -1.748858 27 " " R "B" 21 0.46000 0.46000 "ARG " "HH22" "    " 1 0 0 FFFFFF  "H1990"  -1 0 1 ""  1 ""  <> 1990 1990 1 0 1992 0 1990 <> 28.44 <> <> <> 4239 <> <> <> <>
  143 44 -5.326548 15.987870 -2.676594 27 " " R "B" 21 0.46000 0.46000 "ARG " "HH21" "    " 1 0 0 FFFFFF  "H1991"  -1 0 1 ""  1 ""  <> 1991 1991 1 0 1993 0 1991 <> 28.44 <> <> <> 4240 <> <> <> <>
  144 25 -2.405019 8.403003 1.906076 28 " " A "B" 38 -0.50000 -0.50000 "ALA " " N  " "    " 7 0 0 2E2EFF  "N1105"  2 1 9 ""  1 ""  <> 1992 1992 1 0 1994 1 1992 1 10.34 1097 0 1105 1097 D000  "CCD mismatch"  <> <>
  145 3 -2.153874 7.543245 3.040786 28 " " A "B" 24 0.14000 0.14000 "ALA " " CA " "    " 6 0 0 808080  "C1106"  2 1 -70 ""  1 ""  FF2E2E  1993 1993 1 0 1995 1 1993 1 9.97 1098 0 1106 1098 D000  "CCD mismatch"  <> <>
  146 2 -0.740792 7.789726 3.552622 28 " " A "B" 24 0.50000 0.50000 "ALA " " C  " "    " 6 0 0 808080  "C1107"  2 1 9 ""  1 ""  <> 1994 1994 1 0 1996 0 1994 1 11.41 1099 0 1107 1099 D000  "CCD mismatch"  <> <>
  147 15 0.188778 7.972417 2.776481 28 " " A "B" 70 -0.50000 -0.50000 "ALA " " O  " "    " 8 0 0 FF2E2E  "O1108"  2 1 9 ""  1 ""  <> 1995 1995 1 0 1997 0 1995 1 10.95 1100 0 1108 1100 D000  "CCD mismatch"  <> <>
  148 3 -2.324491 6.070203 2.659020 28 " " A "B" 24 -0.18000 -0.18000 "ALA " " CB " "    " 6 0 0 808080  "C1109"  2 1 9 ""  1 ""  <> 1996 1996 1 0 1998 3 1996 1 11.9 1101 0 1109 1101 D000  "CCD mismatch"  <> <>
  149 43 -1.604249 8.869987 1.500017 28 " " A "B" 21 0.30000 0.30000 "ALA " " H  " "    " 1 0 0 FFFFFF  "H1997"  -1 0 1 ""  1 ""  <> 1997 1997 1 0 1999 0 1997 <> 10.34 <> <> <> 4241 <> <> <> <>
  150 41 -2.867189 7.833541 3.806041 28 " " A "B" 21 0.06000 0.06000 "ALA " " HA " "    " 1 0 0 FFFFFF  "H1998"  -1 0 1 ""  1 ""  <> 1998 1998 1 0 2000 0 1998 <> 9.97 <> <> <> 4242 <> <> <> <>
  151 41 -1.932784 5.406591 3.430869 28 " " A "B" 21 0.06000 0.06000 "ALA " " HB1" "    " 1 0 0 FFFFFF  "H1999"  -1 0 1 ""  1 ""  <> 1999 1999 1 0 2001 0 1999 <> 11.9 <> <> <> 4243 <> <> <> <>
  152 41 -3.375256 5.813046 2.528830 28 " " A "B" 21 0.06000 0.06000 "ALA " " HB2" "    " 1 0 0 FFFFFF  "H2000"  -1 0 1 ""  1 ""  <> 2000 2000 1 0 2002 0 2000 <> 11.9 <> <> <> 4244 <> <> <> <>
  153 41 -1.816003 5.838730 1.725001 28 " " A "B" 21 0.06000 0.06000 "ALA " " HB3" "    " 1 0 0 FFFFFF  "H2001"  -1 0 1 ""  1 ""  <> 2001 2001 1 0 2003 0 2001 <> 11.9 <> <> <> 4245 <> <> <> <>
  154 25 -0.591598 7.772871 4.872233 29 " " G "B" 38 -0.50000 -0.50000 "GLY " " N  " "    " 7 0 0 2E2EFF  "N1110"  2 1 9 ""  1 ""  <> 2002 2002 1 0 2004 1 2002 1 10.88 1102 0 1110 1102 D000  "CCD mismatch"  <> <>
  155 3 0.722710 7.839666 5.476618 29 " " G "B" 24 0.08000 0.08000 "GLY " " CA " "    " 6 0 0 808080  "C1111"  2 1 -70 ""  1 ""  FF2E2E  2003 2003 1 0 2005 2 2003 1 10.42 1103 0 1111 1103 D000  "CCD mismatch"  <> <>
  156 2 1.343315 6.454831 5.602409 29 " " G "B" 24 0.50000 0.50000 "GLY " " C  " "    " 6 0 0 808080  "C1112"  2 1 9 ""  1 ""  <> 2004 2004 1 0 2006 0 2004 1 10 1104 0 1112 1104 D000  "CCD mismatch"  <> <>
  157 15 0.664312 5.430035 5.429414 29 " " G "B" 70 -0.50000 -0.50000 "GLY " " O  " "    " 8 0 0 FF2E2E  "O1113"  2 1 9 ""  1 ""  <> 2005 2005 1 0 2007 0 2005 1 8.79 1105 0 1113 1105 D000  "CCD mismatch"  <> <>
  158 43 -1.386050 7.586413 5.472238 29 " " G "B" 21 0.30000 0.30000 "GLY " " H  " "    " 1 0 0 FFFFFF  "H2006"  -1 0 1 ""  1 ""  <> 2006 2006 1 0 2008 0 2006 <> 10.88 <> <> <> 4246 <> <> <> <>
  159 41 0.627174 8.283813 6.463473 29 " " G "B" 21 0.06000 0.06000 "GLY " " HA3" "    " 1 0 0 FFFFFF  "H2007"  -1 0 1 ""  1 ""  <> 2007 2007 1 0 2009 0 2007 <> 10.42 <> <> <> 4247 <> <> <> <>
  160 41 1.384854 8.501323 4.914869 29 " " G "B" 21 0.06000 0.06000 "GLY " " HA2" "    " 1 0 0 FFFFFF  "H2008"  -1 0 1 ""  1 ""  <> 2008 2008 1 0 2010 0 2008 <> 10.42 <> <> <> 4248 <> <> <> <>
  161 25 2.642053 6.441702 5.914932 30 " " K "B" 38 -0.50000 -0.50000 "LYS " " N  " "    " 7 0 0 2E2EFF  "N1114"  2 1 9 ""  1 ""  <> 2009 2009 1 0 2011 1 2009 1 9.77 1106 0 1114 1106 D000  "CCD mismatch"  <> <>
  162 3 3.359588 5.206441 6.156861 30 " " K "B" 24 0.14000 0.14000 "LYS " " CA " "    " 6 0 0 808080  "C1115"  2 1 -70 ""  1 ""  FF2E2E  2010 2010 1 0 2012 1 2010 1 9.79 1107 0 1115 1107 D000  "CCD mismatch"  <> <>
  163 2 3.719342 5.108434 7.636355 30 " " K "B" 24 0.50000 0.50000 "LYS " " C  " "    " 6 0 0 808080  "C1116"  2 1 9 ""  1 ""  <> 2011 2011 1 0 2013 0 2011 1 10.05 1108 0 1116 1108 D000  "CCD mismatch"  <> <>
  164 15 3.287541 5.925847 8.441957 30 " " K "B" 70 -0.50000 -0.50000 "LYS " " O  " "    " 8 0 0 FF2E2E  "O1117"  2 1 9 ""  1 ""  <> 2012 2012 1 0 2014 0 2012 1 10.4 1109 0 1117 1109 D000  "CCD mismatch"  <> <>
  165 3 4.601901 5.097719 5.233237 30 " " K "B" 24 -0.12000 -0.12000 "LYS " " CB " "    " 6 0 0 808080  "C1118"  2 1 9 ""  1 ""  <> 2013 2013 1 0 2015 2 2013 1 10.49 1110 0 1118 1110 D000  "CCD mismatch"  <> <>
  166 3 5.688579 6.168890 5.448880 30 " " K "B" 24 -0.12000 -0.12000 "LYS " " CG " "    " 6 0 0 808080  "C1119"  2 1 9 ""  1 ""  <> 2014 2014 1 0 2016 2 2014 1 14.81 1111 0 1119 1111 D000  "CCD mismatch"  <> <>
  167 3 6.911020 5.915756 4.541997 30 " " K "B" 24 -0.12000 -0.12000 "LYS " " CD " "    " 6 0 0 808080  "C1120"  2 1 9 ""  1 ""  <> 2015 2015 1 0 2017 2 2015 1 18.43 1112 0 1120 1112 D000  "CCD mismatch"  <> <>
  168 3 7.786502 4.792531 5.058034 30 " " K "B" 24 0.19000 0.19000 "LYS " " CE " "    " 6 0 0 808080  "C1121"  2 1 9 ""  1 ""  <> 2016 2016 1 0 2018 2 2016 1 22.27 1113 0 1121 1113 D000  "CCD mismatch"  <> <>
  169 32 8.826484 4.399943 4.062072 30 " " K "B" 38 -0.30000 -0.30000 "LYS " " NZ " "    " 7 1 0 2E2EFF  "N1122"  2 1 9 "%UT"  13 ""  <> 2017 2017 1 0 2019 3 2017 1 27.53 1114 0 1122 1114 D000  "CCD mismatch"  <> <>
  170 43 3.147784 7.309972 6.053827 30 " " K "B" 21 0.30000 0.30000 "LYS " " H  " "    " 1 0 0 FFFFFF  "H2018"  -1 0 1 ""  1 ""  <> 2018 2018 1 0 2020 0 2018 <> 9.77 <> <> <> 4249 <> <> <> <>
  171 41 2.743133 4.331645 5.946261 30 " " K "B" 21 0.06000 0.06000 "LYS " " HA " "    " 1 0 0 FFFFFF  "H2019"  -1 0 1 ""  1 ""  <> 2019 2019 1 0 2021 0 2019 <> 9.79 <> <> <> 4250 <> <> <> <>
  172 41 4.264729 5.142278 4.196751 30 " " K "B" 21 0.06000 0.06000 "LYS " " HB3" "    " 1 0 0 FFFFFF  "H2020"  -1 0 1 ""  1 ""  <> 2020 2020 1 0 2022 0 2020 <> 10.49 <> <> <> 4251 <> <> <> <>
  173 41 5.036961 4.111004 5.340411 30 " " K "B" 21 0.06000 0.06000 "LYS " " HB2" "    " 1 0 0 FFFFFF  "H2021"  -1 0 1 ""  1 ""  <> 2021 2021 1 0 2023 0 2021 <> 10.49 <> <> <> 4252 <> <> <> <>
  174 41 6.011856 6.203850 6.489388 30 " " K "B" 21 0.06000 0.06000 "LYS " " HG3" "    " 1 0 0 FFFFFF  "H2022"  -1 0 1 ""  1 ""  <> 2022 2022 1 0 2024 0 2022 <> 14.81 <> <> <> 4253 <> <> <> <>
  175 41 5.278775 7.153210 5.224258 30 " " K "B" 21 0.06000 0.06000 "LYS " " HG2" "    " 1 0 0 FFFFFF  "H2023"  -1 0 1 ""  1 ""  <> 2023 2023 1 0 2025 0 2023 <> 14.81 <> <> <> 4254 <> <> <> <>
  176 41 7.482164 6.834414 4.430912 30 " " K "B" 21 0.06000 0.06000 "LYS " " HD3" "    " 1 0 0 FFFFFF  "H2024"  -1 0 1 ""  1 ""  <> 2024 2024 1 0 2026 0 2024 <> 18.43 <> <> <> 4255 <> <> <> <>
  177 41 6.557634 5.670909 3.538925 30 " " K "B" 21 0.06000 0.06000 "LYS " " HD2" "    " 1 0 0 FFFFFF  "H2025"  -1 0 1 ""  1 ""  <> 2025 2025 1 0 2027 0 2025 <> 18.43 <> <> <> 4256 <> <> <> <>
  178 41 7.202446 3.906822 5.293323 30 " " K "B" 21 0.06000 0.06000 "LYS " " HE3" "    " 1 0 0 FFFFFF  "H2026"  -1 0 1 ""  1 ""  <> 2026 2026 1 0 2028 0 2026 <> 22.27 <> <> <> 4257 <> <> <> <>
  179 41 8.277503 5.094353 5.983761 30 " " K "B" 21 0.06000 0.06000 "LYS " " HE2" "    " 1 0 0 FFFFFF  "H2027"  -1 0 1 ""  1 ""  <> 2027 2027 1 0 2029 0 2027 <> 22.27 <> <> <> 4258 <> <> <> <>
  180 44 8.404929 4.098464 3.188721 30 " " K "B" 21 0.33000 0.33000 "LYS " " HZ1" "    " 1 0 0 FFFFFF  "H2028"  -1 0 1 ""  1 ""  <> 2028 2028 1 0 2030 0 2028 <> 27.53 <> <> <> 4259 <> <> <> <>
  181 44 9.433474 5.197385 3.896449 30 " " K "B" 21 0.33000 0.33000 "LYS " " HZ2" "    " 1 0 0 FFFFFF  "H2029"  -1 0 1 ""  1 ""  <> 2029 2029 1 0 2031 0 2029 <> 27.53 <> <> <> 4260 <> <> <> <>
  182 44 9.375391 3.638157 4.431351 30 " " K "B" 21 0.33000 0.33000 "LYS " " HZ3" "    " 1 0 0 FFFFFF  "H2030"  -1 0 1 ""  1 ""  <> 2030 2030 1 0 2032 0 2030 <> 27.53 <> <> <> 4261 <> <> <> <>
  183 25 4.471902 4.063107 7.992234 31 " " M "B" 38 -0.50000 -0.50000 "MET " " N  " "    " 7 0 0 2E2EFF  "N1123"  2 1 9 ""  1 ""  <> 2031 2031 1 0 2033 1 2031 1 12.16 1115 0 1123 1115 D000  "CCD mismatch"  <> <>
  184 3 4.922504 3.880316 9.358030 31 " " M "B" 24 0.14000 0.14000 "MET " " CA " "    " 6 0 0 808080  "C1124"  2 1 -70 ""  1 ""  FF2E2E  2032 2032 1 0 2034 1 2032 1 10.64 1116 0 1124 1116 D000  "CCD mismatch"  <> <>
  185 2 6.397482 3.504474 9.346073 31 " " M "B" 24 0.50000 0.50000 "MET " " C  " "    " 6 0 0 808080  "C1125"  2 1 9 ""  1 ""  <> 2033 2033 1 0 2035 0 2033 1 15.72 1117 0 1125 1117 D000  "CCD mismatch"  <> <>
  186 15 6.917374 3.066905 8.321290 31 " " M "B" 70 -0.50000 -0.50000 "MET " " O  " "    " 8 0 0 FF2E2E  "O1126"  2 1 9 ""  1 ""  <> 2034 2034 1 0 2036 0 2034 1 15.15 1118 0 1126 1118 D000  "CCD mismatch"  <> <>
  187 3 4.097270 2.792147 10.035499 31 " " M "B" 24 -0.12000 -0.12000 "MET " " CB " "    " 6 0 0 808080  "C1127"  2 1 9 ""  1 ""  <> 2035 2035 1 0 2037 2 2035 1 11.19 1119 0 1127 1119 D000  "CCD mismatch"  <> <>
  188 3 2.637202 3.127049 10.043636 31 " " M "B" 24 0.00020 0.00020 "MET " " CG " "    " 6 0 0 808080  "C1128"  2 1 9 ""  1 ""  <> 2036 2036 1 0 2038 2 2036 1 10.97 1120 0 1128 1120 D000  "CCD mismatch"  <> <>
  189 49 1.730825 2.301655 11.356387 31 " " M "B" 143 -0.24040 -0.24040 "MET " " SD " "    " 16 0 0 FFFF6B  "S1129"  2 1 9 ""  1 ""  <> 2037 2037 1 0 2039 0 2037 1 11.84 1121 0 1129 1121 D000  "CCD mismatch"  <> <>
  190 3 0.058672 2.825978 10.956694 31 " " M "B" 24 -0.05980 -0.05980 "MET " " CE " "    " 6 0 0 808080  "C1130"  2 1 9 ""  1 ""  <> 2038 2038 1 0 2040 3 2038 1 12.02 1122 0 1130 1122 D000  "CCD mismatch"  <> <>
  191 43 4.810506 3.406658 7.301316 31 " " M "B" 21 0.30000 0.30000 "MET " " H  " "    " 1 0 0 FFFFFF  "H2039"  -1 0 1 ""  1 ""  <> 2039 2039 1 0 2041 0 2039 <> 12.16 <> <> <> 4262 <> <> <> <>
  192 41 4.846271 4.801468 9.936469 31 " " M "B" 21 0.06000 0.06000 "MET " " HA " "    " 1 0 0 FFFFFF  "H2040"  -1 0 1 ""  1 ""  <> 2040 2040 1 0 2042 0 2040 <> 10.64 <> <> <> 4263 <> <> <> <>
  193 41 4.443761 2.652623 11.060646 31 " " M "B" 21 0.06000 0.06000 "MET " " HB3" "    " 1 0 0 FFFFFF  "H2041"  -1 0 1 ""  1 ""  <> 2041 2041 1 0 2043 0 2041 <> 11.19 <> <> <> 4264 <> <> <> <>
  194 41 4.248721 1.837426 9.529336 31 " " M "B" 21 0.06000 0.06000 "MET " " HB2" "    " 1 0 0 FFFFFF  "H2042"  -1 0 1 ""  1 ""  <> 2042 2042 1 0 2044 0 2042 <> 11.19 <> <> <> 4265 <> <> <> <>
  195 41 2.202749 2.788555 9.103188 31 " " M "B" 21 0.06000 0.06000 "MET " " HG3" "    " 1 0 0 FFFFFF  "H2043"  -1 0 1 ""  1 ""  <> 2043 2043 1 0 2045 0 2043 <> 10.97 <> <> <> 4266 <> <> <> <>
  196 41 2.416110 4.186019 10.066565 31 " " M "B" 21 0.06000 0.06000 "MET " " HG2" "    " 1 0 0 FFFFFF  "H2044"  -1 0 1 ""  1 ""  <> 2044 2044 1 0 2046 0 2044 <> 10.97 <> <> <> 4267 <> <> <> <>
  197 41 -0.651587 2.395395 11.662420 31 " " M "B" 21 0.06000 0.06000 "MET " " HE1" "    " 1 0 0 FFFFFF  "H2045"  -1 0 1 ""  1 ""  <> 2045 2045 1 0 2047 0 2045 <> 12.02 <> <> <> 4268 <> <> <> <>
  198 41 -0.023157 3.912085 11.005474 31 " " M "B" 21 0.06000 0.06000 "MET " " HE2" "    " 1 0 0 FFFFFF  "H2046"  -1 0 1 ""  1 ""  <> 2046 2046 1 0 2048 0 2046 <> 12.02 <> <> <> 4269 <> <> <> <>
  199 41 -0.214727 2.504145 9.951393 31 " " M "B" 21 0.06000 0.06000 "MET " " HE3" "    " 1 0 0 FFFFFF  "H2047"  -1 0 1 ""  1 ""  <> 2047 2047 1 0 2049 0 2047 <> 12.02 <> <> <> 4270 <> <> <> <>
  200 25 7.027496 3.636102 10.511047 32 " " S "B" 38 -0.50000 -0.50000 "SER " " N  " "    " 7 0 0 2E2EFF  "N1131"  2 1 9 ""  1 ""  <> 2048 2048 1 0 2050 1 2048 1 13.17 1123 0 1131 1123 D000  "CCD mismatch"  <> <>
  201 3 8.440635 3.335222 10.664769 32 " " S "B" 24 0.14000 0.14000 "SER " " CA " "    " 6 0 0 808080  "C1132"  2 1 -70 ""  1 ""  FF2E2E  2049 2049 1 0 2051 1 2049 1 17.8 1124 0 1132 1124 D000  "CCD mismatch"  <> <>
  202 2 8.620087 2.310164 11.777865 32 " " S "B" 24 0.50000 0.50000 "SER " " C  " "    " 6 0 0 808080  "C1133"  2 1 9 ""  1 ""  <> 2050 2050 1 0 2052 0 2050 1 18.73 1125 0 1133 1125 D000  "CCD mismatch"  <> <>
  203 15 7.765956 2.187842 12.655127 32 " " S "B" 70 -0.50000 -0.50000 "SER " " O  " "    " 8 0 0 FF2E2E  "O1134"  2 1 9 ""  1 ""  <> 2051 2051 1 0 2053 0 2051 1 18 1126 0 1134 1126 D000  "CCD mismatch"  <> <>
  204 3 9.223217 4.602747 10.984605 32 " " S "B" 24 0.14500 0.14500 "SER " " CB " "    " 6 0 0 808080  "C1135"  2 1 9 ""  1 ""  <> 2052 2052 1 0 2054 2 2052 1 23.48 1127 0 1135 1127 D000  "CCD mismatch"  <> <>
  205 16 8.679195 5.218216 12.137649 32 " " S "B" 70 -0.68300 -0.68300 "SER " " OG " "    " 8 0 0 FF2E2E  "O1136"  2 1 9 "%UT"  13 ""  <> 2053 2053 1 0 2055 1 2053 1 33.01 1128 0 1136 1128 D000  "CCD mismatch"  <> <>
  206 43 6.536113 3.962408 11.334024 32 " " S "B" 21 0.30000 0.30000 "SER " " H  " "    " 1 0 0 FFFFFF  "H2054"  -1 0 1 ""  1 ""  <> 2054 2054 1 0 2056 0 2054 <> 13.17 <> <> <> 4271 <> <> <> <>
  207 41 8.858621 2.903895 9.755121 32 " " S "B" 21 0.06000 0.06000 "SER " " HA " "    " 1 0 0 FFFFFF  "H2055"  -1 0 1 ""  1 ""  <> 2055 2055 1 0 2057 0 2055 <> 17.8 <> <> <> 4272 <> <> <> <>
  208 41 9.168045 5.304203 10.151190 32 " " S "B" 21 0.06000 0.06000 "SER " " HB3" "    " 1 0 0 FFFFFF  "H2056"  -1 0 1 ""  1 ""  <> 2056 2056 1 0 2058 0 2056 <> 23.48 <> <> <> 4273 <> <> <> <>
  209 41 10.279905 4.387929 11.150741 32 " " S "B" 21 0.06000 0.06000 "SER " " HB2" "    " 1 0 0 FFFFFF  "H2057"  -1 0 1 ""  1 ""  <> 2057 2057 1 0 2059 0 2057 <> 23.48 <> <> <> 4274 <> <> <> <>
  210 42 7.810118 5.564802 11.919427 32 " " S "B" 21 0.41800 0.41800 "SER " " HG " "    " 1 0 0 FFFFFF  "H2058"  -1 0 1 ""  1 ""  <> 2058 2058 1 0 2060 0 2058 <> 33.01 <> <> <> 4275 <> <> <> <>
  211 25 9.722619 1.562766 11.700800 33 " " L "B" 38 -0.50000 -0.50000 "LEU " " N  " "    " 7 0 0 2E2EFF  "N1137"  2 1 9 ""  1 ""  <> 2059 2059 1 0 2061 1 2059 1 19.77 1129 0 1137 1129 D000  "CCD mismatch"  <> <>
  212 3 10.074760 0.597355 12.722519 33 " " L "B" 24 0.14000 0.14000 "LEU " " CA " "    " 6 0 0 808080  "C1138"  2 1 -70 ""  1 ""  FF2E2E  2060 2060 1 0 2062 1 2060 1 20.23 1130 0 1138 1130 D000  "CCD mismatch"  <> <>
  213 2 11.386856 1.069572 13.347327 33 " " L "B" 24 0.50000 0.50000 "LEU " " C  " "    " 6 0 0 808080  "C1139"  2 1 9 ""  1 ""  <> 2061 2061 1 0 2063 0 2061 1 29.58 1131 0 1139 1131 D000  "CCD mismatch"  <> <>
  214 15 12.355128 1.328068 12.636782 33 " " L "B" 70 -0.50000 -0.50000 "LEU " " O  " "    " 8 0 0 FF2E2E  "O1140"  2 1 9 ""  1 ""  <> 2062 2062 1 0 2064 0 2062 1 26.46 1132 0 1140 1132 D000  "CCD mismatch"  <> <>
  215 3 10.185377 -0.792106 12.099285 33 " " L "B" 24 -0.12000 -0.12000 "LEU " " CB " "    " 6 0 0 808080  "C1141"  2 1 9 ""  1 ""  <> 2063 2063 1 0 2065 2 2063 1 20.74 1133 0 1141 1133 D000  "CCD mismatch"  <> <>
  216 3 10.582626 -1.924434 13.042786 33 " " L "B" 24 -0.06000 -0.06000 "LEU " " CG " "    " 6 0 0 808080  "C1142"  2 1 9 ""  1 ""  <> 2064 2064 1 0 2066 1 2064 1 24.31 1134 0 1142 1134 D000  "CCD mismatch"  <> <>
  217 3 9.415500 -2.379890 13.877038 33 " " L "B" 24 -0.18000 -0.18000 "LEU " " CD1" "    " 6 0 0 808080  "C1143"  2 1 9 ""  1 ""  <> 2065 2065 1 0 2067 3 2065 1 22.21 1135 0 1143 1135 D000  "CCD mismatch"  <> <>
  218 3 11.163108 -3.077103 12.277824 33 " " L "B" 24 -0.18000 -0.18000 "LEU " " CD2" "    " 6 0 0 808080  "C1144"  2 1 9 ""  1 ""  <> 2066 2066 1 0 2068 3 2066 1 26.86 1136 0 1144 1136 D000  "CCD mismatch"  <> <>
  219 43 10.379322 1.686273 10.939801 33 " " L "B" 21 0.30000 0.30000 "LEU " " H  " "    " 1 0 0 FFFFFF  "H2067"  -1 0 1 ""  1 ""  <> 2067 2067 1 0 2069 0 2067 <> 19.77 <> <> <> 4276 <> <> <> <>
  220 41 9.312099 0.541632 13.489773 33 " " L "B" 21 0.06000 0.06000 "LEU " " HA " "    " 1 0 0 FFFFFF  "H2068"  -1 0 1 ""  1 ""  <> 2068 2068 1 0 2070 0 2068 <> 20.23 <> <> <> 4277 <> <> <> <>
  221 41 10.930417 -0.719843 11.304216 33 " " L "B" 21 0.06000 0.06000 "LEU " " HB3" "    " 1 0 0 FFFFFF  "H2069"  -1 0 1 ""  1 ""  <> 2069 2069 1 0 2071 0 2069 <> 20.74 <> <> <> 4278 <> <> <> <>
  222 41 9.252353 -1.049104 11.594629 33 " " L "B" 21 0.06000 0.06000 "LEU " " HB2" "    " 1 0 0 FFFFFF  "H2070"  -1 0 1 ""  1 ""  <> 2070 2070 1 0 2072 0 2070 <> 20.74 <> <> <> 4279 <> <> <> <>
  223 41 11.360838 -1.579726 13.724224 33 " " L "B" 21 0.06000 0.06000 "LEU " " HG " "    " 1 0 0 FFFFFF  "H2071"  -1 0 1 ""  1 ""  <> 2071 2071 1 0 2073 0 2071 <> 24.31 <> <> <> 4280 <> <> <> <>
  224 41 9.746465 -2.614376 14.885223 33 " " L "B" 21 0.06000 0.06000 "LEU " "HD11" "    " 1 0 0 FFFFFF  "H2072"  -1 0 1 ""  1 ""  <> 2072 2072 1 0 2074 0 2072 <> 22.21 <> <> <> 4281 <> <> <> <>
  225 41 8.649342 -1.610468 13.968164 33 " " L "B" 21 0.06000 0.06000 "LEU " "HD12" "    " 1 0 0 FFFFFF  "H2073"  -1 0 1 ""  1 ""  <> 2073 2073 1 0 2075 0 2073 <> 22.21 <> <> <> 4282 <> <> <> <>
  226 41 8.915423 -3.264628 13.481221 33 " " L "B" 21 0.06000 0.06000 "LEU " "HD13" "    " 1 0 0 FFFFFF  "H2074"  -1 0 1 ""  1 ""  <> 2074 2074 1 0 2076 0 2074 <> 22.21 <> <> <> 4283 <> <> <> <>
  227 41 10.690331 -4.033440 12.502780 33 " " L "B" 21 0.06000 0.06000 "LEU " "HD21" "    " 1 0 0 FFFFFF  "H2075"  -1 0 1 ""  1 ""  <> 2075 2075 1 0 2077 0 2075 <> 26.86 <> <> <> 4284 <> <> <> <>
  228 41 11.099885 -2.946845 11.196889 33 " " L "B" 21 0.06000 0.06000 "LEU " "HD22" "    " 1 0 0 FFFFFF  "H2076"  -1 0 1 ""  1 ""  <> 2076 2076 1 0 2078 0 2076 <> 26.86 <> <> <> 4285 <> <> <> <>
  229 41 12.219838 -3.196851 12.520150 33 " " L "B" 21 0.06000 0.06000 "LEU " "HD23" "    " 1 0 0 FFFFFF  "H2077"  -1 0 1 ""  1 ""  <> 2077 2077 1 0 2079 0 2077 <> 26.86 <> <> <> 4286 <> <> <> <>
  230 25 11.381839 1.239900 14.674361 34 " " K "B" 38 -0.50000 -0.50000 "LYS " " N  " "    " 7 0 0 2E2EFF  "N1145"  2 1 9 ""  1 ""  <> 2078 2078 1 0 2080 1 2078 1 26.49 1137 0 1145 1137 D000  "CCD mismatch"  <> <>
  231 3 12.590070 1.511121 15.436897 34 " " K "B" 24 0.14000 0.14000 "LYS " " CA " "    " 6 0 0 808080  "C1146"  2 1 -70 ""  1 ""  FF2E2E  2079 2079 1 0 2081 1 2079 1 31.99 1138 0 1146 1138 D000  "CCD mismatch"  <> <>
  232 2 12.665683 0.417844 16.494672 34 " " K "B" 24 0.50000 0.50000 "LYS " " C  " "    " 6 0 0 808080  "C1147"  2 1 9 ""  1 ""  <> 2080 2080 1 0 2082 0 2080 1 30.53 1139 0 1147 1139 D000  "CCD mismatch"  <> <>
  233 15 11.740752 0.260187 17.285535 34 " " K "B" 70 -0.50000 -0.50000 "LYS " " O  " "    " 8 0 0 FF2E2E  "O1148"  2 1 9 ""  1 ""  <> 2081 2081 1 0 2083 0 2081 1 29.47 1140 0 1148 1140 D000  "CCD mismatch"  <> <>
  234 3 12.575957 2.928004 16.053123 34 " " K "B" 24 -0.12000 -0.12000 "LYS " " CB " "    " 6 0 0 808080  "C1149"  2 1 9 ""  1 ""  <> 2082 2082 1 0 2084 2 2082 1 36.72 1141 0 1149 1141 D000  "CCD mismatch"  <> <>
  235 3 11.586385 3.164471 17.208269 34 " " K "B" 24 -0.12000 -0.12000 "LYS " " CG " "    " 6 0 0 808080  "C1150"  2 1 9 ""  1 ""  <> 2083 2083 1 0 2085 2 2083 1 45.31 1142 0 1150 1142 D000  "CCD mismatch"  <> <>
  236 3 12.181199 2.859160 18.607639 34 " " K "B" 24 -0.12000 -0.12000 "LYS " " CD " "    " 6 0 0 808080  "C1151"  2 1 9 ""  1 ""  <> 2084 2084 1 0 2086 2 2084 1 50.51 1143 0 1151 1143 D000  "CCD mismatch"  <> <>
  237 3 11.235104 3.167520 19.741831 34 " " K "B" 24 0.19000 0.19000 "LYS " " CE " "    " 6 0 0 808080  "C1152"  2 1 9 ""  1 ""  <> 2085 2085 1 0 2087 2 2085 1 44.17 1144 0 1152 1144 D000  "CCD mismatch"  <> <>
  238 32 11.658371 2.484360 20.991297 34 " " K "B" 38 -0.30000 -0.30000 "LYS " " NZ " "    " 7 1 0 2E2EFF  "N1153"  2 1 9 "%UT"  13 ""  <> 2086 2086 1 0 2088 3 2086 1 42.45 1145 0 1153 1145 D000  "CCD mismatch"  <> <>
  239 43 10.539762 1.057283 15.205943 34 " " K "B" 21 0.30000 0.30000 "LYS " " H  " "    " 1 0 0 FFFFFF  "H2087"  -1 0 1 ""  1 ""  <> 2087 2087 1 0 2089 0 2087 <> 26.49 <> <> <> 4287 <> <> <> <>
  240 41 13.482104 1.433005 14.811756 34 " " K "B" 21 0.06000 0.06000 "LYS " " HA " "    " 1 0 0 FFFFFF  "H2088"  -1 0 1 ""  1 ""  <> 2088 2088 1 0 2090 0 2088 <> 31.99 <> <> <> 4288 <> <> <> <>
  241 41 12.355334 3.635329 15.252328 34 " " K "B" 21 0.06000 0.06000 "LYS " " HB3" "    " 1 0 0 FFFFFF  "H2089"  -1 0 1 ""  1 ""  <> 2089 2089 1 0 2091 0 2089 <> 36.72 <> <> <> 4289 <> <> <> <>
  242 41 13.580562 3.186855 16.390015 34 " " K "B" 21 0.06000 0.06000 "LYS " " HB2" "    " 1 0 0 FFFFFF  "H2090"  -1 0 1 ""  1 ""  <> 2090 2090 1 0 2092 0 2090 <> 36.72 <> <> <> 4290 <> <> <> <>
  243 41 10.660418 2.611676 17.047071 34 " " K "B" 21 0.06000 0.06000 "LYS " " HG3" "    " 1 0 0 FFFFFF  "H2091"  -1 0 1 ""  1 ""  <> 2091 2091 1 0 2093 0 2091 <> 45.31 <> <> <> 4291 <> <> <> <>
  244 41 11.293670 4.214986 17.188684 34 " " K "B" 21 0.06000 0.06000 "LYS " " HG2" "    " 1 0 0 FFFFFF  "H2092"  -1 0 1 ""  1 ""  <> 2092 2092 1 0 2094 0 2092 <> 45.31 <> <> <> 4292 <> <> <> <>
  245 41 13.046476 3.512561 18.730492 34 " " K "B" 21 0.06000 0.06000 "LYS " " HD3" "    " 1 0 0 FFFFFF  "H2093"  -1 0 1 ""  1 ""  <> 2093 2093 1 0 2095 0 2093 <> 50.51 <> <> <> 4293 <> <> <> <>
  246 41 12.608543 1.868992 18.717977 34 " " K "B" 21 0.06000 0.06000 "LYS " " HD2" "    " 1 0 0 FFFFFF  "H2094"  -1 0 1 ""  1 ""  <> 2094 2094 1 0 2096 0 2094 <> 50.51 <> <> <> 4294 <> <> <> <>
  247 41 10.222467 2.846523 19.510595 34 " " K "B" 21 0.06000 0.06000 "LYS " " HE3" "    " 1 0 0 FFFFFF  "H2095"  -1 0 1 ""  1 ""  <> 2095 2095 1 0 2097 0 2095 <> 44.17 <> <> <> 4295 <> <> <> <>
  248 41 11.184744 4.243632 19.911657 34 " " K "B" 21 0.06000 0.06000 "LYS " " HE2" "    " 1 0 0 FFFFFF  "H2096"  -1 0 1 ""  1 ""  <> 2096 2096 1 0 2098 0 2096 <> 44.17 <> <> <> 4296 <> <> <> <>
  249 44 11.661381 1.485005 20.841287 34 " " K "B" 21 0.33000 0.33000 "LYS " " HZ1" "    " 1 0 0 FFFFFF  "H2097"  -1 0 1 ""  1 ""  <> 2097 2097 1 0 2099 0 2097 <> 42.45 <> <> <> 4297 <> <> <> <>
  250 44 12.585515 2.790790 21.249231 34 " " K "B" 21 0.33000 0.33000 "LYS " " HZ2" "    " 1 0 0 FFFFFF  "H2098"  -1 0 1 ""  1 ""  <> 2098 2098 1 0 2100 0 2098 <> 42.45 <> <> <> 4298 <> <> <> <>
  251 44 11.011020 2.707828 21.733873 34 " " K "B" 21 0.33000 0.33000 "LYS " " HZ3" "    " 1 0 0 FFFFFF  "H2099"  -1 0 1 ""  1 ""  <> 2099 2099 1 0 2101 0 2099 <> 42.45 <> <> <> 4299 <> <> <> <>
  252 25 13.751899 -0.361704 16.482239 35 " " G "B" 38 -0.50000 -0.50000 "GLY " " N  " "    " 7 0 0 2E2EFF  "N1154"  0 1 9 ""  1 ""  <> 2100 2100 1 0 2102 1 2100 1 31.13 1146 0 1154 1146 D000  "CCD mismatch"  <> <>
  253 3 13.843601 -1.520852 17.348836 35 " " G "B" 24 0.08000 0.08000 "GLY " " CA " "    " 6 0 0 808080  "C1155"  0 1 -70 ""  1 ""  FF2E2E  2101 2101 1 0 2103 2 2101 1 29.23 1147 0 1155 1147 D000  "CCD mismatch"  <> <>
  254 2 12.772733 -2.543415 16.981573 35 " " G "B" 24 0.50000 0.50000 "GLY " " C  " "    " 6 0 0 808080  "C1156"  0 1 9 ""  1 ""  <> 2102 2102 1 0 2104 0 2102 1 28.66 1148 0 1156 1148 D000  "CCD mismatch"  <> <>
  255 15 12.817163 -3.126787 15.899713 35 " " G "B" 70 -0.50000 -0.50000 "GLY " " O  " "    " 8 0 0 FF2E2E  "O1157"  0 1 9 ""  1 ""  <> 2103 2103 1 0 2105 0 2103 1 30.32 1149 0 1157 1149 D000  "CCD mismatch"  <> <>
  256 43 14.487991 -0.212430 15.807134 35 " " G "B" 21 0.30000 0.30000 "GLY " " H  " "    " 1 0 0 FFFFFF  "H2104"  -1 0 1 ""  1 ""  <> 2104 2104 1 0 2106 0 2104 <> 31.13 <> <> <> 4300 <> <> <> <>
  257 41 13.763816 -1.222728 18.396002 35 " " G "B" 21 0.06000 0.06000 "GLY " " HA3" "    " 1 0 0 FFFFFF  "H2105"  -1 0 1 ""  1 ""  <> 2105 2105 1 0 2107 0 2105 <> 29.23 <> <> <> 4301 <> <> <> <>
  258 41 14.825732 -1.977188 17.223688 35 " " G "B" 21 0.06000 0.06000 "GLY " " HA2" "    " 1 0 0 FFFFFF  "H2106"  -1 0 1 ""  1 ""  <> 2106 2106 1 0 2108 0 2106 <> 29.23 <> <> <> 4302 <> <> <> <>
  259 25 11.805269 -2.750415 17.885502 36 " " T "B" 38 -0.50000 -0.50000 "THR " " N  " "    " 7 0 0 2E2EFF  "N1158"  0 1 9 ""  1 ""  <> 2107 2107 1 0 2109 1 2107 1 21.69 1150 0 1158 1150 D000  "CCD mismatch"  <> <>
  260 3 10.653376 -3.578398 17.576287 36 " " T "B" 24 0.14000 0.14000 "THR " " CA " "    " 6 0 0 808080  "C1159"  0 1 -70 ""  1 ""  FF2E2E  2108 2108 1 0 2110 1 2108 1 23.68 1151 0 1159 1151 D000  "CCD mismatch"  <> <>
  261 2 9.369640 -2.756404 17.649758 36 " " T "B" 24 0.50000 0.50000 "THR " " C  " "    " 6 0 0 808080  "C1160"  0 1 9 ""  1 ""  <> 2109 2109 1 0 2111 0 2109 1 23.17 1152 0 1160 1152 D000  "CCD mismatch"  <> <>
  262 15 8.288426 -3.337672 17.704187 36 " " T "B" 70 -0.50000 -0.50000 "THR " " O  " "    " 8 0 0 FF2E2E  "O1161"  0 1 9 ""  1 ""  <> 2110 2110 1 0 2112 0 2110 1 23.97 1153 0 1161 1153 D000  "CCD mismatch"  <> <>
  263 3 10.553693 -4.769077 18.530653 36 " " T "B" 24 0.20500 0.20500 "THR " " CB " "    " 6 0 0 808080  "C1162"  0 1 9 ""  1 ""  <> 2111 2111 1 0 2113 1 2111 1 29.66 1154 0 1162 1154 D000  "CCD mismatch"  <> <>
  264 3 11.558473 -5.874576 18.202092 36 " " T "B" 24 -0.18000 -0.18000 "THR " " CG2" "    " 6 0 0 808080  "C1163"  0 1 9 ""  1 ""  <> 2112 2112 1 0 2114 3 2112 1 36.25 1155 0 1163 1155 D000  "CCD mismatch"  <> <>
  265 16 10.748024 -4.257736 19.851991 36 " " T "B" 70 -0.68300 -0.68300 "THR " " OG1" "    " 8 0 0 FF2E2E  "O1164"  0 1 9 "%UT"  13 ""  <> 2113 2113 1 0 2115 1 2113 1 29.94 1156 0 1164 1156 D000  "CCD mismatch"  <> <>
  266 43 11.794612 -2.254126 18.766836 36 " " T "B" 21 0.30000 0.30000 "THR " " H  " "    " 1 0 0 FFFFFF  "H2114"  -1 0 1 ""  1 ""  <> 2114 2114 1 0 2116 0 2114 <> 21.69 <> <> <> 4303 <> <> <> <>
  267 41 10.679701 -3.975270 16.560570 36 " " T "B" 21 0.06000 0.06000 "THR " " HA " "    " 1 0 0 FFFFFF  "H2115"  -1 0 1 ""  1 ""  <> 2115 2115 1 0 2117 0 2115 <> 23.68 <> <> <> 4304 <> <> <> <>
  268 41 9.568508 -5.236265 18.501900 36 " " T "B" 21 0.06000 0.06000 "THR " " HB " "    " 1 0 0 FFFFFF  "H2116"  -1 0 1 ""  1 ""  <> 2116 2116 1 0 2118 0 2116 <> 29.66 <> <> <> 4305 <> <> <> <>
  269 41 11.469218 -6.706704 18.900828 36 " " T "B" 21 0.06000 0.06000 "THR " "HG21" "    " 1 0 0 FFFFFF  "H2117"  -1 0 1 ""  1 ""  <> 2117 2117 1 0 2119 0 2117 <> 36.25 <> <> <> 4306 <> <> <> <>
  270 41 11.393590 -6.268195 17.198716 36 " " T "B" 21 0.06000 0.06000 "THR " "HG22" "    " 1 0 0 FFFFFF  "H2118"  -1 0 1 ""  1 ""  <> 2118 2118 1 0 2120 0 2118 <> 36.25 <> <> <> 4307 <> <> <> <>
  271 41 12.584725 -5.509085 18.250448 36 " " T "B" 21 0.06000 0.06000 "THR " "HG23" "    " 1 0 0 FFFFFF  "H2119"  -1 0 1 ""  1 ""  <> 2119 2119 1 0 2121 0 2119 <> 36.25 <> <> <> 4308 <> <> <> <>
  272 42 10.782819 -4.999794 20.460861 36 " " T "B" 21 0.41800 0.41800 "THR " " HG1" "    " 1 0 0 FFFFFF  "H2120"  -1 0 1 ""  1 ""  <> 2120 2120 1 0 2122 0 2120 <> 29.94 <> <> <> 4309 <> <> <> <>
  273 25 9.491392 -1.417963 17.630254 37 " " T "B" 38 -0.50000 -0.50000 "THR " " N  " "    " 7 0 0 2E2EFF  "N1165"  2 1 9 ""  1 ""  <> 2121 2121 1 0 2123 1 2121 1 17.31 1157 0 1165 1157 D000  "CCD mismatch"  <> <>
  274 3 8.319997 -0.564988 17.774046 37 " " T "B" 24 0.14000 0.14000 "THR " " CA " "    " 6 0 0 808080  "C1166"  2 1 -70 ""  1 ""  FF2E2E  2122 2122 1 0 2124 1 2122 1 16.45 1158 0 1166 1158 D000  "CCD mismatch"  <> <>
  275 2 7.888286 0.041063 16.444467 37 " " T "B" 24 0.50000 0.50000 "THR " " C  " "    " 6 0 0 808080  "C1167"  2 1 9 ""  1 ""  <> 2123 2123 1 0 2125 0 2123 1 18.35 1159 0 1167 1159 D000  "CCD mismatch"  <> <>
  276 15 8.669710 0.715740 15.768618 37 " " T "B" 70 -0.50000 -0.50000 "THR " " O  " "    " 8 0 0 FF2E2E  "O1168"  2 1 9 ""  1 ""  <> 2124 2124 1 0 2126 0 2124 1 17.18 1160 0 1168 1160 D000  "CCD mismatch"  <> <>
  277 3 8.569222 0.512795 18.819595 37 " " T "B" 24 0.20500 0.20500 "THR " " CB " "    " 6 0 0 808080  "C1169"  2 1 9 ""  1 ""  <> 2125 2125 1 0 2127 1 2125 1 20.45 1161 0 1169 1161 D000  "CCD mismatch"  <> <>
  278 3 7.376389 1.427799 18.983259 37 " " T "B" 24 -0.18000 -0.18000 "THR " " CG2" "    " 6 0 0 808080  "C1170"  2 1 9 ""  1 ""  <> 2126 2126 1 0 2128 3 2126 1 19.32 1162 0 1170 1162 D000  "CCD mismatch"  <> <>
  279 16 8.884271 -0.159846 20.068497 37 " " T "B" 70 -0.68300 -0.68300 "THR " " OG1" "    " 8 0 0 FF2E2E  "O1171"  2 1 9 "%UT"  13 ""  <> 2127 2127 1 0 2129 1 2127 1 21.66 1163 0 1171 1163 D000  "CCD mismatch"  <> <>
  280 43 10.394449 -0.966835 17.545707 37 " " T "B" 21 0.30000 0.30000 "THR " " H  " "    " 1 0 0 FFFFFF  "H2128"  -1 0 1 ""  1 ""  <> 2128 2128 1 0 2130 0 2128 <> 17.31 <> <> <> 4310 <> <> <> <>
  281 41 7.504373 -1.146259 18.171933 37 " " T "B" 21 0.06000 0.06000 "THR " " HA " "    " 1 0 0 FFFFFF  "H2129"  -1 0 1 ""  1 ""  <> 2129 2129 1 0 2131 0 2129 <> 16.45 <> <> <> 4311 <> <> <> <>
  282 41 9.439423 1.094593 18.525186 37 " " T "B" 21 0.06000 0.06000 "THR " " HB " "    " 1 0 0 FFFFFF  "H2130"  -1 0 1 ""  1 ""  <> 2130 2130 1 0 2132 0 2130 <> 20.45 <> <> <> 4312 <> <> <> <>
  283 41 7.521313 2.094142 19.833853 37 " " T "B" 21 0.06000 0.06000 "THR " "HG21" "    " 1 0 0 FFFFFF  "H2131"  -1 0 1 ""  1 ""  <> 2131 2131 1 0 2133 0 2131 <> 19.32 <> <> <> 4313 <> <> <> <>
  284 41 7.218182 2.066688 18.114709 37 " " T "B" 21 0.06000 0.06000 "THR " "HG22" "    " 1 0 0 FFFFFF  "H2132"  -1 0 1 ""  1 ""  <> 2132 2132 1 0 2134 0 2132 <> 19.32 <> <> <> 4314 <> <> <> <>
  285 41 6.456552 0.869804 19.160580 37 " " T "B" 21 0.06000 0.06000 "THR " "HG23" "    " 1 0 0 FFFFFF  "H2133"  -1 0 1 ""  1 ""  <> 2133 2133 1 0 2135 0 2133 <> 19.32 <> <> <> 4315 <> <> <> <>
  286 42 9.740715 -0.594211 19.975461 37 " " T "B" 21 0.41800 0.41800 "THR " " HG1" "    " 1 0 0 FFFFFF  "H2134"  -1 0 1 ""  1 ""  <> 2134 2134 1 0 2136 0 2134 <> 21.66 <> <> <> 4316 <> <> <> <>
  287 25 6.623160 -0.197310 16.089718 38 " " V "B" 38 -0.50000 -0.50000 "VAL " " N  " "    " 7 0 0 2E2EFF  "N1172"  2 1 9 ""  1 ""  <> 2135 2135 1 0 2137 1 2135 1 13.85 1164 0 1172 1164 D000  "CCD mismatch"  <> <>
  288 3 6.017393 0.452652 14.935253 38 " " V "B" 24 0.14000 0.14000 "VAL " " CA " "    " 6 0 0 808080  "C1173"  2 1 -70 ""  1 ""  FF2E2E  2136 2136 1 0 2138 1 2136 1 13.85 1165 0 1173 1165 D000  "CCD mismatch"  <> <>
  289 2 5.415817 1.790705 15.354405 38 " " V "B" 24 0.50000 0.50000 "VAL " " C  " "    " 6 0 0 808080  "C1174"  2 1 9 ""  1 ""  <> 2137 2137 1 0 2139 0 2137 1 14.67 1166 0 1174 1166 D000  "CCD mismatch"  <> <>
  290 15 4.601856 1.843799 16.277325 38 " " V "B" 70 -0.50000 -0.50000 "VAL " " O  " "    " 8 0 0 FF2E2E  "O1175"  2 1 9 ""  1 ""  <> 2138 2138 1 0 2140 0 2138 1 13.73 1167 0 1175 1167 D000  "CCD mismatch"  <> <>
  291 3 4.945322 -0.420261 14.279393 38 " " V "B" 24 -0.06000 -0.06000 "VAL " " CB " "    " 6 0 0 808080  "C1176"  2 1 9 ""  1 ""  <> 2139 2139 1 0 2141 1 2139 1 11.12 1168 0 1176 1168 D000  "CCD mismatch"  <> <>
  292 3 4.325148 0.301528 13.072742 38 " " V "B" 24 -0.18000 -0.18000 "VAL " " CG1" "    " 6 0 0 808080  "C1177"  2 1 9 ""  1 ""  <> 2140 2140 1 0 2142 3 2140 1 12.42 1169 0 1177 1169 D000  "CCD mismatch"  <> <>
  293 3 5.486815 -1.780205 13.895408 38 " " V "B" 24 -0.18000 -0.18000 "VAL " " CG2" "    " 6 0 0 808080  "C1178"  2 1 9 ""  1 ""  <> 2141 2141 1 0 2143 3 2141 1 16.55 1170 0 1178 1170 D000  "CCD mismatch"  <> <>
  294 43 6.016441 -0.749331 16.685825 38 " " V "B" 21 0.30000 0.30000 "VAL " " H  " "    " 1 0 0 FFFFFF  "H2142"  -1 0 1 ""  1 ""  <> 2142 2142 1 0 2144 0 2142 <> 13.85 <> <> <> 4317 <> <> <> <>
  295 41 6.782692 0.609890 14.179791 38 " " V "B" 21 0.06000 0.06000 "VAL " " HA " "    " 1 0 0 FFFFFF  "H2143"  -1 0 1 ""  1 ""  <> 2143 2143 1 0 2145 0 2143 <> 13.85 <> <> <> 4318 <> <> <> <>
  296 41 4.143969 -0.594930 14.999796 38 " " V "B" 21 0.06000 0.06000 "VAL " " HB " "    " 1 0 0 FFFFFF  "H2144"  -1 0 1 ""  1 ""  <> 2144 2144 1 0 2146 0 2144 <> 11.12 <> <> <> 4319 <> <> <> <>
  297 41 3.633705 -0.354570 12.543679 38 " " V "B" 21 0.06000 0.06000 "VAL " "HG11" "    " 1 0 0 FFFFFF  "H2145"  -1 0 1 ""  1 ""  <> 2145 2145 1 0 2147 0 2145 <> 12.42 <> <> <> 4320 <> <> <> <>
  298 41 3.749491 1.182746 13.355262 38 " " V "B" 21 0.06000 0.06000 "VAL " "HG12" "    " 1 0 0 FFFFFF  "H2146"  -1 0 1 ""  1 ""  <> 2146 2146 1 0 2148 0 2146 <> 12.42 <> <> <> 4321 <> <> <> <>
  299 41 5.088675 0.611188 12.357990 38 " " V "B" 21 0.06000 0.06000 "VAL " "HG13" "    " 1 0 0 FFFFFF  "H2147"  -1 0 1 ""  1 ""  <> 2147 2147 1 0 2149 0 2147 <> 12.42 <> <> <> 4322 <> <> <> <>
  300 41 4.718011 -2.383516 13.411833 38 " " V "B" 21 0.06000 0.06000 "VAL " "HG21" "    " 1 0 0 FFFFFF  "H2148"  -1 0 1 ""  1 ""  <> 2148 2148 1 0 2150 0 2148 <> 16.55 <> <> <> 4323 <> <> <> <>
  301 41 6.319324 -1.690572 13.196930 38 " " V "B" 21 0.06000 0.06000 "VAL " "HG22" "    " 1 0 0 FFFFFF  "H2149"  -1 0 1 ""  1 ""  <> 2149 2149 1 0 2151 0 2149 <> 16.55 <> <> <> 4324 <> <> <> <>
  302 41 5.835284 -2.343916 14.761118 38 " " V "B" 21 0.06000 0.06000 "VAL " "HG23" "    " 1 0 0 FFFFFF  "H2150"  -1 0 1 ""  1 ""  <> 2150 2150 1 0 2152 0 2150 <> 16.55 <> <> <> 4325 <> <> <> <>
  303 25 5.822738 2.865200 14.664563 39 " " T "B" 38 -0.50000 -0.50000 "THR " " N  " "    " 7 0 0 2E2EFF  "N1179"  2 1 9 ""  1 ""  <> 2151 2151 1 0 2153 1 2151 1 13.45 1171 0 1179 1171 D000  "CCD mismatch"  <> <>
  304 3 5.359501 4.215758 14.931036 39 " " T "B" 24 0.14000 0.14000 "THR " " CA " "    " 6 0 0 808080  "C1180"  2 1 -70 ""  1 ""  FF2E2E  2152 2152 1 0 2154 1 2152 1 12.51 1172 0 1180 1172 D000  "CCD mismatch"  <> <>
  305 2 4.831997 4.825154 13.638043 39 " " T "B" 24 0.50000 0.50000 "THR " " C  " "    " 6 0 0 808080  "C1181"  2 1 9 ""  1 ""  <> 2153 2153 1 0 2155 0 2153 1 13.72 1173 0 1181 1173 D000  "CCD mismatch"  <> <>
  306 15 5.543427 4.885528 12.639186 39 " " T "B" 70 -0.50000 -0.50000 "THR " " O  " "    " 8 0 0 FF2E2E  "O1182"  2 1 9 ""  1 ""  <> 2154 2154 1 0 2156 0 2154 1 14.09 1174 0 1182 1174 D000  "CCD mismatch"  <> <>
  307 3 6.489086 5.099344 15.487866 39 " " T "B" 24 0.20500 0.20500 "THR " " CB " "    " 6 0 0 808080  "C1183"  2 1 9 ""  1 ""  <> 2155 2155 1 0 2157 1 2155 1 18.92 1175 0 1183 1175 D000  "CCD mismatch"  <> <>
  308 3 6.054611 6.552232 15.661815 39 " " T "B" 24 -0.18000 -0.18000 "THR " " CG2" "    " 6 0 0 808080  "C1184"  2 1 9 ""  1 ""  <> 2156 2156 1 0 2158 3 2156 1 18.67 1176 0 1184 1176 D000  "CCD mismatch"  <> <>
  309 16 6.917519 4.574860 16.752999 39 " " T "B" 70 -0.68300 -0.68300 "THR " " OG1" "    " 8 0 0 FF2E2E  "O1185"  2 1 9 "%UT"  13 ""  <> 2157 2157 1 0 2159 1 2157 1 21.92 1177 0 1185 1177 D000  "CCD mismatch"  <> <>
  310 43 6.491738 2.756601 13.911074 39 " " T "B" 21 0.30000 0.30000 "THR " " H  " "    " 1 0 0 FFFFFF  "H2158"  -1 0 1 ""  1 ""  <> 2158 2158 1 0 2160 0 2158 <> 13.45 <> <> <> 4326 <> <> <> <>
  311 41 4.595849 4.206821 15.704046 39 " " T "B" 21 0.06000 0.06000 "THR " " HA " "    " 1 0 0 FFFFFF  "H2159"  -1 0 1 ""  1 ""  <> 2159 2159 1 0 2161 0 2159 <> 12.51 <> <> <> 4327 <> <> <> <>
  312 41 7.352013 5.066264 14.820115 39 " " T "B" 21 0.06000 0.06000 "THR " " HB " "    " 1 0 0 FFFFFF  "H2160"  -1 0 1 ""  1 ""  <> 2160 2160 1 0 2162 0 2160 <> 18.92 <> <> <> 4328 <> <> <> <>
  313 41 6.818663 7.122324 16.189633 39 " " T "B" 21 0.06000 0.06000 "THR " "HG21" "    " 1 0 0 FFFFFF  "H2161"  -1 0 1 ""  1 ""  <> 2161 2161 1 0 2163 0 2161 <> 18.67 <> <> <> 4329 <> <> <> <>
  314 41 5.914301 7.059142 14.709165 39 " " T "B" 21 0.06000 0.06000 "THR " "HG22" "    " 1 0 0 FFFFFF  "H2162"  -1 0 1 ""  1 ""  <> 2162 2162 1 0 2164 0 2162 <> 18.67 <> <> <> 4330 <> <> <> <>
  315 41 5.128937 6.632721 16.232938 39 " " T "B" 21 0.06000 0.06000 "THR " "HG23" "    " 1 0 0 FFFFFF  "H2163"  -1 0 1 ""  1 ""  <> 2163 2163 1 0 2165 0 2163 <> 18.67 <> <> <> 4331 <> <> <> <>
  316 42 7.229675 3.677165 16.611366 39 " " T "B" 21 0.41800 0.41800 "THR " " HG1" "    " 1 0 0 FFFFFF  "H2164"  -1 0 1 ""  1 ""  <> 2164 2164 1 0 2166 0 2164 <> 21.92 <> <> <> 4332 <> <> <> <>
  317 25 3.574950 5.302650 13.599139 40 " " P "B" 38 -0.14000 -0.14000 "PRO " " N  " "    " 7 0 0 2E2EFF  "N1186"  0 1 9 ""  1 ""  <> 2165 2165 1 0 2167 0 2165 1 12.31 1178 0 1186 1178 D000  "CCD mismatch"  <> <>
  318 3 3.074077 5.991355 12.410883 40 " " P "B" 24 0.01000 0.01000 "PRO " " CA " "    " 6 0 0 808080  "C1187"  0 1 -70 ""  1 ""  FF2E2E  2166 2166 1 0 2168 1 2166 1 9.83 1179 0 1187 1179 D000  "CCD mismatch"  <> <>
  319 2 3.921587 7.199455 12.037865 40 " " P "B" 24 0.50000 0.50000 "PRO " " C  " "    " 6 0 0 808080  "C1188"  0 1 9 ""  1 ""  <> 2167 2167 1 0 2169 0 2167 1 13.06 1180 0 1188 1180 D000  "CCD mismatch"  <> <>
  320 15 4.325198 7.975638 12.896643 40 " " P "B" 70 -0.50000 -0.50000 "PRO " " O  " "    " 8 0 0 FF2E2E  "O1189"  0 1 9 ""  1 ""  <> 2168 2168 1 0 2170 0 2168 1 14.54 1181 0 1189 1181 D000  "CCD mismatch"  <> <>
  321 3 1.645651 6.365725 12.813736 40 " " P "B" 24 -0.12000 -0.12000 "PRO " " CB " "    " 6 0 0 808080  "C1190"  0 1 9 ""  1 ""  <> 2169 2169 1 0 2171 2 2169 1 11.75 1182 0 1190 1182 D000  "CCD mismatch"  <> <>
  322 3 1.267392 5.244660 13.814255 40 " " P "B" 24 -0.12000 -0.12000 "PRO " " CG " "    " 6 0 0 808080  "C1191"  0 1 9 ""  1 ""  <> 2170 2170 1 0 2172 2 2170 1 10.47 1183 0 1191 1183 D000  "CCD mismatch"  <> <>
  323 3 2.541087 5.161697 14.637865 40 " " P "B" 24 -0.05000 -0.05000 "PRO " " CD " "    " 6 0 0 808080  "C1192"  0 1 9 ""  1 ""  <> 2171 2171 1 0 2173 2 2171 1 12.39 1184 0 1192 1184 D000  "CCD mismatch"  <> <>
  324 41 3.073181 5.274975 11.606708 40 " " P "B" 21 0.06000 0.06000 "PRO " " HA " "    " 1 0 0 FFFFFF  "H2172"  -1 0 1 ""  1 ""  <> 2172 2172 1 0 2174 0 2172 <> 9.83 <> <> <> 4333 <> <> <> <>
  325 41 0.970804 6.397741 11.957944 40 " " P "B" 21 0.06000 0.06000 "PRO " " HB3" "    " 1 0 0 FFFFFF  "H2173"  -1 0 1 ""  1 ""  <> 2173 2173 1 0 2175 0 2173 <> 11.75 <> <> <> 4334 <> <> <> <>
  326 41 1.609405 7.335289 13.305767 40 " " P "B" 21 0.06000 0.06000 "PRO " " HB2" "    " 1 0 0 FFFFFF  "H2174"  -1 0 1 ""  1 ""  <> 2174 2174 1 0 2176 0 2174 <> 11.75 <> <> <> 4335 <> <> <> <>
  327 41 1.091499 4.307789 13.289270 40 " " P "B" 21 0.06000 0.06000 "PRO " " HG3" "    " 1 0 0 FFFFFF  "H2175"  -1 0 1 ""  1 ""  <> 2175 2175 1 0 2177 0 2175 <> 10.47 <> <> <> 4336 <> <> <> <>
  328 41 0.378060 5.464151 14.398325 40 " " P "B" 21 0.06000 0.06000 "PRO " " HG2" "    " 1 0 0 FFFFFF  "H2176"  -1 0 1 ""  1 ""  <> 2176 2176 1 0 2178 0 2176 <> 10.47 <> <> <> 4337 <> <> <> <>
  329 41 2.641796 5.972100 15.358345 40 " " P "B" 21 0.06000 0.06000 "PRO " " HD2" "    " 1 0 0 FFFFFF  "H2177"  -1 0 1 ""  1 ""  <> 2177 2177 1 0 2179 0 2177 <> 12.39 <> <> <> 4338 <> <> <> <>
  330 41 2.560900 4.207203 15.164031 40 " " P "B" 21 0.06000 0.06000 "PRO " " HD3" "    " 1 0 0 FFFFFF  "H2178"  -1 0 1 ""  1 ""  <> 2178 2178 1 0 2180 0 2178 <> 12.39 <> <> <> 4339 <> <> <> <>
  331 25 4.164903 7.348807 10.734233 41 " " D "B" 38 -0.50000 -0.50000 "ASP " " N  " "    " 7 0 0 2E2EFF  "N1193"  0 1 9 ""  1 ""  <> 2179 2179 1 0 2181 1 2179 1 9.89 1185 0 1193 1185 D000  "CCD mismatch"  <> <>
  332 3 4.869356 8.511328 10.224325 41 " " D "B" 24 0.14000 0.14000 "ASP " " CA " "    " 6 0 0 808080  "C1194"  0 1 -70 ""  1 ""  FF2E2E  2180 2180 1 0 2182 1 2180 1 10.36 1186 0 1194 1186 D000  "CCD mismatch"  <> <>
  333 2 3.807598 9.535408 9.845843 41 " " D "B" 24 0.50000 0.50000 "ASP " " C  " "    " 6 0 0 808080  "C1195"  0 1 9 ""  1 ""  <> 2181 2181 1 0 2183 0 2181 1 14.37 1187 0 1195 1187 D000  "CCD mismatch"  <> <>
  334 15 2.859354 9.211078 9.129330 41 " " D "B" 70 -0.50000 -0.50000 "ASP " " O  " "    " 8 0 0 FF2E2E  "O1196"  0 1 9 ""  1 ""  <> 2182 2182 1 0 2184 0 2182 1 12.38 1188 0 1196 1188 D000  "CCD mismatch"  <> <>
  335 3 5.704188 8.067443 9.021663 41 " " D "B" 24 -0.22000 -0.22000 "ASP " " CB " "    " 6 0 0 808080  "C1197"  0 1 9 ""  1 ""  <> 2183 2183 1 0 2185 2 2183 1 14.77 1189 0 1197 1189 D000  "CCD mismatch"  <> <>
  336 2 6.634223 9.107808 8.471593 41 " " D "B" 24 0.70000 0.70000 "ASP " " CG " "    " 6 0 0 808080  "C1198"  0 1 9 "%UT"  13 ""  <> 2184 2184 1 0 2186 0 2184 1 17.53 1190 0 1198 1190 D000  "CCD mismatch"  <> <>
  337 15 6.204516 10.268113 8.319006 41 " " D "B" 70 -0.80000 -0.80000 "ASP " " OD1" "    " 8 0 0 FF2E2E  "O1199"  0 1 9 ""  1 ""  <> 2185 2185 1 0 2187 0 2185 1 19.58 1191 0 1199 1191 D000  "CCD mismatch"  <> <>
  338 18 7.762118 8.761458 8.159802 41 " " D "B" 70 -0.80000 -0.80000 "ASP " " OD2" "    " 8 -1 0 FF2E2E  "O1200"  0 1 9 ""  1 ""  <> 2186 2186 1 0 2188 0 2186 1 20.06 1192 0 1200 1192 D000  "CCD mismatch"  <> <>
  339 43 3.799477 6.698141 10.049719 41 " " D "B" 21 0.30000 0.30000 "ASP " " H  " "    " 1 0 0 FFFFFF  "H2187"  -1 0 1 ""  1 ""  <> 2187 2187 1 0 2189 0 2187 <> 9.89 <> <> <> 4340 <> <> <> <>
  340 41 5.544851 8.930427 10.973732 41 " " D "B" 21 0.06000 0.06000 "ASP " " HA " "    " 1 0 0 FFFFFF  "H2188"  -1 0 1 ""  1 ""  <> 2188 2188 1 0 2190 0 2188 <> 10.36 <> <> <> 4341 <> <> <> <>
  341 41 5.061717 7.736363 8.208147 41 " " D "B" 21 0.06000 0.06000 "ASP " " HB3" "    " 1 0 0 FFFFFF  "H2189"  -1 0 1 ""  1 ""  <> 2189 2189 1 0 2191 0 2189 <> 14.77 <> <> <> 4342 <> <> <> <>
  342 41 6.271713 7.175977 9.299722 41 " " D "B" 21 0.06000 0.06000 "ASP " " HB2" "    " 1 0 0 FFFFFF  "H2190"  -1 0 1 ""  1 ""  <> 2190 2190 1 0 2192 0 2190 <> 14.77 <> <> <> 4343 <> <> <> <>
  343 25 3.958028 10.769535 10.334982 42 " " K "B" 38 -0.50000 -0.50000 "LYS " " N  " "    " 7 0 0 2E2EFF  "N1201"  0 1 9 ""  1 ""  <> 2191 2191 1 0 2193 1 2191 1 14.02 1193 0 1201 1193 D000  "CCD mismatch"  <> <>
  344 3 2.942004 11.779912 10.108031 42 " " K "B" 24 0.14000 0.14000 "LYS " " CA " "    " 6 0 0 808080  "C1202"  0 1 -70 ""  1 ""  FF2E2E  2192 2192 1 0 2194 1 2192 1 13.34 1194 0 1202 1194 D000  "CCD mismatch"  <> <>
  345 2 3.016873 12.481468 8.751292 42 " " K "B" 24 0.50000 0.50000 "LYS " " C  " "    " 6 0 0 808080  "C1203"  0 1 9 ""  1 ""  <> 2193 2193 1 0 2195 0 2193 1 16.98 1195 0 1203 1195 D000  "CCD mismatch"  <> <>
  346 15 2.201684 13.357417 8.492669 42 " " K "B" 70 -0.50000 -0.50000 "LYS " " O  " "    " 8 0 0 FF2E2E  "O1204"  0 1 9 ""  1 ""  <> 2194 2194 1 0 2196 0 2194 1 20.31 1196 0 1204 1196 D000  "CCD mismatch"  <> <>
  347 3 3.003594 12.803213 11.249850 42 " " K "B" 24 -0.12000 -0.12000 "LYS " " CB " "    " 6 0 0 808080  "C1205"  0 1 9 ""  1 ""  <> 2195 2195 1 0 2197 2 2195 1 23.29 1197 0 1205 1197 D000  "CCD mismatch"  <> <>
  348 3 2.644269 12.166583 12.601501 42 " " K "B" 24 -0.12000 -0.12000 "LYS " " CG " "    " 6 0 0 808080  "C1206"  0 1 9 ""  1 ""  <> 2196 2196 1 0 2198 2 2196 1 22.12 1198 0 1206 1198 D000  "CCD mismatch"  <> <>
  349 3 2.095299 13.148638 13.595439 42 " " K "B" 24 -0.12000 -0.12000 "LYS " " CD " "    " 6 0 0 808080  "C1207"  0 1 9 ""  1 ""  <> 2197 2197 1 0 2199 2 2197 1 26.69 1199 0 1207 1199 D000  "CCD mismatch"  <> <>
  350 3 1.540875 12.454909 14.808290 42 " " K "B" 24 0.19000 0.19000 "LYS " " CE " "    " 6 0 0 808080  "C1208"  0 1 9 ""  1 ""  <> 2198 2198 1 0 2200 2 2198 1 22.79 1200 0 1208 1200 D000  "CCD mismatch"  <> <>
  351 32 0.901521 13.411782 15.761996 42 " " K "B" 38 -0.30000 -0.30000 "LYS " " NZ " "    " 7 1 0 2E2EFF  "N1209"  0 1 9 "%UT"  13 ""  <> 2199 2199 1 0 2201 3 2199 1 22.77 1201 0 1209 1201 D000  "CCD mismatch"  <> <>
  352 43 4.750364 11.016945 10.917405 42 " " K "B" 21 0.30000 0.30000 "LYS " " H  " "    " 1 0 0 FFFFFF  "H2200"  -1 0 1 ""  1 ""  <> 2200 2200 1 0 2202 0 2200 <> 14.02 <> <> <> 4344 <> <> <> <>
  353 41 1.958186 11.331565 10.180457 42 " " K "B" 21 0.06000 0.06000 "LYS " " HA " "    " 1 0 0 FFFFFF  "H2201"  -1 0 1 ""  1 ""  <> 2201 2201 1 0 2203 0 2201 <> 13.34 <> <> <> 4345 <> <> <> <>
  354 41 2.284964 13.598768 11.046886 42 " " K "B" 21 0.06000 0.06000 "LYS " " HB3" "    " 1 0 0 FFFFFF  "H2202"  -1 0 1 ""  1 ""  <> 2202 2202 1 0 2204 0 2202 <> 23.29 <> <> <> 4346 <> <> <> <>
  355 41 3.980085 13.286914 11.302374 42 " " K "B" 21 0.06000 0.06000 "LYS " " HB2" "    " 1 0 0 FFFFFF  "H2203"  -1 0 1 ""  1 ""  <> 2203 2203 1 0 2205 0 2203 <> 23.29 <> <> <> 4347 <> <> <> <>
  356 41 3.519663 11.668663 13.020226 42 " " K "B" 21 0.06000 0.06000 "LYS " " HG3" "    " 1 0 0 FFFFFF  "H2204"  -1 0 1 ""  1 ""  <> 2204 2204 1 0 2206 0 2204 <> 22.12 <> <> <> 4348 <> <> <> <>
  357 41 1.903807 11.380081 12.446459 42 " " K "B" 21 0.06000 0.06000 "LYS " " HG2" "    " 1 0 0 FFFFFF  "H2205"  -1 0 1 ""  1 ""  <> 2205 2205 1 0 2207 0 2205 <> 22.12 <> <> <> 4349 <> <> <> <>
  358 41 1.313838 13.749642 13.126184 42 " " K "B" 21 0.06000 0.06000 "LYS " " HD3" "    " 1 0 0 FFFFFF  "H2206"  -1 0 1 ""  1 ""  <> 2206 2206 1 0 2208 0 2206 <> 26.69 <> <> <> 4350 <> <> <> <>
  359 41 2.885649 13.841325 13.889033 42 " " K "B" 21 0.06000 0.06000 "LYS " " HD2" "    " 1 0 0 FFFFFF  "H2207"  -1 0 1 ""  1 ""  <> 2207 2207 1 0 2209 0 2207 <> 26.69 <> <> <> 4351 <> <> <> <>
  360 41 2.291406 11.850452 15.318636 42 " " K "B" 21 0.06000 0.06000 "LYS " " HE3" "    " 1 0 0 FFFFFF  "H2208"  -1 0 1 ""  1 ""  <> 2208 2208 1 0 2210 0 2208 <> 22.79 <> <> <> 4352 <> <> <> <>
  361 41 0.734959 11.811375 14.482022 42 " " K "B" 21 0.06000 0.06000 "LYS " " HE2" "    " 1 0 0 FFFFFF  "H2209"  -1 0 1 ""  1 ""  <> 2209 2209 1 0 2211 0 2209 <> 22.79 <> <> <> 4353 <> <> <> <>
  362 44 0.177466 13.925147 15.272279 42 " " K "B" 21 0.33000 0.33000 "LYS " " HZ1" "    " 1 0 0 FFFFFF  "H2210"  -1 0 1 ""  1 ""  <> 2210 2210 1 0 2212 0 2210 <> 22.77 <> <> <> 4354 <> <> <> <>
  363 44 0.462979 12.876910 16.502025 42 " " K "B" 21 0.33000 0.33000 "LYS " " HZ2" "    " 1 0 0 FFFFFF  "H2211"  -1 0 1 ""  1 ""  <> 2211 2211 1 0 2213 0 2211 <> 22.77 <> <> <> 4355 <> <> <> <>
  364 44 1.589275 14.046032 16.140486 42 " " K "B" 21 0.33000 0.33000 "LYS " " HZ3" "    " 1 0 0 FFFFFF  "H2212"  -1 0 1 ""  1 ""  <> 2212 2212 1 0 2214 0 2212 <> 22.77 <> <> <> 4356 <> <> <> <>
  365 25 3.973969 12.110176 7.882100 43 " " R "B" 38 -0.50000 -0.50000 "ARG " " N  " "    " 7 0 0 2E2EFF  "N1210"  0 1 9 ""  1 ""  <> 2213 2213 1 0 2215 1 2213 1 15.14 1202 0 1210 1202 D000  "CCD mismatch"  <> <>
  366 3 4.106812 12.778261 6.589415 43 " " R "B" 24 0.14000 0.14000 "ARG " " CA " "    " 6 0 0 808080  "C1211"  0 1 -70 ""  1 ""  FF2E2E  2214 2214 1 0 2216 1 2214 1 14.04 1203 0 1211 1203 D000  "CCD mismatch"  <> <>
  367 2 2.845472 12.574653 5.753095 43 " " R "B" 24 0.50000 0.50000 "ARG " " C  " "    " 6 0 0 808080  "C1212"  0 1 9 ""  1 ""  <> 2215 2215 1 0 2217 0 2215 1 13.23 1204 0 1212 1204 D000  "CCD mismatch"  <> <>
  368 15 2.298153 11.479603 5.729732 43 " " R "B" 70 -0.50000 -0.50000 "ARG " " O  " "    " 8 0 0 FF2E2E  "O1213"  0 1 9 ""  1 ""  <> 2216 2216 1 0 2218 0 2216 1 10.99 1205 0 1213 1205 D000  "CCD mismatch"  <> <>
  369 3 5.329322 12.265280 5.823395 43 " " R "B" 24 -0.12000 -0.12000 "ARG " " CB " "    " 6 0 0 808080  "C1214"  0 1 9 ""  1 ""  <> 2217 2217 1 0 2219 2 2217 1 13.09 1206 0 1214 1206 D000  "CCD mismatch"  <> <>
  370 3 6.695357 12.782565 6.366323 43 " " R "B" 24 -0.05000 -0.05000 "ARG " " CG " "    " 6 0 0 808080  "C1215"  0 1 9 ""  1 ""  <> 2218 2218 1 0 2220 2 2218 1 13.89 1207 0 1215 1207 D000  "CCD mismatch"  <> <>
  371 3 7.828725 12.203270 5.602588 43 " " R "B" 24 0.19000 0.19000 "ARG " " CD " "    " 6 0 0 808080  "C1216"  0 1 9 ""  1 ""  <> 2219 2219 1 0 2221 2 2219 1 16.51 1208 0 1216 1208 D000  "CCD mismatch"  <> <>
  372 25 7.996858 10.784066 5.857321 43 " " R "B" 38 -0.69997 -0.69997 "ARG " " NE " "    " 7 0 0 2E2EFF  "N1217"  0 1 9 ""  1 ""  <> 2220 2220 1 0 2222 1 2220 1 14.72 1209 0 1217 1209 D000  "CCD mismatch"  <> <>
  373 2 8.792560 9.984031 5.170918 43 " " R "B" 24 0.63990 0.63990 "ARG " " CZ " "    " 6 0 0 808080  "C1218"  0 1 9 ""  1 ""  <> 2221 2221 1 0 2223 0 2221 1 16.63 1210 0 1218 1210 D000  "CCD mismatch"  <> <>
  374 25 9.366132 10.378031 4.043774 43 " " R "B" 38 -0.79997 -0.79997 "ARG " " NH1" "    " 7 0 0 2E2EFF  "N1219"  0 1 9 ""  1 ""  <> 2222 2222 1 0 2224 2 2222 1 23.98 1211 0 1219 1211 D000  "CCD mismatch"  <> <>
  375 31 9.014805 8.755288 5.619428 43 " " R "B" 38 -0.79997 -0.79997 "ARG " " NH2" "    " 7 1 0 2E2EFF  "N1220"  0 1 9 ""  1 ""  <> 2223 2223 1 0 2225 2 2223 1 20.94 1212 0 1220 1212 D000  "CCD mismatch"  <> <>
  376 43 4.654110 11.394165 8.115129 43 " " R "B" 21 0.30000 0.30000 "ARG " " H  " "    " 1 0 0 FFFFFF  "H2224"  -1 0 1 ""  1 ""  <> 2224 2224 1 0 2226 0 2224 <> 15.14 <> <> <> 4357 <> <> <> <>
  377 41 4.242279 13.845384 6.764868 43 " " R "B" 21 0.06000 0.06000 "ARG " " HA " "    " 1 0 0 FFFFFF  "H2225"  -1 0 1 ""  1 ""  <> 2225 2225 1 0 2227 0 2225 <> 14.04 <> <> <> 4358 <> <> <> <>
  378 41 5.256110 12.597489 4.785698 43 " " R "B" 21 0.06000 0.06000 "ARG " " HB3" "    " 1 0 0 FFFFFF  "H2226"  -1 0 1 ""  1 ""  <> 2226 2226 1 0 2228 0 2226 <> 13.09 <> <> <> 4359 <> <> <> <>
  379 41 5.298469 11.176148 5.780221 43 " " R "B" 21 0.06000 0.06000 "ARG " " HB2" "    " 1 0 0 FFFFFF  "H2227"  -1 0 1 ""  1 ""  <> 2227 2227 1 0 2229 0 2227 <> 13.09 <> <> <> 4360 <> <> <> <>
  380 41 6.779314 12.522115 7.418083 43 " " R "B" 21 0.06000 0.06000 "ARG " " HG3" "    " 1 0 0 FFFFFF  "H2228"  -1 0 1 ""  1 ""  <> 2228 2228 1 0 2230 0 2228 <> 13.89 <> <> <> 4361 <> <> <> <>
  381 41 6.760951 13.867508 6.358967 43 " " R "B" 21 0.06000 0.06000 "ARG " " HG2" "    " 1 0 0 FFFFFF  "H2229"  -1 0 1 ""  1 ""  <> 2229 2229 1 0 2231 0 2229 <> 13.89 <> <> <> 4362 <> <> <> <>
  382 41 8.747739 12.783500 5.690331 43 " " R "B" 21 0.06000 0.06000 "ARG " " HD3" "    " 1 0 0 FFFFFF  "H2230"  -1 0 1 ""  1 ""  <> 2230 2230 1 0 2232 0 2230 <> 16.51 <> <> <> 4363 <> <> <> <>
  383 41 7.530414 12.215446 4.564415 43 " " R "B" 21 0.06000 0.06000 "ARG " " HD2" "    " 1 0 0 FFFFFF  "H2231"  -1 0 1 ""  1 ""  <> 2231 2231 1 0 2233 0 2231 <> 16.51 <> <> <> 4364 <> <> <> <>
  384 43 7.559011 10.423569 6.700894 43 " " R "B" 21 0.44000 0.44000 "ARG " " HE " "    " 1 0 0 FFFFFF  "H2232"  -1 0 1 ""  1 ""  <> 2232 2232 1 0 2234 0 2232 <> 14.72 <> <> <> 4365 <> <> <> <>
  385 43 9.965137 9.719921 3.537173 43 " " R "B" 21 0.46000 0.46000 "ARG " "HH12" "    " 1 0 0 FFFFFF  "H2233"  -1 0 1 ""  1 ""  <> 2233 2233 1 0 2235 0 2233 <> 23.98 <> <> <> 4366 <> <> <> <>
  386 43 9.204336 11.305326 3.678648 43 " " R "B" 21 0.46000 0.46000 "ARG " "HH11" "    " 1 0 0 FFFFFF  "H2234"  -1 0 1 ""  1 ""  <> 2234 2234 1 0 2236 0 2234 <> 23.98 <> <> <> 4367 <> <> <> <>
  387 44 9.599724 8.103871 5.100019 43 " " R "B" 21 0.46000 0.46000 "ARG " "HH22" "    " 1 0 0 FFFFFF  "H2235"  -1 0 1 ""  1 ""  <> 2235 2235 1 0 2237 0 2235 <> 20.94 <> <> <> 4368 <> <> <> <>
  388 44 8.617828 8.479500 6.514179 43 " " R "B" 21 0.46000 0.46000 "ARG " "HH21" "    " 1 0 0 FFFFFF  "H2236"  -1 0 1 ""  1 ""  <> 2236 2236 1 0 2238 0 2236 <> 20.94 <> <> <> 4369 <> <> <> <>
  389 25 2.387464 13.632363 5.072110 44 " " K "B" 38 -0.50000 -0.50000 "LYS " " N  " "    " 7 0 0 2E2EFF  "N1221"  0 1 9 ""  1 ""  <> 2237 2237 1 0 2239 1 2237 1 13.48 1213 0 1221 1213 D000  "CCD mismatch"  <> <>
  390 3 1.361578 13.489114 4.050882 44 " " K "B" 24 0.14000 0.14000 "LYS " " CA " "    " 6 0 0 808080  "C1222"  0 1 -70 ""  1 ""  FF2E2E  2238 2238 1 0 2240 1 2238 1 12.56 1214 0 1222 1214 D000  "CCD mismatch"  <> <>
  391 2 1.917573 12.591915 2.945894 44 " " K "B" 24 0.50000 0.50000 "LYS " " C  " "    " 6 0 0 808080  "C1223"  0 1 9 ""  1 ""  <> 2239 2239 1 0 2241 0 2239 1 14.32 1215 0 1223 1215 D000  "CCD mismatch"  <> <>
  392 15 2.996244 12.853644 2.408550 44 " " K "B" 70 -0.50000 -0.50000 "LYS " " O  " "    " 8 0 0 FF2E2E  "O1224"  0 1 9 ""  1 ""  <> 2240 2240 1 0 2242 0 2240 1 12.92 1216 0 1224 1216 D000  "CCD mismatch"  <> <>
  393 3 0.960771 14.859055 3.488496 44 " " K "B" 24 -0.12000 -0.12000 "LYS " " CB " "    " 6 0 0 808080  "C1225"  0 1 9 ""  1 ""  <> 2241 2241 1 0 2243 2 2241 1 12.73 1217 0 1225 1217 D000  "CCD mismatch"  <> <>
  394 3 0.118017 15.671245 4.440004 44 " " K "B" 24 -0.12000 -0.12000 "LYS " " CG " "    " 6 0 0 808080  "C1226"  0 1 9 ""  1 ""  <> 2242 2242 1 0 2244 2 2242 1 19.86 1218 0 1226 1218 D000  "CCD mismatch"  <> <>
  395 3 -0.334939 16.997393 3.809915 44 " " K "B" 24 -0.12000 -0.12000 "LYS " " CD " "    " 6 0 0 808080  "C1227"  0 1 9 ""  1 ""  <> 2243 2243 1 0 2245 2 2243 1 21.99 1219 0 1227 1219 D000  "CCD mismatch"  <> <>
  396 3 -1.131777 17.861593 4.763593 44 " " K "B" 24 0.19000 0.19000 "LYS " " CE " "    " 6 0 0 808080  "C1228"  0 1 9 ""  1 ""  <> 2244 2244 1 0 2246 2 2244 1 29.61 1220 0 1228 1220 D000  "CCD mismatch"  <> <>
  397 32 -2.445203 17.278138 5.082444 44 " " K "B" 38 -0.30000 -0.30000 "LYS " " NZ " "    " 7 1 0 2E2EFF  "N1229"  0 1 9 "%UT"  13 ""  <> 2245 2245 1 0 2247 3 2245 1 29.82 1221 0 1229 1221 D000  "CCD mismatch"  <> <>
  398 43 2.808437 14.545489 5.191481 44 " " K "B" 21 0.30000 0.30000 "LYS " " H  " "    " 1 0 0 FFFFFF  "H2246"  -1 0 1 ""  1 ""  <> 2246 2246 1 0 2248 0 2246 <> 13.48 <> <> <> 4370 <> <> <> <>
  399 41 0.484637 13.024545 4.501127 44 " " K "B" 21 0.06000 0.06000 "LYS " " HA " "    " 1 0 0 FFFFFF  "H2247"  -1 0 1 ""  1 ""  <> 2247 2247 1 0 2249 0 2247 <> 12.56 <> <> <> 4371 <> <> <> <>
  400 41 0.382078 14.714254 2.577457 44 " " K "B" 21 0.06000 0.06000 "LYS " " HB3" "    " 1 0 0 FFFFFF  "H2248"  -1 0 1 ""  1 ""  <> 2248 2248 1 0 2250 0 2248 <> 12.73 <> <> <> 4372 <> <> <> <>
  401 41 1.846130 15.422131 3.188869 44 " " K "B" 21 0.06000 0.06000 "LYS " " HB2" "    " 1 0 0 FFFFFF  "H2249"  -1 0 1 ""  1 ""  <> 2249 2249 1 0 2251 0 2249 <> 12.73 <> <> <> 4373 <> <> <> <>
  402 41 0.682072 15.873171 5.350539 44 " " K "B" 21 0.06000 0.06000 "LYS " " HG3" "    " 1 0 0 FFFFFF  "H2250"  -1 0 1 ""  1 ""  <> 2250 2250 1 0 2252 0 2250 <> 19.86 <> <> <> 4374 <> <> <> <>
  403 41 -0.746409 15.079361 4.741732 44 " " K "B" 21 0.06000 0.06000 "LYS " " HG2" "    " 1 0 0 FFFFFF  "H2251"  -1 0 1 ""  1 ""  <> 2251 2251 1 0 2253 0 2251 <> 19.86 <> <> <> 4375 <> <> <> <>
  404 41 -0.909003 16.806560 2.902402 44 " " K "B" 21 0.06000 0.06000 "LYS " " HD3" "    " 1 0 0 FFFFFF  "H2252"  -1 0 1 ""  1 ""  <> 2252 2252 1 0 2254 0 2252 <> 21.99 <> <> <> 4376 <> <> <> <>
  405 41 0.546172 17.555143 3.488541 44 " " K "B" 21 0.06000 0.06000 "LYS " " HD2" "    " 1 0 0 FFFFFF  "H2253"  -1 0 1 ""  1 ""  <> 2253 2253 1 0 2255 0 2253 <> 21.99 <> <> <> 4377 <> <> <> <>
  406 41 -1.298551 18.842072 4.316321 44 " " K "B" 21 0.06000 0.06000 "LYS " " HE3" "    " 1 0 0 FFFFFF  "H2254"  -1 0 1 ""  1 ""  <> 2254 2254 1 0 2256 0 2254 <> 29.61 <> <> <> 4378 <> <> <> <>
  407 41 -0.574565 18.026566 5.686747 44 " " K "B" 21 0.06000 0.06000 "LYS " " HE2" "    " 1 0 0 FFFFFF  "H2255"  -1 0 1 ""  1 ""  <> 2255 2255 1 0 2257 0 2255 <> 29.61 <> <> <> 4379 <> <> <> <>
  408 44 -2.315906 16.379610 5.524984 44 " " K "B" 21 0.33000 0.33000 "LYS " " HZ1" "    " 1 0 0 FFFFFF  "H2256"  -1 0 1 ""  1 ""  <> 2256 2256 1 0 2258 0 2256 <> 29.82 <> <> <> 4380 <> <> <> <>
  409 44 -2.938116 17.892864 5.715016 44 " " K "B" 21 0.33000 0.33000 "LYS " " HZ2" "    " 1 0 0 FFFFFF  "H2257"  -1 0 1 ""  1 ""  <> 2257 2257 1 0 2259 0 2257 <> 29.82 <> <> <> 4381 <> <> <> <>
  410 44 -2.984093 17.168743 4.236021 44 " " K "B" 21 0.33000 0.33000 "LYS " " HZ3" "    " 1 0 0 FFFFFF  "H2258"  -1 0 1 ""  1 ""  <> 2258 2258 1 0 2260 0 2258 <> 29.82 <> <> <> 4382 <> <> <> <>
  411 25 1.186513 11.520965 2.617012 45 " " G "B" 38 -0.50000 -0.50000 "GLY " " N  " "    " 7 0 0 2E2EFF  "N1230"  2 1 9 ""  1 ""  <> 2259 2259 1 0 2261 1 2259 1 11.4 1222 0 1230 1222 D000  "CCD mismatch"  <> <>
  412 3 1.686600 10.563668 1.653839 45 " " G "B" 24 0.08000 0.08000 "GLY " " CA " "    " 6 0 0 808080  "C1231"  2 1 -70 ""  1 ""  FF2E2E  2260 2260 1 0 2262 2 2260 1 12.63 1223 0 1231 1223 D000  "CCD mismatch"  <> <>
  413 2 0.681778 10.141522 0.595482 45 " " G "B" 24 0.50000 0.50000 "GLY " " C  " "    " 6 0 0 808080  "C1232"  2 1 9 ""  1 ""  <> 2261 2261 1 0 2263 0 2261 1 9.16 1224 0 1232 1224 D000  "CCD mismatch"  <> <>
  414 15 -0.514300 10.387518 0.726637 45 " " G "B" 70 -0.50000 -0.50000 "GLY " " O  " "    " 8 0 0 FF2E2E  "O1233"  2 1 9 ""  1 ""  <> 2262 2262 1 0 2264 0 2262 1 11.41 1225 0 1233 1225 D000  "CCD mismatch"  <> <>
  415 43 0.311992 11.315544 3.085818 45 " " G "B" 21 0.30000 0.30000 "GLY " " H  " "    " 1 0 0 FFFFFF  "H2263"  -1 0 1 ""  1 ""  <> 2263 2263 1 0 2265 0 2263 <> 11.4 <> <> <> 4383 <> <> <> <>
  416 41 1.976013 9.681572 2.213369 45 " " G "B" 21 0.06000 0.06000 "GLY " " HA3" "    " 1 0 0 FFFFFF  "H2264"  -1 0 1 ""  1 ""  <> 2264 2264 1 0 2266 0 2264 <> 12.63 <> <> <> 4384 <> <> <> <>
  417 41 2.584644 10.904080 1.145358 45 " " G "B" 21 0.06000 0.06000 "GLY " " HA2" "    " 1 0 0 FFFFFF  "H2265"  -1 0 1 ""  1 ""  <> 2265 2265 1 0 2267 0 2265 <> 12.63 <> <> <> 4385 <> <> <> <>
  418 25 1.191851 9.456742 -0.428665 46 " " L "B" 38 -0.50000 -0.50000 "LEU " " N  " "    " 7 0 0 2E2EFF  "N1234"  2 1 9 ""  1 ""  <> 2266 2266 1 0 2268 1 2266 1 10.52 1226 0 1234 1226 D000  "CCD mismatch"  <> <>
  419 3 0.353801 8.884040 -1.467562 46 " " L "B" 24 0.14000 0.14000 "LEU " " CA " "    " 6 0 0 808080  "C1235"  2 1 -70 ""  1 ""  FF2E2E  2267 2267 1 0 2269 1 2267 1 9.68 1227 0 1235 1227 D000  "CCD mismatch"  <> <>
  420 2 0.811220 7.454856 -1.715401 46 " " L "B" 24 0.50000 0.50000 "LEU " " C  " "    " 6 0 0 808080  "C1236"  2 1 9 ""  1 ""  <> 2268 2268 1 0 2270 0 2268 1 12.12 1228 0 1236 1228 D000  "CCD mismatch"  <> <>
  421 15 1.976536 7.216228 -2.028033 46 " " L "B" 70 -0.50000 -0.50000 "LEU " " O  " "    " 8 0 0 FF2E2E  "O1237"  2 1 9 ""  1 ""  <> 2269 2269 1 0 2271 0 2269 1 11.39 1229 0 1237 1229 D000  "CCD mismatch"  <> <>
  422 3 0.446590 9.689565 -2.769142 46 " " L "B" 24 -0.12000 -0.12000 "LEU " " CB " "    " 6 0 0 808080  "C1238"  2 1 9 ""  1 ""  <> 2270 2270 1 0 2272 2 2270 1 11.25 1230 0 1238 1230 D000  "CCD mismatch"  <> <>
  423 3 -0.563062 9.369512 -3.847839 46 " " L "B" 24 -0.06000 -0.06000 "LEU " " CG " "    " 6 0 0 808080  "C1239"  2 1 9 ""  1 ""  <> 2271 2271 1 0 2273 1 2271 1 12.74 1231 0 1239 1231 D000  "CCD mismatch"  <> <>
  424 3 -1.923064 9.990742 -3.517833 46 " " L "B" 24 -0.18000 -0.18000 "LEU " " CD1" "    " 6 0 0 808080  "C1240"  2 1 9 ""  1 ""  <> 2272 2272 1 0 2274 3 2272 1 12.09 1232 0 1240 1232 D000  "CCD mismatch"  <> <>
  425 3 -0.049979 9.836541 -5.233002 46 " " L "B" 24 -0.18000 -0.18000 "LEU " " CD2" "    " 6 0 0 808080  "C1241"  2 1 9 ""  1 ""  <> 2273 2273 1 0 2275 3 2273 1 14.69 1233 0 1241 1233 D000  "CCD mismatch"  <> <>
  426 43 2.188599 9.289669 -0.493731 46 " " L "B" 21 0.30000 0.30000 "LEU " " H  " "    " 1 0 0 FFFFFF  "H2274"  -1 0 1 ""  1 ""  <> 2274 2274 1 0 2276 0 2274 <> 10.52 <> <> <> 4386 <> <> <> <>
  427 41 -0.687671 8.854393 -1.148899 46 " " L "B" 21 0.06000 0.06000 "LEU " " HA " "    " 1 0 0 FFFFFF  "H2275"  -1 0 1 ""  1 ""  <> 2275 2275 1 0 2277 0 2275 <> 9.68 <> <> <> 4387 <> <> <> <>
  428 41 1.444134 9.554202 -3.171856 46 " " L "B" 21 0.06000 0.06000 "LEU " " HB3" "    " 1 0 0 FFFFFF  "H2276"  -1 0 1 ""  1 ""  <> 2276 2276 1 0 2278 0 2276 <> 11.25 <> <> <> 4388 <> <> <> <>
  429 41 0.382952 10.753654 -2.544332 46 " " L "B" 21 0.06000 0.06000 "LEU " " HB2" "    " 1 0 0 FFFFFF  "H2277"  -1 0 1 ""  1 ""  <> 2277 2277 1 0 2279 0 2277 <> 11.25 <> <> <> 4389 <> <> <> <>
  430 41 -0.696431 8.289034 -3.907369 46 " " L "B" 21 0.06000 0.06000 "LEU " " HG " "    " 1 0 0 FFFFFF  "H2278"  -1 0 1 ""  1 ""  <> 2278 2278 1 0 2280 0 2278 <> 12.74 <> <> <> 4390 <> <> <> <>
  431 41 -2.727370 9.295415 -3.752871 46 " " L "B" 21 0.06000 0.06000 "LEU " "HD11" "    " 1 0 0 FFFFFF  "H2279"  -1 0 1 ""  1 ""  <> 2279 2279 1 0 2281 0 2279 <> 12.09 <> <> <> 4391 <> <> <> <>
  432 41 -2.019126 10.260525 -2.466195 46 " " L "B" 21 0.06000 0.06000 "LEU " "HD12" "    " 1 0 0 FFFFFF  "H2280"  -1 0 1 ""  1 ""  <> 2280 2280 1 0 2282 0 2280 <> 12.09 <> <> <> 4392 <> <> <> <>
  433 41 -2.111116 10.898338 -4.091744 46 " " L "B" 21 0.06000 0.06000 "LEU " "HD13" "    " 1 0 0 FFFFFF  "H2281"  -1 0 1 ""  1 ""  <> 2281 2281 1 0 2283 0 2281 <> 12.09 <> <> <> 4393 <> <> <> <>
  434 41 -0.848709 10.242097 -5.855013 46 " " L "B" 21 0.06000 0.06000 "LEU " "HD21" "    " 1 0 0 FFFFFF  "H2282"  -1 0 1 ""  1 ""  <> 2282 2282 1 0 2284 0 2282 <> 14.69 <> <> <> 4394 <> <> <> <>
  435 41 0.717144 10.606815 -5.149138 46 " " L "B" 21 0.06000 0.06000 "LEU " "HD22" "    " 1 0 0 FFFFFF  "H2283"  -1 0 1 ""  1 ""  <> 2283 2283 1 0 2285 0 2283 <> 14.69 <> <> <> 4395 <> <> <> <>
  436 41 0.381134 8.999185 -5.783144 46 " " L "B" 21 0.06000 0.06000 "LEU " "HD23" "    " 1 0 0 FFFFFF  "H2284"  -1 0 1 ""  1 ""  <> 2284 2284 1 0 2286 0 2284 <> 14.69 <> <> <> 4396 <> <> <> <>
  437 25 -0.126805 6.513789 -1.581352 47 " " V "B" 38 -0.50000 -0.50000 "VAL " " N  " "    " 7 0 0 2E2EFF  "N1242"  2 1 9 ""  1 ""  <> 2285 2285 1 0 2287 1 2285 1 8.56 1234 0 1242 1234 D000  "CCD mismatch"  <> <>
  438 3 0.082230 5.150645 -2.039421 47 " " V "B" 24 0.14000 0.14000 "VAL " " CA " "    " 6 0 0 808080  "C1243"  2 1 -70 ""  1 ""  FF2E2E  2286 2286 1 0 2288 1 2286 1 8.1 1235 0 1243 1235 D000  "CCD mismatch"  <> <>
  439 2 -0.399094 5.079818 -3.484774 47 " " V "B" 24 0.50000 0.50000 "VAL " " C  " "    " 6 0 0 808080  "C1244"  2 1 9 ""  1 ""  <> 2287 2287 1 0 2289 0 2287 1 9.53 1236 0 1244 1236 D000  "CCD mismatch"  <> <>
  440 15 -1.477725 5.584787 -3.801512 47 " " V "B" 70 -0.50000 -0.50000 "VAL " " O  " "    " 8 0 0 FF2E2E  "O1245"  2 1 9 ""  1 ""  <> 2288 2288 1 0 2290 0 2288 1 11.23 1237 0 1245 1237 D000  "CCD mismatch"  <> <>
  441 3 -0.660251 4.138251 -1.148460 47 " " V "B" 24 -0.06000 -0.06000 "VAL " " CB " "    " 6 0 0 808080  "C1246"  2 1 9 ""  1 ""  <> 2289 2289 1 0 2291 1 2289 1 7.88 1238 0 1246 1238 D000  "CCD mismatch"  <> <>
  442 3 -0.705034 2.763454 -1.795892 47 " " V "B" 24 -0.18000 -0.18000 "VAL " " CG1" "    " 6 0 0 808080  "C1247"  2 1 9 ""  1 ""  <> 2290 2290 1 0 2292 3 2290 1 8.9 1239 0 1247 1239 D000  "CCD mismatch"  <> <>
  443 3 -0.036189 4.066624 0.245417 47 " " V "B" 24 -0.18000 -0.18000 "VAL " " CG2" "    " 6 0 0 808080  "C1248"  2 1 9 ""  1 ""  <> 2291 2291 1 0 2293 3 2291 1 10.1 1240 0 1248 1240 D000  "CCD mismatch"  <> <>
  444 43 -1.075929 6.767680 -1.335127 47 " " V "B" 21 0.30000 0.30000 "VAL " " H  " "    " 1 0 0 FFFFFF  "H2292"  -1 0 1 ""  1 ""  <> 2292 2292 1 0 2294 0 2292 <> 8.56 <> <> <> 4397 <> <> <> <>
  445 41 1.138818 4.907681 -1.985789 47 " " V "B" 21 0.06000 0.06000 "VAL " " HA " "    " 1 0 0 FFFFFF  "H2293"  -1 0 1 ""  1 ""  <> 2293 2293 1 0 2295 0 2293 <> 8.1 <> <> <> 4398 <> <> <> <>
  446 41 -1.687506 4.482523 -1.024349 47 " " V "B" 21 0.06000 0.06000 "VAL " " HB " "    " 1 0 0 FFFFFF  "H2294"  -1 0 1 ""  1 ""  <> 2294 2294 1 0 2296 0 2294 <> 7.88 <> <> <> 4399 <> <> <> <>
  447 41 -1.083753 2.020805 -1.093524 47 " " V "B" 21 0.06000 0.06000 "VAL " "HG11" "    " 1 0 0 FFFFFF  "H2295"  -1 0 1 ""  1 ""  <> 2295 2295 1 0 2297 0 2295 <> 8.9 <> <> <> 4400 <> <> <> <>
  448 41 -1.367599 2.723558 -2.661083 47 " " V "B" 21 0.06000 0.06000 "VAL " "HG12" "    " 1 0 0 FFFFFF  "H2296"  -1 0 1 ""  1 ""  <> 2296 2296 1 0 2298 0 2296 <> 8.9 <> <> <> 4401 <> <> <> <>
  449 41 0.287058 2.434542 -2.108825 47 " " V "B" 21 0.06000 0.06000 "VAL " "HG13" "    " 1 0 0 FFFFFF  "H2297"  -1 0 1 ""  1 ""  <> 2297 2297 1 0 2299 0 2297 <> 8.9 <> <> <> 4402 <> <> <> <>
  450 41 -0.617647 3.421817 0.905196 47 " " V "B" 21 0.06000 0.06000 "VAL " "HG21" "    " 1 0 0 FFFFFF  "H2298"  -1 0 1 ""  1 ""  <> 2298 2298 1 0 2300 0 2298 <> 10.1 <> <> <> 4403 <> <> <> <>
  451 41 0.976840 3.664710 0.201574 47 " " V "B" 21 0.06000 0.06000 "VAL " "HG22" "    " 1 0 0 FFFFFF  "H2299"  -1 0 1 ""  1 ""  <> 2299 2299 1 0 2301 0 2299 <> 10.1 <> <> <> 4404 <> <> <> <>
  452 41 0.016894 5.048705 0.712250 47 " " V "B" 21 0.06000 0.06000 "VAL " "HG23" "    " 1 0 0 FFFFFF  "H2300"  -1 0 1 ""  1 ""  <> 2300 2300 1 0 2302 0 2300 <> 10.1 <> <> <> 4405 <> <> <> <>
  453 25 0.396288 4.458946 -4.353538 48 " " Y "B" 38 -0.50000 -0.50000 "TYR " " N  " "    " 7 0 0 2E2EFF  "N1249"  2 1 9 ""  1 ""  <> 2301 2301 1 0 2303 1 2301 1 8.7 1241 0 1249 1241 D000  "CCD mismatch"  <> <>
  454 3 -0.030798 4.278285 -5.727365 48 " " Y "B" 24 0.14000 0.14000 "TYR " " CA " "    " 6 0 0 808080  "C1250"  2 1 -70 ""  1 ""  FF2E2E  2302 2302 1 0 2304 1 2302 1 11.16 1242 0 1250 1242 D000  "CCD mismatch"  <> <>
  455 2 0.544685 3.010722 -6.332332 48 " " Y "B" 24 0.50000 0.50000 "TYR " " C  " "    " 6 0 0 808080  "C1251"  2 1 9 ""  1 ""  <> 2303 2303 1 0 2305 0 2303 1 11.93 1243 0 1251 1243 D000  "CCD mismatch"  <> <>
  456 15 1.550351 2.490145 -5.861664 48 " " Y "B" 70 -0.50000 -0.50000 "TYR " " O  " "    " 8 0 0 FF2E2E  "O1252"  2 1 9 ""  1 ""  <> 2304 2304 1 0 2306 0 2304 1 10.96 1244 0 1252 1244 D000  "CCD mismatch"  <> <>
  457 3 0.297880 5.483401 -6.588722 48 " " Y "B" 24 -0.00500 -0.00500 "TYR " " CB " "    " 6 0 0 808080  "C1253"  2 1 9 ""  1 ""  <> 2305 2305 1 0 2307 2 2305 1 11.13 1245 0 1253 1245 D000  "CCD mismatch"  <> <>
  458 2 1.746424 5.862984 -6.718808 48 " " Y "B" 24 -0.11500 -0.11500 "TYR " " CG " "    " 6 0 0 808080  "C1254"  2 1 9 ""  1 ""  <> 2306 2306 1 0 2308 0 2306 1 13.18 1246 0 1254 1246 D000  "CCD mismatch"  <> <>
  459 2 2.412503 6.508415 -5.682968 48 " " Y "B" 24 -0.11500 -0.11500 "TYR " " CD1" "    " 6 0 0 808080  "C1255"  2 1 9 ""  1 ""  <> 2307 2307 1 0 2309 1 2307 1 13.6 1247 0 1255 1247 D000  "CCD mismatch"  <> <>
  460 2 2.458347 5.582436 -7.877655 48 " " Y "B" 24 -0.11500 -0.11500 "TYR " " CD2" "    " 6 0 0 808080  "C1256"  2 1 9 ""  1 ""  <> 2308 2308 1 0 2310 1 2308 1 18.32 1248 0 1256 1248 D000  "CCD mismatch"  <> <>
  461 2 3.754963 6.869571 -5.801887 48 " " Y "B" 24 -0.11500 -0.11500 "TYR " " CE1" "    " 6 0 0 808080  "C1257"  2 1 9 ""  1 ""  <> 2309 2309 1 0 2311 1 2309 1 16.18 1249 0 1257 1249 D000  "CCD mismatch"  <> <>
  462 2 3.803204 5.938744 -8.004368 48 " " Y "B" 24 -0.11500 -0.11500 "TYR " " CE2" "    " 6 0 0 808080  "C1258"  2 1 9 ""  1 ""  <> 2310 2310 1 0 2312 1 2310 1 18.81 1250 0 1258 1250 D000  "CCD mismatch"  <> <>
  463 2 4.435873 6.606929 -6.968708 48 " " Y "B" 24 0.15000 0.15000 "TYR " " CZ " "    " 6 0 0 808080  "C1259"  2 1 9 ""  1 ""  <> 2311 2311 1 0 2313 0 2311 1 18.72 1251 0 1259 1251 D000  "CCD mismatch"  <> <>
  464 16 5.755544 6.958148 -7.058049 48 " " Y "B" 70 -0.58500 -0.58500 "TYR " " OH " "    " 8 0 0 FF2E2E  "O1260"  2 1 9 "%UT"  13 ""  <> 2312 2312 1 0 2314 1 2312 1 20.3 1252 0 1260 1252 D000  "CCD mismatch"  <> <>
  465 43 1.282171 4.055801 -4.073800 48 " " Y "B" 21 0.30000 0.30000 "TYR " " H  " "    " 1 0 0 FFFFFF  "H2313"  -1 0 1 ""  1 ""  <> 2313 2313 1 0 2315 0 2313 <> 8.7 <> <> <> 4406 <> <> <> <>
  466 41 -1.101506 4.110910 -5.689762 48 " " Y "B" 21 0.06000 0.06000 "TYR " " HA " "    " 1 0 0 FFFFFF  "H2314"  -1 0 1 ""  1 ""  <> 2314 2314 1 0 2316 0 2314 <> 11.16 <> <> <> 4407 <> <> <> <>
  467 41 -0.234212 6.354294 -6.203198 48 " " Y "B" 21 0.06000 0.06000 "TYR " " HB3" "    " 1 0 0 FFFFFF  "H2315"  -1 0 1 ""  1 ""  <> 2315 2315 1 0 2317 0 2315 <> 11.13 <> <> <> 4408 <> <> <> <>
  468 41 -0.107452 5.340761 -7.591807 48 " " Y "B" 21 0.06000 0.06000 "TYR " " HB2" "    " 1 0 0 FFFFFF  "H2316"  -1 0 1 ""  1 ""  <> 2316 2316 1 0 2318 0 2316 <> 11.13 <> <> <> 4409 <> <> <> <>
  469 41 1.890108 6.737382 -4.765811 48 " " Y "B" 21 0.11500 0.11500 "TYR " " HD1" "    " 1 0 0 FFFFFF  "H2317"  -1 0 1 ""  1 ""  <> 2317 2317 1 0 2319 0 2317 <> 13.6 <> <> <> 4410 <> <> <> <>
  470 41 1.969069 5.075857 -8.696657 48 " " Y "B" 21 0.11500 0.11500 "TYR " " HD2" "    " 1 0 0 FFFFFF  "H2318"  -1 0 1 ""  1 ""  <> 2318 2318 1 0 2320 0 2318 <> 18.32 <> <> <> 4411 <> <> <> <>
  471 41 4.246548 7.347776 -4.972449 48 " " Y "B" 21 0.11500 0.11500 "TYR " " HE1" "    " 1 0 0 FFFFFF  "H2319"  -1 0 1 ""  1 ""  <> 2319 2319 1 0 2321 0 2319 <> 16.18 <> <> <> 4412 <> <> <> <>
  472 41 4.337052 5.704078 -8.913212 48 " " Y "B" 21 0.11500 0.11500 "TYR " " HE2" "    " 1 0 0 FFFFFF  "H2320"  -1 0 1 ""  1 ""  <> 2320 2320 1 0 2322 0 2320 <> 18.81 <> <> <> 4413 <> <> <> <>
  473 42 6.168469 6.642122 -7.865171 48 " " Y "B" 21 0.43500 0.43500 "TYR " " HH " "    " 1 0 0 FFFFFF  "H2321"  -1 0 1 ""  1 ""  <> 2321 2321 1 0 2323 0 2321 <> 20.3 <> <> <> 4414 <> <> <> <>
  474 25 -0.166335 2.505553 -7.335292 49 " " I "B" 38 -0.50000 -0.50000 "ILE " " N  " "    " 7 0 0 2E2EFF  "N1261"  2 1 9 ""  1 ""  <> 2322 2322 1 0 2324 1 2322 1 11.69 1253 0 1261 1253 D000  "CCD mismatch"  <> <>
  475 3 0.299210 1.377673 -8.116381 49 " " I "B" 24 0.14000 0.14000 "ILE " " CA " "    " 6 0 0 808080  "C1262"  2 1 -70 ""  1 ""  FF2E2E  2323 2323 1 0 2325 1 2323 1 11.94 1254 0 1262 1254 D000  "CCD mismatch"  <> <>
  476 2 0.521258 1.870702 -9.534478 49 " " I "B" 24 0.50000 0.50000 "ILE " " C  " "    " 6 0 0 808080  "C1263"  2 1 9 ""  1 ""  <> 2324 2324 1 0 2326 0 2324 1 12.45 1255 0 1263 1255 D000  "CCD mismatch"  <> <>
  477 15 -0.350286 2.507834 -10.133389 49 " " I "B" 70 -0.50000 -0.50000 "ILE " " O  " "    " 8 0 0 FF2E2E  "O1264"  2 1 9 ""  1 ""  <> 2325 2325 1 0 2327 0 2325 1 12.29 1256 0 1264 1256 D000  "CCD mismatch"  <> <>
  478 3 -0.662942 0.199966 -8.023078 49 " " I "B" 24 -0.06000 -0.06000 "ILE " " CB " "    " 6 0 0 808080  "C1265"  2 1 9 ""  1 ""  <> 2326 2326 1 0 2328 1 2326 1 11.74 1257 0 1265 1257 D000  "CCD mismatch"  <> <>
  479 3 -0.704290 -0.301551 -6.573381 49 " " I "B" 24 -0.12000 -0.12000 "ILE " " CG1" "    " 6 0 0 808080  "C1266"  2 1 9 ""  1 ""  <> 2327 2327 1 0 2329 2 2327 1 15.98 1258 0 1266 1258 D000  "CCD mismatch"  <> <>
  480 3 -0.287070 -0.907318 -8.995823 49 " " I "B" 24 -0.18000 -0.18000 "ILE " " CG2" "    " 6 0 0 808080  "C1267"  2 1 9 ""  1 ""  <> 2328 2328 1 0 2330 3 2328 1 15.3 1259 0 1267 1259 D000  "CCD mismatch"  <> <>
  481 3 -1.824069 -1.299339 -6.289823 49 " " I "B" 24 -0.18000 -0.18000 "ILE " " CD1" "    " 6 0 0 808080  "C1268"  2 1 9 ""  1 ""  <> 2329 2329 1 0 2331 3 2329 1 18.56 1260 0 1268 1260 D000  "CCD mismatch"  <> <>
  482 43 -1.006640 2.972676 -7.651479 49 " " I "B" 21 0.30000 0.30000 "ILE " " H  " "    " 1 0 0 FFFFFF  "H2330"  -1 0 1 ""  1 ""  <> 2330 2330 1 0 2332 0 2330 <> 11.69 <> <> <> 4415 <> <> <> <>
  483 41 1.235652 1.041200 -7.711395 49 " " I "B" 21 0.06000 0.06000 "ILE " " HA " "    " 1 0 0 FFFFFF  "H2331"  -1 0 1 ""  1 ""  <> 2331 2331 1 0 2333 0 2331 <> 11.94 <> <> <> 4416 <> <> <> <>
  484 41 -1.661413 0.550622 -8.290277 49 " " I "B" 21 0.06000 0.06000 "ILE " " HB " "    " 1 0 0 FFFFFF  "H2332"  -1 0 1 ""  1 ""  <> 2332 2332 1 0 2334 0 2332 <> 11.74 <> <> <> 4417 <> <> <> <>
  485 41 -0.834842 0.521197 -5.871500 49 " " I "B" 21 0.06000 0.06000 "ILE " "HG13" "    " 1 0 0 FFFFFF  "H2333"  -1 0 1 ""  1 ""  <> 2333 2333 1 0 2335 0 2333 <> 15.98 <> <> <> 4418 <> <> <> <>
  486 41 0.253804 -0.756203 -6.316929 49 " " I "B" 21 0.06000 0.06000 "ILE " "HG12" "    " 1 0 0 FFFFFF  "H2334"  -1 0 1 ""  1 ""  <> 2334 2334 1 0 2336 0 2334 <> 15.98 <> <> <> 4419 <> <> <> <>
  487 41 -0.921946 -1.783992 -8.867023 49 " " I "B" 21 0.06000 0.06000 "ILE " "HG21" "    " 1 0 0 FFFFFF  "H2335"  -1 0 1 ""  1 ""  <> 2335 2335 1 0 2337 0 2335 <> 15.3 <> <> <> 4420 <> <> <> <>
  488 41 -0.384150 -0.610299 -10.040308 49 " " I "B" 21 0.06000 0.06000 "ILE " "HG22" "    " 1 0 0 FFFFFF  "H2336"  -1 0 1 ""  1 ""  <> 2336 2336 1 0 2338 0 2336 <> 15.3 <> <> <> 4421 <> <> <> <>
  489 41 0.742892 -1.216612 -8.822257 49 " " I "B" 21 0.06000 0.06000 "ILE " "HG23" "    " 1 0 0 FFFFFF  "H2337"  -1 0 1 ""  1 ""  <> 2337 2337 1 0 2339 0 2337 <> 15.3 <> <> <> 4422 <> <> <> <>
  490 41 -2.135202 -1.218124 -5.252244 49 " " I "B" 21 0.06000 0.06000 "ILE " "HD11" "    " 1 0 0 FFFFFF  "H2338"  -1 0 1 ""  1 ""  <> 2338 2338 1 0 2340 0 2338 <> 18.56 <> <> <> 4423 <> <> <> <>
  491 41 -2.699794 -1.116731 -6.912839 49 " " I "B" 21 0.06000 0.06000 "ILE " "HD12" "    " 1 0 0 FFFFFF  "H2339"  -1 0 1 ""  1 ""  <> 2339 2339 1 0 2341 0 2339 <> 18.56 <> <> <> 4424 <> <> <> <>
  492 41 -1.498404 -2.323025 -6.463265 49 " " I "B" 21 0.06000 0.06000 "ILE " "HD13" "    " 1 0 0 FFFFFF  "H2340"  -1 0 1 ""  1 ""  <> 2340 2340 1 0 2342 0 2340 <> 18.56 <> <> <> 4425 <> <> <> <>
  493 25 1.721261 1.568169 -10.036484 50 " " Q "B" 38 -0.50000 -0.50000 "GLN " " N  " "    " 7 0 0 2E2EFF  "N1269"  2 1 9 ""  1 ""  <> 2341 2341 1 0 2343 1 2341 1 12.16 1261 0 1269 1261 D000  "CCD mismatch"  <> <>
  494 3 2.144029 2.039998 -11.340018 50 " " Q "B" 24 0.14000 0.14000 "GLN " " CA " "    " 6 0 0 808080  "C1270"  2 1 -70 ""  1 ""  FF2E2E  2342 2342 1 0 2344 1 2342 1 16.12 1262 0 1270 1262 D000  "CCD mismatch"  <> <>
  495 2 2.635362 0.830257 -12.122687 50 " " Q "B" 24 0.50000 0.50000 "GLN " " C  " "    " 6 0 0 808080  "C1271"  2 1 9 ""  1 ""  <> 2343 2343 1 0 2345 0 2343 1 18.46 1263 0 1271 1263 D000  "CCD mismatch"  <> <>
  496 15 3.392222 0.012232 -11.592406 50 " " Q "B" 70 -0.50000 -0.50000 "GLN " " O  " "    " 8 0 0 FF2E2E  "O1272"  2 1 9 ""  1 ""  <> 2344 2344 1 0 2346 0 2344 1 14.68 1264 0 1272 1264 D000  "CCD mismatch"  <> <>
  497 3 3.223839 3.105896 -11.188640 50 " " Q "B" 24 -0.12000 -0.12000 "GLN " " CB " "    " 6 0 0 808080  "C1273"  2 1 9 ""  1 ""  <> 2345 2345 1 0 2347 2 2345 1 14.89 1265 0 1273 1265 D000  "CCD mismatch"  <> <>
  498 3 3.730574 3.651645 -12.528110 50 " " Q "B" 24 -0.12000 -0.12000 "GLN " " CG " "    " 6 0 0 808080  "C1274"  2 1 9 ""  1 ""  <> 2346 2346 1 0 2348 2 2346 1 22.06 1266 0 1274 1266 D000  "CCD mismatch"  <> <>
  499 2 4.953410 4.528735 -12.340781 50 " " Q "B" 24 0.50000 0.50000 "GLN " " CD " "    " 6 0 0 808080  "C1275"  2 1 9 "%UT"  13 ""  <> 2347 2347 1 0 2349 0 2347 1 29.49 1267 0 1275 1267 D000  "CCD mismatch"  <> "No Flip" 
  500 25 5.551907 4.964925 -13.438775 50 " " Q "B" 38 -0.76000 -0.76000 "GLN " " NE2" "    " 7 0 0 2E2EFF  "N1276"  2 1 9 ""  1 ""  <> 2348 2348 1 0 2350 2 2348 1 33.76 1268 0 1276 1268 D000  "CCD mismatch"  <> <>
  501 15 5.377202 4.817530 -11.220366 50 " " Q "B" 70 -0.50000 -0.50000 "GLN " " OE1" "    " 8 0 0 FF2E2E  "O1277"  2 1 9 ""  1 ""  <> 2349 2349 1 0 2351 0 2349 1 31.22 1269 0 1277 1269 D000  "CCD mismatch"  <> <>
  502 43 2.389250 1.030749 -9.497919 50 " " Q "B" 21 0.30000 0.30000 "GLN " " H  " "    " 1 0 0 FFFFFF  "H2350"  -1 0 1 ""  1 ""  <> 2350 2350 1 0 2352 0 2350 <> 12.16 <> <> <> 4426 <> <> <> <>
  503 41 1.307278 2.489787 -11.850399 50 " " Q "B" 21 0.06000 0.06000 "GLN " " HA " "    " 1 0 0 FFFFFF  "H2351"  -1 0 1 ""  1 ""  <> 2351 2351 1 0 2353 0 2351 <> 16.12 <> <> <> 4427 <> <> <> <>
  504 41 4.052421 2.677563 -10.619845 50 " " Q "B" 21 0.06000 0.06000 "GLN " " HB3" "    " 1 0 0 FFFFFF  "H2352"  -1 0 1 ""  1 ""  <> 2352 2352 1 0 2354 0 2352 <> 14.89 <> <> <> 4428 <> <> <> <>
  505 41 2.835897 3.929979 -10.588483 50 " " Q "B" 21 0.06000 0.06000 "GLN " " HB2" "    " 1 0 0 FFFFFF  "H2353"  -1 0 1 ""  1 ""  <> 2353 2353 1 0 2355 0 2353 <> 14.89 <> <> <> 4429 <> <> <> <>
  506 41 2.945340 4.219830 -13.028075 50 " " Q "B" 21 0.06000 0.06000 "GLN " " HG3" "    " 1 0 0 FFFFFF  "H2354"  -1 0 1 ""  1 ""  <> 2354 2354 1 0 2356 0 2354 <> 22.06 <> <> <> 4430 <> <> <> <>
  507 41 4.023758 2.850342 -13.205688 50 " " Q "B" 21 0.06000 0.06000 "GLN " " HG2" "    " 1 0 0 FFFFFF  "H2355"  -1 0 1 ""  1 ""  <> 2355 2355 1 0 2357 0 2355 <> 22.06 <> <> <> 4431 <> <> <> <>
  508 43 6.374745 5.544147 -13.362524 50 " " Q "B" 21 0.38000 0.38000 "GLN " "HE22" "    " 1 0 0 FFFFFF  "H2356"  -1 0 1 ""  1 ""  <> 2356 2356 1 0 2358 0 2356 <> 33.76 <> <> <> 4432 <> <> <> <>
  509 43 5.238630 4.676958 -14.357796 50 " " Q "B" 21 0.38000 0.38000 "GLN " "HE21" "    " 1 0 0 FFFFFF  "H2357"  -1 0 1 ""  1 ""  <> 2357 2357 1 0 2359 0 2357 <> 33.76 <> <> <> 4433 <> <> <> <>
  510 25 2.162239 0.699269 -13.366440 51 " " Q "B" 38 -0.50000 -0.50000 "GLN " " N  " "    " 7 0 0 2E2EFF  "N1278"  2 1 9 ""  1 ""  <> 2358 2358 1 0 2360 1 2358 1 15.21 1270 0 1278 1270 D000  "CCD mismatch"  <> <>
  511 3 2.734446 -0.284655 -14.270854 51 " " Q "B" 24 0.14000 0.14000 "GLN " " CA " "    " 6 0 0 808080  "C1279"  2 1 -70 ""  1 ""  FF2E2E  2359 2359 1 0 2361 1 2359 1 14.75 1271 0 1279 1271 D000  "CCD mismatch"  <> <>
  512 2 3.761820 0.436239 -15.139602 51 " " Q "B" 24 0.50000 0.50000 "GLN " " C  " "    " 6 0 0 808080  "C1280"  2 1 9 ""  1 ""  <> 2360 2360 1 0 2362 0 2360 1 17.02 1272 0 1280 1272 D000  "CCD mismatch"  <> <>
  513 15 3.446571 1.451942 -15.767104 51 " " Q "B" 70 -0.50000 -0.50000 "GLN " " O  " "    " 8 0 0 FF2E2E  "O1281"  2 1 9 ""  1 ""  <> 2361 2361 1 0 2363 0 2361 1 17.17 1273 0 1281 1273 D000  "CCD mismatch"  <> <>
  514 3 1.656165 -0.957683 -15.090290 51 " " Q "B" 24 -0.12000 -0.12000 "GLN " " CB " "    " 6 0 0 808080  "C1282"  2 1 9 ""  1 ""  <> 2362 2362 1 0 2364 2 2362 1 16.63 1274 0 1282 1274 D000  "CCD mismatch"  <> <>
  515 3 2.188584 -2.015631 -16.067131 51 " " Q "B" 24 -0.12000 -0.12000 "GLN " " CG " "    " 6 0 0 808080  "C1283"  2 1 9 ""  1 ""  <> 2363 2363 1 0 2365 2 2363 1 17.03 1275 0 1283 1275 D000  "CCD mismatch"  <> <>
  516 2 1.075078 -2.795339 -16.722118 51 " " Q "B" 24 0.50000 0.50000 "GLN " " CD " "    " 6 0 0 808080  "C1284"  2 1 9 "%UT"  13 ""  <> 2364 2364 1 0 2366 0 2364 1 22.8 1276 0 1284 1276 D000  "CCD mismatch"  <> "No Flip" 
  517 25 1.232991 -4.109338 -16.816944 51 " " Q "B" 38 -0.76000 -0.76000 "GLN " " NE2" "    " 7 0 0 2E2EFF  "N1285"  2 1 9 ""  1 ""  <> 2365 2365 1 0 2367 2 2365 1 20.7 1277 0 1285 1277 D000  "CCD mismatch"  <> <>
  518 15 0.047065 -2.227219 -17.146092 51 " " Q "B" 70 -0.50000 -0.50000 "GLN " " OE1" "    " 8 0 0 FF2E2E  "O1286"  2 1 9 ""  1 ""  <> 2366 2366 1 0 2368 0 2366 1 22.52 1278 0 1286 1278 D000  "CCD mismatch"  <> <>
  519 43 1.530273 1.387405 -13.757410 51 " " Q "B" 21 0.30000 0.30000 "GLN " " H  " "    " 1 0 0 FFFFFF  "H2367"  -1 0 1 ""  1 ""  <> 2367 2367 1 0 2369 0 2367 <> 15.21 <> <> <> 4434 <> <> <> <>
  520 41 3.197748 -1.070234 -13.696938 51 " " Q "B" 21 0.06000 0.06000 "GLN " " HA " "    " 1 0 0 FFFFFF  "H2368"  -1 0 1 ""  1 ""  <> 2368 2368 1 0 2370 0 2368 <> 14.75 <> <> <> 4435 <> <> <> <>
  521 41 1.091445 -0.203254 -15.641795 51 " " Q "B" 21 0.06000 0.06000 "GLN " " HB3" "    " 1 0 0 FFFFFF  "H2369"  -1 0 1 ""  1 ""  <> 2369 2369 1 0 2371 0 2369 <> 16.63 <> <> <> 4436 <> <> <> <>
  522 41 0.942217 -1.422541 -14.412532 51 " " Q "B" 21 0.06000 0.06000 "GLN " " HB2" "    " 1 0 0 FFFFFF  "H2370"  -1 0 1 ""  1 ""  <> 2370 2370 1 0 2372 0 2370 <> 16.63 <> <> <> 4437 <> <> <> <>
  523 41 2.841473 -2.703783 -15.530587 51 " " Q "B" 21 0.06000 0.06000 "GLN " " HG3" "    " 1 0 0 FFFFFF  "H2371"  -1 0 1 ""  1 ""  <> 2371 2371 1 0 2373 0 2371 <> 17.03 <> <> <> 4438 <> <> <> <>
  524 41 2.788929 -1.556914 -16.852859 51 " " Q "B" 21 0.06000 0.06000 "GLN " " HG2" "    " 1 0 0 FFFFFF  "H2372"  -1 0 1 ""  1 ""  <> 2372 2372 1 0 2374 0 2372 <> 17.03 <> <> <> 4439 <> <> <> <>
  525 43 0.522845 -4.687922 -17.244053 51 " " Q "B" 21 0.38000 0.38000 "GLN " "HE22" "    " 1 0 0 FFFFFF  "H2373"  -1 0 1 ""  1 ""  <> 2373 2373 1 0 2375 0 2373 <> 20.7 <> <> <> 4440 <> <> <> <>
  526 43 2.070573 -4.551293 -16.462885 51 " " Q "B" 21 0.38000 0.38000 "GLN " "HE21" "    " 1 0 0 FFFFFF  "H2374"  -1 0 1 ""  1 ""  <> 2374 2374 1 0 2376 0 2374 <> 20.7 <> <> <> 4441 <> <> <> <>
  527 25 4.999006 -0.067894 -15.147973 52 " " T "B" 38 -0.50000 -0.50000 "THR " " N  " "    " 7 0 0 2E2EFF  "N1287"  0 1 9 ""  1 ""  <> 2375 2375 1 0 2377 1 2375 1 17.32 1279 0 1287 1279 D000  "CCD mismatch"  <> <>
  528 3 6.080587 0.573206 -15.881135 52 " " T "B" 24 0.14000 0.14000 "THR " " CA " "    " 6 0 0 808080  "C1288"  0 1 -70 ""  1 ""  FF2E2E  2376 2376 1 0 2378 1 2376 1 14.39 1280 0 1288 1280 D000  "CCD mismatch"  <> <>
  529 2 6.167153 0.015159 -17.300267 52 " " T "B" 24 0.50000 0.50000 "THR " " C  " "    " 6 0 0 808080  "C1289"  0 1 9 ""  1 ""  <> 2377 2377 1 0 2379 0 2377 1 18.16 1281 0 1289 1281 D000  "CCD mismatch"  <> <>
  530 15 5.423214 -0.890162 -17.668390 52 " " T "B" 70 -0.50000 -0.50000 "THR " " O  " "    " 8 0 0 FF2E2E  "O1290"  0 1 9 ""  1 ""  <> 2378 2378 1 0 2380 0 2378 1 18.43 1282 0 1290 1282 D000  "CCD mismatch"  <> <>
  531 3 7.387566 0.447933 -15.084094 52 " " T "B" 24 0.20500 0.20500 "THR " " CB " "    " 6 0 0 808080  "C1291"  0 1 9 ""  1 ""  <> 2379 2379 1 0 2381 1 2379 1 20.3 1283 0 1291 1283 D000  "CCD mismatch"  <> <>
  532 3 7.437010 1.447070 -13.930981 52 " " T "B" 24 -0.18000 -0.18000 "THR " " CG2" "    " 6 0 0 808080  "C1292"  0 1 9 ""  1 ""  <> 2380 2380 1 0 2382 3 2380 1 20.33 1284 0 1292 1284 D000  "CCD mismatch"  <> <>
  533 16 7.506251 -0.888451 -14.575463 52 " " T "B" 70 -0.68300 -0.68300 "THR " " OG1" "    " 8 0 0 FF2E2E  "O1293"  0 1 9 "%UT"  13 ""  <> 2381 2381 1 0 2383 1 2381 1 17.29 1285 0 1293 1285 D000  "CCD mismatch"  <> <>
  534 43 5.233186 -0.897984 -14.617348 52 " " T "B" 21 0.30000 0.30000 "THR " " H  " "    " 1 0 0 FFFFFF  "H2382"  -1 0 1 ""  1 ""  <> 2382 2382 1 0 2384 0 2382 <> 17.32 <> <> <> 4442 <> <> <> <>
  535 41 5.878085 1.637961 -15.992882 52 " " T "B" 21 0.06000 0.06000 "THR " " HA " "    " 1 0 0 FFFFFF  "H2383"  -1 0 1 ""  1 ""  <> 2383 2383 1 0 2385 0 2383 <> 14.39 <> <> <> 4443 <> <> <> <>
  536 41 8.254368 0.626338 -15.721055 52 " " T "B" 21 0.06000 0.06000 "THR " " HB " "    " 1 0 0 FFFFFF  "H2384"  -1 0 1 ""  1 ""  <> 2384 2384 1 0 2386 0 2384 <> 20.3 <> <> <> 4444 <> <> <> <>
  537 41 8.360372 1.342225 -13.360955 52 " " T "B" 21 0.06000 0.06000 "THR " "HG21" "    " 1 0 0 FFFFFF  "H2385"  -1 0 1 ""  1 ""  <> 2385 2385 1 0 2387 0 2385 <> 20.33 <> <> <> 4445 <> <> <> <>
  538 41 7.396162 2.473360 -14.295200 52 " " T "B" 21 0.06000 0.06000 "THR " "HG22" "    " 1 0 0 FFFFFF  "H2386"  -1 0 1 ""  1 ""  <> 2386 2386 1 0 2388 0 2386 <> 20.33 <> <> <> 4446 <> <> <> <>
  539 41 6.603330 1.308140 -13.241694 52 " " T "B" 21 0.06000 0.06000 "THR " "HG23" "    " 1 0 0 FFFFFF  "H2387"  -1 0 1 ""  1 ""  <> 2387 2387 1 0 2389 0 2387 <> 20.33 <> <> <> 4447 <> <> <> <>
  540 42 7.749986 -1.496356 -15.289546 52 " " T "B" 21 0.41800 0.41800 "THR " " HG1" "    " 1 0 0 FFFFFF  "H2388"  -1 0 1 ""  1 ""  <> 2388 2388 1 0 2390 0 2388 <> 17.29 <> <> <> 4448 <> <> <> <>
  541 25 7.085332 0.575086 -18.098625 53 " " D "B" 38 -0.50000 -0.50000 "ASP " " N  " "    " 7 0 0 2E2EFF  "N1294"  0 1 9 ""  1 ""  <> 2389 2389 1 0 2391 1 2389 1 19.51 1286 0 1294 1286 D000  "CCD mismatch"  <> <>
  542 3 7.138537 0.269549 -19.523036 53 " " D "B" 24 0.14000 0.14000 "ASP " " CA " "    " 6 0 0 808080  "C1295"  0 1 -70 ""  1 ""  FF2E2E  2390 2390 1 0 2392 1 2390 1 25.09 1287 0 1295 1287 D000  "CCD mismatch"  <> <>
  543 2 7.515676 -1.186032 -19.795314 53 " " D "B" 24 0.50000 0.50000 "ASP " " C  " "    " 6 0 0 808080  "C1296"  0 1 9 ""  1 ""  <> 2391 2391 1 0 2393 0 2391 1 22.18 1288 0 1296 1288 D000  "CCD mismatch"  <> <>
  544 15 7.235141 -1.701874 -20.873244 53 " " D "B" 70 -0.50000 -0.50000 "ASP " " O  " "    " 8 0 0 FF2E2E  "O1297"  0 1 9 ""  1 ""  <> 2392 2392 1 0 2394 0 2392 1 23.7 1289 0 1297 1289 D000  "CCD mismatch"  <> <>
  545 3 8.096488 1.245299 -20.222938 53 " " D "B" 24 -0.22000 -0.22000 "ASP " " CB " "    " 6 0 0 808080  "C1298"  0 1 9 ""  1 ""  <> 2393 2393 1 0 2395 2 2393 1 28.29 1290 0 1298 1290 D000  "CCD mismatch"  <> <>
  546 2 7.512798 2.639999 -20.403557 53 " " D "B" 24 0.70000 0.70000 "ASP " " CG " "    " 6 0 0 808080  "C1299"  0 1 9 "%UT"  13 ""  <> 2394 2394 1 0 2396 0 2394 1 38.53 1291 0 1299 1291 D000  "CCD mismatch"  <> <>
  547 15 6.278217 2.769660 -20.387396 53 " " D "B" 70 -0.80000 -0.80000 "ASP " " OD1" "    " 8 0 0 FF2E2E  "O1300"  0 1 9 ""  1 ""  <> 2395 2395 1 0 2397 0 2395 1 46 1292 0 1300 1292 D000  "CCD mismatch"  <> <>
  548 18 8.298726 3.599596 -20.547413 53 " " D "B" 70 -0.80000 -0.80000 "ASP " " OD2" "    " 8 -1 0 FF2E2E  "O1301"  0 1 9 ""  1 ""  <> 2396 2396 1 0 2398 0 2396 1 49.68 1293 0 1301 1293 D000  "CCD mismatch"  <> <>
  549 43 7.665248 1.335834 -17.765992 53 " " D "B" 21 0.30000 0.30000 "ASP " " H  " "    " 1 0 0 FFFFFF  "H2397"  -1 0 1 ""  1 ""  <> 2397 2397 1 0 2399 0 2397 <> 19.51 <> <> <> 4449 <> <> <> <>
  550 41 6.128327 0.349039 -19.930220 53 " " D "B" 21 0.06000 0.06000 "ASP " " HA " "    " 1 0 0 FFFFFF  "H2398"  -1 0 1 ""  1 ""  <> 2398 2398 1 0 2400 0 2398 <> 25.09 <> <> <> 4450 <> <> <> <>
  551 41 8.376241 0.871831 -21.209424 53 " " D "B" 21 0.06000 0.06000 "ASP " " HB3" "    " 1 0 0 FFFFFF  "H2399"  -1 0 1 ""  1 ""  <> 2399 2399 1 0 2401 0 2399 <> 28.29 <> <> <> 4451 <> <> <> <>
  552 41 9.023477 1.322974 -19.651299 53 " " D "B" 21 0.06000 0.06000 "ASP " " HB2" "    " 1 0 0 FFFFFF  "H2400"  -1 0 1 ""  1 ""  <> 2400 2400 1 0 2402 0 2400 <> 28.29 <> <> <> 4452 <> <> <> <>
  553 25 8.117083 -1.846178 -18.797129 54 " " D "B" 38 -0.50000 -0.50000 "ASP " " N  " "    " 7 0 0 2E2EFF  "N1302"  0 1 9 ""  1 ""  <> 2401 2401 1 0 2403 1 2401 1 21.89 1294 0 1302 1294 D000  "CCD mismatch"  <> <>
  554 3 8.443954 -3.266963 -18.867871 54 " " D "B" 24 0.14000 0.14000 "ASP " " CA " "    " 6 0 0 808080  "C1303"  0 1 -70 ""  1 ""  FF2E2E  2402 2402 1 0 2404 1 2402 1 20.84 1295 0 1303 1295 D000  "CCD mismatch"  <> <>
  555 2 7.304165 -4.202392 -18.470292 54 " " D "B" 24 0.50000 0.50000 "ASP " " C  " "    " 6 0 0 808080  "C1304"  0 1 9 ""  1 ""  <> 2403 2403 1 0 2405 0 2403 1 20.96 1296 0 1304 1296 D000  "CCD mismatch"  <> <>
  556 15 7.514118 -5.411336 -18.366197 54 " " D "B" 70 -0.50000 -0.50000 "ASP " " O  " "    " 8 0 0 FF2E2E  "O1305"  0 1 9 ""  1 ""  <> 2404 2404 1 0 2406 0 2404 1 18.51 1297 0 1305 1297 D000  "CCD mismatch"  <> <>
  557 3 9.674825 -3.523809 -17.986611 54 " " D "B" 24 -0.22000 -0.22000 "ASP " " CB " "    " 6 0 0 808080  "C1306"  0 1 9 ""  1 ""  <> 2405 2405 1 0 2407 2 2405 1 19.86 1298 0 1306 1298 D000  "CCD mismatch"  <> <>
  558 2 9.504232 -3.110084 -16.542426 54 " " D "B" 24 0.70000 0.70000 "ASP " " CG " "    " 6 0 0 808080  "C1307"  0 1 9 "%UT"  13 ""  <> 2406 2406 1 0 2408 0 2406 1 20.63 1299 0 1307 1299 D000  "CCD mismatch"  <> <>
  559 15 8.366490 -2.746502 -16.168941 54 " " D "B" 70 -0.80000 -0.80000 "ASP " " OD1" "    " 8 0 0 FF2E2E  "O1308"  0 1 9 ""  1 ""  <> 2407 2407 1 0 2409 0 2407 1 17.95 1300 0 1308 1300 D000  "CCD mismatch"  <> <>
  560 18 10.513050 -3.146352 -15.785061 54 " " D "B" 70 -0.80000 -0.80000 "ASP " " OD2" "    " 8 -1 0 FF2E2E  "O1309"  0 1 9 ""  1 ""  <> 2408 2408 1 0 2410 0 2408 1 20.41 1301 0 1309 1301 D000  "CCD mismatch"  <> <>
  561 43 8.287393 -1.389756 -17.911408 54 " " D "B" 21 0.30000 0.30000 "ASP " " H  " "    " 1 0 0 FFFFFF  "H2409"  -1 0 1 ""  1 ""  <> 2409 2409 1 0 2411 0 2409 <> 21.89 <> <> <> 4453 <> <> <> <>
  562 41 8.713903 -3.529734 -19.890661 54 " " D "B" 21 0.06000 0.06000 "ASP " " HA " "    " 1 0 0 FFFFFF  "H2410"  -1 0 1 ""  1 ""  <> 2410 2410 1 0 2412 0 2410 <> 20.84 <> <> <> 4454 <> <> <> <>
  563 41 10.510763 -2.942103 -18.367524 54 " " D "B" 21 0.06000 0.06000 "ASP " " HB3" "    " 1 0 0 FFFFFF  "H2411"  -1 0 1 ""  1 ""  <> 2411 2411 1 0 2413 0 2411 <> 19.86 <> <> <> 4455 <> <> <> <>
  564 41 9.955102 -4.567557 -17.990631 54 " " D "B" 21 0.06000 0.06000 "ASP " " HB2" "    " 1 0 0 FFFFFF  "H2412"  -1 0 1 ""  1 ""  <> 2412 2412 1 0 2414 0 2412 <> 19.86 <> <> <> 4456 <> <> <> <>
  565 25 6.108037 -3.616884 -18.257036 55 " " S "B" 38 -0.50000 -0.50000 "SER " " N  " "    " 7 0 0 2E2EFF  "N1310"  0 1 9 ""  1 ""  <> 2413 2413 1 0 2415 1 2413 1 18.05 1302 0 1310 1302 D000  "CCD mismatch"  <> <>
  566 3 4.904350 -4.277554 -17.783661 55 " " S "B" 24 0.14000 0.14000 "SER " " CA " "    " 6 0 0 808080  "C1311"  0 1 -70 ""  1 ""  FF2E2E  2414 2414 1 0 2416 1 2414 1 18.07 1303 0 1311 1303 D000  "CCD mismatch"  <> <>
  567 2 4.891292 -4.705337 -16.314545 55 " " S "B" 24 0.50000 0.50000 "SER " " C  " "    " 6 0 0 808080  "C1312"  0 1 9 ""  1 ""  <> 2415 2415 1 0 2417 0 2415 1 14.71 1304 0 1312 1304 D000  "CCD mismatch"  <> <>
  568 15 3.935261 -5.328858 -15.880485 55 " " S "B" 70 -0.50000 -0.50000 "SER " " O  " "    " 8 0 0 FF2E2E  "O1313"  0 1 9 ""  1 ""  <> 2416 2416 1 0 2418 0 2416 1 16.32 1305 0 1313 1305 D000  "CCD mismatch"  <> <>
  569 3 4.541659 -5.475734 -18.665280 55 " " S "B" 24 0.14500 0.14500 "SER " " CB " "    " 6 0 0 808080  "C1314"  0 1 9 ""  1 ""  <> 2417 2417 1 0 2419 2 2417 1 25.94 1306 0 1314 1306 D000  "CCD mismatch"  <> <>
  570 16 4.374047 -5.030244 -20.000056 55 " " S "B" 70 -0.68300 -0.68300 "SER " " OG " "    " 8 0 0 FF2E2E  "O1315"  0 1 9 "%UT"  13 ""  <> 2418 2418 1 0 2420 1 2418 1 27.7 1307 0 1315 1307 D000  "CCD mismatch"  <> <>
  571 43 6.038781 -2.610964 -18.345480 55 " " S "B" 21 0.30000 0.30000 "SER " " H  " "    " 1 0 0 FFFFFF  "H2419"  -1 0 1 ""  1 ""  <> 2419 2419 1 0 2421 0 2419 <> 18.05 <> <> <> 4457 <> <> <> <>
  572 41 4.109652 -3.537046 -17.879196 55 " " S "B" 21 0.06000 0.06000 "SER " " HA " "    " 1 0 0 FFFFFF  "H2420"  -1 0 1 ""  1 ""  <> 2420 2420 1 0 2422 0 2420 <> 18.07 <> <> <> 4458 <> <> <> <>
  573 41 3.587391 -5.906941 -18.359662 55 " " S "B" 21 0.06000 0.06000 "SER " " HB3" "    " 1 0 0 FFFFFF  "H2421"  -1 0 1 ""  1 ""  <> 2421 2421 1 0 2423 0 2421 <> 25.94 <> <> <> 4459 <> <> <> <>
  574 41 5.261357 -6.291713 -18.626265 55 " " S "B" 21 0.06000 0.06000 "SER " " HB2" "    " 1 0 0 FFFFFF  "H2422"  -1 0 1 ""  1 ""  <> 2422 2422 1 0 2424 0 2422 <> 25.94 <> <> <> 4460 <> <> <> <>
  575 42 5.225284 -4.728729 -20.327187 55 " " S "B" 21 0.41800 0.41800 "SER " " HG " "    " 1 0 0 FFFFFF  "H2423"  -1 0 1 ""  1 ""  <> 2423 2423 1 0 2425 0 2423 <> 27.7 <> <> <> 4461 <> <> <> <>
  576 25 5.907196 -4.333468 -15.536354 56 " " L "B" 38 -0.50000 -0.50000 "LEU " " N  " "    " 7 0 0 2E2EFF  "N1316"  0 1 9 ""  1 ""  <> 2424 2424 1 0 2426 1 2424 1 14.49 1308 0 1316 1308 D000  "CCD mismatch"  <> <>
  577 3 5.933914 -4.746110 -14.141789 56 " " L "B" 24 0.14000 0.14000 "LEU " " CA " "    " 6 0 0 808080  "C1317"  0 1 -70 ""  1 ""  FF2E2E  2425 2425 1 0 2427 1 2425 1 12.13 1309 0 1317 1309 D000  "CCD mismatch"  <> <>
  578 2 5.050538 -3.806545 -13.327037 56 " " L "B" 24 0.50000 0.50000 "LEU " " C  " "    " 6 0 0 808080  "C1318"  0 1 9 ""  1 ""  <> 2426 2426 1 0 2428 0 2426 1 13.26 1310 0 1318 1310 D000  "CCD mismatch"  <> <>
  579 15 4.831655 -2.649025 -13.708272 56 " " L "B" 70 -0.50000 -0.50000 "LEU " " O  " "    " 8 0 0 FF2E2E  "O1319"  0 1 9 ""  1 ""  <> 2427 2427 1 0 2429 0 2427 1 13.12 1311 0 1319 1311 D000  "CCD mismatch"  <> <>
  580 3 7.354414 -4.782195 -13.597791 56 " " L "B" 24 -0.12000 -0.12000 "LEU " " CB " "    " 6 0 0 808080  "C1320"  0 1 9 ""  1 ""  <> 2428 2428 1 0 2430 2 2428 1 11.1 1312 0 1320 1312 D000  "CCD mismatch"  <> <>
  581 3 8.266012 -5.839668 -14.226985 56 " " L "B" 24 -0.06000 -0.06000 "LEU " " CG " "    " 6 0 0 808080  "C1321"  0 1 9 ""  1 ""  <> 2429 2429 1 0 2431 1 2429 1 12.1 1313 0 1321 1313 D000  "CCD mismatch"  <> <>
  582 3 9.603494 -5.846298 -13.560949 56 " " L "B" 24 -0.18000 -0.18000 "LEU " " CD1" "    " 6 0 0 808080  "C1322"  0 1 9 ""  1 ""  <> 2430 2430 1 0 2432 3 2430 1 16.66 1314 0 1322 1314 D000  "CCD mismatch"  <> <>
  583 3 7.611391 -7.223796 -14.169744 56 " " L "B" 24 -0.18000 -0.18000 "LEU " " CD2" "    " 6 0 0 808080  "C1323"  0 1 9 ""  1 ""  <> 2431 2431 1 0 2433 3 2431 1 14.24 1315 0 1323 1315 D000  "CCD mismatch"  <> <>
  584 43 6.685365 -3.786100 -15.885768 56 " " L "B" 21 0.30000 0.30000 "LEU " " H  " "    " 1 0 0 FFFFFF  "H2432"  -1 0 1 ""  1 ""  <> 2432 2432 1 0 2434 0 2432 <> 14.49 <> <> <> 4462 <> <> <> <>
  585 41 5.501115 -5.742198 -14.037955 56 " " L "B" 21 0.06000 0.06000 "LEU " " HA " "    " 1 0 0 FFFFFF  "H2433"  -1 0 1 ""  1 ""  <> 2433 2433 1 0 2435 0 2433 <> 12.13 <> <> <> 4463 <> <> <> <>
  586 41 7.312791 -4.975108 -12.523845 56 " " L "B" 21 0.06000 0.06000 "LEU " " HB3" "    " 1 0 0 FFFFFF  "H2434"  -1 0 1 ""  1 ""  <> 2434 2434 1 0 2436 0 2434 <> 11.1 <> <> <> 4464 <> <> <> <>
  587 41 7.808630 -3.794789 -13.692125 56 " " L "B" 21 0.06000 0.06000 "LEU " " HB2" "    " 1 0 0 FFFFFF  "H2435"  -1 0 1 ""  1 ""  <> 2435 2435 1 0 2437 0 2435 <> 11.1 <> <> <> 4465 <> <> <> <>
  588 41 8.417837 -5.582987 -15.275750 56 " " L "B" 21 0.06000 0.06000 "LEU " " HG " "    " 1 0 0 FFFFFF  "H2436"  -1 0 1 ""  1 ""  <> 2436 2436 1 0 2438 0 2436 <> 12.1 <> <> <> 4466 <> <> <> <>
  589 41 10.384833 -6.140427 -14.257450 56 " " L "B" 21 0.06000 0.06000 "LEU " "HD11" "    " 1 0 0 FFFFFF  "H2437"  -1 0 1 ""  1 ""  <> 2437 2437 1 0 2439 0 2437 <> 16.66 <> <> <> 4467 <> <> <> <>
  590 41 9.873911 -4.849857 -13.215858 56 " " L "B" 21 0.06000 0.06000 "LEU " "HD12" "    " 1 0 0 FFFFFF  "H2438"  -1 0 1 ""  1 ""  <> 2438 2438 1 0 2440 0 2438 <> 16.66 <> <> <> 4468 <> <> <> <>
  591 41 9.642148 -6.528471 -12.711533 56 " " L "B" 21 0.06000 0.06000 "LEU " "HD13" "    " 1 0 0 FFFFFF  "H2439"  -1 0 1 ""  1 ""  <> 2439 2439 1 0 2441 0 2439 <> 16.66 <> <> <> 4469 <> <> <> <>
  592 41 8.356834 -8.017815 -14.108080 56 " " L "B" 21 0.06000 0.06000 "LEU " "HD21" "    " 1 0 0 FFFFFF  "H2440"  -1 0 1 ""  1 ""  <> 2440 2440 1 0 2442 0 2440 <> 14.24 <> <> <> 4470 <> <> <> <>
  593 41 6.956464 -7.338800 -13.306941 56 " " L "B" 21 0.06000 0.06000 "LEU " "HD22" "    " 1 0 0 FFFFFF  "H2441"  -1 0 1 ""  1 ""  <> 2441 2441 1 0 2443 0 2441 <> 14.24 <> <> <> 4471 <> <> <> <>
  594 41 7.024247 -7.412760 -15.068197 56 " " L "B" 21 0.06000 0.06000 "LEU " "HD23" "    " 1 0 0 FFFFFF  "H2442"  -1 0 1 ""  1 ""  <> 2442 2442 1 0 2444 0 2442 <> 14.24 <> <> <> 4472 <> <> <> <>
  595 25 4.553228 -4.331177 -12.201416 57 " " I "B" 38 -0.50000 -0.50000 "ILE " " N  " "    " 7 0 0 2E2EFF  "N1324"  2 1 9 ""  1 ""  <> 2443 2443 1 0 2445 1 2443 1 10.43 1316 0 1324 1316 D000  "CCD mismatch"  <> <>
  596 3 3.649339 -3.608398 -11.321638 57 " " I "B" 24 0.14000 0.14000 "ILE " " CA " "    " 6 0 0 808080  "C1325"  2 1 -70 ""  1 ""  FF2E2E  2444 2444 1 0 2446 1 2444 1 11.74 1317 0 1325 1317 D000  "CCD mismatch"  <> <>
  597 2 4.392519 -3.208399 -10.054000 57 " " I "B" 24 0.50000 0.50000 "ILE " " C  " "    " 6 0 0 808080  "C1326"  2 1 9 ""  1 ""  <> 2445 2445 1 0 2447 0 2445 1 13.82 1318 0 1326 1318 D000  "CCD mismatch"  <> <>
  598 15 4.968954 -4.070057 -9.388871 57 " " I "B" 70 -0.50000 -0.50000 "ILE " " O  " "    " 8 0 0 FF2E2E  "O1327"  2 1 9 ""  1 ""  <> 2446 2446 1 0 2448 0 2446 1 11.76 1319 0 1327 1319 D000  "CCD mismatch"  <> <>
  599 3 2.439683 -4.500026 -10.969327 57 " " I "B" 24 -0.06000 -0.06000 "ILE " " CB " "    " 6 0 0 808080  "C1328"  2 1 9 ""  1 ""  <> 2447 2447 1 0 2449 1 2447 1 14.14 1320 0 1328 1320 D000  "CCD mismatch"  <> <>
  600 3 1.625289 -4.845054 -12.214540 57 " " I "B" 24 -0.12000 -0.12000 "ILE " " CG1" "    " 6 0 0 808080  "C1329"  2 1 9 ""  1 ""  <> 2448 2448 1 0 2450 2 2448 1 17.07 1321 0 1329 1321 D000  "CCD mismatch"  <> <>
  601 3 1.548128 -3.869816 -9.874217 57 " " I "B" 24 -0.18000 -0.18000 "ILE " " CG2" "    " 6 0 0 808080  "C1330"  2 1 9 ""  1 ""  <> 2449 2449 1 0 2451 3 2449 1 11.87 1322 0 1330 1322 D000  "CCD mismatch"  <> <>
  602 3 0.768196 -3.768242 -12.688354 57 " " I "B" 24 -0.18000 -0.18000 "ILE " " CD1" "    " 6 0 0 808080  "C1331"  2 1 9 ""  1 ""  <> 2450 2450 1 0 2452 3 2450 1 19.87 1323 0 1331 1323 D000  "CCD mismatch"  <> <>
  603 43 4.786540 -5.280636 -11.931382 57 " " I "B" 21 0.30000 0.30000 "ILE " " H  " "    " 1 0 0 FFFFFF  "H2451"  -1 0 1 ""  1 ""  <> 2451 2451 1 0 2453 0 2451 <> 10.43 <> <> <> 4473 <> <> <> <>
  604 41 3.283105 -2.699750 -11.799839 57 " " I "B" 21 0.06000 0.06000 "ILE " " HA " "    " 1 0 0 FFFFFF  "H2452"  -1 0 1 ""  1 ""  <> 2452 2452 1 0 2454 0 2452 <> 11.74 <> <> <> 4474 <> <> <> <>
  605 41 2.814384 -5.443652 -10.570616 57 " " I "B" 21 0.06000 0.06000 "ILE " " HB " "    " 1 0 0 FFFFFF  "H2453"  -1 0 1 ""  1 ""  <> 2453 2453 1 0 2455 0 2453 <> 14.14 <> <> <> 4475 <> <> <> <>
  606 41 0.997599 -5.699354 -11.976485 57 " " I "B" 21 0.06000 0.06000 "ILE " "HG13" "    " 1 0 0 FFFFFF  "H2454"  -1 0 1 ""  1 ""  <> 2454 2454 1 0 2456 0 2454 <> 17.07 <> <> <> 4476 <> <> <> <>
  607 41 2.265472 -5.187921 -13.026233 57 " " I "B" 21 0.06000 0.06000 "ILE " "HG12" "    " 1 0 0 FFFFFF  "H2455"  -1 0 1 ""  1 ""  <> 2455 2455 1 0 2457 0 2455 <> 17.07 <> <> <> 4477 <> <> <> <>
  608 41 0.644205 -4.461182 -9.722735 57 " " I "B" 21 0.06000 0.06000 "ILE " "HG21" "    " 1 0 0 FFFFFF  "H2456"  -1 0 1 ""  1 ""  <> 2456 2456 1 0 2458 0 2456 <> 11.87 <> <> <> 4478 <> <> <> <>
  609 41 2.042318 -3.810602 -8.904163 57 " " I "B" 21 0.06000 0.06000 "ILE " "HG22" "    " 1 0 0 FFFFFF  "H2457"  -1 0 1 ""  1 ""  <> 2457 2457 1 0 2459 0 2457 <> 11.87 <> <> <> 4479 <> <> <> <>
  610 41 1.242727 -2.866947 -10.160727 57 " " I "B" 21 0.06000 0.06000 "ILE " "HG23" "    " 1 0 0 FFFFFF  "H2458"  -1 0 1 ""  1 ""  <> 2458 2458 1 0 2460 0 2458 <> 11.87 <> <> <> 4480 <> <> <> <>
  611 41 0.561221 -3.883820 -13.752430 57 " " I "B" 21 0.06000 0.06000 "ILE " "HD11" "    " 1 0 0 FFFFFF  "H2459"  -1 0 1 ""  1 ""  <> 2459 2459 1 0 2461 0 2459 <> 19.87 <> <> <> 4481 <> <> <> <>
  612 41 -0.193238 -3.773693 -12.173221 57 " " I "B" 21 0.06000 0.06000 "ILE " "HD12" "    " 1 0 0 FFFFFF  "H2460"  -1 0 1 ""  1 ""  <> 2460 2460 1 0 2462 0 2460 <> 19.87 <> <> <> 4482 <> <> <> <>
  613 41 1.207986 -2.781510 -12.553353 57 " " I "B" 21 0.06000 0.06000 "ILE " "HD13" "    " 1 0 0 FFFFFF  "H2461"  -1 0 1 ""  1 ""  <> 2461 2461 1 0 2463 0 2461 <> 19.87 <> <> <> 4483 <> <> <> <>
  614 25 4.369760 -1.904304 -9.752483 58 " " H "B" 38 -0.50000 -0.50000 "HIS " " N  " "    " 7 0 0 2E2EFF  "N1332"  2 1 9 ""  1 ""  <> 2462 2462 1 0 2464 1 2462 1 12.18 1324 0 1332 1324 D000  "CCD mismatch"  <> <>
  615 3 5.073123 -1.318503 -8.624208 58 " " H "B" 24 0.14000 0.14000 "HIS " " CA " "    " 6 0 0 808080  "C1333"  2 1 -70 ""  1 ""  FF2E2E  2463 2463 1 0 2465 1 2463 1 11.97 1325 0 1333 1325 D000  "CCD mismatch"  <> <>
  616 2 4.064889 -0.798752 -7.601739 58 " " H "B" 24 0.50000 0.50000 "HIS " " C  " "    " 6 0 0 808080  "C1334"  2 1 9 ""  1 ""  <> 2464 2464 1 0 2466 0 2464 1 12.4 1326 0 1334 1326 D000  "CCD mismatch"  <> <>
  617 15 3.183886 -0.036071 -7.973733 58 " " H "B" 70 -0.50000 -0.50000 "HIS " " O  " "    " 8 0 0 FF2E2E  "O1335"  2 1 9 ""  1 ""  <> 2465 2465 1 0 2467 0 2465 1 12.52 1327 0 1335 1327 D000  "CCD mismatch"  <> <>
  618 3 5.929005 -0.138331 -9.081972 58 " " H "B" 24 -0.12000 -0.12000 "HIS " " CB " "    " 6 0 0 808080  "C1336"  2 1 9 ""  1 ""  <> 2466 2466 1 0 2468 2 2466 1 13.05 1328 0 1336 1328 D000  "CCD mismatch"  <> <>
  619 2 7.032241 -0.460051 -10.049444 58 " " H "B" 24 -0.09900 -0.09900 "HIS " " CG " "    " 6 0 0 808080  "C1337"  2 1 9 "%UT"  13 "HIS"  <> 2467 2467 1 0 2469 0 2467 1 16.15 1329 0 1337 1329 D000  "CCD mismatch"  <> "HIS" 
  620 2 6.973093 -0.909721 -11.322148 58 " " H "B" 24 0.18500 0.18500 "HIS " " CD2" "    " 6 0 0 808080  "C1338"  2 1 9 ""  1 ""  <> 2468 2468 1 0 2470 1 2468 1 15.02 1330 0 1338 1330 D000  "CCD mismatch"  <> <>
  621 25 8.354401 -0.286938 -9.702763 58 " " H "B" 38 -0.25700 -0.25700 "HIS " " ND1" "    " 7 0 0 2E2EFF  "N1339"  2 1 9 ""  1 ""  <> 2469 2469 1 0 2471 1 2469 1 13.97 1331 0 1339 1331 D000  "CCD mismatch"  <> <>
  622 2 9.066843 -0.659007 -10.765649 58 " " H "B" 24 0.27500 0.27500 "HIS " " CE1" "    " 6 0 0 808080  "C1340"  2 1 9 ""  1 ""  <> 2470 2470 1 0 2472 1 2470 1 17.27 1332 0 1340 1332 D000  "CCD mismatch"  <> <>
  623 25 8.267397 -1.032295 -11.767755 58 " " H "B" 38 -0.56300 -0.56300 "HIS " " NE2" "    " 7 0 0 2E2EFF  "N1341"  2 1 9 ""  1 ""  <> 2471 2471 1 0 2473 0 2471 1 16.85 1333 0 1341 1333 D000  "CCD mismatch"  <> <>
  624 43 3.886332 -1.252902 -10.359403 58 " " H "B" 21 0.30000 0.30000 "HIS " " H  " "    " 1 0 0 FFFFFF  "H2472"  -1 0 1 ""  1 ""  <> 2472 2472 1 0 2474 0 2472 <> 12.18 <> <> <> 4484 <> <> <> <>
  625 41 5.742375 -2.045940 -8.182742 58 " " H "B" 21 0.06000 0.06000 "HIS " " HA " "    " 1 0 0 FFFFFF  "H2473"  -1 0 1 ""  1 ""  <> 2473 2473 1 0 2475 0 2473 <> 11.97 <> <> <> 4485 <> <> <> <>
  626 41 6.372105 0.335895 -8.208265 58 " " H "B" 21 0.06000 0.06000 "HIS " " HB3" "    " 1 0 0 FFFFFF  "H2474"  -1 0 1 ""  1 ""  <> 2474 2474 1 0 2476 0 2474 <> 13.05 <> <> <> 4486 <> <> <> <>
  627 41 5.305782 0.626287 -9.548969 58 " " H "B" 21 0.06000 0.06000 "HIS " " HB2" "    " 1 0 0 FFFFFF  "H2475"  -1 0 1 ""  1 ""  <> 2475 2475 1 0 2477 0 2475 <> 13.05 <> <> <> 4487 <> <> <> <>
  628 41 6.123154 -1.143637 -11.945287 58 " " H "B" 21 0.07500 0.07500 "HIS " " HD2" "    " 1 0 0 FFFFFF  "H2476"  -1 0 1 ""  1 ""  <> 2476 2476 1 0 2478 0 2476 <> 15.02 <> <> <> 4488 <> <> <> <>
  629 43 8.702656 0.062208 -8.809487 58 " " H "B" 21 0.30600 0.30600 "HIS " " HD1" "    " 1 0 0 FFFFFF  "H2477"  -1 0 1 ""  1 ""  <> 2477 2477 1 0 2479 0 2477 <> 13.97 <> <> <> 4489 <> <> <> <>
  630 41 10.145536 -0.637477 -10.813462 58 " " H "B" 21 0.07800 0.07800 "HIS " " HE1" "    " 1 0 0 FFFFFF  "H2478"  -1 0 1 ""  1 ""  <> 2478 2478 1 0 2480 0 2478 <> 17.27 <> <> <> 4490 <> <> <> <>
  631 25 4.227535 -1.198652 -6.338032 59 " " F "B" 38 -0.50000 -0.50000 "PHE " " N  " "    " 7 0 0 2E2EFF  "N1342"  2 1 9 ""  1 ""  <> 2479 2479 1 0 2481 1 2479 1 9.73 1334 0 1342 1334 D000  "CCD mismatch"  <> <>
  632 3 3.510509 -0.608008 -5.216981 59 " " F "B" 24 0.14000 0.14000 "PHE " " CA " "    " 6 0 0 808080  "C1343"  2 1 -70 ""  1 ""  FF2E2E  2480 2480 1 0 2482 1 2480 1 8.99 1335 0 1343 1335 D000  "CCD mismatch"  <> <>
  633 2 4.425983 0.462703 -4.624928 59 " " F "B" 24 0.50000 0.50000 "PHE " " C  " "    " 6 0 0 808080  "C1344"  2 1 9 ""  1 ""  <> 2481 2481 1 0 2483 0 2481 1 8.8 1336 0 1344 1336 D000  "CCD mismatch"  <> <>
  634 15 5.542652 0.167869 -4.211267 59 " " F "B" 70 -0.50000 -0.50000 "PHE " " O  " "    " 8 0 0 FF2E2E  "O1345"  2 1 9 ""  1 ""  <> 2482 2482 1 0 2484 0 2482 1 10.33 1337 0 1345 1337 D000  "CCD mismatch"  <> <>
  635 3 3.139461 -1.669727 -4.191884 59 " " F "B" 24 -0.00500 -0.00500 "PHE " " CB " "    " 6 0 0 808080  "C1346"  2 1 9 ""  1 ""  <> 2483 2483 1 0 2485 2 2483 1 9.15 1338 0 1346 1338 D000  "CCD mismatch"  <> <>
  636 2 2.384758 -1.158944 -2.983479 59 " " F "B" 24 -0.11500 -0.11500 "PHE " " CG " "    " 6 0 0 808080  "C1347"  2 1 9 ""  1 ""  <> 2484 2484 1 0 2486 0 2484 1 11.9 1339 0 1347 1339 D000  "CCD mismatch"  <> <>
  637 2 3.038486 -0.455574 -1.980934 59 " " F "B" 24 -0.11500 -0.11500 "PHE " " CD1" "    " 6 0 0 808080  "C1348"  2 1 9 ""  1 ""  <> 2485 2485 1 0 2487 1 2485 1 10.63 1340 0 1348 1340 D000  "CCD mismatch"  <> <>
  638 2 1.017899 -1.354746 -2.866759 59 " " F "B" 24 -0.11500 -0.11500 "PHE " " CD2" "    " 6 0 0 808080  "C1349"  2 1 9 ""  1 ""  <> 2486 2486 1 0 2488 1 2486 1 13.46 1341 0 1349 1341 D000  "CCD mismatch"  <> <>
  639 2 2.336246 0.033003 -0.878453 59 " " F "B" 24 -0.11500 -0.11500 "PHE " " CE1" "    " 6 0 0 808080  "C1350"  2 1 9 ""  1 ""  <> 2487 2487 1 0 2489 1 2487 1 9.95 1342 0 1350 1342 D000  "CCD mismatch"  <> <>
  640 2 0.321939 -0.867486 -1.768840 59 " " F "B" 24 -0.11500 -0.11500 "PHE " " CE2" "    " 6 0 0 808080  "C1351"  2 1 9 ""  1 ""  <> 2488 2488 1 0 2490 1 2488 1 13.75 1343 0 1351 1343 D000  "CCD mismatch"  <> <>
  641 2 0.986296 -0.182954 -0.770553 59 " " F "B" 24 -0.11500 -0.11500 "PHE " " CZ " "    " 6 0 0 808080  "C1352"  2 1 9 ""  1 ""  <> 2489 2489 1 0 2491 1 2489 1 11.27 1344 0 1352 1344 D000  "CCD mismatch"  <> <>
  642 43 4.979636 -1.839323 -6.110051 59 " " F "B" 21 0.30000 0.30000 "PHE " " H  " "    " 1 0 0 FFFFFF  "H2490"  -1 0 1 ""  1 ""  <> 2490 2490 1 0 2492 0 2490 <> 9.73 <> <> <> 4491 <> <> <> <>
  643 41 2.582093 -0.142611 -5.555133 59 " " F "B" 21 0.06000 0.06000 "PHE " " HA " "    " 1 0 0 FFFFFF  "H2491"  -1 0 1 ""  1 ""  <> 2491 2491 1 0 2493 0 2491 <> 8.99 <> <> <> 4492 <> <> <> <>
  644 41 4.042386 -2.170295 -3.842716 59 " " F "B" 21 0.06000 0.06000 "PHE " " HB3" "    " 1 0 0 FFFFFF  "H2492"  -1 0 1 ""  1 ""  <> 2492 2492 1 0 2494 0 2492 <> 9.15 <> <> <> 4493 <> <> <> <>
  645 41 2.532502 -2.426364 -4.686428 59 " " F "B" 21 0.06000 0.06000 "PHE " " HB2" "    " 1 0 0 FFFFFF  "H2493"  -1 0 1 ""  1 ""  <> 2493 2493 1 0 2495 0 2493 <> 9.15 <> <> <> 4494 <> <> <> <>
  646 41 4.104697 -0.292131 -2.025514 59 " " F "B" 21 0.11500 0.11500 "PHE " " HD1" "    " 1 0 0 FFFFFF  "H2494"  -1 0 1 ""  1 ""  <> 2494 2494 1 0 2496 0 2494 <> 10.63 <> <> <> 4495 <> <> <> <>
  647 41 0.479746 -1.888041 -3.637354 59 " " F "B" 21 0.11500 0.11500 "PHE " " HD2" "    " 1 0 0 FFFFFF  "H2495"  -1 0 1 ""  1 ""  <> 2495 2495 1 0 2497 0 2495 <> 13.46 <> <> <> 4496 <> <> <> <>
  648 41 2.862107 0.580049 -0.112205 59 " " F "B" 21 0.11500 0.11500 "PHE " " HE1" "    " 1 0 0 FFFFFF  "H2496"  -1 0 1 ""  1 ""  <> 2496 2496 1 0 2498 0 2496 <> 9.95 <> <> <> 4497 <> <> <> <>
  649 41 -0.743338 -1.027065 -1.691665 59 " " F "B" 21 0.11500 0.11500 "PHE " " HE2" "    " 1 0 0 FFFFFF  "H2497"  -1 0 1 ""  1 ""  <> 2497 2497 1 0 2499 0 2497 <> 13.75 <> <> <> 4498 <> <> <> <>
  650 41 0.444087 0.194050 0.084464 59 " " F "B" 21 0.11500 0.11500 "PHE " " HZ " "    " 1 0 0 FFFFFF  "H2498"  -1 0 1 ""  1 ""  <> 2498 2498 1 0 2500 0 2498 <> 11.27 <> <> <> 4499 <> <> <> <>
  651 25 3.944669 1.704765 -4.613300 60 " " C "B" 38 -0.50000 -0.50000 "CYS " " N  " "    " 7 0 0 2E2EFF  "N1353"  2 1 9 ""  1 ""  <> 2499 2499 1 0 2501 1 2499 1 8.75 1345 0 1353 1345 D000  "CCD mismatch"  <> <>
  652 3 4.771192 2.849926 -4.267346 60 " " C "B" 24 0.14000 0.14000 "CYS " " CA " "    " 6 0 0 808080  "C1354"  2 1 -70 ""  1 ""  FF2E2E  2500 2500 1 0 2502 1 2500 1 8.46 1346 0 1354 1346 D000  "CCD mismatch"  <> <>
  653 2 4.152734 3.688503 -3.167430 60 " " C "B" 24 0.50000 0.50000 "CYS " " C  " "    " 6 0 0 808080  "C1355"  2 1 9 ""  1 ""  <> 2501 2501 1 0 2503 0 2501 1 9.71 1347 0 1355 1347 D000  "CCD mismatch"  <> <>
  654 15 2.936147 3.740804 -3.025255 60 " " C "B" 70 -0.50000 -0.50000 "CYS " " O  " "    " 8 0 0 FF2E2E  "O1356"  2 1 9 ""  1 ""  <> 2502 2502 1 0 2504 0 2502 1 9.15 1348 0 1356 1348 D000  "CCD mismatch"  <> <>
  655 3 5.020670 3.710479 -5.490303 60 " " C "B" 24 0.02000 0.02000 "CYS " " CB " "    " 6 0 0 808080  "C1357"  2 1 9 ""  1 ""  <> 2503 2503 1 0 2505 2 2503 1 10.8 1349 0 1357 1349 D000  "CCD mismatch"  <> <>
  656 49 5.796014 2.830976 -6.850991 60 " " C "B" 143 -0.33500 -0.33500 "CYS " " SG " "    " 16 0 0 FFFF6B  "S1358"  2 1 9 "%UT"  13 ""  <> 2504 2504 1 0 2506 1 2504 1 15.04 1350 0 1358 1350 D000  "CCD mismatch"  <> <>
  657 43 3.015460 1.904790 -4.964580 60 " " C "B" 21 0.30000 0.30000 "CYS " " H  " "    " 1 0 0 FFFFFF  "H2505"  -1 0 1 ""  1 ""  <> 2505 2505 1 0 2507 0 2505 <> 8.75 <> <> <> 4500 <> <> <> <>
  658 41 5.708134 2.483190 -3.886015 60 " " C "B" 21 0.06000 0.06000 "CYS " " HA " "    " 1 0 0 FFFFFF  "H2506"  -1 0 1 ""  1 ""  <> 2506 2506 1 0 2508 0 2506 <> 8.46 <> <> <> 4501 <> <> <> <>
  659 41 5.643805 4.570736 -5.241784 60 " " C "B" 21 0.08000 0.08000 "CYS " " HB3" "    " 1 0 0 FFFFFF  "H2507"  -1 0 1 ""  1 ""  <> 2507 2507 1 0 2509 0 2507 <> 10.8 <> <> <> 4502 <> <> <> <>
  660 41 4.067355 4.086529 -5.856797 60 " " C "B" 21 0.08000 0.08000 "CYS " " HB2" "    " 1 0 0 FFFFFF  "H2508"  -1 0 1 ""  1 ""  <> 2508 2508 1 0 2510 0 2508 <> 10.8 <> <> <> 4503 <> <> <> <>
  661 41 6.974558 2.649155 -6.252874 60 " " C "B" 21 0.15500 0.15500 "CYS " " HG " "    " 1 0 0 FFFFFF  "H2509"  -1 0 1 ""  1 ""  <> 2509 2509 1 0 2511 0 2509 <> 15.04 <> <> <> 4504 <> <> <> <>
  662 25 5.024990 4.380021 -2.430941 61 " " W "B" 38 -0.50000 -0.50000 "TRP " " N  " "    " 7 0 0 2E2EFF  "N1359"  2 1 9 ""  1 ""  <> 2510 2510 1 0 2512 1 2510 1 7.46 1351 0 1359 1351 D000  "CCD mismatch"  <> <>
  663 3 4.616572 5.413719 -1.497105 61 " " W "B" 24 0.14000 0.14000 "TRP " " CA " "    " 6 0 0 808080  "C1360"  2 1 -70 ""  1 ""  FF2E2E  2511 2511 1 0 2513 1 2511 1 7 1352 0 1360 1352 D000  "CCD mismatch"  <> <>
  664 2 5.514538 6.616937 -1.758037 61 " " W "B" 24 0.50000 0.50000 "TRP " " C  " "    " 6 0 0 808080  "C1361"  2 1 9 ""  1 ""  <> 2512 2512 1 0 2514 0 2512 1 11.91 1353 0 1361 1353 D000  "CCD mismatch"  <> <>
  665 15 6.747506 6.497444 -1.822973 61 " " W "B" 70 -0.50000 -0.50000 "TRP " " O  " "    " 8 0 0 FF2E2E  "O1362"  2 1 9 ""  1 ""  <> 2513 2513 1 0 2515 0 2513 1 11.33 1354 0 1362 1354 D000  "CCD mismatch"  <> <>
  666 3 4.730464 4.983079 -0.024889 61 " " W "B" 24 -0.12000 -0.12000 "TRP " " CB " "    " 6 0 0 808080  "C1363"  2 1 9 ""  1 ""  <> 2514 2514 1 0 2516 2 2514 1 11.03 1355 0 1363 1355 D000  "CCD mismatch"  <> <>
  667 2 4.227235 6.012626 0.943568 61 " " W "B" 24 0.07500 0.07500 "TRP " " CG " "    " 6 0 0 808080  "C1364"  2 1 9 ""  1 ""  <> 2515 2515 1 0 2517 0 2515 1 9.39 1356 0 1364 1356 D000  "CCD mismatch"  <> <>
  668 2 2.981415 6.094506 1.485208 61 " " W "B" 24 -0.11500 -0.11500 "TRP " " CD1" "    " 6 0 0 808080  "C1365"  2 1 9 ""  1 ""  <> 2516 2516 1 0 2518 1 2516 1 10.53 1357 0 1365 1357 D000  "CCD mismatch"  <> <>
  669 2 4.972418 7.119301 1.478201 61 " " W "B" 24 -0.05500 -0.05500 "TRP " " CD2" "    " 6 0 0 808080  "C1366"  2 1 9 ""  1 ""  <> 2517 2517 1 0 2519 0 2517 1 13.45 1358 0 1366 1358 D000  "CCD mismatch"  <> <>
  670 2 4.108399 7.831762 2.331240 61 " " W "B" 24 0.13000 0.13000 "TRP " " CE2" "    " 6 0 0 808080  "C1367"  2 1 9 ""  1 ""  <> 2518 2518 1 0 2520 0 2518 1 11.53 1359 0 1367 1359 D000  "CCD mismatch"  <> <>
  671 2 6.288391 7.581197 1.304256 61 " " W "B" 24 -0.11500 -0.11500 "TRP " " CE3" "    " 6 0 0 808080  "C1368"  2 1 9 ""  1 ""  <> 2519 2519 1 0 2521 1 2519 1 12.69 1360 0 1368 1360 D000  "CCD mismatch"  <> <>
  672 25 2.893162 7.188153 2.314715 61 " " W "B" 38 -0.57000 -0.57000 "TRP " " NE1" "    " 7 0 0 2E2EFF  "N1369"  2 1 9 ""  1 ""  <> 2520 2520 1 0 2522 1 2520 1 9.6 1361 0 1369 1361 D000  "CCD mismatch"  <> <>
  673 2 4.521759 8.977595 3.023520 61 " " W "B" 24 -0.11500 -0.11500 "TRP " " CZ2" "    " 6 0 0 808080  "C1370"  2 1 9 ""  1 ""  <> 2521 2521 1 0 2523 1 2521 1 11.62 1362 0 1370 1362 D000  "CCD mismatch"  <> <>
  674 2 6.689734 8.717802 1.988571 61 " " W "B" 24 -0.11500 -0.11500 "TRP " " CZ3" "    " 6 0 0 808080  "C1371"  2 1 9 ""  1 ""  <> 2522 2522 1 0 2524 1 2522 1 14.54 1363 0 1371 1363 D000  "CCD mismatch"  <> <>
  675 2 5.813544 9.402649 2.831950 61 " " W "B" 24 -0.11500 -0.11500 "TRP " " CH2" "    " 6 0 0 808080  "C1372"  2 1 9 ""  1 ""  <> 2523 2523 1 0 2525 1 2523 1 12.71 1364 0 1372 1364 D000  "CCD mismatch"  <> <>
  676 43 6.018324 4.290234 -2.602580 61 " " W "B" 21 0.30000 0.30000 "TRP " " H  " "    " 1 0 0 FFFFFF  "H2524"  -1 0 1 ""  1 ""  <> 2524 2524 1 0 2526 0 2524 <> 7.46 <> <> <> 4505 <> <> <> <>
  677 41 3.582996 5.659071 -1.672895 61 " " W "B" 21 0.06000 0.06000 "TRP " " HA " "    " 1 0 0 FFFFFF  "H2525"  -1 0 1 ""  1 ""  <> 2525 2525 1 0 2527 0 2525 <> 7 <> <> <> 4506 <> <> <> <>
  678 41 5.765905 4.755416 0.228453 61 " " W "B" 21 0.06000 0.06000 "TRP " " HB3" "    " 1 0 0 FFFFFF  "H2526"  -1 0 1 ""  1 ""  <> 2526 2526 1 0 2528 0 2526 <> 11.03 <> <> <> 4507 <> <> <> <>
  679 41 4.168321 4.061675 0.133061 61 " " W "B" 21 0.06000 0.06000 "TRP " " HB2" "    " 1 0 0 FFFFFF  "H2527"  -1 0 1 ""  1 ""  <> 2527 2527 1 0 2529 0 2527 <> 11.03 <> <> <> 4508 <> <> <> <>
  680 41 2.186637 5.397487 1.277308 61 " " W "B" 21 0.11500 0.11500 "TRP " " HD1" "    " 1 0 0 FFFFFF  "H2528"  -1 0 1 ""  1 ""  <> 2528 2528 1 0 2530 0 2528 <> 10.53 <> <> <> 4509 <> <> <> <>
  681 41 6.966873 7.063433 0.650562 61 " " W "B" 21 0.11500 0.11500 "TRP " " HE3" "    " 1 0 0 FFFFFF  "H2529"  -1 0 1 ""  1 ""  <> 2529 2529 1 0 2531 0 2529 <> 12.69 <> <> <> 4510 <> <> <> <>
  682 43 2.043619 7.456612 2.798440 61 " " W "B" 21 0.42000 0.42000 "TRP " " HE1" "    " 1 0 0 FFFFFF  "H2530"  -1 0 1 ""  1 ""  <> 2530 2530 1 0 2532 0 2530 <> 9.6 <> <> <> 4511 <> <> <> <>
  683 41 3.850785 9.513673 3.677929 61 " " W "B" 21 0.11500 0.11500 "TRP " " HZ2" "    " 1 0 0 FFFFFF  "H2531"  -1 0 1 ""  1 ""  <> 2531 2531 1 0 2533 0 2531 <> 11.62 <> <> <> 4512 <> <> <> <>
  684 41 7.698452 9.081900 1.860292 61 " " W "B" 21 0.11500 0.11500 "TRP " " HZ3" "    " 1 0 0 FFFFFF  "H2532"  -1 0 1 ""  1 ""  <> 2532 2532 1 0 2534 0 2532 <> 14.54 <> <> <> 4513 <> <> <> <>
  685 41 6.159498 10.287203 3.346199 61 " " W "B" 21 0.11500 0.11500 "TRP " " HH2" "    " 1 0 0 FFFFFF  "H2533"  -1 0 1 ""  1 ""  <> 2533 2533 1 0 2535 0 2533 <> 12.71 <> <> <> 4514 <> <> <> <>
  686 25 4.874695 7.764619 -1.902352 62 " " K "B" 38 -0.50000 -0.50000 "LYS " " N  " "    " 7 0 0 2E2EFF  "N1373"  2 1 9 ""  1 ""  <> 2534 2534 1 0 2536 1 2534 1 9.2 1365 0 1373 1365 D000  "CCD mismatch"  <> <>
  687 3 5.585580 9.018112 -2.083122 62 " " K "B" 24 0.14000 0.14000 "LYS " " CA " "    " 6 0 0 808080  "C1374"  2 1 -70 ""  1 ""  FF2E2E  2535 2535 1 0 2537 1 2535 1 13.7 1366 0 1374 1366 D000  "CCD mismatch"  <> <>
  688 2 5.089204 10.073726 -1.108371 62 " " K "B" 24 0.50000 0.50000 "LYS " " C  " "    " 6 0 0 808080  "C1375"  2 1 9 ""  1 ""  <> 2536 2536 1 0 2538 0 2536 1 13.84 1367 0 1375 1367 D000  "CCD mismatch"  <> <>
  689 15 3.930496 10.077599 -0.696955 62 " " K "B" 70 -0.50000 -0.50000 "LYS " " O  " "    " 8 0 0 FF2E2E  "O1376"  2 1 9 ""  1 ""  <> 2537 2537 1 0 2539 0 2537 1 12.09 1368 0 1376 1368 D000  "CCD mismatch"  <> <>
  690 3 5.449382 9.550544 -3.497726 62 " " K "B" 24 -0.12000 -0.12000 "LYS " " CB " "    " 6 0 0 808080  "C1377"  2 1 9 ""  1 ""  <> 2538 2538 1 0 2540 2 2538 1 13.13 1369 0 1377 1369 D000  "CCD mismatch"  <> <>
  691 3 4.187624 10.272092 -3.824211 62 " " K "B" 24 -0.12000 -0.12000 "LYS " " CG " "    " 6 0 0 808080  "C1378"  2 1 9 ""  1 ""  <> 2539 2539 1 0 2541 2 2539 1 15.05 1370 0 1378 1370 D000  "CCD mismatch"  <> <>
  692 3 4.283246 11.086374 -5.138452 62 " " K "B" 24 -0.12000 -0.12000 "LYS " " CD " "    " 6 0 0 808080  "C1379"  2 1 9 ""  1 ""  <> 2540 2540 1 0 2542 2 2540 1 24.64 1371 0 1379 1371 D000  "CCD mismatch"  <> <>
  693 3 3.776905 10.348717 -6.343772 62 " " K "B" 24 0.19000 0.19000 "LYS " " CE " "    " 6 0 0 808080  "C1380"  2 1 9 ""  1 ""  <> 2541 2541 1 0 2543 2 2541 1 32.77 1372 0 1380 1372 D000  "CCD mismatch"  <> <>
  694 32 3.645615 11.243200 -7.530193 62 " " K "B" 38 -0.30000 -0.30000 "LYS " " NZ " "    " 7 1 0 2E2EFF  "N1381"  2 1 9 "%UT"  13 ""  <> 2542 2542 1 0 2544 3 2542 1 36.42 1373 0 1381 1373 D000  "CCD mismatch"  <> <>
  695 43 3.865215 7.805102 -1.842183 62 " " K "B" 21 0.30000 0.30000 "LYS " " H  " "    " 1 0 0 FFFFFF  "H2543"  -1 0 1 ""  1 ""  <> 2543 2543 1 0 2545 0 2543 <> 9.2 <> <> <> 4515 <> <> <> <>
  696 41 6.634284 8.867449 -1.856034 62 " " K "B" 21 0.06000 0.06000 "LYS " " HA " "    " 1 0 0 FFFFFF  "H2544"  -1 0 1 ""  1 ""  <> 2544 2544 1 0 2546 0 2544 <> 13.7 <> <> <> 4516 <> <> <> <>
  697 41 5.649691 8.761973 -4.217455 62 " " K "B" 21 0.06000 0.06000 "LYS " " HB3" "    " 1 0 0 FFFFFF  "H2545"  -1 0 1 ""  1 ""  <> 2545 2545 1 0 2547 0 2545 <> 13.13 <> <> <> 4517 <> <> <> <>
  698 41 6.266997 10.261213 -3.630127 62 " " K "B" 21 0.06000 0.06000 "LYS " " HB2" "    " 1 0 0 FFFFFF  "H2546"  -1 0 1 ""  1 ""  <> 2546 2546 1 0 2548 0 2546 <> 13.13 <> <> <> 4518 <> <> <> <>
  699 41 3.861798 10.993645 -3.078375 62 " " K "B" 21 0.06000 0.06000 "LYS " " HG3" "    " 1 0 0 FFFFFF  "H2547"  -1 0 1 ""  1 ""  <> 2547 2547 1 0 2549 0 2547 <> 15.05 <> <> <> 4519 <> <> <> <>
  700 41 3.397716 9.530760 -3.904388 62 " " K "B" 21 0.06000 0.06000 "LYS " " HG2" "    " 1 0 0 FFFFFF  "H2548"  -1 0 1 ""  1 ""  <> 2548 2548 1 0 2550 0 2548 <> 15.05 <> <> <> 4520 <> <> <> <>
  701 41 5.312295 11.405090 -5.314654 62 " " K "B" 21 0.06000 0.06000 "LYS " " HD3" "    " 1 0 0 FFFFFF  "H2549"  -1 0 1 ""  1 ""  <> 2549 2549 1 0 2551 0 2549 <> 24.64 <> <> <> 4521 <> <> <> <>
  702 41 3.714804 12.009127 -5.006028 62 " " K "B" 21 0.06000 0.06000 "LYS " " HD2" "    " 1 0 0 FFFFFF  "H2550"  -1 0 1 ""  1 ""  <> 2550 2550 1 0 2552 0 2550 <> 24.64 <> <> <> 4522 <> <> <> <>
  703 41 2.799234 9.909454 -6.147434 62 " " K "B" 21 0.06000 0.06000 "LYS " " HE3" "    " 1 0 0 FFFFFF  "H2551"  -1 0 1 ""  1 ""  <> 2551 2551 1 0 2553 0 2551 <> 32.77 <> <> <> 4523 <> <> <> <>
  704 41 4.452295 9.530512 -6.591418 62 " " K "B" 21 0.06000 0.06000 "LYS " " HE2" "    " 1 0 0 FFFFFF  "H2552"  -1 0 1 ""  1 ""  <> 2552 2552 1 0 2554 0 2552 <> 32.77 <> <> <> 4524 <> <> <> <>
  705 44 3.305567 10.693156 -8.309297 62 " " K "B" 21 0.33000 0.33000 "LYS " " HZ1" "    " 1 0 0 FFFFFF  "H2553"  -1 0 1 ""  1 ""  <> 2553 2553 1 0 2555 0 2553 <> 36.42 <> <> <> 4525 <> <> <> <>
  706 44 2.994961 11.989117 -7.331784 62 " " K "B" 21 0.33000 0.33000 "LYS " " HZ2" "    " 1 0 0 FFFFFF  "H2554"  -1 0 1 ""  1 ""  <> 2554 2554 1 0 2556 0 2554 <> 36.42 <> <> <> 4526 <> <> <> <>
  707 44 4.549164 11.627643 -7.766630 62 " " K "B" 21 0.33000 0.33000 "LYS " " HZ3" "    " 1 0 0 FFFFFF  "H2555"  -1 0 1 ""  1 ""  <> 2555 2555 1 0 2557 0 2555 <> 36.42 <> <> <> 4527 <> <> <> <>
  708 25 6.004506 10.981723 -0.786974 63 " " D "B" 38 -0.50000 -0.50000 "ASP " " N  " "    " 7 0 0 2E2EFF  "N1382"  2 1 9 ""  1 ""  <> 2556 2556 1 0 2558 1 2556 1 11.89 1374 0 1382 1374 D000  "CCD mismatch"  <> <>
  709 3 5.729809 12.099876 0.085420 63 " " D "B" 24 0.14000 0.14000 "ASP " " CA " "    " 6 0 0 808080  "C1383"  2 1 -70 ""  1 ""  FF2E2E  2557 2557 1 0 2559 1 2557 1 15.04 1375 0 1383 1375 D000  "CCD mismatch"  <> <>
  710 2 5.013280 13.149805 -0.744520 63 " " D "B" 24 0.50000 0.50000 "ASP " " C  " "    " 6 0 0 808080  "C1384"  2 1 9 ""  1 ""  <> 2558 2558 1 0 2560 0 2558 1 14.38 1376 0 1384 1376 D000  "CCD mismatch"  <> <>
  711 15 5.546073 13.586978 -1.767108 63 " " D "B" 70 -0.50000 -0.50000 "ASP " " O  " "    " 8 0 0 FF2E2E  "O1385"  2 1 9 ""  1 ""  <> 2559 2559 1 0 2561 0 2559 1 14.7 1377 0 1385 1377 D000  "CCD mismatch"  <> <>
  712 3 7.062216 12.623875 0.624606 63 " " D "B" 24 -0.22000 -0.22000 "ASP " " CB " "    " 6 0 0 808080  "C1386"  2 1 9 ""  1 ""  <> 2560 2560 1 0 2562 2 2560 1 15.13 1378 0 1386 1378 D000  "CCD mismatch"  <> <>
  713 2 6.960833 13.727412 1.636372 63 " " D "B" 24 0.70000 0.70000 "ASP " " CG " "    " 6 0 0 808080  "C1387"  2 1 9 "%UT"  13 ""  <> 2561 2561 1 0 2563 0 2561 1 15.28 1379 0 1387 1379 D000  "CCD mismatch"  <> <>
  714 15 6.171824 14.674850 1.416390 63 " " D "B" 70 -0.80000 -0.80000 "ASP " " OD1" "    " 8 0 0 FF2E2E  "O1388"  2 1 9 ""  1 ""  <> 2562 2562 1 0 2564 0 2562 1 16.52 1380 0 1388 1380 D000  "CCD mismatch"  <> <>
  715 18 7.670220 13.660794 2.624598 63 " " D "B" 70 -0.80000 -0.80000 "ASP " " OD2" "    " 8 -1 0 FF2E2E  "O1389"  2 1 9 ""  1 ""  <> 2563 2563 1 0 2565 0 2563 1 20.77 1381 0 1389 1381 D000  "CCD mismatch"  <> <>
  716 43 6.940677 10.915535 -1.169411 63 " " D "B" 21 0.30000 0.30000 "ASP " " H  " "    " 1 0 0 FFFFFF  "H2564"  -1 0 1 ""  1 ""  <> 2564 2564 1 0 2566 0 2564 <> 11.89 <> <> <> 4528 <> <> <> <>
  717 41 5.106094 11.777487 0.922792 63 " " D "B" 21 0.06000 0.06000 "ASP " " HA " "    " 1 0 0 FFFFFF  "H2565"  -1 0 1 ""  1 ""  <> 2565 2565 1 0 2567 0 2565 <> 15.04 <> <> <> 4529 <> <> <> <>
  718 41 7.676166 12.950614 -0.210896 63 " " D "B" 21 0.06000 0.06000 "ASP " " HB3" "    " 1 0 0 FFFFFF  "H2566"  -1 0 1 ""  1 ""  <> 2566 2566 1 0 2568 0 2566 <> 15.13 <> <> <> 4530 <> <> <> <>
  719 41 7.614196 11.783899 1.053334 63 " " D "B" 21 0.06000 0.06000 "ASP " " HB2" "    " 1 0 0 FFFFFF  "H2567"  -1 0 1 ""  1 ""  <> 2567 2567 1 0 2569 0 2567 <> 15.13 <> <> <> 4531 <> <> <> <>
  720 25 3.818851 13.549578 -0.296665 64 " " R "B" 38 -0.50000 -0.50000 "ARG " " N  " "    " 7 0 0 2E2EFF  "N1390"  0 1 9 ""  1 ""  <> 2568 2568 1 0 2570 1 2568 1 10.24 1382 0 1390 1382 D000  "CCD mismatch"  <> <>
  721 3 2.999029 14.475546 -1.057018 64 " " R "B" 24 0.14000 0.14000 "ARG " " CA " "    " 6 0 0 808080  "C1391"  0 1 -70 ""  1 ""  FF2E2E  2569 2569 1 0 2571 1 2569 1 11.81 1383 0 1391 1383 D000  "CCD mismatch"  <> <>
  722 2 3.489636 15.919726 -1.024232 64 " " R "B" 24 0.50000 0.50000 "ARG " " C  " "    " 6 0 0 808080  "C1392"  0 1 9 ""  1 ""  <> 2570 2570 1 0 2572 0 2570 1 15.55 1384 0 1392 1384 D000  "CCD mismatch"  <> <>
  723 15 3.078171 16.711541 -1.867305 64 " " R "B" 70 -0.50000 -0.50000 "ARG " " O  " "    " 8 0 0 FF2E2E  "O1393"  0 1 9 ""  1 ""  <> 2571 2571 1 0 2573 0 2571 1 18.6 1385 0 1393 1385 D000  "CCD mismatch"  <> <>
  724 3 1.551717 14.440507 -0.612395 64 " " R "B" 24 -0.12000 -0.12000 "ARG " " CB " "    " 6 0 0 808080  "C1394"  0 1 9 ""  1 ""  <> 2572 2572 1 0 2574 2 2572 1 12.16 1386 0 1394 1386 D000  "CCD mismatch"  <> <>
  725 3 0.814376 13.203442 -1.129714 64 " " R "B" 24 -0.05000 -0.05000 "ARG " " CG " "    " 6 0 0 808080  "C1395"  0 1 9 ""  1 ""  <> 2573 2573 1 0 2575 2 2573 1 14.84 1387 0 1395 1387 D000  "CCD mismatch"  <> <>
  726 3 -0.679157 13.289775 -0.880648 64 " " R "B" 24 0.19000 0.19000 "ARG " " CD " "    " 6 0 0 808080  "C1396"  0 1 9 ""  1 ""  <> 2574 2574 1 0 2576 2 2574 1 16.19 1388 0 1396 1388 D000  "CCD mismatch"  <> <>
  727 25 -0.997775 13.061501 0.523587 64 " " R "B" 38 -0.69997 -0.69997 "ARG " " NE " "    " 7 0 0 2E2EFF  "N1397"  0 1 9 ""  1 ""  <> 2575 2575 1 0 2577 1 2575 1 19.23 1389 0 1397 1389 D000  "CCD mismatch"  <> <>
  728 2 -1.780449 13.829766 1.264935 64 " " R "B" 24 0.63990 0.63990 "ARG " " CZ " "    " 6 0 0 808080  "C1398"  0 1 9 ""  1 ""  <> 2576 2576 1 0 2578 0 2576 1 17.12 1390 0 1398 1390 D000  "CCD mismatch"  <> <>
  729 25 -2.167214 15.024169 0.851466 64 " " R "B" 38 -0.79997 -0.79997 "ARG " " NH1" "    " 7 0 0 2E2EFF  "N1399"  0 1 9 ""  1 ""  <> 2577 2577 1 0 2579 2 2577 1 15.11 1391 0 1399 1391 D000  "CCD mismatch"  <> <>
  730 31 -2.181116 13.390210 2.451269 64 " " R "B" 38 -0.79997 -0.79997 "ARG " " NH2" "    " 7 1 0 2E2EFF  "N1400"  0 1 9 ""  1 ""  <> 2578 2578 1 0 2580 2 2578 1 16.37 1392 0 1400 1392 D000  "CCD mismatch"  <> <>
  731 43 3.443372 13.189502 0.571708 64 " " R "B" 21 0.30000 0.30000 "ARG " " H  " "    " 1 0 0 FFFFFF  "H2579"  -1 0 1 ""  1 ""  <> 2579 2579 1 0 2581 0 2579 <> 10.24 <> <> <> 4532 <> <> <> <>
  732 41 3.031009 14.184442 -2.109600 64 " " R "B" 21 0.06000 0.06000 "ARG " " HA " "    " 1 0 0 FFFFFF  "H2580"  -1 0 1 ""  1 ""  <> 2580 2580 1 0 2582 0 2580 <> 11.81 <> <> <> 4533 <> <> <> <>
  733 41 1.020082 15.310442 -1.003035 64 " " R "B" 21 0.06000 0.06000 "ARG " " HB3" "    " 1 0 0 FFFFFF  "H2581"  -1 0 1 ""  1 ""  <> 2581 2581 1 0 2583 0 2581 <> 12.16 <> <> <> 4534 <> <> <> <>
  734 41 1.488788 14.516933 0.473174 64 " " R "B" 21 0.06000 0.06000 "ARG " " HB2" "    " 1 0 0 FFFFFF  "H2582"  -1 0 1 ""  1 ""  <> 2582 2582 1 0 2584 0 2582 <> 12.16 <> <> <> 4535 <> <> <> <>
  735 41 1.263469 12.324471 -0.682817 64 " " R "B" 21 0.06000 0.06000 "ARG " " HG3" "    " 1 0 0 FFFFFF  "H2583"  -1 0 1 ""  1 ""  <> 2583 2583 1 0 2585 0 2583 <> 14.84 <> <> <> 4536 <> <> <> <>
  736 41 0.976482 13.092731 -2.202538 64 " " R "B" 21 0.06000 0.06000 "ARG " " HG2" "    " 1 0 0 FFFFFF  "H2584"  -1 0 1 ""  1 ""  <> 2584 2584 1 0 2586 0 2584 <> 14.84 <> <> <> 4537 <> <> <> <>
  737 41 -1.184586 12.536796 -1.485199 64 " " R "B" 21 0.06000 0.06000 "ARG " " HD3" "    " 1 0 0 FFFFFF  "H2585"  -1 0 1 ""  1 ""  <> 2585 2585 1 0 2587 0 2585 <> 16.19 <> <> <> 4538 <> <> <> <>
  738 41 -1.041576 14.235781 -1.265901 64 " " R "B" 21 0.06000 0.06000 "ARG " " HD2" "    " 1 0 0 FFFFFF  "H2586"  -1 0 1 ""  1 ""  <> 2586 2586 1 0 2588 0 2586 <> 16.19 <> <> <> 4539 <> <> <> <>
  739 43 -0.727261 12.150475 0.880582 64 " " R "B" 21 0.44000 0.44000 "ARG " " HE " "    " 1 0 0 FFFFFF  "H2587"  -1 0 1 ""  1 ""  <> 2587 2587 1 0 2589 0 2587 <> 19.23 <> <> <> 4540 <> <> <> <>
  740 43 -2.776973 15.595076 1.416161 64 " " R "B" 21 0.46000 0.46000 "ARG " "HH12" "    " 1 0 0 FFFFFF  "H2588"  -1 0 1 ""  1 ""  <> 2588 2588 1 0 2590 0 2588 <> 15.11 <> <> <> 4541 <> <> <> <>
  741 43 -1.874016 15.372729 -0.054675 64 " " R "B" 21 0.46000 0.46000 "ARG " "HH11" "    " 1 0 0 FFFFFF  "H2589"  -1 0 1 ""  1 ""  <> 2589 2589 1 0 2591 0 2589 <> 15.11 <> <> <> 4542 <> <> <> <>
  742 44 -2.791304 13.947372 3.029351 64 " " R "B" 21 0.46000 0.46000 "ARG " "HH22" "    " 1 0 0 FFFFFF  "H2590"  -1 0 1 ""  1 ""  <> 2590 2590 1 0 2592 0 2590 <> 16.37 <> <> <> 4543 <> <> <> <>
  743 44 -1.873796 12.486081 2.795572 64 " " R "B" 21 0.46000 0.46000 "ARG " "HH21" "    " 1 0 0 FFFFFF  "H2591"  -1 0 1 ""  1 ""  <> 2591 2591 1 0 2593 0 2591 <> 16.37 <> <> <> 4544 <> <> <> <>
  744 25 4.371719 16.251077 -0.078399 65 " " T "B" 38 -0.50000 -0.50000 "THR " " N  " "    " 7 0 0 2E2EFF  "N1401"  0 1 9 ""  1 ""  <> 2592 2592 1 0 2594 1 2592 1 14.37 1393 0 1401 1393 D000  "CCD mismatch"  <> <>
  745 3 4.908544 17.600445 0.012950 65 " " T "B" 24 0.14000 0.14000 "THR " " CA " "    " 6 0 0 808080  "C1402"  0 1 -70 ""  1 ""  FF2E2E  2593 2593 1 0 2595 1 2593 1 18.18 1394 0 1402 1394 D000  "CCD mismatch"  <> <>
  746 2 6.138520 17.739023 -0.882000 65 " " T "B" 24 0.50000 0.50000 "THR " " C  " "    " 6 0 0 808080  "C1403"  0 1 9 ""  1 ""  <> 2594 2594 1 0 2596 0 2594 1 15.92 1395 0 1403 1395 D000  "CCD mismatch"  <> <>
  747 15 6.231624 18.665610 -1.687209 65 " " T "B" 70 -0.50000 -0.50000 "THR " " O  " "    " 8 0 0 FF2E2E  "O1404"  0 1 9 ""  1 ""  <> 2595 2595 1 0 2597 0 2595 1 17.3 1396 0 1404 1396 D000  "CCD mismatch"  <> <>
  748 3 5.223983 17.947179 1.470073 65 " " T "B" 24 0.20500 0.20500 "THR " " CB " "    " 6 0 0 808080  "C1405"  0 1 9 ""  1 ""  <> 2596 2596 1 0 2598 1 2596 1 16.37 1397 0 1405 1397 D000  "CCD mismatch"  <> <>
  749 3 5.725525 19.375808 1.640988 65 " " T "B" 24 -0.18000 -0.18000 "THR " " CG2" "    " 6 0 0 808080  "C1406"  0 1 9 ""  1 ""  <> 2597 2597 1 0 2599 3 2597 1 22.33 1398 0 1406 1398 D000  "CCD mismatch"  <> <>
  750 16 4.035665 17.786859 2.239708 65 " " T "B" 70 -0.68300 -0.68300 "THR " " OG1" "    " 8 0 0 FF2E2E  "O1407"  0 1 9 "%UT"  13 ""  <> 2598 2598 1 0 2600 1 2598 1 21.99 1399 0 1407 1399 D000  "CCD mismatch"  <> <>
  751 43 4.745589 15.556756 0.558919 65 " " T "B" 21 0.30000 0.30000 "THR " " H  " "    " 1 0 0 FFFFFF  "H2599"  -1 0 1 ""  1 ""  <> 2599 2599 1 0 2601 0 2599 <> 14.37 <> <> <> 4545 <> <> <> <>
  752 41 4.167204 18.324819 -0.332922 65 " " T "B" 21 0.06000 0.06000 "THR " " HA " "    " 1 0 0 FFFFFF  "H2600"  -1 0 1 ""  1 ""  <> 2600 2600 1 0 2602 0 2600 <> 18.18 <> <> <> 4546 <> <> <> <>
  753 41 5.977889 17.273616 1.875621 65 " " T "B" 21 0.06000 0.06000 "THR " " HB " "    " 1 0 0 FFFFFF  "H2601"  -1 0 1 ""  1 ""  <> 2601 2601 1 0 2603 0 2601 <> 16.37 <> <> <> 4547 <> <> <> <>
  754 41 5.856591 19.615515 2.696649 65 " " T "B" 21 0.06000 0.06000 "THR " "HG21" "    " 1 0 0 FFFFFF  "H2602"  -1 0 1 ""  1 ""  <> 2602 2602 1 0 2604 0 2602 <> 22.33 <> <> <> 4548 <> <> <> <>
  755 41 6.690901 19.532308 1.159300 65 " " T "B" 21 0.06000 0.06000 "THR " "HG22" "    " 1 0 0 FFFFFF  "H2603"  -1 0 1 ""  1 ""  <> 2603 2603 1 0 2605 0 2603 <> 22.33 <> <> <> 4549 <> <> <> <>
  756 41 5.022170 20.097754 1.224532 65 " " T "B" 21 0.06000 0.06000 "THR " "HG23" "    " 1 0 0 FFFFFF  "H2604"  -1 0 1 ""  1 ""  <> 2604 2604 1 0 2606 0 2604 <> 22.33 <> <> <> 4550 <> <> <> <>
  757 42 3.896301 16.845753 2.381912 65 " " T "B" 21 0.41800 0.41800 "THR " " HG1" "    " 1 0 0 FFFFFF  "H2605"  -1 0 1 ""  1 ""  <> 2605 2605 1 0 2607 0 2605 <> 21.99 <> <> <> 4551 <> <> <> <>
  758 25 7.055230 16.777902 -0.767422 66 " " S "B" 38 -0.50000 -0.50000 "SER " " N  " "    " 7 0 0 2E2EFF  "N1408"  0 1 9 ""  1 ""  <> 2606 2606 1 0 2608 1 2606 1 13.41 1400 0 1408 1400 D000  "CCD mismatch"  <> <>
  759 3 8.329383 16.856334 -1.464727 66 " " S "B" 24 0.14000 0.14000 "SER " " CA " "    " 6 0 0 808080  "C1409"  0 1 -70 ""  1 ""  FF2E2E  2607 2607 1 0 2609 1 2607 1 15.77 1401 0 1409 1401 D000  "CCD mismatch"  <> <>
  760 2 8.324316 16.174522 -2.831593 66 " " S "B" 24 0.50000 0.50000 "SER " " C  " "    " 6 0 0 808080  "C1410"  0 1 9 ""  1 ""  <> 2608 2608 1 0 2610 0 2608 1 16.24 1402 0 1410 1402 D000  "CCD mismatch"  <> <>
  761 15 9.126658 16.519579 -3.696279 66 " " S "B" 70 -0.50000 -0.50000 "SER " " O  " "    " 8 0 0 FF2E2E  "O1411"  0 1 9 ""  1 ""  <> 2609 2609 1 0 2611 0 2609 1 14.67 1403 0 1411 1403 D000  "CCD mismatch"  <> <>
  762 3 9.426305 16.264595 -0.604572 66 " " S "B" 24 0.14500 0.14500 "SER " " CB " "    " 6 0 0 808080  "C1412"  0 1 9 ""  1 ""  <> 2610 2610 1 0 2612 2 2610 1 16.93 1404 0 1412 1404 D000  "CCD mismatch"  <> <>
  763 16 9.260886 14.869381 -0.472734 66 " " S "B" 70 -0.68300 -0.68300 "SER " " OG " "    " 8 0 0 FF2E2E  "O1413"  0 1 9 "%UT"  13 ""  <> 2611 2611 1 0 2613 1 2611 1 13.57 1405 0 1413 1405 D000  "CCD mismatch"  <> <>
  764 43 6.919192 16.010190 -0.122483 66 " " S "B" 21 0.30000 0.30000 "SER " " H  " "    " 1 0 0 FFFFFF  "H2612"  -1 0 1 ""  1 ""  <> 2612 2612 1 0 2614 0 2612 <> 13.41 <> <> <> 4552 <> <> <> <>
  765 41 8.598870 17.902383 -1.626325 66 " " S "B" 21 0.06000 0.06000 "SER " " HA " "    " 1 0 0 FFFFFF  "H2613"  -1 0 1 ""  1 ""  <> 2613 2613 1 0 2615 0 2613 <> 15.77 <> <> <> 4553 <> <> <> <>
  766 41 9.431980 16.721690 0.385775 66 " " S "B" 21 0.06000 0.06000 "SER " " HB3" "    " 1 0 0 FFFFFF  "H2614"  -1 0 1 ""  1 ""  <> 2614 2614 1 0 2616 0 2614 <> 16.93 <> <> <> 4554 <> <> <> <>
  767 41 10.406128 16.455549 -1.044759 66 " " S "B" 21 0.06000 0.06000 "SER " " HB2" "    " 1 0 0 FFFFFF  "H2615"  -1 0 1 ""  1 ""  <> 2615 2615 1 0 2617 0 2615 <> 16.93 <> <> <> 4555 <> <> <> <>
  768 42 8.724155 14.700403 0.306833 66 " " S "B" 21 0.41800 0.41800 "SER " " HG " "    " 1 0 0 FFFFFF  "H2616"  -1 0 1 ""  1 ""  <> 2616 2616 1 0 2618 0 2616 <> 13.57 <> <> <> 4556 <> <> <> <>
  769 25 7.414244 15.212697 -3.027450 67 " " G "B" 38 -0.50000 -0.50000 "GLY " " N  " "    " 7 0 0 2E2EFF  "N1414"  0 1 9 ""  1 ""  <> 2617 2617 1 0 2619 1 2617 1 13.07 1406 0 1414 1406 D000  "CCD mismatch"  <> <>
  770 3 7.440296 14.363963 -4.203553 67 " " G "B" 24 0.08000 0.08000 "GLY " " CA " "    " 6 0 0 808080  "C1415"  0 1 -70 ""  1 ""  FF2E2E  2618 2618 1 0 2620 2 2618 1 13.81 1407 0 1415 1407 D000  "CCD mismatch"  <> <>
  771 2 8.393496 13.173929 -4.103953 67 " " G "B" 24 0.50000 0.50000 "GLY " " C  " "    " 6 0 0 808080  "C1416"  0 1 9 ""  1 ""  <> 2619 2619 1 0 2621 0 2619 1 17.21 1408 0 1416 1408 D000  "CCD mismatch"  <> <>
  772 15 8.502172 12.410281 -5.054306 67 " " G "B" 70 -0.50000 -0.50000 "GLY " " O  " "    " 8 0 0 FF2E2E  "O1417"  0 1 9 ""  1 ""  <> 2620 2620 1 0 2622 0 2620 1 24.48 1409 0 1417 1409 D000  "CCD mismatch"  <> <>
  773 43 6.753330 14.972888 -2.299550 67 " " G "B" 21 0.30000 0.30000 "GLY " " H  " "    " 1 0 0 FFFFFF  "H2621"  -1 0 1 ""  1 ""  <> 2621 2621 1 0 2623 0 2621 <> 13.07 <> <> <> 4557 <> <> <> <>
  774 41 7.673263 14.939183 -5.101330 67 " " G "B" 21 0.06000 0.06000 "GLY " " HA3" "    " 1 0 0 FFFFFF  "H2622"  -1 0 1 ""  1 ""  <> 2622 2622 1 0 2624 0 2622 <> 13.81 <> <> <> 4558 <> <> <> <>
  775 41 6.433481 13.973252 -4.352708 67 " " G "B" 21 0.06000 0.06000 "GLY " " HA2" "    " 1 0 0 FFFFFF  "H2623"  -1 0 1 ""  1 ""  <> 2623 2623 1 0 2625 0 2623 <> 13.81 <> <> <> 4559 <> <> <> <>
  776 25 9.037449 13.014607 -2.943860 68 " " N "B" 38 -0.50000 -0.50000 "ASN " " N  " "    " 7 0 0 2E2EFF  "N1418"  0 1 9 ""  1 ""  <> 2624 2624 1 0 2626 1 2624 1 14.44 1410 0 1418 1410 D000  "CCD mismatch"  <> <>
  777 3 10.010603 11.957389 -2.675169 68 " " N "B" 24 0.14000 0.14000 "ASN " " CA " "    " 6 0 0 808080  "C1419"  0 1 -70 ""  1 ""  FF2E2E  2625 2625 1 0 2627 1 2625 1 21.91 1411 0 1419 1411 D000  "CCD mismatch"  <> <>
  778 2 9.349366 10.577082 -2.684693 68 " " N "B" 24 0.50000 0.50000 "ASN " " C  " "    " 6 0 0 808080  "C1420"  0 1 9 ""  1 ""  <> 2626 2626 1 0 2628 0 2626 1 15.53 1412 0 1420 1412 D000  "CCD mismatch"  <> <>
  779 15 8.471876 10.341229 -1.878713 68 " " N "B" 70 -0.50000 -0.50000 "ASN " " O  " "    " 8 0 0 FF2E2E  "O1421"  0 1 9 ""  1 ""  <> 2627 2627 1 0 2629 0 2627 1 15.98 1413 0 1421 1413 D000  "CCD mismatch"  <> <>
  780 3 10.623846 12.224562 -1.273653 68 " " N "B" 24 -0.12000 -0.12000 "ASN " " CB " "    " 6 0 0 808080  "C1422"  0 1 9 ""  1 ""  <> 2628 2628 1 0 2630 2 2628 1 21.41 1414 0 1422 1414 D000  "CCD mismatch"  <> <>
  781 2 11.675554 11.236308 -0.795069 68 " " N "B" 24 0.50000 0.50000 "ASN " " CG " "    " 6 0 0 808080  "C1423"  0 1 9 "%UT"  13 ""  <> 2629 2629 1 0 2631 0 2629 1 29.99 1415 0 1423 1415 D000  "CCD mismatch"  0.174896470722601 "No Flip" 
  782 25 11.569461 10.765243 0.454117 68 " " N "B" 38 -0.76000 -0.76000 "ASN " " ND2" "    " 7 0 0 2E2EFF  "N1424"  0 1 9 ""  1 ""  <> 2630 2630 1 0 2632 2 2630 1 25.16 1416 0 1424 1416 D000  "CCD mismatch"  <> <>
  783 15 12.600778 10.892655 -1.526517 68 " " N "B" 70 -0.50000 -0.50000 "ASN " " OD1" "    " 8 0 0 FF2E2E  "O1425"  0 1 9 ""  1 ""  <> 2631 2631 1 0 2633 0 2631 1 33.11 1417 0 1425 1417 D000  "CCD mismatch"  <> <>
  784 43 8.889607 13.681839 -2.197965 68 " " N "B" 21 0.30000 0.30000 "ASN " " H  " "    " 1 0 0 FFFFFF  "H2632"  -1 0 1 ""  1 ""  <> 2632 2632 1 0 2634 0 2632 <> 14.44 <> <> <> 4560 <> <> <> <>
  785 41 10.793408 12.020543 -3.431624 68 " " N "B" 21 0.06000 0.06000 "ASN " " HA " "    " 1 0 0 FFFFFF  "H2633"  -1 0 1 ""  1 ""  <> 2633 2633 1 0 2635 0 2633 <> 21.91 <> <> <> 4561 <> <> <> <>
  786 41 9.836042 12.275329 -0.522237 68 " " N "B" 21 0.06000 0.06000 "ASN " " HB3" "    " 1 0 0 FFFFFF  "H2634"  -1 0 1 ""  1 ""  <> 2634 2634 1 0 2636 0 2634 <> 21.41 <> <> <> 4562 <> <> <> <>
  787 41 11.108236 13.201137 -1.281360 68 " " N "B" 21 0.06000 0.06000 "ASN " " HB2" "    " 1 0 0 FFFFFF  "H2635"  -1 0 1 ""  1 ""  <> 2635 2635 1 0 2637 0 2635 <> 21.41 <> <> <> 4563 <> <> <> <>
  788 43 12.244532 10.101101 0.805434 68 " " N "B" 21 0.38000 0.38000 "ASN " "HD22" "    " 1 0 0 FFFFFF  "H2636"  -1 0 1 ""  1 ""  <> 2636 2636 1 0 2638 0 2636 <> 25.16 <> <> <> 4564 <> <> <> <>
  789 43 10.805822 11.050646 1.048968 68 " " N "B" 21 0.38000 0.38000 "ASN " "HD21" "    " 1 0 0 FFFFFF  "H2637"  -1 0 1 ""  1 ""  <> 2637 2637 1 0 2639 0 2637 <> 25.16 <> <> <> 4565 <> <> <> <>
  790 25 9.761767 9.688886 -3.598495 69 " " V "B" 38 -0.50000 -0.50000 "VAL " " N  " "    " 7 0 0 2E2EFF  "N1426"  2 1 9 ""  1 ""  <> 2638 2638 1 0 2640 1 2638 1 21.24 1418 0 1426 1418 D000  "CCD mismatch"  <> <>
  791 3 9.273901 8.317024 -3.620765 69 " " V "B" 24 0.14000 0.14000 "VAL " " CA " "    " 6 0 0 808080  "C1427"  2 1 -70 ""  1 ""  FF2E2E  2639 2639 1 0 2641 1 2639 1 16.27 1419 0 1427 1419 D000  "CCD mismatch"  <> <>
  792 2 10.173201 7.503364 -2.698364 69 " " V "B" 24 0.50000 0.50000 "VAL " " C  " "    " 6 0 0 808080  "C1428"  2 1 9 ""  1 ""  <> 2640 2640 1 0 2642 0 2640 1 21.13 1420 0 1428 1420 D000  "CCD mismatch"  <> <>
  793 15 11.371474 7.381963 -2.942909 69 " " V "B" 70 -0.50000 -0.50000 "VAL " " O  " "    " 8 0 0 FF2E2E  "O1429"  2 1 9 ""  1 ""  <> 2641 2641 1 0 2643 0 2641 1 22.04 1421 0 1429 1421 D000  "CCD mismatch"  <> <>
  794 3 9.250044 7.733818 -5.052050 69 " " V "B" 24 -0.06000 -0.06000 "VAL " " CB " "    " 6 0 0 808080  "C1430"  2 1 9 ""  1 ""  <> 2642 2642 1 0 2644 1 2642 1 14.72 1422 0 1430 1422 D000  "CCD mismatch"  <> <>
  795 3 8.836134 6.258058 -5.051229 69 " " V "B" 24 -0.18000 -0.18000 "VAL " " CG1" "    " 6 0 0 808080  "C1431"  2 1 9 ""  1 ""  <> 2643 2643 1 0 2645 3 2643 1 15.49 1423 0 1431 1423 D000  "CCD mismatch"  <> <>
  796 3 8.359244 8.555271 -5.972451 69 " " V "B" 24 -0.18000 -0.18000 "VAL " " CG2" "    " 6 0 0 808080  "C1432"  2 1 9 ""  1 ""  <> 2644 2644 1 0 2646 3 2644 1 17.97 1424 0 1432 1424 D000  "CCD mismatch"  <> <>
  797 43 10.490045 9.931667 -4.260091 69 " " V "B" 21 0.30000 0.30000 "VAL " " H  " "    " 1 0 0 FFFFFF  "H2645"  -1 0 1 ""  1 ""  <> 2645 2645 1 0 2647 0 2645 <> 21.24 <> <> <> 4566 <> <> <> <>
  798 41 8.250298 8.272638 -3.251527 69 " " V "B" 21 0.06000 0.06000 "VAL " " HA " "    " 1 0 0 FFFFFF  "H2646"  -1 0 1 ""  1 ""  <> 2646 2646 1 0 2648 0 2646 <> 16.27 <> <> <> 4567 <> <> <> <>
  799 41 10.259372 7.784255 -5.464141 69 " " V "B" 21 0.06000 0.06000 "VAL " " HB " "    " 1 0 0 FFFFFF  "H2647"  -1 0 1 ""  1 ""  <> 2647 2647 1 0 2649 0 2647 <> 14.72 <> <> <> 4568 <> <> <> <>
  800 41 8.742642 5.878802 -6.069214 69 " " V "B" 21 0.06000 0.06000 "VAL " "HG11" "    " 1 0 0 FFFFFF  "H2648"  -1 0 1 ""  1 ""  <> 2648 2648 1 0 2650 0 2648 <> 15.49 <> <> <> 4569 <> <> <> <>
  801 41 9.559634 5.616041 -4.548175 69 " " V "B" 21 0.06000 0.06000 "VAL " "HG12" "    " 1 0 0 FFFFFF  "H2649"  -1 0 1 ""  1 ""  <> 2649 2649 1 0 2651 0 2649 <> 15.49 <> <> <> 4570 <> <> <> <>
  802 41 7.870101 6.117700 -4.564058 69 " " V "B" 21 0.06000 0.06000 "VAL " "HG13" "    " 1 0 0 FFFFFF  "H2650"  -1 0 1 ""  1 ""  <> 2650 2650 1 0 2652 0 2650 <> 15.49 <> <> <> 4571 <> <> <> <>
  803 41 8.346781 8.137071 -6.979012 69 " " V "B" 21 0.06000 0.06000 "VAL " "HG21" "    " 1 0 0 FFFFFF  "H2651"  -1 0 1 ""  1 ""  <> 2651 2651 1 0 2653 0 2651 <> 17.97 <> <> <> 4572 <> <> <> <>
  804 41 7.333853 8.584932 -5.613840 69 " " V "B" 21 0.06000 0.06000 "VAL " "HG22" "    " 1 0 0 FFFFFF  "H2652"  -1 0 1 ""  1 ""  <> 2652 2652 1 0 2654 0 2652 <> 17.97 <> <> <> 4573 <> <> <> <>
  805 41 8.708105 9.584508 -6.060009 69 " " V "B" 21 0.06000 0.06000 "VAL " "HG23" "    " 1 0 0 FFFFFF  "H2653"  -1 0 1 ""  1 ""  <> 2653 2653 1 0 2655 0 2653 <> 17.97 <> <> <> 4574 <> <> <> <>
  806 25 9.595020 6.964224 -1.624001 70 " " E "B" 38 -0.50000 -0.50000 "GLU " " N  " "    " 7 0 0 2E2EFF  "N1433"  2 1 9 ""  1 ""  <> 2654 2654 1 0 2656 1 2654 1 13.39 1425 0 1433 1425 D000  "CCD mismatch"  <> <>
  807 3 10.367367 6.253882 -0.621696 70 " " E "B" 24 0.14000 0.14000 "GLU " " CA " "    " 6 0 0 808080  "C1434"  2 1 -70 ""  1 ""  FF2E2E  2655 2655 1 0 2657 1 2655 1 17.43 1426 0 1434 1426 D000  "CCD mismatch"  <> <>
  808 2 10.203278 4.735503 -0.706518 70 " " E "B" 24 0.50000 0.50000 "GLU " " C  " "    " 6 0 0 808080  "C1435"  2 1 9 ""  1 ""  <> 2656 2656 1 0 2658 0 2656 1 23.7 1427 0 1435 1427 D000  "CCD mismatch"  <> <>
  809 15 11.154676 3.997997 -0.446313 70 " " E "B" 70 -0.50000 -0.50000 "GLU " " O  " "    " 8 0 0 FF2E2E  "O1436"  2 1 9 ""  1 ""  <> 2657 2657 1 0 2659 0 2657 1 22.67 1428 0 1436 1428 D000  "CCD mismatch"  <> <>
  810 3 9.937246 6.753938 0.740548 70 " " E "B" 24 -0.12000 -0.12000 "GLU " " CB " "    " 6 0 0 808080  "C1437"  2 1 9 ""  1 ""  <> 2658 2658 1 0 2660 2 2658 1 19.3 1429 0 1437 1429 D000  "CCD mismatch"  <> <>
  811 3 10.815971 6.322816 1.877096 70 " " E "B" 24 -0.22000 -0.22000 "GLU " " CG " "    " 6 0 0 808080  "C1438"  2 1 9 ""  1 ""  <> 2659 2659 1 0 2661 2 2659 1 26.23 1430 0 1438 1430 D000  "CCD mismatch"  <> <>
  812 2 10.631154 7.215871 3.085731 70 " " E "B" 24 0.70000 0.70000 "GLU " " CD " "    " 6 0 0 808080  "C1439"  2 1 9 "%UT"  13 ""  <> 2660 2660 1 0 2662 0 2660 1 29.6 1431 0 1439 1431 D000  "CCD mismatch"  <> <>
  813 15 10.752728 8.451647 2.937582 70 " " E "B" 70 -0.80000 -0.80000 "GLU " " OE1" "    " 8 0 0 FF2E2E  "O1440"  2 1 9 ""  1 ""  <> 2661 2661 1 0 2663 0 2661 1 35.14 1432 0 1440 1432 D000  "CCD mismatch"  <> <>
  814 18 10.357519 6.678725 4.179000 70 " " E "B" 70 -0.80000 -0.80000 "GLU " " OE2" "    " 8 -1 0 FF2E2E  "O1441"  2 1 9 ""  1 ""  <> 2662 2662 1 0 2664 0 2662 1 32.35 1433 0 1441 1433 D000  "CCD mismatch"  <> <>
  815 43 8.599858 7.059605 -1.468646 70 " " E "B" 21 0.30000 0.30000 "GLU " " H  " "    " 1 0 0 FFFFFF  "H2663"  -1 0 1 ""  1 ""  <> 2663 2663 1 0 2665 0 2663 <> 13.39 <> <> <> 4575 <> <> <> <>
  816 41 11.432965 6.471022 -0.718105 70 " " E "B" 21 0.06000 0.06000 "GLU " " HA " "    " 1 0 0 FFFFFF  "H2664"  -1 0 1 ""  1 ""  <> 2664 2664 1 0 2666 0 2664 <> 17.43 <> <> <> 4576 <> <> <> <>
  817 41 8.936493 6.386436 0.958445 70 " " E "B" 21 0.06000 0.06000 "GLU " " HB3" "    " 1 0 0 FFFFFF  "H2665"  -1 0 1 ""  1 ""  <> 2665 2665 1 0 2667 0 2665 <> 19.3 <> <> <> 4577 <> <> <> <>
  818 41 9.841563 7.839442 0.676794 70 " " E "B" 21 0.06000 0.06000 "GLU " " HB2" "    " 1 0 0 FFFFFF  "H2666"  -1 0 1 ""  1 ""  <> 2666 2666 1 0 2668 0 2666 <> 19.3 <> <> <> 4578 <> <> <> <>
  819 41 11.864616 6.394955 1.585149 70 " " E "B" 21 0.06000 0.06000 "GLU " " HG3" "    " 1 0 0 FFFFFF  "H2667"  -1 0 1 ""  1 ""  <> 2667 2667 1 0 2669 0 2667 <> 26.23 <> <> <> 4579 <> <> <> <>
  820 41 10.646648 5.273742 2.120027 70 " " E "B" 21 0.06000 0.06000 "GLU " " HG2" "    " 1 0 0 FFFFFF  "H2668"  -1 0 1 ""  1 ""  <> 2668 2668 1 0 2670 0 2668 <> 26.23 <> <> <> 4580 <> <> <> <>
  821 25 8.984437 4.276417 -1.029836 71 " " D "B" 38 -0.50000 -0.50000 "ASP " " N  " "    " 7 0 0 2E2EFF  "N1442"  2 1 9 ""  1 ""  <> 2669 2669 1 0 2671 1 2669 1 13.51 1434 0 1442 1434 D000  "CCD mismatch"  <> <>
  822 3 8.728914 2.861634 -1.253790 71 " " D "B" 24 0.14000 0.14000 "ASP " " CA " "    " 6 0 0 808080  "C1443"  2 1 -70 ""  1 ""  FF2E2E  2670 2670 1 0 2672 1 2670 1 14.39 1435 0 1443 1435 D000  "CCD mismatch"  <> <>
  823 2 8.468136 2.624215 -2.738233 71 " " D "B" 24 0.50000 0.50000 "ASP " " C  " "    " 6 0 0 808080  "C1444"  2 1 9 ""  1 ""  <> 2671 2671 1 0 2673 0 2671 1 14.44 1436 0 1444 1436 D000  "CCD mismatch"  <> <>
  824 15 7.716724 3.361729 -3.368410 71 " " D "B" 70 -0.50000 -0.50000 "ASP " " O  " "    " 8 0 0 FF2E2E  "O1445"  2 1 9 ""  1 ""  <> 2672 2672 1 0 2674 0 2672 1 10.49 1437 0 1445 1437 D000  "CCD mismatch"  <> <>
  825 3 7.515854 2.321846 -0.481669 71 " " D "B" 24 -0.22000 -0.22000 "ASP " " CB " "    " 6 0 0 808080  "C1446"  2 1 9 ""  1 ""  <> 2673 2673 1 0 2675 2 2673 1 15.7 1438 0 1446 1438 D000  "CCD mismatch"  <> <>
  826 2 7.490103 2.490288 1.016832 71 " " D "B" 24 0.70000 0.70000 "ASP " " CG " "    " 6 0 0 808080  "C1447"  2 1 9 "%UT"  13 ""  <> 2674 2674 1 0 2676 0 2674 1 24.69 1439 0 1447 1439 D000  "CCD mismatch"  <> <>
  827 15 8.379765 3.162519 1.550508 71 " " D "B" 70 -0.80000 -0.80000 "ASP " " OD1" "    " 8 0 0 FF2E2E  "O1448"  2 1 9 ""  1 ""  <> 2675 2675 1 0 2677 0 2675 1 28.18 1440 0 1448 1440 D000  "CCD mismatch"  <> <>
  828 18 6.534721 1.976090 1.650597 71 " " D "B" 70 -0.80000 -0.80000 "ASP " " OD2" "    " 8 -1 0 FF2E2E  "O1449"  2 1 9 ""  1 ""  <> 2676 2676 1 0 2678 0 2676 1 28.16 1441 0 1449 1441 D000  "CCD mismatch"  <> <>
  829 43 8.226571 4.916363 -1.221397 71 " " D "B" 21 0.30000 0.30000 "ASP " " H  " "    " 1 0 0 FFFFFF  "H2677"  -1 0 1 ""  1 ""  <> 2677 2677 1 0 2679 0 2677 <> 13.51 <> <> <> 4581 <> <> <> <>
  830 41 9.580734 2.253430 -0.952503 71 " " D "B" 21 0.06000 0.06000 "ASP " " HA " "    " 1 0 0 FFFFFF  "H2678"  -1 0 1 ""  1 ""  <> 2678 2678 1 0 2680 0 2678 <> 14.39 <> <> <> 4582 <> <> <> <>
  831 41 7.406773 1.255055 -0.688261 71 " " D "B" 21 0.06000 0.06000 "ASP " " HB3" "    " 1 0 0 FFFFFF  "H2679"  -1 0 1 ""  1 ""  <> 2679 2679 1 0 2681 0 2679 <> 15.7 <> <> <> 4583 <> <> <> <>
  832 41 6.608801 2.797989 -0.853777 71 " " D "B" 21 0.06000 0.06000 "ASP " " HB2" "    " 1 0 0 FFFFFF  "H2680"  -1 0 1 ""  1 ""  <> 2680 2680 1 0 2682 0 2680 <> 15.7 <> <> <> 4584 <> <> <> <>
  833 25 9.089331 1.571593 -3.279624 72 " " D "B" 38 -0.50000 -0.50000 "ASP " " N  " "    " 7 0 0 2E2EFF  "N1450"  2 1 9 ""  1 ""  <> 2681 2681 1 0 2683 1 2681 1 10.77 1442 0 1450 1442 D000  "CCD mismatch"  <> <>
  834 3 8.898509 1.170231 -4.660979 72 " " D "B" 24 0.14000 0.14000 "ASP " " CA " "    " 6 0 0 808080  "C1451"  2 1 -70 ""  1 ""  FF2E2E  2682 2682 1 0 2684 1 2682 1 13.51 1443 0 1451 1443 D000  "CCD mismatch"  <> <>
  835 2 9.174795 -0.327580 -4.740551 72 " " D "B" 24 0.50000 0.50000 "ASP " " C  " "    " 6 0 0 808080  "C1452"  2 1 9 ""  1 ""  <> 2683 2683 1 0 2685 0 2683 1 14.54 1444 0 1452 1444 D000  "CCD mismatch"  <> <>
  836 15 10.331199 -0.734268 -4.809360 72 " " D "B" 70 -0.50000 -0.50000 "ASP " " O  " "    " 8 0 0 FF2E2E  "O1453"  2 1 9 ""  1 ""  <> 2684 2684 1 0 2686 0 2684 1 14.02 1445 0 1453 1445 D000  "CCD mismatch"  <> <>
  837 3 9.829494 1.934074 -5.609949 72 " " D "B" 24 -0.22000 -0.22000 "ASP " " CB " "    " 6 0 0 808080  "C1454"  2 1 9 ""  1 ""  <> 2685 2685 1 0 2687 2 2685 1 15.27 1446 0 1454 1446 D000  "CCD mismatch"  <> <>
  838 2 9.768066 1.469554 -7.048093 72 " " D "B" 24 0.70000 0.70000 "ASP " " CG " "    " 6 0 0 808080  "C1455"  2 1 9 "%UT"  13 ""  <> 2686 2686 1 0 2688 0 2686 1 21.76 1447 0 1455 1447 D000  "CCD mismatch"  <> <>
  839 15 8.863506 0.710085 -7.376973 72 " " D "B" 70 -0.80000 -0.80000 "ASP " " OD1" "    " 8 0 0 FF2E2E  "O1456"  2 1 9 ""  1 ""  <> 2687 2687 1 0 2689 0 2687 1 18.13 1448 0 1456 1448 D000  "CCD mismatch"  <> <>
  840 18 10.648271 1.865498 -7.843504 72 " " D "B" 70 -0.80000 -0.80000 "ASP " " OD2" "    " 8 -1 0 FF2E2E  "O1457"  2 1 9 ""  1 ""  <> 2688 2688 1 0 2690 0 2688 1 21.52 1449 0 1457 1449 D000  "CCD mismatch"  <> <>
  841 43 9.711232 0.999790 -2.720039 72 " " D "B" 21 0.30000 0.30000 "ASP " " H  " "    " 1 0 0 FFFFFF  "H2689"  -1 0 1 ""  1 ""  <> 2689 2689 1 0 2691 0 2689 <> 10.77 <> <> <> 4585 <> <> <> <>
  842 41 7.860212 1.348787 -4.950205 72 " " D "B" 21 0.06000 0.06000 "ASP " " HA " "    " 1 0 0 FFFFFF  "H2690"  -1 0 1 ""  1 ""  <> 2690 2690 1 0 2692 0 2690 <> 13.51 <> <> <> 4586 <> <> <> <>
  843 41 10.859291 1.886539 -5.250483 72 " " D "B" 21 0.06000 0.06000 "ASP " " HB3" "    " 1 0 0 FFFFFF  "H2691"  -1 0 1 ""  1 ""  <> 2691 2691 1 0 2693 0 2691 <> 15.27 <> <> <> 4587 <> <> <> <>
  844 41 9.567793 2.992955 -5.590716 72 " " D "B" 21 0.06000 0.06000 "ASP " " HB2" "    " 1 0 0 FFFFFF  "H2692"  -1 0 1 ""  1 ""  <> 2692 2692 1 0 2694 0 2692 <> 15.27 <> <> <> 4588 <> <> <> <>
  845 25 8.098837 -1.115111 -4.718636 73 " " L "B" 38 -0.50000 -0.50000 "LEU " " N  " "    " 7 0 0 2E2EFF  "N1458"  2 1 9 ""  1 ""  <> 2693 2693 1 0 2695 1 2693 1 11.9 1450 0 1458 1450 D000  "CCD mismatch"  <> <>
  846 3 8.173813 -2.557895 -4.592587 73 " " L "B" 24 0.14000 0.14000 "LEU " " CA " "    " 6 0 0 808080  "C1459"  2 1 -70 ""  1 ""  FF2E2E  2694 2694 1 0 2696 1 2694 1 10.74 1451 0 1459 1451 D000  "CCD mismatch"  <> <>
  847 2 7.515734 -3.205636 -5.800429 73 " " L "B" 24 0.50000 0.50000 "LEU " " C  " "    " 6 0 0 808080  "C1460"  2 1 9 ""  1 ""  <> 2695 2695 1 0 2697 0 2695 1 10.41 1452 0 1460 1452 D000  "CCD mismatch"  <> <>
  848 15 6.361884 -2.908965 -6.102729 73 " " L "B" 70 -0.50000 -0.50000 "LEU " " O  " "    " 8 0 0 FF2E2E  "O1461"  2 1 9 ""  1 ""  <> 2696 2696 1 0 2698 0 2696 1 12.02 1453 0 1461 1453 D000  "CCD mismatch"  <> <>
  849 3 7.453201 -2.961686 -3.321362 73 " " L "B" 24 -0.12000 -0.12000 "LEU " " CB " "    " 6 0 0 808080  "C1462"  2 1 9 ""  1 ""  <> 2697 2697 1 0 2699 2 2697 1 14.24 1454 0 1462 1454 D000  "CCD mismatch"  <> <>
  850 3 8.080209 -2.374526 -2.065380 73 " " L "B" 24 -0.06000 -0.06000 "LEU " " CG " "    " 6 0 0 808080  "C1463"  2 1 9 ""  1 ""  <> 2698 2698 1 0 2700 1 2698 1 17.47 1455 0 1463 1455 D000  "CCD mismatch"  <> <>
  851 3 7.087581 -2.280633 -0.949123 73 " " L "B" 24 -0.18000 -0.18000 "LEU " " CD1" "    " 6 0 0 808080  "C1464"  2 1 9 ""  1 ""  <> 2699 2699 1 0 2701 3 2699 1 25.78 1456 0 1464 1456 D000  "CCD mismatch"  <> <>
  852 3 9.297021 -3.185595 -1.657005 73 " " L "B" 24 -0.18000 -0.18000 "LEU " " CD2" "    " 6 0 0 808080  "C1465"  2 1 9 ""  1 ""  <> 2700 2700 1 0 2702 3 2700 1 21.06 1457 0 1465 1457 D000  "CCD mismatch"  <> <>
  853 43 7.173697 -0.705213 -4.681935 73 " " L "B" 21 0.30000 0.30000 "LEU " " H  " "    " 1 0 0 FFFFFF  "H2701"  -1 0 1 ""  1 ""  <> 2701 2701 1 0 2703 0 2701 <> 11.9 <> <> <> 4589 <> <> <> <>
  854 41 9.205481 -2.898947 -4.522326 73 " " L "B" 21 0.06000 0.06000 "LEU " " HA " "    " 1 0 0 FFFFFF  "H2702"  -1 0 1 ""  1 ""  <> 2702 2702 1 0 2704 0 2702 <> 10.74 <> <> <> 4590 <> <> <> <>
  855 41 7.374837 -4.047802 -3.240213 73 " " L "B" 21 0.06000 0.06000 "LEU " " HB3" "    " 1 0 0 FFFFFF  "H2703"  -1 0 1 ""  1 ""  <> 2703 2703 1 0 2705 0 2703 <> 14.24 <> <> <> 4591 <> <> <> <>
  856 41 6.423651 -2.610048 -3.410051 73 " " L "B" 21 0.06000 0.06000 "LEU " " HB2" "    " 1 0 0 FFFFFF  "H2704"  -1 0 1 ""  1 ""  <> 2704 2704 1 0 2706 0 2704 <> 14.24 <> <> <> 4592 <> <> <> <>
  857 41 8.403634 -1.348891 -2.236443 73 " " L "B" 21 0.06000 0.06000 "LEU " " HG " "    " 1 0 0 FFFFFF  "H2705"  -1 0 1 ""  1 ""  <> 2705 2705 1 0 2707 0 2705 <> 17.47 <> <> <> 4593 <> <> <> <>
  858 41 7.225649 -1.355239 -0.388282 73 " " L "B" 21 0.06000 0.06000 "LEU " "HD11" "    " 1 0 0 FFFFFF  "H2706"  -1 0 1 ""  1 ""  <> 2706 2706 1 0 2708 0 2706 <> 25.78 <> <> <> 4594 <> <> <> <>
  859 41 6.053229 -2.280247 -1.294812 73 " " L "B" 21 0.06000 0.06000 "LEU " "HD12" "    " 1 0 0 FFFFFF  "H2707"  -1 0 1 ""  1 ""  <> 2707 2707 1 0 2709 0 2707 <> 25.78 <> <> <> 4595 <> <> <> <>
  860 41 7.174741 -3.106924 -0.243947 73 " " L "B" 21 0.06000 0.06000 "LEU " "HD13" "    " 1 0 0 FFFFFF  "H2708"  -1 0 1 ""  1 ""  <> 2708 2708 1 0 2710 0 2708 <> 25.78 <> <> <> 4596 <> <> <> <>
  861 41 9.336477 -3.377354 -0.586878 73 " " L "B" 21 0.06000 0.06000 "LEU " "HD21" "    " 1 0 0 FFFFFF  "H2709"  -1 0 1 ""  1 ""  <> 2709 2709 1 0 2711 0 2709 <> 21.06 <> <> <> 4597 <> <> <> <>
  862 41 9.359377 -4.147864 -2.165179 73 " " L "B" 21 0.06000 0.06000 "LEU " "HD22" "    " 1 0 0 FFFFFF  "H2710"  -1 0 1 ""  1 ""  <> 2710 2710 1 0 2712 0 2710 <> 21.06 <> <> <> 4598 <> <> <> <>
  863 41 10.208458 -2.640307 -1.905234 73 " " L "B" 21 0.06000 0.06000 "LEU " "HD23" "    " 1 0 0 FFFFFF  "H2711"  -1 0 1 ""  1 ""  <> 2711 2711 1 0 2713 0 2711 <> 21.06 <> <> <> 4599 <> <> <> <>
  864 25 8.257538 -4.079631 -6.482038 74 " " I "B" 38 -0.50000 -0.50000 "ILE " " N  " "    " 7 0 0 2E2EFF  "N1466"  2 1 9 ""  1 ""  <> 2712 2712 1 0 2714 1 2712 1 10.13 1458 0 1466 1458 D000  "CCD mismatch"  <> <>
  865 3 7.717423 -4.804717 -7.617807 74 " " I "B" 24 0.14000 0.14000 "ILE " " CA " "    " 6 0 0 808080  "C1467"  2 1 -70 ""  1 ""  FF2E2E  2713 2713 1 0 2715 1 2713 1 10.13 1459 0 1467 1459 D000  "CCD mismatch"  <> <>
  866 2 7.012554 -6.044363 -7.080069 74 " " I "B" 24 0.50000 0.50000 "ILE " " C  " "    " 6 0 0 808080  "C1468"  2 1 9 ""  1 ""  <> 2714 2714 1 0 2716 0 2714 1 12.37 1460 0 1468 1460 D000  "CCD mismatch"  <> <>
  867 15 7.618576 -6.824954 -6.353113 74 " " I "B" 70 -0.50000 -0.50000 "ILE " " O  " "    " 8 0 0 FF2E2E  "O1469"  2 1 9 ""  1 ""  <> 2715 2715 1 0 2717 0 2715 1 10.87 1461 0 1469 1461 D000  "CCD mismatch"  <> <>
  868 3 8.807041 -5.131276 -8.653044 74 " " I "B" 24 -0.06000 -0.06000 "ILE " " CB " "    " 6 0 0 808080  "C1470"  2 1 9 ""  1 ""  <> 2716 2716 1 0 2718 1 2716 1 10.85 1462 0 1470 1462 D000  "CCD mismatch"  <> <>
  869 3 9.203700 -3.848785 -9.395361 74 " " I "B" 24 -0.12000 -0.12000 "ILE " " CG1" "    " 6 0 0 808080  "C1471"  2 1 9 ""  1 ""  <> 2717 2717 1 0 2719 2 2717 1 15.63 1463 0 1471 1463 D000  "CCD mismatch"  <> <>
  870 3 8.332703 -6.210727 -9.614369 74 " " I "B" 24 -0.18000 -0.18000 "ILE " " CG2" "    " 6 0 0 808080  "C1472"  2 1 9 ""  1 ""  <> 2718 2718 1 0 2720 3 2718 1 11.33 1464 0 1472 1464 D000  "CCD mismatch"  <> <>
  871 3 10.370643 -3.971728 -10.238249 74 " " I "B" 24 -0.18000 -0.18000 "ILE " " CD1" "    " 6 0 0 808080  "C1473"  2 1 9 ""  1 ""  <> 2719 2719 1 0 2721 3 2719 1 17.93 1465 0 1473 1465 D000  "CCD mismatch"  <> <>
  872 43 9.201157 -4.298777 -6.189620 74 " " I "B" 21 0.30000 0.30000 "ILE " " H  " "    " 1 0 0 FFFFFF  "H2720"  -1 0 1 ""  1 ""  <> 2720 2720 1 0 2722 0 2720 <> 10.13 <> <> <> 4600 <> <> <> <>
  873 41 6.993521 -4.172224 -8.123162 74 " " I "B" 21 0.06000 0.06000 "ILE " " HA " "    " 1 0 0 FFFFFF  "H2721"  -1 0 1 ""  1 ""  <> 2721 2721 1 0 2723 0 2721 <> 10.13 <> <> <> 4601 <> <> <> <>
  874 41 9.686332 -5.505347 -8.128527 74 " " I "B" 21 0.06000 0.06000 "ILE " " HB " "    " 1 0 0 FFFFFF  "H2722"  -1 0 1 ""  1 ""  <> 2722 2722 1 0 2724 0 2722 <> 10.85 <> <> <> 4602 <> <> <> <>
  875 41 9.380550 -3.041934 -8.683679 74 " " I "B" 21 0.06000 0.06000 "ILE " "HG13" "    " 1 0 0 FFFFFF  "H2723"  -1 0 1 ""  1 ""  <> 2723 2723 1 0 2725 0 2723 <> 15.63 <> <> <> 4603 <> <> <> <>
  876 41 8.363411 -3.513957 -10.005850 74 " " I "B" 21 0.06000 0.06000 "ILE " "HG12" "    " 1 0 0 FFFFFF  "H2724"  -1 0 1 ""  1 ""  <> 2724 2724 1 0 2726 0 2724 <> 15.63 <> <> <> 4604 <> <> <> <>
  877 41 9.067213 -6.399862 -10.394600 74 " " I "B" 21 0.06000 0.06000 "ILE " "HG21" "    " 1 0 0 FFFFFF  "H2725"  -1 0 1 ""  1 ""  <> 2725 2725 1 0 2727 0 2725 <> 11.33 <> <> <> 4605 <> <> <> <>
  878 41 8.183028 -7.178228 -9.134868 74 " " I "B" 21 0.06000 0.06000 "ILE " "HG22" "    " 1 0 0 FFFFFF  "H2726"  -1 0 1 ""  1 ""  <> 2726 2726 1 0 2728 0 2726 <> 11.33 <> <> <> 4606 <> <> <> <>
  879 41 7.402048 -5.927313 -10.107977 74 " " I "B" 21 0.06000 0.06000 "ILE " "HG23" "    " 1 0 0 FFFFFF  "H2727"  -1 0 1 ""  1 ""  <> 2727 2727 1 0 2729 0 2727 <> 11.33 <> <> <> 4607 <> <> <> <>
  880 41 10.697810 -3.000712 -10.608361 74 " " I "B" 21 0.06000 0.06000 "ILE " "HD11" "    " 1 0 0 FFFFFF  "H2728"  -1 0 1 ""  1 ""  <> 2728 2728 1 0 2730 0 2728 <> 17.93 <> <> <> 4608 <> <> <> <>
  881 41 11.201200 -4.401879 -9.683533 74 " " I "B" 21 0.06000 0.06000 "ILE " "HD12" "    " 1 0 0 FFFFFF  "H2729"  -1 0 1 ""  1 ""  <> 2729 2729 1 0 2731 0 2729 <> 17.93 <> <> <> 4609 <> <> <> <>
  882 41 10.183242 -4.601784 -11.100092 74 " " I "B" 21 0.06000 0.06000 "ILE " "HD13" "    " 1 0 0 FFFFFF  "H2730"  -1 0 1 ""  1 ""  <> 2730 2730 1 0 2732 0 2730 <> 17.93 <> <> <> 4610 <> <> <> <>
  883 25 5.719662 -6.180103 -7.418286 75 " " I "B" 38 -0.50000 -0.50000 "ILE " " N  " "    " 7 0 0 2E2EFF  "N1474"  0 1 9 ""  1 ""  <> 2731 2731 1 0 2733 1 2731 1 7.85 1466 0 1474 1466 D000  "CCD mismatch"  <> <>
  884 3 4.847096 -7.186675 -6.841154 75 " " I "B" 24 0.14000 0.14000 "ILE " " CA " "    " 6 0 0 808080  "C1475"  0 1 -70 ""  1 ""  FF2E2E  2732 2732 1 0 2734 1 2732 1 7.57 1467 0 1475 1467 D000  "CCD mismatch"  <> <>
  885 2 4.177451 -8.009027 -7.940864 75 " " I "B" 24 0.50000 0.50000 "ILE " " C  " "    " 6 0 0 808080  "C1476"  0 1 9 ""  1 ""  <> 2733 2733 1 0 2735 0 2733 1 10.85 1468 0 1476 1468 D000  "CCD mismatch"  <> <>
  886 15 3.601169 -7.448835 -8.865300 75 " " I "B" 70 -0.50000 -0.50000 "ILE " " O  " "    " 8 0 0 FF2E2E  "O1477"  0 1 9 ""  1 ""  <> 2734 2734 1 0 2736 0 2734 1 11.4 1469 0 1477 1469 D000  "CCD mismatch"  <> <>
  887 3 3.802530 -6.535097 -5.928022 75 " " I "B" 24 -0.06000 -0.06000 "ILE " " CB " "    " 6 0 0 808080  "C1478"  0 1 9 ""  1 ""  <> 2735 2735 1 0 2737 1 2735 1 11.07 1470 0 1478 1470 D000  "CCD mismatch"  <> <>
  888 3 4.488447 -5.776412 -4.779857 75 " " I "B" 24 -0.12000 -0.12000 "ILE " " CG1" "    " 6 0 0 808080  "C1479"  0 1 9 ""  1 ""  <> 2736 2736 1 0 2738 2 2736 1 13.15 1471 0 1479 1471 D000  "CCD mismatch"  <> <>
  889 3 2.776425 -7.571958 -5.380811 75 " " I "B" 24 -0.18000 -0.18000 "ILE " " CG2" "    " 6 0 0 808080  "C1480"  0 1 9 ""  1 ""  <> 2737 2737 1 0 2739 3 2737 1 11.91 1472 0 1480 1472 D000  "CCD mismatch"  <> <>
  890 3 3.549447 -5.092251 -3.886857 75 " " I "B" 24 -0.18000 -0.18000 "ILE " " CD1" "    " 6 0 0 808080  "C1481"  0 1 9 ""  1 ""  <> 2738 2738 1 0 2740 3 2738 1 20.36 1473 0 1481 1473 D000  "CCD mismatch"  <> <>
  891 43 5.286468 -5.506116 -8.037539 75 " " I "B" 21 0.30000 0.30000 "ILE " " H  " "    " 1 0 0 FFFFFF  "H2739"  -1 0 1 ""  1 ""  <> 2739 2739 1 0 2741 0 2739 <> 7.85 <> <> <> 4611 <> <> <> <>
  892 41 5.417112 -7.887416 -6.235368 75 " " I "B" 21 0.06000 0.06000 "ILE " " HA " "    " 1 0 0 FFFFFF  "H2740"  -1 0 1 ""  1 ""  <> 2740 2740 1 0 2742 0 2740 <> 7.57 <> <> <> 4612 <> <> <> <>
  893 41 3.249468 -5.803822 -6.520330 75 " " I "B" 21 0.06000 0.06000 "ILE " " HB " "    " 1 0 0 FFFFFF  "H2741"  -1 0 1 ""  1 ""  <> 2741 2741 1 0 2743 0 2741 <> 11.07 <> <> <> 4613 <> <> <> <>
  894 41 5.177632 -5.027581 -5.161477 75 " " I "B" 21 0.06000 0.06000 "ILE " "HG13" "    " 1 0 0 FFFFFF  "H2742"  -1 0 1 ""  1 ""  <> 2742 2742 1 0 2744 0 2742 <> 13.15 <> <> <> 4614 <> <> <> <>
  895 41 5.092077 -6.470700 -4.193568 75 " " I "B" 21 0.06000 0.06000 "ILE " "HG12" "    " 1 0 0 FFFFFF  "H2743"  -1 0 1 ""  1 ""  <> 2743 2743 1 0 2745 0 2743 <> 13.15 <> <> <> 4615 <> <> <> <>
  896 41 2.011236 -7.096568 -4.769829 75 " " I "B" 21 0.06000 0.06000 "ILE " "HG21" "    " 1 0 0 FFFFFF  "H2744"  -1 0 1 ""  1 ""  <> 2744 2744 1 0 2746 0 2744 <> 11.91 <> <> <> 4616 <> <> <> <>
  897 41 2.231231 -8.094758 -6.165000 75 " " I "B" 21 0.06000 0.06000 "ILE " "HG22" "    " 1 0 0 FFFFFF  "H2745"  -1 0 1 ""  1 ""  <> 2745 2745 1 0 2747 0 2745 <> 11.91 <> <> <> 4617 <> <> <> <>
  898 41 3.277574 -8.305917 -4.755587 75 " " I "B" 21 0.06000 0.06000 "ILE " "HG23" "    " 1 0 0 FFFFFF  "H2746"  -1 0 1 ""  1 ""  <> 2746 2746 1 0 2748 0 2746 <> 11.91 <> <> <> 4618 <> <> <> <>
  899 41 4.066689 -4.348409 -3.282304 75 " " I "B" 21 0.06000 0.06000 "ILE " "HD11" "    " 1 0 0 FFFFFF  "H2747"  -1 0 1 ""  1 ""  <> 2747 2747 1 0 2749 0 2747 <> 20.36 <> <> <> 4619 <> <> <> <>
  900 41 2.760640 -4.595632 -4.446350 75 " " I "B" 21 0.06000 0.06000 "ILE " "HD12" "    " 1 0 0 FFFFFF  "H2748"  -1 0 1 ""  1 ""  <> 2748 2748 1 0 2750 0 2748 <> 20.36 <> <> <> 4620 <> <> <> <>
  901 41 3.071242 -5.775838 -3.191137 75 " " I "B" 21 0.06000 0.06000 "ILE " "HD13" "    " 1 0 0 FFFFFF  "H2749"  -1 0 1 ""  1 ""  <> 2749 2749 1 0 2751 0 2749 <> 20.36 <> <> <> 4621 <> <> <> <>
  902 25 4.244807 -9.335406 -7.802576 76 " " F "B" 38 -0.50000 -0.50000 "PHE " " N  " "    " 7 0 0 2E2EFF  "N1482"  0 1 9 ""  1 ""  <> 2750 2750 1 0 2752 1 2750 1 9.46 1474 0 1482 1474 D000  "CCD mismatch"  <> <>
  903 3 3.618209 -10.247274 -8.746379 76 " " F "B" 24 0.14000 0.14000 "PHE " " CA " "    " 6 0 0 808080  "C1483"  0 1 -70 ""  1 ""  FF2E2E  2751 2751 1 0 2753 1 2751 1 11.18 1475 0 1483 1475 D000  "CCD mismatch"  <> <>
  904 2 2.374909 -10.858515 -8.110780 76 " " F "B" 24 0.50000 0.50000 "PHE " " C  " "    " 6 0 0 808080  "C1484"  0 1 9 ""  1 ""  <> 2752 2752 1 0 2754 0 2752 1 12.31 1476 0 1484 1476 D000  "CCD mismatch"  <> <>
  905 15 2.217488 -10.846148 -6.885939 76 " " F "B" 70 -0.50000 -0.50000 "PHE " " O  " "    " 8 0 0 FF2E2E  "O1485"  0 1 9 ""  1 ""  <> 2753 2753 1 0 2755 0 2753 1 11.67 1477 0 1485 1477 D000  "CCD mismatch"  <> <>
  906 3 4.607288 -11.350636 -9.151536 76 " " F "B" 24 -0.00500 -0.00500 "PHE " " CB " "    " 6 0 0 808080  "C1486"  0 1 9 ""  1 ""  <> 2754 2754 1 0 2756 2 2754 1 12.52 1478 0 1486 1478 D000  "CCD mismatch"  <> <>
  907 2 5.804048 -10.863792 -9.913059 76 " " F "B" 24 -0.11500 -0.11500 "PHE " " CG " "    " 6 0 0 808080  "C1487"  0 1 9 ""  1 ""  <> 2755 2755 1 0 2757 0 2755 1 12.43 1479 0 1487 1479 D000  "CCD mismatch"  <> <>
  908 2 5.721256 -10.583897 -11.268474 76 " " F "B" 24 -0.11500 -0.11500 "PHE " " CD1" "    " 6 0 0 808080  "C1488"  0 1 9 ""  1 ""  <> 2756 2756 1 0 2758 1 2756 1 12.08 1480 0 1488 1480 D000  "CCD mismatch"  <> <>
  909 2 7.018670 -10.679399 -9.279303 76 " " F "B" 24 -0.11500 -0.11500 "PHE " " CD2" "    " 6 0 0 808080  "C1489"  0 1 9 ""  1 ""  <> 2757 2757 1 0 2759 1 2757 1 13.76 1481 0 1489 1481 D000  "CCD mismatch"  <> <>
  910 2 6.830328 -10.129564 -11.968617 76 " " F "B" 24 -0.11500 -0.11500 "PHE " " CE1" "    " 6 0 0 808080  "C1490"  0 1 9 ""  1 ""  <> 2758 2758 1 0 2760 1 2758 1 12.14 1482 0 1490 1482 D000  "CCD mismatch"  <> <>
  911 2 8.128724 -10.211776 -9.987410 76 " " F "B" 24 -0.11500 -0.11500 "PHE " " CE2" "    " 6 0 0 808080  "C1491"  0 1 9 ""  1 ""  <> 2759 2759 1 0 2761 1 2759 1 11.16 1483 0 1491 1483 D000  "CCD mismatch"  <> <>
  912 2 8.031071 -9.957942 -11.323103 76 " " F "B" 24 -0.11500 -0.11500 "PHE " " CZ " "    " 6 0 0 808080  "C1492"  0 1 9 ""  1 ""  <> 2760 2760 1 0 2762 1 2760 1 12.73 1484 0 1492 1484 D000  "CCD mismatch"  <> <>
  913 43 4.728177 -9.760785 -7.018301 76 " " F "B" 21 0.30000 0.30000 "PHE " " H  " "    " 1 0 0 FFFFFF  "H2761"  -1 0 1 ""  1 ""  <> 2761 2761 1 0 2763 0 2761 <> 9.46 <> <> <> 4622 <> <> <> <>
  914 41 3.336957 -9.715012 -9.652306 76 " " F "B" 21 0.06000 0.06000 "PHE " " HA " "    " 1 0 0 FFFFFF  "H2762"  -1 0 1 ""  1 ""  <> 2762 2762 1 0 2764 0 2762 <> 11.18 <> <> <> 4623 <> <> <> <>
  915 41 4.107633 -12.104730 -9.754103 76 " " F "B" 21 0.06000 0.06000 "PHE " " HB3" "    " 1 0 0 FFFFFF  "H2763"  -1 0 1 ""  1 ""  <> 2763 2763 1 0 2765 0 2763 <> 12.52 <> <> <> 4624 <> <> <> <>
  916 41 4.947760 -11.880719 -8.265928 76 " " F "B" 21 0.06000 0.06000 "PHE " " HB2" "    " 1 0 0 FFFFFF  "H2764"  -1 0 1 ""  1 ""  <> 2764 2764 1 0 2766 0 2764 <> 12.52 <> <> <> 4625 <> <> <> <>
  917 41 4.783462 -10.711824 -11.783167 76 " " F "B" 21 0.11500 0.11500 "PHE " " HD1" "    " 1 0 0 FFFFFF  "H2765"  -1 0 1 ""  1 ""  <> 2765 2765 1 0 2767 0 2765 <> 12.08 <> <> <> 4626 <> <> <> <>
  918 41 7.112943 -10.878776 -8.221930 76 " " F "B" 21 0.11500 0.11500 "PHE " " HD2" "    " 1 0 0 FFFFFF  "H2766"  -1 0 1 ""  1 ""  <> 2766 2766 1 0 2768 0 2766 <> 13.76 <> <> <> 4627 <> <> <> <>
  919 41 6.750276 -9.913667 -13.023342 76 " " F "B" 21 0.11500 0.11500 "PHE " " HE1" "    " 1 0 0 FFFFFF  "H2767"  -1 0 1 ""  1 ""  <> 2767 2767 1 0 2769 0 2767 <> 12.14 <> <> <> 4628 <> <> <> <>
  920 41 9.065172 -10.054589 -9.481168 76 " " F "B" 21 0.11500 0.11500 "PHE " " HE2" "    " 1 0 0 FFFFFF  "H2768"  -1 0 1 ""  1 ""  <> 2768 2768 1 0 2770 0 2768 <> 11.16 <> <> <> 4629 <> <> <> <>
  921 41 8.892096 -9.603642 -11.870827 76 " " F "B" 21 0.11500 0.11500 "PHE " " HZ " "    " 1 0 0 FFFFFF  "H2769"  -1 0 1 ""  1 ""  <> 2769 2769 1 0 2771 0 2769 <> 12.73 <> <> <> 4630 <> <> <> <>
  922 25 1.447153 -11.427923 -8.910269 77 " " P "B" 38 -0.14000 -0.14000 "PRO " " N  " "    " 7 0 0 2E2EFF  "N1493"  0 1 9 ""  1 ""  <> 2770 2770 1 0 2772 0 2770 1 11.07 1485 0 1493 1485 D000  "CCD mismatch"  <> <>
  923 3 0.237446 -12.028537 -8.349853 77 " " P "B" 24 0.01000 0.01000 "PRO " " CA " "    " 6 0 0 808080  "C1494"  0 1 -70 ""  1 ""  FF2E2E  2771 2771 1 0 2773 1 2771 1 13.98 1486 0 1494 1486 D000  "CCD mismatch"  <> <>
  924 2 0.582826 -13.110133 -7.332615 77 " " P "B" 24 0.50000 0.50000 "PRO " " C  " "    " 6 0 0 808080  "C1495"  0 1 9 ""  1 ""  <> 2772 2772 1 0 2774 0 2772 1 15.86 1487 0 1495 1487 D000  "CCD mismatch"  <> <>
  925 15 1.502438 -13.897415 -7.565837 77 " " P "B" 70 -0.50000 -0.50000 "PRO " " O  " "    " 8 0 0 FF2E2E  "O1496"  0 1 9 ""  1 ""  <> 2773 2773 1 0 2775 0 2773 1 11.86 1488 0 1496 1488 D000  "CCD mismatch"  <> <>
  926 3 -0.497477 -12.544155 -9.610008 77 " " P "B" 24 -0.12000 -0.12000 "PRO " " CB " "    " 6 0 0 808080  "C1497"  0 1 9 ""  1 ""  <> 2774 2774 1 0 2776 2 2774 1 13.91 1489 0 1497 1489 D000  "CCD mismatch"  <> <>
  927 3 0.003818 -11.674259 -10.708598 77 " " P "B" 24 -0.12000 -0.12000 "PRO " " CG " "    " 6 0 0 808080  "C1498"  0 1 9 ""  1 ""  <> 2775 2775 1 0 2777 2 2775 1 18.27 1490 0 1498 1490 D000  "CCD mismatch"  <> <>
  928 3 1.467753 -11.482540 -10.386468 77 " " P "B" 24 -0.05000 -0.05000 "PRO " " CD " "    " 6 0 0 808080  "C1499"  0 1 9 ""  1 ""  <> 2776 2776 1 0 2778 2 2776 1 13.89 1491 0 1499 1491 D000  "CCD mismatch"  <> <>
  929 41 -0.338865 -11.244140 -7.867220 77 " " P "B" 21 0.06000 0.06000 "PRO " " HA " "    " 1 0 0 FFFFFF  "H2777"  -1 0 1 ""  1 ""  <> 2777 2777 1 0 2779 0 2777 <> 13.98 <> <> <> 4631 <> <> <> <>
  930 41 -1.581672 -12.502181 -9.511049 77 " " P "B" 21 0.06000 0.06000 "PRO " " HB3" "    " 1 0 0 FFFFFF  "H2778"  -1 0 1 ""  1 ""  <> 2778 2778 1 0 2780 0 2778 <> 13.91 <> <> <> 4632 <> <> <> <>
  931 41 -0.226295 -13.580598 -9.816651 77 " " P "B" 21 0.06000 0.06000 "PRO " " HB2" "    " 1 0 0 FFFFFF  "H2779"  -1 0 1 ""  1 ""  <> 2779 2779 1 0 2781 0 2779 <> 13.91 <> <> <> 4633 <> <> <> <>
  932 41 -0.507503 -10.710602 -10.669050 77 " " P "B" 21 0.06000 0.06000 "PRO " " HG3" "    " 1 0 0 FFFFFF  "H2780"  -1 0 1 ""  1 ""  <> 2780 2780 1 0 2782 0 2780 <> 18.27 <> <> <> 4634 <> <> <> <>
  933 41 -0.161908 -12.093771 -11.700832 77 " " P "B" 21 0.06000 0.06000 "PRO " " HG2" "    " 1 0 0 FFFFFF  "H2781"  -1 0 1 ""  1 ""  <> 2781 2781 1 0 2783 0 2781 <> 18.27 <> <> <> 4635 <> <> <> <>
  934 41 2.045969 -12.347990 -10.712235 77 " " P "B" 21 0.06000 0.06000 "PRO " " HD2" "    " 1 0 0 FFFFFF  "H2782"  -1 0 1 ""  1 ""  <> 2782 2782 1 0 2784 0 2782 <> 13.89 <> <> <> 4636 <> <> <> <>
  935 41 1.853172 -10.596839 -10.885643 77 " " P "B" 21 0.06000 0.06000 "PRO " " HD3" "    " 1 0 0 FFFFFF  "H2783"  -1 0 1 ""  1 ""  <> 2783 2783 1 0 2785 0 2783 <> 13.89 <> <> <> 4637 <> <> <> <>
  936 25 -0.150942 -13.102184 -6.211076 78 " " D "B" 38 -0.50000 -0.50000 "ASP " " N  " "    " 7 0 0 2E2EFF  "N1500"  0 1 9 ""  1 ""  <> 2784 2784 1 0 2786 1 2784 1 12.88 1492 0 1500 1492 D000  "CCD mismatch"  <> <>
  937 3 0.029667 -13.972025 -5.053296 78 " " D "B" 24 0.14000 0.14000 "ASP " " CA " "    " 6 0 0 808080  "C1501"  0 1 -70 ""  1 ""  FF2E2E  2785 2785 1 0 2787 1 2785 1 13.51 1493 0 1501 1493 D000  "CCD mismatch"  <> <>
  938 2 1.156526 -13.616873 -4.082013 78 " " D "B" 24 0.50000 0.50000 "ASP " " C  " "    " 6 0 0 808080  "C1502"  0 1 9 ""  1 ""  <> 2786 2786 1 0 2788 0 2786 1 13.25 1494 0 1502 1494 D000  "CCD mismatch"  <> <>
  939 15 1.298639 -14.267035 -3.054240 78 " " D "B" 70 -0.50000 -0.50000 "ASP " " O  " "    " 8 0 0 FF2E2E  "O1503"  0 1 9 ""  1 ""  <> 2787 2787 1 0 2789 0 2787 1 14.17 1495 0 1503 1495 D000  "CCD mismatch"  <> <>
  940 3 0.194657 -15.464470 -5.475277 78 " " D "B" 24 -0.22000 -0.22000 "ASP " " CB " "    " 6 0 0 808080  "C1504"  0 1 9 ""  1 ""  <> 2788 2788 1 0 2790 2 2788 1 14.61 1496 0 1504 1496 D000  "CCD mismatch"  <> <>
  941 2 -0.147122 -16.476115 -4.380718 78 " " D "B" 24 0.70000 0.70000 "ASP " " CG " "    " 6 0 0 808080  "C1505"  0 1 9 "%UT"  13 ""  <> 2789 2789 1 0 2791 0 2789 1 21.89 1497 0 1505 1497 D000  "CCD mismatch"  <> <>
  942 15 -1.185659 -16.294517 -3.707642 78 " " D "B" 70 -0.80000 -0.80000 "ASP " " OD1" "    " 8 0 0 FF2E2E  "O1506"  0 1 9 ""  1 ""  <> 2790 2790 1 0 2792 0 2790 1 21.73 1498 0 1506 1498 D000  "CCD mismatch"  <> <>
  943 18 0.640547 -17.432016 -4.182056 78 " " D "B" 70 -0.80000 -0.80000 "ASP " " OD2" "    " 8 -1 0 FF2E2E  "O1507"  0 1 9 ""  1 ""  <> 2791 2791 1 0 2793 0 2791 1 20.72 1499 0 1507 1499 D000  "CCD mismatch"  <> <>
  944 43 -0.874090 -12.401659 -6.107902 78 " " D "B" 21 0.30000 0.30000 "ASP " " H  " "    " 1 0 0 FFFFFF  "H2792"  -1 0 1 ""  1 ""  <> 2792 2792 1 0 2794 0 2792 <> 12.88 <> <> <> 4638 <> <> <> <>
  945 41 -0.886399 -13.844377 -4.482566 78 " " D "B" 21 0.06000 0.06000 "ASP " " HA " "    " 1 0 0 FFFFFF  "H2793"  -1 0 1 ""  1 ""  <> 2793 2793 1 0 2795 0 2793 <> 13.51 <> <> <> 4639 <> <> <> <>
  946 41 1.212789 -15.653314 -5.821338 78 " " D "B" 21 0.06000 0.06000 "ASP " " HB3" "    " 1 0 0 FFFFFF  "H2794"  -1 0 1 ""  1 ""  <> 2794 2794 1 0 2796 0 2794 <> 14.61 <> <> <> 4640 <> <> <> <>
  947 41 -0.445482 -15.681991 -6.331565 78 " " D "B" 21 0.06000 0.06000 "ASP " " HB2" "    " 1 0 0 FFFFFF  "H2795"  -1 0 1 ""  1 ""  <> 2795 2795 1 0 2797 0 2795 <> 14.61 <> <> <> 4641 <> <> <> <>
  948 25 1.961062 -12.592964 -4.384086 79 " " D "B" 38 -0.50000 -0.50000 "ASP " " N  " "    " 7 0 0 2E2EFF  "N1508"  0 1 9 ""  1 ""  <> 2796 2796 1 0 2798 1 2796 1 11.37 1500 0 1508 1500 D000  "CCD mismatch"  <> <>
  949 3 3.012921 -12.187582 -3.464803 79 " " D "B" 24 0.14000 0.14000 "ASP " " CA " "    " 6 0 0 808080  "C1509"  0 1 -70 ""  1 ""  FF2E2E  2797 2797 1 0 2799 1 2797 1 8.98 1501 0 1509 1501 D000  "CCD mismatch"  <> <>
  950 2 2.474652 -11.555806 -2.184265 79 " " D "B" 24 0.50000 0.50000 "ASP " " C  " "    " 6 0 0 808080  "C1510"  0 1 9 ""  1 ""  <> 2798 2798 1 0 2800 0 2798 1 12.03 1502 0 1510 1502 D000  "CCD mismatch"  <> <>
  951 15 3.088898 -11.689893 -1.131757 79 " " D "B" 70 -0.50000 -0.50000 "ASP " " O  " "    " 8 0 0 FF2E2E  "O1511"  0 1 9 ""  1 ""  <> 2799 2799 1 0 2801 0 2799 1 10.54 1503 0 1511 1503 D000  "CCD mismatch"  <> <>
  952 3 3.944426 -11.186171 -4.106815 79 " " D "B" 24 -0.22000 -0.22000 "ASP " " CB " "    " 6 0 0 808080  "C1512"  0 1 9 ""  1 ""  <> 2800 2800 1 0 2802 2 2800 1 11.12 1504 0 1512 1504 D000  "CCD mismatch"  <> <>
  953 2 4.947184 -11.757031 -5.095329 79 " " D "B" 24 0.70000 0.70000 "ASP " " CG " "    " 6 0 0 808080  "C1513"  0 1 9 "%UT"  13 ""  <> 2801 2801 1 0 2803 0 2801 1 14.8 1505 0 1513 1505 D000  "CCD mismatch"  <> <>
  954 15 5.107420 -12.991542 -5.128802 79 " " D "B" 70 -0.80000 -0.80000 "ASP " " OD1" "    " 8 0 0 FF2E2E  "O1514"  0 1 9 ""  1 ""  <> 2802 2802 1 0 2804 0 2802 1 13.73 1506 0 1514 1506 D000  "CCD mismatch"  <> <>
  955 18 5.582855 -10.947396 -5.835671 79 " " D "B" 70 -0.80000 -0.80000 "ASP " " OD2" "    " 8 -1 0 FF2E2E  "O1515"  0 1 9 ""  1 ""  <> 2803 2803 1 0 2805 0 2803 1 13.09 1507 0 1515 1507 D000  "CCD mismatch"  <> <>
  956 43 1.858974 -12.075237 -5.246949 79 " " D "B" 21 0.30000 0.30000 "ASP " " H  " "    " 1 0 0 FFFFFF  "H2804"  -1 0 1 ""  1 ""  <> 2804 2804 1 0 2806 0 2804 <> 11.37 <> <> <> 4642 <> <> <> <>
  957 41 3.568198 -13.070873 -3.139593 79 " " D "B" 21 0.06000 0.06000 "ASP " " HA " "    " 1 0 0 FFFFFF  "H2805"  -1 0 1 ""  1 ""  <> 2805 2805 1 0 2807 0 2805 <> 8.98 <> <> <> 4643 <> <> <> <>
  958 41 4.515216 -10.632588 -3.357839 79 " " D "B" 21 0.06000 0.06000 "ASP " " HB3" "    " 1 0 0 FFFFFF  "H2806"  -1 0 1 ""  1 ""  <> 2806 2806 1 0 2808 0 2806 <> 11.12 <> <> <> 4644 <> <> <> <>
  959 41 3.348351 -10.446152 -4.634050 79 " " D "B" 21 0.06000 0.06000 "ASP " " HB2" "    " 1 0 0 FFFFFF  "H2807"  -1 0 1 ""  1 ""  <> 2807 2807 1 0 2809 0 2807 <> 11.12 <> <> <> 4645 <> <> <> <>
  960 25 1.339517 -10.851938 -2.297996 80 " " C "B" 38 -0.50000 -0.50000 "CYS " " N  " "    " 7 0 0 2E2EFF  "N1516"  2 1 9 ""  1 ""  <> 2808 2808 1 0 2810 1 2808 1 9.14 1508 0 1516 1508 D000  "CCD mismatch"  <> <>
  961 3 0.909931 -9.886847 -1.301824 80 " " C "B" 24 0.14000 0.14000 "CYS " " CA " "    " 6 0 0 808080  "C1517"  2 1 -70 ""  1 ""  FF2E2E  2809 2809 1 0 2811 1 2809 1 10.72 1509 0 1517 1509 D000  "CCD mismatch"  <> <>
  962 2 -0.596761 -9.969586 -1.099441 80 " " C "B" 24 0.50000 0.50000 "CYS " " C  " "    " 6 0 0 808080  "C1518"  2 1 9 ""  1 ""  <> 2810 2810 1 0 2812 0 2810 1 9.14 1510 0 1518 1510 D000  "CCD mismatch"  <> <>
  963 15 -1.324412 -10.351994 -2.019138 80 " " C "B" 70 -0.50000 -0.50000 "CYS " " O  " "    " 8 0 0 FF2E2E  "O1519"  2 1 9 ""  1 ""  <> 2811 2811 1 0 2813 0 2811 1 9.49 1511 0 1519 1511 D000  "CCD mismatch"  <> <>
  964 3 1.274780 -8.450890 -1.717522 80 " " C "B" 24 0.02000 0.02000 "CYS " " CB " "    " 6 0 0 808080  "C1520"  2 1 9 ""  1 ""  <> 2812 2812 1 0 2814 2 2812 1 13.36 1512 0 1520 1512 D000  "CCD mismatch"  <> <>
  965 49 3.039037 -8.105783 -1.689036 80 " " C "B" 143 -0.33500 -0.33500 "CYS " " SG " "    " 16 0 0 FFFF6B  "S1521"  2 1 9 "%UT"  13 ""  <> 2813 2813 1 0 2815 1 2813 1 17.27 1513 0 1521 1513 D000  "CCD mismatch"  <> <>
  966 43 0.875405 -10.790396 -3.195755 80 " " C "B" 21 0.30000 0.30000 "CYS " " H  " "    " 1 0 0 FFFFFF  "H2814"  -1 0 1 ""  1 ""  <> 2814 2814 1 0 2816 0 2814 <> 9.14 <> <> <> 4646 <> <> <> <>
  967 41 1.385933 -10.161381 -0.378802 80 " " C "B" 21 0.06000 0.06000 "CYS " " HA " "    " 1 0 0 FFFFFF  "H2815"  -1 0 1 ""  1 ""  <> 2815 2815 1 0 2817 0 2815 <> 10.72 <> <> <> 4647 <> <> <> <>
  968 41 0.817943 -7.737586 -1.032592 80 " " C "B" 21 0.08000 0.08000 "CYS " " HB3" "    " 1 0 0 FFFFFF  "H2816"  -1 0 1 ""  1 ""  <> 2816 2816 1 0 2818 0 2816 <> 13.36 <> <> <> 4648 <> <> <> <>
  969 41 0.885744 -8.210369 -2.706082 80 " " C "B" 21 0.08000 0.08000 "CYS " " HB2" "    " 1 0 0 FFFFFF  "H2817"  -1 0 1 ""  1 ""  <> 2817 2817 1 0 2819 0 2817 <> 13.36 <> <> <> 4649 <> <> <> <>
  970 41 3.179916 -8.187057 -0.362867 80 " " C "B" 21 0.15500 0.15500 "CYS " " HG " "    " 1 0 0 FFFFFF  "H2818"  -1 0 1 ""  1 ""  <> 2818 2818 1 0 2820 0 2818 <> 17.27 <> <> <> 4650 <> <> <> <>
  971 25 -1.020971 -9.483336 0.069980 81 " " E "B" 38 -0.50000 -0.50000 "GLU " " N  " "    " 7 0 0 2E2EFF  "N1522"  2 1 9 ""  1 ""  <> 2819 2819 1 0 2821 1 2819 1 9.68 1514 0 1522 1514 D000  "CCD mismatch"  <> <>
  972 3 -2.390838 -9.091969 0.351714 81 " " E "B" 24 0.14000 0.14000 "GLU " " CA " "    " 6 0 0 808080  "C1523"  2 1 -70 ""  1 ""  FF2E2E  2820 2820 1 0 2822 1 2820 1 9.26 1515 0 1523 1515 D000  "CCD mismatch"  <> <>
  973 2 -2.379434 -7.708294 0.994905 81 " " E "B" 24 0.50000 0.50000 "GLU " " C  " "    " 6 0 0 808080  "C1524"  2 1 9 ""  1 ""  <> 2821 2821 1 0 2823 0 2821 1 11.23 1516 0 1524 1516 D000  "CCD mismatch"  <> <>
  974 15 -1.467358 -7.381557 1.745756 81 " " E "B" 70 -0.50000 -0.50000 "GLU " " O  " "    " 8 0 0 FF2E2E  "O1525"  2 1 9 ""  1 ""  <> 2822 2822 1 0 2824 0 2822 1 12.77 1517 0 1525 1517 D000  "CCD mismatch"  <> <>
  975 3 -3.072023 -10.072781 1.308084 81 " " E "B" 24 -0.12000 -0.12000 "GLU " " CB " "    " 6 0 0 808080  "C1526"  2 1 9 ""  1 ""  <> 2823 2823 1 0 2825 2 2823 1 12.92 1518 0 1526 1518 D000  "CCD mismatch"  <> <>
  976 3 -3.107232 -11.503911 0.829503 81 " " E "B" 24 -0.22000 -0.22000 "GLU " " CG " "    " 6 0 0 808080  "C1527"  2 1 9 ""  1 ""  <> 2824 2824 1 0 2826 2 2824 1 18.86 1519 0 1527 1519 D000  "CCD mismatch"  <> <>
  977 2 -3.759643 -12.396257 1.861325 81 " " E "B" 24 0.70000 0.70000 "GLU " " CD " "    " 6 0 0 808080  "C1528"  2 1 9 "%UT"  13 ""  <> 2825 2825 1 0 2827 0 2825 1 28.81 1520 0 1528 1520 D000  "CCD mismatch"  <> <>
  978 15 -3.107934 -12.655897 2.894907 81 " " E "B" 70 -0.80000 -0.80000 "GLU " " OE1" "    " 8 0 0 FF2E2E  "O1529"  2 1 9 ""  1 ""  <> 2826 2826 1 0 2828 0 2826 1 24.94 1521 0 1529 1521 D000  "CCD mismatch"  <> <>
  979 18 -4.932567 -12.791787 1.666172 81 " " E "B" 70 -0.80000 -0.80000 "GLU " " OE2" "    " 8 -1 0 FF2E2E  "O1530"  2 1 9 ""  1 ""  <> 2827 2827 1 0 2829 0 2827 1 27.85 1522 0 1530 1522 D000  "CCD mismatch"  <> <>
  980 43 -0.338097 -9.205409 0.763207 81 " " E "B" 21 0.30000 0.30000 "GLU " " H  " "    " 1 0 0 FFFFFF  "H2828"  -1 0 1 ""  1 ""  <> 2828 2828 1 0 2830 0 2828 <> 9.68 <> <> <> 4651 <> <> <> <>
  981 41 -2.969237 -9.034880 -0.573182 81 " " E "B" 21 0.06000 0.06000 "GLU " " HA " "    " 1 0 0 FFFFFF  "H2829"  -1 0 1 ""  1 ""  <> 2829 2829 1 0 2831 0 2829 <> 9.26 <> <> <> 4652 <> <> <> <>
  982 41 -4.094123 -9.735970 1.490779 81 " " E "B" 21 0.06000 0.06000 "GLU " " HB3" "    " 1 0 0 FFFFFF  "H2830"  -1 0 1 ""  1 ""  <> 2830 2830 1 0 2832 0 2830 <> 12.92 <> <> <> 4653 <> <> <> <>
  983 41 -2.570170 -10.025865 2.277346 81 " " E "B" 21 0.06000 0.06000 "GLU " " HB2" "    " 1 0 0 FFFFFF  "H2831"  -1 0 1 ""  1 ""  <> 2831 2831 1 0 2833 0 2831 <> 12.92 <> <> <> 4654 <> <> <> <>
  984 41 -2.092276 -11.871780 0.674514 81 " " E "B" 21 0.06000 0.06000 "GLU " " HG3" "    " 1 0 0 FFFFFF  "H2832"  -1 0 1 ""  1 ""  <> 2832 2832 1 0 2834 0 2832 <> 18.86 <> <> <> 4655 <> <> <> <>
  985 41 -3.592074 -11.600429 -0.138198 81 " " E "B" 21 0.06000 0.06000 "GLU " " HG2" "    " 1 0 0 FFFFFF  "H2833"  -1 0 1 ""  1 ""  <> 2833 2833 1 0 2835 0 2833 <> 18.86 <> <> <> 4656 <> <> <> <>
  986 25 -3.428678 -6.918915 0.742394 82 " " F "B" 38 -0.50000 -0.50000 "PHE " " N  " "    " 7 0 0 2E2EFF  "N1531"  2 1 9 ""  1 ""  <> 2834 2834 1 0 2836 1 2834 1 9.2 1523 0 1531 1523 D000  "CCD mismatch"  <> <>
  987 3 -3.580295 -5.621253 1.371628 82 " " F "B" 24 0.14000 0.14000 "PHE " " CA " "    " 6 0 0 808080  "C1532"  2 1 -70 ""  1 ""  FF2E2E  2835 2835 1 0 2837 1 2835 1 9.59 1524 0 1532 1524 D000  "CCD mismatch"  <> <>
  988 2 -4.876659 -5.647601 2.181356 82 " " F "B" 24 0.50000 0.50000 "PHE " " C  " "    " 6 0 0 808080  "C1533"  2 1 9 ""  1 ""  <> 2836 2836 1 0 2838 0 2836 1 11.5 1525 0 1533 1525 D000  "CCD mismatch"  <> <>
  989 15 -5.931004 -5.914137 1.626047 82 " " F "B" 70 -0.50000 -0.50000 "PHE " " O  " "    " 8 0 0 FF2E2E  "O1534"  2 1 9 ""  1 ""  <> 2837 2837 1 0 2839 0 2837 1 12.24 1526 0 1534 1526 D000  "CCD mismatch"  <> <>
  990 3 -3.588587 -4.531047 0.302211 82 " " F "B" 24 -0.00500 -0.00500 "PHE " " CB " "    " 6 0 0 808080  "C1535"  2 1 9 ""  1 ""  <> 2838 2838 1 0 2840 2 2838 1 10.24 1527 0 1535 1527 D000  "CCD mismatch"  <> <>
  991 2 -3.526627 -3.117670 0.799292 82 " " F "B" 24 -0.11500 -0.11500 "PHE " " CG " "    " 6 0 0 808080  "C1536"  2 1 9 ""  1 ""  <> 2839 2839 1 0 2841 0 2839 1 8.52 1528 0 1536 1528 D000  "CCD mismatch"  <> <>
  992 2 -2.359299 -2.602286 1.334637 82 " " F "B" 24 -0.11500 -0.11500 "PHE " " CD1" "    " 6 0 0 808080  "C1537"  2 1 9 ""  1 ""  <> 2840 2840 1 0 2842 1 2840 1 10.19 1529 0 1537 1529 D000  "CCD mismatch"  <> <>
  993 2 -4.616390 -2.280649 0.684819 82 " " F "B" 24 -0.11500 -0.11500 "PHE " " CD2" "    " 6 0 0 808080  "C1538"  2 1 9 ""  1 ""  <> 2841 2841 1 0 2843 1 2841 1 8.85 1530 0 1538 1530 D000  "CCD mismatch"  <> <>
  994 2 -2.285739 -1.278745 1.744517 82 " " F "B" 24 -0.11500 -0.11500 "PHE " " CE1" "    " 6 0 0 808080  "C1539"  2 1 9 ""  1 ""  <> 2842 2842 1 0 2844 1 2842 1 10.91 1531 0 1539 1531 D000  "CCD mismatch"  <> <>
  995 2 -4.533835 -0.942672 1.077709 82 " " F "B" 24 -0.11500 -0.11500 "PHE " " CE2" "    " 6 0 0 808080  "C1540"  2 1 9 ""  1 ""  <> 2843 2843 1 0 2845 1 2843 1 11 1532 0 1540 1532 D000  "CCD mismatch"  <> <>
  996 2 -3.380704 -0.457196 1.628446 82 " " F "B" 24 -0.11500 -0.11500 "PHE " " CZ " "    " 6 0 0 808080  "C1541"  2 1 9 ""  1 ""  <> 2844 2844 1 0 2846 1 2844 1 9.58 1533 0 1541 1533 D000  "CCD mismatch"  <> <>
  997 43 -4.164300 -7.215438 0.112983 82 " " F "B" 21 0.30000 0.30000 "PHE " " H  " "    " 1 0 0 FFFFFF  "H2845"  -1 0 1 ""  1 ""  <> 2845 2845 1 0 2847 0 2845 <> 9.2 <> <> <> 4657 <> <> <> <>
  998 41 -2.741100 -5.397119 2.007670 82 " " F "B" 21 0.06000 0.06000 "PHE " " HA " "    " 1 0 0 FFFFFF  "H2846"  -1 0 1 ""  1 ""  <> 2846 2846 1 0 2848 0 2846 <> 9.59 <> <> <> 4658 <> <> <> <>
  999 41 -4.458355 -4.646517 -0.346396 82 " " F "B" 21 0.06000 0.06000 "PHE " " HB3" "    " 1 0 0 FFFFFF  "H2847"  -1 0 1 ""  1 ""  <> 2847 2847 1 0 2849 0 2847 <> 10.24 <> <> <> 4659 <> <> <> <>
  1000 41 -2.727328 -4.673832 -0.352251 82 " " F "B" 21 0.06000 0.06000 "PHE " " HB2" "    " 1 0 0 FFFFFF  "H2848"  -1 0 1 ""  1 ""  <> 2848 2848 1 0 2850 0 2848 <> 10.24 <> <> <> 4660 <> <> <> <>
  1001 41 -1.491946 -3.235804 1.432135 82 " " F "B" 21 0.11500 0.11500 "PHE " " HD1" "    " 1 0 0 FFFFFF  "H2849"  -1 0 1 ""  1 ""  <> 2849 2849 1 0 2851 0 2849 <> 10.19 <> <> <> 4661 <> <> <> <>
  1002 41 -5.528700 -2.669341 0.263350 82 " " F "B" 21 0.11500 0.11500 "PHE " " HD2" "    " 1 0 0 FFFFFF  "H2850"  -1 0 1 ""  1 ""  <> 2850 2850 1 0 2852 0 2850 <> 8.85 <> <> <> 4662 <> <> <> <>
  1003 41 -1.366216 -0.896041 2.161407 82 " " F "B" 21 0.11500 0.11500 "PHE " " HE1" "    " 1 0 0 FFFFFF  "H2851"  -1 0 1 ""  1 ""  <> 2851 2851 1 0 2853 0 2851 <> 10.91 <> <> <> 4663 <> <> <> <>
  1004 41 -5.392407 -0.295642 0.970938 82 " " F "B" 21 0.11500 0.11500 "PHE " " HE2" "    " 1 0 0 FFFFFF  "H2852"  -1 0 1 ""  1 ""  <> 2852 2852 1 0 2854 0 2852 <> 11 <> <> <> 4664 <> <> <> <>
  1005 41 -3.323608 0.572723 1.949370 82 " " F "B" 21 0.11500 0.11500 "PHE " " HZ " "    " 1 0 0 FFFFFF  "H2853"  -1 0 1 ""  1 ""  <> 2853 2853 1 0 2855 0 2853 <> 9.58 <> <> <> 4665 <> <> <> <>
  1006 25 -4.786240 -5.456163 3.501517 83 " " K "B" 38 -0.50000 -0.50000 "LYS " " N  " "    " 7 0 0 2E2EFF  "N1542"  2 1 9 ""  1 ""  <> 2854 2854 1 0 2856 1 2854 1 9.89 1534 0 1542 1534 D000  "CCD mismatch"  <> <>
  1007 3 -5.949105 -5.648498 4.361247 83 " " K "B" 24 0.14000 0.14000 "LYS " " CA " "    " 6 0 0 808080  "C1543"  2 1 -70 ""  1 ""  FF2E2E  2855 2855 1 0 2857 1 2855 1 11.65 1535 0 1543 1535 D000  "CCD mismatch"  <> <>
  1008 2 -6.093249 -4.584936 5.440537 83 " " K "B" 24 0.50000 0.50000 "LYS " " C  " "    " 6 0 0 808080  "C1544"  2 1 9 ""  1 ""  <> 2856 2856 1 0 2858 0 2856 1 13.66 1536 0 1544 1536 D000  "CCD mismatch"  <> <>
  1009 15 -5.106751 -4.069072 5.961539 83 " " K "B" 70 -0.50000 -0.50000 "LYS " " O  " "    " 8 0 0 FF2E2E  "O1545"  2 1 9 ""  1 ""  <> 2857 2857 1 0 2859 0 2857 1 10.33 1537 0 1545 1537 D000  "CCD mismatch"  <> <>
  1010 3 -5.832350 -6.987232 5.064737 83 " " K "B" 24 -0.12000 -0.12000 "LYS " " CB " "    " 6 0 0 808080  "C1546"  2 1 9 ""  1 ""  <> 2858 2858 1 0 2860 2 2858 1 12.64 1538 0 1546 1538 D000  "CCD mismatch"  <> <>
  1011 3 -5.838633 -8.189112 4.145305 83 " " K "B" 24 -0.12000 -0.12000 "LYS " " CG " "    " 6 0 0 808080  "C1547"  2 1 9 ""  1 ""  <> 2859 2859 1 0 2861 2 2859 1 16.65 1539 0 1547 1539 D000  "CCD mismatch"  <> <>
  1012 3 -7.003832 -9.072920 4.361703 83 " " K "B" 24 -0.12000 -0.12000 "LYS " " CD " "    " 6 0 0 808080  "C1548"  2 1 9 ""  1 ""  <> 2860 2860 1 0 2862 2 2860 1 22.39 1540 0 1548 1540 D000  "CCD mismatch"  <> <>
  1013 3 -6.979308 -10.291432 3.493654 83 " " K "B" 24 0.19000 0.19000 "LYS " " CE " "    " 6 0 0 808080  "C1549"  2 1 9 ""  1 ""  <> 2861 2861 1 0 2863 2 2861 1 18.9 1541 0 1549 1541 D000  "CCD mismatch"  <> <>
  1014 32 -7.311260 -11.506204 4.269559 83 " " K "B" 38 -0.30000 -0.30000 "LYS " " NZ " "    " 7 1 0 2E2EFF  "N1550"  2 1 9 "%UT"  13 ""  <> 2862 2862 1 0 2864 3 2862 1 18.46 1542 0 1550 1542 D000  "CCD mismatch"  <> <>
  1015 43 -3.898328 -5.248743 3.941796 83 " " K "B" 21 0.30000 0.30000 "LYS " " H  " "    " 1 0 0 FFFFFF  "H2863"  -1 0 1 ""  1 ""  <> 2863 2863 1 0 2865 0 2863 <> 9.89 <> <> <> 4666 <> <> <> <>
  1016 41 -6.882878 -5.637516 3.794588 83 " " K "B" 21 0.06000 0.06000 "LYS " " HA " "    " 1 0 0 FFFFFF  "H2864"  -1 0 1 ""  1 ""  <> 2864 2864 1 0 2866 0 2864 <> 11.65 <> <> <> 4667 <> <> <> <>
  1017 41 -6.633459 -7.087674 5.800530 83 " " K "B" 21 0.06000 0.06000 "LYS " " HB3" "    " 1 0 0 FFFFFF  "H2865"  -1 0 1 ""  1 ""  <> 2865 2865 1 0 2867 0 2865 <> 12.64 <> <> <> 4668 <> <> <> <>
  1018 41 -4.911627 -7.005465 5.651780 83 " " K "B" 21 0.06000 0.06000 "LYS " " HB2" "    " 1 0 0 FFFFFF  "H2866"  -1 0 1 ""  1 ""  <> 2866 2866 1 0 2868 0 2866 <> 12.64 <> <> <> 4669 <> <> <> <>
  1019 41 -4.920101 -8.754838 4.310147 83 " " K "B" 21 0.06000 0.06000 "LYS " " HG3" "    " 1 0 0 FFFFFF  "H2867"  -1 0 1 ""  1 ""  <> 2867 2867 1 0 2869 0 2867 <> 16.65 <> <> <> 4670 <> <> <> <>
  1020 41 -5.827153 -7.927865 3.093060 83 " " K "B" 21 0.06000 0.06000 "LYS " " HG2" "    " 1 0 0 FFFFFF  "H2868"  -1 0 1 ""  1 ""  <> 2868 2868 1 0 2870 0 2868 <> 16.65 <> <> <> 4671 <> <> <> <>
  1021 41 -7.920804 -8.515427 4.163318 83 " " K "B" 21 0.06000 0.06000 "LYS " " HD3" "    " 1 0 0 FFFFFF  "H2869"  -1 0 1 ""  1 ""  <> 2869 2869 1 0 2871 0 2869 <> 22.39 <> <> <> 4672 <> <> <> <>
  1022 41 -7.045430 -9.332041 5.422482 83 " " K "B" 21 0.06000 0.06000 "LYS " " HD2" "    " 1 0 0 FFFFFF  "H2870"  -1 0 1 ""  1 ""  <> 2870 2870 1 0 2872 0 2870 <> 22.39 <> <> <> 4673 <> <> <> <>
  1023 41 -5.992850 -10.455224 3.059060 83 " " K "B" 21 0.06000 0.06000 "LYS " " HE3" "    " 1 0 0 FFFFFF  "H2871"  -1 0 1 ""  1 ""  <> 2871 2871 1 0 2873 0 2871 <> 18.9 <> <> <> 4674 <> <> <> <>
  1024 41 -7.664435 -10.184312 2.656182 83 " " K "B" 21 0.06000 0.06000 "LYS " " HE2" "    " 1 0 0 FFFFFF  "H2872"  -1 0 1 ""  1 ""  <> 2872 2872 1 0 2874 0 2872 <> 18.9 <> <> <> 4675 <> <> <> <>
  1025 44 -7.423575 -12.291798 3.627651 83 " " K "B" 21 0.33000 0.33000 "LYS " " HZ1" "    " 1 0 0 FFFFFF  "H2873"  -1 0 1 ""  1 ""  <> 2873 2873 1 0 2875 0 2873 <> 18.46 <> <> <> 4676 <> <> <> <>
  1026 44 -6.575089 -11.705743 4.929830 83 " " K "B" 21 0.33000 0.33000 "LYS " " HZ2" "    " 1 0 0 FFFFFF  "H2874"  -1 0 1 ""  1 ""  <> 2874 2874 1 0 2876 0 2874 <> 18.46 <> <> <> 4677 <> <> <> <>
  1027 44 -8.184569 -11.357210 4.764681 83 " " K "B" 21 0.33000 0.33000 "LYS " " HZ3" "    " 1 0 0 FFFFFF  "H2875"  -1 0 1 ""  1 ""  <> 2875 2875 1 0 2877 0 2875 <> 18.46 <> <> <> 4678 <> <> <> <>
  1028 25 -7.348617 -4.310482 5.813271 84 " " R "B" 38 -0.50000 -0.50000 "ARG " " N  " "    " 7 0 0 2E2EFF  "N1551"  2 1 9 ""  1 ""  <> 2876 2876 1 0 2878 1 2876 1 10.22 1543 0 1551 1543 D000  "CCD mismatch"  <> <>
  1029 3 -7.621157 -3.482250 6.971353 84 " " R "B" 24 0.14000 0.14000 "ARG " " CA " "    " 6 0 0 808080  "C1552"  2 1 -70 ""  1 ""  FF2E2E  2877 2877 1 0 2879 1 2877 1 12.49 1544 0 1552 1544 D000  "CCD mismatch"  <> <>
  1030 2 -7.103896 -4.149240 8.245829 84 " " R "B" 24 0.50000 0.50000 "ARG " " C  " "    " 6 0 0 808080  "C1553"  2 1 9 ""  1 ""  <> 2878 2878 1 0 2880 0 2878 1 12.19 1545 0 1553 1545 D000  "CCD mismatch"  <> <>
  1031 15 -7.126373 -5.367174 8.366784 84 " " R "B" 70 -0.50000 -0.50000 "ARG " " O  " "    " 8 0 0 FF2E2E  "O1554"  2 1 9 ""  1 ""  <> 2879 2879 1 0 2881 0 2879 1 12.48 1546 0 1554 1546 D000  "CCD mismatch"  <> <>
  1032 3 -9.140732 -3.244627 7.072503 84 " " R "B" 24 -0.12000 -0.12000 "ARG " " CB " "    " 6 0 0 808080  "C1555"  2 1 9 ""  1 ""  <> 2880 2880 1 0 2882 2 2880 1 11.51 1547 0 1555 1547 D000  "CCD mismatch"  <> <>
  1033 3 -9.562509 -2.333697 8.184056 84 " " R "B" 24 -0.05000 -0.05000 "ARG " " CG " "    " 6 0 0 808080  "C1556"  2 1 9 ""  1 ""  <> 2881 2881 1 0 2883 2 2881 1 17 1548 0 1556 1548 D000  "CCD mismatch"  <> <>
  1034 3 -9.010617 -0.951458 8.033272 84 " " R "B" 24 0.19000 0.19000 "ARG " " CD " "    " 6 0 0 808080  "C1557"  2 1 9 ""  1 ""  <> 2882 2882 1 0 2884 2 2882 1 16.56 1549 0 1557 1549 D000  "CCD mismatch"  <> <>
  1035 25 -9.531006 -0.042484 9.051050 84 " " R "B" 38 -0.69997 -0.69997 "ARG " " NE " "    " 7 0 0 2E2EFF  "N1558"  2 1 9 ""  1 ""  <> 2883 2883 1 0 2885 1 2883 1 23.8 1550 0 1558 1550 D000  "CCD mismatch"  <> <>
  1036 2 -10.471647 0.864326 8.829333 84 " " R "B" 24 0.63990 0.63990 "ARG " " CZ " "    " 6 0 0 808080  "C1559"  2 1 9 ""  1 ""  <> 2884 2884 1 0 2886 0 2884 1 26.31 1551 0 1559 1551 D000  "CCD mismatch"  <> <>
  1037 25 -10.989379 1.046614 7.621797 84 " " R "B" 38 -0.79997 -0.79997 "ARG " " NH1" "    " 7 0 0 2E2EFF  "N1560"  2 1 9 ""  1 ""  <> 2885 2885 1 0 2887 2 2885 1 25.67 1552 0 1560 1552 D000  "CCD mismatch"  <> <>
  1038 31 -10.921877 1.588456 9.847793 84 " " R "B" 38 -0.79997 -0.79997 "ARG " " NH2" "    " 7 1 0 2E2EFF  "N1561"  2 1 9 ""  1 ""  <> 2886 2886 1 0 2888 2 2886 1 22.22 1553 0 1561 1553 D000  "CCD mismatch"  <> <>
  1039 43 -8.135484 -4.758175 5.366228 84 " " R "B" 21 0.30000 0.30000 "ARG " " H  " "    " 1 0 0 FFFFFF  "H2887"  -1 0 1 ""  1 ""  <> 2887 2887 1 0 2889 0 2887 <> 10.22 <> <> <> 4679 <> <> <> <>
  1040 41 -7.109032 -2.530620 6.824476 84 " " R "B" 21 0.06000 0.06000 "ARG " " HA " "    " 1 0 0 FFFFFF  "H2888"  -1 0 1 ""  1 ""  <> 2888 2888 1 0 2890 0 2888 <> 12.49 <> <> <> 4680 <> <> <> <>
  1041 41 -9.650205 -4.201889 7.195594 84 " " R "B" 21 0.06000 0.06000 "ARG " " HB3" "    " 1 0 0 FFFFFF  "H2889"  -1 0 1 ""  1 ""  <> 2889 2889 1 0 2891 0 2889 <> 11.51 <> <> <> 4681 <> <> <> <>
  1042 41 -9.508192 -2.840131 6.128670 84 " " R "B" 21 0.06000 0.06000 "ARG " " HB2" "    " 1 0 0 FFFFFF  "H2890"  -1 0 1 ""  1 ""  <> 2890 2890 1 0 2892 0 2890 <> 11.51 <> <> <> 4682 <> <> <> <>
  1043 41 -9.235424 -2.757365 9.132135 84 " " R "B" 21 0.06000 0.06000 "ARG " " HG3" "    " 1 0 0 FFFFFF  "H2891"  -1 0 1 ""  1 ""  <> 2891 2891 1 0 2893 0 2891 <> 17 <> <> <> 4683 <> <> <> <>
  1044 41 -10.650737 -2.302422 8.261976 84 " " R "B" 21 0.06000 0.06000 "ARG " " HG2" "    " 1 0 0 FFFFFF  "H2892"  -1 0 1 ""  1 ""  <> 2892 2892 1 0 2894 0 2892 <> 17 <> <> <> 4684 <> <> <> <>
  1045 41 -9.114387 -0.613005 7.031546 84 " " R "B" 21 0.06000 0.06000 "ARG " " HD3" "    " 1 0 0 FFFFFF  "H2893"  -1 0 1 ""  1 ""  <> 2893 2893 1 0 2895 0 2893 <> 16.56 <> <> <> 4685 <> <> <> <>
  1046 41 -7.973335 -0.997732 8.245140 84 " " R "B" 21 0.06000 0.06000 "ARG " " HD2" "    " 1 0 0 FFFFFF  "H2894"  -1 0 1 ""  1 ""  <> 2894 2894 1 0 2896 0 2894 <> 16.56 <> <> <> 4686 <> <> <> <>
  1047 43 -9.108758 -0.093105 9.971337 84 " " R "B" 21 0.44000 0.44000 "ARG " " HE " "    " 1 0 0 FFFFFF  "H2895"  -1 0 1 ""  1 ""  <> 2895 2895 1 0 2897 0 2895 <> 23.8 <> <> <> 4687 <> <> <> <>
  1048 43 -11.722283 1.734289 7.464329 84 " " R "B" 21 0.46000 0.46000 "ARG " "HH12" "    " 1 0 0 FFFFFF  "H2896"  -1 0 1 ""  1 ""  <> 2896 2896 1 0 2898 0 2896 <> 25.67 <> <> <> 4688 <> <> <> <>
  1049 43 -10.637196 0.526175 6.828076 84 " " R "B" 21 0.46000 0.46000 "ARG " "HH11" "    " 1 0 0 FFFFFF  "H2897"  -1 0 1 ""  1 ""  <> 2897 2897 1 0 2899 0 2897 <> 25.67 <> <> <> 4689 <> <> <> <>
  1050 44 -11.640958 2.280911 9.698307 84 " " R "B" 21 0.46000 0.46000 "ARG " "HH22" "    " 1 0 0 FFFFFF  "H2898"  -1 0 1 ""  1 ""  <> 2898 2898 1 0 2900 0 2898 <> 22.22 <> <> <> 4690 <> <> <> <>
  1051 44 -10.593267 1.414156 10.797951 84 " " R "B" 21 0.46000 0.46000 "ARG " "HH21" "    " 1 0 0 FFFFFF  "H2899"  -1 0 1 ""  1 ""  <> 2899 2899 1 0 2901 0 2899 <> 22.22 <> <> <> 4691 <> <> <> <>
  1052 25 -6.617806 -3.324836 9.174649 85 " " V "B" 38 -0.50000 -0.50000 "VAL " " N  " "    " 7 0 0 2E2EFF  "N1562"  0 1 9 ""  1 ""  <> 2900 2900 1 0 2902 1 2900 1 12.42 1554 0 1562 1554 D000  "CCD mismatch"  <> <>
  1053 3 -6.229674 -3.756770 10.508386 85 " " V "B" 24 0.14000 0.14000 "VAL " " CA " "    " 6 0 0 808080  "C1563"  0 1 -70 ""  1 ""  FF2E2E  2901 2901 1 0 2903 1 2901 1 12.97 1555 0 1563 1555 D000  "CCD mismatch"  <> <>
  1054 2 -7.325490 -3.233797 11.433017 85 " " V "B" 24 0.50000 0.50000 "VAL " " C  " "    " 6 0 0 808080  "C1564"  0 1 9 ""  1 ""  <> 2902 2902 1 0 2904 0 2902 1 14.55 1556 0 1564 1556 D000  "CCD mismatch"  <> <>
  1055 15 -7.263662 -2.099782 11.896362 85 " " V "B" 70 -0.50000 -0.50000 "VAL " " O  " "    " 8 0 0 FF2E2E  "O1565"  0 1 9 ""  1 ""  <> 2903 2903 1 0 2905 0 2903 1 17 1557 0 1565 1557 D000  "CCD mismatch"  <> <>
  1056 3 -4.832650 -3.220426 10.897338 85 " " V "B" 24 -0.06000 -0.06000 "VAL " " CB " "    " 6 0 0 808080  "C1566"  0 1 9 ""  1 ""  <> 2904 2904 1 0 2906 1 2904 1 14.21 1558 0 1566 1558 D000  "CCD mismatch"  <> <>
  1057 3 -4.508385 -3.561215 12.351809 85 " " V "B" 24 -0.18000 -0.18000 "VAL " " CG1" "    " 6 0 0 808080  "C1567"  0 1 9 ""  1 ""  <> 2905 2905 1 0 2907 3 2905 1 14.87 1559 0 1567 1559 D000  "CCD mismatch"  <> <>
  1058 3 -3.751272 -3.733908 9.946582 85 " " V "B" 24 -0.18000 -0.18000 "VAL " " CG2" "    " 6 0 0 808080  "C1568"  0 1 9 ""  1 ""  <> 2906 2906 1 0 2908 3 2906 1 12.07 1560 0 1568 1560 D000  "CCD mismatch"  <> <>
  1059 43 -6.551292 -2.330924 8.988931 85 " " V "B" 21 0.30000 0.30000 "VAL " " H  " "    " 1 0 0 FFFFFF  "H2907"  -1 0 1 ""  1 ""  <> 2907 2907 1 0 2909 0 2907 <> 12.42 <> <> <> 4692 <> <> <> <>
  1060 41 -6.164587 -4.842726 10.575643 85 " " V "B" 21 0.06000 0.06000 "VAL " " HA " "    " 1 0 0 FFFFFF  "H2908"  -1 0 1 ""  1 ""  <> 2908 2908 1 0 2910 0 2908 <> 12.97 <> <> <> 4693 <> <> <> <>
  1061 41 -4.835166 -2.134175 10.809697 85 " " V "B" 21 0.06000 0.06000 "VAL " " HB " "    " 1 0 0 FFFFFF  "H2909"  -1 0 1 ""  1 ""  <> 2909 2909 1 0 2911 0 2909 <> 14.21 <> <> <> 4694 <> <> <> <>
  1062 41 -3.485312 -3.271843 12.593504 85 " " V "B" 21 0.06000 0.06000 "VAL " "HG11" "    " 1 0 0 FFFFFF  "H2910"  -1 0 1 ""  1 ""  <> 2910 2910 1 0 2912 0 2910 <> 14.87 <> <> <> 4695 <> <> <> <>
  1063 41 -5.146826 -3.044913 13.068302 85 " " V "B" 21 0.06000 0.06000 "VAL " "HG12" "    " 1 0 0 FFFFFF  "H2911"  -1 0 1 ""  1 ""  <> 2911 2911 1 0 2913 0 2911 <> 14.87 <> <> <> 4696 <> <> <> <>
  1064 41 -4.595254 -4.632420 12.537647 85 " " V "B" 21 0.06000 0.06000 "VAL " "HG13" "    " 1 0 0 FFFFFF  "H2912"  -1 0 1 ""  1 ""  <> 2912 2912 1 0 2914 0 2912 <> 14.87 <> <> <> 4697 <> <> <> <>
  1065 41 -2.765736 -3.369160 10.237054 85 " " V "B" 21 0.06000 0.06000 "VAL " "HG21" "    " 1 0 0 FFFFFF  "H2913"  -1 0 1 ""  1 ""  <> 2913 2913 1 0 2915 0 2913 <> 12.07 <> <> <> 4698 <> <> <> <>
  1066 41 -3.712122 -4.823495 9.938423 85 " " V "B" 21 0.06000 0.06000 "VAL " "HG22" "    " 1 0 0 FFFFFF  "H2914"  -1 0 1 ""  1 ""  <> 2914 2914 1 0 2916 0 2914 <> 12.07 <> <> <> 4699 <> <> <> <>
  1067 41 -3.924414 -3.400582 8.922625 85 " " V "B" 21 0.06000 0.06000 "VAL " "HG23" "    " 1 0 0 FFFFFF  "H2915"  -1 0 1 ""  1 ""  <> 2915 2915 1 0 2917 0 2915 <> 12.07 <> <> <> 4700 <> <> <> <>
  1068 25 -8.397433 -4.015562 11.683906 86 " " P "B" 38 -0.14000 -0.14000 "PRO " " N  " "    " 7 0 0 2E2EFF  "N1569"  0 1 9 ""  1 ""  <> 2916 2916 1 0 2918 0 2916 1 17.23 1561 0 1569 1561 D000  "CCD mismatch"  <> <>
  1069 3 -9.628983 -3.443090 12.225005 86 " " P "B" 24 0.01000 0.01000 "PRO " " CA " "    " 6 0 0 808080  "C1570"  0 1 -70 ""  1 ""  FF2E2E  2917 2917 1 0 2919 1 2917 1 18.6 1562 0 1570 1562 D000  "CCD mismatch"  <> <>
  1070 2 -9.547970 -3.066088 13.703979 86 " " P "B" 24 0.50000 0.50000 "PRO " " C  " "    " 6 0 0 808080  "C1571"  0 1 9 ""  1 ""  <> 2918 2918 1 0 2920 0 2918 1 18.27 1563 0 1571 1563 D000  "CCD mismatch"  <> <>
  1071 15 -10.316234 -2.236861 14.170507 86 " " P "B" 70 -0.50000 -0.50000 "PRO " " O  " "    " 8 0 0 FF2E2E  "O1572"  0 1 9 ""  1 ""  <> 2919 2919 1 0 2921 0 2919 1 18.56 1564 0 1572 1564 D000  "CCD mismatch"  <> <>
  1072 3 -10.677516 -4.530511 11.958070 86 " " P "B" 24 -0.12000 -0.12000 "PRO " " CB " "    " 6 0 0 808080  "C1573"  0 1 9 ""  1 ""  <> 2920 2920 1 0 2922 2 2920 1 21.64 1565 0 1573 1565 D000  "CCD mismatch"  <> <>
  1073 3 -9.910119 -5.807262 11.799276 86 " " P "B" 24 -0.12000 -0.12000 "PRO " " CG " "    " 6 0 0 808080  "C1574"  0 1 9 ""  1 ""  <> 2921 2921 1 0 2923 2 2921 1 22.65 1566 0 1574 1566 D000  "CCD mismatch"  <> <>
  1074 3 -8.485928 -5.460961 11.414896 86 " " P "B" 24 -0.05000 -0.05000 "PRO " " CD " "    " 6 0 0 808080  "C1575"  0 1 9 ""  1 ""  <> 2922 2922 1 0 2924 2 2922 1 21.01 1567 0 1575 1567 D000  "CCD mismatch"  <> <>
  1075 41 -9.903077 -2.543009 11.670065 86 " " P "B" 21 0.06000 0.06000 "PRO " " HA " "    " 1 0 0 FFFFFF  "H2923"  -1 0 1 ""  1 ""  <> 2923 2923 1 0 2925 0 2923 <> 18.6 <> <> <> 4701 <> <> <> <>
  1076 41 -11.181084 -4.300767 11.017955 86 " " P "B" 21 0.06000 0.06000 "PRO " " HB3" "    " 1 0 0 FFFFFF  "H2924"  -1 0 1 ""  1 ""  <> 2924 2924 1 0 2926 0 2924 <> 21.64 <> <> <> 4702 <> <> <> <>
  1077 41 -11.452309 -4.602349 12.723268 86 " " P "B" 21 0.06000 0.06000 "PRO " " HB2" "    " 1 0 0 FFFFFF  "H2925"  -1 0 1 ""  1 ""  <> 2925 2925 1 0 2927 0 2925 <> 21.64 <> <> <> 4703 <> <> <> <>
  1078 41 -10.382408 -6.503847 11.105785 86 " " P "B" 21 0.06000 0.06000 "PRO " " HG3" "    " 1 0 0 FFFFFF  "H2926"  -1 0 1 ""  1 ""  <> 2926 2926 1 0 2928 0 2926 <> 22.65 <> <> <> 4704 <> <> <> <>
  1079 41 -9.883838 -6.303376 12.769793 86 " " P "B" 21 0.06000 0.06000 "PRO " " HG2" "    " 1 0 0 FFFFFF  "H2927"  -1 0 1 ""  1 ""  <> 2927 2927 1 0 2929 0 2927 <> 22.65 <> <> <> 4705 <> <> <> <>
  1080 41 -7.739937 -6.062008 11.929253 86 " " P "B" 21 0.06000 0.06000 "PRO " " HD2" "    " 1 0 0 FFFFFF  "H2928"  -1 0 1 ""  1 ""  <> 2928 2928 1 0 2930 0 2928 <> 21.01 <> <> <> 4706 <> <> <> <>
  1081 41 -8.392014 -5.646855 10.353029 86 " " P "B" 21 0.06000 0.06000 "PRO " " HD3" "    " 1 0 0 FFFFFF  "H2929"  -1 0 1 ""  1 ""  <> 2929 2929 1 0 2931 0 2929 <> 21.01 <> <> <> 4707 <> <> <> <>
  1082 25 -8.589665 -3.650543 14.430369 87 " " Q "B" 38 -0.50000 -0.50000 "GLN " " N  " "    " 7 0 0 2E2EFF  "N1576"  0 1 9 ""  1 ""  <> 2930 2930 1 0 2932 1 2930 1 16.51 1568 0 1576 1568 D000  "CCD mismatch"  <> <>
  1083 3 -8.523408 -3.446309 15.869855 87 " " Q "B" 24 0.14000 0.14000 "GLN " " CA " "    " 6 0 0 808080  "C1577"  0 1 -70 ""  1 ""  FF2E2E  2931 2931 1 0 2933 1 2931 1 17.13 1569 0 1577 1569 D000  "CCD mismatch"  <> <>
  1084 2 -7.923523 -2.096398 16.265086 87 " " Q "B" 24 0.50000 0.50000 "GLN " " C  " "    " 6 0 0 808080  "C1578"  0 1 9 ""  1 ""  <> 2932 2932 1 0 2934 0 2932 1 15.86 1570 0 1578 1570 D000  "CCD mismatch"  <> <>
  1085 15 -7.891056 -1.769887 17.449151 87 " " Q "B" 70 -0.50000 -0.50000 "GLN " " O  " "    " 8 0 0 FF2E2E  "O1579"  0 1 9 ""  1 ""  <> 2933 2933 1 0 2935 0 2933 1 15.32 1571 0 1579 1571 D000  "CCD mismatch"  <> <>
  1086 3 -7.713775 -4.573085 16.537589 87 " " Q "B" 24 -0.12000 -0.12000 "GLN " " CB " "    " 6 0 0 808080  "C1580"  0 1 9 ""  1 ""  <> 2934 2934 1 0 2936 2 2934 1 16.88 1572 0 1580 1572 D000  "CCD mismatch"  <> <>
  1087 3 -8.292501 -5.949069 16.314040 87 " " Q "B" 24 -0.12000 -0.12000 "GLN " " CG " "    " 6 0 0 808080  "C1581"  0 1 9 ""  1 ""  <> 2935 2935 1 0 2937 2 2935 1 23.51 1573 0 1581 1573 D000  "CCD mismatch"  <> <>
  1088 2 -7.801325 -6.589452 15.036689 87 " " Q "B" 24 0.50000 0.50000 "GLN " " CD " "    " 6 0 0 808080  "C1582"  0 1 9 "%UT"  13 ""  <> 2936 2936 1 0 2938 0 2936 1 30.47 1574 0 1582 1574 D000  "CCD mismatch"  71.6527952086543 "No Flip" 
  1089 25 -8.289243 -7.790388 14.774525 87 " " Q "B" 38 -0.76000 -0.76000 "GLN " " NE2" "    " 7 0 0 2E2EFF  "N1583"  0 1 9 ""  1 ""  <> 2937 2937 1 0 2939 2 2937 1 35.63 1575 0 1583 1575 D000  "CCD mismatch"  <> <>
  1090 15 -6.990153 -6.025480 14.278345 87 " " Q "B" 70 -0.50000 -0.50000 "GLN " " OE1" "    " 8 0 0 FF2E2E  "O1584"  0 1 9 ""  1 ""  <> 2938 2938 1 0 2940 0 2938 1 22.75 1576 0 1584 1576 D000  "CCD mismatch"  <> <>
  1091 43 -7.955526 -4.327774 14.026185 87 " " Q "B" 21 0.30000 0.30000 "GLN " " H  " "    " 1 0 0 FFFFFF  "H2939"  -1 0 1 ""  1 ""  <> 2939 2939 1 0 2941 0 2939 <> 16.51 <> <> <> 4708 <> <> <> <>
  1092 41 -9.533497 -3.479126 16.284562 87 " " Q "B" 21 0.06000 0.06000 "GLN " " HA " "    " 1 0 0 FFFFFF  "H2940"  -1 0 1 ""  1 ""  <> 2940 2940 1 0 2942 0 2940 <> 17.13 <> <> <> 4709 <> <> <> <>
  1093 41 -7.717879 -4.401566 17.615386 87 " " Q "B" 21 0.06000 0.06000 "GLN " " HB3" "    " 1 0 0 FFFFFF  "H2941"  -1 0 1 ""  1 ""  <> 2941 2941 1 0 2943 0 2941 <> 16.88 <> <> <> 4710 <> <> <> <>
  1094 41 -6.659763 -4.523093 16.256350 87 " " Q "B" 21 0.06000 0.06000 "GLN " " HB2" "    " 1 0 0 FFFFFF  "H2942"  -1 0 1 ""  1 ""  <> 2942 2942 1 0 2944 0 2942 <> 16.88 <> <> <> 4711 <> <> <> <>
  1095 41 -9.383068 -5.923784 16.331925 87 " " Q "B" 21 0.06000 0.06000 "GLN " " HG3" "    " 1 0 0 FFFFFF  "H2943"  -1 0 1 ""  1 ""  <> 2943 2943 1 0 2945 0 2943 <> 23.51 <> <> <> 4712 <> <> <> <>
  1096 41 -7.983972 -6.597352 17.135361 87 " " Q "B" 21 0.06000 0.06000 "GLN " " HG2" "    " 1 0 0 FFFFFF  "H2944"  -1 0 1 ""  1 ""  <> 2944 2944 1 0 2946 0 2944 <> 23.51 <> <> <> 4713 <> <> <> <>
  1097 43 -8.000265 -8.281116 13.940774 87 " " Q "B" 21 0.38000 0.38000 "GLN " "HE22" "    " 1 0 0 FFFFFF  "H2945"  -1 0 1 ""  1 ""  <> 2945 2945 1 0 2947 0 2945 <> 35.63 <> <> <> 4714 <> <> <> <>
  1098 43 -8.942952 -8.228300 15.406992 87 " " Q "B" 21 0.38000 0.38000 "GLN " "HE21" "    " 1 0 0 FFFFFF  "H2946"  -1 0 1 ""  1 ""  <> 2946 2946 1 0 2948 0 2946 <> 35.63 <> <> <> 4715 <> <> <> <>
  1099 25 -7.460896 -1.298862 15.285830 88 " " C "B" 38 -0.50000 -0.50000 "CYS " " N  " "    " 7 0 0 2E2EFF  "N1585"  0 1 9 ""  1 ""  <> 2947 2947 1 0 2949 1 2947 1 16.57 1577 0 1585 1577 D000  "CCD mismatch"  <> <>
  1100 3 -6.920830 0.015149 15.595697 88 " " C "B" 24 0.14000 0.14000 "CYS " " CA " "    " 6 0 0 808080  "C1586"  0 1 -70 ""  1 ""  FF2E2E  2948 2948 1 0 2950 1 2948 1 13.92 1578 0 1586 1578 D000  "CCD mismatch"  <> <>
  1101 2 -8.000716 1.083181 15.516470 88 " " C "B" 24 0.50000 0.50000 "CYS " " C  " "    " 6 0 0 808080  "C1587"  0 1 9 ""  1 ""  <> 2949 2949 1 0 2951 0 2949 1 15.03 1579 0 1587 1579 D000  "CCD mismatch"  <> <>
  1102 15 -8.489111 1.381322 14.425259 88 " " C "B" 70 -0.50000 -0.50000 "CYS " " O  " "    " 8 0 0 FF2E2E  "O1588"  0 1 9 ""  1 ""  <> 2950 2950 1 0 2952 0 2950 1 19.01 1580 0 1588 1580 D000  "CCD mismatch"  <> <>
  1103 3 -5.757508 0.408139 14.699055 88 " " C "B" 24 0.02000 0.02000 "CYS " " CB " "    " 6 0 0 808080  "C1589"  0 1 9 ""  1 ""  <> 2951 2951 1 0 2953 2 2951 1 16.34 1581 0 1589 1581 D000  "CCD mismatch"  <> <>
  1104 49 -5.061769 2.034108 15.137577 88 " " C "B" 143 -0.33500 -0.33500 "CYS " " SG " "    " 16 0 0 FFFF6B  "S1590"  0 1 9 "%UT"  13 ""  <> 2952 2952 1 0 2954 1 2952 1 18.11 1582 0 1590 1582 D000  "CCD mismatch"  <> <>
  1105 43 -7.510802 -1.578889 14.316326 88 " " C "B" 21 0.30000 0.30000 "CYS " " H  " "    " 1 0 0 FFFFFF  "H2953"  -1 0 1 ""  1 ""  <> 2953 2953 1 0 2955 0 2953 <> 16.57 <> <> <> 4716 <> <> <> <>
  1106 41 -6.465863 -0.013772 16.584108 88 " " C "B" 21 0.06000 0.06000 "CYS " " HA " "    " 1 0 0 FFFFFF  "H2954"  -1 0 1 ""  1 ""  <> 2954 2954 1 0 2956 0 2954 <> 13.92 <> <> <> 4717 <> <> <> <>
  1107 41 -6.054524 0.425704 13.649833 88 " " C "B" 21 0.08000 0.08000 "CYS " " HB3" "    " 1 0 0 FFFFFF  "H2955"  -1 0 1 ""  1 ""  <> 2955 2955 1 0 2957 0 2955 <> 16.34 <> <> <> 4718 <> <> <> <>
  1108 41 -4.960115 -0.331495 14.778976 88 " " C "B" 21 0.08000 0.08000 "CYS " " HB2" "    " 1 0 0 FFFFFF  "H2956"  -1 0 1 ""  1 ""  <> 2956 2956 1 0 2958 0 2956 <> 16.34 <> <> <> 4719 <> <> <> <>
  1109 41 -4.541927 1.655052 16.306914 88 " " C "B" 21 0.15500 0.15500 "CYS " " HG " "    " 1 0 0 FFFFFF  "H2957"  -1 0 1 ""  1 ""  <> 2957 2957 1 0 2959 0 2957 <> 18.11 <> <> <> 4720 <> <> <> <>
  1110 25 -8.370650 1.726312 16.642339 89 " " P "B" 38 -0.14000 -0.14000 "PRO " " N  " "    " 7 0 0 2E2EFF  "N1591"  0 1 9 ""  1 ""  <> 2958 2958 1 0 2960 0 2958 1 13 1583 0 1591 1583 D000  "CCD mismatch"  <> <>
  1111 3 -9.357586 2.807651 16.609210 89 " " P "B" 24 0.01000 0.01000 "PRO " " CA " "    " 6 0 0 808080  "C1592"  0 1 -70 ""  1 ""  FF2E2E  2959 2959 1 0 2961 1 2959 1 16.36 1584 0 1592 1584 D000  "CCD mismatch"  <> <>
  1112 2 -8.850227 4.219066 16.306493 89 " " P "B" 24 0.50000 0.50000 "PRO " " C  " "    " 6 0 0 808080  "C1593"  0 1 9 ""  1 ""  <> 2960 2960 1 0 2962 0 2960 1 20.19 1585 0 1593 1585 D000  "CCD mismatch"  <> <>
  1113 15 -9.648377 5.147532 16.179793 89 " " P "B" 70 -0.50000 -0.50000 "PRO " " O  " "    " 8 0 0 FF2E2E  "O1594"  0 1 9 ""  1 ""  <> 2961 2961 1 0 2963 0 2961 1 23.01 1586 0 1594 1586 D000  "CCD mismatch"  <> <>
  1114 3 -9.914333 2.764204 18.032705 89 " " P "B" 24 -0.12000 -0.12000 "PRO " " CB " "    " 6 0 0 808080  "C1595"  0 1 9 ""  1 ""  <> 2962 2962 1 0 2964 2 2962 1 18.78 1587 0 1595 1587 D000  "CCD mismatch"  <> <>
  1115 3 -8.753148 2.331662 18.866334 89 " " P "B" 24 -0.12000 -0.12000 "PRO " " CG " "    " 6 0 0 808080  "C1596"  0 1 9 ""  1 ""  <> 2963 2963 1 0 2965 2 2963 1 18.97 1588 0 1596 1588 D000  "CCD mismatch"  <> <>
  1116 3 -7.945888 1.388699 18.016814 89 " " P "B" 24 -0.05000 -0.05000 "PRO " " CD " "    " 6 0 0 808080  "C1597"  0 1 9 ""  1 ""  <> 2964 2964 1 0 2966 2 2964 1 16.37 1589 0 1597 1589 D000  "CCD mismatch"  <> <>
  1117 41 -10.167987 2.591285 15.910167 89 " " P "B" 21 0.06000 0.06000 "PRO " " HA " "    " 1 0 0 FFFFFF  "H2965"  -1 0 1 ""  1 ""  <> 2965 2965 1 0 2967 0 2965 <> 16.36 <> <> <> 4721 <> <> <> <>
  1118 41 -10.699439 2.008261 18.084883 89 " " P "B" 21 0.06000 0.06000 "PRO " " HB3" "    " 1 0 0 FFFFFF  "H2966"  -1 0 1 ""  1 ""  <> 2966 2966 1 0 2968 0 2966 <> 18.78 <> <> <> 4722 <> <> <> <>
  1119 41 -10.351610 3.701761 18.380667 89 " " P "B" 21 0.06000 0.06000 "PRO " " HB2" "    " 1 0 0 FFFFFF  "H2967"  -1 0 1 ""  1 ""  <> 2967 2967 1 0 2969 0 2967 <> 18.78 <> <> <> 4723 <> <> <> <>
  1120 41 -9.051375 1.896500 19.820703 89 " " P "B" 21 0.06000 0.06000 "PRO " " HG3" "    " 1 0 0 FFFFFF  "H2968"  -1 0 1 ""  1 ""  <> 2968 2968 1 0 2970 0 2968 <> 18.97 <> <> <> 4724 <> <> <> <>
  1121 41 -8.142691 3.207281 19.092821 89 " " P "B" 21 0.06000 0.06000 "PRO " " HG2" "    " 1 0 0 FFFFFF  "H2969"  -1 0 1 ""  1 ""  <> 2969 2969 1 0 2971 0 2969 <> 18.97 <> <> <> 4725 <> <> <> <>
  1122 41 -6.875286 1.482434 18.184138 89 " " P "B" 21 0.06000 0.06000 "PRO " " HD2" "    " 1 0 0 FFFFFF  "H2970"  -1 0 1 ""  1 ""  <> 2970 2970 1 0 2972 0 2970 <> 16.37 <> <> <> 4726 <> <> <> <>
  1123 41 -8.261188 0.384738 18.271478 89 " " P "B" 21 0.06000 0.06000 "PRO " " HD3" "    " 1 0 0 FFFFFF  "H2971"  -1 0 1 ""  1 ""  <> 2971 2971 1 0 2973 0 2971 <> 16.37 <> <> <> 4727 <> <> <> <>
  1124 25 -7.529518 4.395326 16.230074 90 " " S "B" 38 -0.50000 -0.50000 "SER " " N  " "    " 7 0 0 2E2EFF  "N1598"  0 1 9 ""  1 ""  <> 2972 2972 1 0 2974 1 2972 1 13.28 1590 0 1598 1590 D000  "CCD mismatch"  <> <>
  1125 3 -6.959137 5.727630 16.180313 90 " " S "B" 24 0.14000 0.14000 "SER " " CA " "    " 6 0 0 808080  "C1599"  0 1 -70 ""  1 ""  FF2E2E  2973 2973 1 0 2975 1 2973 1 13.55 1591 0 1599 1591 D000  "CCD mismatch"  <> <>
  1126 2 -6.627127 6.172184 14.757291 90 " " S "B" 24 0.50000 0.50000 "SER " " C  " "    " 6 0 0 808080  "C1600"  0 1 9 ""  1 ""  <> 2974 2974 1 0 2976 0 2974 1 16.63 1592 0 1600 1592 D000  "CCD mismatch"  <> <>
  1127 15 -6.167946 7.292716 14.532930 90 " " S "B" 70 -0.50000 -0.50000 "SER " " O  " "    " 8 0 0 FF2E2E  "O1601"  0 1 9 ""  1 ""  <> 2975 2975 1 0 2977 0 2975 1 18.26 1593 0 1601 1593 D000  "CCD mismatch"  <> <>
  1128 3 -5.744850 5.782890 17.086738 90 " " S "B" 24 0.14500 0.14500 "SER " " CB " "    " 6 0 0 808080  "C1602"  0 1 9 ""  1 ""  <> 2976 2976 1 0 2978 2 2976 1 17.55 1594 0 1602 1594 D000  "CCD mismatch"  <> <>
  1129 16 -6.190025 5.504131 18.411090 90 " " S "B" 70 -0.68300 -0.68300 "SER " " OG " "    " 8 0 0 FF2E2E  "O1603"  0 1 9 "%UT"  13 ""  <> 2977 2977 1 0 2979 1 2977 1 21.65 1595 0 1603 1595 D000  "CCD mismatch"  <> <>
  1130 43 -6.892119 3.620311 16.343496 90 " " S "B" 21 0.30000 0.30000 "SER " " H  " "    " 1 0 0 FFFFFF  "H2978"  -1 0 1 ""  1 ""  <> 2978 2978 1 0 2980 0 2978 <> 13.28 <> <> <> 4728 <> <> <> <>
  1131 41 -7.657637 6.474288 16.564966 90 " " S "B" 21 0.06000 0.06000 "SER " " HA " "    " 1 0 0 FFFFFF  "H2979"  -1 0 1 ""  1 ""  <> 2979 2979 1 0 2981 0 2979 <> 13.55 <> <> <> 4729 <> <> <> <>
  1132 41 -5.278410 6.768956 17.074147 90 " " S "B" 21 0.06000 0.06000 "SER " " HB3" "    " 1 0 0 FFFFFF  "H2980"  -1 0 1 ""  1 ""  <> 2980 2980 1 0 2982 0 2980 <> 17.55 <> <> <> 4730 <> <> <> <>
  1133 41 -4.987507 5.057361 16.786133 90 " " S "B" 21 0.06000 0.06000 "SER " " HB2" "    " 1 0 0 FFFFFF  "H2981"  -1 0 1 ""  1 ""  <> 2981 2981 1 0 2983 0 2981 <> 17.55 <> <> <> 4731 <> <> <> <>
  1134 42 -5.931340 4.597167 18.626158 90 " " S "B" 21 0.41800 0.41800 "SER " " HG " "    " 1 0 0 FFFFFF  "H2982"  -1 0 1 ""  1 ""  <> 2982 2982 1 0 2984 0 2982 <> 21.65 <> <> <> 4732 <> <> <> <>
  1135 25 -6.929638 5.306454 13.791315 91 " " G "B" 38 -0.50000 -0.50000 "GLY " " N  " "    " 7 0 0 2E2EFF  "N1604"  0 1 9 ""  1 ""  <> 2983 2983 1 0 2985 1 2983 1 14.96 1596 0 1604 1596 D000  "CCD mismatch"  <> <>
  1136 3 -6.683604 5.605501 12.389248 91 " " G "B" 24 0.08000 0.08000 "GLY " " CA " "    " 6 0 0 808080  "C1605"  0 1 -70 ""  1 ""  FF2E2E  2984 2984 1 0 2986 2 2984 1 15.85 1597 0 1605 1597 D000  "CCD mismatch"  <> <>
  1137 2 -7.241734 4.462423 11.554506 91 " " G "B" 24 0.50000 0.50000 "GLY " " C  " "    " 6 0 0 808080  "C1606"  0 1 9 ""  1 ""  <> 2985 2985 1 0 2987 0 2985 1 16.69 1598 0 1606 1598 D000  "CCD mismatch"  <> <>
  1138 15 -7.626640 3.441036 12.115318 91 " " G "B" 70 -0.50000 -0.50000 "GLY " " O  " "    " 8 0 0 FF2E2E  "O1607"  0 1 9 ""  1 ""  <> 2986 2986 1 0 2988 0 2986 1 15.66 1599 0 1607 1599 D000  "CCD mismatch"  <> <>
  1139 43 -7.338393 4.408567 14.011312 91 " " G "B" 21 0.30000 0.30000 "GLY " " H  " "    " 1 0 0 FFFFFF  "H2987"  -1 0 1 ""  1 ""  <> 2987 2987 1 0 2989 0 2987 <> 14.96 <> <> <> 4733 <> <> <> <>
  1140 41 -5.616835 5.711530 12.196715 91 " " G "B" 21 0.06000 0.06000 "GLY " " HA3" "    " 1 0 0 FFFFFF  "H2988"  -1 0 1 ""  1 ""  <> 2988 2988 1 0 2990 0 2988 <> 15.85 <> <> <> 4734 <> <> <> <>
  1141 41 -7.173202 6.538602 12.104917 91 " " G "B" 21 0.06000 0.06000 "GLY " " HA2" "    " 1 0 0 FFFFFF  "H2989"  -1 0 1 ""  1 ""  <> 2989 2989 1 0 2991 0 2989 <> 15.85 <> <> <> 4735 <> <> <> <>
  1142 25 -7.293745 4.655264 10.231529 92 " " R "B" 38 -0.50000 -0.50000 "ARG " " N  " "    " 7 0 0 2E2EFF  "N1608"  0 1 9 ""  1 ""  <> 2990 2990 1 0 2992 1 2990 1 10.75 1600 0 1608 1600 D000  "CCD mismatch"  <> <>
  1143 3 -7.728403 3.601403 9.328845 92 " " R "B" 24 0.14000 0.14000 "ARG " " CA " "    " 6 0 0 808080  "C1609"  0 1 -70 ""  1 ""  FF2E2E  2991 2991 1 0 2993 1 2991 1 11.37 1601 0 1609 1601 D000  "CCD mismatch"  <> <>
  1144 2 -6.480788 2.937672 8.758614 92 " " R "B" 24 0.50000 0.50000 "ARG " " C  " "    " 6 0 0 808080  "C1610"  0 1 9 ""  1 ""  <> 2992 2992 1 0 2994 0 2992 1 13.88 1602 0 1610 1602 D000  "CCD mismatch"  <> <>
  1145 15 -5.952097 3.355275 7.729233 92 " " R "B" 70 -0.50000 -0.50000 "ARG " " O  " "    " 8 0 0 FF2E2E  "O1611"  0 1 9 ""  1 ""  <> 2993 2993 1 0 2995 0 2993 1 11.33 1603 0 1611 1603 D000  "CCD mismatch"  <> <>
  1146 3 -8.613811 4.129914 8.226660 92 " " R "B" 24 -0.12000 -0.12000 "ARG " " CB " "    " 6 0 0 808080  "C1612"  0 1 9 ""  1 ""  <> 2994 2994 1 0 2996 2 2994 1 15.15 1604 0 1612 1604 D000  "CCD mismatch"  <> <>
  1147 3 -9.828167 4.870282 8.761374 92 " " R "B" 24 -0.05000 -0.05000 "ARG " " CG " "    " 6 0 0 808080  "C1613"  0 1 9 ""  1 ""  <> 2995 2995 1 0 2997 2 2995 1 15.35 1605 0 1613 1605 D000  "CCD mismatch"  <> <>
  1148 3 -9.719361 6.343215 8.533761 92 " " R "B" 24 0.19000 0.19000 "ARG " " CD " "    " 6 0 0 808080  "C1614"  0 1 9 ""  1 ""  <> 2996 2996 1 0 2998 2 2996 1 16.99 1606 0 1614 1606 D000  "CCD mismatch"  <> <>
  1149 25 -9.964876 6.652394 7.127791 92 " " R "B" 38 -0.69997 -0.69997 "ARG " " NE " "    " 7 0 0 2E2EFF  "N1615"  0 1 9 ""  1 ""  <> 2997 2997 1 0 2999 1 2997 1 15.41 1607 0 1615 1607 D000  "CCD mismatch"  <> <>
  1150 2 -9.789726 7.839917 6.573490 92 " " R "B" 24 0.63990 0.63990 "ARG " " CZ " "    " 6 0 0 808080  "C1616"  0 1 9 ""  1 ""  <> 2998 2998 1 0 3000 0 2998 1 13.33 1608 0 1616 1608 D000  "CCD mismatch"  <> <>
  1151 25 -9.493864 8.905786 7.294767 92 " " R "B" 38 -0.79997 -0.79997 "ARG " " NH1" "    " 7 0 0 2E2EFF  "N1617"  0 1 9 ""  1 ""  <> 2999 2999 1 0 3001 2 2999 1 14.38 1609 0 1617 1609 D000  "CCD mismatch"  <> <>
  1152 31 -9.939776 7.966964 5.258591 92 " " R "B" 38 -0.79997 -0.79997 "ARG " " NH2" "    " 7 1 0 2E2EFF  "N1618"  0 1 9 ""  1 ""  <> 3000 3000 1 0 3002 2 3000 1 14.76 1610 0 1618 1610 D000  "CCD mismatch"  <> <>
  1153 43 -6.954113 5.516842 9.816435 92 " " R "B" 21 0.30000 0.30000 "ARG " " H  " "    " 1 0 0 FFFFFF  "H3001"  -1 0 1 ""  1 ""  <> 3001 3001 1 0 3003 0 3001 <> 10.75 <> <> <> 4736 <> <> <> <>
  1154 41 -8.310918 2.843287 9.854103 92 " " R "B" 21 0.06000 0.06000 "ARG " " HA " "    " 1 0 0 FFFFFF  "H3002"  -1 0 1 ""  1 ""  <> 3002 3002 1 0 3004 0 3002 <> 11.37 <> <> <> 4737 <> <> <> <>
  1155 41 -8.947417 3.300393 7.602756 92 " " R "B" 21 0.06000 0.06000 "ARG " " HB3" "    " 1 0 0 FFFFFF  "H3003"  -1 0 1 ""  1 ""  <> 3003 3003 1 0 3005 0 3003 <> 15.15 <> <> <> 4738 <> <> <> <>
  1156 41 -8.026407 4.767768 7.581214 92 " " R "B" 21 0.06000 0.06000 "ARG " " HB2" "    " 1 0 0 FFFFFF  "H3004"  -1 0 1 ""  1 ""  <> 3004 3004 1 0 3006 0 3004 <> 15.15 <> <> <> 4739 <> <> <> <>
  1157 41 -10.035552 4.655546 9.810570 92 " " R "B" 21 0.06000 0.06000 "ARG " " HG3" "    " 1 0 0 FFFFFF  "H3005"  -1 0 1 ""  1 ""  <> 3005 3005 1 0 3007 0 3005 <> 15.35 <> <> <> 4740 <> <> <> <>
  1158 41 -10.700205 4.478321 8.236993 92 " " R "B" 21 0.06000 0.06000 "ARG " " HG2" "    " 1 0 0 FFFFFF  "H3006"  -1 0 1 ""  1 ""  <> 3006 3006 1 0 3008 0 3006 <> 15.35 <> <> <> 4741 <> <> <> <>
  1159 41 -8.700802 6.663283 8.735433 92 " " R "B" 21 0.06000 0.06000 "ARG " " HD3" "    " 1 0 0 FFFFFF  "H3007"  -1 0 1 ""  1 ""  <> 3007 3007 1 0 3009 0 3007 <> 16.99 <> <> <> 4742 <> <> <> <>
  1160 41 -10.364572 6.902304 9.212096 92 " " R "B" 21 0.06000 0.06000 "ARG " " HD2" "    " 1 0 0 FFFFFF  "H3008"  -1 0 1 ""  1 ""  <> 3008 3008 1 0 3010 0 3008 <> 16.99 <> <> <> 4743 <> <> <> <>
  1161 43 -10.290201 5.882638 6.541696 92 " " R "B" 21 0.44000 0.44000 "ARG " " HE " "    " 1 0 0 FFFFFF  "H3009"  -1 0 1 ""  1 ""  <> 3009 3009 1 0 3011 0 3009 <> 15.41 <> <> <> 4744 <> <> <> <>
  1162 43 -9.392740 9.804553 6.840759 92 " " R "B" 21 0.46000 0.46000 "ARG " "HH12" "    " 1 0 0 FFFFFF  "H3010"  -1 0 1 ""  1 ""  <> 3010 3010 1 0 3012 0 3010 <> 14.38 <> <> <> 4745 <> <> <> <>
  1163 43 -9.345001 8.827795 8.292346 92 " " R "B" 21 0.46000 0.46000 "ARG " "HH11" "    " 1 0 0 FFFFFF  "H3011"  -1 0 1 ""  1 ""  <> 3011 3011 1 0 3013 0 3011 <> 14.38 <> <> <> 4746 <> <> <> <>
  1164 44 -9.858696 8.878722 4.825665 92 " " R "B" 21 0.46000 0.46000 "ARG " "HH22" "    " 1 0 0 FFFFFF  "H3012"  -1 0 1 ""  1 ""  <> 3012 3012 1 0 3014 0 3012 <> 14.76 <> <> <> 4747 <> <> <> <>
  1165 44 -10.172566 7.158025 4.687999 92 " " R "B" 21 0.46000 0.46000 "ARG " "HH21" "    " 1 0 0 FFFFFF  "H3013"  -1 0 1 ""  1 ""  <> 3013 3013 1 0 3015 0 3013 <> 14.76 <> <> <> 4748 <> <> <> <>
  1166 25 -6.030570 1.906398 9.466179 93 " " V "B" 38 -0.50000 -0.50000 "VAL " " N  " "    " 7 0 0 2E2EFF  "N1619"  2 1 9 ""  1 ""  <> 3014 3014 1 0 3016 1 3014 1 10.38 1611 0 1619 1611 D000  "CCD mismatch"  <> <>
  1167 3 -4.740698 1.294481 9.225435 93 " " V "B" 24 0.14000 0.14000 "VAL " " CA " "    " 6 0 0 808080  "C1620"  2 1 -70 ""  1 ""  FF2E2E  3015 3015 1 0 3017 1 3015 1 10.69 1612 0 1620 1612 D000  "CCD mismatch"  <> <>
  1168 2 -4.920226 0.092166 8.301491 93 " " V "B" 24 0.50000 0.50000 "VAL " " C  " "    " 6 0 0 808080  "C1621"  2 1 9 ""  1 ""  <> 3016 3016 1 0 3018 0 3016 1 13.62 1613 0 1621 1613 D000  "CCD mismatch"  <> <>
  1169 15 -5.820343 -0.725295 8.507724 93 " " V "B" 70 -0.50000 -0.50000 "VAL " " O  " "    " 8 0 0 FF2E2E  "O1622"  2 1 9 ""  1 ""  <> 3017 3017 1 0 3019 0 3017 1 13.67 1614 0 1622 1614 D000  "CCD mismatch"  <> <>
  1170 3 -4.100381 0.877451 10.567801 93 " " V "B" 24 -0.06000 -0.06000 "VAL " " CB " "    " 6 0 0 808080  "C1623"  2 1 9 ""  1 ""  <> 3018 3018 1 0 3020 1 3018 1 11.98 1615 0 1623 1615 D000  "CCD mismatch"  <> <>
  1171 3 -2.785421 0.134425 10.335881 93 " " V "B" 24 -0.18000 -0.18000 "VAL " " CG1" "    " 6 0 0 808080  "C1624"  2 1 9 ""  1 ""  <> 3019 3019 1 0 3021 3 3019 1 9.94 1616 0 1624 1616 D000  "CCD mismatch"  <> <>
  1172 3 -3.926988 2.077535 11.487013 93 " " V "B" 24 -0.18000 -0.18000 "VAL " " CG2" "    " 6 0 0 808080  "C1625"  2 1 9 ""  1 ""  <> 3020 3020 1 0 3022 3 3020 1 10 1617 0 1625 1617 D000  "CCD mismatch"  <> <>
  1173 43 -6.550762 1.568555 10.267421 93 " " V "B" 21 0.30000 0.30000 "VAL " " H  " "    " 1 0 0 FFFFFF  "H3021"  -1 0 1 ""  1 ""  <> 3021 3021 1 0 3023 0 3021 <> 10.38 <> <> <> 4749 <> <> <> <>
  1174 41 -4.081084 2.026063 8.764316 93 " " V "B" 21 0.06000 0.06000 "VAL " " HA " "    " 1 0 0 FFFFFF  "H3022"  -1 0 1 ""  1 ""  <> 3022 3022 1 0 3024 0 3022 <> 10.69 <> <> <> 4750 <> <> <> <>
  1175 41 -4.774156 0.189173 11.080272 93 " " V "B" 21 0.06000 0.06000 "VAL " " HB " "    " 1 0 0 FFFFFF  "H3023"  -1 0 1 ""  1 ""  <> 3023 3023 1 0 3025 0 3023 <> 11.98 <> <> <> 4751 <> <> <> <>
  1176 41 -2.282777 -0.065190 11.282503 93 " " V "B" 21 0.06000 0.06000 "VAL " "HG11" "    " 1 0 0 FFFFFF  "H3024"  -1 0 1 ""  1 ""  <> 3024 3024 1 0 3026 0 3024 <> 9.94 <> <> <> 4752 <> <> <> <>
  1177 41 -2.921438 -0.832816 9.853025 93 " " V "B" 21 0.06000 0.06000 "VAL " "HG12" "    " 1 0 0 FFFFFF  "H3025"  -1 0 1 ""  1 ""  <> 3025 3025 1 0 3027 0 3025 <> 9.94 <> <> <> 4753 <> <> <> <>
  1178 41 -2.099528 0.720443 9.723033 93 " " V "B" 21 0.06000 0.06000 "VAL " "HG13" "    " 1 0 0 FFFFFF  "H3026"  -1 0 1 ""  1 ""  <> 3026 3026 1 0 3028 0 3026 <> 9.94 <> <> <> 4754 <> <> <> <>
  1179 41 -3.420440 1.793976 12.409682 93 " " V "B" 21 0.06000 0.06000 "VAL " "HG21" "    " 1 0 0 FFFFFF  "H3027"  -1 0 1 ""  1 ""  <> 3027 3027 1 0 3029 0 3027 <> 10 <> <> <> 4755 <> <> <> <>
  1180 41 -3.329301 2.855135 11.010914 93 " " V "B" 21 0.06000 0.06000 "VAL " "HG22" "    " 1 0 0 FFFFFF  "H3028"  -1 0 1 ""  1 ""  <> 3028 3028 1 0 3030 0 3028 <> 10 <> <> <> 4756 <> <> <> <>
  1181 41 -4.881549 2.518000 11.773865 93 " " V "B" 21 0.06000 0.06000 "VAL " "HG23" "    " 1 0 0 FFFFFF  "H3029"  -1 0 1 ""  1 ""  <> 3029 3029 1 0 3031 0 3029 <> 10 <> <> <> 4757 <> <> <> <>
  1182 25 -4.035751 0.006443 7.298541 94 " " Y "B" 38 -0.50000 -0.50000 "TYR " " N  " "    " 7 0 0 2E2EFF  "N1626"  2 1 9 ""  1 ""  <> 3030 3030 1 0 3032 1 3030 1 11.55 1618 0 1626 1618 D000  "CCD mismatch"  <> <>
  1183 3 -3.985295 -1.090786 6.342628 94 " " Y "B" 24 0.14000 0.14000 "TYR " " CA " "    " 6 0 0 808080  "C1627"  2 1 -70 ""  1 ""  FF2E2E  3031 3031 1 0 3033 1 3031 1 11.6 1619 0 1627 1619 D000  "CCD mismatch"  <> <>
  1184 2 -2.579103 -1.682103 6.349243 94 " " Y "B" 24 0.50000 0.50000 "TYR " " C  " "    " 6 0 0 808080  "C1628"  2 1 9 ""  1 ""  <> 3032 3032 1 0 3034 0 3032 1 13.01 1620 0 1628 1620 D000  "CCD mismatch"  <> <>
  1185 15 -1.598522 -0.986154 6.627083 94 " " Y "B" 70 -0.50000 -0.50000 "TYR " " O  " "    " 8 0 0 FF2E2E  "O1629"  2 1 9 ""  1 ""  <> 3033 3033 1 0 3035 0 3033 1 14.75 1621 0 1629 1621 D000  "CCD mismatch"  <> <>
  1186 3 -4.404696 -0.643108 4.919430 94 " " Y "B" 24 -0.00500 -0.00500 "TYR " " CB " "    " 6 0 0 808080  "C1630"  2 1 9 ""  1 ""  <> 3034 3034 1 0 3036 2 3034 1 10.2 1622 0 1630 1622 D000  "CCD mismatch"  <> <>
  1187 2 -5.880167 -0.343191 4.858373 94 " " Y "B" 24 -0.11500 -0.11500 "TYR " " CG " "    " 6 0 0 808080  "C1631"  2 1 9 ""  1 ""  <> 3035 3035 1 0 3037 0 3035 1 11.39 1623 0 1631 1623 D000  "CCD mismatch"  <> <>
  1188 2 -6.399542 0.806530 5.441121 94 " " Y "B" 24 -0.11500 -0.11500 "TYR " " CD1" "    " 6 0 0 808080  "C1632"  2 1 9 ""  1 ""  <> 3036 3036 1 0 3038 1 3036 1 10.18 1624 0 1632 1624 D000  "CCD mismatch"  <> <>
  1189 2 -6.772134 -1.251959 4.313307 94 " " Y "B" 24 -0.11500 -0.11500 "TYR " " CD2" "    " 6 0 0 808080  "C1633"  2 1 9 ""  1 ""  <> 3037 3037 1 0 3039 1 3037 1 9.68 1625 0 1633 1625 D000  "CCD mismatch"  <> <>
  1190 2 -7.767879 1.058449 5.449796 94 " " Y "B" 24 -0.11500 -0.11500 "TYR " " CE1" "    " 6 0 0 808080  "C1634"  2 1 9 ""  1 ""  <> 3038 3038 1 0 3040 1 3038 1 12.62 1626 0 1634 1626 D000  "CCD mismatch"  <> <>
  1191 2 -8.140329 -1.001276 4.294698 94 " " Y "B" 24 -0.11500 -0.11500 "TYR " " CE2" "    " 6 0 0 808080  "C1635"  2 1 9 ""  1 ""  <> 3039 3039 1 0 3041 1 3039 1 12.49 1627 0 1635 1627 D000  "CCD mismatch"  <> <>
  1192 2 -8.637092 0.151555 4.868223 94 " " Y "B" 24 0.15000 0.15000 "TYR " " CZ " "    " 6 0 0 808080  "C1636"  2 1 9 ""  1 ""  <> 3040 3040 1 0 3042 0 3040 1 14.71 1628 0 1636 1628 D000  "CCD mismatch"  <> <>
  1193 16 -9.991452 0.368847 4.871943 94 " " Y "B" 70 -0.58500 -0.58500 "TYR " " OH " "    " 8 0 0 FF2E2E  "O1637"  2 1 9 "%UT"  13 ""  <> 3041 3041 1 0 3043 1 3041 1 14.15 1629 0 1637 1629 D000  "CCD mismatch"  <> <>
  1194 43 -3.317150 0.715460 7.203165 94 " " Y "B" 21 0.30000 0.30000 "TYR " " H  " "    " 1 0 0 FFFFFF  "H3042"  -1 0 1 ""  1 ""  <> 3042 3042 1 0 3044 0 3042 <> 11.55 <> <> <> 4758 <> <> <> <>
  1195 41 -4.667970 -1.864477 6.678536 94 " " Y "B" 21 0.06000 0.06000 "TYR " " HA " "    " 1 0 0 FFFFFF  "H3043"  -1 0 1 ""  1 ""  <> 3043 3043 1 0 3045 0 3043 <> 11.6 <> <> <> 4759 <> <> <> <>
  1196 41 -4.187587 -1.437190 4.203244 94 " " Y "B" 21 0.06000 0.06000 "TYR " " HB3" "    " 1 0 0 FFFFFF  "H3044"  -1 0 1 ""  1 ""  <> 3044 3044 1 0 3046 0 3044 <> 10.2 <> <> <> 4760 <> <> <> <>
  1197 41 -3.833373 0.230127 4.600567 94 " " Y "B" 21 0.06000 0.06000 "TYR " " HB2" "    " 1 0 0 FFFFFF  "H3045"  -1 0 1 ""  1 ""  <> 3045 3045 1 0 3047 0 3045 <> 10.2 <> <> <> 4761 <> <> <> <>
  1198 41 -5.732834 1.530814 5.882998 94 " " Y "B" 21 0.11500 0.11500 "TYR " " HD1" "    " 1 0 0 FFFFFF  "H3046"  -1 0 1 ""  1 ""  <> 3046 3046 1 0 3048 0 3046 <> 10.18 <> <> <> 4762 <> <> <> <>
  1199 41 -6.403369 -2.166771 3.873687 94 " " Y "B" 21 0.11500 0.11500 "TYR " " HD2" "    " 1 0 0 FFFFFF  "H3047"  -1 0 1 ""  1 ""  <> 3047 3047 1 0 3049 0 3047 <> 9.68 <> <> <> 4763 <> <> <> <>
  1200 41 -8.147875 1.960626 5.903779 94 " " Y "B" 21 0.11500 0.11500 "TYR " " HE1" "    " 1 0 0 FFFFFF  "H3048"  -1 0 1 ""  1 ""  <> 3048 3048 1 0 3050 0 3048 <> 12.62 <> <> <> 4764 <> <> <> <>
  1201 41 -8.813360 -1.724593 3.858019 94 " " Y "B" 21 0.11500 0.11500 "TYR " " HE2" "    " 1 0 0 FFFFFF  "H3049"  -1 0 1 ""  1 ""  <> 3049 3049 1 0 3051 0 3049 <> 12.49 <> <> <> 4765 <> <> <> <>
  1202 42 -10.507923 -0.383068 4.548813 94 " " Y "B" 21 0.43500 0.43500 "TYR " " HH " "    " 1 0 0 FFFFFF  "H3050"  -1 0 1 ""  1 ""  <> 3050 3050 1 0 3052 0 3050 <> 14.15 <> <> <> 4766 <> <> <> <>
  1203 25 -2.506063 -2.984051 6.064164 95 " " V "B" 38 -0.50000 -0.50000 "VAL " " N  " "    " 7 0 0 2E2EFF  "N1638"  2 1 9 ""  1 ""  <> 3051 3051 1 0 3053 1 3051 1 10.44 1630 0 1638 1630 D000  "CCD mismatch"  <> <>
  1204 3 -1.245321 -3.693466 6.028681 95 " " V "B" 24 0.14000 0.14000 "VAL " " CA " "    " 6 0 0 808080  "C1639"  2 1 -70 ""  1 ""  FF2E2E  3052 3052 1 0 3054 1 3052 1 9.98 1631 0 1639 1631 D000  "CCD mismatch"  <> <>
  1205 2 -1.066412 -4.311755 4.648862 95 " " V "B" 24 0.50000 0.50000 "VAL " " C  " "    " 6 0 0 808080  "C1640"  2 1 9 ""  1 ""  <> 3053 3053 1 0 3055 0 3053 1 8.99 1632 0 1640 1632 D000  "CCD mismatch"  <> <>
  1206 15 -1.989435 -4.931239 4.102909 95 " " V "B" 70 -0.50000 -0.50000 "VAL " " O  " "    " 8 0 0 FF2E2E  "O1641"  2 1 9 ""  1 ""  <> 3054 3054 1 0 3056 0 3054 1 9.3 1633 0 1641 1633 D000  "CCD mismatch"  <> <>
  1207 3 -1.128686 -4.764240 7.122411 95 " " V "B" 24 -0.06000 -0.06000 "VAL " " CB " "    " 6 0 0 808080  "C1642"  2 1 9 ""  1 ""  <> 3055 3055 1 0 3057 1 3055 1 11.43 1634 0 1642 1634 D000  "CCD mismatch"  <> <>
  1208 3 -2.220099 -5.825748 7.018236 95 " " V "B" 24 -0.18000 -0.18000 "VAL " " CG1" "    " 6 0 0 808080  "C1643"  2 1 9 ""  1 ""  <> 3056 3056 1 0 3058 3 3056 1 9.37 1635 0 1643 1635 D000  "CCD mismatch"  <> <>
  1209 3 0.239313 -5.410871 7.092411 95 " " V "B" 24 -0.18000 -0.18000 "VAL " " CG2" "    " 6 0 0 808080  "C1644"  2 1 9 ""  1 ""  <> 3057 3057 1 0 3059 3 3057 1 10.08 1636 0 1644 1636 D000  "CCD mismatch"  <> <>
  1210 43 -3.344357 -3.517043 5.865896 95 " " V "B" 21 0.30000 0.30000 "VAL " " H  " "    " 1 0 0 FFFFFF  "H3058"  -1 0 1 ""  1 ""  <> 3058 3058 1 0 3060 0 3058 <> 10.44 <> <> <> 4767 <> <> <> <>
  1211 41 -0.416852 -3.004254 6.185939 95 " " V "B" 21 0.06000 0.06000 "VAL " " HA " "    " 1 0 0 FFFFFF  "H3059"  -1 0 1 ""  1 ""  <> 3059 3059 1 0 3061 0 3059 <> 9.98 <> <> <> 4768 <> <> <> <>
  1212 41 -1.251010 -4.260126 8.079707 95 " " V "B" 21 0.06000 0.06000 "VAL " " HB " "    " 1 0 0 FFFFFF  "H3060"  -1 0 1 ""  1 ""  <> 3060 3060 1 0 3062 0 3060 <> 11.43 <> <> <> 4769 <> <> <> <>
  1213 41 -2.164749 -6.501066 7.872234 95 " " V "B" 21 0.06000 0.06000 "VAL " "HG11" "    " 1 0 0 FFFFFF  "H3061"  -1 0 1 ""  1 ""  <> 3061 3061 1 0 3063 0 3061 <> 9.37 <> <> <> 4770 <> <> <> <>
  1214 41 -3.217177 -5.391521 7.037622 95 " " V "B" 21 0.06000 0.06000 "VAL " "HG12" "    " 1 0 0 FFFFFF  "H3062"  -1 0 1 ""  1 ""  <> 3062 3062 1 0 3064 0 3062 <> 9.37 <> <> <> 4771 <> <> <> <>
  1215 41 -2.133572 -6.448799 6.128558 95 " " V "B" 21 0.06000 0.06000 "VAL " "HG13" "    " 1 0 0 FFFFFF  "H3063"  -1 0 1 ""  1 ""  <> 3063 3063 1 0 3065 0 3063 <> 9.37 <> <> <> 4772 <> <> <> <>
  1216 41 0.379716 -6.033796 7.974877 95 " " V "B" 21 0.06000 0.06000 "VAL " "HG21" "    " 1 0 0 FFFFFF  "H3064"  -1 0 1 ""  1 ""  <> 3064 3064 1 0 3066 0 3064 <> 10.08 <> <> <> 4773 <> <> <> <>
  1217 41 0.386941 -6.055839 6.226437 95 " " V "B" 21 0.06000 0.06000 "VAL " "HG22" "    " 1 0 0 FFFFFF  "H3065"  -1 0 1 ""  1 ""  <> 3065 3065 1 0 3067 0 3065 <> 10.08 <> <> <> 4774 <> <> <> <>
  1218 41 1.034827 -4.664912 7.098888 95 " " V "B" 21 0.06000 0.06000 "VAL " "HG23" "    " 1 0 0 FFFFFF  "H3066"  -1 0 1 ""  1 ""  <> 3066 3066 1 0 3068 0 3066 <> 10.08 <> <> <> 4775 <> <> <> <>
  1219 25 0.128401 -4.102069 4.092236 96 " " L "B" 38 -0.50000 -0.50000 "LEU " " N  " "    " 7 0 0 2E2EFF  "N1645"  2 1 9 ""  1 ""  <> 3067 3067 1 0 3069 1 3067 1 9.05 1637 0 1645 1637 D000  "CCD mismatch"  <> <>
  1220 3 0.582753 -4.806639 2.908533 96 " " L "B" 24 0.14000 0.14000 "LEU " " CA " "    " 6 0 0 808080  "C1646"  2 1 -70 ""  1 ""  FF2E2E  3068 3068 1 0 3070 1 3068 1 8.82 1638 0 1646 1638 D000  "CCD mismatch"  <> <>
  1221 2 1.442088 -5.950564 3.432864 96 " " L "B" 24 0.50000 0.50000 "LEU " " C  " "    " 6 0 0 808080  "C1647"  2 1 9 ""  1 ""  <> 3069 3069 1 0 3071 0 3069 1 10.57 1639 0 1647 1639 D000  "CCD mismatch"  <> <>
  1222 15 2.525705 -5.717093 3.969629 96 " " L "B" 70 -0.50000 -0.50000 "LEU " " O  " "    " 8 0 0 FF2E2E  "O1648"  2 1 9 ""  1 ""  <> 3070 3070 1 0 3072 0 3070 1 11.6 1640 0 1648 1640 D000  "CCD mismatch"  <> <>
  1223 3 1.376816 -3.914092 1.954407 96 " " L "B" 24 -0.12000 -0.12000 "LEU " " CB " "    " 6 0 0 808080  "C1649"  2 1 9 ""  1 ""  <> 3071 3071 1 0 3073 2 3071 1 8.13 1641 0 1649 1641 D000  "CCD mismatch"  <> <>
  1224 3 1.797634 -4.598147 0.626771 96 " " L "B" 24 -0.06000 -0.06000 "LEU " " CG " "    " 6 0 0 808080  "C1650"  2 1 9 ""  1 ""  <> 3072 3072 1 0 3074 1 3072 1 11.51 1642 0 1650 1642 D000  "CCD mismatch"  <> <>
  1225 3 0.601363 -4.944401 -0.246688 96 " " L "B" 24 -0.18000 -0.18000 "LEU " " CD1" "    " 6 0 0 808080  "C1651"  2 1 9 ""  1 ""  <> 3073 3073 1 0 3075 3 3073 1 11.95 1643 0 1651 1643 D000  "CCD mismatch"  <> <>
  1226 3 2.774051 -3.730053 -0.154064 96 " " L "B" 24 -0.18000 -0.18000 "LEU " " CD2" "    " 6 0 0 808080  "C1652"  2 1 9 ""  1 ""  <> 3074 3074 1 0 3076 3 3074 1 16.82 1644 0 1652 1644 D000  "CCD mismatch"  <> <>
  1227 43 0.823045 -3.545556 4.577744 96 " " L "B" 21 0.30000 0.30000 "LEU " " H  " "    " 1 0 0 FFFFFF  "H3075"  -1 0 1 ""  1 ""  <> 3075 3075 1 0 3077 0 3075 <> 9.05 <> <> <> 4776 <> <> <> <>
  1228 41 -0.267763 -5.203395 2.356429 96 " " L "B" 21 0.06000 0.06000 "LEU " " HA " "    " 1 0 0 FFFFFF  "H3076"  -1 0 1 ""  1 ""  <> 3076 3076 1 0 3078 0 3076 <> 8.82 <> <> <> 4777 <> <> <> <>
  1229 41 2.268204 -3.551931 2.466517 96 " " L "B" 21 0.06000 0.06000 "LEU " " HB3" "    " 1 0 0 FFFFFF  "H3077"  -1 0 1 ""  1 ""  <> 3077 3077 1 0 3079 0 3077 <> 8.13 <> <> <> 4778 <> <> <> <>
  1230 41 0.798023 -3.018352 1.726076 96 " " L "B" 21 0.06000 0.06000 "LEU " " HB2" "    " 1 0 0 FFFFFF  "H3078"  -1 0 1 ""  1 ""  <> 3078 3078 1 0 3080 0 3078 <> 8.13 <> <> <> 4779 <> <> <> <>
  1231 41 2.320427 -5.528990 0.850646 96 " " L "B" 21 0.06000 0.06000 "LEU " " HG " "    " 1 0 0 FFFFFF  "H3079"  -1 0 1 ""  1 ""  <> 3079 3079 1 0 3081 0 3079 <> 11.51 <> <> <> 4780 <> <> <> <>
  1232 41 0.896435 -5.173134 -1.271423 96 " " L "B" 21 0.06000 0.06000 "LEU " "HD11" "    " 1 0 0 FFFFFF  "H3080"  -1 0 1 ""  1 ""  <> 3080 3080 1 0 3082 0 3080 <> 11.95 <> <> <> 4781 <> <> <> <>
  1233 41 0.081197 -5.823047 0.131737 96 " " L "B" 21 0.06000 0.06000 "LEU " "HD12" "    " 1 0 0 FFFFFF  "H3081"  -1 0 1 ""  1 ""  <> 3081 3081 1 0 3083 0 3081 <> 11.95 <> <> <> 4782 <> <> <> <>
  1234 41 -0.117333 -4.125921 -0.287931 96 " " L "B" 21 0.06000 0.06000 "LEU " "HD13" "    " 1 0 0 FFFFFF  "H3082"  -1 0 1 ""  1 ""  <> 3082 3082 1 0 3084 0 3082 <> 11.95 <> <> <> 4783 <> <> <> <>
  1235 41 3.757097 -4.188658 -0.202662 96 " " L "B" 21 0.06000 0.06000 "LEU " "HD21" "    " 1 0 0 FFFFFF  "H3083"  -1 0 1 ""  1 ""  <> 3083 3083 1 0 3085 0 3083 <> 16.82 <> <> <> 4784 <> <> <> <>
  1236 41 2.457746 -3.552692 -1.182255 96 " " L "B" 21 0.06000 0.06000 "LEU " "HD22" "    " 1 0 0 FFFFFF  "H3084"  -1 0 1 ""  1 ""  <> 3084 3084 1 0 3086 0 3084 <> 16.82 <> <> <> 4785 <> <> <> <>
  1237 41 2.905832 -2.749267 0.304429 96 " " L "B" 21 0.06000 0.06000 "LEU " "HD23" "    " 1 0 0 FFFFFF  "H3085"  -1 0 1 ""  1 ""  <> 3085 3085 1 0 3087 0 3085 <> 16.82 <> <> <> 4786 <> <> <> <>
  1238 25 0.917926 -7.168679 3.304185 97 " " K "B" 38 -0.50000 -0.50000 "LYS " " N  " "    " 7 0 0 2E2EFF  "N1653"  2 1 9 ""  1 ""  <> 3086 3086 1 0 3088 1 3086 1 10.73 1645 0 1653 1645 D000  "CCD mismatch"  <> <>
  1239 3 1.557862 -8.351056 3.852314 97 " " K "B" 24 0.14000 0.14000 "LYS " " CA " "    " 6 0 0 808080  "C1654"  2 1 -70 ""  1 ""  FF2E2E  3087 3087 1 0 3089 1 3087 1 12.13 1646 0 1654 1646 D000  "CCD mismatch"  <> <>
  1240 2 2.188042 -9.123654 2.699953 97 " " K "B" 24 0.50000 0.50000 "LYS " " C  " "    " 6 0 0 808080  "C1655"  2 1 9 ""  1 ""  <> 3088 3088 1 0 3090 0 3088 1 14.59 1647 0 1655 1647 D000  "CCD mismatch"  <> <>
  1241 15 1.516938 -9.411692 1.713161 97 " " K "B" 70 -0.50000 -0.50000 "LYS " " O  " "    " 8 0 0 FF2E2E  "O1656"  2 1 9 ""  1 ""  <> 3089 3089 1 0 3091 0 3089 1 13.36 1648 0 1656 1648 D000  "CCD mismatch"  <> <>
  1242 3 0.519610 -9.220400 4.596819 97 " " K "B" 24 -0.12000 -0.12000 "LYS " " CB " "    " 6 0 0 808080  "C1657"  2 1 9 ""  1 ""  <> 3090 3090 1 0 3092 2 3090 1 19.5 1649 0 1657 1649 D000  "CCD mismatch"  <> <>
  1243 3 0.998617 -10.640108 4.974803 97 " " K "B" 24 -0.12000 -0.12000 "LYS " " CG " "    " 6 0 0 808080  "C1658"  2 1 9 ""  1 ""  <> 3091 3091 1 0 3093 2 3091 1 26.03 1650 0 1658 1650 D000  "CCD mismatch"  <> <>
  1244 3 2.022104 -10.667524 6.101832 97 " " K "B" 24 -0.12000 -0.12000 "LYS " " CD " "    " 6 0 0 808080  "C1659"  2 1 9 ""  1 ""  <> 3092 3092 1 0 3094 2 3092 1 32.51 1651 0 1659 1651 D000  "CCD mismatch"  <> <>
  1245 3 2.320321 -12.063683 6.597397 97 " " K "B" 24 0.19000 0.19000 "LYS " " CE " "    " 6 0 0 808080  "C1660"  2 1 9 ""  1 ""  <> 3093 3093 1 0 3095 2 3093 1 37.3 1652 0 1660 1652 D000  "CCD mismatch"  <> <>
  1246 32 1.102549 -12.742779 7.127940 97 " " K "B" 38 -0.30000 -0.30000 "LYS " " NZ " "    " 7 1 0 2E2EFF  "N1661"  2 1 9 "%UT"  13 ""  <> 3094 3094 1 0 3096 3 3094 1 35.43 1653 0 1661 1653 D000  "CCD mismatch"  <> <>
  1247 43 0.027897 -7.299195 2.837682 97 " " K "B" 21 0.30000 0.30000 "LYS " " H  " "    " 1 0 0 FFFFFF  "H3095"  -1 0 1 ""  1 ""  <> 3095 3095 1 0 3097 0 3095 <> 10.73 <> <> <> 4787 <> <> <> <>
  1248 41 2.331412 -8.084324 4.573766 97 " " K "B" 21 0.06000 0.06000 "LYS " " HA " "    " 1 0 0 FFFFFF  "H3096"  -1 0 1 ""  1 ""  <> 3096 3096 1 0 3098 0 3096 <> 12.13 <> <> <> 4788 <> <> <> <>
  1249 41 -0.350175 -9.340114 3.947565 97 " " K "B" 21 0.06000 0.06000 "LYS " " HB3" "    " 1 0 0 FFFFFF  "H3097"  -1 0 1 ""  1 ""  <> 3097 3097 1 0 3099 0 3097 <> 19.5 <> <> <> 4789 <> <> <> <>
  1250 41 0.155055 -8.692825 5.479294 97 " " K "B" 21 0.06000 0.06000 "LYS " " HB2" "    " 1 0 0 FFFFFF  "H3098"  -1 0 1 ""  1 ""  <> 3098 3098 1 0 3100 0 3098 <> 19.5 <> <> <> 4790 <> <> <> <>
  1251 41 1.371987 -11.196534 4.114947 97 " " K "B" 21 0.06000 0.06000 "LYS " " HG3" "    " 1 0 0 FFFFFF  "H3099"  -1 0 1 ""  1 ""  <> 3099 3099 1 0 3101 0 3099 <> 26.03 <> <> <> 4791 <> <> <> <>
  1252 41 0.096928 -11.175763 5.269252 97 " " K "B" 21 0.06000 0.06000 "LYS " " HG2" "    " 1 0 0 FFFFFF  "H3100"  -1 0 1 ""  1 ""  <> 3100 3100 1 0 3102 0 3100 <> 26.03 <> <> <> 4792 <> <> <> <>
  1253 41 1.611091 -10.059834 6.896088 97 " " K "B" 21 0.06000 0.06000 "LYS " " HD3" "    " 1 0 0 FFFFFF  "H3101"  -1 0 1 ""  1 ""  <> 3101 3101 1 0 3103 0 3101 <> 32.51 <> <> <> 4793 <> <> <> <>
  1254 41 2.949140 -10.193732 5.780543 97 " " K "B" 21 0.06000 0.06000 "LYS " " HD2" "    " 1 0 0 FFFFFF  "H3102"  -1 0 1 ""  1 ""  <> 3102 3102 1 0 3104 0 3102 <> 32.51 <> <> <> 4794 <> <> <> <>
  1255 41 3.064190 -12.012975 7.388797 97 " " K "B" 21 0.06000 0.06000 "LYS " " HE3" "    " 1 0 0 FFFFFF  "H3103"  -1 0 1 ""  1 ""  <> 3103 3103 1 0 3105 0 3103 <> 37.3 <> <> <> 4795 <> <> <> <>
  1256 41 2.732985 -12.671253 5.791931 97 " " K "B" 21 0.06000 0.06000 "LYS " " HE2" "    " 1 0 0 FFFFFF  "H3104"  -1 0 1 ""  1 ""  <> 3104 3104 1 0 3106 0 3104 <> 37.3 <> <> <> 4796 <> <> <> <>
  1257 44 0.420468 -12.831210 6.387701 97 " " K "B" 21 0.33000 0.33000 "LYS " " HZ1" "    " 1 0 0 FFFFFF  "H3105"  -1 0 1 ""  1 ""  <> 3105 3105 1 0 3107 0 3105 <> 35.43 <> <> <> 4797 <> <> <> <>
  1258 44 1.349867 -13.663855 7.461624 97 " " K "B" 21 0.33000 0.33000 "LYS " " HZ2" "    " 1 0 0 FFFFFF  "H3106"  -1 0 1 ""  1 ""  <> 3106 3106 1 0 3108 0 3106 <> 35.43 <> <> <> 4798 <> <> <> <>
  1259 44 0.708064 -12.203009 7.883219 97 " " K "B" 21 0.33000 0.33000 "LYS " " HZ3" "    " 1 0 0 FFFFFF  "H3107"  -1 0 1 ""  1 ""  <> 3107 3107 1 0 3109 0 3107 <> 35.43 <> <> <> 4799 <> <> <> <>
  1260 25 3.464348 -9.487562 2.862342 98 " " F "B" 38 -0.50000 -0.50000 "PHE " " N  " "    " 7 0 0 2E2EFF  "N1662"  2 1 9 ""  1 ""  <> 3108 3108 1 0 3110 1 3108 1 17.59 1654 0 1662 1654 D000  "CCD mismatch"  <> <>
  1261 3 4.171884 -10.329070 1.908270 98 " " F "B" 24 0.14000 0.14000 "PHE " " CA " "    " 6 0 0 808080  "C1663"  2 1 -70 ""  1 ""  FF2E2E  3109 3109 1 0 3111 1 3109 1 14.97 1655 0 1663 1655 D000  "CCD mismatch"  <> <>
  1262 2 4.244528 -11.771663 2.397983 98 " " F "B" 24 0.50000 0.50000 "PHE " " C  " "    " 6 0 0 808080  "C1664"  2 1 9 ""  1 ""  <> 3110 3110 1 0 3112 0 3110 1 20.11 1656 0 1664 1656 D000  "CCD mismatch"  <> <>
  1263 15 4.590966 -12.007475 3.556107 98 " " F "B" 70 -0.50000 -0.50000 "PHE " " O  " "    " 8 0 0 FF2E2E  "O1665"  2 1 9 ""  1 ""  <> 3111 3111 1 0 3113 0 3111 1 22.34 1657 0 1665 1657 D000  "CCD mismatch"  <> <>
  1264 3 5.602448 -9.827101 1.691141 98 " " F "B" 24 -0.00500 -0.00500 "PHE " " CB " "    " 6 0 0 808080  "C1666"  2 1 9 ""  1 ""  <> 3112 3112 1 0 3114 2 3112 1 18.11 1658 0 1666 1658 D000  "CCD mismatch"  <> <>
  1265 2 5.691692 -8.487212 1.025654 98 " " F "B" 24 -0.11500 -0.11500 "PHE " " CG " "    " 6 0 0 808080  "C1667"  2 1 9 ""  1 ""  <> 3113 3113 1 0 3115 0 3113 1 21.68 1659 0 1667 1659 D000  "CCD mismatch"  <> <>
  1266 2 5.382836 -7.330863 1.716366 98 " " F "B" 24 -0.11500 -0.11500 "PHE " " CD1" "    " 6 0 0 808080  "C1668"  2 1 9 ""  1 ""  <> 3114 3114 1 0 3116 1 3114 1 18.82 1660 0 1668 1660 D000  "CCD mismatch"  <> <>
  1267 2 6.039247 -8.381878 -0.312457 98 " " F "B" 24 -0.11500 -0.11500 "PHE " " CD2" "    " 6 0 0 808080  "C1669"  2 1 9 ""  1 ""  <> 3115 3115 1 0 3117 1 3115 1 21.37 1661 0 1669 1661 D000  "CCD mismatch"  <> <>
  1268 2 5.422821 -6.095325 1.086395 98 " " F "B" 24 -0.11500 -0.11500 "PHE " " CE1" "    " 6 0 0 808080  "C1670"  2 1 9 ""  1 ""  <> 3116 3116 1 0 3118 1 3116 1 20.53 1662 0 1670 1662 D000  "CCD mismatch"  <> <>
  1269 2 6.078269 -7.143474 -0.934499 98 " " F "B" 24 -0.11500 -0.11500 "PHE " " CE2" "    " 6 0 0 808080  "C1671"  2 1 9 ""  1 ""  <> 3117 3117 1 0 3119 1 3117 1 19.62 1663 0 1671 1663 D000  "CCD mismatch"  <> <>
  1270 2 5.779595 -6.013788 -0.232153 98 " " F "B" 24 -0.11500 -0.11500 "PHE " " CZ " "    " 6 0 0 808080  "C1672"  2 1 9 ""  1 ""  <> 3118 3118 1 0 3120 1 3118 1 20.23 1664 0 1672 1664 D000  "CCD mismatch"  <> <>
  1271 43 3.974430 -9.217680 3.695908 98 " " F "B" 21 0.30000 0.30000 "PHE " " H  " "    " 1 0 0 FFFFFF  "H3119"  -1 0 1 ""  1 ""  <> 3119 3119 1 0 3121 0 3119 <> 17.59 <> <> <> 4800 <> <> <> <>
  1272 41 3.676305 -10.311713 0.937473 98 " " F "B" 21 0.06000 0.06000 "PHE " " HA " "    " 1 0 0 FFFFFF  "H3120"  -1 0 1 ""  1 ""  <> 3120 3120 1 0 3122 0 3120 <> 14.97 <> <> <> 4801 <> <> <> <>
  1273 41 6.181144 -10.547526 1.110241 98 " " F "B" 21 0.06000 0.06000 "PHE " " HB3" "    " 1 0 0 FFFFFF  "H3121"  -1 0 1 ""  1 ""  <> 3121 3121 1 0 3123 0 3121 <> 18.11 <> <> <> 4802 <> <> <> <>
  1274 41 6.099075 -9.763470 2.655615 98 " " F "B" 21 0.06000 0.06000 "PHE " " HB2" "    " 1 0 0 FFFFFF  "H3122"  -1 0 1 ""  1 ""  <> 3122 3122 1 0 3124 0 3122 <> 18.11 <> <> <> 4803 <> <> <> <>
  1275 41 5.102553 -7.370933 2.757139 98 " " F "B" 21 0.11500 0.11500 "PHE " " HD1" "    " 1 0 0 FFFFFF  "H3123"  -1 0 1 ""  1 ""  <> 3123 3123 1 0 3125 0 3123 <> 18.82 <> <> <> 4804 <> <> <> <>
  1276 41 6.270696 -9.268051 -0.885476 98 " " F "B" 21 0.11500 0.11500 "PHE " " HD2" "    " 1 0 0 FFFFFF  "H3124"  -1 0 1 ""  1 ""  <> 3124 3124 1 0 3126 0 3124 <> 21.37 <> <> <> 4805 <> <> <> <>
  1277 41 5.176770 -5.200310 1.639240 98 " " F "B" 21 0.11500 0.11500 "PHE " " HE1" "    " 1 0 0 FFFFFF  "H3125"  -1 0 1 ""  1 ""  <> 3125 3125 1 0 3127 0 3125 <> 20.53 <> <> <> 4806 <> <> <> <>
  1278 41 6.344596 -7.074785 -1.979305 98 " " F "B" 21 0.11500 0.11500 "PHE " " HE2" "    " 1 0 0 FFFFFF  "H3126"  -1 0 1 ""  1 ""  <> 3126 3126 1 0 3128 0 3126 <> 19.62 <> <> <> 4807 <> <> <> <>
  1279 41 5.817950 -5.054838 -0.726827 98 " " F "B" 21 0.11500 0.11500 "PHE " " HZ " "    " 1 0 0 FFFFFF  "H3127"  -1 0 1 ""  1 ""  <> 3127 3127 1 0 3129 0 3127 <> 20.23 <> <> <> 4808 <> <> <> <>
  1280 25 3.930431 -12.727700 1.511175 99 " " K "B" 38 -0.50000 -0.50000 "LYS " " N  " "    " 7 0 0 2E2EFF  "N1673"  0 1 9 ""  1 ""  <> 3128 3128 1 0 3130 1 3128 1 17.88 1665 0 1673 1665 D000  "CCD mismatch"  <> <>
  1281 3 4.140704 -14.136591 1.803630 99 " " K "B" 24 0.14000 0.14000 "LYS " " CA " "    " 6 0 0 808080  "C1674"  0 1 -70 ""  1 ""  FF2E2E  3129 3129 1 0 3131 1 3129 1 22.62 1666 0 1674 1666 D000  "CCD mismatch"  <> <>
  1282 2 5.616904 -14.364183 2.128230 99 " " K "B" 24 0.50000 0.50000 "LYS " " C  " "    " 6 0 0 808080  "C1675"  0 1 9 ""  1 ""  <> 3130 3130 1 0 3132 0 3130 1 27.51 1667 0 1675 1667 D000  "CCD mismatch"  <> <>
  1283 15 5.947724 -15.039002 3.101589 99 " " K "B" 70 -0.50000 -0.50000 "LYS " " O  " "    " 8 0 0 FF2E2E  "O1676"  0 1 9 ""  1 ""  <> 3131 3131 1 0 3133 0 3131 1 29.97 1668 0 1676 1668 D000  "CCD mismatch"  <> <>
  1284 3 3.731394 -15.072297 0.631251 99 " " K "B" 24 -0.12000 -0.12000 "LYS " " CB " "    " 6 0 0 808080  "C1677"  0 1 9 ""  1 ""  <> 3132 3132 1 0 3134 2 3132 1 24.14 1669 0 1677 1669 D000  "CCD mismatch"  <> <>
  1285 3 2.369851 -14.806980 -0.040663 99 " " K "B" 24 -0.12000 -0.12000 "LYS " " CG " "    " 6 0 0 808080  "C1678"  0 1 9 ""  1 ""  <> 3133 3133 1 0 3135 2 3133 1 25.59 1670 0 1678 1670 D000  "CCD mismatch"  <> <>
  1286 3 1.181926 -14.746979 0.879187 99 " " K "B" 24 -0.12000 -0.12000 "LYS " " CD " "    " 6 0 0 808080  "C1679"  0 1 9 ""  1 ""  <> 3134 3134 1 0 3136 2 3134 1 28.04 1671 0 1679 1671 D000  "CCD mismatch"  <> <>
  1287 3 -0.108198 -14.362392 0.155435 99 " " K "B" 24 0.19000 0.19000 "LYS " " CE " "    " 6 0 0 808080  "C1680"  0 1 9 ""  1 ""  <> 3135 3135 1 0 3137 2 3135 1 25.48 1672 0 1680 1672 D000  "CCD mismatch"  <> <>
  1288 32 -0.398474 -15.231722 -1.032013 99 " " K "B" 38 -0.30000 -0.30000 "LYS " " NZ " "    " 7 1 0 2E2EFF  "N1681"  0 1 9 "%UT"  13 ""  <> 3136 3136 1 0 3138 3 3136 1 21.44 1673 0 1681 1673 D000  "CCD mismatch"  <> <>
  1289 43 3.632539 -12.487353 0.574498 99 " " K "B" 21 0.30000 0.30000 "LYS " " H  " "    " 1 0 0 FFFFFF  "H3137"  -1 0 1 ""  1 ""  <> 3137 3137 1 0 3139 0 3137 <> 17.88 <> <> <> 4809 <> <> <> <>
  1290 41 3.551668 -14.399567 2.684383 99 " " K "B" 21 0.06000 0.06000 "LYS " " HA " "    " 1 0 0 FFFFFF  "H3138"  -1 0 1 ""  1 ""  <> 3138 3138 1 0 3140 0 3138 <> 22.62 <> <> <> 4810 <> <> <> <>
  1291 41 3.756784 -16.103210 0.986718 99 " " K "B" 21 0.06000 0.06000 "LYS " " HB3" "    " 1 0 0 FFFFFF  "H3139"  -1 0 1 ""  1 ""  <> 3139 3139 1 0 3141 0 3139 <> 24.14 <> <> <> 4811 <> <> <> <>
  1292 41 4.479647 -15.018914 -0.160956 99 " " K "B" 21 0.06000 0.06000 "LYS " " HB2" "    " 1 0 0 FFFFFF  "H3140"  -1 0 1 ""  1 ""  <> 3140 3140 1 0 3142 0 3140 <> 24.14 <> <> <> 4812 <> <> <> <>
  1293 41 2.231365 -15.606049 -0.768053 99 " " K "B" 21 0.06000 0.06000 "LYS " " HG3" "    " 1 0 0 FFFFFF  "H3141"  -1 0 1 ""  1 ""  <> 3141 3141 1 0 3143 0 3141 <> 25.59 <> <> <> 4813 <> <> <> <>
  1294 41 2.421490 -13.901561 -0.625778 99 " " K "B" 21 0.06000 0.06000 "LYS " " HG2" "    " 1 0 0 FFFFFF  "H3142"  -1 0 1 ""  1 ""  <> 3142 3142 1 0 3144 0 3142 <> 25.59 <> <> <> 4814 <> <> <> <>
  1295 41 1.358619 -14.026056 1.677467 99 " " K "B" 21 0.06000 0.06000 "LYS " " HD3" "    " 1 0 0 FFFFFF  "H3143"  -1 0 1 ""  1 ""  <> 3143 3143 1 0 3145 0 3143 <> 28.04 <> <> <> 4815 <> <> <> <>
  1296 41 1.053739 -15.713890 1.367996 99 " " K "B" 21 0.06000 0.06000 "LYS " " HD2" "    " 1 0 0 FFFFFF  "H3144"  -1 0 1 ""  1 ""  <> 3144 3144 1 0 3146 0 3144 <> 28.04 <> <> <> 4816 <> <> <> <>
  1297 41 -0.055132 -13.328127 -0.187784 99 " " K "B" 21 0.06000 0.06000 "LYS " " HE3" "    " 1 0 0 FFFFFF  "H3145"  -1 0 1 ""  1 ""  <> 3145 3145 1 0 3147 0 3145 <> 25.48 <> <> <> 4817 <> <> <> <>
  1298 41 -0.950215 -14.422453 0.845974 99 " " K "B" 21 0.06000 0.06000 "LYS " " HE2" "    " 1 0 0 FFFFFF  "H3146"  -1 0 1 ""  1 ""  <> 3146 3146 1 0 3148 0 3146 <> 25.48 <> <> <> 4818 <> <> <> <>
  1299 44 -0.390250 -16.207385 -0.766366 99 " " K "B" 21 0.33000 0.33000 "LYS " " HZ1" "    " 1 0 0 FFFFFF  "H3147"  -1 0 1 ""  1 ""  <> 3147 3147 1 0 3149 0 3147 <> 21.44 <> <> <> 4819 <> <> <> <>
  1300 44 -1.305820 -15.005878 -1.420655 99 " " K "B" 21 0.33000 0.33000 "LYS " " HZ2" "    " 1 0 0 FFFFFF  "H3148"  -1 0 1 ""  1 ""  <> 3148 3148 1 0 3150 0 3148 <> 21.44 <> <> <> 4820 <> <> <> <>
  1301 44 0.303484 -15.078080 -1.746366 99 " " K "B" 21 0.33000 0.33000 "LYS " " HZ3" "    " 1 0 0 FFFFFF  "H3149"  -1 0 1 ""  1 ""  <> 3149 3149 1 0 3151 0 3149 <> 21.44 <> <> <> 4821 <> <> <> <>
  1302 25 6.502967 -13.779941 1.309104 100 " " A "B" 38 -0.50000 -0.50000 "ALA " " N  " "    " 7 0 0 2E2EFF  "N1682"  0 1 9 ""  1 ""  <> 3150 3150 1 0 3152 1 3150 1 26.32 1674 0 1682 1674 D000  "CCD mismatch"  <> <>
  1303 3 7.939888 -13.924810 1.486261 100 " " A "B" 24 0.14000 0.14000 "ALA " " CA " "    " 6 0 0 808080  "C1683"  0 1 -70 ""  1 ""  FF2E2E  3151 3151 1 0 3153 1 3151 1 27.37 1675 0 1683 1675 D000  "CCD mismatch"  <> <>
  1304 2 8.421967 -13.271295 2.781104 100 " " A "B" 24 0.50000 0.50000 "ALA " " C  " "    " 6 0 0 808080  "C1684"  0 1 9 ""  1 ""  <> 3152 3152 1 0 3154 0 3152 1 28.92 1676 0 1684 1676 D000  "CCD mismatch"  <> <>
  1305 15 8.424334 -12.047524 2.909371 100 " " A "B" 70 -0.50000 -0.50000 "ALA " " O  " "    " 8 0 0 FF2E2E  "O1685"  0 1 9 ""  1 ""  <> 3153 3153 1 0 3155 0 3153 1 30.87 1677 0 1685 1677 D000  "CCD mismatch"  <> <>
  1306 3 8.684517 -13.335121 0.290004 100 " " A "B" 24 -0.18000 -0.18000 "ALA " " CB " "    " 6 0 0 808080  "C1686"  0 1 9 ""  1 ""  <> 3154 3154 1 0 3156 3 3154 1 28.73 1678 0 1686 1678 D000  "CCD mismatch"  <> <>
  1307 43 6.188618 -13.231798 0.515494 100 " " A "B" 21 0.30000 0.30000 "ALA " " H  " "    " 1 0 0 FFFFFF  "H3155"  -1 0 1 ""  1 ""  <> 3155 3155 1 0 3157 0 3155 <> 26.32 <> <> <> 4822 <> <> <> <>
  1308 41 8.170511 -14.991958 1.518731 100 " " A "B" 21 0.06000 0.06000 "ALA " " HA " "    " 1 0 0 FFFFFF  "H3156"  -1 0 1 ""  1 ""  <> 3156 3156 1 0 3158 0 3156 <> 27.37 <> <> <> 4823 <> <> <> <>
  1309 41 9.765223 -13.426822 0.405914 100 " " A "B" 21 0.06000 0.06000 "ALA " " HB1" "    " 1 0 0 FFFFFF  "H3157"  -1 0 1 ""  1 ""  <> 3157 3157 1 0 3159 0 3157 <> 28.73 <> <> <> 4824 <> <> <> <>
  1310 41 8.413053 -13.853251 -0.630274 100 " " A "B" 21 0.06000 0.06000 "ALA " " HB2" "    " 1 0 0 FFFFFF  "H3158"  -1 0 1 ""  1 ""  <> 3158 3158 1 0 3160 0 3158 <> 28.73 <> <> <> 4825 <> <> <> <>
  1311 41 8.454550 -12.277596 0.149805 100 " " A "B" 21 0.06000 0.06000 "ALA " " HB3" "    " 1 0 0 FFFFFF  "H3159"  -1 0 1 ""  1 ""  <> 3159 3159 1 0 3161 0 3159 <> 28.73 <> <> <> 4826 <> <> <> <>
  1312 25 8.814080 -14.109673 3.746878 101 " " G "B" 38 -0.50000 -0.50000 "GLY " " N  " "    " 7 0 0 2E2EFF  "N1687"  0 1 9 ""  1 ""  <> 3160 3160 1 0 3162 1 3160 1 31.15 1679 0 1687 1679 D000  "CCD mismatch"  <> <>
  1313 3 9.335416 -13.645100 5.021207 101 " " G "B" 24 0.08000 0.08000 "GLY " " CA " "    " 6 0 0 808080  "C1688"  0 1 -70 ""  1 ""  FF2E2E  3161 3161 1 0 3163 2 3161 1 30.08 1680 0 1688 1680 D000  "CCD mismatch"  <> <>
  1314 2 8.273756 -13.123372 5.987525 101 " " G "B" 24 0.50000 0.50000 "GLY " " C  " "    " 6 0 0 808080  "C1689"  0 1 9 ""  1 ""  <> 3162 3162 1 0 3164 0 3162 1 29.61 1681 0 1689 1681 D000  "CCD mismatch"  <> <>
  1315 15 8.610264 -12.632917 7.061510 101 " " G "B" 70 -0.50000 -0.50000 "GLY " " O  " "    " 8 0 0 FF2E2E  "O1690"  0 1 9 ""  1 ""  <> 3163 3163 1 0 3165 0 3163 1 35.2 1682 0 1690 1682 D000  "CCD mismatch"  <> <>
  1316 43 8.767492 -15.107389 3.596035 101 " " G "B" 21 0.30000 0.30000 "GLY " " H  " "    " 1 0 0 FFFFFF  "H3164"  -1 0 1 ""  1 ""  <> 3164 3164 1 0 3166 0 3164 <> 31.15 <> <> <> 4827 <> <> <> <>
  1317 41 10.086882 -12.869616 4.862045 101 " " G "B" 21 0.06000 0.06000 "GLY " " HA3" "    " 1 0 0 FFFFFF  "H3165"  -1 0 1 ""  1 ""  <> 3165 3165 1 0 3167 0 3165 <> 30.08 <> <> <> 4828 <> <> <> <>
  1318 41 9.850548 -14.478408 5.499306 101 " " G "B" 21 0.06000 0.06000 "GLY " " HA2" "    " 1 0 0 FFFFFF  "H3166"  -1 0 1 ""  1 ""  <> 3166 3166 1 0 3168 0 3166 <> 30.08 <> <> <> 4829 <> <> <> <>
  1319 25 6.995288 -13.233953 5.613462 102 " " S "B" 38 -0.50000 -0.50000 "SER " " N  " "    " 7 0 0 2E2EFF  "N1691"  0 1 9 ""  1 ""  <> 3167 3167 1 0 3169 1 3167 1 24.99 1683 0 1691 1683 D000  "CCD mismatch"  <> <>
  1320 3 5.917201 -12.647315 6.394635 102 " " S "B" 24 0.14000 0.14000 "SER " " CA " "    " 6 0 0 808080  "C1692"  0 1 -70 ""  1 ""  FF2E2E  3168 3168 1 0 3170 1 3168 1 31.3 1684 0 1692 1684 D000  "CCD mismatch"  <> <>
  1321 2 6.197463 -11.172914 6.691112 102 " " S "B" 24 0.50000 0.50000 "SER " " C  " "    " 6 0 0 808080  "C1693"  0 1 9 ""  1 ""  <> 3169 3169 1 0 3171 0 3169 1 30.19 1685 0 1693 1685 D000  "CCD mismatch"  <> <>
  1322 15 5.948343 -10.699994 7.798352 102 " " S "B" 70 -0.50000 -0.50000 "SER " " O  " "    " 8 0 0 FF2E2E  "O1694"  0 1 9 ""  1 ""  <> 3170 3170 1 0 3172 0 3170 1 35.47 1686 0 1694 1686 D000  "CCD mismatch"  <> <>
  1323 3 5.709564 -13.416555 7.699909 102 " " S "B" 24 0.14500 0.14500 "SER " " CB " "    " 6 0 0 808080  "C1695"  0 1 9 ""  1 ""  <> 3171 3171 1 0 3173 2 3171 1 32.69 1687 0 1695 1687 D000  "CCD mismatch"  <> <>
  1324 16 5.566009 -14.809381 7.469021 102 " " S "B" 70 -0.68300 -0.68300 "SER " " OG " "    " 8 0 0 FF2E2E  "O1696"  0 1 9 "%UT"  13 ""  <> 3172 3172 1 0 3174 1 3172 1 37.64 1688 0 1696 1688 D000  "CCD mismatch"  <> <>
  1325 43 6.749538 -13.660406 4.729815 102 " " S "B" 21 0.30000 0.30000 "SER " " H  " "    " 1 0 0 FFFFFF  "H3173"  -1 0 1 ""  1 ""  <> 3173 3173 1 0 3175 0 3173 <> 24.99 <> <> <> 4830 <> <> <> <>
  1326 41 5.004227 -12.723474 5.815674 102 " " S "B" 21 0.06000 0.06000 "SER " " HA " "    " 1 0 0 FFFFFF  "H3174"  -1 0 1 ""  1 ""  <> 3174 3174 1 0 3176 0 3174 <> 31.3 <> <> <> 4831 <> <> <> <>
  1327 41 4.819639 -13.073579 8.224988 102 " " S "B" 21 0.06000 0.06000 "SER " " HB3" "    " 1 0 0 FFFFFF  "H3175"  -1 0 1 ""  1 ""  <> 3175 3175 1 0 3177 0 3175 <> 32.69 <> <> <> 4832 <> <> <> <>
  1328 41 6.538145 -13.279900 8.395623 102 " " S "B" 21 0.06000 0.06000 "SER " " HB2" "    " 1 0 0 FFFFFF  "H3176"  -1 0 1 ""  1 ""  <> 3176 3176 1 0 3178 0 3176 <> 32.69 <> <> <> 4833 <> <> <> <>
  1329 42 6.398106 -15.147570 7.128639 102 " " S "B" 21 0.41800 0.41800 "SER " " HG " "    " 1 0 0 FFFFFF  "H3177"  -1 0 1 ""  1 ""  <> 3177 3177 1 0 3179 0 3177 <> 37.64 <> <> <> 4834 <> <> <> <>
  1330 25 6.736085 -10.465441 5.693869 103 " " K "B" 38 -0.50000 -0.50000 "LYS " " N  " "    " 7 0 0 2E2EFF  "N1697"  0 1 9 ""  1 ""  <> 3178 3178 1 0 3180 1 3178 1 22.42 1689 0 1697 1689 D000  "CCD mismatch"  <> <>
  1331 3 7.101101 -9.064221 5.829836 103 " " K "B" 24 0.14000 0.14000 "LYS " " CA " "    " 6 0 0 808080  "C1698"  0 1 -70 ""  1 ""  FF2E2E  3179 3179 1 0 3181 1 3179 1 24.52 1690 0 1698 1690 D000  "CCD mismatch"  <> <>
  1332 2 5.821930 -8.227542 5.773179 103 " " K "B" 24 0.50000 0.50000 "LYS " " C  " "    " 6 0 0 808080  "C1699"  0 1 9 ""  1 ""  <> 3180 3180 1 0 3182 0 3180 1 25.61 1691 0 1699 1691 D000  "CCD mismatch"  <> <>
  1333 15 4.905837 -8.549650 5.014364 103 " " K "B" 70 -0.50000 -0.50000 "LYS " " O  " "    " 8 0 0 FF2E2E  "O1700"  0 1 9 ""  1 ""  <> 3181 3181 1 0 3183 0 3181 1 23.5 1692 0 1700 1692 D000  "CCD mismatch"  <> <>
  1334 3 8.118701 -8.694486 4.729637 103 " " K "B" 24 -0.12000 -0.12000 "LYS " " CB " "    " 6 0 0 808080  "C1701"  0 1 9 ""  1 ""  <> 3182 3182 1 0 3184 2 3182 1 28.24 1693 0 1701 1693 D000  "CCD mismatch"  <> <>
  1335 3 8.346859 -7.200395 4.501321 103 " " K "B" 24 -0.12000 -0.12000 "LYS " " CG " "    " 6 0 0 808080  "C1702"  0 1 9 ""  1 ""  <> 3183 3183 1 0 3185 2 3183 1 31.75 1694 0 1702 1694 D000  "CCD mismatch"  <> <>
  1336 3 9.171720 -6.911062 3.250599 103 " " K "B" 24 -0.12000 -0.12000 "LYS " " CD " "    " 6 0 0 808080  "C1703"  0 1 9 ""  1 ""  <> 3184 3184 1 0 3186 2 3184 1 36.84 1695 0 1703 1695 D000  "CCD mismatch"  <> <>
  1337 3 8.898983 -5.534234 2.704072 103 " " K "B" 24 0.19000 0.19000 "LYS " " CE " "    " 6 0 0 808080  "C1704"  0 1 9 ""  1 ""  <> 3185 3185 1 0 3187 2 3185 1 30.53 1696 0 1704 1696 D000  "CCD mismatch"  <> <>
  1338 32 9.736047 -5.242709 1.526945 103 " " K "B" 38 -0.30000 -0.30000 "LYS " " NZ " "    " 7 1 0 2E2EFF  "N1705"  0 1 9 "%UT"  13 ""  <> 3186 3186 1 0 3188 3 3186 1 31.33 1697 0 1705 1697 D000  "CCD mismatch"  <> <>
  1339 43 6.923530 -10.904757 4.803403 103 " " K "B" 21 0.30000 0.30000 "LYS " " H  " "    " 1 0 0 FFFFFF  "H3187"  -1 0 1 ""  1 ""  <> 3187 3187 1 0 3189 0 3187 <> 22.42 <> <> <> 4835 <> <> <> <>
  1340 41 7.589564 -8.931945 6.794471 103 " " K "B" 21 0.06000 0.06000 "LYS " " HA " "    " 1 0 0 FFFFFF  "H3188"  -1 0 1 ""  1 ""  <> 3188 3188 1 0 3190 0 3188 <> 24.52 <> <> <> 4836 <> <> <> <>
  1341 41 7.778314 -9.118317 3.788470 103 " " K "B" 21 0.06000 0.06000 "LYS " " HB3" "    " 1 0 0 FFFFFF  "H3189"  -1 0 1 ""  1 ""  <> 3189 3189 1 0 3191 0 3189 <> 28.24 <> <> <> 4837 <> <> <> <>
  1342 41 9.070327 -9.186608 4.934732 103 " " K "B" 21 0.06000 0.06000 "LYS " " HB2" "    " 1 0 0 FFFFFF  "H3190"  -1 0 1 ""  1 ""  <> 3190 3190 1 0 3192 0 3190 <> 28.24 <> <> <> 4838 <> <> <> <>
  1343 41 8.823035 -6.756667 5.376539 103 " " K "B" 21 0.06000 0.06000 "LYS " " HG3" "    " 1 0 0 FFFFFF  "H3191"  -1 0 1 ""  1 ""  <> 3191 3191 1 0 3193 0 3191 <> 31.75 <> <> <> 4839 <> <> <> <>
  1344 41 7.395074 -6.683726 4.382937 103 " " K "B" 21 0.06000 0.06000 "LYS " " HG2" "    " 1 0 0 FFFFFF  "H3192"  -1 0 1 ""  1 ""  <> 3192 3192 1 0 3194 0 3192 <> 31.75 <> <> <> 4840 <> <> <> <>
  1345 41 8.963534 -7.657878 2.481829 103 " " K "B" 21 0.06000 0.06000 "LYS " " HD3" "    " 1 0 0 FFFFFF  "H3193"  -1 0 1 ""  1 ""  <> 3193 3193 1 0 3195 0 3193 <> 36.84 <> <> <> 4841 <> <> <> <>
  1346 41 10.229819 -7.014067 3.497682 103 " " K "B" 21 0.06000 0.06000 "LYS " " HD2" "    " 1 0 0 FFFFFF  "H3194"  -1 0 1 ""  1 ""  <> 3194 3194 1 0 3196 0 3194 <> 36.84 <> <> <> 4842 <> <> <> <>
  1347 41 9.096813 -4.778511 3.465394 103 " " K "B" 21 0.06000 0.06000 "LYS " " HE3" "    " 1 0 0 FFFFFF  "H3195"  -1 0 1 ""  1 ""  <> 3195 3195 1 0 3197 0 3195 <> 30.53 <> <> <> 4843 <> <> <> <>
  1348 41 7.852109 -5.432541 2.418239 103 " " K "B" 21 0.06000 0.06000 "LYS " " HE2" "    " 1 0 0 FFFFFF  "H3196"  -1 0 1 ""  1 ""  <> 3196 3196 1 0 3198 0 3196 <> 30.53 <> <> <> 4844 <> <> <> <>
  1349 44 9.537321 -5.912250 0.797201 103 " " K "B" 21 0.33000 0.33000 "LYS " " HZ1" "    " 1 0 0 FFFFFF  "H3197"  -1 0 1 ""  1 ""  <> 3197 3197 1 0 3199 0 3197 <> 31.33 <> <> <> 4845 <> <> <> <>
  1350 44 9.533170 -4.311487 1.192040 103 " " K "B" 21 0.33000 0.33000 "LYS " " HZ2" "    " 1 0 0 FFFFFF  "H3198"  -1 0 1 ""  1 ""  <> 3198 3198 1 0 3200 0 3198 <> 31.33 <> <> <> 4846 <> <> <> <>
  1351 44 10.711722 -5.301359 1.781496 103 " " K "B" 21 0.33000 0.33000 "LYS " " HZ3" "    " 1 0 0 FFFFFF  "H3199"  -1 0 1 ""  1 ""  <> 3199 3199 1 0 3201 0 3199 <> 31.33 <> <> <> 4847 <> <> <> <>
  1352 25 5.756221 -7.176933 6.605596 104 " " R "B" 38 -0.50000 -0.50000 "ARG " " N  " "    " 7 0 0 2E2EFF  "N1706"  2 1 9 ""  1 ""  <> 3200 3200 1 0 3202 1 3200 1 19.44 1698 0 1706 1698 D000  "CCD mismatch"  <> <>
  1353 3 4.589936 -6.304969 6.662168 104 " " R "B" 24 0.14000 0.14000 "ARG " " CA " "    " 6 0 0 808080  "C1707"  2 1 -70 ""  1 ""  FF2E2E  3201 3201 1 0 3203 1 3201 1 18.39 1699 0 1707 1699 D000  "CCD mismatch"  <> <>
  1354 2 4.980389 -4.832987 6.565261 104 " " R "B" 24 0.50000 0.50000 "ARG " " C  " "    " 6 0 0 808080  "C1708"  2 1 9 ""  1 ""  <> 3202 3202 1 0 3204 0 3202 1 18.33 1700 0 1708 1700 D000  "CCD mismatch"  <> <>
  1355 15 5.948961 -4.392222 7.182117 104 " " R "B" 70 -0.50000 -0.50000 "ARG " " O  " "    " 8 0 0 FF2E2E  "O1709"  2 1 9 ""  1 ""  <> 3203 3203 1 0 3205 0 3203 1 19.38 1701 0 1709 1701 D000  "CCD mismatch"  <> <>
  1356 3 3.809329 -6.573664 7.946381 104 " " R "B" 24 -0.12000 -0.12000 "ARG " " CB " "    " 6 0 0 808080  "C1710"  2 1 9 ""  1 ""  <> 3204 3204 1 0 3206 2 3204 1 21.19 1702 0 1710 1702 D000  "CCD mismatch"  <> <>
  1357 3 3.342215 -8.023324 8.021609 104 " " R "B" 24 -0.05000 -0.05000 "ARG " " CG " "    " 6 0 0 808080  "C1711"  2 1 9 ""  1 ""  <> 3205 3205 1 0 3207 2 3205 1 26.18 1703 0 1711 1703 D000  "CCD mismatch"  <> <>
  1358 3 2.499076 -8.288248 9.216886 104 " " R "B" 24 0.19000 0.19000 "ARG " " CD " "    " 6 0 0 808080  "C1712"  2 1 9 ""  1 ""  <> 3206 3206 1 0 3208 2 3206 1 29.68 1704 0 1712 1704 D000  "CCD mismatch"  <> <>
  1359 25 2.154949 -9.699219 9.355140 104 " " R "B" 38 -0.69997 -0.69997 "ARG " " NE " "    " 7 0 0 2E2EFF  "N1713"  2 1 9 ""  1 ""  <> 3207 3207 1 0 3209 1 3207 1 28.45 1705 0 1713 1705 D000  "CCD mismatch"  <> <>
  1360 2 2.932224 -10.616787 9.918590 104 " " R "B" 24 0.63990 0.63990 "ARG " " CZ " "    " 6 0 0 808080  "C1714"  2 1 9 ""  1 ""  <> 3208 3208 1 0 3210 0 3208 1 28.75 1706 0 1714 1706 D000  "CCD mismatch"  <> <>
  1361 25 4.240517 -10.452989 10.022003 104 " " R "B" 38 -0.79997 -0.79997 "ARG " " NH1" "    " 7 0 0 2E2EFF  "N1715"  2 1 9 ""  1 ""  <> 3209 3209 1 0 3211 2 3209 1 33.56 1707 0 1715 1707 D000  "CCD mismatch"  <> <>
  1362 31 2.379077 -11.730411 10.391886 104 " " R "B" 38 -0.79997 -0.79997 "ARG " " NH2" "    " 7 1 0 2E2EFF  "N1716"  2 1 9 ""  1 ""  <> 3210 3210 1 0 3212 2 3210 1 37.09 1708 0 1716 1708 D000  "CCD mismatch"  <> <>
  1363 43 6.523743 -6.970302 7.237681 104 " " R "B" 21 0.30000 0.30000 "ARG " " H  " "    " 1 0 0 FFFFFF  "H3211"  -1 0 1 ""  1 ""  <> 3211 3211 1 0 3213 0 3211 <> 19.44 <> <> <> 4848 <> <> <> <>
  1364 41 3.920010 -6.510313 5.830438 104 " " R "B" 21 0.06000 0.06000 "ARG " " HA " "    " 1 0 0 FFFFFF  "H3212"  -1 0 1 ""  1 ""  <> 3212 3212 1 0 3214 0 3212 <> 18.39 <> <> <> 4849 <> <> <> <>
  1365 41 2.948017 -5.907328 8.005242 104 " " R "B" 21 0.06000 0.06000 "ARG " " HB3" "    " 1 0 0 FFFFFF  "H3213"  -1 0 1 ""  1 ""  <> 3213 3213 1 0 3215 0 3213 <> 21.19 <> <> <> 4850 <> <> <> <>
  1366 41 4.431544 -6.346086 8.813791 104 " " R "B" 21 0.06000 0.06000 "ARG " " HB2" "    " 1 0 0 FFFFFF  "H3214"  -1 0 1 ""  1 ""  <> 3214 3214 1 0 3216 0 3214 <> 21.19 <> <> <> 4851 <> <> <> <>
  1367 41 4.140603 -8.752252 7.910221 104 " " R "B" 21 0.06000 0.06000 "ARG " " HG3" "    " 1 0 0 FFFFFF  "H3215"  -1 0 1 ""  1 ""  <> 3215 3215 1 0 3217 0 3215 <> 26.18 <> <> <> 4852 <> <> <> <>
  1368 41 2.710006 -8.136185 7.141212 104 " " R "B" 21 0.06000 0.06000 "ARG " " HG2" "    " 1 0 0 FFFFFF  "H3216"  -1 0 1 ""  1 ""  <> 3216 3216 1 0 3218 0 3216 <> 26.18 <> <> <> 4853 <> <> <> <>
  1369 41 1.531238 -7.814128 9.053801 104 " " R "B" 21 0.06000 0.06000 "ARG " " HD3" "    " 1 0 0 FFFFFF  "H3217"  -1 0 1 ""  1 ""  <> 3217 3217 1 0 3219 0 3217 <> 29.68 <> <> <> 4854 <> <> <> <>
  1370 41 2.897027 -7.844426 10.130484 104 " " R "B" 21 0.06000 0.06000 "ARG " " HD2" "    " 1 0 0 FFFFFF  "H3218"  -1 0 1 ""  1 ""  <> 3218 3218 1 0 3220 0 3218 <> 29.68 <> <> <> 4855 <> <> <> <>
  1371 43 1.179873 -9.915940 9.209316 104 " " R "B" 21 0.44000 0.44000 "ARG " " HE " "    " 1 0 0 FFFFFF  "H3219"  -1 0 1 ""  1 ""  <> 3219 3219 1 0 3221 0 3219 <> 28.45 <> <> <> 4856 <> <> <> <>
  1372 43 4.820254 -11.154622 10.457943 104 " " R "B" 21 0.46000 0.46000 "ARG " "HH12" "    " 1 0 0 FFFFFF  "H3220"  -1 0 1 ""  1 ""  <> 3220 3220 1 0 3222 0 3220 <> 33.56 <> <> <> 4857 <> <> <> <>
  1373 43 4.683204 -9.640113 9.616767 104 " " R "B" 21 0.46000 0.46000 "ARG " "HH11" "    " 1 0 0 FFFFFF  "H3221"  -1 0 1 ""  1 ""  <> 3221 3221 1 0 3223 0 3221 <> 33.56 <> <> <> 4858 <> <> <> <>
  1374 44 2.954666 -12.434281 10.832954 104 " " R "B" 21 0.46000 0.46000 "ARG " "HH22" "    " 1 0 0 FFFFFF  "H3222"  -1 0 1 ""  1 ""  <> 3222 3222 1 0 3224 0 3222 <> 37.09 <> <> <> 4859 <> <> <> <>
  1375 44 1.376333 -11.845448 10.396939 104 " " R "B" 21 0.46000 0.46000 "ARG " "HH21" "    " 1 0 0 FFFFFF  "H3223"  -1 0 1 ""  1 ""  <> 3223 3223 1 0 3225 0 3223 <> 37.09 <> <> <> 4860 <> <> <> <>
  1376 25 4.215282 -4.081793 5.761474 105 " " L "B" 38 -0.50000 -0.50000 "LEU " " N  " "    " 7 0 0 2E2EFF  "N1717"  2 1 9 ""  1 ""  <> 3224 3224 1 0 3226 1 3224 1 11.89 1709 0 1717 1709 D000  "CCD mismatch"  <> <>
  1377 3 4.319302 -2.638429 5.707435 105 " " L "B" 24 0.14000 0.14000 "LEU " " CA " "    " 6 0 0 808080  "C1718"  2 1 -70 ""  1 ""  FF2E2E  3225 3225 1 0 3227 1 3225 1 11.37 1710 0 1718 1710 D000  "CCD mismatch"  <> <>
  1378 2 2.943986 -2.083413 6.065066 105 " " L "B" 24 0.50000 0.50000 "LEU " " C  " "    " 6 0 0 808080  "C1719"  2 1 9 ""  1 ""  <> 3226 3226 1 0 3228 0 3226 1 12.78 1711 0 1719 1711 D000  "CCD mismatch"  <> <>
  1379 15 1.948576 -2.501755 5.469887 105 " " L "B" 70 -0.50000 -0.50000 "LEU " " O  " "    " 8 0 0 FF2E2E  "O1720"  2 1 9 ""  1 ""  <> 3227 3227 1 0 3229 0 3227 1 12.48 1712 0 1720 1712 D000  "CCD mismatch"  <> <>
  1380 3 4.706129 -2.168943 4.305779 105 " " L "B" 24 -0.12000 -0.12000 "LEU " " CB " "    " 6 0 0 808080  "C1721"  2 1 9 ""  1 ""  <> 3228 3228 1 0 3230 2 3228 1 11.96 1713 0 1721 1713 D000  "CCD mismatch"  <> <>
  1381 3 6.077005 -2.611699 3.768029 105 " " L "B" 24 -0.06000 -0.06000 "LEU " " CG " "    " 6 0 0 808080  "C1722"  2 1 9 ""  1 ""  <> 3229 3229 1 0 3231 1 3229 1 19.34 1714 0 1722 1714 D000  "CCD mismatch"  <> <>
  1382 3 6.278554 -2.096442 2.397930 105 " " L "B" 24 -0.18000 -0.18000 "LEU " " CD1" "    " 6 0 0 808080  "C1723"  2 1 9 ""  1 ""  <> 3230 3230 1 0 3232 3 3230 1 16.27 1715 0 1723 1715 D000  "CCD mismatch"  <> <>
  1383 3 7.215599 -2.113211 4.651841 105 " " L "B" 24 -0.18000 -0.18000 "LEU " " CD2" "    " 6 0 0 808080  "C1724"  2 1 9 ""  1 ""  <> 3231 3231 1 0 3233 3 3231 1 19.4 1716 0 1724 1716 D000  "CCD mismatch"  <> <>
  1384 43 3.457551 -4.501003 5.237173 105 " " L "B" 21 0.30000 0.30000 "LEU " " H  " "    " 1 0 0 FFFFFF  "H3232"  -1 0 1 ""  1 ""  <> 3232 3232 1 0 3234 0 3232 <> 11.89 <> <> <> 4861 <> <> <> <>
  1385 41 5.038190 -2.249913 6.430767 105 " " L "B" 21 0.06000 0.06000 "LEU " " HA " "    " 1 0 0 FFFFFF  "H3233"  -1 0 1 ""  1 ""  <> 3233 3233 1 0 3235 0 3233 <> 11.37 <> <> <> 4862 <> <> <> <>
  1386 41 4.665738 -1.077710 4.284512 105 " " L "B" 21 0.06000 0.06000 "LEU " " HB3" "    " 1 0 0 FFFFFF  "H3234"  -1 0 1 ""  1 ""  <> 3234 3234 1 0 3236 0 3234 <> 11.96 <> <> <> 4863 <> <> <> <>
  1387 41 3.946465 -2.500633 3.597924 105 " " L "B" 21 0.06000 0.06000 "LEU " " HB2" "    " 1 0 0 FFFFFF  "H3235"  -1 0 1 ""  1 ""  <> 3235 3235 1 0 3237 0 3235 <> 11.96 <> <> <> 4864 <> <> <> <>
  1388 41 6.114795 -3.701432 3.729614 105 " " L "B" 21 0.06000 0.06000 "LEU " " HG " "    " 1 0 0 FFFFFF  "H3236"  -1 0 1 ""  1 ""  <> 3236 3236 1 0 3238 0 3236 <> 19.34 <> <> <> 4865 <> <> <> <>
  1389 41 7.298043 -2.259701 2.047360 105 " " L "B" 21 0.06000 0.06000 "LEU " "HD11" "    " 1 0 0 FFFFFF  "H3237"  -1 0 1 ""  1 ""  <> 3237 3237 1 0 3239 0 3237 <> 16.27 <> <> <> 4866 <> <> <> <>
  1390 41 5.615385 -2.602882 1.695634 105 " " L "B" 21 0.06000 0.06000 "LEU " "HD12" "    " 1 0 0 FFFFFF  "H3238"  -1 0 1 ""  1 ""  <> 3238 3238 1 0 3240 0 3238 <> 16.27 <> <> <> 4867 <> <> <> <>
  1391 41 6.072050 -1.027181 2.329528 105 " " L "B" 21 0.06000 0.06000 "LEU " "HD13" "    " 1 0 0 FFFFFF  "H3239"  -1 0 1 ""  1 ""  <> 3239 3239 1 0 3241 0 3239 <> 16.27 <> <> <> 4868 <> <> <> <>
  1392 41 8.035584 -1.666361 4.088011 105 " " L "B" 21 0.06000 0.06000 "LEU " "HD21" "    " 1 0 0 FFFFFF  "H3240"  -1 0 1 ""  1 ""  <> 3240 3240 1 0 3242 0 3240 <> 19.4 <> <> <> 4869 <> <> <> <>
  1393 41 6.885962 -1.355013 5.362750 105 " " L "B" 21 0.06000 0.06000 "LEU " "HD22" "    " 1 0 0 FFFFFF  "H3241"  -1 0 1 ""  1 ""  <> 3241 3241 1 0 3243 0 3241 <> 19.4 <> <> <> 4870 <> <> <> <>
  1394 41 7.638785 -2.935855 5.229170 105 " " L "B" 21 0.06000 0.06000 "LEU " "HD23" "    " 1 0 0 FFFFFF  "H3242"  -1 0 1 ""  1 ""  <> 3242 3242 1 0 3244 0 3242 <> 19.4 <> <> <> 4871 <> <> <> <>
  1395 25 2.912926 -1.119781 6.994187 106 " " F "B" 38 -0.50000 -0.50000 "PHE " " N  " "    " 7 0 0 2E2EFF  "N1725"  2 1 9 ""  1 ""  <> 3243 3243 1 0 3245 1 3243 1 9.04 1717 0 1725 1717 D000  "CCD mismatch"  <> <>
  1396 3 1.675299 -0.480292 7.412441 106 " " F "B" 24 0.14000 0.14000 "PHE " " CA " "    " 6 0 0 808080  "C1726"  2 1 -70 ""  1 ""  FF2E2E  3244 3244 1 0 3246 1 3244 1 10.84 1718 0 1726 1718 D000  "CCD mismatch"  <> <>
  1397 2 1.440711 0.879130 6.767616 106 " " F "B" 24 0.50000 0.50000 "PHE " " C  " "    " 6 0 0 808080  "C1727"  2 1 9 ""  1 ""  <> 3245 3245 1 0 3247 0 3245 1 9.79 1719 0 1727 1719 D000  "CCD mismatch"  <> <>
  1398 15 2.373877 1.665963 6.583285 106 " " F "B" 70 -0.50000 -0.50000 "PHE " " O  " "    " 8 0 0 FF2E2E  "O1728"  2 1 9 ""  1 ""  <> 3246 3246 1 0 3248 0 3246 1 11.94 1720 0 1728 1720 D000  "CCD mismatch"  <> <>
  1399 3 1.651223 -0.367087 8.956592 106 " " F "B" 24 -0.00500 -0.00500 "PHE " " CB " "    " 6 0 0 808080  "C1729"  2 1 9 ""  1 ""  <> 3247 3247 1 0 3249 2 3247 1 10.23 1721 0 1729 1721 D000  "CCD mismatch"  <> <>
  1400 2 1.678424 -1.736101 9.610190 106 " " F "B" 24 -0.11500 -0.11500 "PHE " " CG " "    " 6 0 0 808080  "C1730"  2 1 9 ""  1 ""  <> 3248 3248 1 0 3250 0 3248 1 14.64 1722 0 1730 1722 D000  "CCD mismatch"  <> <>
  1401 2 0.562962 -2.551630 9.603115 106 " " F "B" 24 -0.11500 -0.11500 "PHE " " CD1" "    " 6 0 0 808080  "C1731"  2 1 9 ""  1 ""  <> 3249 3249 1 0 3251 1 3249 1 12.2 1723 0 1731 1723 D000  "CCD mismatch"  <> <>
  1402 2 2.829029 -2.207568 10.219980 106 " " F "B" 24 -0.11500 -0.11500 "PHE " " CD2" "    " 6 0 0 808080  "C1732"  2 1 9 ""  1 ""  <> 3250 3250 1 0 3252 1 3250 1 13.58 1724 0 1732 1724 D000  "CCD mismatch"  <> <>
  1403 2 0.602122 -3.819006 10.206794 106 " " F "B" 24 -0.11500 -0.11500 "PHE " " CE1" "    " 6 0 0 808080  "C1733"  2 1 9 ""  1 ""  <> 3251 3251 1 0 3253 1 3251 1 14.62 1725 0 1733 1725 D000  "CCD mismatch"  <> <>
  1404 2 2.863123 -3.467400 10.817792 106 " " F "B" 24 -0.11500 -0.11500 "PHE " " CE2" "    " 6 0 0 808080  "C1734"  2 1 9 ""  1 ""  <> 3252 3252 1 0 3254 1 3252 1 16.59 1726 0 1734 1726 D000  "CCD mismatch"  <> <>
  1405 2 1.757290 -4.268859 10.796459 106 " " F "B" 24 -0.11500 -0.11500 "PHE " " CZ " "    " 6 0 0 808080  "C1735"  2 1 9 ""  1 ""  <> 3253 3253 1 0 3255 1 3253 1 14.21 1727 0 1735 1727 D000  "CCD mismatch"  <> <>
  1406 43 3.763802 -0.802560 7.434445 106 " " F "B" 21 0.30000 0.30000 "PHE " " H  " "    " 1 0 0 FFFFFF  "H3254"  -1 0 1 ""  1 ""  <> 3254 3254 1 0 3256 0 3254 <> 9.04 <> <> <> 4872 <> <> <> <>
  1407 41 0.833383 -1.114882 7.141274 106 " " F "B" 21 0.06000 0.06000 "PHE " " HA " "    " 1 0 0 FFFFFF  "H3255"  -1 0 1 ""  1 ""  <> 3255 3255 1 0 3257 0 3255 <> 10.84 <> <> <> 4873 <> <> <> <>
  1408 41 0.755179 0.160573 9.287441 106 " " F "B" 21 0.06000 0.06000 "PHE " " HB3" "    " 1 0 0 FFFFFF  "H3256"  -1 0 1 ""  1 ""  <> 3256 3256 1 0 3258 0 3256 <> 10.23 <> <> <> 4874 <> <> <> <>
  1409 41 2.505038 0.213829 9.304546 106 " " F "B" 21 0.06000 0.06000 "PHE " " HB2" "    " 1 0 0 FFFFFF  "H3257"  -1 0 1 ""  1 ""  <> 3257 3257 1 0 3259 0 3257 <> 10.23 <> <> <> 4875 <> <> <> <>
  1410 41 -0.350184 -2.211525 9.135670 106 " " F "B" 21 0.11500 0.11500 "PHE " " HD1" "    " 1 0 0 FFFFFF  "H3258"  -1 0 1 ""  1 ""  <> 3258 3258 1 0 3260 0 3258 <> 12.2 <> <> <> 4876 <> <> <> <>
  1411 41 3.717978 -1.593908 10.239183 106 " " F "B" 21 0.11500 0.11500 "PHE " " HD2" "    " 1 0 0 FFFFFF  "H3259"  -1 0 1 ""  1 ""  <> 3259 3259 1 0 3261 0 3259 <> 13.58 <> <> <> 4877 <> <> <> <>
  1412 41 -0.276767 -4.446448 10.203290 106 " " F "B" 21 0.11500 0.11500 "PHE " " HE1" "    " 1 0 0 FFFFFF  "H3260"  -1 0 1 ""  1 ""  <> 3260 3260 1 0 3262 0 3260 <> 14.62 <> <> <> 4878 <> <> <> <>
  1413 41 3.771236 -3.814206 11.288686 106 " " F "B" 21 0.11500 0.11500 "PHE " " HE2" "    " 1 0 0 FFFFFF  "H3261"  -1 0 1 ""  1 ""  <> 3261 3261 1 0 3263 0 3261 <> 16.59 <> <> <> 4879 <> <> <> <>
  1414 41 1.787015 -5.246345 11.254876 106 " " F "B" 21 0.11500 0.11500 "PHE " " HZ " "    " 1 0 0 FFFFFF  "H3262"  -1 0 1 ""  1 ""  <> 3262 3262 1 0 3264 0 3262 <> 14.21 <> <> <> 4880 <> <> <> <>
  1415 25 0.169791 1.160254 6.457457 107 " " F "B" 38 -0.50000 -0.50000 "PHE " " N  " "    " 7 0 0 2E2EFF  "N1736"  2 1 9 ""  1 ""  <> 3263 3263 1 0 3265 1 3263 1 10.12 1728 0 1736 1728 D000  "CCD mismatch"  <> <>
  1416 3 -0.245963 2.445293 5.925964 107 " " F "B" 24 0.14000 0.14000 "PHE " " CA " "    " 6 0 0 808080  "C1737"  2 1 -70 ""  1 ""  FF2E2E  3264 3264 1 0 3266 1 3264 1 10.9 1729 0 1737 1729 D000  "CCD mismatch"  <> <>
  1417 2 -1.503518 2.904607 6.646075 107 " " F "B" 24 0.50000 0.50000 "PHE " " C  " "    " 6 0 0 808080  "C1738"  2 1 9 ""  1 ""  <> 3265 3265 1 0 3267 0 3265 1 12.08 1730 0 1738 1730 D000  "CCD mismatch"  <> <>
  1418 15 -2.228996 2.085623 7.201030 107 " " F "B" 70 -0.50000 -0.50000 "PHE " " O  " "    " 8 0 0 FF2E2E  "O1739"  2 1 9 ""  1 ""  <> 3266 3266 1 0 3268 0 3266 1 12.2 1731 0 1739 1731 D000  "CCD mismatch"  <> <>
  1419 3 -0.481425 2.341059 4.416887 107 " " F "B" 24 -0.00500 -0.00500 "PHE " " CB " "    " 6 0 0 808080  "C1740"  2 1 9 ""  1 ""  <> 3267 3267 1 0 3269 2 3267 1 11.32 1732 0 1740 1732 D000  "CCD mismatch"  <> <>
  1420 2 0.772136 1.914074 3.702767 107 " " F "B" 24 -0.11500 -0.11500 "PHE " " CG " "    " 6 0 0 808080  "C1741"  2 1 9 ""  1 ""  <> 3268 3268 1 0 3270 0 3268 1 10.33 1733 0 1741 1733 D000  "CCD mismatch"  <> <>
  1421 2 1.743415 2.834787 3.367209 107 " " F "B" 24 -0.11500 -0.11500 "PHE " " CD1" "    " 6 0 0 808080  "C1742"  2 1 9 ""  1 ""  <> 3269 3269 1 0 3271 1 3269 1 10.25 1734 0 1742 1734 D000  "CCD mismatch"  <> <>
  1422 2 1.018754 0.573110 3.439530 107 " " F "B" 24 -0.11500 -0.11500 "PHE " " CD2" "    " 6 0 0 808080  "C1743"  2 1 9 ""  1 ""  <> 3270 3270 1 0 3272 1 3270 1 10.01 1735 0 1743 1735 D000  "CCD mismatch"  <> <>
  1423 2 2.933787 2.433891 2.774466 107 " " F "B" 24 -0.11500 -0.11500 "PHE " " CE1" "    " 6 0 0 808080  "C1744"  2 1 9 ""  1 ""  <> 3271 3271 1 0 3273 1 3271 1 12.02 1736 0 1744 1736 D000  "CCD mismatch"  <> <>
  1424 2 2.217407 0.174361 2.842225 107 " " F "B" 24 -0.11500 -0.11500 "PHE " " CE2" "    " 6 0 0 808080  "C1745"  2 1 9 ""  1 ""  <> 3272 3272 1 0 3274 1 3272 1 12.92 1737 0 1745 1737 D000  "CCD mismatch"  <> <>
  1425 2 3.156441 1.121773 2.500157 107 " " F "B" 24 -0.11500 -0.11500 "PHE " " CZ " "    " 6 0 0 808080  "C1746"  2 1 9 ""  1 ""  <> 3273 3273 1 0 3275 1 3273 1 9.86 1738 0 1746 1738 D000  "CCD mismatch"  <> <>
  1426 43 -0.562647 0.479436 6.623309 107 " " F "B" 21 0.30000 0.30000 "PHE " " H  " "    " 1 0 0 FFFFFF  "H3274"  -1 0 1 ""  1 ""  <> 3274 3274 1 0 3276 0 3274 <> 10.12 <> <> <> 4881 <> <> <> <>
  1427 41 0.524331 3.180675 6.137786 107 " " F "B" 21 0.06000 0.06000 "PHE " " HA " "    " 1 0 0 FFFFFF  "H3275"  -1 0 1 ""  1 ""  <> 3275 3275 1 0 3277 0 3275 <> 10.9 <> <> <> 4882 <> <> <> <>
  1428 41 -0.802362 3.302746 4.014081 107 " " F "B" 21 0.06000 0.06000 "PHE " " HB3" "    " 1 0 0 FFFFFF  "H3276"  -1 0 1 ""  1 ""  <> 3276 3276 1 0 3278 0 3276 <> 11.32 <> <> <> 4883 <> <> <> <>
  1429 41 -1.281824 1.631113 4.199475 107 " " F "B" 21 0.06000 0.06000 "PHE " " HB2" "    " 1 0 0 FFFFFF  "H3277"  -1 0 1 ""  1 ""  <> 3277 3277 1 0 3279 0 3277 <> 11.32 <> <> <> 4884 <> <> <> <>
  1430 41 1.589757 3.883214 3.573498 107 " " F "B" 21 0.11500 0.11500 "PHE " " HD1" "    " 1 0 0 FFFFFF  "H3278"  -1 0 1 ""  1 ""  <> 3278 3278 1 0 3280 0 3278 <> 10.25 <> <> <> 4885 <> <> <> <>
  1431 41 0.291723 -0.176135 3.717310 107 " " F "B" 21 0.11500 0.11500 "PHE " " HD2" "    " 1 0 0 FFFFFF  "H3279"  -1 0 1 ""  1 ""  <> 3279 3279 1 0 3281 0 3279 <> 10.01 <> <> <> 4886 <> <> <> <>
  1432 41 3.683732 3.169267 2.521291 107 " " F "B" 21 0.11500 0.11500 "PHE " " HE1" "    " 1 0 0 FFFFFF  "H3280"  -1 0 1 ""  1 ""  <> 3280 3280 1 0 3282 0 3280 <> 12.02 <> <> <> 4887 <> <> <> <>
  1433 41 2.401130 -0.870642 2.641329 107 " " F "B" 21 0.11500 0.11500 "PHE " " HE2" "    " 1 0 0 FFFFFF  "H3281"  -1 0 1 ""  1 ""  <> 3281 3281 1 0 3283 0 3281 <> 12.92 <> <> <> 4888 <> <> <> <>
  1434 41 4.081295 0.815608 2.034663 107 " " F "B" 21 0.11500 0.11500 "PHE " " HZ " "    " 1 0 0 FFFFFF  "H3282"  -1 0 1 ""  1 ""  <> 3282 3282 1 0 3284 0 3282 <> 9.86 <> <> <> 4889 <> <> <> <>
  1435 25 -1.768272 4.215628 6.600583 108 " " W "B" 38 -0.50000 -0.50000 "TRP " " N  " "    " 7 0 0 2E2EFF  "N1747"  2 1 9 ""  1 ""  <> 3283 3283 1 0 3285 1 3283 1 10.68 1739 0 1747 1739 D000  "CCD mismatch"  <> <>
  1436 3 -2.935816 4.777703 7.258670 108 " " W "B" 24 0.14000 0.14000 "TRP " " CA " "    " 6 0 0 808080  "C1748"  2 1 -70 ""  1 ""  FF2E2E  3284 3284 1 0 3286 1 3284 1 9.37 1740 0 1748 1740 D000  "CCD mismatch"  <> <>
  1437 2 -3.610120 5.813646 6.367279 108 " " W "B" 24 0.50000 0.50000 "TRP " " C  " "    " 6 0 0 808080  "C1749"  2 1 9 ""  1 ""  <> 3285 3285 1 0 3287 0 3285 1 11.42 1741 0 1749 1741 D000  "CCD mismatch"  <> <>
  1438 15 -2.976055 6.738523 5.871149 108 " " W "B" 70 -0.50000 -0.50000 "TRP " " O  " "    " 8 0 0 FF2E2E  "O1750"  2 1 9 ""  1 ""  <> 3286 3286 1 0 3288 0 3286 1 12.03 1742 0 1750 1742 D000  "CCD mismatch"  <> <>
  1439 3 -2.591065 5.311897 8.660169 108 " " W "B" 24 -0.12000 -0.12000 "TRP " " CB " "    " 6 0 0 808080  "C1751"  2 1 9 ""  1 ""  <> 3287 3287 1 0 3289 2 3287 1 12.08 1743 0 1751 1743 D000  "CCD mismatch"  <> <>
  1440 2 -1.529764 6.381553 8.766566 108 " " W "B" 24 0.07500 0.07500 "TRP " " CG " "    " 6 0 0 808080  "C1752"  2 1 9 ""  1 ""  <> 3288 3288 1 0 3290 0 3288 1 12.67 1744 0 1752 1744 D000  "CCD mismatch"  <> <>
  1441 2 -0.180153 6.218964 8.809343 108 " " W "B" 24 -0.11500 -0.11500 "TRP " " CD1" "    " 6 0 0 808080  "C1753"  2 1 9 ""  1 ""  <> 3289 3289 1 0 3291 1 3289 1 11 1745 0 1753 1745 D000  "CCD mismatch"  <> <>
  1442 2 -1.773809 7.763755 8.925655 108 " " W "B" 24 -0.05500 -0.05500 "TRP " " CD2" "    " 6 0 0 808080  "C1754"  2 1 9 ""  1 ""  <> 3290 3290 1 0 3292 0 3290 1 11.55 1746 0 1754 1746 D000  "CCD mismatch"  <> <>
  1443 2 -0.523655 8.407989 9.018347 108 " " W "B" 24 0.13000 0.13000 "TRP " " CE2" "    " 6 0 0 808080  "C1755"  2 1 9 ""  1 ""  <> 3291 3291 1 0 3293 0 3291 1 11.46 1747 0 1755 1747 D000  "CCD mismatch"  <> <>
  1444 2 -2.935140 8.537018 8.969318 108 " " W "B" 24 -0.11500 -0.11500 "TRP " " CE3" "    " 6 0 0 808080  "C1756"  2 1 9 ""  1 ""  <> 3292 3292 1 0 3294 1 3292 1 14.89 1748 0 1756 1748 D000  "CCD mismatch"  <> <>
  1445 25 0.439730 7.437241 8.946577 108 " " W "B" 38 -0.57000 -0.57000 "TRP " " NE1" "    " 7 0 0 2E2EFF  "N1757"  2 1 9 ""  1 ""  <> 3293 3293 1 0 3295 1 3293 1 10.93 1749 0 1757 1749 D000  "CCD mismatch"  <> <>
  1446 2 -0.411462 9.781971 9.193961 108 " " W "B" 24 -0.11500 -0.11500 "TRP " " CZ2" "    " 6 0 0 808080  "C1758"  2 1 9 ""  1 ""  <> 3294 3294 1 0 3296 1 3294 1 13.08 1750 0 1758 1750 D000  "CCD mismatch"  <> <>
  1447 2 -2.813907 9.895389 9.115852 108 " " W "B" 24 -0.11500 -0.11500 "TRP " " CZ3" "    " 6 0 0 808080  "C1759"  2 1 9 ""  1 ""  <> 3295 3295 1 0 3297 1 3295 1 13.94 1751 0 1759 1751 D000  "CCD mismatch"  <> <>
  1448 2 -1.564164 10.501755 9.242365 108 " " W "B" 24 -0.11500 -0.11500 "TRP " " CH2" "    " 6 0 0 808080  "C1760"  2 1 9 ""  1 ""  <> 3296 3296 1 0 3298 1 3296 1 14.17 1752 0 1760 1752 D000  "CCD mismatch"  <> <>
  1449 43 -1.144346 4.856707 6.126960 108 " " W "B" 21 0.30000 0.30000 "TRP " " H  " "    " 1 0 0 FFFFFF  "H3297"  -1 0 1 ""  1 ""  <> 3297 3297 1 0 3299 0 3297 <> 10.68 <> <> <> 4890 <> <> <> <>
  1450 41 -3.668447 3.991884 7.408968 108 " " W "B" 21 0.06000 0.06000 "TRP " " HA " "    " 1 0 0 FFFFFF  "H3298"  -1 0 1 ""  1 ""  <> 3298 3298 1 0 3300 0 3298 <> 9.37 <> <> <> 4891 <> <> <> <>
  1451 41 -2.271529 4.476939 9.284951 108 " " W "B" 21 0.06000 0.06000 "TRP " " HB3" "    " 1 0 0 FFFFFF  "H3299"  -1 0 1 ""  1 ""  <> 3299 3299 1 0 3301 0 3299 <> 12.08 <> <> <> 4892 <> <> <> <>
  1452 41 -3.500902 5.685455 9.132016 108 " " W "B" 21 0.06000 0.06000 "TRP " " HB2" "    " 1 0 0 FFFFFF  "H3300"  -1 0 1 ""  1 ""  <> 3300 3300 1 0 3302 0 3300 <> 12.08 <> <> <> 4893 <> <> <> <>
  1453 41 0.318157 5.263278 8.733392 108 " " W "B" 21 0.11500 0.11500 "TRP " " HD1" "    " 1 0 0 FFFFFF  "H3301"  -1 0 1 ""  1 ""  <> 3301 3301 1 0 3303 0 3301 <> 11 <> <> <> 4894 <> <> <> <>
  1454 41 -3.904532 8.078488 8.869969 108 " " W "B" 21 0.11500 0.11500 "TRP " " HE3" "    " 1 0 0 FFFFFF  "H3302"  -1 0 1 ""  1 ""  <> 3302 3302 1 0 3304 0 3302 <> 14.89 <> <> <> 4895 <> <> <> <>
  1455 43 1.443147 7.568702 8.994793 108 " " W "B" 21 0.42000 0.42000 "TRP " " HE1" "    " 1 0 0 FFFFFF  "H3303"  -1 0 1 ""  1 ""  <> 3303 3303 1 0 3305 0 3303 <> 10.93 <> <> <> 4896 <> <> <> <>
  1456 41 0.546371 10.256894 9.241631 108 " " W "B" 21 0.11500 0.11500 "TRP " " HZ2" "    " 1 0 0 FFFFFF  "H3304"  -1 0 1 ""  1 ""  <> 3304 3304 1 0 3306 0 3304 <> 13.08 <> <> <> 4897 <> <> <> <>
  1457 41 -3.702443 10.508202 9.142987 108 " " W "B" 21 0.11500 0.11500 "TRP " " HZ3" "    " 1 0 0 FFFFFF  "H3305"  -1 0 1 ""  1 ""  <> 3305 3305 1 0 3307 0 3305 <> 13.94 <> <> <> 4898 <> <> <> <>
  1458 41 -1.509825 11.573720 9.363264 108 " " W "B" 21 0.11500 0.11500 "TRP " " HH2" "    " 1 0 0 FFFFFF  "H3306"  -1 0 1 ""  1 ""  <> 3306 3306 1 0 3308 0 3306 <> 14.17 <> <> <> 4899 <> <> <> <>
  1459 25 -4.915228 5.631843 6.157495 109 " " M "B" 38 -0.50000 -0.50000 "MET " " N  " "    " 7 0 0 2E2EFF  "N1761"  2 1 9 ""  1 ""  <> 3307 3307 1 0 3309 1 3307 1 10.95 1753 0 1761 1753 D000  "CCD mismatch"  <> <>
  1460 3 -5.653468 6.414868 5.178975 109 " " M "B" 24 0.14000 0.14000 "MET " " CA " "    " 6 0 0 808080  "C1762"  2 1 -70 ""  1 ""  FF2E2E  3308 3308 1 0 3310 1 3308 1 12.21 1754 0 1762 1754 D000  "CCD mismatch"  <> <>
  1461 2 -5.689303 7.870850 5.635644 109 " " M "B" 24 0.50000 0.50000 "MET " " C  " "    " 6 0 0 808080  "C1763"  2 1 9 ""  1 ""  <> 3309 3309 1 0 3311 0 3309 1 12.56 1755 0 1763 1755 D000  "CCD mismatch"  <> <>
  1462 15 -5.925021 8.144351 6.814081 109 " " M "B" 70 -0.50000 -0.50000 "MET " " O  " "    " 8 0 0 FF2E2E  "O1764"  2 1 9 ""  1 ""  <> 3310 3310 1 0 3312 0 3310 1 13.75 1756 0 1764 1756 D000  "CCD mismatch"  <> <>
  1463 3 -7.074089 5.862125 5.031218 109 " " M "B" 24 -0.12000 -0.12000 "MET " " CB " "    " 6 0 0 808080  "C1765"  2 1 9 ""  1 ""  <> 3311 3311 1 0 3313 2 3311 1 10.42 1757 0 1765 1757 D000  "CCD mismatch"  <> <>
  1464 3 -7.105300 4.466791 4.479639 109 " " M "B" 24 0.00020 0.00020 "MET " " CG " "    " 6 0 0 808080  "C1766"  2 1 9 ""  1 ""  <> 3312 3312 1 0 3314 2 3312 1 12.79 1758 0 1766 1758 D000  "CCD mismatch"  <> <>
  1465 49 -6.546456 4.452447 2.760951 109 " " M "B" 143 -0.24040 -0.24040 "MET " " SD " "    " 16 0 0 FFFF6B  "S1767"  2 1 9 ""  1 ""  <> 3313 3313 1 0 3315 0 3313 1 16.46 1759 0 1767 1759 D000  "CCD mismatch"  <> <>
  1466 3 -7.001279 2.770524 2.276597 109 " " M "B" 24 -0.05980 -0.05980 "MET " " CE " "    " 6 0 0 808080  "C1768"  2 1 9 ""  1 ""  <> 3314 3314 1 0 3316 3 3314 1 15.29 1760 0 1768 1760 D000  "CCD mismatch"  <> <>
  1467 43 -5.406325 4.869926 6.608215 109 " " M "B" 21 0.30000 0.30000 "MET " " H  " "    " 1 0 0 FFFFFF  "H3315"  -1 0 1 ""  1 ""  <> 3315 3315 1 0 3317 0 3315 <> 10.95 <> <> <> 4900 <> <> <> <>
  1468 41 -5.129807 6.365154 4.222819 109 " " M "B" 21 0.06000 0.06000 "MET " " HA " "    " 1 0 0 FFFFFF  "H3316"  -1 0 1 ""  1 ""  <> 3316 3316 1 0 3318 0 3316 <> 12.21 <> <> <> 4901 <> <> <> <>
  1469 41 -7.634988 6.503711 4.351521 109 " " M "B" 21 0.06000 0.06000 "MET " " HB3" "    " 1 0 0 FFFFFF  "H3317"  -1 0 1 ""  1 ""  <> 3317 3317 1 0 3319 0 3317 <> 10.42 <> <> <> 4902 <> <> <> <>
  1470 41 -7.597369 5.929121 5.973382 109 " " M "B" 21 0.06000 0.06000 "MET " " HB2" "    " 1 0 0 FFFFFF  "H3318"  -1 0 1 ""  1 ""  <> 3318 3318 1 0 3320 0 3318 <> 10.42 <> <> <> 4903 <> <> <> <>
  1471 41 -8.121683 4.078330 4.518897 109 " " M "B" 21 0.06000 0.06000 "MET " " HG3" "    " 1 0 0 FFFFFF  "H3319"  -1 0 1 ""  1 ""  <> 3319 3319 1 0 3321 0 3319 <> 12.79 <> <> <> 4904 <> <> <> <>
  1472 41 -6.488731 3.785762 5.064234 109 " " M "B" 21 0.06000 0.06000 "MET " " HG2" "    " 1 0 0 FFFFFF  "H3320"  -1 0 1 ""  1 ""  <> 3320 3320 1 0 3322 0 3320 <> 12.79 <> <> <> 4905 <> <> <> <>
  1473 41 -6.788404 2.612932 1.219510 109 " " M "B" 21 0.06000 0.06000 "MET " " HE1" "    " 1 0 0 FFFFFF  "H3321"  -1 0 1 ""  1 ""  <> 3321 3321 1 0 3323 0 3321 <> 15.29 <> <> <> 4906 <> <> <> <>
  1474 41 -6.431208 2.041687 2.851167 109 " " M "B" 21 0.06000 0.06000 "MET " " HE2" "    " 1 0 0 FFFFFF  "H3322"  -1 0 1 ""  1 ""  <> 3322 3322 1 0 3324 0 3322 <> 15.29 <> <> <> 4907 <> <> <> <>
  1475 41 -8.063722 2.595660 2.445863 109 " " M "B" 21 0.06000 0.06000 "MET " " HE3" "    " 1 0 0 FFFFFF  "H3323"  -1 0 1 ""  1 ""  <> 3323 3323 1 0 3325 0 3323 <> 15.29 <> <> <> 4908 <> <> <> <>
  1476 25 -5.486690 8.787328 4.681417 110 " " Q "B" 38 -0.50000 -0.50000 "GLN " " N  " "    " 7 0 0 2E2EFF  "N1769"  0 1 9 ""  1 ""  <> 3324 3324 1 0 3326 1 3324 1 11.74 1761 0 1769 1761 D000  "CCD mismatch"  <> <>
  1477 3 -5.422409 10.214376 4.952855 110 " " Q "B" 24 0.14000 0.14000 "GLN " " CA " "    " 6 0 0 808080  "C1770"  0 1 -70 ""  1 ""  FF2E2E  3325 3325 1 0 3327 1 3325 1 11.09 1762 0 1770 1762 D000  "CCD mismatch"  <> <>
  1478 2 -6.510245 11.058368 4.271530 110 " " Q "B" 24 0.50000 0.50000 "GLN " " C  " "    " 6 0 0 808080  "C1771"  0 1 9 ""  1 ""  <> 3326 3326 1 0 3328 0 3326 1 15.02 1763 0 1771 1763 D000  "CCD mismatch"  <> <>
  1479 15 -6.539319 12.262185 4.485676 110 " " Q "B" 70 -0.50000 -0.50000 "GLN " " O  " "    " 8 0 0 FF2E2E  "O1772"  0 1 9 ""  1 ""  <> 3327 3327 1 0 3329 0 3327 1 16.23 1764 0 1772 1764 D000  "CCD mismatch"  <> <>
  1480 3 -4.031467 10.753077 4.560973 110 " " Q "B" 24 -0.12000 -0.12000 "GLN " " CB " "    " 6 0 0 808080  "C1773"  0 1 9 ""  1 ""  <> 3328 3328 1 0 3330 2 3328 1 12.07 1765 0 1773 1765 D000  "CCD mismatch"  <> <>
  1481 3 -2.937371 10.412385 5.552780 110 " " Q "B" 24 -0.12000 -0.12000 "GLN " " CG " "    " 6 0 0 808080  "C1774"  0 1 9 ""  1 ""  <> 3329 3329 1 0 3331 2 3329 1 11.65 1766 0 1774 1766 D000  "CCD mismatch"  <> <>
  1482 2 -1.532855 10.841636 5.105750 110 " " Q "B" 24 0.50000 0.50000 "GLN " " CD " "    " 6 0 0 808080  "C1775"  0 1 9 "%UT"  13 ""  <> 3330 3330 1 0 3332 0 3330 1 15.58 1767 0 1775 1767 D000  "CCD mismatch"  176.656919655543 "No Flip" 
  1483 25 -0.621680 10.870980 6.064399 110 " " Q "B" 38 -0.76000 -0.76000 "GLN " " NE2" "    " 7 0 0 2E2EFF  "N1776"  0 1 9 ""  1 ""  <> 3331 3331 1 0 3333 2 3331 1 13.65 1768 0 1776 1768 D000  "CCD mismatch"  <> <>
  1484 15 -1.249434 11.132955 3.920907 110 " " Q "B" 70 -0.50000 -0.50000 "GLN " " OE1" "    " 8 0 0 FF2E2E  "O1777"  0 1 9 ""  1 ""  <> 3332 3332 1 0 3334 0 3332 1 13.06 1769 0 1777 1769 D000  "CCD mismatch"  <> <>
  1485 43 -5.324808 8.498083 3.725119 110 " " Q "B" 21 0.30000 0.30000 "GLN " " H  " "    " 1 0 0 FFFFFF  "H3333"  -1 0 1 ""  1 ""  <> 3333 3333 1 0 3335 0 3333 <> 11.74 <> <> <> 4909 <> <> <> <>
  1486 41 -5.555275 10.413438 6.017799 110 " " Q "B" 21 0.06000 0.06000 "GLN " " HA " "    " 1 0 0 FFFFFF  "H3334"  -1 0 1 ""  1 ""  <> 3334 3334 1 0 3336 0 3334 <> 11.09 <> <> <> 4910 <> <> <> <>
  1487 41 -4.046242 11.838748 4.454368 110 " " Q "B" 21 0.06000 0.06000 "GLN " " HB3" "    " 1 0 0 FFFFFF  "H3335"  -1 0 1 ""  1 ""  <> 3335 3335 1 0 3337 0 3335 <> 12.07 <> <> <> 4911 <> <> <> <>
  1488 41 -3.767272 10.366127 3.580357 110 " " Q "B" 21 0.06000 0.06000 "GLN " " HB2" "    " 1 0 0 FFFFFF  "H3336"  -1 0 1 ""  1 ""  <> 3336 3336 1 0 3338 0 3336 <> 12.07 <> <> <> 4912 <> <> <> <>
  1489 41 -2.917814 9.340847 5.741838 110 " " Q "B" 21 0.06000 0.06000 "GLN " " HG3" "    " 1 0 0 FFFFFF  "H3337"  -1 0 1 ""  1 ""  <> 3337 3337 1 0 3339 0 3337 <> 11.65 <> <> <> 4913 <> <> <> <>
  1490 41 -3.164282 10.889953 6.505919 110 " " Q "B" 21 0.06000 0.06000 "GLN " " HG2" "    " 1 0 0 FFFFFF  "H3338"  -1 0 1 ""  1 ""  <> 3338 3338 1 0 3340 0 3338 <> 11.65 <> <> <> 4914 <> <> <> <>
  1491 43 0.336679 11.125903 5.859486 110 " " Q "B" 21 0.38000 0.38000 "GLN " "HE22" "    " 1 0 0 FFFFFF  "H3339"  -1 0 1 ""  1 ""  <> 3339 3339 1 0 3341 0 3339 <> 13.65 <> <> <> 4915 <> <> <> <>
  1492 43 -0.869160 10.617645 7.010866 110 " " Q "B" 21 0.38000 0.38000 "GLN " "HE21" "    " 1 0 0 FFFFFF  "H3340"  -1 0 1 ""  1 ""  <> 3340 3340 1 0 3342 0 3340 <> 13.65 <> <> <> 4916 <> <> <> <>
  1493 25 -7.420068 10.463595 3.487175 111 " " E "B" 38 -0.50000 -0.50000 "GLU " " N  " "    " 7 0 0 2E2EFF  "N1778"  0 1 9 ""  1 ""  <> 3341 3341 1 0 3343 1 3341 1 17.3 1770 0 1778 1770 D000  "CCD mismatch"  <> <>
  1494 3 -8.537282 11.244873 2.953602 111 " " E "B" 24 0.14000 0.14000 "GLU " " CA " "    " 6 0 0 808080  "C1779"  0 1 -70 ""  1 ""  FF2E2E  3342 3342 1 0 3344 1 3342 1 20.21 1771 0 1779 1771 D000  "CCD mismatch"  <> <>
  1495 2 -9.450466 11.615061 4.127970 111 " " E "B" 24 0.50000 0.50000 "GLU " " C  " "    " 6 0 0 808080  "C1780"  0 1 9 ""  1 ""  <> 3343 3343 1 0 3345 0 3343 1 17.29 1772 0 1780 1772 D000  "CCD mismatch"  <> <>
  1496 15 -9.642383 10.809032 5.041805 111 " " E "B" 70 -0.50000 -0.50000 "GLU " " O  " "    " 8 0 0 FF2E2E  "O1781"  0 1 9 ""  1 ""  <> 3344 3344 1 0 3346 0 3344 1 15.61 1773 0 1781 1773 D000  "CCD mismatch"  <> <>
  1497 3 -9.333662 10.509548 1.817363 111 " " E "B" 24 -0.12000 -0.12000 "GLU " " CB " "    " 6 0 0 808080  "C1782"  0 1 9 ""  1 ""  <> 3345 3345 1 0 3347 2 3345 1 22.45 1774 0 1782 1774 D000  "CCD mismatch"  <> <>
  1498 3 -8.523072 9.802530 0.713182 111 " " E "B" 24 -0.22000 -0.22000 "GLU " " CG " "    " 6 0 0 808080  "C1783"  0 1 9 ""  1 ""  <> 3346 3346 1 0 3348 2 3346 1 29.51 1775 0 1783 1775 D000  "CCD mismatch"  <> <>
  1499 2 -8.028958 10.532236 -0.524044 111 " " E "B" 24 0.70000 0.70000 "GLU " " CD " "    " 6 0 0 808080  "C1784"  0 1 9 "%UT"  13 ""  <> 3347 3347 1 0 3349 0 3347 1 38.69 1776 0 1784 1776 D000  "CCD mismatch"  <> <>
  1500 15 -8.423434 11.709150 -0.733093 111 " " E "B" 70 -0.80000 -0.80000 "GLU " " OE1" "    " 8 0 0 FF2E2E  "O1785"  0 1 9 ""  1 ""  <> 3348 3348 1 0 3350 0 3348 1 29.96 1777 0 1785 1777 D000  "CCD mismatch"  <> <>
  1501 18 -7.233182 9.909981 -1.290598 111 " " E "B" 70 -0.80000 -0.80000 "GLU " " OE2" "    " 8 -1 0 FF2E2E  "O1786"  0 1 9 ""  1 ""  <> 3349 3349 1 0 3351 0 3349 1 23.05 1778 0 1786 1778 D000  "CCD mismatch"  <> <>
  1502 43 -7.385123 9.474373 3.267788 111 " " E "B" 21 0.30000 0.30000 "GLU " " H  " "    " 1 0 0 FFFFFF  "H3350"  -1 0 1 ""  1 ""  <> 3350 3350 1 0 3352 0 3350 <> 17.3 <> <> <> 4917 <> <> <> <>
  1503 41 -8.111681 12.139801 2.497558 111 " " E "B" 21 0.06000 0.06000 "GLU " " HA " "    " 1 0 0 FFFFFF  "H3351"  -1 0 1 ""  1 ""  <> 3351 3351 1 0 3353 0 3351 <> 20.21 <> <> <> 4918 <> <> <> <>
  1504 41 -10.039573 11.206679 1.364551 111 " " E "B" 21 0.06000 0.06000 "GLU " " HB3" "    " 1 0 0 FFFFFF  "H3352"  -1 0 1 ""  1 ""  <> 3352 3352 1 0 3354 0 3352 <> 22.45 <> <> <> 4919 <> <> <> <>
  1505 41 -9.963411 9.749688 2.281105 111 " " E "B" 21 0.06000 0.06000 "GLU " " HB2" "    " 1 0 0 FFFFFF  "H3353"  -1 0 1 ""  1 ""  <> 3353 3353 1 0 3355 0 3353 <> 22.45 <> <> <> 4920 <> <> <> <>
  1506 41 -8.868454 8.811898 0.426643 111 " " E "B" 21 0.06000 0.06000 "GLU " " HG3" "    " 1 0 0 FFFFFF  "H3354"  -1 0 1 ""  1 ""  <> 3354 3354 1 0 3356 0 3354 <> 29.51 <> <> <> 4921 <> <> <> <>
  1507 41 -7.508942 9.910262 1.063795 111 " " E "B" 21 0.06000 0.06000 "GLU " " HG2" "    " 1 0 0 FFFFFF  "H3355"  -1 0 1 ""  1 ""  <> 3355 3355 1 0 3357 0 3355 <> 29.51 <> <> <> 4922 <> <> <> <>
  1508 25 -10.004903 12.854307 4.200844 112 " " P "B" 38 -0.14000 -0.14000 "PRO " " N  " "    " 7 0 0 2E2EFF  "N1787"  0 1 9 ""  1 ""  <> 3356 3356 1 0 3358 0 3356 1 19.48 1779 0 1787 1779 D000  "CCD mismatch"  <> <>
  1509 3 -10.825771 13.256644 5.348581 112 " " P "B" 24 0.01000 0.01000 "PRO " " CA " "    " 6 0 0 808080  "C1788"  0 1 -70 ""  1 ""  FF2E2E  3357 3357 1 0 3359 1 3357 1 18.01 1780 0 1788 1780 D000  "CCD mismatch"  <> <>
  1510 2 -12.147197 12.502293 5.471433 112 " " P "B" 24 0.50000 0.50000 "PRO " " C  " "    " 6 0 0 808080  "C1789"  0 1 9 ""  1 ""  <> 3358 3358 1 0 3360 0 3358 1 20.54 1781 0 1789 1781 D000  "CCD mismatch"  <> <>
  1511 15 -12.694742 12.410809 6.563523 112 " " P "B" 70 -0.50000 -0.50000 "PRO " " O  " "    " 8 0 0 FF2E2E  "O1790"  0 1 9 ""  1 ""  <> 3359 3359 1 0 3361 0 3359 1 26.5 1782 0 1790 1782 D000  "CCD mismatch"  <> <>
  1512 3 -11.032729 14.771009 5.140496 112 " " P "B" 24 -0.12000 -0.12000 "PRO " " CB " "    " 6 0 0 808080  "C1791"  0 1 9 ""  1 ""  <> 3360 3360 1 0 3362 2 3360 1 22.32 1783 0 1791 1783 D000  "CCD mismatch"  <> <>
  1513 3 -10.828165 14.988922 3.668369 112 " " P "B" 24 -0.12000 -0.12000 "PRO " " CG " "    " 6 0 0 808080  "C1792"  0 1 9 ""  1 ""  <> 3361 3361 1 0 3363 2 3361 1 25.91 1784 0 1792 1784 D000  "CCD mismatch"  <> <>
  1514 3 -9.824596 13.939548 3.220231 112 " " P "B" 24 -0.05000 -0.05000 "PRO " " CD " "    " 6 0 0 808080  "C1793"  0 1 9 ""  1 ""  <> 3362 3362 1 0 3364 2 3362 1 25.5 1785 0 1793 1785 D000  "CCD mismatch"  <> <>
  1515 41 -10.269094 13.100030 6.274832 112 " " P "B" 21 0.06000 0.06000 "PRO " " HA " "    " 1 0 0 FFFFFF  "H3363"  -1 0 1 ""  1 ""  <> 3363 3363 1 0 3365 0 3363 <> 18.01 <> <> <> 4923 <> <> <> <>
  1516 41 -10.265060 15.311981 5.695431 112 " " P "B" 21 0.06000 0.06000 "PRO " " HB3" "    " 1 0 0 FFFFFF  "H3364"  -1 0 1 ""  1 ""  <> 3364 3364 1 0 3366 0 3364 <> 22.32 <> <> <> 4924 <> <> <> <>
  1517 41 -11.999772 15.140582 5.485665 112 " " P "B" 21 0.06000 0.06000 "PRO " " HB2" "    " 1 0 0 FFFFFF  "H3365"  -1 0 1 ""  1 ""  <> 3365 3365 1 0 3367 0 3365 <> 22.32 <> <> <> 4925 <> <> <> <>
  1518 41 -10.523977 16.006407 3.421449 112 " " P "B" 21 0.06000 0.06000 "PRO " " HG3" "    " 1 0 0 FFFFFF  "H3366"  -1 0 1 ""  1 ""  <> 3366 3366 1 0 3368 0 3366 <> 25.91 <> <> <> 4926 <> <> <> <>
  1519 41 -11.774643 14.802452 3.158365 112 " " P "B" 21 0.06000 0.06000 "PRO " " HG2" "    " 1 0 0 FFFFFF  "H3367"  -1 0 1 ""  1 ""  <> 3367 3367 1 0 3369 0 3367 <> 25.91 <> <> <> 4927 <> <> <> <>
  1520 41 -10.001977 13.622361 2.191578 112 " " P "B" 21 0.06000 0.06000 "PRO " " HD2" "    " 1 0 0 FFFFFF  "H3368"  -1 0 1 ""  1 ""  <> 3368 3368 1 0 3370 0 3368 <> 25.5 <> <> <> 4928 <> <> <> <>
  1521 41 -8.805898 14.321658 3.300239 112 " " P "B" 21 0.06000 0.06000 "PRO " " HD3" "    " 1 0 0 FFFFFF  "H3369"  -1 0 1 ""  1 ""  <> 3369 3369 1 0 3371 0 3369 <> 25.5 <> <> <> 4929 <> <> <> <>
  1522 25 -12.646664 11.956966 4.358367 113 " " K "B" 38 -0.50000 -0.50000 "LYS " " N  " "    " 7 0 0 2E2EFF  "N1794"  0 1 9 ""  1 ""  <> 3370 3370 1 0 3372 1 3370 1 21.4 1786 0 1794 1786 D000  "CCD mismatch"  <> <>
  1523 3 -13.780184 11.042166 4.404406 113 " " K "B" 24 0.14000 0.14000 "LYS " " CA " "    " 6 0 0 808080  "C1795"  0 1 -70 ""  1 ""  FF2E2E  3371 3371 1 0 3373 1 3371 1 20.27 1787 0 1795 1787 D000  "CCD mismatch"  <> <>
  1524 2 -13.305994 9.595217 4.304026 113 " " K "B" 24 0.50000 0.50000 "LYS " " C  " "    " 6 0 0 808080  "C1796"  0 1 9 ""  1 ""  <> 3372 3372 1 0 3374 0 3372 1 18.57 1788 0 1796 1788 D000  "CCD mismatch"  <> <>
  1525 15 -12.305286 9.313061 3.652611 113 " " K "B" 70 -0.50000 -0.50000 "LYS " " O  " "    " 8 0 0 FF2E2E  "O1797"  0 1 9 ""  1 ""  <> 3373 3373 1 0 3375 0 3373 1 17.84 1789 0 1797 1789 D000  "CCD mismatch"  <> <>
  1526 3 -14.770923 11.340506 3.262884 113 " " K "B" 24 -0.12000 -0.12000 "LYS " " CB " "    " 6 0 0 808080  "C1798"  0 1 9 ""  1 ""  <> 3374 3374 1 0 3376 2 3374 1 24.98 1790 0 1798 1790 D000  "CCD mismatch"  <> <>
  1527 3 -15.357376 12.739110 3.333791 113 " " K "B" 24 -0.12000 -0.12000 "LYS " " CG " "    " 6 0 0 808080  "C1799"  0 1 9 ""  1 ""  <> 3375 3375 1 0 3377 2 3375 1 24.24 1791 0 1799 1791 D000  "CCD mismatch"  <> <>
  1528 3 -16.679208 12.885660 2.577454 113 " " K "B" 24 -0.12000 -0.12000 "LYS " " CD " "    " 6 0 0 808080  "C1800"  0 1 9 ""  1 ""  <> 3376 3376 1 0 3378 2 3376 1 33.75 1792 0 1800 1792 D000  "CCD mismatch"  <> <>
  1529 3 -16.485052 12.816288 1.094143 113 " " K "B" 24 0.19000 0.19000 "LYS " " CE " "    " 6 0 0 808080  "C1801"  0 1 9 ""  1 ""  <> 3377 3377 1 0 3379 2 3377 1 32.14 1793 0 1801 1793 D000  "CCD mismatch"  <> <>
  1530 32 -17.775500 12.830403 0.394038 113 " " K "B" 38 -0.30000 -0.30000 "LYS " " NZ " "    " 7 1 0 2E2EFF  "N1802"  0 1 9 "%UT"  13 ""  <> 3378 3378 1 0 3380 3 3378 1 33.97 1794 0 1802 1794 D000  "CCD mismatch"  <> <>
  1531 43 -12.169180 12.053736 3.474299 113 " " K "B" 21 0.30000 0.30000 "LYS " " H  " "    " 1 0 0 FFFFFF  "H3379"  -1 0 1 ""  1 ""  <> 3379 3379 1 0 3381 0 3379 <> 21.4 <> <> <> 4930 <> <> <> <>
  1532 41 -14.328146 11.149808 5.339261 113 " " K "B" 21 0.06000 0.06000 "LYS " " HA " "    " 1 0 0 FFFFFF  "H3380"  -1 0 1 ""  1 ""  <> 3380 3380 1 0 3382 0 3380 <> 20.27 <> <> <> 4931 <> <> <> <>
  1533 41 -15.583621 10.615672 3.320058 113 " " K "B" 21 0.06000 0.06000 "LYS " " HB3" "    " 1 0 0 FFFFFF  "H3381"  -1 0 1 ""  1 ""  <> 3381 3381 1 0 3383 0 3381 <> 24.98 <> <> <> 4932 <> <> <> <>
  1534 41 -14.294444 11.186934 2.294950 113 " " K "B" 21 0.06000 0.06000 "LYS " " HB2" "    " 1 0 0 FFFFFF  "H3382"  -1 0 1 ""  1 ""  <> 3382 3382 1 0 3384 0 3382 <> 24.98 <> <> <> 4933 <> <> <> <>
  1535 41 -14.632295 13.466912 2.966845 113 " " K "B" 21 0.06000 0.06000 "LYS " " HG3" "    " 1 0 0 FFFFFF  "H3383"  -1 0 1 ""  1 ""  <> 3383 3383 1 0 3385 0 3383 <> 24.24 <> <> <> 4934 <> <> <> <>
  1536 41 -15.535857 12.999236 4.378054 113 " " K "B" 21 0.06000 0.06000 "LYS " " HG2" "    " 1 0 0 FFFFFF  "H3384"  -1 0 1 ""  1 ""  <> 3384 3384 1 0 3386 0 3384 <> 24.24 <> <> <> 4935 <> <> <> <>
  1537 41 -17.138583 13.837145 2.850632 113 " " K "B" 21 0.06000 0.06000 "LYS " " HD3" "    " 1 0 0 FFFFFF  "H3385"  -1 0 1 ""  1 ""  <> 3385 3385 1 0 3387 0 3385 <> 33.75 <> <> <> 4936 <> <> <> <>
  1538 41 -17.370984 12.108796 2.910578 113 " " K "B" 21 0.06000 0.06000 "LYS " " HD2" "    " 1 0 0 FFFFFF  "H3386"  -1 0 1 ""  1 ""  <> 3386 3386 1 0 3388 0 3386 <> 33.75 <> <> <> 4937 <> <> <> <>
  1539 41 -15.968777 11.898932 0.809767 113 " " K "B" 21 0.06000 0.06000 "LYS " " HE3" "    " 1 0 0 FFFFFF  "H3387"  -1 0 1 ""  1 ""  <> 3387 3387 1 0 3389 0 3387 <> 32.14 <> <> <> 4938 <> <> <> <>
  1540 41 -15.877046 13.652051 0.746168 113 " " K "B" 21 0.06000 0.06000 "LYS " " HE2" "    " 1 0 0 FFFFFF  "H3388"  -1 0 1 ""  1 ""  <> 3388 3388 1 0 3390 0 3388 <> 32.14 <> <> <> 4939 <> <> <> <>
  1541 44 -18.313102 12.021972 0.679846 113 " " K "B" 21 0.33000 0.33000 "LYS " " HZ1" "    " 1 0 0 FFFFFF  "H3389"  -1 0 1 ""  1 ""  <> 3389 3389 1 0 3391 0 3389 <> 33.97 <> <> <> 4940 <> <> <> <>
  1542 44 -18.282357 13.672944 0.623192 113 " " K "B" 21 0.33000 0.33000 "LYS " " HZ2" "    " 1 0 0 FFFFFF  "H3390"  -1 0 1 ""  1 ""  <> 3390 3390 1 0 3392 0 3390 <> 33.97 <> <> <> 4941 <> <> <> <>
  1543 44 -17.619629 12.787184 -0.602803 113 " " K "B" 21 0.33000 0.33000 "LYS " " HZ3" "    " 1 0 0 FFFFFF  "H3391"  -1 0 1 ""  1 ""  <> 3391 3391 1 0 3393 0 3391 <> 33.97 <> <> <> 4942 <> <> <> <>
  1544 25 -14.052787 8.683461 4.938612 114 " " T "B" 38 -0.50000 -0.50000 "THR " " N  " "    " 7 0 0 2E2EFF  "N1803"  0 1 9 ""  1 ""  <> 3392 3392 1 0 3394 1 3392 1 18 1795 0 1803 1795 D000  "CCD mismatch"  <> <>
  1545 3 -13.758201 7.261687 4.907439 114 " " T "B" 24 0.14000 0.14000 "THR " " CA " "    " 6 0 0 808080  "C1804"  0 1 -70 ""  1 ""  FF2E2E  3393 3393 1 0 3395 1 3393 1 16.44 1796 0 1804 1796 D000  "CCD mismatch"  <> <>
  1546 2 -14.477251 6.484025 3.810540 114 " " T "B" 24 0.50000 0.50000 "THR " " C  " "    " 6 0 0 808080  "C1805"  0 1 9 ""  1 ""  <> 3394 3394 1 0 3396 0 3394 1 19.39 1797 0 1805 1797 D000  "CCD mismatch"  <> <>
  1547 15 -14.279543 5.276377 3.684125 114 " " T "B" 70 -0.50000 -0.50000 "THR " " O  " "    " 8 0 0 FF2E2E  "O1806"  0 1 9 ""  1 ""  <> 3395 3395 1 0 3397 0 3395 1 19.53 1798 0 1806 1798 D000  "CCD mismatch"  <> <>
  1548 3 -14.132723 6.652306 6.257483 114 " " T "B" 24 0.20500 0.20500 "THR " " CB " "    " 6 0 0 808080  "C1807"  0 1 9 ""  1 ""  <> 3396 3396 1 0 3398 1 3396 1 20.94 1799 0 1807 1799 D000  "CCD mismatch"  <> <>
  1549 3 -13.450560 7.349651 7.404157 114 " " T "B" 24 -0.18000 -0.18000 "THR " " CG2" "    " 6 0 0 808080  "C1808"  0 1 9 ""  1 ""  <> 3397 3397 1 0 3399 3 3397 1 20.83 1800 0 1808 1800 D000  "CCD mismatch"  <> <>
  1550 16 -15.552575 6.730741 6.415189 114 " " T "B" 70 -0.68300 -0.68300 "THR " " OG1" "    " 8 0 0 FF2E2E  "O1809"  0 1 9 "%UT"  13 ""  <> 3398 3398 1 0 3400 1 3398 1 18.46 1801 0 1809 1801 D000  "CCD mismatch"  <> <>
  1551 43 -14.869006 8.973421 5.461982 114 " " T "B" 21 0.30000 0.30000 "THR " " H  " "    " 1 0 0 FFFFFF  "H3399"  -1 0 1 ""  1 ""  <> 3399 3399 1 0 3401 0 3399 <> 18 <> <> <> 4943 <> <> <> <>
  1552 41 -12.690875 7.101323 4.759135 114 " " T "B" 21 0.06000 0.06000 "THR " " HA " "    " 1 0 0 FFFFFF  "H3400"  -1 0 1 ""  1 ""  <> 3400 3400 1 0 3402 0 3400 <> 16.44 <> <> <> 4944 <> <> <> <>
  1553 41 -13.842357 5.601195 6.278932 114 " " T "B" 21 0.06000 0.06000 "THR " " HB " "    " 1 0 0 FFFFFF  "H3401"  -1 0 1 ""  1 ""  <> 3401 3401 1 0 3403 0 3401 <> 20.94 <> <> <> 4945 <> <> <> <>
  1554 41 -13.505987 6.752861 8.314898 114 " " T "B" 21 0.06000 0.06000 "THR " "HG21" "    " 1 0 0 FFFFFF  "H3402"  -1 0 1 ""  1 ""  <> 3402 3402 1 0 3404 0 3402 <> 20.83 <> <> <> 4946 <> <> <> <>
  1555 41 -12.406289 7.540935 7.188952 114 " " T "B" 21 0.06000 0.06000 "THR " "HG22" "    " 1 0 0 FFFFFF  "H3403"  -1 0 1 ""  1 ""  <> 3403 3403 1 0 3405 0 3403 <> 20.83 <> <> <> 4947 <> <> <> <>
  1556 41 -13.906152 8.316848 7.620342 114 " " T "B" 21 0.06000 0.06000 "THR " "HG23" "    " 1 0 0 FFFFFF  "H3404"  -1 0 1 ""  1 ""  <> 3404 3404 1 0 3406 0 3404 <> 20.83 <> <> <> 4948 <> <> <> <>
  1557 42 -15.796279 7.642384 6.596760 114 " " T "B" 21 0.41800 0.41800 "THR " " HG1" "    " 1 0 0 FFFFFF  "H3405"  -1 0 1 ""  1 ""  <> 3405 3405 1 0 3407 0 3405 <> 18.46 <> <> <> 4949 <> <> <> <>
  1558 25 -15.318611 7.178785 3.032261 115 " " D "B" 38 -0.50000 -0.50000 "ASP " " N  " "    " 7 0 0 2E2EFF  "N1810"  0 1 9 ""  1 ""  <> 3406 3406 1 0 3408 1 3406 1 17.44 1802 0 1810 1802 D000  "CCD mismatch"  <> <>
  1559 3 -16.184581 6.534445 2.053201 115 " " D "B" 24 0.14000 0.14000 "ASP " " CA " "    " 6 0 0 808080  "C1811"  0 1 -70 ""  1 ""  FF2E2E  3407 3407 1 0 3409 1 3407 1 21.91 1803 0 1811 1803 D000  "CCD mismatch"  <> <>
  1560 2 -15.480157 5.579263 1.085353 115 " " D "B" 24 0.50000 0.50000 "ASP " " C  " "    " 6 0 0 808080  "C1812"  0 1 9 ""  1 ""  <> 3408 3408 1 0 3410 0 3408 1 21.09 1804 0 1812 1804 D000  "CCD mismatch"  <> <>
  1561 15 -16.065246 4.589158 0.637532 115 " " D "B" 70 -0.50000 -0.50000 "ASP " " O  " "    " 8 0 0 FF2E2E  "O1813"  0 1 9 ""  1 ""  <> 3409 3409 1 0 3411 0 3409 1 22 1805 0 1813 1805 D000  "CCD mismatch"  <> <>
  1562 3 -16.860193 7.612711 1.182424 115 " " D "B" 24 -0.22000 -0.22000 "ASP " " CB " "    " 6 0 0 808080  "C1814"  0 1 9 ""  1 ""  <> 3410 3410 1 0 3412 2 3410 1 25.31 1806 0 1814 1806 D000  "CCD mismatch"  <> <>
  1563 2 -17.714409 8.622044 1.903857 115 " " D "B" 24 0.70000 0.70000 "ASP " " CG " "    " 6 0 0 808080  "C1815"  0 1 9 "%UT"  13 ""  <> 3411 3411 1 0 3413 0 3411 1 37.84 1807 0 1815 1807 D000  "CCD mismatch"  <> <>
  1564 15 -17.634970 8.685876 3.147978 115 " " D "B" 70 -0.80000 -0.80000 "ASP " " OD1" "    " 8 0 0 FF2E2E  "O1816"  0 1 9 ""  1 ""  <> 3412 3412 1 0 3414 0 3412 1 35.07 1808 0 1816 1808 D000  "CCD mismatch"  <> <>
  1565 18 -18.469085 9.359133 1.220209 115 " " D "B" 70 -0.80000 -0.80000 "ASP " " OD2" "    " 8 -1 0 FF2E2E  "O1817"  0 1 9 ""  1 ""  <> 3413 3413 1 0 3415 0 3413 1 48.08 1809 0 1817 1809 D000  "CCD mismatch"  <> <>
  1566 43 -15.484841 8.161062 3.202234 115 " " D "B" 21 0.30000 0.30000 "ASP " " H  " "    " 1 0 0 FFFFFF  "H3414"  -1 0 1 ""  1 ""  <> 3414 3414 1 0 3416 0 3414 <> 17.44 <> <> <> 4950 <> <> <> <>
  1567 41 -16.946730 5.967578 2.591673 115 " " D "B" 21 0.06000 0.06000 "ASP " " HA " "    " 1 0 0 FFFFFF  "H3415"  -1 0 1 ""  1 ""  <> 3415 3415 1 0 3417 0 3415 <> 21.91 <> <> <> 4951 <> <> <> <>
  1568 41 -17.481545 7.136045 0.420704 115 " " D "B" 21 0.06000 0.06000 "ASP " " HB3" "    " 1 0 0 FFFFFF  "H3416"  -1 0 1 ""  1 ""  <> 3416 3416 1 0 3418 0 3416 <> 25.31 <> <> <> 4952 <> <> <> <>
  1569 41 -16.096853 8.183471 0.649227 115 " " D "B" 21 0.06000 0.06000 "ASP " " HB2" "    " 1 0 0 FFFFFF  "H3417"  -1 0 1 ""  1 ""  <> 3417 3417 1 0 3419 0 3417 <> 25.31 <> <> <> 4953 <> <> <> <>
  1570 25 -14.255060 5.936586 0.687157 116 " " Q "B" 38 -0.50000 -0.50000 "GLN " " N  " "    " 7 0 0 2E2EFF  "N1818"  0 1 9 ""  1 ""  <> 3418 3418 1 0 3420 1 3418 1 15.08 1810 0 1818 1810 D000  "CCD mismatch"  <> <>
  1571 3 -13.539350 5.180425 -0.323261 116 " " Q "B" 24 0.14000 0.14000 "GLN " " CA " "    " 6 0 0 808080  "C1819"  0 1 -70 ""  1 ""  FF2E2E  3419 3419 1 0 3421 1 3419 1 14.91 1811 0 1819 1811 D000  "CCD mismatch"  <> <>
  1572 2 -12.442703 4.272457 0.235445 116 " " Q "B" 24 0.50000 0.50000 "GLN " " C  " "    " 6 0 0 808080  "C1820"  0 1 9 ""  1 ""  <> 3420 3420 1 0 3422 0 3420 1 15.45 1812 0 1820 1812 D000  "CCD mismatch"  <> <>
  1573 15 -11.694886 3.673273 -0.535190 116 " " Q "B" 70 -0.50000 -0.50000 "GLN " " O  " "    " 8 0 0 FF2E2E  "O1821"  0 1 9 ""  1 ""  <> 3421 3421 1 0 3423 0 3421 1 13.61 1813 0 1821 1813 D000  "CCD mismatch"  <> <>
  1574 3 -12.927496 6.135447 -1.359969 116 " " Q "B" 24 -0.12000 -0.12000 "GLN " " CB " "    " 6 0 0 808080  "C1822"  0 1 9 ""  1 ""  <> 3422 3422 1 0 3424 2 3422 1 19.23 1814 0 1822 1814 D000  "CCD mismatch"  <> <>
  1575 3 -13.942593 6.918967 -2.198777 116 " " Q "B" 24 -0.12000 -0.12000 "GLN " " CG " "    " 6 0 0 808080  "C1823"  0 1 9 ""  1 ""  <> 3423 3423 1 0 3425 2 3423 1 22.46 1815 0 1823 1815 D000  "CCD mismatch"  <> <>
  1576 2 -14.799850 5.961291 -2.980261 116 " " Q "B" 24 0.50000 0.50000 "GLN " " CD " "    " 6 0 0 808080  "C1824"  0 1 9 "%UT"  13 "Flip"  <> 3424 3424 1 0 3426 0 3424 1 32.49 1816 0 1824 1816 D000  "CCD mismatch"  0.0536000101145546 "Flip" 
  1577 25 -14.295844 5.099881 -3.716274 116 " " Q "B" 38 -0.76000 -0.76000 "GLN " " NE2" "    " 7 0 0 2E2EFF  "N1825"  0 1 9 ""  1 ""  <> 3425 3425 1 0 3427 2 3425 1 39.08 1817 0 1825 1817 D000  "CCD mismatch"  <> <>
  1578 15 -16.118780 6.048430 -2.810402 116 " " Q "B" 70 -0.50000 -0.50000 "GLN " " OE1" "    " 8 0 0 FF2E2E  "O1826"  0 1 9 ""  1 ""  <> 3426 3426 1 0 3428 0 3426 1 33.37 1818 0 1826 1818 D000  "CCD mismatch"  <> <>
  1579 43 -13.805549 6.768393 1.049015 116 " " Q "B" 21 0.30000 0.30000 "GLN " " H  " "    " 1 0 0 FFFFFF  "H3427"  -1 0 1 ""  1 ""  <> 3427 3427 1 0 3429 0 3427 <> 15.08 <> <> <> 4954 <> <> <> <>
  1580 41 -14.196381 4.498588 -0.858397 116 " " Q "B" 21 0.06000 0.06000 "GLN " " HA " "    " 1 0 0 FFFFFF  "H3428"  -1 0 1 ""  1 ""  <> 3428 3428 1 0 3430 0 3428 <> 14.91 <> <> <> 4955 <> <> <> <>
  1581 41 -12.279366 5.586843 -2.045582 116 " " Q "B" 21 0.06000 0.06000 "GLN " " HB3" "    " 1 0 0 FFFFFF  "H3429"  -1 0 1 ""  1 ""  <> 3429 3429 1 0 3431 0 3429 <> 19.23 <> <> <> 4956 <> <> <> <>
  1582 41 -12.257795 6.843071 -0.880120 116 " " Q "B" 21 0.06000 0.06000 "GLN " " HB2" "    " 1 0 0 FFFFFF  "H3430"  -1 0 1 ""  1 ""  <> 3430 3430 1 0 3432 0 3430 <> 19.23 <> <> <> 4957 <> <> <> <>
  1583 41 -13.426827 7.583234 -2.892905 116 " " Q "B" 21 0.06000 0.06000 "GLN " " HG3" "    " 1 0 0 FFFFFF  "H3431"  -1 0 1 ""  1 ""  <> 3431 3431 1 0 3433 0 3431 <> 22.46 <> <> <> 4958 <> <> <> <>
  1584 41 -14.566429 7.548891 -1.563042 116 " " Q "B" 21 0.06000 0.06000 "GLN " " HG2" "    " 1 0 0 FFFFFF  "H3432"  -1 0 1 ""  1 ""  <> 3432 3432 1 0 3434 0 3432 <> 22.46 <> <> <> 4959 <> <> <> <>
  1585 43 -14.890870 4.453814 -4.214149 116 " " Q "B" 21 0.38000 0.38000 "GLN " "HE22" "    " 1 0 0 FFFFFF  "H3433"  -1 0 1 ""  1 ""  <> 3433 3433 1 0 3435 0 3433 <> 39.08 <> <> <> 4960 <> <> <> <>
  1586 43 -13.293811 5.036710 -3.822836 116 " " Q "B" 21 0.38000 0.38000 "GLN " "HE21" "    " 1 0 0 FFFFFF  "H3434"  -1 0 1 ""  1 ""  <> 3434 3434 1 0 3436 0 3434 <> 39.08 <> <> <> 4961 <> <> <> <>
  1587 25 -12.335161 4.137621 1.561360 117 " " D "B" 38 -0.50000 -0.50000 "ASP " " N  " "    " 7 0 0 2E2EFF  "N1827"  1 1 9 ""  1 ""  <> 3435 3435 1 0 3437 1 3435 1 13.43 1819 0 1827 1819 D000  "CCD mismatch"  <> <>
  1588 3 -11.257920 3.329769 2.121878 117 " " D "B" 24 0.14000 0.14000 "ASP " " CA " "    " 6 0 0 808080  "C1828"  1 1 -70 ""  1 ""  FF2E2E  3436 3436 1 0 3438 1 3436 1 16.4 1820 0 1828 1820 D000  "CCD mismatch"  <> <>
  1589 2 -11.287964 1.874872 1.646966 117 " " D "B" 24 0.50000 0.50000 "ASP " " C  " "    " 6 0 0 808080  "C1829"  1 1 9 ""  1 ""  <> 3437 3437 1 0 3439 0 3437 1 14.96 1821 0 1829 1821 D000  "CCD mismatch"  <> <>
  1590 15 -10.283496 1.345749 1.168029 117 " " D "B" 70 -0.50000 -0.50000 "ASP " " O  " "    " 8 0 0 FF2E2E  "O1830"  1 1 9 ""  1 ""  <> 3438 3438 1 0 3440 0 3438 1 13.82 1822 0 1830 1822 D000  "CCD mismatch"  <> <>
  1591 3 -11.307005 3.335014 3.650048 117 " " D "B" 24 -0.22000 -0.22000 "ASP " " CB " "    " 6 0 0 808080  "C1831"  1 1 9 ""  1 ""  <> 3439 3439 1 0 3441 2 3439 1 14.79 1823 0 1831 1823 D000  "CCD mismatch"  <> <>
  1592 2 -10.956058 4.617340 4.342155 117 " " D "B" 24 0.70000 0.70000 "ASP " " CG " "    " 6 0 0 808080  "C1832"  1 1 9 "%UT"  13 ""  <> 3440 3440 1 0 3442 0 3440 1 17.56 1824 0 1832 1824 D000  "CCD mismatch"  <> <>
  1593 15 -10.582343 5.599000 3.641724 117 " " D "B" 70 -0.80000 -0.80000 "ASP " " OD1" "    " 8 0 0 FF2E2E  "O1833"  1 1 9 ""  1 ""  <> 3441 3441 1 0 3443 0 3441 1 15.81 1825 0 1833 1825 D000  "CCD mismatch"  <> <>
  1594 18 -11.082322 4.661371 5.597683 117 " " D "B" 70 -0.80000 -0.80000 "ASP " " OD2" "    " 8 -1 0 FF2E2E  "O1834"  1 1 9 ""  1 ""  <> 3442 3442 1 0 3444 0 3442 1 15.95 1826 0 1834 1826 D000  "CCD mismatch"  <> <>
  1595 43 -12.955048 4.620459 2.198369 117 " " D "B" 21 0.30000 0.30000 "ASP " " H  " "    " 1 0 0 FFFFFF  "H3443"  -1 0 1 ""  1 ""  <> 3443 3443 1 0 3445 0 3443 <> 13.43 <> <> <> 4962 <> <> <> <>
  1596 41 -10.303731 3.745696 1.789177 117 " " D "B" 21 0.06000 0.06000 "ASP " " HA " "    " 1 0 0 FFFFFF  "H3444"  -1 0 1 ""  1 ""  <> 3444 3444 1 0 3446 0 3444 <> 16.4 <> <> <> 4963 <> <> <> <>
  1597 41 -10.614299 2.592891 4.038061 117 " " D "B" 21 0.06000 0.06000 "ASP " " HB3" "    " 1 0 0 FFFFFF  "H3445"  -1 0 1 ""  1 ""  <> 3445 3445 1 0 3447 0 3445 <> 14.79 <> <> <> 4964 <> <> <> <>
  1598 41 -12.303068 3.042515 3.986337 117 " " D "B" 21 0.06000 0.06000 "ASP " " HB2" "    " 1 0 0 FFFFFF  "H3446"  -1 0 1 ""  1 ""  <> 3446 3446 1 0 3448 0 3446 <> 14.79 <> <> <> 4965 <> <> <> <>
  1599 25 -12.440003 1.208632 1.784044 118 " " E "B" 38 -0.50000 -0.50000 "GLU " " N  " "    " 7 0 0 2E2EFF  "N1835"  1 1 9 ""  1 ""  <> 3447 3447 1 0 3449 1 3447 1 14.7 1827 0 1835 1827 D000  "CCD mismatch"  <> <>
  1600 3 -12.531978 -0.188570 1.391993 118 " " E "B" 24 0.14000 0.14000 "GLU " " CA " "    " 6 0 0 808080  "C1836"  1 1 -70 ""  1 ""  FF2E2E  3448 3448 1 0 3450 1 3448 1 16.26 1828 0 1836 1828 D000  "CCD mismatch"  <> <>
  1601 2 -12.383649 -0.349263 -0.123665 118 " " E "B" 24 0.50000 0.50000 "GLU " " C  " "    " 6 0 0 808080  "C1837"  1 1 9 ""  1 ""  <> 3449 3449 1 0 3451 0 3449 1 16.01 1829 0 1837 1829 D000  "CCD mismatch"  <> <>
  1602 15 -11.818352 -1.340745 -0.588258 118 " " E "B" 70 -0.50000 -0.50000 "GLU " " O  " "    " 8 0 0 FF2E2E  "O1838"  1 1 9 ""  1 ""  <> 3450 3450 1 0 3452 0 3450 1 14.94 1830 0 1838 1830 D000  "CCD mismatch"  <> <>
  1603 3 -13.834904 -0.834668 1.910847 118 " " E "B" 24 -0.12000 -0.12000 "GLU " " CB " "    " 6 0 0 808080  "C1839"  1 1 9 ""  1 ""  <> 3451 3451 1 0 3453 2 3451 1 24.44 1831 0 1839 1831 D000  "CCD mismatch"  <> <>
  1604 3 -13.766279 -1.196450 3.400596 118 " " E "B" 24 -0.22000 -0.22000 "GLU " " CG " "    " 6 0 0 808080  "C1840"  1 1 9 ""  1 ""  <> 3452 3452 1 0 3454 2 3452 1 30.96 1832 0 1840 1832 D000  "CCD mismatch"  <> <>
  1605 2 -12.669355 -2.188871 3.781749 118 " " E "B" 24 0.70000 0.70000 "GLU " " CD " "    " 6 0 0 808080  "C1841"  1 1 9 "%UT"  13 ""  <> 3453 3453 1 0 3455 0 3453 1 37.52 1833 0 1841 1833 D000  "CCD mismatch"  10 <>
  1606 15 -12.764204 -3.363866 3.356447 118 " " E "B" 70 -0.80000 -0.80000 "GLU " " OE1" "    " 8 0 0 FF2E2E  "O1842"  1 1 9 ""  1 ""  <> 3454 3454 1 0 3456 0 3454 1 44.89 1834 0 1842 1834 D000  "CCD mismatch"  <> <>
  1607 18 -11.701531 -1.790397 4.475102 118 " " E "B" 70 -0.80000 -0.80000 "GLU " " OE2" "    " 8 -1 0 FF2E2E  "O1843"  1 1 9 ""  1 ""  <> 3455 3455 1 0 3457 0 3455 1 25.87 1835 0 1843 1835 D000  "CCD mismatch"  <> <>
  1608 43 -13.252534 1.639959 2.206674 118 " " E "B" 21 0.30000 0.30000 "GLU " " H  " "    " 1 0 0 FFFFFF  "H3456"  -1 0 1 ""  1 ""  <> 3456 3456 1 0 3458 0 3456 <> 14.7 <> <> <> 4966 <> <> <> <>
  1609 41 -11.676860 -0.715961 1.815390 118 " " E "B" 21 0.06000 0.06000 "GLU " " HA " "    " 1 0 0 FFFFFF  "H3457"  -1 0 1 ""  1 ""  <> 3457 3457 1 0 3459 0 3457 <> 16.26 <> <> <> 4967 <> <> <> <>
  1610 41 -14.073338 -1.730148 1.333920 118 " " E "B" 21 0.06000 0.06000 "GLU " " HB3" "    " 1 0 0 FFFFFF  "H3458"  -1 0 1 ""  1 ""  <> 3458 3458 1 0 3460 0 3458 <> 24.44 <> <> <> 4968 <> <> <> <>
  1611 41 -14.672425 -0.154589 1.751210 118 " " E "B" 21 0.06000 0.06000 "GLU " " HB2" "    " 1 0 0 FFFFFF  "H3459"  -1 0 1 ""  1 ""  <> 3459 3459 1 0 3461 0 3459 <> 24.44 <> <> <> 4969 <> <> <> <>
  1612 41 -14.724263 -1.616574 3.709442 118 " " E "B" 21 0.06000 0.06000 "GLU " " HG3" "    " 1 0 0 FFFFFF  "H3460"  -1 0 1 ""  1 ""  <> 3460 3460 1 0 3462 0 3460 <> 30.96 <> <> <> 4970 <> <> <> <>
  1613 41 -13.646751 -0.282863 3.985910 118 " " E "B" 21 0.06000 0.06000 "GLU " " HG2" "    " 1 0 0 FFFFFF  "H3461"  -1 0 1 ""  1 ""  <> 3461 3461 1 0 3463 0 3461 <> 30.96 <> <> <> 4971 <> <> <> <>
  1614 25 -12.879448 0.629807 -0.892066 119 " " E "B" 38 -0.50000 -0.50000 "GLU " " N  " "    " 7 0 0 2E2EFF  "N1844"  1 1 9 ""  1 ""  <> 3462 3462 1 0 3464 1 3462 1 13.7 1836 0 1844 1836 D000  "CCD mismatch"  <> <>
  1615 3 -12.708474 0.608460 -2.335014 119 " " E "B" 24 0.14000 0.14000 "GLU " " CA " "    " 6 0 0 808080  "C1845"  1 1 -70 ""  1 ""  FF2E2E  3463 3463 1 0 3465 1 3463 1 15.56 1837 0 1845 1837 D000  "CCD mismatch"  <> <>
  1616 2 -11.238072 0.670582 -2.752817 119 " " E "B" 24 0.50000 0.50000 "GLU " " C  " "    " 6 0 0 808080  "C1846"  1 1 9 ""  1 ""  <> 3464 3464 1 0 3466 0 3464 1 11.64 1838 0 1846 1838 D000  "CCD mismatch"  <> <>
  1617 15 -10.800603 -0.077358 -3.628756 119 " " E "B" 70 -0.50000 -0.50000 "GLU " " O  " "    " 8 0 0 FF2E2E  "O1847"  1 1 9 ""  1 ""  <> 3465 3465 1 0 3467 0 3465 1 10.58 1839 0 1847 1839 D000  "CCD mismatch"  <> <>
  1618 3 -13.446668 1.782902 -2.964624 119 " " E "B" 24 -0.12000 -0.12000 "GLU " " CB " "    " 6 0 0 808080  "C1848"  1 1 9 ""  1 ""  <> 3466 3466 1 0 3468 2 3466 1 18.5 1840 0 1848 1840 D000  "CCD mismatch"  <> <>
  1619 3 -13.343150 1.777407 -4.466660 119 " " E "B" 24 -0.22000 -0.22000 "GLU " " CG " "    " 6 0 0 808080  "C1849"  1 1 9 ""  1 ""  <> 3467 3467 1 0 3469 2 3467 1 26.28 1841 0 1849 1841 D000  "CCD mismatch"  <> <>
  1620 2 -13.855197 0.506109 -5.123567 119 " " E "B" 24 0.70000 0.70000 "GLU " " CD " "    " 6 0 0 808080  "C1850"  1 1 9 "%UT"  13 ""  <> 3468 3468 1 0 3470 0 3468 1 34.25 1842 0 1850 1842 D000  "CCD mismatch"  83.5856658324844 <>
  1621 15 -14.520828 -0.307013 -4.435304 119 " " E "B" 70 -0.80000 -0.80000 "GLU " " OE1" "    " 8 0 0 FF2E2E  "O1851"  1 1 9 ""  1 ""  <> 3469 3469 1 0 3471 0 3469 1 35.05 1843 0 1851 1843 D000  "CCD mismatch"  <> <>
  1622 18 -13.592118 0.328817 -6.335726 119 " " E "B" 70 -0.80000 -0.80000 "GLU " " OE2" "    " 8 -1 0 FF2E2E  "O1852"  1 1 9 ""  1 ""  <> 3470 3470 1 0 3472 0 3470 1 38.72 1844 0 1852 1844 D000  "CCD mismatch"  <> <>
  1623 43 -13.374297 1.416215 -0.491720 119 " " E "B" 21 0.30000 0.30000 "GLU " " H  " "    " 1 0 0 FFFFFF  "H3471"  -1 0 1 ""  1 ""  <> 3471 3471 1 0 3473 0 3471 <> 13.7 <> <> <> 4972 <> <> <> <>
  1624 41 -13.061647 -0.378198 -2.611769 119 " " E "B" 21 0.06000 0.06000 "GLU " " HA " "    " 1 0 0 FFFFFF  "H3472"  -1 0 1 ""  1 ""  <> 3472 3472 1 0 3474 0 3472 <> 15.56 <> <> <> 4973 <> <> <> <>
  1625 41 -13.060172 2.727410 -2.582237 119 " " E "B" 21 0.06000 0.06000 "GLU " " HB3" "    " 1 0 0 FFFFFF  "H3473"  -1 0 1 ""  1 ""  <> 3473 3473 1 0 3475 0 3473 <> 18.5 <> <> <> 4974 <> <> <> <>
  1626 41 -14.497930 1.761236 -2.675459 119 " " E "B" 21 0.06000 0.06000 "GLU " " HB2" "    " 1 0 0 FFFFFF  "H3474"  -1 0 1 ""  1 ""  <> 3474 3474 1 0 3476 0 3474 <> 18.5 <> <> <> 4975 <> <> <> <>
  1627 41 -12.326970 1.985952 -4.804686 119 " " E "B" 21 0.06000 0.06000 "GLU " " HG3" "    " 1 0 0 FFFFFF  "H3475"  -1 0 1 ""  1 ""  <> 3475 3475 1 0 3477 0 3475 <> 26.28 <> <> <> 4976 <> <> <> <>
  1628 41 -13.943985 2.597585 -4.858358 119 " " E "B" 21 0.06000 0.06000 "GLU " " HG2" "    " 1 0 0 FFFFFF  "H3476"  -1 0 1 ""  1 ""  <> 3476 3476 1 0 3478 0 3476 <> 26.28 <> <> <> 4977 <> <> <> <>
  1629 25 -10.477196 1.561505 -2.114570 120 " " H "B" 38 -0.50000 -0.50000 "HIS " " N  " "    " 7 0 0 2E2EFF  "N1853"  1 1 9 ""  1 ""  <> 3477 3477 1 0 3479 1 3477 1 12.17 1845 0 1853 1845 D000  "CCD mismatch"  <> <>
  1630 3 -9.047241 1.649288 -2.369478 120 " " H "B" 24 0.14000 0.14000 "HIS " " CA " "    " 6 0 0 808080  "C1854"  1 1 -70 ""  1 ""  FF2E2E  3478 3478 1 0 3480 1 3478 1 11.83 1846 0 1854 1846 D000  "CCD mismatch"  <> <>
  1631 2 -8.373901 0.320609 -2.044159 120 " " H "B" 24 0.50000 0.50000 "HIS " " C  " "    " 6 0 0 808080  "C1855"  1 1 9 ""  1 ""  <> 3479 3479 1 0 3481 0 3479 1 9.4 1847 0 1855 1847 D000  "CCD mismatch"  <> <>
  1632 15 -7.520494 -0.129382 -2.781973 120 " " H "B" 70 -0.50000 -0.50000 "HIS " " O  " "    " 8 0 0 FF2E2E  "O1856"  1 1 9 ""  1 ""  <> 3480 3480 1 0 3482 0 3480 1 9.48 1848 0 1856 1848 D000  "CCD mismatch"  <> <>
  1633 3 -8.384820 2.762176 -1.559323 120 " " H "B" 24 -0.12000 -0.12000 "HIS " " CB " "    " 6 0 0 808080  "C1857"  1 1 9 ""  1 ""  <> 3481 3481 1 0 3483 2 3481 1 10.87 1849 0 1857 1849 D000  "CCD mismatch"  <> <>
  1634 2 -8.821595 4.154038 -1.912771 120 " " H "B" 24 -0.09900 -0.09900 "HIS " " CG " "    " 6 0 0 808080  "C1858"  1 1 9 "%UT"  13 "Flip HIS"  <> 3482 3482 1 0 3484 0 3482 1 13.19 1850 0 1858 1850 D000  "CCD mismatch"  <> "Flip HIS" 
  1635 2 -8.970975 4.571681 -3.235012 120 " " H "B" 24 0.18500 0.18500 "HIS " " CD2" "    " 6 0 0 808080  "C1859"  1 1 9 ""  1 ""  <> 3483 3483 1 0 3485 1 3483 1 13.62 1851 0 1859 1851 D000  "CCD mismatch"  <> <>
  1636 25 -9.094865 5.187073 -1.098231 120 " " H "B" 38 -0.25700 -0.25700 "HIS " " ND1" "    " 7 0 0 2E2EFF  "N1860"  1 1 9 ""  1 ""  <> 3484 3484 1 0 3486 1 3484 1 18.76 1852 0 1860 1852 D000  "CCD mismatch"  <> <>
  1637 2 -9.441720 6.255665 -1.896522 120 " " H "B" 24 0.27500 0.27500 "HIS " " CE1" "    " 6 0 0 808080  "C1861"  1 1 9 ""  1 ""  <> 3485 3485 1 0 3487 1 3485 1 16.66 1853 0 1861 1853 D000  "CCD mismatch"  <> <>
  1638 25 -9.361418 5.842108 -3.171126 120 " " H "B" 38 -0.56300 -0.56300 "HIS " " NE2" "    " 7 0 0 2E2EFF  "N1862"  1 1 9 ""  1 ""  <> 3486 3486 1 0 3488 0 3486 1 16.62 1854 0 1862 1854 D000  "CCD mismatch"  <> <>
  1639 43 -10.869685 2.179332 -1.414739 120 " " H "B" 21 0.30000 0.30000 "HIS " " H  " "    " 1 0 0 FFFFFF  "H3487"  -1 0 1 ""  1 ""  <> 3487 3487 1 0 3489 0 3487 <> 12.17 <> <> <> 4978 <> <> <> <>
  1640 41 -8.892538 1.834700 -3.434058 120 " " H "B" 21 0.06000 0.06000 "HIS " " HA " "    " 1 0 0 FFFFFF  "H3488"  -1 0 1 ""  1 ""  <> 3488 3488 1 0 3490 0 3488 <> 11.83 <> <> <> 4979 <> <> <> <>
  1641 41 -7.304726 2.712099 -1.673619 120 " " H "B" 21 0.06000 0.06000 "HIS " " HB3" "    " 1 0 0 FFFFFF  "H3489"  -1 0 1 ""  1 ""  <> 3489 3489 1 0 3491 0 3489 <> 10.87 <> <> <> 4980 <> <> <> <>
  1642 41 -8.578225 2.615217 -0.496305 120 " " H "B" 21 0.06000 0.06000 "HIS " " HB2" "    " 1 0 0 FFFFFF  "H3490"  -1 0 1 ""  1 ""  <> 3490 3490 1 0 3492 0 3490 <> 10.87 <> <> <> 4981 <> <> <> <>
  1643 41 -8.830585 4.051442 -4.170942 120 " " H "B" 21 0.07500 0.07500 "HIS " " HD2" "    " 1 0 0 FFFFFF  "H3491"  -1 0 1 ""  1 ""  <> 3491 3491 1 0 3493 0 3491 <> 13.62 <> <> <> 4982 <> <> <> <>
  1644 43 -9.030016 5.183858 -0.091072 120 " " H "B" 21 0.30600 0.30600 "HIS " " HD1" "    " 1 0 0 FFFFFF  "H3492"  -1 0 1 ""  1 ""  <> 3492 3492 1 0 3494 0 3492 <> 18.76 <> <> <> 4983 <> <> <> <>
  1645 41 -9.712872 7.246358 -1.562012 120 " " H "B" 21 0.07800 0.07800 "HIS " " HE1" "    " 1 0 0 FFFFFF  "H3493"  -1 0 1 ""  1 ""  <> 3493 3493 1 0 3495 0 3493 <> 16.66 <> <> <> 4984 <> <> <> <>
  1646 25 -8.726468 -0.277199 -0.907026 121 " " C "B" 38 -0.50000 -0.50000 "CYS " " N  " "    " 7 0 0 2E2EFF  "N1863"  1 1 9 ""  1 ""  <> 3494 3494 1 0 3496 1 3494 1 9.3 1855 0 1863 1855 D000  "CCD mismatch"  <> <>
  1647 3 -8.203723 -1.582441 -0.527516 121 " " C "B" 24 0.14000 0.14000 "CYS " " CA " "    " 6 0 0 808080  "C1864"  1 1 -70 ""  1 ""  FF2E2E  3495 3495 1 0 3497 1 3495 1 8.75 1856 0 1864 1856 D000  "CCD mismatch"  <> <>
  1648 2 -8.505707 -2.659785 -1.569548 121 " " C "B" 24 0.50000 0.50000 "CYS " " C  " "    " 6 0 0 808080  "C1865"  1 1 9 ""  1 ""  <> 3496 3496 1 0 3498 0 3496 1 11.23 1857 0 1865 1857 D000  "CCD mismatch"  <> <>
  1649 15 -7.626938 -3.431569 -1.980086 121 " " C "B" 70 -0.50000 -0.50000 "CYS " " O  " "    " 8 0 0 FF2E2E  "O1866"  1 1 9 ""  1 ""  <> 3497 3497 1 0 3499 0 3497 1 8.59 1858 0 1866 1858 D000  "CCD mismatch"  <> <>
  1650 3 -8.768581 -1.962996 0.832200 121 " " C "B" 24 0.02000 0.02000 "CYS " " CB " "    " 6 0 0 808080  "C1867"  1 1 9 ""  1 ""  <> 3498 3498 1 0 3500 2 3498 1 14.08 1859 0 1867 1859 D000  "CCD mismatch"  <> <>
  1651 49 -8.214986 -3.571261 1.437009 121 " " C "B" 143 -0.33500 -0.33500 "CYS " " SG " "    " 16 0 0 FFFF6B  "S1868"  1 1 9 "%UT"  13 ""  <> 3499 3499 1 0 3501 1 3499 1 16.1 1860 0 1868 1860 D000  "CCD mismatch"  <> <>
  1652 43 -9.414954 0.145331 -0.297511 121 " " C "B" 21 0.30000 0.30000 "CYS " " H  " "    " 1 0 0 FFFFFF  "H3500"  -1 0 1 ""  1 ""  <> 3500 3500 1 0 3502 0 3500 <> 9.3 <> <> <> 4985 <> <> <> <>
  1653 41 -7.124439 -1.476974 -0.449829 121 " " C "B" 21 0.06000 0.06000 "CYS " " HA " "    " 1 0 0 FFFFFF  "H3501"  -1 0 1 ""  1 ""  <> 3501 3501 1 0 3503 0 3501 <> 8.75 <> <> <> 4986 <> <> <> <>
  1654 41 -9.855751 -1.978997 0.823101 121 " " C "B" 21 0.08000 0.08000 "CYS " " HB3" "    " 1 0 0 FFFFFF  "H3502"  -1 0 1 ""  1 ""  <> 3502 3502 1 0 3504 0 3502 <> 14.08 <> <> <> 4987 <> <> <> <>
  1655 41 -8.481212 -1.206927 1.561455 121 " " C "B" 21 0.08000 0.08000 "CYS " " HB2" "    " 1 0 0 FFFFFF  "H3503"  -1 0 1 ""  1 ""  <> 3503 3503 1 0 3505 0 3503 <> 14.08 <> <> <> 4988 <> <> <> <>
  1656 41 -6.936769 -3.226584 1.617588 121 " " C "B" 21 0.15500 0.15500 "CYS " " HG " "    " 1 0 0 FFFFFF  "H3504"  -1 0 1 ""  1 ""  <> 3504 3504 1 0 3506 0 3504 <> 16.1 <> <> <> 4989 <> <> <> <>
  1657 25 -9.763511 -2.679528 -2.029938 122 " " R "B" 38 -0.50000 -0.50000 "ARG " " N  " "    " 7 0 0 2E2EFF  "N1869"  1 1 9 ""  1 ""  <> 3505 3505 1 0 3507 1 3505 1 9.91 1861 0 1869 1861 D000  "CCD mismatch"  <> <>
  1658 3 -10.166953 -3.605920 -3.075055 122 " " R "B" 24 0.14000 0.14000 "ARG " " CA " "    " 6 0 0 808080  "C1870"  1 1 -70 ""  1 ""  FF2E2E  3506 3506 1 0 3508 1 3506 1 13 1862 0 1870 1862 D000  "CCD mismatch"  <> <>
  1659 2 -9.340758 -3.443220 -4.347445 122 " " R "B" 24 0.50000 0.50000 "ARG " " C  " "    " 6 0 0 808080  "C1871"  1 1 9 ""  1 ""  <> 3507 3507 1 0 3509 0 3507 1 12.03 1863 0 1871 1863 D000  "CCD mismatch"  <> <>
  1660 15 -8.903940 -4.444818 -4.916081 122 " " R "B" 70 -0.50000 -0.50000 "ARG " " O  " "    " 8 0 0 FF2E2E  "O1872"  1 1 9 ""  1 ""  <> 3508 3508 1 0 3510 0 3508 1 9.56 1864 0 1872 1864 D000  "CCD mismatch"  <> <>
  1661 3 -11.658646 -3.432893 -3.421671 122 " " R "B" 24 -0.12000 -0.12000 "ARG " " CB " "    " 6 0 0 808080  "C1873"  1 1 9 ""  1 ""  <> 3509 3509 1 0 3511 2 3509 1 14.97 1865 0 1873 1865 D000  "CCD mismatch"  <> <>
  1662 3 -12.183829 -4.521092 -4.334302 122 " " R "B" 24 -0.05000 -0.05000 "ARG " " CG " "    " 6 0 0 808080  "C1874"  1 1 9 ""  1 ""  <> 3510 3510 1 0 3512 2 3510 1 22.15 1866 0 1874 1866 D000  "CCD mismatch"  <> <>
  1663 3 -13.668087 -4.351202 -4.612787 122 " " R "B" 24 0.19000 0.19000 "ARG " " CD " "    " 6 0 0 808080  "C1875"  1 1 9 ""  1 ""  <> 3511 3511 1 0 3513 2 3511 1 29 1867 0 1875 1867 D000  "CCD mismatch"  <> <>
  1664 25 -13.948858 -3.198366 -5.461245 122 " " R "B" 38 -0.69997 -0.69997 "ARG " " NE " "    " 7 0 0 2E2EFF  "N1876"  1 1 9 ""  1 ""  <> 3512 3512 1 0 3514 1 3512 1 31.99 1868 0 1876 1868 D000  "CCD mismatch"  <> <>
  1665 2 -13.644703 -3.130328 -6.752555 122 " " R "B" 24 0.63990 0.63990 "ARG " " CZ " "    " 6 0 0 808080  "C1877"  1 1 9 ""  1 ""  <> 3513 3513 1 0 3515 0 3513 1 37.96 1869 0 1877 1869 D000  "CCD mismatch"  <> <>
  1666 25 -12.799478 -3.984359 -7.312006 122 " " R "B" 38 -0.79997 -0.79997 "ARG " " NH1" "    " 7 0 0 2E2EFF  "N1878"  1 1 9 ""  1 ""  <> 3514 3514 1 0 3516 2 3514 1 37.23 1870 0 1878 1870 D000  "CCD mismatch"  <> <>
  1667 31 -14.204275 -2.184876 -7.500413 122 " " R "B" 38 -0.79997 -0.79997 "ARG " " NH2" "    " 7 1 0 2E2EFF  "N1879"  1 1 9 ""  1 ""  <> 3515 3515 1 0 3517 2 3515 1 38.85 1871 0 1879 1871 D000  "CCD mismatch"  <> <>
  1668 43 -10.464291 -2.043857 -1.667735 122 " " R "B" 21 0.30000 0.30000 "ARG " " H  " "    " 1 0 0 FFFFFF  "H3516"  -1 0 1 ""  1 ""  <> 3516 3516 1 0 3518 0 3516 <> 9.91 <> <> <> 4990 <> <> <> <>
  1669 41 -10.015952 -4.616423 -2.688705 122 " " R "B" 21 0.06000 0.06000 "ARG " " HA " "    " 1 0 0 FFFFFF  "H3517"  -1 0 1 ""  1 ""  <> 3517 3517 1 0 3519 0 3517 <> 13 <> <> <> 4991 <> <> <> <>
  1670 41 -11.828478 -2.449659 -3.860604 122 " " R "B" 21 0.06000 0.06000 "ARG " " HB3" "    " 1 0 0 FFFFFF  "H3518"  -1 0 1 ""  1 ""  <> 3518 3518 1 0 3520 0 3518 <> 14.97 <> <> <> 4992 <> <> <> <>
  1671 41 -12.234826 -3.447500 -2.495366 122 " " R "B" 21 0.06000 0.06000 "ARG " " HB2" "    " 1 0 0 FFFFFF  "H3519"  -1 0 1 ""  1 ""  <> 3519 3519 1 0 3521 0 3519 <> 14.97 <> <> <> 4993 <> <> <> <>
  1672 41 -12.024621 -5.503327 -3.887503 122 " " R "B" 21 0.06000 0.06000 "ARG " " HG3" "    " 1 0 0 FFFFFF  "H3520"  -1 0 1 ""  1 ""  <> 3520 3520 1 0 3522 0 3520 <> 22.15 <> <> <> 4994 <> <> <> <>
  1673 41 -11.576839 -4.544716 -5.230109 122 " " R "B" 21 0.06000 0.06000 "ARG " " HG2" "    " 1 0 0 FFFFFF  "H3521"  -1 0 1 ""  1 ""  <> 3521 3521 1 0 3523 0 3521 <> 22.15 <> <> <> 4995 <> <> <> <>
  1674 41 -14.190640 -4.161420 -3.674568 122 " " R "B" 21 0.06000 0.06000 "ARG " " HD3" "    " 1 0 0 FFFFFF  "H3522"  -1 0 1 ""  1 ""  <> 3522 3522 1 0 3524 0 3522 <> 29 <> <> <> 4996 <> <> <> <>
  1675 41 -14.105493 -5.264452 -5.017629 122 " " R "B" 21 0.06000 0.06000 "ARG " " HD2" "    " 1 0 0 FFFFFF  "H3523"  -1 0 1 ""  1 ""  <> 3523 3523 1 0 3525 0 3523 <> 29 <> <> <> 4997 <> <> <> <>
  1676 43 -14.426856 -2.412699 -5.031191 122 " " R "B" 21 0.44000 0.44000 "ARG " " HE " "    " 1 0 0 FFFFFF  "H3524"  -1 0 1 ""  1 ""  <> 3524 3524 1 0 3526 0 3524 <> 31.99 <> <> <> 4998 <> <> <> <>
  1677 43 -12.531298 -3.917966 -8.284482 122 " " R "B" 21 0.46000 0.46000 "ARG " "HH12" "    " 1 0 0 FFFFFF  "H3525"  -1 0 1 ""  1 ""  <> 3525 3525 1 0 3527 0 3525 <> 37.23 <> <> <> 4999 <> <> <> <>
  1678 43 -12.380736 -4.709503 -6.748267 122 " " R "B" 21 0.46000 0.46000 "ARG " "HH11" "    " 1 0 0 FFFFFF  "H3526"  -1 0 1 ""  1 ""  <> 3526 3526 1 0 3528 0 3526 <> 37.23 <> <> <> 5000 <> <> <> <>
  1679 44 -14.044409 -2.144828 -8.492950 122 " " R "B" 21 0.46000 0.46000 "ARG " "HH22" "    " 1 0 0 FFFFFF  "H3527"  -1 0 1 ""  1 ""  <> 3527 3527 1 0 3529 0 3527 <> 38.85 <> <> <> 5001 <> <> <> <>
  1680 44 -14.712513 -1.433238 -7.049237 122 " " R "B" 21 0.46000 0.46000 "ARG " "HH21" "    " 1 0 0 FFFFFF  "H3528"  -1 0 1 ""  1 ""  <> 3528 3528 1 0 3530 0 3528 <> 38.85 <> <> <> 5002 <> <> <> <>
  1681 25 -9.143660 -2.195623 -4.792643 123 " " K "B" 38 -0.50000 -0.50000 "LYS " " N  " "    " 7 0 0 2E2EFF  "N1880"  1 1 9 ""  1 ""  <> 3529 3529 1 0 3531 1 3529 1 9.79 1872 0 1880 1872 D000  "CCD mismatch"  <> <>
  1682 3 -8.399614 -1.921986 -6.015734 123 " " K "B" 24 0.14000 0.14000 "LYS " " CA " "    " 6 0 0 808080  "C1881"  1 1 -70 ""  1 ""  FF2E2E  3530 3530 1 0 3532 1 3530 1 11.76 1873 0 1881 1873 D000  "CCD mismatch"  <> <>
  1683 2 -6.918962 -2.276855 -5.890036 123 " " K "B" 24 0.50000 0.50000 "LYS " " C  " "    " 6 0 0 808080  "C1882"  1 1 9 ""  1 ""  <> 3531 3531 1 0 3533 0 3531 1 10.03 1874 0 1882 1874 D000  "CCD mismatch"  <> <>
  1684 15 -6.322018 -2.764684 -6.847927 123 " " K "B" 70 -0.50000 -0.50000 "LYS " " O  " "    " 8 0 0 FF2E2E  "O1883"  1 1 9 ""  1 ""  <> 3532 3532 1 0 3534 0 3532 1 9.08 1875 0 1883 1875 D000  "CCD mismatch"  <> <>
  1685 3 -8.566876 -0.452478 -6.446211 123 " " K "B" 24 -0.12000 -0.12000 "LYS " " CB " "    " 6 0 0 808080  "C1884"  1 1 9 ""  1 ""  <> 3533 3533 1 0 3535 2 3533 1 14.19 1876 0 1884 1876 D000  "CCD mismatch"  <> <>
  1686 3 -9.913069 -0.124432 -7.070823 123 " " K "B" 24 -0.12000 -0.12000 "LYS " " CG " "    " 6 0 0 808080  "C1885"  1 1 9 ""  1 ""  <> 3534 3534 1 0 3536 2 3534 1 18.33 1877 0 1885 1877 D000  "CCD mismatch"  <> <>
  1687 3 -10.144785 -0.872841 -8.409391 123 " " K "B" 24 -0.12000 -0.12000 "LYS " " CD " "    " 6 0 0 808080  "C1886"  1 1 9 ""  1 ""  <> 3535 3535 1 0 3537 2 3535 1 23.14 1878 0 1886 1878 D000  "CCD mismatch"  <> <>
  1688 3 -11.545425 -0.725825 -8.995112 123 " " K "B" 24 0.19000 0.19000 "LYS " " CE " "    " 6 0 0 808080  "C1887"  1 1 9 ""  1 ""  <> 3536 3536 1 0 3538 2 3536 1 32.3 1879 0 1887 1879 D000  "CCD mismatch"  <> <>
  1689 32 -11.776330 -1.725273 -10.100302 123 " " K "B" 38 -0.30000 -0.30000 "LYS " " NZ " "    " 7 1 0 2E2EFF  "N1888"  1 1 9 "%UT"  13 ""  <> 3537 3537 1 0 3539 3 3537 1 21.12 1880 0 1888 1880 D000  "CCD mismatch"  <> <>
  1690 43 -9.540811 -1.403954 -4.301640 123 " " K "B" 21 0.30000 0.30000 "LYS " " H  " "    " 1 0 0 FFFFFF  "H3538"  -1 0 1 ""  1 ""  <> 3538 3538 1 0 3540 0 3538 <> 9.79 <> <> <> 5003 <> <> <> <>
  1691 41 -8.785055 -2.598216 -6.771403 123 " " K "B" 21 0.06000 0.06000 "LYS " " HA " "    " 1 0 0 FFFFFF  "H3539"  -1 0 1 ""  1 ""  <> 3539 3539 1 0 3541 0 3539 <> 11.76 <> <> <> 5004 <> <> <> <>
  1692 41 -7.805961 -0.199304 -7.184781 123 " " K "B" 21 0.06000 0.06000 "LYS " " HB3" "    " 1 0 0 FFFFFF  "H3540"  -1 0 1 ""  1 ""  <> 3540 3540 1 0 3542 0 3540 <> 14.19 <> <> <> 5005 <> <> <> <>
  1693 41 -8.380598 0.204833 -5.595147 123 " " K "B" 21 0.06000 0.06000 "LYS " " HB2" "    " 1 0 0 FFFFFF  "H3541"  -1 0 1 ""  1 ""  <> 3541 3541 1 0 3543 0 3541 <> 14.19 <> <> <> 5006 <> <> <> <>
  1694 41 -9.985880 0.950912 -7.236504 123 " " K "B" 21 0.06000 0.06000 "LYS " " HG3" "    " 1 0 0 FFFFFF  "H3542"  -1 0 1 ""  1 ""  <> 3542 3542 1 0 3544 0 3542 <> 18.33 <> <> <> 5007 <> <> <> <>
  1695 41 -10.707698 -0.376150 -6.367788 123 " " K "B" 21 0.06000 0.06000 "LYS " " HG2" "    " 1 0 0 FFFFFF  "H3543"  -1 0 1 ""  1 ""  <> 3543 3543 1 0 3545 0 3543 <> 18.33 <> <> <> 5008 <> <> <> <>
  1696 41 -9.899465 -1.917813 -8.308945 123 " " K "B" 21 0.06000 0.06000 "LYS " " HD3" "    " 1 0 0 FFFFFF  "H3544"  -1 0 1 ""  1 ""  <> 3544 3544 1 0 3546 0 3544 <> 23.14 <> <> <> 5009 <> <> <> <>
  1697 41 -9.438871 -0.470402 -9.129256 123 " " K "B" 21 0.06000 0.06000 "LYS " " HD2" "    " 1 0 0 FFFFFF  "H3545"  -1 0 1 ""  1 ""  <> 3545 3545 1 0 3547 0 3545 <> 23.14 <> <> <> 5010 <> <> <> <>
  1698 41 -11.718558 0.286922 -9.359485 123 " " K "B" 21 0.06000 0.06000 "LYS " " HE3" "    " 1 0 0 FFFFFF  "H3546"  -1 0 1 ""  1 ""  <> 3546 3546 1 0 3548 0 3546 <> 32.3 <> <> <> 5011 <> <> <> <>
  1699 41 -12.237464 -0.881786 -8.192205 123 " " K "B" 21 0.06000 0.06000 "LYS " " HE2" "    " 1 0 0 FFFFFF  "H3547"  -1 0 1 ""  1 ""  <> 3547 3547 1 0 3549 0 3547 <> 32.3 <> <> <> 5012 <> <> <> <>
  1700 44 -11.476798 -2.650247 -9.802531 123 " " K "B" 21 0.33000 0.33000 "LYS " " HZ1" "    " 1 0 0 FFFFFF  "H3548"  -1 0 1 ""  1 ""  <> 3548 3548 1 0 3550 0 3548 <> 21.12 <> <> <> 5013 <> <> <> <>
  1701 44 -12.744846 -1.737629 -10.382023 123 " " K "B" 21 0.33000 0.33000 "LYS " " HZ2" "    " 1 0 0 FFFFFF  "H3549"  -1 0 1 ""  1 ""  <> 3549 3549 1 0 3551 0 3549 <> 21.12 <> <> <> 5014 <> <> <> <>
  1702 44 -11.209233 -1.444103 -10.891633 123 " " K "B" 21 0.33000 0.33000 "LYS " " HZ3" "    " 1 0 0 FFFFFF  "H3550"  -1 0 1 ""  1 ""  <> 3550 3550 1 0 3552 0 3550 <> 21.12 <> <> <> 5015 <> <> <> <>
  1703 25 -6.333917 -2.085778 -4.708127 124 " " V "B" 38 -0.50000 -0.50000 "VAL " " N  " "    " 7 0 0 2E2EFF  "N1889"  1 1 9 ""  1 ""  <> 3551 3551 1 0 3553 1 3551 1 7.59 1881 0 1889 1881 D000  "CCD mismatch"  <> <>
  1704 3 -4.965122 -2.534261 -4.509719 124 " " V "B" 24 0.14000 0.14000 "VAL " " CA " "    " 6 0 0 808080  "C1890"  1 1 -70 ""  1 ""  FF2E2E  3552 3552 1 0 3554 1 3552 1 8.72 1882 0 1890 1882 D000  "CCD mismatch"  <> <>
  1705 2 -4.900903 -4.042426 -4.758155 124 " " V "B" 24 0.50000 0.50000 "VAL " " C  " "    " 6 0 0 808080  "C1891"  1 1 9 ""  1 ""  <> 3553 3553 1 0 3555 0 3553 1 9.49 1883 0 1891 1883 D000  "CCD mismatch"  <> <>
  1706 15 -4.074104 -4.517470 -5.529754 124 " " V "B" 70 -0.50000 -0.50000 "VAL " " O  " "    " 8 0 0 FF2E2E  "O1892"  1 1 9 ""  1 ""  <> 3554 3554 1 0 3556 0 3554 1 8.53 1884 0 1892 1884 D000  "CCD mismatch"  <> <>
  1707 3 -4.394356 -2.188293 -3.130249 124 " " V "B" 24 -0.06000 -0.06000 "VAL " " CB " "    " 6 0 0 808080  "C1893"  1 1 9 ""  1 ""  <> 3555 3555 1 0 3557 1 3555 1 8.05 1885 0 1893 1885 D000  "CCD mismatch"  <> <>
  1708 3 -3.087132 -2.929163 -2.896697 124 " " V "B" 24 -0.18000 -0.18000 "VAL " " CG1" "    " 6 0 0 808080  "C1894"  1 1 9 ""  1 ""  <> 3556 3556 1 0 3558 3 3556 1 8.66 1886 0 1894 1886 D000  "CCD mismatch"  <> <>
  1709 3 -4.226225 -0.675711 -2.950511 124 " " V "B" 24 -0.18000 -0.18000 "VAL " " CG2" "    " 6 0 0 808080  "C1895"  1 1 9 ""  1 ""  <> 3557 3557 1 0 3559 3 3557 1 9.05 1887 0 1895 1887 D000  "CCD mismatch"  <> <>
  1710 43 -6.827985 -1.676476 -3.925405 124 " " V "B" 21 0.30000 0.30000 "VAL " " H  " "    " 1 0 0 FFFFFF  "H3558"  -1 0 1 ""  1 ""  <> 3558 3558 1 0 3560 0 3558 <> 7.59 <> <> <> 5016 <> <> <> <>
  1711 41 -4.346490 -2.045328 -5.263373 124 " " V "B" 21 0.06000 0.06000 "VAL " " HA " "    " 1 0 0 FFFFFF  "H3559"  -1 0 1 ""  1 ""  <> 3559 3559 1 0 3561 0 3559 <> 8.72 <> <> <> 5017 <> <> <> <>
  1712 41 -5.101354 -2.517351 -2.367514 124 " " V "B" 21 0.06000 0.06000 "VAL " " HB " "    " 1 0 0 FFFFFF  "H3560"  -1 0 1 ""  1 ""  <> 3560 3560 1 0 3562 0 3560 <> 8.05 <> <> <> 5018 <> <> <> <>
  1713 41 -2.590977 -2.549871 -2.003534 124 " " V "B" 21 0.06000 0.06000 "VAL " "HG11" "    " 1 0 0 FFFFFF  "H3561"  -1 0 1 ""  1 ""  <> 3561 3561 1 0 3563 0 3561 <> 8.66 <> <> <> 5019 <> <> <> <>
  1714 41 -3.222950 -3.997640 -2.726670 124 " " V "B" 21 0.06000 0.06000 "VAL " "HG12" "    " 1 0 0 FFFFFF  "H3562"  -1 0 1 ""  1 ""  <> 3562 3562 1 0 3564 0 3562 <> 8.66 <> <> <> 5020 <> <> <> <>
  1715 41 -2.395054 -2.795899 -3.725221 124 " " V "B" 21 0.06000 0.06000 "VAL " "HG13" "    " 1 0 0 FFFFFF  "H3563"  -1 0 1 ""  1 ""  <> 3563 3563 1 0 3565 0 3563 <> 8.66 <> <> <> 5021 <> <> <> <>
  1716 41 -3.949612 -0.433425 -1.924083 124 " " V "B" 21 0.06000 0.06000 "VAL " "HG21" "    " 1 0 0 FFFFFF  "H3564"  -1 0 1 ""  1 ""  <> 3564 3564 1 0 3566 0 3564 <> 9.05 <> <> <> 5022 <> <> <> <>
  1717 41 -3.446968 -0.281260 -3.601759 124 " " V "B" 21 0.06000 0.06000 "VAL " "HG22" "    " 1 0 0 FFFFFF  "H3565"  -1 0 1 ""  1 ""  <> 3565 3565 1 0 3567 0 3565 <> 9.05 <> <> <> 5023 <> <> <> <>
  1718 41 -5.136173 -0.134286 -3.185114 124 " " V "B" 21 0.06000 0.06000 "VAL " "HG23" "    " 1 0 0 FFFFFF  "H3566"  -1 0 1 ""  1 ""  <> 3566 3566 1 0 3568 0 3566 <> 9.05 <> <> <> 5024 <> <> <> <>
  1719 25 -5.772810 -4.809201 -4.096341 125 " " N "B" 38 -0.50000 -0.50000 "ASN " " N  " "    " 7 0 0 2E2EFF  "N1896"  1 1 9 ""  1 ""  <> 3567 3567 1 0 3569 1 3567 1 9.23 1888 0 1896 1888 D000  "CCD mismatch"  <> <>
  1720 3 -5.737656 -6.256707 -4.248648 125 " " N "B" 24 0.14000 0.14000 "ASN " " CA " "    " 6 0 0 808080  "C1897"  1 1 -70 ""  1 ""  FF2E2E  3568 3568 1 0 3570 1 3568 1 10.72 1889 0 1897 1889 D000  "CCD mismatch"  <> <>
  1721 2 -6.009105 -6.678491 -5.696752 125 " " N "B" 24 0.50000 0.50000 "ASN " " C  " "    " 6 0 0 808080  "C1898"  1 1 9 ""  1 ""  <> 3569 3569 1 0 3571 0 3569 1 8.85 1890 0 1898 1890 D000  "CCD mismatch"  <> <>
  1722 15 -5.371194 -7.595272 -6.213574 125 " " N "B" 70 -0.50000 -0.50000 "ASN " " O  " "    " 8 0 0 FF2E2E  "O1899"  1 1 9 ""  1 ""  <> 3570 3570 1 0 3572 0 3570 1 12.34 1891 0 1899 1891 D000  "CCD mismatch"  <> <>
  1723 3 -6.714886 -6.898010 -3.276190 125 " " N "B" 24 -0.12000 -0.12000 "ASN " " CB " "    " 6 0 0 808080  "C1900"  1 1 9 ""  1 ""  <> 3571 3571 1 0 3573 2 3571 1 9.96 1892 0 1900 1892 D000  "CCD mismatch"  <> <>
  1724 2 -6.250545 -6.798903 -1.842873 125 " " N "B" 24 0.50000 0.50000 "ASN " " CG " "    " 6 0 0 808080  "C1901"  1 1 9 "%UT"  13 "Flip"  <> 3572 3572 1 0 3574 0 3572 1 11.44 1893 0 1901 1893 D000  "CCD mismatch"  <> "Flip" 
  1725 25 -6.849201 -6.111478 -0.981561 125 " " N "B" 38 -0.76000 -0.76000 "ASN " " ND2" "    " 7 0 0 2E2EFF  "N1902"  1 1 9 ""  1 ""  <> 3573 3573 1 0 3575 2 3573 1 7.45 1894 0 1902 1894 D000  "CCD mismatch"  <> <>
  1726 15 -5.190285 -7.489564 -1.561391 125 " " N "B" 70 -0.50000 -0.50000 "ASN " " OD1" "    " 8 0 0 FF2E2E  "O1903"  1 1 9 ""  1 ""  <> 3574 3574 1 0 3576 0 3574 1 14.08 1895 0 1903 1895 D000  "CCD mismatch"  <> <>
  1727 43 -6.455234 -4.408775 -3.465888 125 " " N "B" 21 0.30000 0.30000 "ASN " " H  " "    " 1 0 0 FFFFFF  "H3575"  -1 0 1 ""  1 ""  <> 3575 3575 1 0 3577 0 3575 <> 9.23 <> <> <> 5025 <> <> <> <>
  1728 41 -4.722708 -6.565666 -3.984966 125 " " N "B" 21 0.06000 0.06000 "ASN " " HA " "    " 1 0 0 FFFFFF  "H3576"  -1 0 1 ""  1 ""  <> 3576 3576 1 0 3578 0 3576 <> 10.72 <> <> <> 5026 <> <> <> <>
  1729 41 -6.819550 -7.954700 -3.515165 125 " " N "B" 21 0.06000 0.06000 "ASN " " HB3" "    " 1 0 0 FFFFFF  "H3577"  -1 0 1 ""  1 ""  <> 3577 3577 1 0 3579 0 3577 <> 9.96 <> <> <> 5027 <> <> <> <>
  1730 41 -7.712259 -6.467494 -3.381964 125 " " N "B" 21 0.06000 0.06000 "ASN " " HB2" "    " 1 0 0 FFFFFF  "H3578"  -1 0 1 ""  1 ""  <> 3578 3578 1 0 3580 0 3578 <> 9.96 <> <> <> 5028 <> <> <> <>
  1731 43 -6.515986 -6.079607 -0.024056 125 " " N "B" 21 0.38000 0.38000 "ASN " "HD22" "    " 1 0 0 FFFFFF  "H3579"  -1 0 1 ""  1 ""  <> 3579 3579 1 0 3581 0 3579 <> 7.45 <> <> <> 5029 <> <> <> <>
  1732 43 -7.660758 -5.565231 -1.235784 125 " " N "B" 21 0.38000 0.38000 "ASN " "HD21" "    " 1 0 0 FFFFFF  "H3580"  -1 0 1 ""  1 ""  <> 3580 3580 1 0 3582 0 3580 <> 7.45 <> <> <> 5030 <> <> <> <>
  1733 25 -6.944636 -5.991715 -6.354690 126 " " E "B" 38 -0.50000 -0.50000 "GLU " " N  " "    " 7 0 0 2E2EFF  "N1904"  1 1 9 ""  1 ""  <> 3581 3581 1 0 3583 1 3581 1 8.44 1896 0 1904 1896 D000  "CCD mismatch"  <> <>
  1734 3 -7.294778 -6.308021 -7.729406 126 " " E "B" 24 0.14000 0.14000 "GLU " " CA " "    " 6 0 0 808080  "C1905"  1 1 -70 ""  1 ""  FF2E2E  3582 3582 1 0 3584 1 3582 1 8.4 1897 0 1905 1897 D000  "CCD mismatch"  <> <>
  1735 2 -6.084022 -6.159501 -8.644919 126 " " E "B" 24 0.50000 0.50000 "GLU " " C  " "    " 6 0 0 808080  "C1906"  1 1 9 ""  1 ""  <> 3583 3583 1 0 3585 0 3583 1 10.18 1898 0 1906 1898 D000  "CCD mismatch"  <> <>
  1736 15 -5.767037 -7.058427 -9.420889 126 " " E "B" 70 -0.50000 -0.50000 "GLU " " O  " "    " 8 0 0 FF2E2E  "O1907"  1 1 9 ""  1 ""  <> 3584 3584 1 0 3586 0 3584 1 11.29 1899 0 1907 1899 D000  "CCD mismatch"  <> <>
  1737 3 -8.436498 -5.417908 -8.211964 126 " " E "B" 24 -0.12000 -0.12000 "GLU " " CB " "    " 6 0 0 808080  "C1908"  1 1 9 ""  1 ""  <> 3585 3585 1 0 3587 2 3585 1 9.58 1900 0 1908 1900 D000  "CCD mismatch"  <> <>
  1738 3 -8.817284 -5.704975 -9.647394 126 " " E "B" 24 -0.22000 -0.22000 "GLU " " CG " "    " 6 0 0 808080  "C1909"  1 1 9 ""  1 ""  <> 3586 3586 1 0 3588 2 3586 1 16.15 1901 0 1909 1901 D000  "CCD mismatch"  <> <>
  1739 2 -10.033250 -4.916335 -10.120462 126 " " E "B" 24 0.70000 0.70000 "GLU " " CD " "    " 6 0 0 808080  "C1910"  1 1 9 "%UT"  13 ""  <> 3587 3587 1 0 3589 0 3587 1 23.38 1902 0 1910 1902 D000  "CCD mismatch"  <> <>
  1740 15 -10.534149 -4.074038 -9.349664 126 " " E "B" 70 -0.80000 -0.80000 "GLU " " OE1" "    " 8 0 0 FF2E2E  "O1911"  1 1 9 ""  1 ""  <> 3588 3588 1 0 3590 0 3588 1 25.9 1903 0 1911 1903 D000  "CCD mismatch"  <> <>
  1741 18 -10.482274 -5.151302 -11.264413 126 " " E "B" 70 -0.80000 -0.80000 "GLU " " OE2" "    " 8 -1 0 FF2E2E  "O1912"  1 1 9 ""  1 ""  <> 3589 3589 1 0 3591 0 3589 1 27.68 1904 0 1912 1904 D000  "CCD mismatch"  <> <>
  1742 43 -7.464110 -5.252985 -5.896998 126 " " E "B" 21 0.30000 0.30000 "GLU " " H  " "    " 1 0 0 FFFFFF  "H3590"  -1 0 1 ""  1 ""  <> 3590 3590 1 0 3592 0 3590 <> 8.44 <> <> <> 5031 <> <> <> <>
  1743 41 -7.626607 -7.348064 -7.766092 126 " " E "B" 21 0.06000 0.06000 "GLU " " HA " "    " 1 0 0 FFFFFF  "H3591"  -1 0 1 ""  1 ""  <> 3591 3591 1 0 3593 0 3591 <> 8.4 <> <> <> 5032 <> <> <> <>
  1744 41 -8.154446 -4.370087 -8.103886 126 " " E "B" 21 0.06000 0.06000 "GLU " " HB3" "    " 1 0 0 FFFFFF  "H3592"  -1 0 1 ""  1 ""  <> 3592 3592 1 0 3594 0 3592 <> 9.58 <> <> <> 5033 <> <> <> <>
  1745 41 -9.292768 -5.580373 -7.554517 126 " " E "B" 21 0.06000 0.06000 "GLU " " HB2" "    " 1 0 0 FFFFFF  "H3593"  -1 0 1 ""  1 ""  <> 3593 3593 1 0 3595 0 3593 <> 9.58 <> <> <> 5034 <> <> <> <>
  1746 41 -9.026307 -6.768858 -9.769613 126 " " E "B" 21 0.06000 0.06000 "GLU " " HG3" "    " 1 0 0 FFFFFF  "H3594"  -1 0 1 ""  1 ""  <> 3594 3594 1 0 3596 0 3594 <> 16.15 <> <> <> 5035 <> <> <> <>
  1747 41 -8.004833 -5.461262 -10.332889 126 " " E "B" 21 0.06000 0.06000 "GLU " " HG2" "    " 1 0 0 FFFFFF  "H3595"  -1 0 1 ""  1 ""  <> 3595 3595 1 0 3597 0 3595 <> 16.15 <> <> <> 5036 <> <> <> <>
  1748 25 -5.409717 -5.011905 -8.560529 127 " " Y "B" 38 -0.50000 -0.50000 "TYR " " N  " "    " 7 0 0 2E2EFF  "N1913"  1 1 9 ""  1 ""  <> 3596 3596 1 0 3598 1 3596 1 8.73 1905 0 1913 1905 D000  "CCD mismatch"  <> <>
  1749 3 -4.304851 -4.743359 -9.471259 127 " " Y "B" 24 0.14000 0.14000 "TYR " " CA " "    " 6 0 0 808080  "C1914"  1 1 -70 ""  1 ""  FF2E2E  3597 3597 1 0 3599 1 3597 1 10.64 1906 0 1914 1906 D000  "CCD mismatch"  <> <>
  1750 2 -3.037781 -5.530328 -9.139399 127 " " Y "B" 24 0.50000 0.50000 "TYR " " C  " "    " 6 0 0 808080  "C1915"  1 1 9 ""  1 ""  <> 3598 3598 1 0 3600 0 3598 1 13.64 1907 0 1915 1907 D000  "CCD mismatch"  <> <>
  1751 15 -2.243630 -5.817936 -10.035701 127 " " Y "B" 70 -0.50000 -0.50000 "TYR " " O  " "    " 8 0 0 FF2E2E  "O1916"  1 1 9 ""  1 ""  <> 3599 3599 1 0 3601 0 3599 1 13.33 1908 0 1916 1908 D000  "CCD mismatch"  <> <>
  1752 3 -4.039865 -3.237044 -9.584231 127 " " Y "B" 24 -0.00500 -0.00500 "TYR " " CB " "    " 6 0 0 808080  "C1917"  1 1 9 ""  1 ""  <> 3600 3600 1 0 3602 2 3600 1 10.38 1909 0 1917 1909 D000  "CCD mismatch"  <> <>
  1753 2 -5.042669 -2.593412 -10.526623 127 " " Y "B" 24 -0.11500 -0.11500 "TYR " " CG " "    " 6 0 0 808080  "C1918"  1 1 9 ""  1 ""  <> 3601 3601 1 0 3603 0 3601 1 12.71 1910 0 1918 1910 D000  "CCD mismatch"  <> <>
  1754 2 -4.934663 -2.752764 -11.904635 127 " " Y "B" 24 -0.11500 -0.11500 "TYR " " CD1" "    " 6 0 0 808080  "C1919"  1 1 9 ""  1 ""  <> 3602 3602 1 0 3604 1 3602 1 15.75 1911 0 1919 1911 D000  "CCD mismatch"  <> <>
  1755 2 -6.117761 -1.875713 -10.040440 127 " " Y "B" 24 -0.11500 -0.11500 "TYR " " CD2" "    " 6 0 0 808080  "C1920"  1 1 9 ""  1 ""  <> 3603 3603 1 0 3605 1 3603 1 14.82 1912 0 1920 1912 D000  "CCD mismatch"  <> <>
  1756 2 -5.870731 -2.200778 -12.774501 127 " " Y "B" 24 -0.11500 -0.11500 "TYR " " CE1" "    " 6 0 0 808080  "C1921"  1 1 9 ""  1 ""  <> 3604 3604 1 0 3606 1 3604 1 17.53 1913 0 1921 1913 D000  "CCD mismatch"  <> <>
  1757 2 -7.071323 -1.328637 -10.900315 127 " " Y "B" 24 -0.11500 -0.11500 "TYR " " CE2" "    " 6 0 0 808080  "C1922"  1 1 9 ""  1 ""  <> 3605 3605 1 0 3607 1 3605 1 20.56 1914 0 1922 1914 D000  "CCD mismatch"  <> <>
  1758 2 -6.936202 -1.482860 -12.268559 127 " " Y "B" 24 0.15000 0.15000 "TYR " " CZ " "    " 6 0 0 808080  "C1923"  1 1 9 ""  1 ""  <> 3606 3606 1 0 3608 0 3606 1 24.34 1915 0 1923 1915 D000  "CCD mismatch"  <> <>
  1759 16 -7.882947 -0.952423 -13.119068 127 " " Y "B" 70 -0.58500 -0.58500 "TYR " " OH " "    " 8 0 0 FF2E2E  "O1924"  1 1 9 "%UT"  13 ""  <> 3607 3607 1 0 3609 1 3607 1 27.53 1916 0 1924 1916 D000  "CCD mismatch"  <> <>
  1760 43 -5.684102 -4.282634 -7.913942 127 " " Y "B" 21 0.30000 0.30000 "TYR " " H  " "    " 1 0 0 FFFFFF  "H3608"  -1 0 1 ""  1 ""  <> 3608 3608 1 0 3610 0 3608 <> 8.73 <> <> <> 5037 <> <> <> <>
  1761 41 -4.602692 -5.086886 -10.463859 127 " " Y "B" 21 0.06000 0.06000 "TYR " " HA " "    " 1 0 0 FFFFFF  "H3609"  -1 0 1 ""  1 ""  <> 3609 3609 1 0 3611 0 3609 <> 10.64 <> <> <> 5038 <> <> <> <>
  1762 41 -3.050834 -3.052643 -10.007641 127 " " Y "B" 21 0.06000 0.06000 "TYR " " HB3" "    " 1 0 0 FFFFFF  "H3610"  -1 0 1 ""  1 ""  <> 3610 3610 1 0 3612 0 3610 <> 10.38 <> <> <> 5039 <> <> <> <>
  1763 41 -4.045140 -2.755079 -8.604975 127 " " Y "B" 21 0.06000 0.06000 "TYR " " HB2" "    " 1 0 0 FFFFFF  "H3611"  -1 0 1 ""  1 ""  <> 3611 3611 1 0 3613 0 3611 <> 10.38 <> <> <> 5040 <> <> <> <>
  1764 41 -4.111410 -3.321212 -12.312552 127 " " Y "B" 21 0.11500 0.11500 "TYR " " HD1" "    " 1 0 0 FFFFFF  "H3612"  -1 0 1 ""  1 ""  <> 3612 3612 1 0 3614 0 3612 <> 15.75 <> <> <> 5041 <> <> <> <>
  1765 41 -6.237229 -1.724351 -8.983525 127 " " Y "B" 21 0.11500 0.11500 "TYR " " HD2" "    " 1 0 0 FFFFFF  "H3613"  -1 0 1 ""  1 ""  <> 3613 3613 1 0 3615 0 3613 <> 14.82 <> <> <> 5042 <> <> <> <>
  1766 41 -5.760498 -2.340942 -13.839877 127 " " Y "B" 21 0.11500 0.11500 "TYR " " HE1" "    " 1 0 0 FFFFFF  "H3614"  -1 0 1 ""  1 ""  <> 3614 3614 1 0 3616 0 3614 <> 17.53 <> <> <> 5043 <> <> <> <>
  1767 41 -7.895000 -0.761102 -10.505969 127 " " Y "B" 21 0.11500 0.11500 "TYR " " HE2" "    " 1 0 0 FFFFFF  "H3615"  -1 0 1 ""  1 ""  <> 3615 3615 1 0 3617 0 3615 <> 20.56 <> <> <> 5044 <> <> <> <>
  1768 42 -7.687735 -1.119416 -14.044197 127 " " Y "B" 21 0.43500 0.43500 "TYR " " HH " "    " 1 0 0 FFFFFF  "H3616"  -1 0 1 ""  1 ""  <> 3616 3616 1 0 3618 0 3616 <> 27.53 <> <> <> 5045 <> <> <> <>
  1769 25 -2.854586 -5.920152 -7.871790 128 " " L "B" 38 -0.50000 -0.50000 "LEU " " N  " "    " 7 0 0 2E2EFF  "N1925"  1 1 9 ""  1 ""  <> 3617 3617 1 0 3619 1 3617 1 10.23 1917 0 1925 1917 D000  "CCD mismatch"  <> <>
  1770 3 -1.728283 -6.772496 -7.531396 128 " " L "B" 24 0.14000 0.14000 "LEU " " CA " "    " 6 0 0 808080  "C1926"  1 1 -70 ""  1 ""  FF2E2E  3618 3618 1 0 3620 1 3618 1 9.24 1918 0 1926 1918 D000  "CCD mismatch"  <> <>
  1771 2 -1.955679 -8.246243 -7.868602 128 " " L "B" 24 0.50000 0.50000 "LEU " " C  " "    " 6 0 0 808080  "C1927"  1 1 9 ""  1 ""  <> 3619 3619 1 0 3621 0 3619 1 12.69 1919 0 1927 1919 D000  "CCD mismatch"  <> <>
  1772 15 -1.024751 -8.926897 -8.302460 128 " " L "B" 70 -0.50000 -0.50000 "LEU " " O  " "    " 8 0 0 FF2E2E  "O1928"  1 1 9 ""  1 ""  <> 3620 3620 1 0 3622 0 3620 1 13.19 1920 0 1928 1920 D000  "CCD mismatch"  <> <>
  1773 3 -1.394586 -6.645304 -6.031790 128 " " L "B" 24 -0.12000 -0.12000 "LEU " " CB " "    " 6 0 0 808080  "C1929"  1 1 9 ""  1 ""  <> 3621 3621 1 0 3623 2 3621 1 9.26 1921 0 1929 1921 D000  "CCD mismatch"  <> <>
  1774 3 -0.931635 -5.265986 -5.535691 128 " " L "B" 24 -0.06000 -0.06000 "LEU " " CG " "    " 6 0 0 808080  "C1930"  1 1 9 ""  1 ""  <> 3622 3622 1 0 3624 1 3622 1 11.09 1922 0 1930 1922 D000  "CCD mismatch"  <> <>
  1775 3 -0.574030 -5.325803 -4.057903 128 " " L "B" 24 -0.18000 -0.18000 "LEU " " CD1" "    " 6 0 0 808080  "C1931"  1 1 9 ""  1 ""  <> 3623 3623 1 0 3625 3 3623 1 14.49 1923 0 1931 1923 D000  "CCD mismatch"  <> <>
  1776 3 0.209613 -4.723998 -6.328188 128 " " L "B" 24 -0.18000 -0.18000 "LEU " " CD2" "    " 6 0 0 808080  "C1932"  1 1 9 ""  1 ""  <> 3624 3624 1 0 3626 3 3624 1 14.96 1924 0 1932 1924 D000  "CCD mismatch"  <> <>
  1777 43 -3.501546 -5.664280 -7.136848 128 " " L "B" 21 0.30000 0.30000 "LEU " " H  " "    " 1 0 0 FFFFFF  "H3625"  -1 0 1 ""  1 ""  <> 3625 3625 1 0 3627 0 3625 <> 10.23 <> <> <> 5046 <> <> <> <>
  1778 41 -0.844987 -6.458105 -8.090669 128 " " L "B" 21 0.06000 0.06000 "LEU " " HA " "    " 1 0 0 FFFFFF  "H3626"  -1 0 1 ""  1 ""  <> 3626 3626 1 0 3628 0 3626 <> 9.24 <> <> <> 5047 <> <> <> <>
  1779 41 -0.607454 -7.361810 -5.790994 128 " " L "B" 21 0.06000 0.06000 "LEU " " HB3" "    " 1 0 0 FFFFFF  "H3627"  -1 0 1 ""  1 ""  <> 3627 3627 1 0 3629 0 3627 <> 9.26 <> <> <> 5048 <> <> <> <>
  1780 41 -2.262769 -6.956715 -5.447078 128 " " L "B" 21 0.06000 0.06000 "LEU " " HB2" "    " 1 0 0 FFFFFF  "H3628"  -1 0 1 ""  1 ""  <> 3628 3628 1 0 3630 0 3628 <> 9.26 <> <> <> 5049 <> <> <> <>
  1781 41 -1.735382 -4.549490 -5.645132 128 " " L "B" 21 0.06000 0.06000 "LEU " " HG " "    " 1 0 0 FFFFFF  "H3629"  -1 0 1 ""  1 ""  <> 3629 3629 1 0 3631 0 3629 <> 11.09 <> <> <> 5050 <> <> <> <>
  1782 41 -0.870619 -4.419903 -3.535727 128 " " L "B" 21 0.06000 0.06000 "LEU " "HD11" "    " 1 0 0 FFFFFF  "H3630"  -1 0 1 ""  1 ""  <> 3630 3630 1 0 3632 0 3630 <> 14.49 <> <> <> 5051 <> <> <> <>
  1783 41 -1.056410 -6.162907 -3.551636 128 " " L "B" 21 0.06000 0.06000 "LEU " "HD12" "    " 1 0 0 FFFFFF  "H3631"  -1 0 1 ""  1 ""  <> 3631 3631 1 0 3633 0 3631 <> 14.49 <> <> <> 5052 <> <> <> <>
  1784 41 0.498037 -5.440533 -3.899262 128 " " L "B" 21 0.06000 0.06000 "LEU " "HD13" "    " 1 0 0 FFFFFF  "H3632"  -1 0 1 ""  1 ""  <> 3632 3632 1 0 3634 0 3632 <> 14.49 <> <> <> 5053 <> <> <> <>
  1785 41 0.835148 -4.048696 -5.744113 128 " " L "B" 21 0.06000 0.06000 "LEU " "HD21" "    " 1 0 0 FFFFFF  "H3633"  -1 0 1 ""  1 ""  <> 3633 3633 1 0 3635 0 3633 <> 14.96 <> <> <> 5054 <> <> <> <>
  1786 41 0.852882 -5.516506 -6.711112 128 " " L "B" 21 0.06000 0.06000 "LEU " "HD22" "    " 1 0 0 FFFFFF  "H3634"  -1 0 1 ""  1 ""  <> 3634 3634 1 0 3636 0 3634 <> 14.96 <> <> <> 5055 <> <> <> <>
  1787 41 -0.148523 -4.154393 -7.186269 128 " " L "B" 21 0.06000 0.06000 "LEU " "HD23" "    " 1 0 0 FFFFFF  "H3635"  -1 0 1 ""  1 ""  <> 3635 3635 1 0 3637 0 3635 <> 14.96 <> <> <> 5056 <> <> <> <>
  1788 25 -3.176737 -8.751391 -7.640487 129 " " N "B" 38 -0.50000 -0.50000 "ASN " " N  " "    " 7 0 0 2E2EFF  "N1933"  1 1 9 ""  1 ""  <> 3636 3636 1 0 3638 1 3636 1 10.18 1925 0 1933 1925 D000  "CCD mismatch"  <> <>
  1789 3 -3.434298 -10.189247 -7.691366 129 " " N "B" 24 0.14000 0.14000 "ASN " " CA " "    " 6 0 0 808080  "C1934"  1 1 -70 ""  1 ""  FF2E2E  3637 3637 1 0 3639 1 3637 1 12.07 1926 0 1934 1926 D000  "CCD mismatch"  <> <>
  1790 2 -4.339475 -10.682779 -8.819012 129 " " N "B" 24 0.50000 0.50000 "ASN " " C  " "    " 6 0 0 808080  "C1935"  1 1 9 ""  1 ""  <> 3638 3638 1 0 3640 0 3638 1 18.62 1927 0 1935 1927 D000  "CCD mismatch"  <> <>
  1791 15 -4.211273 -11.829513 -9.256417 129 " " N "B" 70 -0.50000 -0.50000 "ASN " " O  " "    " 8 0 0 FF2E2E  "O1936"  1 1 9 ""  1 ""  <> 3639 3639 1 0 3641 0 3639 1 15.54 1928 0 1936 1928 D000  "CCD mismatch"  <> <>
  1792 3 -4.020969 -10.673833 -6.361024 129 " " N "B" 24 -0.12000 -0.12000 "ASN " " CB " "    " 6 0 0 808080  "C1937"  1 1 9 ""  1 ""  <> 3640 3640 1 0 3642 2 3640 1 10.71 1929 0 1937 1929 D000  "CCD mismatch"  <> <>
  1793 2 -3.083891 -10.488549 -5.186179 129 " " N "B" 24 0.50000 0.50000 "ASN " " CG " "    " 6 0 0 808080  "C1938"  1 1 9 "%UT"  13 "Flip"  <> 3641 3641 1 0 3643 0 3641 1 14.18 1930 0 1938 1930 D000  "CCD mismatch"  <> "Flip" 
  1794 25 -3.473926 -10.091312 -4.057111 129 " " N "B" 38 -0.76000 -0.76000 "ASN " " ND2" "    " 7 0 0 2E2EFF  "N1939"  1 1 9 ""  1 ""  <> 3642 3642 1 0 3644 2 3642 1 10.41 1931 0 1939 1931 D000  "CCD mismatch"  <> <>
  1795 15 -1.833316 -10.786794 -5.404329 129 " " N "B" 70 -0.50000 -0.50000 "ASN " " OD1" "    " 8 0 0 FF2E2E  "O1940"  1 1 9 ""  1 ""  <> 3643 3643 1 0 3645 0 3643 1 14.86 1932 0 1940 1932 D000  "CCD mismatch"  <> <>
  1796 43 -3.918589 -8.164840 -7.278303 129 " " N "B" 21 0.30000 0.30000 "ASN " " H  " "    " 1 0 0 FFFFFF  "H3644"  -1 0 1 ""  1 ""  <> 3644 3644 1 0 3646 0 3644 <> 10.18 <> <> <> 5057 <> <> <> <>
  1797 41 -2.511375 -10.744962 -7.848828 129 " " N "B" 21 0.06000 0.06000 "ASN " " HA " "    " 1 0 0 FFFFFF  "H3645"  -1 0 1 ""  1 ""  <> 3645 3645 1 0 3647 0 3645 <> 12.07 <> <> <> 5058 <> <> <> <>
  1798 41 -4.238947 -11.739509 -6.420123 129 " " N "B" 21 0.06000 0.06000 "ASN " " HB3" "    " 1 0 0 FFFFFF  "H3646"  -1 0 1 ""  1 ""  <> 3646 3646 1 0 3648 0 3646 <> 10.71 <> <> <> 5059 <> <> <> <>
  1799 41 -4.976161 -10.187752 -6.158370 129 " " N "B" 21 0.06000 0.06000 "ASN " " HB2" "    " 1 0 0 FFFFFF  "H3647"  -1 0 1 ""  1 ""  <> 3647 3647 1 0 3649 0 3647 <> 10.71 <> <> <> 5060 <> <> <> <>
  1800 43 -2.810837 -9.989485 -3.299021 129 " " N "B" 21 0.38000 0.38000 "ASN " "HD22" "    " 1 0 0 FFFFFF  "H3648"  -1 0 1 ""  1 ""  <> 3648 3648 1 0 3650 0 3648 <> 10.41 <> <> <> 5061 <> <> <> <>
  1801 43 -4.452868 -9.894354 -3.893938 129 " " N "B" 21 0.38000 0.38000 "ASN " "HD21" "    " 1 0 0 FFFFFF  "H3649"  -1 0 1 ""  1 ""  <> 3649 3649 1 0 3651 0 3649 <> 10.41 <> <> <> 5062 <> <> <> <>
  1802 25 -5.271492 -9.845611 -9.289977 130 " " N "B" 38 -0.50000 -0.50000 "ASN " " N  " "    " 7 0 0 2E2EFF  "N1941"  0 1 9 ""  1 ""  <> 3650 3650 1 0 3652 1 3650 1 13.63 1933 0 1941 1933 D000  "CCD mismatch"  <> <>
  1803 3 -6.175212 -10.283404 -10.347537 130 " " N "B" 24 0.14000 0.14000 "ASN " " CA " "    " 6 0 0 808080  "C1942"  0 1 -70 ""  1 ""  FF2E2E  3651 3651 1 0 3653 1 3651 1 18.98 1934 0 1942 1934 D000  "CCD mismatch"  <> <>
  1804 2 -6.584604 -9.142911 -11.271754 130 " " N "B" 24 0.50000 0.50000 "ASN " " C  " "    " 6 0 0 808080  "C1943"  0 1 9 ""  1 ""  <> 3652 3652 1 0 3654 0 3652 1 17.91 1935 0 1943 1935 D000  "CCD mismatch"  <> <>
  1805 15 -7.742738 -8.742153 -11.309485 130 " " N "B" 70 -0.50000 -0.50000 "ASN " " O  " "    " 8 0 0 FF2E2E  "O1944"  0 1 9 ""  1 ""  <> 3653 3653 1 0 3655 0 3653 1 17.49 1936 0 1944 1936 D000  "CCD mismatch"  <> <>
  1806 3 -7.398594 -10.958106 -9.736775 130 " " N "B" 24 -0.12000 -0.12000 "ASN " " CB " "    " 6 0 0 808080  "C1945"  0 1 9 ""  1 ""  <> 3654 3654 1 0 3656 2 3654 1 18.02 1937 0 1945 1937 D000  "CCD mismatch"  <> <>
  1807 2 -8.212672 -11.767506 -10.734617 130 " " N "B" 24 0.50000 0.50000 "ASN " " CG " "    " 6 0 0 808080  "C1946"  0 1 9 "%UT"  13 "Flip"  <> 3655 3655 1 0 3657 0 3655 1 30.96 1938 0 1946 1938 D000  "CCD mismatch"  0.60065429991083 "Flip" 
  1808 25 -7.838714 -11.951079 -11.904534 130 " " N "B" 38 -0.76000 -0.76000 "ASN " " ND2" "    " 7 0 0 2E2EFF  "N1947"  0 1 9 ""  1 ""  <> 3656 3656 1 0 3658 2 3656 1 32.07 1939 0 1947 1939 D000  "CCD mismatch"  <> <>
  1809 15 -9.343432 -12.286683 -10.284098 130 " " N "B" 70 -0.50000 -0.50000 "ASN " " OD1" "    " 8 0 0 FF2E2E  "O1948"  0 1 9 ""  1 ""  <> 3657 3657 1 0 3659 0 3657 1 34.23 1940 0 1948 1940 D000  "CCD mismatch"  <> <>
  1810 43 -5.361627 -8.894590 -8.954613 130 " " N "B" 21 0.30000 0.30000 "ASN " " H  " "    " 1 0 0 FFFFFF  "H3658"  -1 0 1 ""  1 ""  <> 3658 3658 1 0 3660 0 3658 <> 13.63 <> <> <> 5063 <> <> <> <>
  1811 41 -5.669513 -10.982517 -11.015926 130 " " N "B" 21 0.06000 0.06000 "ASN " " HA " "    " 1 0 0 FFFFFF  "H3659"  -1 0 1 ""  1 ""  <> 3659 3659 1 0 3661 0 3659 <> 18.98 <> <> <> 5064 <> <> <> <>
  1812 41 -8.041769 -10.239241 -9.225766 130 " " N "B" 21 0.06000 0.06000 "ASN " " HB3" "    " 1 0 0 FFFFFF  "H3660"  -1 0 1 ""  1 ""  <> 3660 3660 1 0 3662 0 3660 <> 18.02 <> <> <> 5065 <> <> <> <>
  1813 41 -7.081549 -11.665887 -8.969642 130 " " N "B" 21 0.06000 0.06000 "ASN " " HB2" "    " 1 0 0 FFFFFF  "H3661"  -1 0 1 ""  1 ""  <> 3661 3661 1 0 3663 0 3661 <> 18.02 <> <> <> 5066 <> <> <> <>
  1814 43 -8.412582 -12.494089 -12.531711 130 " " N "B" 21 0.38000 0.38000 "ASN " "HD22" "    " 1 0 0 FFFFFF  "H3662"  -1 0 1 ""  1 ""  <> 3662 3662 1 0 3664 0 3662 <> 32.07 <> <> <> 5067 <> <> <> <>
  1815 43 -6.970035 -11.561848 -12.238390 130 " " N "B" 21 0.38000 0.38000 "ASN " "HD21" "    " 1 0 0 FFFFFF  "H3663"  -1 0 1 ""  1 ""  <> 3663 3663 1 0 3665 0 3663 <> 32.07 <> <> <> 5068 <> <> <> <>
  1816 25 -5.649080 -8.545656 -12.031801 131 " " P "B" 38 -0.14000 -0.14000 "PRO " " N  " "    " 7 0 0 2E2EFF  "N1949"  0 1 9 ""  1 ""  <> 3664 3664 1 0 3666 0 3664 1 15.33 1941 0 1949 1941 D000  "CCD mismatch"  <> <>
  1817 3 -5.966317 -7.344053 -12.791327 131 " " P "B" 24 0.01000 0.01000 "PRO " " CA " "    " 6 0 0 808080  "C1950"  0 1 -70 ""  1 ""  FF2E2E  3665 3665 1 0 3667 1 3665 1 16.44 1942 0 1950 1942 D000  "CCD mismatch"  <> <>
  1818 2 -6.912400 -7.598040 -13.968162 131 " " P "B" 24 0.50000 0.50000 "PRO " " C  " "    " 6 0 0 808080  "C1951"  0 1 9 ""  1 ""  <> 3666 3666 1 0 3668 0 3666 1 20.17 1943 0 1951 1943 D000  "CCD mismatch"  <> <>
  1819 15 -7.083342 -8.731411 -14.419277 131 " " P "B" 70 -0.50000 -0.50000 "PRO " " O  " "    " 8 0 0 FF2E2E  "O1952"  0 1 9 ""  1 ""  <> 3667 3667 1 0 3669 0 3667 1 20.62 1944 0 1952 1944 D000  "CCD mismatch"  <> <>
  1820 3 -4.596811 -6.864568 -13.240340 131 " " P "B" 24 -0.12000 -0.12000 "PRO " " CB " "    " 6 0 0 808080  "C1953"  0 1 9 ""  1 ""  <> 3668 3668 1 0 3670 2 3668 1 18.69 1945 0 1953 1945 D000  "CCD mismatch"  <> <>
  1821 3 -3.762947 -8.085008 -13.262068 131 " " P "B" 24 -0.12000 -0.12000 "PRO " " CG " "    " 6 0 0 808080  "C1954"  0 1 9 ""  1 ""  <> 3669 3669 1 0 3671 2 3669 1 19.61 1946 0 1954 1946 D000  "CCD mismatch"  <> <>
  1822 3 -4.231005 -8.927906 -12.141951 131 " " P "B" 24 -0.05000 -0.05000 "PRO " " CD " "    " 6 0 0 808080  "C1955"  0 1 9 ""  1 ""  <> 3670 3670 1 0 3672 2 3670 1 18.12 1947 0 1955 1947 D000  "CCD mismatch"  <> <>
  1823 41 -6.397477 -6.610977 -12.108081 131 " " P "B" 21 0.06000 0.06000 "PRO " " HA " "    " 1 0 0 FFFFFF  "H3671"  -1 0 1 ""  1 ""  <> 3671 3671 1 0 3673 0 3671 <> 16.44 <> <> <> 5069 <> <> <> <>
  1824 41 -4.196440 -6.165220 -12.505792 131 " " P "B" 21 0.06000 0.06000 "PRO " " HB3" "    " 1 0 0 FFFFFF  "H3672"  -1 0 1 ""  1 ""  <> 3672 3672 1 0 3674 0 3672 <> 18.69 <> <> <> 5070 <> <> <> <>
  1825 41 -4.598792 -6.350409 -14.203045 131 " " P "B" 21 0.06000 0.06000 "PRO " " HB2" "    " 1 0 0 FFFFFF  "H3673"  -1 0 1 ""  1 ""  <> 3673 3673 1 0 3675 0 3673 <> 18.69 <> <> <> 5071 <> <> <> <>
  1826 41 -2.697223 -7.887354 -13.254421 131 " " P "B" 21 0.06000 0.06000 "PRO " " HG3" "    " 1 0 0 FFFFFF  "H3674"  -1 0 1 ""  1 ""  <> 3674 3674 1 0 3676 0 3674 <> 19.61 <> <> <> 5072 <> <> <> <>
  1827 41 -3.976734 -8.617719 -14.189217 131 " " P "B" 21 0.06000 0.06000 "PRO " " HG2" "    " 1 0 0 FFFFFF  "H3675"  -1 0 1 ""  1 ""  <> 3675 3675 1 0 3677 0 3675 <> 19.61 <> <> <> 5073 <> <> <> <>
  1828 41 -4.075719 -9.988976 -12.339803 131 " " P "B" 21 0.06000 0.06000 "PRO " " HD2" "    " 1 0 0 FFFFFF  "H3676"  -1 0 1 ""  1 ""  <> 3676 3676 1 0 3678 0 3676 <> 18.12 <> <> <> 5074 <> <> <> <>
  1829 41 -3.710093 -8.658546 -11.221771 131 " " P "B" 21 0.06000 0.06000 "PRO " " HD3" "    " 1 0 0 FFFFFF  "H3677"  -1 0 1 ""  1 ""  <> 3677 3677 1 0 3679 0 3677 <> 18.12 <> <> <> 5075 <> <> <> <>
  1830 25 -7.589008 -6.539983 -14.462944 132 " " P "B" 38 -0.14000 -0.14000 "PRO " " N  " "    " 7 0 0 2E2EFF  "N1956"  0 1 9 ""  1 ""  <> 3678 3678 1 0 3680 0 3678 1 24.56 1948 0 1956 1948 D000  "CCD mismatch"  <> <>
  1831 3 -8.327946 -6.623734 -15.725069 132 " " P "B" 24 0.01000 0.01000 "PRO " " CA " "    " 6 0 0 808080  "C1957"  0 1 -70 ""  1 ""  FF2E2E  3679 3679 1 0 3681 1 3679 1 26.91 1949 0 1957 1949 D000  "CCD mismatch"  <> <>
  1832 2 -7.393070 -6.773197 -16.918822 132 " " P "B" 24 0.50000 0.50000 "PRO " " C  " "    " 6 0 0 808080  "C1958"  0 1 9 ""  1 ""  <> 3680 3680 1 0 3682 0 3680 1 27.86 1950 0 1958 1950 D000  "CCD mismatch"  <> <>
  1833 15 -6.177203 -6.536406 -16.799555 132 " " P "B" 70 -0.50000 -0.50000 "PRO " " O  " "    " 8 0 0 FF2E2E  "O1959"  0 1 9 ""  1 ""  <> 3681 3681 1 0 3683 0 3681 1 28.62 1951 0 1959 1951 D000  "CCD mismatch"  <> <>
  1834 3 -9.111098 -5.306711 -15.779767 132 " " P "B" 24 -0.12000 -0.12000 "PRO " " CB " "    " 6 0 0 808080  "C1960"  0 1 9 ""  1 ""  <> 3682 3682 1 0 3684 2 3682 1 24.45 1952 0 1960 1952 D000  "CCD mismatch"  <> <>
  1835 3 -8.404294 -4.378796 -14.844372 132 " " P "B" 24 -0.12000 -0.12000 "PRO " " CG " "    " 6 0 0 808080  "C1961"  0 1 9 ""  1 ""  <> 3683 3683 1 0 3685 2 3683 1 24.09 1953 0 1961 1953 D000  "CCD mismatch"  <> <>
  1836 3 -7.609431 -5.199131 -13.859100 132 " " P "B" 24 -0.05000 -0.05000 "PRO " " CD " "    " 6 0 0 808080  "C1962"  0 1 9 ""  1 ""  <> 3684 3684 1 0 3686 2 3684 1 22.11 1954 0 1962 1954 D000  "CCD mismatch"  <> <>
  1837 41 -9.020973 -7.467172 -15.716013 132 " " P "B" 21 0.06000 0.06000 "PRO " " HA " "    " 1 0 0 FFFFFF  "H3685"  -1 0 1 ""  1 ""  <> 3685 3685 1 0 3687 0 3685 <> 26.91 <> <> <> 5076 <> <> <> <>
  1838 41 -10.118343 -5.488673 -15.402439 132 " " P "B" 21 0.06000 0.06000 "PRO " " HB3" "    " 1 0 0 FFFFFF  "H3686"  -1 0 1 ""  1 ""  <> 3686 3686 1 0 3688 0 3686 <> 24.45 <> <> <> 5078 <> <> <> <>
  1839 41 -9.219210 -4.886041 -16.780936 132 " " P "B" 21 0.06000 0.06000 "PRO " " HB2" "    " 1 0 0 FFFFFF  "H3687"  -1 0 1 ""  1 ""  <> 3687 3687 1 0 3689 0 3687 <> 24.45 <> <> <> 5079 <> <> <> <>
  1840 41 -9.077200 -3.671494 -14.358127 132 " " P "B" 21 0.06000 0.06000 "PRO " " HG3" "    " 1 0 0 FFFFFF  "H3688"  -1 0 1 ""  1 ""  <> 3688 3688 1 0 3690 0 3688 <> 24.09 <> <> <> 5080 <> <> <> <>
  1841 41 -7.698967 -3.786505 -15.429116 132 " " P "B" 21 0.06000 0.06000 "PRO " " HG2" "    " 1 0 0 FFFFFF  "H3689"  -1 0 1 ""  1 ""  <> 3689 3689 1 0 3691 0 3689 <> 24.09 <> <> <> 5081 <> <> <> <>
  1842 41 -6.610840 -4.789319 -13.707479 132 " " P "B" 21 0.06000 0.06000 "PRO " " HD2" "    " 1 0 0 FFFFFF  "H3690"  -1 0 1 ""  1 ""  <> 3690 3690 1 0 3692 0 3690 <> 22.11 <> <> <> 5082 <> <> <> <>
  1843 41 -8.122445 -5.242839 -12.897995 132 " " P "B" 21 0.06000 0.06000 "PRO " " HD3" "    " 1 0 0 FFFFFF  "H3691"  -1 0 1 ""  1 ""  <> 3691 3691 1 0 3693 0 3691 <> 22.11 <> <> <> 5083 <> <> <> <>
  1844 43 -8.885103 -7.371661 -18.254983 132 "A" X "B" 21 0.30000 0.30000 "NMA " " H  " "  g0" 1 0 1 FFFFFF  "H3692"  -1 0 1 ""  1 ""  <> 3692 3692 1 0 3694 0 3692 <> <> <> <> <> <> <> <> <> <>
  1845 25 -7.901739 -7.173706 -18.137530 132 "A" X "B" 43 -0.50000 -0.50000 "NMA " " N  " "  c1" 7 0 1 5757FF  "N3693"  -1 0 1 ""  1 ""  <> 3693 3693 1 0 3695 1 3693 <> <> <> <> <> <> <> <> <> <>
  1846 3 -7.015998 -7.319202 -19.283620 132 "A" X "B" 2 0.02000 0.02000 "NMA " " CA " "  n1" 6 0 1 A0A0A0  "C3694"  -1 0 1 ""  1 ""  <> 3694 3694 1 0 3696 3 3694 <> <> <> <> <> <> <> <> <> <>
  1847 41 -6.438583 -6.410533 -19.461735 132 "A" X "B" 21 0.06000 0.06000 "NMA " "1HA " "    " 1 0 0 FFFFFF  "H3695"  -1 0 1 ""  1 ""  <> 3695 3695 1 0 3697 0 3695 <> <> <> <> <> <> <> <> <> <>
  1848 41 -6.324561 -8.150069 -19.136637 132 "A" X "B" 21 0.06000 0.06000 "NMA " "2HA " "    " 1 0 0 FFFFFF  "H3696"  -1 0 1 ""  1 ""  <> 3696 3696 1 0 3698 0 3696 <> <> <> <> <> <> <> <> <> <>
  1849 41 -7.602929 -7.523028 -20.179116 132 "A" X "B" 21 0.06000 0.06000 "NMA " "3HA " "  n2" 1 0 0 FFFFFF  "H3697"  -1 0 1 ""  1 ""  <> 3697 3697 1 0 3699 0 3697 <> <> <> <> <> <> <> <> <> <>
  1850 32 -2.145218 -18.612256 -2.407526 0 " " G "D" 38 -0.23245 -0.23245 "GLY " " N  " "    " 7 1 0 2E2EFF  "N934"  0 1 9 ""  1 ""  <> 5547 5547 1 0 5550 3 5547 1 27.36 926 0 934 926 <> "CCD mismatch"  <> <>
  1851 3 -1.081986 -19.603700 -2.494990 0 " " G "D" 24 -0.07051 -0.07051 "GLY " " CA " "    " 6 0 0 808080  "C935"  0 1 -14 ""  1 ""  FF962E  5548 5548 1 0 5551 2 5548 1 23.71 927 0 935 927 <> "CCD mismatch"  <> <>
  1852 2 0.143216 -19.182929 -1.694395 0 " " G "D" 24 0.38703 0.38703 "GLY " " C  " "    " 6 0 0 808080  "C936"  0 1 9 ""  1 ""  <> 5549 5549 1 0 5552 0 5549 1 26.31 928 0 936 928 <> "CCD mismatch"  <> <>
  1853 15 0.099827 -18.219106 -0.936616 0 " " G "D" 70 -0.51606 -0.51606 "GLY " " O  " "    " 8 0 0 FF2E2E  "O937"  0 1 9 ""  1 ""  <> 5550 5550 1 0 5553 0 5550 1 20.36 929 0 937 929 <> "CCD mismatch"  <> <>
  1854 44 -3.008968 -18.965713 -2.813298 0 " " G "D" 21 0.31897 0.31897 "GLY " " H1 " "    " 1 0 0 FFFFFF  "H5551"  -1 0 1 ""  1 ""  <> 5551 5551 1 0 5554 0 5551 <> 27.36 <> <> <> 4003 <> <> <> <>
  1855 44 -2.347791 -18.369879 -1.448671 0 " " G "D" 21 0.31897 0.31897 "GLY " " H2 " "    " 1 0 0 FFFFFF  "H5552"  -1 0 1 ""  1 ""  <> 5552 5552 1 0 5555 0 5552 <> 27.36 <> <> <> 4004 <> <> <> <>
  1856 44 -1.891595 -17.755965 -2.892557 0 " " G "D" 21 0.31897 0.31897 "GLY " " H3 " "    " 1 0 0 FFFFFF  "H5553"  -1 0 1 ""  1 ""  <> 5553 5553 1 0 5556 0 5553 <> 27.36 <> <> <> 4005 <> <> <> <>
  1857 41 -0.887637 -19.714435 -3.562412 0 " " G "D" 21 0.11764 0.11764 "GLY " " HA3" "    " 1 0 0 FFFFFF  "H5554"  -1 0 1 ""  1 ""  <> 5554 5554 1 0 5557 0 5554 <> 23.71 <> <> <> 4006 <> <> <> <>
  1858 41 -1.520430 -20.520012 -2.097738 0 " " G "D" 21 0.11764 0.11764 "GLY " " HA2" "    " 1 0 0 FFFFFF  "H5555"  -1 0 1 ""  1 ""  <> 5555 5555 1 0 5558 0 5555 <> 23.71 <> <> <> 4007 <> <> <> <>
  1859 25 1.288560 -19.881143 -1.845081 1 " " P "D" 38 -0.03516 -0.03516 "PRO " " N  " "    " 7 0 0 2E2EFF  "N938"  0 1 9 ""  1 ""  <> 5556 5556 1 0 5559 0 5556 1 21.71 930 0 938 930 <> "CCD mismatch"  <> <>
  1860 3 2.462165 -19.592240 -1.025290 1 " " P "D" 24 -0.03996 -0.03996 "PRO " " CA " "    " 6 0 0 808080  "C939"  0 1 -14 ""  1 ""  FF962E  5557 5557 1 0 5560 1 5557 1 21.1 931 0 939 931 <> "CCD mismatch"  <> <>
  1861 2 3.295791 -18.404992 -1.513545 1 " " P "D" 24 0.50550 0.50550 "PRO " " C  " "    " 6 0 0 808080  "C940"  0 1 9 ""  1 ""  <> 5558 5558 1 0 5561 0 5558 1 25.15 932 0 940 932 <> "CCD mismatch"  <> <>
  1862 15 4.291323 -18.051384 -0.884607 1 " " P "D" 70 -0.52091 -0.52091 "PRO " " O  " "    " 8 0 0 FF2E2E  "O941"  0 1 9 ""  1 ""  <> 5559 5559 1 0 5562 0 5559 1 21.46 933 0 941 933 <> "CCD mismatch"  <> <>
  1863 3 3.234710 -20.903140 -1.117381 1 " " P "D" 24 -0.15278 -0.15278 "PRO " " CB " "    " 6 0 0 808080  "C942"  0 1 9 ""  1 ""  <> 5560 5560 1 0 5563 2 5560 1 20.91 934 0 942 934 <> "CCD mismatch"  <> <>
  1864 3 2.925134 -21.420691 -2.477229 1 " " P "D" 24 -0.12115 -0.12115 "PRO " " CG " "    " 6 0 0 808080  "C943"  0 1 9 ""  1 ""  <> 5561 5561 1 0 5564 2 5561 1 23.42 935 0 943 935 <> "CCD mismatch"  <> <>
  1865 3 1.507045 -20.994555 -2.785053 1 " " P "D" 24 -0.03428 -0.03428 "PRO " " CD " "    " 6 0 0 808080  "C944"  0 1 9 ""  1 ""  <> 5562 5562 1 0 5565 2 5562 1 24.71 936 0 944 936 <> "CCD mismatch"  <> <>
  1866 41 2.191978 -19.406969 0.016317 1 " " P "D" 21 0.07687 0.07687 "PRO " " HA " "    " 1 0 0 FFFFFF  "H5563"  -1 0 1 ""  1 ""  <> 5563 5563 1 0 5567 0 5564 <> 21.1 <> <> <> 4008 <> <> <> <>
  1867 41 2.853351 -21.597376 -0.366960 1 " " P "D" 21 0.11077 0.11077 "PRO " " HB3" "    " 1 0 0 FFFFFF  "H5564"  -1 0 1 ""  1 ""  <> 5564 5564 1 0 5568 0 5565 <> 20.91 <> <> <> 4009 <> <> <> <>
  1868 41 4.306634 -20.801463 -0.942931 1 " " P "D" 21 0.11077 0.11077 "PRO " " HB2" "    " 1 0 0 FFFFFF  "H5565"  -1 0 1 ""  1 ""  <> 5565 5565 1 0 5569 0 5566 <> 20.91 <> <> <> 4010 <> <> <> <>
  1869 41 3.079214 -22.494548 -2.578247 1 " " P "D" 21 0.10126 0.10126 "PRO " " HG3" "    " 1 0 0 FFFFFF  "H5566"  -1 0 1 ""  1 ""  <> 5566 5566 1 0 5570 0 5567 <> 23.42 <> <> <> 4011 <> <> <> <>
  1870 41 3.591269 -20.926882 -3.181479 1 " " P "D" 21 0.10126 0.10126 "PRO " " HG2" "    " 1 0 0 FFFFFF  "H5567"  -1 0 1 ""  1 ""  <> 5567 5567 1 0 5571 0 5568 <> 23.42 <> <> <> 4012 <> <> <> <>
  1871 41 1.378625 -20.694729 -3.825495 1 " " P "D" 21 0.04172 0.04172 "PRO " " HD2" "    " 1 0 0 FFFFFF  "H5568"  -1 0 1 ""  1 ""  <> 5568 5568 1 0 5572 0 5569 <> 24.71 <> <> <> 4013 <> <> <> <>
  1872 41 0.804957 -21.798865 -2.560646 1 " " P "D" 21 0.04172 0.04172 "PRO " " HD3" "    " 1 0 0 FFFFFF  "H5569"  -1 0 1 ""  1 ""  <> 5569 5569 1 0 5573 0 5570 <> 24.71 <> <> <> 4014 <> <> <> <>
  1873 25 2.898366 -17.800261 -2.639693 2 " " G "D" 38 -0.41152 -0.41152 "GLY " " N  " "    " 7 0 0 2E2EFF  "N945"  0 1 9 ""  1 ""  <> 5570 5570 1 0 5576 1 5573 1 17.87 937 0 945 937 <> "CCD mismatch"  <> <>
  1874 3 3.682374 -16.734477 -3.244710 2 " " G "D" 24 -0.00854 -0.00854 "GLY " " CA " "    " 6 0 0 808080  "C946"  0 1 -14 ""  1 ""  FF962E  5571 5571 1 0 5577 2 5574 1 18.56 938 0 946 938 <> "CCD mismatch"  <> <>
  1875 2 4.042831 -17.041892 -4.691624 2 " " G "D" 24 0.50078 0.50078 "GLY " " C  " "    " 6 0 0 808080  "C947"  0 1 9 ""  1 ""  <> 5572 5572 1 0 5578 0 5575 1 15.91 939 0 947 939 <> "CCD mismatch"  <> <>
  1876 15 4.074691 -18.202285 -5.084344 2 " " G "D" 70 -0.53382 -0.53382 "GLY " " O  " "    " 8 0 0 FF2E2E  "O948"  0 1 9 ""  1 ""  <> 5573 5573 1 0 5579 0 5576 1 18.52 940 0 948 940 <> "CCD mismatch"  <> <>
  1877 43 2.042241 -18.065256 -3.114039 2 " " G "D" 21 0.32227 0.32227 "GLY " " H  " "    " 1 0 0 FFFFFF  "H5574"  -1 0 1 ""  1 ""  <> 5574 5574 1 0 5581 0 5578 <> 17.87 <> <> <> 4015 <> <> <> <>
  1878 41 4.623628 -16.568712 -2.727861 2 " " G "D" 21 0.08154 0.08154 "GLY " " HA3" "    " 1 0 0 FFFFFF  "H5575"  -1 0 1 ""  1 ""  <> 5575 5575 1 0 5582 0 5579 <> 18.56 <> <> <> 4016 <> <> <> <>
  1879 41 3.136275 -15.800783 -3.189540 2 " " G "D" 21 0.08154 0.08154 "GLY " " HA2" "    " 1 0 0 FFFFFF  "H5576"  -1 0 1 ""  1 ""  <> 5576 5576 1 0 5583 0 5580 <> 18.56 <> <> <> 4017 <> <> <> <>
  1880 25 4.331738 -16.002030 -5.482438 3 " " S "D" 38 -0.44032 -0.44032 "SER " " N  " "    " 7 0 0 2E2EFF  "N949"  0 1 9 ""  1 ""  <> 5577 5577 1 0 5586 1 5583 1 14.08 941 0 949 941 <> "CCD mismatch"  <> <>
  1881 3 4.473422 -16.195837 -6.916804 3 " " S "D" 24 0.02606 0.02606 "SER " " CA " "    " 6 0 0 808080  "C950"  0 1 -14 ""  1 ""  FF962E  5578 5578 1 0 5587 1 5584 1 13.1 942 0 950 942 <> "CCD mismatch"  <> <>
  1882 2 5.669281 -17.067554 -7.293523 3 " " S "D" 24 0.50642 0.50642 "SER " " C  " "    " 6 0 0 808080  "C951"  0 1 9 ""  1 ""  <> 5579 5579 1 0 5588 0 5585 1 15.43 943 0 951 943 <> "CCD mismatch"  <> <>
  1883 15 5.644610 -17.714954 -8.337180 3 " " S "D" 70 -0.53478 -0.53478 "SER " " O  " "    " 8 0 0 FF2E2E  "O952"  0 1 9 ""  1 ""  <> 5580 5580 1 0 5589 0 5586 1 16.5 944 0 952 944 <> "CCD mismatch"  <> <>
  1884 3 4.561743 -14.864653 -7.656449 3 " " S "D" 24 0.11773 0.11773 "SER " " CB " "    " 6 0 0 808080  "C953"  0 1 9 ""  1 ""  <> 5581 5581 1 0 5590 2 5587 1 13.56 945 0 953 945 <> "CCD mismatch"  <> <>
  1885 16 5.742859 -14.144764 -7.340679 3 " " S "D" 70 -0.67256 -0.67256 "SER " " OG " "    " 8 0 0 FF2E2E  "O954"  0 1 9 "%UT"  13 ""  <> 5582 5582 1 0 5591 1 5588 1 13.12 946 0 954 946 <> "CCD mismatch"  <> <>
  1886 43 4.356312 -15.051847 -5.131562 3 " " S "D" 21 0.32053 0.32053 "SER " " H  " "    " 1 0 0 FFFFFF  "H5583"  -1 0 1 ""  1 ""  <> 5583 5583 1 0 5593 0 5590 <> 14.08 <> <> <> 4018 <> <> <> <>
  1887 41 3.570914 -16.701223 -7.266411 3 " " S "D" 21 0.09497 0.09497 "SER " " HA " "    " 1 0 0 FFFFFF  "H5584"  -1 0 1 ""  1 ""  <> 5584 5584 1 0 5594 0 5591 <> 13.1 <> <> <> 4019 <> <> <> <>
  1888 41 3.758504 -14.208785 -7.360694 3 " " S "D" 21 0.06683 0.06683 "SER " " HB3" "    " 1 0 0 FFFFFF  "H5585"  -1 0 1 ""  1 ""  <> 5585 5585 1 0 5595 0 5592 <> 13.56 <> <> <> 4020 <> <> <> <>
  1889 41 4.492158 -15.011684 -8.729791 3 " " S "D" 21 0.06683 0.06683 "SER " " HB2" "    " 1 0 0 FFFFFF  "H5586"  -1 0 1 ""  1 ""  <> 5586 5586 1 0 5596 0 5593 <> 13.56 <> <> <> 4021 <> <> <> <>
  1890 42 5.599755 -13.686864 -6.496205 3 " " S "D" 21 0.43698 0.43698 "SER " " HG " "    " 1 0 0 FFFFFF  "H5587"  -1 0 1 ""  1 ""  <> 5587 5587 1 0 5597 0 5594 <> 13.12 <> <> <> 4022 <> <> <> <>
  1891 25 6.708805 -17.037258 -6.454572 4 " " M "D" 38 -0.41641 -0.41641 "MET " " N  " "    " 7 0 0 2E2EFF  "N955"  0 1 9 ""  1 ""  <> 5588 5588 1 0 5600 1 5597 1 11.61 947 0 955 947 <> "CCD mismatch"  <> <>
  1892 3 7.976310 -17.691687 -6.756581 4 " " M "D" 24 0.02743 0.02743 "MET " " CA " "    " 6 0 0 808080  "C956"  0 1 -14 ""  1 ""  FF962E  5589 5589 1 0 5601 1 5598 1 12.15 948 0 956 948 <> "CCD mismatch"  <> <>
  1893 2 8.350131 -18.639593 -5.618224 4 " " M "D" 24 0.50021 0.50021 "MET " " C  " "    " 6 0 0 808080  "C957"  0 1 9 ""  1 ""  <> 5590 5590 1 0 5602 0 5599 1 20.71 949 0 957 949 <> "CCD mismatch"  <> <>
  1894 15 9.524649 -18.910092 -5.366261 4 " " M "D" 70 -0.53131 -0.53131 "MET " " O  " "    " 8 0 0 FF2E2E  "O958"  0 1 9 ""  1 ""  <> 5591 5591 1 0 5603 0 5600 1 16.87 950 0 958 950 <> "CCD mismatch"  <> <>
  1895 3 9.036421 -16.601714 -6.978805 4 " " M "D" 24 -0.13489 -0.13489 "MET " " CB " "    " 6 0 0 808080  "C959"  0 1 9 ""  1 ""  <> 5592 5592 1 0 5604 2 5601 1 13.95 951 0 959 951 <> "CCD mismatch"  <> <>
  1896 3 8.855571 -15.923414 -8.288103 4 " " M "D" 24 -0.09517 -0.09517 "MET " " CG " "    " 6 0 0 808080  "C960"  0 1 9 ""  1 ""  <> 5593 5593 1 0 5605 2 5602 1 13.07 952 0 960 952 <> "CCD mismatch"  <> <>
  1897 49 9.913617 -14.503159 -8.543195 4 " " M "D" 143 -0.24137 -0.24137 "MET " " SD " "    " 16 0 0 FFFF6B  "S961"  0 1 9 ""  1 ""  <> 5594 5594 1 0 5606 0 5603 1 16.04 953 0 961 953 <> "CCD mismatch"  <> <>
  1898 3 9.107720 -13.321959 -7.475401 4 " " M "D" 24 -0.13306 -0.13306 "MET " " CE " "    " 6 0 0 808080  "C962"  0 1 9 ""  1 ""  <> 5595 5595 1 0 5607 3 5604 1 11.66 954 0 962 954 <> "CCD mismatch"  <> <>
  1899 43 6.675451 -16.469437 -5.617554 4 " " M "D" 21 0.31977 0.31977 "MET " " H  " "    " 1 0 0 FFFFFF  "H5596"  -1 0 1 ""  1 ""  <> 5596 5596 1 0 5609 0 5606 <> 11.61 <> <> <> 4023 <> <> <> <>
  1900 41 7.922522 -18.318069 -7.649342 4 " " M "D" 21 0.08496 0.08496 "MET " " HA " "    " 1 0 0 FFFFFF  "H5597"  -1 0 1 ""  1 ""  <> 5597 5597 1 0 5610 0 5607 <> 12.15 <> <> <> 4024 <> <> <> <>
  1901 41 10.035894 -17.035436 -6.980973 4 " " M "D" 21 0.09444 0.09444 "MET " " HB3" "    " 1 0 0 FFFFFF  "H5598"  -1 0 1 ""  1 ""  <> 5598 5598 1 0 5611 0 5608 <> 13.95 <> <> <> 4025 <> <> <> <>
  1902 41 9.027392 -15.891288 -6.154391 4 " " M "D" 21 0.09444 0.09444 "MET " " HB2" "    " 1 0 0 FFFFFF  "H5599"  -1 0 1 ""  1 ""  <> 5599 5599 1 0 5612 0 5609 <> 13.95 <> <> <> 4026 <> <> <> <>
  1903 41 7.830788 -15.581071 -8.417795 4 " " M "D" 21 0.08580 0.08580 "MET " " HG3" "    " 1 0 0 FFFFFF  "H5600"  -1 0 1 ""  1 ""  <> 5600 5600 1 0 5613 0 5610 <> 13.07 <> <> <> 4027 <> <> <> <>
  1904 41 9.038352 -16.630551 -9.095760 4 " " M "D" 21 0.08580 0.08580 "MET " " HG2" "    " 1 0 0 FFFFFF  "H5601"  -1 0 1 ""  1 ""  <> 5601 5601 1 0 5614 0 5611 <> 13.07 <> <> <> 4028 <> <> <> <>
  1905 41 9.721006 -12.427071 -7.389612 4 " " M "D" 21 0.09102 0.09102 "MET " " HE1" "    " 1 0 0 FFFFFF  "H5602"  -1 0 1 ""  1 ""  <> 5602 5602 1 0 5615 0 5612 <> 11.66 <> <> <> 4029 <> <> <> <>
  1906 41 8.145755 -13.036898 -7.898063 4 " " M "D" 21 0.09102 0.09102 "MET " " HE2" "    " 1 0 0 FFFFFF  "H5603"  -1 0 1 ""  1 ""  <> 5603 5603 1 0 5616 0 5613 <> 11.66 <> <> <> 4030 <> <> <> <>
  1907 41 8.934197 -13.718215 -6.479151 4 " " M "D" 21 0.09102 0.09102 "MET " " HE3" "    " 1 0 0 FFFFFF  "H5604"  -1 0 1 ""  1 ""  <> 5604 5604 1 0 5617 0 5614 <> 11.66 <> <> <> 4031 <> <> <> <>
  1908 25 7.321229 -19.130974 -4.920418 5 " " T "D" 38 -0.42743 -0.42743 "THR " " N  " "    " 7 0 0 2E2EFF  "N963"  0 1 9 ""  1 ""  <> 5605 5605 1 0 5620 1 5617 1 20.66 955 0 963 955 <> "CCD mismatch"  <> <>
  1909 3 7.490548 -20.027783 -3.787057 5 " " T "D" 24 0.01332 0.01332 "THR " " CA " "    " 6 0 0 808080  "C964"  0 1 -14 ""  1 ""  FF962E  5606 5606 1 0 5621 1 5618 1 22.48 956 0 964 956 <> "CCD mismatch"  <> <>
  1910 2 6.681319 -21.278769 -4.114599 5 " " T "D" 24 0.51140 0.51140 "THR " " C  " "    " 6 0 0 808080  "C965"  0 1 9 ""  1 ""  <> 5607 5607 1 0 5622 0 5619 1 25.15 957 0 965 957 <> "CCD mismatch"  <> <>
  1911 15 5.601033 -21.171217 -4.695028 5 " " T "D" 70 -0.52999 -0.52999 "THR " " O  " "    " 8 0 0 FF2E2E  "O966"  0 1 9 ""  1 ""  <> 5608 5608 1 0 5623 0 5620 1 23.6 958 0 966 958 <> "CCD mismatch"  <> <>
  1912 3 7.057359 -19.346978 -2.479679 5 " " T "D" 24 0.15776 0.15776 "THR " " CB " "    " 6 0 0 808080  "C967"  0 1 9 ""  1 ""  <> 5609 5609 1 0 5624 1 5621 1 22.26 959 0 967 959 <> "CCD mismatch"  <> <>
  1913 3 7.311411 -20.219962 -1.250785 5 " " T "D" 24 -0.18429 -0.18429 "THR " " CG2" "    " 6 0 0 808080  "C968"  0 1 9 ""  1 ""  <> 5610 5610 1 0 5625 3 5622 1 23.6 960 0 968 960 <> "CCD mismatch"  <> <>
  1914 16 7.769880 -18.109440 -2.346720 5 " " T "D" 70 -0.67105 -0.67105 "THR " " OG1" "    " 8 0 0 FF2E2E  "O969"  0 1 9 "%UT"  13 ""  <> 5611 5611 1 0 5626 1 5623 1 22.97 961 0 969 961 <> "CCD mismatch"  <> <>
  1915 43 6.372531 -18.881828 -5.163409 5 " " T "D" 21 0.32096 0.32096 "THR " " H  " "    " 1 0 0 FFFFFF  "H5612"  -1 0 1 ""  1 ""  <> 5612 5612 1 0 5628 0 5625 <> 20.66 <> <> <> 4032 <> <> <> <>
  1916 41 8.532100 -20.337471 -3.677498 5 " " T "D" 21 0.08125 0.08125 "THR " " HA " "    " 1 0 0 FFFFFF  "H5613"  -1 0 1 ""  1 ""  <> 5613 5613 1 0 5629 0 5626 <> 22.48 <> <> <> 4033 <> <> <> <>
  1917 41 5.995916 -19.108929 -2.538439 5 " " T "D" 21 0.06603 0.06603 "THR " " HB " "    " 1 0 0 FFFFFF  "H5614"  -1 0 1 ""  1 ""  <> 5614 5614 1 0 5630 0 5627 <> 22.26 <> <> <> 4034 <> <> <> <>
  1918 41 7.045504 -19.687668 -0.336973 5 " " T "D" 21 0.07794 0.07794 "THR " "HG21" "    " 1 0 0 FFFFFF  "H5615"  -1 0 1 ""  1 ""  <> 5615 5615 1 0 5631 0 5628 <> 23.6 <> <> <> 4035 <> <> <> <>
  1919 41 6.716363 -21.132319 -1.267944 5 " " T "D" 21 0.07794 0.07794 "THR " "HG22" "    " 1 0 0 FFFFFF  "H5616"  -1 0 1 ""  1 ""  <> 5616 5616 1 0 5632 0 5629 <> 23.6 <> <> <> 4036 <> <> <> <>
  1920 41 8.360951 -20.505758 -1.174028 5 " " T "D" 21 0.07794 0.07794 "THR " "HG23" "    " 1 0 0 FFFFFF  "H5617"  -1 0 1 ""  1 ""  <> 5617 5617 1 0 5633 0 5630 <> 23.6 <> <> <> 4037 <> <> <> <>
  1921 42 7.578512 -17.746253 -1.477195 5 " " T "D" 21 0.43020 0.43020 "THR " " HG1" "    " 1 0 0 FFFFFF  "H5618"  -1 0 1 ""  1 ""  <> 5618 5618 1 0 5634 0 5631 <> 22.97 <> <> <> 4038 <> <> <> <>
  1922 25 7.194766 -22.442388 -3.712494 6 " " T "D" 38 -0.44770 -0.44770 "THR " " N  " "    " 7 0 0 2E2EFF  "N970"  0 1 9 ""  1 ""  <> 5619 5619 1 0 5637 1 5634 1 28.78 962 0 970 962 <> "CCD mismatch"  <> <>
  1923 3 6.461922 -23.717845 -3.927806 6 " " T "D" 24 0.06199 0.06199 "THR " " CA " "    " 6 0 0 808080  "C971"  0 1 -14 ""  1 ""  FF962E  5620 5620 1 0 5638 1 5635 1 27.67 963 0 971 963 <> "CCD mismatch"  <> <>
  1924 2 5.644690 -24.055461 -2.674342 6 " " T "D" 24 0.31122 0.31122 "THR " " C  " "    " 6 0 0 808080  "C972"  0 1 9 ""  1 ""  <> 5621 5621 1 0 5639 1 5636 1 33.66 964 0 972 964 <> "CCD mismatch"  <> <>
  1925 15 6.205479 -23.904651 -1.574921 6 " " T "D" 70 -0.42236 -0.42236 "THR " " O  " "    " 8 0 0 FF2E2E  "O973"  0 1 9 ""  1 ""  <> 5622 5622 1 0 5640 0 5637 1 37.95 965 0 973 965 <> "CCD mismatch"  <> <>
  1926 3 7.432770 -24.853405 -4.263502 6 " " T "D" 24 0.16932 0.16932 "THR " " CB " "    " 6 0 0 808080  "C974"  0 1 9 ""  1 ""  <> 5623 5623 1 0 5641 1 5638 1 32.02 966 0 974 966 <> "CCD mismatch"  <> <>
  1927 3 8.186693 -24.614338 -5.551349 6 " " T "D" 24 -0.19288 -0.19288 "THR " " CG2" "    " 6 0 0 808080  "C975"  0 1 9 ""  1 ""  <> 5624 5624 1 0 5642 3 5639 1 39.68 967 0 975 967 <> "CCD mismatch"  <> <>
  1928 16 8.349152 -24.964477 -3.176266 6 " " T "D" 70 -0.64410 -0.64410 "THR " " OG1" "    " 8 0 0 FF2E2E  "O976"  0 1 9 "%UT"  13 ""  <> 5625 5625 1 0 5643 1 5640 1 38.87 968 0 976 968 <> "CCD mismatch"  <> <>
  1929 43 8.087534 -22.495355 -3.241932 6 " " T "D" 21 0.30671 0.30671 "THR " " H  " "    " 1 0 0 FFFFFF  "H5626"  -1 0 1 ""  1 ""  <> 5626 5626 1 0 5645 0 5642 <> 28.78 <> <> <> 4039 <> <> <> <>
  1930 41 5.764150 -23.643040 -4.765560 6 " " T "D" 21 0.11087 0.11087 "THR " " HA " "    " 1 0 0 FFFFFF  "H5627"  -1 0 1 ""  1 ""  <> 5627 5627 1 0 5646 0 5643 <> 27.67 <> <> <> 4040 <> <> <> <>
  1931 41 4.632929 -24.437436 -2.809404 6 " " T "D" 21 0.06251 0.06251 "THR " " HXT" "    " 1 0 0 FFFFFF  "H5628"  -1 0 1 ""  1 ""  <> 5628 5628 1 0 5647 0 5644 <> 33.66 <> <> <> 4041 <> <> <> <>
  1932 41 6.894612 -25.799425 -4.351467 6 " " T "D" 21 0.05276 0.05276 "THR " " HB " "    " 1 0 0 FFFFFF  "H5629"  -1 0 1 ""  1 ""  <> 5629 5629 1 0 5648 0 5645 <> 32.02 <> <> <> 4042 <> <> <> <>
  1933 41 8.851897 -25.449409 -5.772603 6 " " T "D" 21 0.07452 0.07452 "THR " "HG21" "    " 1 0 0 FFFFFF  "H5630"  -1 0 1 ""  1 ""  <> 5630 5630 1 0 5649 0 5646 <> 39.68 <> <> <> 4043 <> <> <> <>
  1934 41 7.502214 -24.509345 -6.393692 6 " " T "D" 21 0.07452 0.07452 "THR " "HG22" "    " 1 0 0 FFFFFF  "H5631"  -1 0 1 ""  1 ""  <> 5631 5631 1 0 5650 0 5647 <> 39.68 <> <> <> 4044 <> <> <> <>
  1935 41 8.798504 -23.712693 -5.506627 6 " " T "D" 21 0.07452 0.07452 "THR " "HG23" "    " 1 0 0 FFFFFF  "H5632"  -1 0 1 ""  1 ""  <> 5632 5632 1 0 5651 0 5648 <> 39.68 <> <> <> 4045 <> <> <> <>
  1936 42 7.851102 -25.124759 -2.369595 6 " " T "D" 21 0.42563 0.42563 "THR " " HG1" "    " 1 0 0 FFFFFF  "H5633"  -1 0 1 ""  1 ""  <> 5633 5633 1 0 5652 0 5649 <> 38.87 <> <> <> 4046 <> <> <> <>
  1937 151 14.748192 -2.914439 0.064115 1 " " X " " 20 -1.00000 -1.00000 "CL  " "CL  " "    " 17 -1 1 9F5F9F  "1"  -1 0 1 ""  1 ""  <> <> <> <> <> <> 0 <> <> <> <> <> <> <> <> <> <> <>
[truncated: 7,994,114 more chars]
