# Supplementary material for: An adaptive peptide-binding site in ubiquitin receptor hRpn13 revealed by structural studies
Source: Nat Commun. 2025 Jul 1;16:5669. doi: 10.1038/s41467-025-60843-w (PMC12218921; doi:10.1038/s41467-025-60843-w)
Supplement: Supplementary file 11 — Supplementary Data 9 [file 41467_2025_60843_MOESM11_ESM.zip › Pru-B/Final_Coordinates/Pru_N_term_Monomer_1_ENT_-_Frame_1001.pdb]

TITLE     Pru_N_term_Monomer_1_ENT - Frame 1001
REMARK   4      COMPLIES WITH FORMAT V. 3.0, 1-DEC-2006
REMARK 888
REMARK 888 WRITTEN BY MAESTRO (A PRODUCT OF SCHRODINGER, LLC)
SEQRES   1 B  114  ACE LYS TYR LEU VAL GLU PHE ARG ALA GLY LYS MET SER
SEQRES   2 B  114  LEU LYS GLY THR THR VAL THR PRO ASP LYS ARG LYS GLY
SEQRES   3 B  114  LEU VAL TYR ILE GLN GLN THR ASP ASP SER LEU ILE HIS
SEQRES   4 B  114  PHE CYS TRP LYS ASP ARG THR SER GLY ASN VAL GLU ASP
SEQRES   5 B  114  ASP LEU ILE ILE PHE PRO ASP ASP CYS GLU PHE LYS ARG
SEQRES   6 B  114  VAL PRO GLN CYS PRO SER GLY ARG VAL TYR VAL LEU LYS
SEQRES   7 B  114  PHE LYS ALA GLY SER LYS ARG LEU PHE PHE TRP MET GLN
SEQRES   8 B  114  GLU PRO LYS THR ASP GLN ASP GLU GLU HIS CYS ARG LYS
SEQRES   9 B  114  VAL ASN GLU TYR LEU ASN ASN PRO PRO NMA
SEQRES   1 D    7  GLY PRO GLY SER MET THR THR
HELIX    1   1 ASP B  117  ASP B  117  1
HELIX    2   2 GLU B  118  GLU B  118  1
HELIX    3   3 GLU B  119  GLU B  119  1
HELIX    4   4 HIS B  120  HIS B  120  1
HELIX    5   5 CYS B  121  CYS B  121  1
HELIX    6   6 ARG B  122  ARG B  122  1
HELIX    7   7 LYS B  123  LYS B  123  1
HELIX    8   8 VAL B  124  VAL B  124  1
HELIX    9   9 ASN B  125  ASN B  125  1
HELIX   10  10 GLU B  126  GLU B  126  1
HELIX   11  11 TYR B  127  TYR B  127  1
HELIX   12  12 LEU B  128  LEU B  128  1
HELIX   13  13 ASN B  129  ASN B  129  1
TURN     1   1 LYS B  21  LYS B  21
TURN     2   2 GLY B  35  GLY B  35
TURN     3   3 THR B  36  THR B  36
TURN     4   4 PRO B  40  PRO B  40
TURN     5   5 ASP B  41  ASP B  41
TURN     6   6 LYS B  42  LYS B  42
TURN     7   7 ARG B  43  ARG B  43
TURN     8   8 LYS B  44  LYS B  44
TURN     9   9 THR B  52  THR B  52
TURN    10  10 ASP B  53  ASP B  53
TURN    11  11 ASP B  54  ASP B  54
TURN    12  12 SER B  55  SER B  55
TURN    13  13 LEU B  56  LEU B  56
TURN    14  14 ARG B  64  ARG B  64
TURN    15  15 THR B  65  THR B  65
TURN    16  16 SER B  66  SER B  66
TURN    17  17 GLY B  67  GLY B  67
TURN    18  18 ASN B  68  ASN B  68
TURN    19  19 ILE B  75  ILE B  75
TURN    20  20 PHE B  76  PHE B  76
TURN    21  21 PRO B  77  PRO B  77
TURN    22  22 ASP B  78  ASP B  78
TURN    23  23 ASP B  79  ASP B  79
TURN    24  24 VAL B  85  VAL B  85
TURN    25  25 PRO B  86  PRO B  86
TURN    26  26 GLN B  87  GLN B  87
TURN    27  27 CYS B  88  CYS B  88
TURN    28  28 PRO B  89  PRO B  89
TURN    29  29 SER B  90  SER B  90
TURN    30  30 GLY B  91  GLY B  91
TURN    31  31 ARG B  92  ARG B  92
TURN    32  32 LYS B  99  LYS B  99
TURN    33  33 ALA B 100  ALA B 100
TURN    34  34 GLY B 101  GLY B 101
TURN    35  35 SER B 102  SER B 102
TURN    36  36 LYS B 103  LYS B 103
TURN    37  37 GLN B 110  GLN B 110
TURN    38  38 GLU B 111  GLU B 111
TURN    39  39 PRO B 112  PRO B 112
TURN    40  40 LYS B 113  LYS B 113
TURN    41  41 THR B 114  THR B 114
TURN    42  42 ASP B 115  ASP B 115
TURN    43  43 GLN B 116  GLN B 116
TURN    44  44 ASN B 130  ASN B 130
TURN    45  45 PRO B 131  PRO B 131
TURN    46  46 PRO B 132  PRO B 132
TURN    47  47 GLY D   0  GLY D   0
TURN    48  48 PRO D   1  PRO D   1
TURN    49  49 GLY D   2  GLY D   2
TURN    50  50 SER D   3  SER D   3
TURN    51  51 MET D   4  MET D   4
TURN    52  52 THR D   5  THR D   5
TURN    53  53 THR D   6  THR D   6
SHEET    1   1 1 TYR B  22  TYR B  22  0
SHEET    1   2 1 LEU B  23  LEU B  23  0
SHEET    1   3 1 VAL B  24  VAL B  24  0
SHEET    1   4 1 GLU B  25  GLU B  25  0
SHEET    1   5 1 PHE B  26  PHE B  26  0
SHEET    1   6 1 ARG B  27  ARG B  27  0
SHEET    1   7 1 ALA B  28  ALA B  28  0
SHEET    1   8 1 GLY B  29  GLY B  29  0
SHEET    1   9 1 LYS B  30  LYS B  30  0
SHEET    1  10 1 MET B  31  MET B  31  0
SHEET    1  11 1 SER B  32  SER B  32  0
SHEET    1  12 1 LEU B  33  LEU B  33  0
SHEET    1  13 1 LYS B  34  LYS B  34  0
SHEET    1  14 1 THR B  37  THR B  37  0
SHEET    1  15 1 VAL B  38  VAL B  38  0
SHEET    1  16 1 THR B  39  THR B  39  0
SHEET    1  17 1 GLY B  45  GLY B  45  0
SHEET    1  18 1 LEU B  46  LEU B  46  0
SHEET    1  19 1 VAL B  47  VAL B  47  0
SHEET    1  20 1 TYR B  48  TYR B  48  0
SHEET    1  21 1 ILE B  49  ILE B  49  0
SHEET    1  22 1 GLN B  50  GLN B  50  0
SHEET    1  23 1 GLN B  51  GLN B  51  0
SHEET    1  24 1 ILE B  57  ILE B  57  0
SHEET    1  25 1 HIS B  58  HIS B  58  0
SHEET    1  26 1 PHE B  59  PHE B  59  0
SHEET    1  27 1 CYS B  60  CYS B  60  0
SHEET    1  28 1 TRP B  61  TRP B  61  0
SHEET    1  29 1 LYS B  62  LYS B  62  0
SHEET    1  30 1 ASP B  63  ASP B  63  0
SHEET    1  31 1 VAL B  69  VAL B  69  0
SHEET    1  32 1 GLU B  70  GLU B  70  0
SHEET    1  33 1 ASP B  71  ASP B  71  0
SHEET    1  34 1 ASP B  72  ASP B  72  0
SHEET    1  35 1 LEU B  73  LEU B  73  0
SHEET    1  36 1 ILE B  74  ILE B  74  0
SHEET    1  37 1 CYS B  80  CYS B  80  0
SHEET    1  38 1 GLU B  81  GLU B  81  0
SHEET    1  39 1 PHE B  82  PHE B  82  0
SHEET    1  40 1 LYS B  83  LYS B  83  0
SHEET    1  41 1 ARG B  84  ARG B  84  0
SHEET    1  42 1 VAL B  93  VAL B  93  0
SHEET    1  43 1 TYR B  94  TYR B  94  0
SHEET    1  44 1 VAL B  95  VAL B  95  0
SHEET    1  45 1 LEU B  96  LEU B  96  0
SHEET    1  46 1 LYS B  97  LYS B  97  0
SHEET    1  47 1 PHE B  98  PHE B  98  0
SHEET    1  48 1 ARG B 104  ARG B 104  0
SHEET    1  49 1 LEU B 105  LEU B 105  0
SHEET    1  50 1 PHE B 106  PHE B 106  0
SHEET    1  51 1 PHE B 107  PHE B 107  0
SHEET    1  52 1 TRP B 108  TRP B 108  0
SHEET    1  53 1 MET B 109  MET B 109  0
CRYST1   65.339   65.339   65.339  60.00  60.00  60.00 P 1           1
ATOM      1  CH3 ACE B  20       4.273   4.189 -16.396  1.00  0.00           C  
ATOM      2  C   ACE B  20       2.935   4.888 -16.415  1.00  0.00           C  
ATOM      3  O   ACE B  20       2.697   6.075 -16.300  1.00  0.00           O  
ATOM      4 1H   ACE B  20       4.428   3.655 -17.334  1.00  0.00           H  
ATOM      5 2H   ACE B  20       5.174   4.798 -16.320  1.00  0.00           H  
ATOM      6 3H   ACE B  20       4.274   3.477 -15.571  1.00  0.00           H  
ATOM      7  N   LYS B  21       1.895   4.052 -16.511  1.00 50.58      D000 N  
ATOM      8  CA  LYS B  21       0.452   4.411 -16.463  1.00 34.33      D000 C  
ATOM      9  C   LYS B  21       0.066   3.955 -15.088  1.00 34.38      D000 C  
ATOM     10  O   LYS B  21       0.155   2.784 -14.650  1.00 25.10      D000 O  
ATOM     11  CB  LYS B  21      -0.321   3.607 -17.579  1.00 32.74      D000 C  
ATOM     12  CG  LYS B  21       0.099   4.064 -18.982  1.00 41.67      D000 C  
ATOM     13  CD  LYS B  21      -0.373   3.076 -20.033  1.00 46.26      D000 C  
ATOM     14  CE  LYS B  21      -0.000   3.309 -21.504  1.00 39.34      D000 C  
ATOM     15  NZ  LYS B  21       1.384   3.531 -21.798  1.00 53.68      D000 N1+
ATOM     16  H2  LYS B  21       2.031   3.051 -16.545  1.00 50.58           H  
ATOM     17  HA  LYS B  21       0.357   5.470 -16.705  1.00 34.33           H  
ATOM     18  HB3 LYS B  21      -1.336   3.969 -17.415  1.00 32.74           H  
ATOM     19  HB2 LYS B  21      -0.330   2.524 -17.455  1.00 32.74           H  
ATOM     20  HG3 LYS B  21       1.186   3.998 -18.928  1.00 41.67           H  
ATOM     21  HG2 LYS B  21      -0.178   5.074 -19.287  1.00 41.67           H  
ATOM     22  HD3 LYS B  21      -1.461   3.115 -19.992  1.00 46.26           H  
ATOM     23  HD2 LYS B  21      -0.103   2.090 -19.653  1.00 46.26           H  
ATOM     24  HE3 LYS B  21      -0.578   4.142 -21.903  1.00 39.34           H  
ATOM     25  HE2 LYS B  21      -0.283   2.450 -22.112  1.00 39.34           H  
ATOM     26  HZ1 LYS B  21       1.976   2.885 -21.296  1.00 53.68           H  
ATOM     27  HZ2 LYS B  21       1.469   3.381 -22.793  1.00 53.68           H  
ATOM     28  HZ3 LYS B  21       1.691   4.454 -21.526  1.00 53.68           H  
ATOM     29  N   TYR B  22      -0.410   4.948 -14.422  1.00 26.63      D000 N  
ATOM     30  CA  TYR B  22      -0.769   4.989 -13.022  1.00 22.80      D000 C  
ATOM     31  C   TYR B  22      -2.135   4.319 -12.921  1.00 21.58      D000 C  
ATOM     32  O   TYR B  22      -3.141   4.919 -13.277  1.00 23.57      D000 O  
ATOM     33  CB  TYR B  22      -0.663   6.456 -12.324  1.00 24.66      D000 C  
ATOM     34  CG  TYR B  22       0.676   7.160 -12.345  1.00 36.06      D000 C  
ATOM     35  CD1 TYR B  22       1.919   6.638 -12.922  1.00 30.08      D000 C  
ATOM     36  CD2 TYR B  22       0.697   8.398 -11.749  1.00 36.98      D000 C  
ATOM     37  CE1 TYR B  22       3.154   7.324 -12.729  1.00 33.68      D000 C  
ATOM     38  CE2 TYR B  22       1.883   9.143 -11.668  1.00 35.55      D000 C  
ATOM     39  CZ  TYR B  22       3.096   8.567 -12.124  1.00 35.99      D000 C  
ATOM     40  OH  TYR B  22       4.226   9.293 -12.019  1.00 38.43      D000 O  
ATOM     41  H   TYR B  22      -0.504   5.838 -14.889  1.00 26.63           H  
ATOM     42  HA  TYR B  22      -0.044   4.403 -12.457  1.00 22.80           H  
ATOM     43  HB3 TYR B  22      -0.947   6.410 -11.273  1.00 24.66           H  
ATOM     44  HB2 TYR B  22      -1.337   7.080 -12.911  1.00 24.66           H  
ATOM     45  HD1 TYR B  22       1.910   5.676 -13.413  1.00 30.08           H  
ATOM     46  HD2 TYR B  22      -0.222   8.909 -11.504  1.00 36.98           H  
ATOM     47  HE1 TYR B  22       4.107   6.960 -13.086  1.00 33.68           H  
ATOM     48  HE2 TYR B  22       1.790  10.103 -11.181  1.00 35.55           H  
ATOM     49  HH  TYR B  22       4.790   9.014 -12.744  1.00 38.43           H  
ATOM     50  N   LEU B  23      -2.159   3.062 -12.487  1.00 14.12      D000 N  
ATOM     51  CA  LEU B  23      -3.359   2.159 -12.312  1.00 13.37      D000 C  
ATOM     52  C   LEU B  23      -4.332   2.689 -11.298  1.00 15.60      D000 C  
ATOM     53  O   LEU B  23      -5.520   2.707 -11.596  1.00 15.56      D000 O  
ATOM     54  CB  LEU B  23      -2.827   0.826 -11.808  1.00 14.43      D000 C  
ATOM     55  CG  LEU B  23      -1.804   0.119 -12.743  1.00 17.96      D000 C  
ATOM     56  CD1 LEU B  23      -0.987  -0.900 -11.914  1.00 18.01      D000 C  
ATOM     57  CD2 LEU B  23      -2.559  -0.400 -13.977  1.00 21.49      D000 C  
ATOM     58  H   LEU B  23      -1.275   2.741 -12.118  1.00 14.12           H  
ATOM     59  HA  LEU B  23      -3.979   2.116 -13.208  1.00 13.37           H  
ATOM     60  HB3 LEU B  23      -3.622   0.111 -11.596  1.00 14.43           H  
ATOM     61  HB2 LEU B  23      -2.204   0.941 -10.921  1.00 14.43           H  
ATOM     62  HG  LEU B  23      -1.176   0.902 -13.167  1.00 17.96           H  
ATOM     63 HD11 LEU B  23      -1.277  -1.932 -12.111  1.00 18.01           H  
ATOM     64 HD12 LEU B  23       0.072  -0.728 -12.106  1.00 18.01           H  
ATOM     65 HD13 LEU B  23      -1.169  -0.831 -10.841  1.00 18.01           H  
ATOM     66 HD21 LEU B  23      -3.610  -0.595 -13.761  1.00 21.49           H  
ATOM     67 HD22 LEU B  23      -2.699   0.385 -14.721  1.00 21.49           H  
ATOM     68 HD23 LEU B  23      -2.105  -1.241 -14.501  1.00 21.49           H  
ATOM     69  N   VAL B  24      -3.778   3.343 -10.236  1.00 11.33      D000 N  
ATOM     70  CA  VAL B  24      -4.599   3.786  -9.104  1.00 10.41      D000 C  
ATOM     71  C   VAL B  24      -3.629   4.664  -8.229  1.00 12.08      D000 C  
ATOM     72  O   VAL B  24      -2.388   4.472  -8.365  1.00 11.44      D000 O  
ATOM     73  CB  VAL B  24      -5.073   2.628  -8.188  1.00 12.37      D000 C  
ATOM     74  CG1 VAL B  24      -3.968   1.600  -7.875  1.00 14.96      D000 C  
ATOM     75  CG2 VAL B  24      -5.795   3.064  -6.864  1.00 16.44      D000 C  
ATOM     76  H   VAL B  24      -2.776   3.403 -10.121  1.00 11.33           H  
ATOM     77  HA  VAL B  24      -5.444   4.379  -9.454  1.00 10.41           H  
ATOM     78  HB  VAL B  24      -5.819   2.047  -8.730  1.00 12.37           H  
ATOM     79 HG11 VAL B  24      -4.329   1.022  -7.024  1.00 14.96           H  
ATOM     80 HG12 VAL B  24      -3.768   0.984  -8.752  1.00 14.96           H  
ATOM     81 HG13 VAL B  24      -3.020   1.950  -7.468  1.00 14.96           H  
ATOM     82 HG21 VAL B  24      -4.976   3.124  -6.148  1.00 16.44           H  
ATOM     83 HG22 VAL B  24      -6.222   4.067  -6.849  1.00 16.44           H  
ATOM     84 HG23 VAL B  24      -6.498   2.353  -6.431  1.00 16.44           H  
ATOM     85  N   GLU B  25      -4.144   5.641  -7.503  1.00 12.54      D000 N  
ATOM     86  CA  GLU B  25      -3.433   6.667  -6.687  1.00 11.61      D000 C  
ATOM     87  C   GLU B  25      -4.238   6.994  -5.379  1.00 12.81      D000 C  
ATOM     88  O   GLU B  25      -5.474   7.201  -5.482  1.00 14.69      D000 O  
ATOM     89  CB  GLU B  25      -3.257   7.884  -7.534  1.00 15.94      D000 C  
ATOM     90  CG  GLU B  25      -2.776   7.745  -8.980  1.00 21.86      D000 C  
ATOM     91  CD  GLU B  25      -2.843   8.986  -9.811  1.00 34.88      D000 C  
ATOM     92  OE1 GLU B  25      -2.971  10.115  -9.243  1.00 35.13      D000 O  
ATOM     93  OE2 GLU B  25      -2.872   8.907 -11.053  1.00 36.26      D000 O1-
ATOM     94  H   GLU B  25      -5.142   5.795  -7.500  1.00 12.54           H  
ATOM     95  HA  GLU B  25      -2.436   6.334  -6.400  1.00 11.61           H  
ATOM     96  HB3 GLU B  25      -2.613   8.644  -7.093  1.00 15.94           H  
ATOM     97  HB2 GLU B  25      -4.171   8.473  -7.452  1.00 15.94           H  
ATOM     98  HG3 GLU B  25      -3.465   7.088  -9.510  1.00 21.86           H  
ATOM     99  HG2 GLU B  25      -1.738   7.414  -8.948  1.00 21.86           H  
ATOM    100  N   PHE B  26      -3.599   6.916  -4.184  1.00  9.11      D000 N  
ATOM    101  CA  PHE B  26      -4.251   7.147  -2.930  1.00 11.34      D000 C  
ATOM    102  C   PHE B  26      -3.257   7.756  -1.927  1.00 11.64      D000 C  
ATOM    103  O   PHE B  26      -2.096   7.304  -1.760  1.00 10.09      D000 O  
ATOM    104  CB  PHE B  26      -4.981   5.835  -2.427  1.00 12.10      D000 C  
ATOM    105  CG  PHE B  26      -4.157   4.676  -1.983  1.00  9.89      D000 C  
ATOM    106  CD1 PHE B  26      -3.597   4.652  -0.717  1.00 10.89      D000 C  
ATOM    107  CD2 PHE B  26      -3.953   3.657  -2.874  1.00 10.50      D000 C  
ATOM    108  CE1 PHE B  26      -2.752   3.596  -0.404  1.00 10.68      D000 C  
ATOM    109  CE2 PHE B  26      -3.151   2.550  -2.550  1.00 13.37      D000 C  
ATOM    110  CZ  PHE B  26      -2.541   2.500  -1.323  1.00  9.51      D000 C  
ATOM    111  H   PHE B  26      -2.636   6.611  -4.189  1.00  9.11           H  
ATOM    112  HA  PHE B  26      -5.055   7.851  -3.143  1.00 11.34           H  
ATOM    113  HB3 PHE B  26      -5.605   5.489  -3.250  1.00 12.10           H  
ATOM    114  HB2 PHE B  26      -5.769   6.016  -1.696  1.00 12.10           H  
ATOM    115  HD1 PHE B  26      -3.959   5.247   0.108  1.00 10.89           H  
ATOM    116  HD2 PHE B  26      -4.397   3.673  -3.858  1.00 10.50           H  
ATOM    117  HE1 PHE B  26      -2.416   3.503   0.618  1.00 10.68           H  
ATOM    118  HE2 PHE B  26      -3.008   1.774  -3.288  1.00 13.37           H  
ATOM    119  HZ  PHE B  26      -1.960   1.620  -1.091  1.00  9.51           H  
ATOM    120  N   ARG B  27      -3.779   8.759  -1.193  1.00 10.26      D000 N  
ATOM    121  CA  ARG B  27      -3.095   9.311  -0.028  1.00 11.78      D000 C  
ATOM    122  C   ARG B  27      -3.049   8.249   1.179  1.00 10.64      D000 C  
ATOM    123  O   ARG B  27      -4.055   7.828   1.684  1.00 12.35      D000 O  
ATOM    124  CB  ARG B  27      -3.773  10.589   0.400  1.00 11.36      D000 C  
ATOM    125  CG  ARG B  27      -3.661  11.710  -0.646  1.00 13.69      D000 C  
ATOM    126  CD  ARG B  27      -4.745  12.759  -0.148  1.00 17.81      D000 C  
ATOM    127  NE  ARG B  27      -6.171  12.586  -0.536  1.00 25.50      D000 N  
ATOM    128  CZ  ARG B  27      -7.140  13.551  -0.618  1.00 32.61      D000 C  
ATOM    129  NH1 ARG B  27      -6.933  14.859  -0.336  1.00 31.42      D000 N  
ATOM    130  NH2 ARG B  27      -8.343  13.182  -0.892  1.00 28.44      D000 N1+
ATOM    131  H   ARG B  27      -4.635   9.267  -1.368  1.00 10.26           H  
ATOM    132  HA  ARG B  27      -2.080   9.629  -0.268  1.00 11.78           H  
ATOM    133  HB3 ARG B  27      -3.176  11.129   1.134  1.00 11.36           H  
ATOM    134  HB2 ARG B  27      -4.773  10.295   0.716  1.00 11.36           H  
ATOM    135  HG3 ARG B  27      -3.948  11.412  -1.655  1.00 13.69           H  
ATOM    136  HG2 ARG B  27      -2.672  12.132  -0.827  1.00 13.69           H  
ATOM    137  HD3 ARG B  27      -4.299  13.725  -0.383  1.00 17.81           H  
ATOM    138  HD2 ARG B  27      -4.934  12.778   0.926  1.00 17.81           H  
ATOM    139  HE  ARG B  27      -6.379  11.746  -1.056  1.00 25.50           H  
ATOM    140 HH12 ARG B  27      -7.601  15.615  -0.347  1.00 31.42           H  
ATOM    141 HH11 ARG B  27      -6.003  15.073  -0.005  1.00 31.42           H  
ATOM    142 HH22 ARG B  27      -9.157  13.780  -0.907  1.00 28.44           H  
ATOM    143 HH21 ARG B  27      -8.572  12.204  -0.999  1.00 28.44           H  
ATOM    144  N   ALA B  28      -1.830   8.015   1.589  1.00 10.34      D000 N  
ATOM    145  CA  ALA B  28      -1.431   7.085   2.661  1.00  9.97      D000 C  
ATOM    146  C   ALA B  28      -0.004   7.294   3.056  1.00 11.41      D000 C  
ATOM    147  O   ALA B  28       0.868   7.159   2.227  1.00 10.95      D000 O  
ATOM    148  CB  ALA B  28      -1.716   5.591   2.210  1.00 11.90      D000 C  
ATOM    149  H   ALA B  28      -1.044   8.385   1.072  1.00 10.34           H  
ATOM    150  HA  ALA B  28      -2.174   7.357   3.410  1.00  9.97           H  
ATOM    151  HB1 ALA B  28      -2.783   5.549   1.990  1.00 11.90           H  
ATOM    152  HB2 ALA B  28      -1.133   5.348   1.322  1.00 11.90           H  
ATOM    153  HB3 ALA B  28      -1.571   4.852   2.997  1.00 11.90           H  
ATOM    154  N   GLY B  29       0.222   7.684   4.310  1.00 10.88      D000 N  
ATOM    155  CA  GLY B  29       1.515   7.817   4.944  1.00 10.42      D000 C  
ATOM    156  C   GLY B  29       1.982   6.397   5.235  1.00 10.00      D000 C  
ATOM    157  O   GLY B  29       1.242   5.466   5.344  1.00  8.79      D000 O  
ATOM    158  H   GLY B  29      -0.568   7.642   4.939  1.00 10.88           H  
ATOM    159  HA3 GLY B  29       1.318   8.290   5.906  1.00 10.42           H  
ATOM    160  HA2 GLY B  29       2.200   8.456   4.386  1.00 10.42           H  
ATOM    161  N   LYS B  30       3.289   6.235   5.500  1.00  9.77      D000 N  
ATOM    162  CA  LYS B  30       3.915   5.025   6.019  1.00  9.79      D000 C  
ATOM    163  C   LYS B  30       3.823   5.035   7.582  1.00 10.05      D000 C  
ATOM    164  O   LYS B  30       3.969   6.116   8.192  1.00 10.40      D000 O  
ATOM    165  CB  LYS B  30       5.427   4.881   5.551  1.00 10.49      D000 C  
ATOM    166  CG  LYS B  30       5.739   4.959   4.056  1.00 14.81      D000 C  
ATOM    167  CD  LYS B  30       7.225   4.592   3.712  1.00 18.43      D000 C  
ATOM    168  CE  LYS B  30       7.825   5.395   2.536  1.00 22.27      D000 C  
ATOM    169  NZ  LYS B  30       9.275   5.202   2.276  1.00 27.53      D000 N1+
ATOM    170  H   LYS B  30       3.927   7.016   5.553  1.00  9.77           H  
ATOM    171  HA  LYS B  30       3.393   4.159   5.613  1.00  9.79           H  
ATOM    172  HB3 LYS B  30       5.710   3.898   5.926  1.00 10.49           H  
ATOM    173  HB2 LYS B  30       5.933   5.693   6.073  1.00 10.49           H  
ATOM    174  HG3 LYS B  30       5.473   5.982   3.792  1.00 14.81           H  
ATOM    175  HG2 LYS B  30       4.956   4.443   3.499  1.00 14.81           H  
ATOM    176  HD3 LYS B  30       7.323   3.573   3.337  1.00 18.43           H  
ATOM    177  HD2 LYS B  30       7.827   4.594   4.620  1.00 18.43           H  
ATOM    178  HE3 LYS B  30       7.600   6.459   2.613  1.00 22.27           H  
ATOM    179  HE2 LYS B  30       7.331   5.085   1.615  1.00 22.27           H  
ATOM    180  HZ1 LYS B  30       9.468   4.474   1.604  1.00 27.53           H  
ATOM    181  HZ2 LYS B  30       9.784   5.992   1.905  1.00 27.53           H  
ATOM    182  HZ3 LYS B  30       9.797   4.975   3.110  1.00 27.53           H  
ATOM    183  N   MET B  31       3.669   3.857   8.212  1.00 12.16      D000 N  
ATOM    184  CA  MET B  31       3.941   3.608   9.650  1.00 10.64      D000 C  
ATOM    185  C   MET B  31       5.209   2.654   9.861  1.00 15.72      D000 C  
ATOM    186  O   MET B  31       5.433   1.789   9.044  1.00 15.15      D000 O  
ATOM    187  CB  MET B  31       2.817   2.963  10.431  1.00 11.19      D000 C  
ATOM    188  CG  MET B  31       1.458   3.593  10.024  1.00 10.97      D000 C  
ATOM    189  SD  MET B  31      -0.043   2.874  10.693  1.00 11.84      D000 S  
ATOM    190  CE  MET B  31      -0.225   3.826  12.181  1.00 12.02      D000 C  
ATOM    191  H   MET B  31       3.551   3.019   7.662  1.00 12.16           H  
ATOM    192  HA  MET B  31       4.197   4.566  10.103  1.00 10.64           H  
ATOM    193  HB3 MET B  31       2.962   3.148  11.495  1.00 11.19           H  
ATOM    194  HB2 MET B  31       2.807   1.875  10.360  1.00 11.19           H  
ATOM    195  HG3 MET B  31       1.359   3.428   8.951  1.00 10.97           H  
ATOM    196  HG2 MET B  31       1.487   4.669  10.193  1.00 10.97           H  
ATOM    197  HE1 MET B  31      -1.121   3.575  12.748  1.00 12.02           H  
ATOM    198  HE2 MET B  31       0.535   3.481  12.882  1.00 12.02           H  
ATOM    199  HE3 MET B  31      -0.199   4.908  12.050  1.00 12.02           H  
ATOM    200  N   SER B  32       5.806   2.707  11.033  1.00 13.17      D000 N  
ATOM    201  CA  SER B  32       6.626   1.576  11.389  1.00 17.80      D000 C  
ATOM    202  C   SER B  32       5.982   0.724  12.499  1.00 18.73      D000 C  
ATOM    203  O   SER B  32       4.933   1.083  12.985  1.00 18.00      D000 O  
ATOM    204  CB  SER B  32       8.014   2.162  11.800  1.00 23.48      D000 C  
ATOM    205  OG  SER B  32       7.862   3.273  12.729  1.00 33.01      D000 O  
ATOM    206  H   SER B  32       5.393   3.220  11.799  1.00 13.17           H  
ATOM    207  HA  SER B  32       6.898   0.976  10.520  1.00 17.80           H  
ATOM    208  HB3 SER B  32       8.541   2.514  10.913  1.00 23.48           H  
ATOM    209  HB2 SER B  32       8.660   1.399  12.234  1.00 23.48           H  
ATOM    210  HG  SER B  32       7.488   3.996  12.221  1.00 33.01           H  
ATOM    211  N   LEU B  33       6.646  -0.324  12.813  1.00 19.77      D000 N  
ATOM    212  CA  LEU B  33       6.236  -1.361  13.793  1.00 20.23      D000 C  
ATOM    213  C   LEU B  33       7.396  -1.731  14.745  1.00 29.58      D000 C  
ATOM    214  O   LEU B  33       7.953  -2.824  14.725  1.00 26.46      D000 O  
ATOM    215  CB  LEU B  33       5.664  -2.568  13.030  1.00 20.74      D000 C  
ATOM    216  CG  LEU B  33       5.174  -3.701  13.926  1.00 24.31      D000 C  
ATOM    217  CD1 LEU B  33       4.009  -3.395  14.918  1.00 22.21      D000 C  
ATOM    218  CD2 LEU B  33       4.768  -4.907  13.097  1.00 26.86      D000 C  
ATOM    219  H   LEU B  33       7.412  -0.498  12.178  1.00 19.77           H  
ATOM    220  HA  LEU B  33       5.537  -1.010  14.552  1.00 20.23           H  
ATOM    221  HB3 LEU B  33       6.339  -2.935  12.256  1.00 20.74           H  
ATOM    222  HB2 LEU B  33       4.723  -2.366  12.518  1.00 20.74           H  
ATOM    223  HG  LEU B  33       5.904  -4.120  14.619  1.00 24.31           H  
ATOM    224 HD11 LEU B  33       3.043  -3.797  14.610  1.00 22.21           H  
ATOM    225 HD12 LEU B  33       4.217  -3.823  15.898  1.00 22.21           H  
ATOM    226 HD13 LEU B  33       3.850  -2.327  15.067  1.00 22.21           H  
ATOM    227 HD21 LEU B  33       5.119  -5.769  13.665  1.00 26.86           H  
ATOM    228 HD22 LEU B  33       3.682  -5.011  13.103  1.00 26.86           H  
ATOM    229 HD23 LEU B  33       5.157  -4.915  12.079  1.00 26.86           H  
ATOM    230  N   LYS B  34       7.790  -0.686  15.544  1.00 26.49      D000 N  
ATOM    231  CA  LYS B  34       8.954  -0.791  16.416  1.00 31.99      D000 C  
ATOM    232  C   LYS B  34       8.609  -1.038  17.919  1.00 30.53      D000 C  
ATOM    233  O   LYS B  34       9.396  -1.603  18.665  1.00 29.47      D000 O  
ATOM    234  CB  LYS B  34       9.823   0.520  16.274  1.00 36.72      D000 C  
ATOM    235  CG  LYS B  34       9.091   1.829  16.417  1.00 45.31      D000 C  
ATOM    236  CD  LYS B  34       9.905   3.114  16.082  1.00 50.51      D000 C  
ATOM    237  CE  LYS B  34       9.071   4.395  16.081  1.00 44.17      D000 C  
ATOM    238  NZ  LYS B  34       9.825   5.487  15.522  1.00 42.45      D000 N1+
ATOM    239  H   LYS B  34       7.193   0.123  15.639  1.00 26.49           H  
ATOM    240  HA  LYS B  34       9.650  -1.607  16.221  1.00 31.99           H  
ATOM    241  HB3 LYS B  34      10.327   0.373  15.319  1.00 36.72           H  
ATOM    242  HB2 LYS B  34      10.584   0.566  17.053  1.00 36.72           H  
ATOM    243  HG3 LYS B  34       8.862   1.958  17.476  1.00 45.31           H  
ATOM    244  HG2 LYS B  34       8.159   1.816  15.851  1.00 45.31           H  
ATOM    245  HD3 LYS B  34      10.184   2.892  15.052  1.00 50.51           H  
ATOM    246  HD2 LYS B  34      10.861   3.241  16.590  1.00 50.51           H  
ATOM    247  HE3 LYS B  34       8.675   4.658  17.062  1.00 44.17           H  
ATOM    248  HE2 LYS B  34       8.272   4.116  15.394  1.00 44.17           H  
ATOM    249  HZ1 LYS B  34      10.101   5.320  14.565  1.00 42.45           H  
ATOM    250  HZ2 LYS B  34       9.304   6.352  15.512  1.00 42.45           H  
ATOM    251  HZ3 LYS B  34      10.672   5.715  16.023  1.00 42.45           H  
ATOM    252  N   GLY B  35       7.419  -0.537  18.294  1.00 31.13      D000 N  
ATOM    253  CA  GLY B  35       6.602  -0.714  19.479  1.00 29.23      D000 C  
ATOM    254  C   GLY B  35       5.772  -1.913  19.402  1.00 28.66      D000 C  
ATOM    255  O   GLY B  35       5.647  -2.497  18.367  1.00 30.32      D000 O  
ATOM    256  H   GLY B  35       6.873  -0.118  17.555  1.00 31.13           H  
ATOM    257  HA3 GLY B  35       5.903   0.119  19.558  1.00 29.23           H  
ATOM    258  HA2 GLY B  35       7.215  -0.847  20.370  1.00 29.23           H  
ATOM    259  N   THR B  36       5.169  -2.346  20.513  1.00 21.69      D000 N  
ATOM    260  CA  THR B  36       4.242  -3.467  20.509  1.00 23.68      D000 C  
ATOM    261  C   THR B  36       3.027  -3.381  19.515  1.00 23.17      D000 C  
ATOM    262  O   THR B  36       2.438  -4.401  19.116  1.00 23.97      D000 O  
ATOM    263  CB  THR B  36       3.816  -3.711  21.964  1.00 29.66      D000 C  
ATOM    264  CG2 THR B  36       3.161  -5.090  22.213  1.00 36.25      D000 C  
ATOM    265  OG1 THR B  36       4.738  -3.555  23.020  1.00 29.94      D000 O  
ATOM    266  H   THR B  36       5.259  -1.777  21.342  1.00 21.69           H  
ATOM    267  HA  THR B  36       4.735  -4.397  20.227  1.00 23.68           H  
ATOM    268  HB  THR B  36       2.978  -3.053  22.194  1.00 29.66           H  
ATOM    269 HG21 THR B  36       2.181  -5.255  21.764  1.00 36.25           H  
ATOM    270 HG22 THR B  36       3.823  -5.906  21.922  1.00 36.25           H  
ATOM    271 HG23 THR B  36       2.844  -5.077  23.256  1.00 36.25           H  
ATOM    272  HG1 THR B  36       5.010  -2.637  23.094  1.00 29.94           H  
ATOM    273  N   THR B  37       2.693  -2.123  19.065  1.00 17.31      D000 N  
ATOM    274  CA  THR B  37       1.847  -1.867  17.888  1.00 16.45      D000 C  
ATOM    275  C   THR B  37       2.435  -0.768  17.040  1.00 18.35      D000 C  
ATOM    276  O   THR B  37       3.291  -0.026  17.437  1.00 17.18      D000 O  
ATOM    277  CB  THR B  37       0.381  -1.694  18.287  1.00 20.45      D000 C  
ATOM    278  CG2 THR B  37      -0.353  -2.894  18.848  1.00 19.32      D000 C  
ATOM    279  OG1 THR B  37       0.088  -0.602  19.237  1.00 21.66      D000 O  
ATOM    280  H   THR B  37       3.359  -1.400  19.296  1.00 17.31           H  
ATOM    281  HA  THR B  37       1.968  -2.716  17.215  1.00 16.45           H  
ATOM    282  HB  THR B  37      -0.122  -1.371  17.375  1.00 20.45           H  
ATOM    283 HG21 THR B  37      -1.401  -2.655  19.028  1.00 19.32           H  
ATOM    284 HG22 THR B  37      -0.225  -3.829  18.301  1.00 19.32           H  
ATOM    285 HG23 THR B  37      -0.012  -3.083  19.866  1.00 19.32           H  
ATOM    286  HG1 THR B  37       0.394   0.205  18.818  1.00 21.66           H  
ATOM    287  N   VAL B  38       1.950  -0.612  15.808  1.00 13.85      D000 N  
ATOM    288  CA  VAL B  38       2.425   0.426  14.908  1.00 13.85      D000 C  
ATOM    289  C   VAL B  38       2.324   1.945  15.358  1.00 14.67      D000 C  
ATOM    290  O   VAL B  38       1.561   2.311  16.238  1.00 13.73      D000 O  
ATOM    291  CB  VAL B  38       1.517   0.423  13.630  1.00 11.12      D000 C  
ATOM    292  CG1 VAL B  38       1.847  -0.767  12.730  1.00 12.42      D000 C  
ATOM    293  CG2 VAL B  38       0.053   0.529  14.127  1.00 16.55      D000 C  
ATOM    294  H   VAL B  38       1.243  -1.219  15.420  1.00 13.85           H  
ATOM    295  HA  VAL B  38       3.484   0.255  14.712  1.00 13.85           H  
ATOM    296  HB  VAL B  38       1.771   1.252  12.968  1.00 11.12           H  
ATOM    297 HG11 VAL B  38       1.397  -1.751  12.860  1.00 12.42           H  
ATOM    298 HG12 VAL B  38       1.554  -0.483  11.720  1.00 12.42           H  
ATOM    299 HG13 VAL B  38       2.929  -0.856  12.634  1.00 12.42           H  
ATOM    300 HG21 VAL B  38      -0.532   0.835  13.260  1.00 16.55           H  
ATOM    301 HG22 VAL B  38      -0.387  -0.403  14.483  1.00 16.55           H  
ATOM    302 HG23 VAL B  38      -0.187   1.349  14.804  1.00 16.55           H  
ATOM    303  N   THR B  39       3.032   2.777  14.610  1.00 13.45      D000 N  
ATOM    304  CA  THR B  39       3.001   4.240  14.893  1.00 12.51      D000 C  
ATOM    305  C   THR B  39       3.315   5.057  13.589  1.00 13.72      D000 C  
ATOM    306  O   THR B  39       4.344   4.739  12.960  1.00 14.09      D000 O  
ATOM    307  CB  THR B  39       4.167   4.712  15.917  1.00 18.92      D000 C  
ATOM    308  CG2 THR B  39       3.710   4.394  17.363  1.00 18.67      D000 C  
ATOM    309  OG1 THR B  39       5.320   3.832  15.736  1.00 21.92      D000 O  
ATOM    310  H   THR B  39       3.756   2.376  14.032  1.00 13.45           H  
ATOM    311  HA  THR B  39       2.103   4.485  15.460  1.00 12.51           H  
ATOM    312  HB  THR B  39       4.487   5.754  15.919  1.00 18.92           H  
ATOM    313 HG21 THR B  39       4.495   4.648  18.075  1.00 18.67           H  
ATOM    314 HG22 THR B  39       2.787   4.825  17.750  1.00 18.67           H  
ATOM    315 HG23 THR B  39       3.618   3.327  17.564  1.00 18.67           H  
ATOM    316  HG1 THR B  39       5.478   3.860  14.790  1.00 21.92           H  
ATOM    317  N   PRO B  40       2.411   5.975  13.207  1.00 12.31      D000 N  
ATOM    318  CA  PRO B  40       2.650   6.699  11.918  1.00  9.83      D000 C  
ATOM    319  C   PRO B  40       4.028   7.474  11.855  1.00 13.06      D000 C  
ATOM    320  O   PRO B  40       4.334   8.369  12.611  1.00 14.54      D000 O  
ATOM    321  CB  PRO B  40       1.453   7.658  11.940  1.00 11.75      D000 C  
ATOM    322  CG  PRO B  40       1.122   8.006  13.351  1.00 10.47      D000 C  
ATOM    323  CD  PRO B  40       1.607   6.756  14.145  1.00 12.39      D000 C  
ATOM    324  HA  PRO B  40       2.514   6.039  11.061  1.00  9.83           H  
ATOM    325  HB3 PRO B  40       0.522   7.243  11.553  1.00 11.75           H  
ATOM    326  HB2 PRO B  40       1.739   8.527  11.349  1.00 11.75           H  
ATOM    327  HG3 PRO B  40       0.089   8.316  13.511  1.00 10.47           H  
ATOM    328  HG2 PRO B  40       1.772   8.858  13.551  1.00 10.47           H  
ATOM    329  HD2 PRO B  40       2.027   6.937  15.134  1.00 12.39           H  
ATOM    330  HD3 PRO B  40       0.738   6.104  14.231  1.00 12.39           H  
ATOM    331  N   ASP B  41       4.734   7.331  10.771  1.00  9.89      D000 N  
ATOM    332  CA  ASP B  41       5.556   8.424  10.150  1.00 10.36      D000 C  
ATOM    333  C   ASP B  41       4.486   9.471   9.625  1.00 14.37      D000 C  
ATOM    334  O   ASP B  41       3.653   9.133   8.797  1.00 12.38      D000 O  
ATOM    335  CB  ASP B  41       6.531   7.999   9.053  1.00 14.77      D000 C  
ATOM    336  CG  ASP B  41       7.478   9.080   8.541  1.00 17.53      D000 C  
ATOM    337  OD1 ASP B  41       8.149   8.872   7.540  1.00 19.58      D000 O  
ATOM    338  OD2 ASP B  41       7.607  10.143   9.228  1.00 20.06      D000 O1-
ATOM    339  H   ASP B  41       4.320   6.753  10.054  1.00  9.89           H  
ATOM    340  HA  ASP B  41       6.062   8.892  10.995  1.00 10.36           H  
ATOM    341  HB3 ASP B  41       5.941   7.470   8.304  1.00 14.77           H  
ATOM    342  HB2 ASP B  41       7.173   7.251   9.519  1.00 14.77           H  
ATOM    343  N   LYS B  42       4.470  10.611  10.327  1.00 14.02      D000 N  
ATOM    344  CA  LYS B  42       3.590  11.746  10.127  1.00 13.34      D000 C  
ATOM    345  C   LYS B  42       4.063  12.584   8.977  1.00 16.98      D000 C  
ATOM    346  O   LYS B  42       4.575  13.672   9.221  1.00 20.31      D000 O  
ATOM    347  CB  LYS B  42       3.482  12.566  11.422  1.00 23.29      D000 C  
ATOM    348  CG  LYS B  42       2.760  11.874  12.603  1.00 22.12      D000 C  
ATOM    349  CD  LYS B  42       2.465  12.895  13.739  1.00 26.69      D000 C  
ATOM    350  CE  LYS B  42       3.729  13.256  14.562  1.00 22.79      D000 C  
ATOM    351  NZ  LYS B  42       3.563  14.031  15.768  1.00 22.77      D000 N1+
ATOM    352  H   LYS B  42       5.023  10.632  11.172  1.00 14.02           H  
ATOM    353  HA  LYS B  42       2.605  11.362   9.863  1.00 13.34           H  
ATOM    354  HB3 LYS B  42       2.762  13.329  11.127  1.00 23.29           H  
ATOM    355  HB2 LYS B  42       4.488  12.806  11.764  1.00 23.29           H  
ATOM    356  HG3 LYS B  42       3.207  10.944  12.954  1.00 22.12           H  
ATOM    357  HG2 LYS B  42       1.785  11.659  12.167  1.00 22.12           H  
ATOM    358  HD3 LYS B  42       1.704  12.588  14.456  1.00 26.69           H  
ATOM    359  HD2 LYS B  42       2.056  13.833  13.365  1.00 26.69           H  
ATOM    360  HE3 LYS B  42       4.468  13.760  13.938  1.00 22.79           H  
ATOM    361  HE2 LYS B  42       4.322  12.364  14.762  1.00 22.79           H  
ATOM    362  HZ1 LYS B  42       3.409  14.977  15.449  1.00 22.77           H  
ATOM    363  HZ2 LYS B  42       2.765  13.765  16.327  1.00 22.77           H  
ATOM    364  HZ3 LYS B  42       4.457  14.052  16.236  1.00 22.77           H  
ATOM    365  N   ARG B  43       4.025  12.071   7.711  1.00 15.14      D000 N  
ATOM    366  CA  ARG B  43       4.336  12.803   6.530  1.00 14.04      D000 C  
ATOM    367  C   ARG B  43       3.074  12.721   5.600  1.00 13.23      D000 C  
ATOM    368  O   ARG B  43       2.430  11.665   5.565  1.00 10.99      D000 O  
ATOM    369  CB  ARG B  43       5.589  12.347   5.814  1.00 13.09      D000 C  
ATOM    370  CG  ARG B  43       6.873  12.651   6.730  1.00 13.89      D000 C  
ATOM    371  CD  ARG B  43       8.225  12.374   5.974  1.00 16.51      D000 C  
ATOM    372  NE  ARG B  43       8.435  10.960   5.592  1.00 14.72      D000 N  
ATOM    373  CZ  ARG B  43       9.105  10.445   4.546  1.00 16.63      D000 C  
ATOM    374  NH1 ARG B  43       9.523  11.213   3.575  1.00 23.98      D000 N  
ATOM    375  NH2 ARG B  43       9.440   9.141   4.477  1.00 20.94      D000 N1+
ATOM    376  H   ARG B  43       3.424  11.276   7.545  1.00 15.14           H  
ATOM    377  HA  ARG B  43       4.364  13.867   6.761  1.00 14.04           H  
ATOM    378  HB3 ARG B  43       5.680  12.936   4.901  1.00 13.09           H  
ATOM    379  HB2 ARG B  43       5.626  11.290   5.548  1.00 13.09           H  
ATOM    380  HG3 ARG B  43       6.823  12.178   7.711  1.00 13.89           H  
ATOM    381  HG2 ARG B  43       6.832  13.723   6.919  1.00 13.89           H  
ATOM    382  HD3 ARG B  43       8.993  12.457   6.743  1.00 16.51           H  
ATOM    383  HD2 ARG B  43       8.300  13.156   5.218  1.00 16.51           H  
ATOM    384  HE  ARG B  43       8.275  10.322   6.358  1.00 14.72           H  
ATOM    385 HH12 ARG B  43       9.963  10.814   2.758  1.00 23.98           H  
ATOM    386 HH11 ARG B  43       9.176  12.149   3.425  1.00 23.98           H  
ATOM    387 HH22 ARG B  43       9.856   8.892   3.591  1.00 20.94           H  
ATOM    388 HH21 ARG B  43       9.160   8.532   5.232  1.00 20.94           H  
ATOM    389  N   LYS B  44       2.766  13.780   4.871  1.00 13.48      D000 N  
ATOM    390  CA  LYS B  44       1.720  13.807   3.828  1.00 12.56      D000 C  
ATOM    391  C   LYS B  44       2.163  12.760   2.721  1.00 14.32      D000 C  
ATOM    392  O   LYS B  44       2.966  13.061   1.843  1.00 12.92      D000 O  
ATOM    393  CB  LYS B  44       1.697  15.259   3.196  1.00 12.73      D000 C  
ATOM    394  CG  LYS B  44       1.083  16.289   4.121  1.00 19.86      D000 C  
ATOM    395  CD  LYS B  44       1.278  17.757   3.537  1.00 21.99      D000 C  
ATOM    396  CE  LYS B  44       2.713  18.293   3.379  1.00 29.61      D000 C  
ATOM    397  NZ  LYS B  44       2.604  19.747   3.115  1.00 29.82      D000 N1+
ATOM    398  H   LYS B  44       3.387  14.575   4.814  1.00 13.48           H  
ATOM    399  HA  LYS B  44       0.691  13.515   4.040  1.00 12.56           H  
ATOM    400  HB3 LYS B  44       0.985  15.205   2.373  1.00 12.73           H  
ATOM    401  HB2 LYS B  44       2.685  15.493   2.800  1.00 12.73           H  
ATOM    402  HG3 LYS B  44       1.716  16.255   5.008  1.00 19.86           H  
ATOM    403  HG2 LYS B  44       0.020  16.158   4.323  1.00 19.86           H  
ATOM    404  HD3 LYS B  44       0.738  18.383   4.247  1.00 21.99           H  
ATOM    405  HD2 LYS B  44       0.693  17.848   2.621  1.00 21.99           H  
ATOM    406  HE3 LYS B  44       3.369  17.878   2.614  1.00 29.61           H  
ATOM    407  HE2 LYS B  44       3.231  18.167   4.330  1.00 29.61           H  
ATOM    408  HZ1 LYS B  44       3.489  20.170   2.876  1.00 29.82           H  
ATOM    409  HZ2 LYS B  44       2.056  19.851   2.273  1.00 29.82           H  
ATOM    410  HZ3 LYS B  44       2.148  20.265   3.853  1.00 29.82           H  
ATOM    411  N   GLY B  45       1.539  11.605   2.772  1.00 11.40      D000 N  
ATOM    412  CA  GLY B  45       1.907  10.510   1.962  1.00 12.63      D000 C  
ATOM    413  C   GLY B  45       1.005  10.371   0.708  1.00  9.16      D000 C  
ATOM    414  O   GLY B  45      -0.040  10.953   0.620  1.00 11.41      D000 O  
ATOM    415  H   GLY B  45       0.675  11.525   3.290  1.00 11.40           H  
ATOM    416  HA3 GLY B  45       2.061   9.580   2.510  1.00 12.63           H  
ATOM    417  HA2 GLY B  45       2.916  10.663   1.580  1.00 12.63           H  
ATOM    418  N   LEU B  46       1.385   9.438  -0.133  1.00 10.52      D000 N  
ATOM    419  CA  LEU B  46       0.741   8.981  -1.370  1.00  9.68      D000 C  
ATOM    420  C   LEU B  46       1.431   7.734  -1.920  1.00 12.12      D000 C  
ATOM    421  O   LEU B  46       2.620   7.734  -2.134  1.00 11.39      D000 O  
ATOM    422  CB  LEU B  46       0.687  10.160  -2.379  1.00 11.25      D000 C  
ATOM    423  CG  LEU B  46       0.173   9.969  -3.806  1.00 12.74      D000 C  
ATOM    424  CD1 LEU B  46      -1.316   9.689  -3.823  1.00 12.09      D000 C  
ATOM    425  CD2 LEU B  46       0.621  11.128  -4.735  1.00 14.69      D000 C  
ATOM    426  H   LEU B  46       2.195   8.866   0.061  1.00 10.52           H  
ATOM    427  HA  LEU B  46      -0.246   8.651  -1.045  1.00  9.68           H  
ATOM    428  HB3 LEU B  46       1.718  10.509  -2.441  1.00 11.25           H  
ATOM    429  HB2 LEU B  46       0.040  10.887  -1.889  1.00 11.25           H  
ATOM    430  HG  LEU B  46       0.792   9.107  -4.052  1.00 12.74           H  
ATOM    431 HD11 LEU B  46      -1.905  10.405  -4.395  1.00 12.09           H  
ATOM    432 HD12 LEU B  46      -1.484   8.657  -4.132  1.00 12.09           H  
ATOM    433 HD13 LEU B  46      -1.730   9.815  -2.823  1.00 12.09           H  
ATOM    434 HD21 LEU B  46       0.837  12.071  -4.232  1.00 14.69           H  
ATOM    435 HD22 LEU B  46       1.521  10.872  -5.293  1.00 14.69           H  
ATOM    436 HD23 LEU B  46      -0.025  11.331  -5.588  1.00 14.69           H  
ATOM    437  N   VAL B  47       0.560   6.716  -2.083  1.00  8.56      D000 N  
ATOM    438  CA  VAL B  47       0.970   5.475  -2.808  1.00  8.10      D000 C  
ATOM    439  C   VAL B  47       0.494   5.699  -4.281  1.00  9.53      D000 C  
ATOM    440  O   VAL B  47      -0.650   6.253  -4.422  1.00 11.23      D000 O  
ATOM    441  CB  VAL B  47       0.276   4.185  -2.202  1.00  7.88      D000 C  
ATOM    442  CG1 VAL B  47       0.674   2.843  -2.906  1.00  8.90      D000 C  
ATOM    443  CG2 VAL B  47       0.721   4.004  -0.770  1.00 10.10      D000 C  
ATOM    444  H   VAL B  47      -0.443   6.811  -2.008  1.00  8.56           H  
ATOM    445  HA  VAL B  47       2.045   5.291  -2.814  1.00  8.10           H  
ATOM    446  HB  VAL B  47      -0.808   4.274  -2.268  1.00  7.88           H  
ATOM    447 HG11 VAL B  47       0.591   1.934  -2.310  1.00  8.90           H  
ATOM    448 HG12 VAL B  47       0.113   2.917  -3.837  1.00  8.90           H  
ATOM    449 HG13 VAL B  47       1.724   2.961  -3.176  1.00  8.90           H  
ATOM    450 HG21 VAL B  47       1.768   3.704  -0.731  1.00 10.10           H  
ATOM    451 HG22 VAL B  47       0.699   4.921  -0.182  1.00 10.10           H  
ATOM    452 HG23 VAL B  47       0.109   3.204  -0.353  1.00 10.10           H  
ATOM    453  N   TYR B  48       1.247   5.340  -5.323  1.00  8.70      D000 N  
ATOM    454  CA  TYR B  48       0.612   4.943  -6.549  1.00 11.16      D000 C  
ATOM    455  C   TYR B  48       1.046   3.558  -6.926  1.00 11.93      D000 C  
ATOM    456  O   TYR B  48       2.001   3.007  -6.318  1.00 10.96      D000 O  
ATOM    457  CB  TYR B  48       0.825   5.992  -7.610  1.00 11.13      D000 C  
ATOM    458  CG  TYR B  48       2.213   6.471  -7.887  1.00 13.18      D000 C  
ATOM    459  CD1 TYR B  48       2.874   7.383  -7.049  1.00 13.60      D000 C  
ATOM    460  CD2 TYR B  48       2.962   5.964  -8.990  1.00 18.32      D000 C  
ATOM    461  CE1 TYR B  48       4.143   7.885  -7.357  1.00 16.18      D000 C  
ATOM    462  CE2 TYR B  48       4.176   6.504  -9.358  1.00 18.81      D000 C  
ATOM    463  CZ  TYR B  48       4.775   7.408  -8.527  1.00 18.72      D000 C  
ATOM    464  OH  TYR B  48       6.054   7.887  -8.781  1.00 20.30      D000 O  
ATOM    465  H   TYR B  48       2.225   5.117  -5.202  1.00  8.70           H  
ATOM    466  HA  TYR B  48      -0.476   4.924  -6.480  1.00 11.16           H  
ATOM    467  HB3 TYR B  48       0.262   6.911  -7.449  1.00 11.13           H  
ATOM    468  HB2 TYR B  48       0.388   5.604  -8.530  1.00 11.13           H  
ATOM    469  HD1 TYR B  48       2.323   7.681  -6.169  1.00 13.60           H  
ATOM    470  HD2 TYR B  48       2.627   5.106  -9.553  1.00 18.32           H  
ATOM    471  HE1 TYR B  48       4.691   8.593  -6.753  1.00 16.18           H  
ATOM    472  HE2 TYR B  48       4.613   5.956 -10.180  1.00 18.81           H  
ATOM    473  HH  TYR B  48       6.403   7.586  -9.623  1.00 20.30           H  
ATOM    474  N   ILE B  49       0.271   2.893  -7.766  1.00 11.69      D000 N  
ATOM    475  CA  ILE B  49       0.715   1.638  -8.407  1.00 11.94      D000 C  
ATOM    476  C   ILE B  49       0.613   1.926  -9.944  1.00 12.45      D000 C  
ATOM    477  O   ILE B  49      -0.397   2.499 -10.408  1.00 12.29      D000 O  
ATOM    478  CB  ILE B  49      -0.232   0.463  -8.076  1.00 11.74      D000 C  
ATOM    479  CG1 ILE B  49      -0.409   0.276  -6.491  1.00 15.98      D000 C  
ATOM    480  CG2 ILE B  49       0.411  -0.852  -8.517  1.00 15.30      D000 C  
ATOM    481  CD1 ILE B  49      -1.181  -0.978  -6.017  1.00 18.56      D000 C  
ATOM    482  H   ILE B  49      -0.455   3.382  -8.270  1.00 11.69           H  
ATOM    483  HA  ILE B  49       1.748   1.415  -8.141  1.00 11.94           H  
ATOM    484  HB  ILE B  49      -1.200   0.469  -8.577  1.00 11.74           H  
ATOM    485 HG13 ILE B  49      -0.888   1.132  -6.014  1.00 15.98           H  
ATOM    486 HG12 ILE B  49       0.606   0.290  -6.095  1.00 15.98           H  
ATOM    487 HG21 ILE B  49      -0.147  -1.766  -8.315  1.00 15.30           H  
ATOM    488 HG22 ILE B  49       0.705  -0.844  -9.567  1.00 15.30           H  
ATOM    489 HG23 ILE B  49       1.361  -1.075  -8.033  1.00 15.30           H  
ATOM    490 HD11 ILE B  49      -2.061  -0.997  -6.660  1.00 18.56           H  
ATOM    491 HD12 ILE B  49      -0.709  -1.938  -6.226  1.00 18.56           H  
ATOM    492 HD13 ILE B  49      -1.360  -0.854  -4.949  1.00 18.56           H  
ATOM    493  N   GLN B  50       1.582   1.426 -10.704  1.00 12.16      D000 N  
ATOM    494  CA  GLN B  50       1.692   1.709 -12.123  1.00 16.12      D000 C  
ATOM    495  C   GLN B  50       2.151   0.478 -12.951  1.00 18.46      D000 C  
ATOM    496  O   GLN B  50       2.813  -0.372 -12.302  1.00 14.68      D000 O  
ATOM    497  CB  GLN B  50       2.719   2.858 -12.400  1.00 14.89      D000 C  
ATOM    498  CG  GLN B  50       4.140   2.577 -11.870  1.00 22.06      D000 C  
ATOM    499  CD  GLN B  50       5.104   3.723 -12.298  1.00 29.49      D000 C  
ATOM    500  NE2 GLN B  50       6.269   3.879 -11.606  1.00 33.76      D000 N  
ATOM    501  OE1 GLN B  50       4.763   4.492 -13.164  1.00 31.22      D000 O  
ATOM    502  H   GLN B  50       2.325   0.904 -10.261  1.00 12.16           H  
ATOM    503  HA  GLN B  50       0.755   2.132 -12.483  1.00 16.12           H  
ATOM    504  HB3 GLN B  50       2.389   3.739 -11.850  1.00 14.89           H  
ATOM    505  HB2 GLN B  50       2.682   3.141 -13.452  1.00 14.89           H  
ATOM    506  HG3 GLN B  50       4.572   1.658 -12.266  1.00 22.06           H  
ATOM    507  HG2 GLN B  50       4.156   2.525 -10.781  1.00 22.06           H  
ATOM    508 HE22 GLN B  50       6.579   4.839 -11.563  1.00 33.76           H  
ATOM    509 HE21 GLN B  50       6.666   3.218 -10.953  1.00 33.76           H  
ATOM    510  N   GLN B  51       1.877   0.535 -14.244  1.00 15.21      D000 N  
ATOM    511  CA  GLN B  51       2.287  -0.468 -15.226  1.00 14.75      D000 C  
ATOM    512  C   GLN B  51       3.294   0.180 -16.179  1.00 17.02      D000 C  
ATOM    513  O   GLN B  51       2.976   1.120 -16.885  1.00 17.17      D000 O  
ATOM    514  CB  GLN B  51       1.103  -1.159 -15.975  1.00 16.63      D000 C  
ATOM    515  CG  GLN B  51       1.458  -2.387 -16.810  1.00 17.03      D000 C  
ATOM    516  CD  GLN B  51       0.146  -3.042 -17.352  1.00 22.80      D000 C  
ATOM    517  NE2 GLN B  51       0.156  -4.377 -17.514  1.00 20.70      D000 N  
ATOM    518  OE1 GLN B  51      -0.833  -2.400 -17.531  1.00 22.52      D000 O  
ATOM    519  H   GLN B  51       1.471   1.319 -14.735  1.00 15.21           H  
ATOM    520  HA  GLN B  51       2.778  -1.288 -14.702  1.00 14.75           H  
ATOM    521  HB3 GLN B  51       0.582  -0.475 -16.645  1.00 16.63           H  
ATOM    522  HB2 GLN B  51       0.387  -1.387 -15.186  1.00 16.63           H  
ATOM    523  HG3 GLN B  51       1.857  -3.095 -16.084  1.00 17.03           H  
ATOM    524  HG2 GLN B  51       2.218  -2.358 -17.591  1.00 17.03           H  
ATOM    525 HE22 GLN B  51      -0.610  -4.834 -17.987  1.00 20.70           H  
ATOM    526 HE21 GLN B  51       0.960  -4.909 -17.214  1.00 20.70           H  
ATOM    527  N   THR B  52       4.567  -0.208 -15.931  1.00 17.32      D000 N  
ATOM    528  CA  THR B  52       5.779   0.305 -16.526  1.00 14.39      D000 C  
ATOM    529  C   THR B  52       5.922  -0.100 -18.018  1.00 18.16      D000 C  
ATOM    530  O   THR B  52       5.324  -1.077 -18.414  1.00 18.43      D000 O  
ATOM    531  CB  THR B  52       7.057  -0.173 -15.710  1.00 20.30      D000 C  
ATOM    532  CG2 THR B  52       7.144   0.426 -14.295  1.00 20.33      D000 C  
ATOM    533  OG1 THR B  52       7.127  -1.565 -15.730  1.00 17.29      D000 O  
ATOM    534  H   THR B  52       4.795  -0.881 -15.213  1.00 17.32           H  
ATOM    535  HA  THR B  52       5.784   1.395 -16.552  1.00 14.39           H  
ATOM    536  HB  THR B  52       7.884   0.201 -16.313  1.00 20.30           H  
ATOM    537 HG21 THR B  52       6.683  -0.192 -13.525  1.00 20.33           H  
ATOM    538 HG22 THR B  52       8.164   0.556 -13.935  1.00 20.33           H  
ATOM    539 HG23 THR B  52       6.664   1.403 -14.231  1.00 20.33           H  
ATOM    540  HG1 THR B  52       6.329  -1.885 -15.303  1.00 17.29           H  
ATOM    541  N   ASP B  53       6.769   0.587 -18.778  1.00 19.51      D000 N  
ATOM    542  CA  ASP B  53       7.290   0.211 -20.055  1.00 25.09      D000 C  
ATOM    543  C   ASP B  53       7.996  -1.176 -20.026  1.00 22.18      D000 C  
ATOM    544  O   ASP B  53       7.904  -1.880 -21.023  1.00 23.70      D000 O  
ATOM    545  CB  ASP B  53       8.257   1.278 -20.592  1.00 28.29      D000 C  
ATOM    546  CG  ASP B  53       7.502   2.536 -21.095  1.00 38.53      D000 C  
ATOM    547  OD1 ASP B  53       6.304   2.568 -21.290  1.00 46.00      D000 O  
ATOM    548  OD2 ASP B  53       8.154   3.542 -21.321  1.00 49.68      D000 O1-
ATOM    549  H   ASP B  53       7.245   1.305 -18.251  1.00 19.51           H  
ATOM    550  HA  ASP B  53       6.395   0.113 -20.669  1.00 25.09           H  
ATOM    551  HB3 ASP B  53       9.043   0.925 -21.260  1.00 28.29           H  
ATOM    552  HB2 ASP B  53       8.817   1.651 -19.735  1.00 28.29           H  
ATOM    553  N   ASP B  54       8.696  -1.559 -18.926  1.00 21.89      D000 N  
ATOM    554  CA  ASP B  54       9.262  -2.915 -18.663  1.00 20.84      D000 C  
ATOM    555  C   ASP B  54       8.177  -3.991 -18.395  1.00 20.96      D000 C  
ATOM    556  O   ASP B  54       8.581  -5.100 -18.231  1.00 18.51      D000 O  
ATOM    557  CB  ASP B  54      10.121  -2.854 -17.377  1.00 19.86      D000 C  
ATOM    558  CG  ASP B  54      11.562  -2.259 -17.534  1.00 20.63      D000 C  
ATOM    559  OD1 ASP B  54      11.976  -1.964 -18.639  1.00 17.95      D000 O  
ATOM    560  OD2 ASP B  54      12.192  -2.187 -16.478  1.00 20.41      D000 O1-
ATOM    561  H   ASP B  54       8.971  -0.871 -18.239  1.00 21.89           H  
ATOM    562  HA  ASP B  54       9.867  -3.328 -19.470  1.00 20.84           H  
ATOM    563  HB3 ASP B  54      10.325  -3.877 -17.061  1.00 19.86           H  
ATOM    564  HB2 ASP B  54       9.685  -2.242 -16.587  1.00 19.86           H  
ATOM    565  N   SER B  55       6.926  -3.623 -18.454  1.00 18.05      D000 N  
ATOM    566  CA  SER B  55       5.692  -4.373 -18.183  1.00 18.07      D000 C  
ATOM    567  C   SER B  55       5.480  -5.020 -16.845  1.00 14.71      D000 C  
ATOM    568  O   SER B  55       4.547  -5.785 -16.710  1.00 16.32      D000 O  
ATOM    569  CB  SER B  55       5.490  -5.230 -19.501  1.00 25.94      D000 C  
ATOM    570  OG  SER B  55       6.431  -6.279 -19.608  1.00 27.70      D000 O  
ATOM    571  H   SER B  55       6.775  -2.624 -18.454  1.00 18.05           H  
ATOM    572  HA  SER B  55       4.893  -3.631 -18.191  1.00 18.07           H  
ATOM    573  HB3 SER B  55       5.740  -4.570 -20.332  1.00 25.94           H  
ATOM    574  HB2 SER B  55       4.547  -5.758 -19.636  1.00 25.94           H  
ATOM    575  HG  SER B  55       7.192  -5.910 -19.154  1.00 27.70           H  
ATOM    576  N   LEU B  56       6.312  -4.602 -15.858  1.00 14.49      D000 N  
ATOM    577  CA  LEU B  56       6.243  -4.952 -14.470  1.00 12.13      D000 C  
ATOM    578  C   LEU B  56       5.258  -3.883 -14.003  1.00 13.26      D000 C  
ATOM    579  O   LEU B  56       5.139  -2.767 -14.468  1.00 13.12      D000 O  
ATOM    580  CB  LEU B  56       7.579  -4.805 -13.750  1.00 11.10      D000 C  
ATOM    581  CG  LEU B  56       8.705  -5.829 -14.300  1.00 12.10      D000 C  
ATOM    582  CD1 LEU B  56      10.127  -5.220 -14.155  1.00 16.66      D000 C  
ATOM    583  CD2 LEU B  56       8.708  -7.245 -13.798  1.00 14.24      D000 C  
ATOM    584  H   LEU B  56       6.975  -3.847 -15.964  1.00 14.49           H  
ATOM    585  HA  LEU B  56       5.778  -5.915 -14.259  1.00 12.13           H  
ATOM    586  HB3 LEU B  56       7.553  -5.035 -12.685  1.00 11.10           H  
ATOM    587  HB2 LEU B  56       7.841  -3.748 -13.789  1.00 11.10           H  
ATOM    588  HG  LEU B  56       8.477  -5.781 -15.365  1.00 12.10           H  
ATOM    589 HD11 LEU B  56      10.440  -4.854 -15.133  1.00 16.66           H  
ATOM    590 HD12 LEU B  56      10.163  -4.413 -13.423  1.00 16.66           H  
ATOM    591 HD13 LEU B  56      10.812  -5.950 -13.724  1.00 16.66           H  
ATOM    592 HD21 LEU B  56       9.640  -7.421 -13.260  1.00 14.24           H  
ATOM    593 HD22 LEU B  56       7.845  -7.357 -13.142  1.00 14.24           H  
ATOM    594 HD23 LEU B  56       8.705  -7.997 -14.587  1.00 14.24           H  
ATOM    595  N   ILE B  57       4.489  -4.358 -12.965  1.00 10.43      D000 N  
ATOM    596  CA  ILE B  57       3.679  -3.525 -12.161  1.00 11.74      D000 C  
ATOM    597  C   ILE B  57       4.638  -3.005 -11.070  1.00 13.82      D000 C  
ATOM    598  O   ILE B  57       5.268  -3.821 -10.354  1.00 11.76      D000 O  
ATOM    599  CB  ILE B  57       2.517  -4.281 -11.512  1.00 14.14      D000 C  
ATOM    600  CG1 ILE B  57       1.596  -4.800 -12.648  1.00 17.07      D000 C  
ATOM    601  CG2 ILE B  57       1.607  -3.308 -10.698  1.00 11.87      D000 C  
ATOM    602  CD1 ILE B  57       0.307  -5.567 -12.185  1.00 19.87      D000 C  
ATOM    603  H   ILE B  57       4.499  -5.325 -12.674  1.00 10.43           H  
ATOM    604  HA  ILE B  57       3.301  -2.694 -12.757  1.00 11.74           H  
ATOM    605  HB  ILE B  57       2.944  -5.146 -11.003  1.00 14.14           H  
ATOM    606 HG13 ILE B  57       2.119  -5.550 -13.242  1.00 17.07           H  
ATOM    607 HG12 ILE B  57       1.308  -3.947 -13.261  1.00 17.07           H  
ATOM    608 HG21 ILE B  57       2.121  -2.651  -9.996  1.00 11.87           H  
ATOM    609 HG22 ILE B  57       1.011  -2.607 -11.282  1.00 11.87           H  
ATOM    610 HG23 ILE B  57       0.947  -3.891 -10.056  1.00 11.87           H  
ATOM    611 HD11 ILE B  57       0.579  -6.281 -11.408  1.00 19.87           H  
ATOM    612 HD12 ILE B  57      -0.410  -4.903 -11.702  1.00 19.87           H  
ATOM    613 HD13 ILE B  57      -0.175  -5.996 -13.064  1.00 19.87           H  
ATOM    614  N   HIS B  58       4.657  -1.695 -10.848  1.00 12.18      D000 N  
ATOM    615  CA  HIS B  58       5.478  -1.204  -9.674  1.00 11.97      D000 C  
ATOM    616  C   HIS B  58       4.576  -0.605  -8.590  1.00 12.40      D000 C  
ATOM    617  O   HIS B  58       3.612   0.092  -8.949  1.00 12.52      D000 O  
ATOM    618  CB  HIS B  58       6.467  -0.090 -10.122  1.00 13.05      D000 C  
ATOM    619  CG  HIS B  58       7.660  -0.538 -10.801  1.00 16.15      D000 C  
ATOM    620  CD2 HIS B  58       7.929  -1.529 -11.715  1.00 15.02      D000 C  
ATOM    621  ND1 HIS B  58       8.924  -0.023 -10.525  1.00 13.97      D000 N  
ATOM    622  CE1 HIS B  58       9.837  -0.743 -11.191  1.00 17.27      D000 C  
ATOM    623  NE2 HIS B  58       9.282  -1.588 -12.004  1.00 16.85      D000 N  
ATOM    624  H   HIS B  58       4.026  -1.082 -11.343  1.00 12.18           H  
ATOM    625  HA  HIS B  58       6.030  -2.020  -9.208  1.00 11.97           H  
ATOM    626  HB3 HIS B  58       6.717   0.651  -9.363  1.00 13.05           H  
ATOM    627  HB2 HIS B  58       5.936   0.534 -10.840  1.00 13.05           H  
ATOM    628  HD2 HIS B  58       7.204  -2.216 -12.127  1.00 15.02           H  
ATOM    629  HD1 HIS B  58       9.249   0.712  -9.914  1.00 13.97           H  
ATOM    630  HE1 HIS B  58      10.896  -0.580 -11.060  1.00 17.27           H  
ATOM    631  N   PHE B  59       4.906  -0.768  -7.303  1.00  9.73      D000 N  
ATOM    632  CA  PHE B  59       4.416   0.080  -6.208  1.00  8.99      D000 C  
ATOM    633  C   PHE B  59       5.359   1.247  -6.007  1.00  8.80      D000 C  
ATOM    634  O   PHE B  59       6.595   1.082  -6.137  1.00 10.33      D000 O  
ATOM    635  CB  PHE B  59       4.360  -0.778  -4.913  1.00  9.15      D000 C  
ATOM    636  CG  PHE B  59       4.511  -0.066  -3.591  1.00 11.90      D000 C  
ATOM    637  CD1 PHE B  59       5.741  -0.050  -2.862  1.00 10.63      D000 C  
ATOM    638  CD2 PHE B  59       3.507   0.726  -3.063  1.00 13.46      D000 C  
ATOM    639  CE1 PHE B  59       5.995   0.757  -1.815  1.00  9.95      D000 C  
ATOM    640  CE2 PHE B  59       3.706   1.503  -1.990  1.00 13.75      D000 C  
ATOM    641  CZ  PHE B  59       4.961   1.538  -1.399  1.00 11.27      D000 C  
ATOM    642  H   PHE B  59       5.783  -1.236  -7.128  1.00  9.73           H  
ATOM    643  HA  PHE B  59       3.428   0.448  -6.485  1.00  8.99           H  
ATOM    644  HB3 PHE B  59       5.006  -1.656  -4.922  1.00  9.15           H  
ATOM    645  HB2 PHE B  59       3.329  -1.120  -4.824  1.00  9.15           H  
ATOM    646  HD1 PHE B  59       6.560  -0.588  -3.317  1.00 10.63           H  
ATOM    647  HD2 PHE B  59       2.502   0.768  -3.456  1.00 13.46           H  
ATOM    648  HE1 PHE B  59       6.921   0.786  -1.260  1.00  9.95           H  
ATOM    649  HE2 PHE B  59       2.878   2.038  -1.551  1.00 13.75           H  
ATOM    650  HZ  PHE B  59       5.159   2.162  -0.541  1.00 11.27           H  
ATOM    651  N   CYS B  60       4.794   2.455  -5.832  1.00  8.75      D000 N  
ATOM    652  CA  CYS B  60       5.526   3.696  -5.582  1.00  8.46      D000 C  
ATOM    653  C   CYS B  60       4.898   4.388  -4.379  1.00  9.71      D000 C  
ATOM    654  O   CYS B  60       3.643   4.450  -4.248  1.00  9.15      D000 O  
ATOM    655  CB  CYS B  60       5.722   4.480  -6.894  1.00 10.80      D000 C  
ATOM    656  SG  CYS B  60       6.333   3.517  -8.293  1.00 15.04      D000 S  
ATOM    657  H   CYS B  60       3.790   2.520  -5.745  1.00  8.75           H  
ATOM    658  HA  CYS B  60       6.525   3.360  -5.302  1.00  8.46           H  
ATOM    659  HB3 CYS B  60       6.373   5.343  -6.755  1.00 10.80           H  
ATOM    660  HB2 CYS B  60       4.684   4.753  -7.087  1.00 10.80           H  
ATOM    661  HG  CYS B  60       6.869   2.502  -7.610  1.00 15.04           H  
ATOM    662  N   TRP B  61       5.783   4.882  -3.435  1.00  7.46      D000 N  
ATOM    663  CA  TRP B  61       5.298   5.869  -2.431  1.00  7.00      D000 C  
ATOM    664  C   TRP B  61       5.989   7.202  -2.782  1.00 11.91      D000 C  
ATOM    665  O   TRP B  61       7.109   7.145  -3.149  1.00 11.33      D000 O  
ATOM    666  CB  TRP B  61       5.637   5.378  -1.032  1.00 11.03      D000 C  
ATOM    667  CG  TRP B  61       5.055   6.195   0.120  1.00  9.39      D000 C  
ATOM    668  CD1 TRP B  61       3.837   5.966   0.690  1.00 10.53      D000 C  
ATOM    669  CD2 TRP B  61       5.631   7.336   0.823  1.00 13.45      D000 C  
ATOM    670  CE2 TRP B  61       4.699   7.819   1.830  1.00 11.53      D000 C  
ATOM    671  CE3 TRP B  61       6.843   8.010   0.725  1.00 12.69      D000 C  
ATOM    672  NE1 TRP B  61       3.670   6.875   1.727  1.00  9.60      D000 N  
ATOM    673  CZ2 TRP B  61       4.977   8.983   2.580  1.00 11.62      D000 C  
ATOM    674  CZ3 TRP B  61       7.156   9.115   1.565  1.00 14.54      D000 C  
ATOM    675  CH2 TRP B  61       6.216   9.602   2.459  1.00 12.71      D000 C  
ATOM    676  H   TRP B  61       6.777   4.878  -3.616  1.00  7.46           H  
ATOM    677  HA  TRP B  61       4.218   6.006  -2.468  1.00  7.00           H  
ATOM    678  HB3 TRP B  61       6.726   5.423  -1.032  1.00 11.03           H  
ATOM    679  HB2 TRP B  61       5.425   4.316  -0.905  1.00 11.03           H  
ATOM    680  HD1 TRP B  61       3.172   5.197   0.324  1.00 10.53           H  
ATOM    681  HE3 TRP B  61       7.555   7.642   0.001  1.00 12.69           H  
ATOM    682  HE1 TRP B  61       2.755   6.914   2.151  1.00  9.60           H  
ATOM    683  HZ2 TRP B  61       4.253   9.337   3.298  1.00 11.62           H  
ATOM    684  HZ3 TRP B  61       8.062   9.676   1.388  1.00 14.54           H  
ATOM    685  HH2 TRP B  61       6.410  10.575   2.887  1.00 12.71           H  
ATOM    686  N   LYS B  62       5.298   8.358  -2.561  1.00  9.20      D000 N  
ATOM    687  CA  LYS B  62       5.764   9.694  -2.705  1.00 13.70      D000 C  
ATOM    688  C   LYS B  62       5.388  10.619  -1.539  1.00 13.84      D000 C  
ATOM    689  O   LYS B  62       4.174  10.513  -1.094  1.00 12.09      D000 O  
ATOM    690  CB  LYS B  62       5.147  10.187  -4.016  1.00 13.13      D000 C  
ATOM    691  CG  LYS B  62       5.629  11.615  -4.517  1.00 15.05      D000 C  
ATOM    692  CD  LYS B  62       4.950  11.981  -5.874  1.00 24.64      D000 C  
ATOM    693  CE  LYS B  62       5.579  13.100  -6.609  1.00 32.77      D000 C  
ATOM    694  NZ  LYS B  62       4.947  13.376  -7.869  1.00 36.42      D000 N1+
ATOM    695  H   LYS B  62       4.336   8.302  -2.260  1.00  9.20           H  
ATOM    696  HA  LYS B  62       6.851   9.755  -2.770  1.00 13.70           H  
ATOM    697  HB3 LYS B  62       4.074  10.066  -3.866  1.00 13.13           H  
ATOM    698  HB2 LYS B  62       5.294   9.422  -4.778  1.00 13.13           H  
ATOM    699  HG3 LYS B  62       6.714  11.533  -4.572  1.00 15.05           H  
ATOM    700  HG2 LYS B  62       5.530  12.392  -3.759  1.00 15.05           H  
ATOM    701  HD3 LYS B  62       3.917  12.309  -5.760  1.00 24.64           H  
ATOM    702  HD2 LYS B  62       4.984  11.138  -6.565  1.00 24.64           H  
ATOM    703  HE3 LYS B  62       6.638  12.912  -6.787  1.00 32.77           H  
ATOM    704  HE2 LYS B  62       5.515  14.030  -6.043  1.00 32.77           H  
ATOM    705  HZ1 LYS B  62       5.149  12.593  -8.473  1.00 36.42           H  
ATOM    706  HZ2 LYS B  62       3.952  13.449  -7.708  1.00 36.42           H  
ATOM    707  HZ3 LYS B  62       5.098  14.263  -8.328  1.00 36.42           H  
ATOM    708  N   ASP B  63       6.310  11.476  -1.009  1.00 11.89      D000 N  
ATOM    709  CA  ASP B  63       6.134  12.539  -0.020  1.00 15.04      D000 C  
ATOM    710  C   ASP B  63       5.679  13.785  -0.836  1.00 14.38      D000 C  
ATOM    711  O   ASP B  63       6.540  14.369  -1.530  1.00 14.70      D000 O  
ATOM    712  CB  ASP B  63       7.524  12.803   0.574  1.00 15.13      D000 C  
ATOM    713  CG  ASP B  63       7.455  13.782   1.761  1.00 15.28      D000 C  
ATOM    714  OD1 ASP B  63       6.269  14.143   2.169  1.00 16.52      D000 O  
ATOM    715  OD2 ASP B  63       8.579  14.092   2.199  1.00 20.77      D000 O1-
ATOM    716  H   ASP B  63       7.279  11.501  -1.295  1.00 11.89           H  
ATOM    717  HA  ASP B  63       5.409  12.127   0.682  1.00 15.04           H  
ATOM    718  HB3 ASP B  63       8.366  13.082  -0.060  1.00 15.13           H  
ATOM    719  HB2 ASP B  63       7.885  11.840   0.935  1.00 15.13           H  
ATOM    720  N   ARG B  64       4.385  14.057  -0.791  1.00 10.24      D000 N  
ATOM    721  CA  ARG B  64       3.812  15.330  -1.184  1.00 11.81      D000 C  
ATOM    722  C   ARG B  64       4.397  16.565  -0.501  1.00 15.55      D000 C  
ATOM    723  O   ARG B  64       4.213  17.675  -0.998  1.00 18.60      D000 O  
ATOM    724  CB  ARG B  64       2.259  15.382  -1.061  1.00 12.16      D000 C  
ATOM    725  CG  ARG B  64       1.405  14.340  -1.784  1.00 14.84      D000 C  
ATOM    726  CD  ARG B  64      -0.013  14.301  -1.291  1.00 16.19      D000 C  
ATOM    727  NE  ARG B  64      -0.051  13.867   0.150  1.00 19.23      D000 N  
ATOM    728  CZ  ARG B  64      -0.894  14.280   1.096  1.00 17.12      D000 C  
ATOM    729  NH1 ARG B  64      -1.474  15.458   1.172  1.00 15.11      D000 N  
ATOM    730  NH2 ARG B  64      -1.241  13.429   2.033  1.00 16.37      D000 N1+
ATOM    731  H   ARG B  64       3.777  13.426  -0.288  1.00 10.24           H  
ATOM    732  HA  ARG B  64       3.937  15.461  -2.258  1.00 11.81           H  
ATOM    733  HB3 ARG B  64       1.880  16.301  -1.509  1.00 12.16           H  
ATOM    734  HB2 ARG B  64       1.948  15.459  -0.019  1.00 12.16           H  
ATOM    735  HG3 ARG B  64       1.912  13.381  -1.679  1.00 14.84           H  
ATOM    736  HG2 ARG B  64       1.326  14.652  -2.826  1.00 14.84           H  
ATOM    737  HD3 ARG B  64      -0.469  13.451  -1.798  1.00 16.19           H  
ATOM    738  HD2 ARG B  64      -0.576  15.226  -1.419  1.00 16.19           H  
ATOM    739  HE  ARG B  64       0.138  12.878   0.227  1.00 19.23           H  
ATOM    740 HH12 ARG B  64      -2.042  15.589   1.997  1.00 15.11           H  
ATOM    741 HH11 ARG B  64      -1.173  16.276   0.661  1.00 15.11           H  
ATOM    742 HH22 ARG B  64      -1.944  13.709   2.702  1.00 16.37           H  
ATOM    743 HH21 ARG B  64      -1.083  12.450   1.843  1.00 16.37           H  
ATOM    744  N   THR B  65       5.185  16.468   0.590  1.00 14.37      D000 N  
ATOM    745  CA  THR B  65       5.861  17.584   1.263  1.00 18.18      D000 C  
ATOM    746  C   THR B  65       7.229  17.926   0.599  1.00 15.92      D000 C  
ATOM    747  O   THR B  65       7.595  19.093   0.489  1.00 17.30      D000 O  
ATOM    748  CB  THR B  65       6.143  17.308   2.705  1.00 16.37      D000 C  
ATOM    749  CG2 THR B  65       6.292  18.567   3.619  1.00 22.33      D000 C  
ATOM    750  OG1 THR B  65       5.223  16.458   3.320  1.00 21.99      D000 O  
ATOM    751  H   THR B  65       5.416  15.582   1.017  1.00 14.37           H  
ATOM    752  HA  THR B  65       5.261  18.494   1.232  1.00 18.18           H  
ATOM    753  HB  THR B  65       7.005  16.658   2.854  1.00 16.37           H  
ATOM    754 HG21 THR B  65       7.178  18.989   3.145  1.00 22.33           H  
ATOM    755 HG22 THR B  65       5.494  19.304   3.701  1.00 22.33           H  
ATOM    756 HG23 THR B  65       6.596  18.391   4.651  1.00 22.33           H  
ATOM    757  HG1 THR B  65       5.347  15.646   2.823  1.00 21.99           H  
ATOM    758  N   SER B  66       7.948  16.981   0.011  1.00 13.41      D000 N  
ATOM    759  CA  SER B  66       9.294  17.250  -0.501  1.00 15.77      D000 C  
ATOM    760  C   SER B  66       9.437  16.974  -2.018  1.00 16.24      D000 C  
ATOM    761  O   SER B  66      10.380  17.420  -2.603  1.00 14.67      D000 O  
ATOM    762  CB  SER B  66      10.386  16.477   0.364  1.00 16.93      D000 C  
ATOM    763  OG  SER B  66      10.273  15.066   0.143  1.00 13.57      D000 O  
ATOM    764  H   SER B  66       7.654  16.015  -0.009  1.00 13.41           H  
ATOM    765  HA  SER B  66       9.589  18.288  -0.349  1.00 15.77           H  
ATOM    766  HB3 SER B  66      10.477  16.692   1.429  1.00 16.93           H  
ATOM    767  HB2 SER B  66      11.369  16.722  -0.038  1.00 16.93           H  
ATOM    768  HG  SER B  66       9.647  14.842   0.836  1.00 13.57           H  
ATOM    769  N   GLY B  67       8.614  16.058  -2.586  1.00 13.07      D000 N  
ATOM    770  CA  GLY B  67       8.448  15.818  -4.024  1.00 13.81      D000 C  
ATOM    771  C   GLY B  67       9.044  14.439  -4.262  1.00 17.21      D000 C  
ATOM    772  O   GLY B  67       8.853  13.908  -5.385  1.00 24.48      D000 O  
ATOM    773  H   GLY B  67       8.031  15.602  -1.900  1.00 13.07           H  
ATOM    774  HA3 GLY B  67       8.987  16.611  -4.543  1.00 13.81           H  
ATOM    775  HA2 GLY B  67       7.393  15.696  -4.267  1.00 13.81           H  
ATOM    776  N   ASN B  68       9.858  13.891  -3.316  1.00 14.44      D000 N  
ATOM    777  CA  ASN B  68      10.550  12.615  -3.462  1.00 21.91      D000 C  
ATOM    778  C   ASN B  68       9.655  11.386  -3.620  1.00 15.53      D000 C  
ATOM    779  O   ASN B  68       8.860  11.190  -2.709  1.00 15.98      D000 O  
ATOM    780  CB  ASN B  68      11.573  12.375  -2.389  1.00 21.41      D000 C  
ATOM    781  CG  ASN B  68      12.711  13.376  -2.421  1.00 29.99      D000 C  
ATOM    782  ND2 ASN B  68      12.784  14.280  -1.405  1.00 25.16      D000 N  
ATOM    783  OD1 ASN B  68      13.547  13.412  -3.349  1.00 33.11      D000 O  
ATOM    784  H   ASN B  68      10.044  14.379  -2.451  1.00 14.44           H  
ATOM    785  HA  ASN B  68      11.138  12.693  -4.376  1.00 21.91           H  
ATOM    786  HB3 ASN B  68      11.964  11.374  -2.574  1.00 21.41           H  
ATOM    787  HB2 ASN B  68      11.132  12.337  -1.393  1.00 21.41           H  
ATOM    788 HD22 ASN B  68      13.365  15.103  -1.324  1.00 25.16           H  
ATOM    789 HD21 ASN B  68      12.020  14.430  -0.761  1.00 25.16           H  
ATOM    790  N   VAL B  69       9.706  10.669  -4.747  1.00 21.24      D000 N  
ATOM    791  CA  VAL B  69       9.147   9.346  -4.796  1.00 16.27      D000 C  
ATOM    792  C   VAL B  69      10.258   8.456  -4.107  1.00 21.13      D000 C  
ATOM    793  O   VAL B  69      11.476   8.537  -4.348  1.00 22.04      D000 O  
ATOM    794  CB  VAL B  69       8.843   8.760  -6.241  1.00 14.72      D000 C  
ATOM    795  CG1 VAL B  69       8.533   7.237  -6.222  1.00 15.49      D000 C  
ATOM    796  CG2 VAL B  69       7.788   9.643  -6.977  1.00 17.97      D000 C  
ATOM    797  H   VAL B  69      10.439  10.889  -5.407  1.00 21.24           H  
ATOM    798  HA  VAL B  69       8.197   9.307  -4.262  1.00 16.27           H  
ATOM    799  HB  VAL B  69       9.672   8.926  -6.929  1.00 14.72           H  
ATOM    800 HG11 VAL B  69       7.736   7.053  -5.502  1.00 15.49           H  
ATOM    801 HG12 VAL B  69       8.258   6.833  -7.197  1.00 15.49           H  
ATOM    802 HG13 VAL B  69       9.445   6.702  -5.957  1.00 15.49           H  
ATOM    803 HG21 VAL B  69       7.832   9.505  -8.057  1.00 17.97           H  
ATOM    804 HG22 VAL B  69       6.822   9.454  -6.509  1.00 17.97           H  
ATOM    805 HG23 VAL B  69       7.952  10.685  -6.702  1.00 17.97           H  
ATOM    806  N   GLU B  70       9.798   7.432  -3.381  1.00 13.39      D000 N  
ATOM    807  CA  GLU B  70      10.525   6.477  -2.536  1.00 17.43      D000 C  
ATOM    808  C   GLU B  70       9.994   5.059  -2.874  1.00 23.70      D000 C  
ATOM    809  O   GLU B  70       8.855   4.904  -3.430  1.00 22.67      D000 O  
ATOM    810  CB  GLU B  70      10.382   6.832  -1.041  1.00 19.30      D000 C  
ATOM    811  CG  GLU B  70      10.634   8.299  -0.708  1.00 26.23      D000 C  
ATOM    812  CD  GLU B  70      10.611   8.706   0.783  1.00 29.60      D000 C  
ATOM    813  OE1 GLU B  70      10.380   7.835   1.599  1.00 35.14      D000 O  
ATOM    814  OE2 GLU B  70      10.875   9.906   1.080  1.00 32.35      D000 O1-
ATOM    815  H   GLU B  70       8.814   7.209  -3.326  1.00 13.39           H  
ATOM    816  HA  GLU B  70      11.577   6.544  -2.815  1.00 17.43           H  
ATOM    817  HB3 GLU B  70      11.137   6.191  -0.588  1.00 19.30           H  
ATOM    818  HB2 GLU B  70       9.404   6.646  -0.596  1.00 19.30           H  
ATOM    819  HG3 GLU B  70       9.970   8.934  -1.296  1.00 26.23           H  
ATOM    820  HG2 GLU B  70      11.547   8.690  -1.157  1.00 26.23           H  
ATOM    821  N   ASP B  71      10.775   4.052  -2.543  1.00 13.51      D000 N  
ATOM    822  CA  ASP B  71      10.524   2.640  -2.608  1.00 14.39      D000 C  
ATOM    823  C   ASP B  71      10.685   2.022  -3.987  1.00 14.44      D000 C  
ATOM    824  O   ASP B  71      11.737   1.419  -4.191  1.00 10.49      D000 O  
ATOM    825  CB  ASP B  71       9.209   2.252  -1.830  1.00 15.70      D000 C  
ATOM    826  CG  ASP B  71       9.050   2.747  -0.392  1.00 24.69      D000 C  
ATOM    827  OD1 ASP B  71      10.110   2.771   0.262  1.00 28.18      D000 O  
ATOM    828  OD2 ASP B  71       7.917   2.998   0.109  1.00 28.16      D000 O1-
ATOM    829  H   ASP B  71      11.672   4.298  -2.150  1.00 13.51           H  
ATOM    830  HA  ASP B  71      11.358   2.257  -2.021  1.00 14.39           H  
ATOM    831  HB3 ASP B  71       9.266   1.164  -1.785  1.00 15.70           H  
ATOM    832  HB2 ASP B  71       8.300   2.529  -2.363  1.00 15.70           H  
ATOM    833  N   ASP B  72       9.790   2.352  -4.922  1.00 10.77      D000 N  
ATOM    834  CA  ASP B  72       9.838   2.037  -6.351  1.00 13.51      D000 C  
ATOM    835  C   ASP B  72      10.095   0.493  -6.542  1.00 14.54      D000 C  
ATOM    836  O   ASP B  72      11.079   0.056  -7.101  1.00 14.02      D000 O  
ATOM    837  CB  ASP B  72      10.856   2.945  -7.102  1.00 15.27      D000 C  
ATOM    838  CG  ASP B  72      10.944   2.728  -8.619  1.00 21.76      D000 C  
ATOM    839  OD1 ASP B  72       9.930   2.636  -9.315  1.00 18.13      D000 O  
ATOM    840  OD2 ASP B  72      12.036   2.882  -9.177  1.00 21.52      D000 O1-
ATOM    841  H   ASP B  72       9.144   3.107  -4.739  1.00 10.77           H  
ATOM    842  HA  ASP B  72       8.834   2.190  -6.746  1.00 13.51           H  
ATOM    843  HB3 ASP B  72      11.841   2.627  -6.761  1.00 15.27           H  
ATOM    844  HB2 ASP B  72      10.889   3.983  -6.771  1.00 15.27           H  
ATOM    845  N   LEU B  73       9.176  -0.256  -5.993  1.00 11.90      D000 N  
ATOM    846  CA  LEU B  73       9.330  -1.740  -5.874  1.00 10.74      D000 C  
ATOM    847  C   LEU B  73       8.413  -2.488  -6.851  1.00 10.41      D000 C  
ATOM    848  O   LEU B  73       7.299  -1.967  -7.103  1.00 12.02      D000 O  
ATOM    849  CB  LEU B  73       8.926  -2.082  -4.435  1.00 14.24      D000 C  
ATOM    850  CG  LEU B  73       9.899  -1.661  -3.323  1.00 17.47      D000 C  
ATOM    851  CD1 LEU B  73       9.341  -1.748  -1.902  1.00 25.78      D000 C  
ATOM    852  CD2 LEU B  73      11.245  -2.403  -3.501  1.00 21.06      D000 C  
ATOM    853  H   LEU B  73       8.376   0.263  -5.659  1.00 11.90           H  
ATOM    854  HA  LEU B  73      10.322  -2.156  -6.049  1.00 10.74           H  
ATOM    855  HB3 LEU B  73       8.770  -3.161  -4.467  1.00 14.24           H  
ATOM    856  HB2 LEU B  73       7.954  -1.655  -4.188  1.00 14.24           H  
ATOM    857  HG  LEU B  73      10.106  -0.596  -3.424  1.00 17.47           H  
ATOM    858 HD11 LEU B  73       8.259  -1.827  -1.796  1.00 25.78           H  
ATOM    859 HD12 LEU B  73       9.537  -2.687  -1.384  1.00 25.78           H  
ATOM    860 HD13 LEU B  73       9.692  -0.818  -1.456  1.00 25.78           H  
ATOM    861 HD21 LEU B  73      11.932  -2.061  -2.727  1.00 21.06           H  
ATOM    862 HD22 LEU B  73      11.279  -3.488  -3.399  1.00 21.06           H  
ATOM    863 HD23 LEU B  73      11.652  -2.090  -4.462  1.00 21.06           H  
ATOM    864  N   ILE B  74       8.935  -3.571  -7.478  1.00 10.13      D000 N  
ATOM    865  CA  ILE B  74       8.085  -4.422  -8.295  1.00 10.13      D000 C  
ATOM    866  C   ILE B  74       7.064  -5.190  -7.425  1.00 12.37      D000 C  
ATOM    867  O   ILE B  74       7.458  -5.709  -6.402  1.00 10.87      D000 O  
ATOM    868  CB  ILE B  74       9.007  -5.412  -9.109  1.00 10.85      D000 C  
ATOM    869  CG1 ILE B  74       9.883  -4.545 -10.064  1.00 15.63      D000 C  
ATOM    870  CG2 ILE B  74       8.193  -6.420  -9.888  1.00 11.33      D000 C  
ATOM    871  CD1 ILE B  74      11.125  -5.329 -10.538  1.00 17.93      D000 C  
ATOM    872  H   ILE B  74       9.857  -3.859  -7.183  1.00 10.13           H  
ATOM    873  HA  ILE B  74       7.639  -3.735  -9.014  1.00 10.13           H  
ATOM    874  HB  ILE B  74       9.681  -5.803  -8.347  1.00 10.85           H  
ATOM    875 HG13 ILE B  74      10.245  -3.672  -9.522  1.00 15.63           H  
ATOM    876 HG12 ILE B  74       9.387  -4.165 -10.958  1.00 15.63           H  
ATOM    877 HG21 ILE B  74       7.754  -7.191  -9.254  1.00 11.33           H  
ATOM    878 HG22 ILE B  74       7.330  -5.955 -10.363  1.00 11.33           H  
ATOM    879 HG23 ILE B  74       8.766  -6.863 -10.702  1.00 11.33           H  
ATOM    880 HD11 ILE B  74      11.528  -4.907 -11.459  1.00 17.93           H  
ATOM    881 HD12 ILE B  74      11.923  -5.265  -9.799  1.00 17.93           H  
ATOM    882 HD13 ILE B  74      10.948  -6.338 -10.913  1.00 17.93           H  
ATOM    883  N   ILE B  75       5.817  -5.254  -7.887  1.00  7.85      D000 N  
ATOM    884  CA  ILE B  75       4.725  -6.091  -7.362  1.00  7.57      D000 C  
ATOM    885  C   ILE B  75       4.806  -7.487  -7.943  1.00 10.85      D000 C  
ATOM    886  O   ILE B  75       5.160  -7.663  -9.136  1.00 11.40      D000 O  
ATOM    887  CB  ILE B  75       3.341  -5.514  -7.807  1.00 11.07      D000 C  
ATOM    888  CG1 ILE B  75       3.018  -4.227  -6.977  1.00 13.15      D000 C  
ATOM    889  CG2 ILE B  75       2.072  -6.429  -7.804  1.00 11.91      D000 C  
ATOM    890  CD1 ILE B  75       3.115  -4.286  -5.474  1.00 20.36      D000 C  
ATOM    891  H   ILE B  75       5.573  -4.691  -8.689  1.00  7.85           H  
ATOM    892  HA  ILE B  75       4.831  -6.044  -6.278  1.00  7.57           H  
ATOM    893  HB  ILE B  75       3.475  -5.146  -8.824  1.00 11.07           H  
ATOM    894 HG13 ILE B  75       1.946  -4.117  -7.140  1.00 13.15           H  
ATOM    895 HG12 ILE B  75       3.552  -3.352  -7.347  1.00 13.15           H  
ATOM    896 HG21 ILE B  75       2.080  -7.194  -8.580  1.00 11.91           H  
ATOM    897 HG22 ILE B  75       1.817  -6.787  -6.807  1.00 11.91           H  
ATOM    898 HG23 ILE B  75       1.240  -5.824  -8.163  1.00 11.91           H  
ATOM    899 HD11 ILE B  75       4.015  -3.794  -5.106  1.00 20.36           H  
ATOM    900 HD12 ILE B  75       2.325  -3.685  -5.022  1.00 20.36           H  
ATOM    901 HD13 ILE B  75       3.229  -5.332  -5.190  1.00 20.36           H  
ATOM    902  N   PHE B  76       4.379  -8.405  -7.072  1.00  9.46      D000 N  
ATOM    903  CA  PHE B  76       4.364  -9.828  -7.364  1.00 11.18      D000 C  
ATOM    904  C   PHE B  76       2.904 -10.306  -7.378  1.00 12.31      D000 C  
ATOM    905  O   PHE B  76       2.241 -10.197  -6.354  1.00 11.67      D000 O  
ATOM    906  CB  PHE B  76       5.273 -10.544  -6.245  1.00 12.52      D000 C  
ATOM    907  CG  PHE B  76       6.768 -10.300  -6.225  1.00 12.43      D000 C  
ATOM    908  CD1 PHE B  76       7.616 -11.239  -6.840  1.00 12.08      D000 C  
ATOM    909  CD2 PHE B  76       7.321  -9.133  -5.659  1.00 13.76      D000 C  
ATOM    910  CE1 PHE B  76       8.933 -10.994  -7.014  1.00 12.14      D000 C  
ATOM    911  CE2 PHE B  76       8.662  -8.896  -5.848  1.00 11.16      D000 C  
ATOM    912  CZ  PHE B  76       9.456  -9.780  -6.604  1.00 12.73      D000 C  
ATOM    913  H   PHE B  76       4.127  -8.132  -6.133  1.00  9.46           H  
ATOM    914  HA  PHE B  76       4.872 -10.109  -8.287  1.00 11.18           H  
ATOM    915  HB3 PHE B  76       5.097 -11.619  -6.237  1.00 12.52           H  
ATOM    916  HB2 PHE B  76       4.817 -10.325  -5.279  1.00 12.52           H  
ATOM    917  HD1 PHE B  76       7.270 -12.147  -7.312  1.00 12.08           H  
ATOM    918  HD2 PHE B  76       6.707  -8.396  -5.163  1.00 13.76           H  
ATOM    919  HE1 PHE B  76       9.493 -11.808  -7.449  1.00 12.14           H  
ATOM    920  HE2 PHE B  76       9.242  -8.162  -5.309  1.00 11.16           H  
ATOM    921  HZ  PHE B  76      10.524  -9.679  -6.727  1.00 12.73           H  
ATOM    922  N   PRO B  77       2.342 -10.738  -8.519  1.00 11.07      D000 N  
ATOM    923  CA  PRO B  77       0.935 -11.229  -8.628  1.00 13.98      D000 C  
ATOM    924  C   PRO B  77       0.598 -12.419  -7.781  1.00 15.86      D000 C  
ATOM    925  O   PRO B  77       1.230 -13.464  -7.975  1.00 11.86      D000 O  
ATOM    926  CB  PRO B  77       0.734 -11.526 -10.156  1.00 13.91      D000 C  
ATOM    927  CG  PRO B  77       1.628 -10.617 -10.844  1.00 18.27      D000 C  
ATOM    928  CD  PRO B  77       2.850 -10.541  -9.901  1.00 13.89      D000 C  
ATOM    929  HA  PRO B  77       0.227 -10.413  -8.478  1.00 13.98           H  
ATOM    930  HB3 PRO B  77      -0.258 -11.321 -10.559  1.00 13.91           H  
ATOM    931  HB2 PRO B  77       1.060 -12.527 -10.438  1.00 13.91           H  
ATOM    932  HG3 PRO B  77       1.166  -9.631 -10.818  1.00 18.27           H  
ATOM    933  HG2 PRO B  77       1.860 -10.925 -11.864  1.00 18.27           H  
ATOM    934  HD2 PRO B  77       3.630 -11.248 -10.183  1.00 13.89           H  
ATOM    935  HD3 PRO B  77       3.248  -9.526  -9.929  1.00 13.89           H  
ATOM    936  N   ASP B  78      -0.392 -12.272  -6.902  1.00 12.88      D000 N  
ATOM    937  CA  ASP B  78      -0.949 -13.172  -5.802  1.00 13.51      D000 C  
ATOM    938  C   ASP B  78      -0.034 -13.283  -4.513  1.00 13.25      D000 C  
ATOM    939  O   ASP B  78      -0.570 -13.714  -3.460  1.00 14.17      D000 O  
ATOM    940  CB  ASP B  78      -1.267 -14.644  -6.210  1.00 14.61      D000 C  
ATOM    941  CG  ASP B  78      -2.118 -14.750  -7.421  1.00 21.89      D000 C  
ATOM    942  OD1 ASP B  78      -2.227 -15.744  -8.147  1.00 21.73      D000 O  
ATOM    943  OD2 ASP B  78      -3.027 -13.899  -7.598  1.00 20.72      D000 O1-
ATOM    944  H   ASP B  78      -0.666 -11.306  -6.792  1.00 12.88           H  
ATOM    945  HA  ASP B  78      -1.880 -12.811  -5.364  1.00 13.51           H  
ATOM    946  HB3 ASP B  78      -1.728 -14.984  -5.283  1.00 14.61           H  
ATOM    947  HB2 ASP B  78      -0.325 -15.153  -6.413  1.00 14.61           H  
ATOM    948  N   ASP B  79       1.243 -12.894  -4.614  1.00 11.37      D000 N  
ATOM    949  CA  ASP B  79       2.137 -12.788  -3.518  1.00  8.98      D000 C  
ATOM    950  C   ASP B  79       2.190 -11.460  -2.752  1.00 12.03      D000 C  
ATOM    951  O   ASP B  79       2.578 -11.406  -1.554  1.00 10.54      D000 O  
ATOM    952  CB  ASP B  79       3.601 -13.070  -3.981  1.00 11.12      D000 C  
ATOM    953  CG  ASP B  79       3.817 -14.201  -4.999  1.00 14.80      D000 C  
ATOM    954  OD1 ASP B  79       3.148 -15.210  -4.908  1.00 13.73      D000 O  
ATOM    955  OD2 ASP B  79       4.800 -14.106  -5.790  1.00 13.09      D000 O1-
ATOM    956  H   ASP B  79       1.600 -12.579  -5.504  1.00 11.37           H  
ATOM    957  HA  ASP B  79       1.965 -13.632  -2.850  1.00  8.98           H  
ATOM    958  HB3 ASP B  79       4.180 -13.371  -3.108  1.00 11.12           H  
ATOM    959  HB2 ASP B  79       3.944 -12.140  -4.434  1.00 11.12           H  
ATOM    960  N   CYS B  80       1.734 -10.416  -3.400  1.00  9.14      D000 N  
ATOM    961  CA  CYS B  80       1.427  -9.144  -2.766  1.00 10.72      D000 C  
ATOM    962  C   CYS B  80      -0.076  -9.131  -2.461  1.00  9.14      D000 C  
ATOM    963  O   CYS B  80      -0.895  -9.614  -3.192  1.00  9.49      D000 O  
ATOM    964  CB  CYS B  80       1.907  -7.947  -3.613  1.00 13.36      D000 C  
ATOM    965  SG  CYS B  80       3.748  -8.070  -3.958  1.00 17.27      D000 S  
ATOM    966  H   CYS B  80       1.308 -10.443  -4.316  1.00  9.14           H  
ATOM    967  HA  CYS B  80       2.008  -9.056  -1.848  1.00 10.72           H  
ATOM    968  HB3 CYS B  80       1.764  -7.040  -3.026  1.00 13.36           H  
ATOM    969  HB2 CYS B  80       1.359  -7.975  -4.555  1.00 13.36           H  
ATOM    970  HG  CYS B  80       4.135  -7.069  -3.162  1.00 17.27           H  
ATOM    971  N   GLU B  81      -0.425  -8.475  -1.331  1.00  9.68      D000 N  
ATOM    972  CA  GLU B  81      -1.806  -8.244  -0.910  1.00  9.26      D000 C  
ATOM    973  C   GLU B  81      -1.820  -6.925  -0.116  1.00 11.23      D000 C  
ATOM    974  O   GLU B  81      -0.883  -6.654   0.648  1.00 12.77      D000 O  
ATOM    975  CB  GLU B  81      -2.275  -9.450  -0.135  1.00 12.92      D000 C  
ATOM    976  CG  GLU B  81      -1.521  -9.889   1.197  1.00 18.86      D000 C  
ATOM    977  CD  GLU B  81      -2.227 -11.045   1.955  1.00 28.81      D000 C  
ATOM    978  OE1 GLU B  81      -3.005 -11.849   1.327  1.00 24.94      D000 O  
ATOM    979  OE2 GLU B  81      -1.912 -11.253   3.187  1.00 27.85      D000 O1-
ATOM    980  H   GLU B  81       0.242  -8.061  -0.696  1.00  9.68           H  
ATOM    981  HA  GLU B  81      -2.479  -8.181  -1.765  1.00  9.26           H  
ATOM    982  HB3 GLU B  81      -2.350 -10.294  -0.821  1.00 12.92           H  
ATOM    983  HB2 GLU B  81      -3.340  -9.312   0.050  1.00 12.92           H  
ATOM    984  HG3 GLU B  81      -1.482  -9.096   1.944  1.00 18.86           H  
ATOM    985  HG2 GLU B  81      -0.455 -10.083   1.072  1.00 18.86           H  
ATOM    986  N   PHE B  82      -2.901  -6.227  -0.279  1.00  9.20      D000 N  
ATOM    987  CA  PHE B  82      -3.212  -5.104   0.557  1.00  9.59      D000 C  
ATOM    988  C   PHE B  82      -4.333  -5.515   1.556  1.00 11.50      D000 C  
ATOM    989  O   PHE B  82      -5.400  -5.973   1.060  1.00 12.24      D000 O  
ATOM    990  CB  PHE B  82      -3.657  -3.979  -0.376  1.00 10.24      D000 C  
ATOM    991  CG  PHE B  82      -3.662  -2.539   0.128  1.00  8.52      D000 C  
ATOM    992  CD1 PHE B  82      -4.857  -1.803   0.256  1.00 10.19      D000 C  
ATOM    993  CD2 PHE B  82      -2.519  -1.896   0.629  1.00  8.85      D000 C  
ATOM    994  CE1 PHE B  82      -4.947  -0.470   0.592  1.00 10.91      D000 C  
ATOM    995  CE2 PHE B  82      -2.630  -0.582   1.121  1.00 11.00      D000 C  
ATOM    996  CZ  PHE B  82      -3.798   0.135   1.095  1.00  9.58      D000 C  
ATOM    997  H   PHE B  82      -3.574  -6.567  -0.951  1.00  9.20           H  
ATOM    998  HA  PHE B  82      -2.309  -4.752   1.057  1.00  9.59           H  
ATOM    999  HB3 PHE B  82      -4.593  -4.360  -0.784  1.00 10.24           H  
ATOM   1000  HB2 PHE B  82      -2.944  -3.958  -1.201  1.00 10.24           H  
ATOM   1001  HD1 PHE B  82      -5.777  -2.275  -0.056  1.00 10.19           H  
ATOM   1002  HD2 PHE B  82      -1.533  -2.326   0.724  1.00  8.85           H  
ATOM   1003  HE1 PHE B  82      -5.829   0.154   0.556  1.00 10.91           H  
ATOM   1004  HE2 PHE B  82      -1.672  -0.186   1.427  1.00 11.00           H  
ATOM   1005  HZ  PHE B  82      -3.827   1.177   1.376  1.00  9.58           H  
ATOM   1006  N   LYS B  83      -4.122  -5.345   2.824  1.00  9.89      D000 N  
ATOM   1007  CA  LYS B  83      -5.168  -5.570   3.871  1.00 11.65      D000 C  
ATOM   1008  C   LYS B  83      -5.039  -4.684   5.084  1.00 13.66      D000 C  
ATOM   1009  O   LYS B  83      -4.064  -3.955   5.252  1.00 10.33      D000 O  
ATOM   1010  CB  LYS B  83      -5.364  -7.027   4.286  1.00 12.64      D000 C  
ATOM   1011  CG  LYS B  83      -4.344  -7.722   5.203  1.00 16.65      D000 C  
ATOM   1012  CD  LYS B  83      -4.382  -9.255   5.238  1.00 22.39      D000 C  
ATOM   1013  CE  LYS B  83      -3.348 -10.054   6.109  1.00 18.90      D000 C  
ATOM   1014  NZ  LYS B  83      -3.427 -11.453   5.754  1.00 18.46      D000 N1+
ATOM   1015  H   LYS B  83      -3.209  -5.236   3.242  1.00  9.89           H  
ATOM   1016  HA  LYS B  83      -6.109  -5.341   3.371  1.00 11.65           H  
ATOM   1017  HB3 LYS B  83      -5.533  -7.634   3.396  1.00 12.64           H  
ATOM   1018  HB2 LYS B  83      -6.299  -7.118   4.839  1.00 12.64           H  
ATOM   1019  HG3 LYS B  83      -4.470  -7.360   6.223  1.00 16.65           H  
ATOM   1020  HG2 LYS B  83      -3.354  -7.398   4.884  1.00 16.65           H  
ATOM   1021  HD3 LYS B  83      -4.274  -9.464   4.174  1.00 22.39           H  
ATOM   1022  HD2 LYS B  83      -5.386  -9.575   5.517  1.00 22.39           H  
ATOM   1023  HE3 LYS B  83      -3.413 -10.001   7.196  1.00 18.90           H  
ATOM   1024  HE2 LYS B  83      -2.315  -9.794   5.876  1.00 18.90           H  
ATOM   1025  HZ1 LYS B  83      -2.853 -11.683   4.956  1.00 18.46           H  
ATOM   1026  HZ2 LYS B  83      -3.220 -11.958   6.603  1.00 18.46           H  
ATOM   1027  HZ3 LYS B  83      -4.360 -11.629   5.410  1.00 18.46           H  
ATOM   1028  N   ARG B  84      -6.102  -4.662   5.882  1.00 10.22      D000 N  
ATOM   1029  CA  ARG B  84      -6.216  -3.851   7.064  1.00 12.49      D000 C  
ATOM   1030  C   ARG B  84      -5.402  -4.605   8.272  1.00 12.19      D000 C  
ATOM   1031  O   ARG B  84      -5.550  -5.834   8.437  1.00 12.48      D000 O  
ATOM   1032  CB  ARG B  84      -7.706  -3.487   7.499  1.00 11.51      D000 C  
ATOM   1033  CG  ARG B  84      -8.448  -2.589   6.437  1.00 17.00      D000 C  
ATOM   1034  CD  ARG B  84      -9.958  -2.286   6.452  1.00 16.56      D000 C  
ATOM   1035  NE  ARG B  84     -10.793  -3.452   6.230  1.00 23.80      D000 N  
ATOM   1036  CZ  ARG B  84     -12.099  -3.587   6.378  1.00 26.31      D000 C  
ATOM   1037  NH1 ARG B  84     -12.856  -2.570   6.762  1.00 25.67      D000 N  
ATOM   1038  NH2 ARG B  84     -12.677  -4.795   6.192  1.00 22.22      D000 N1+
ATOM   1039  H   ARG B  84      -6.896  -5.261   5.705  1.00 10.22           H  
ATOM   1040  HA  ARG B  84      -5.726  -2.904   6.835  1.00 12.49           H  
ATOM   1041  HB3 ARG B  84      -7.735  -2.827   8.366  1.00 11.51           H  
ATOM   1042  HB2 ARG B  84      -8.292  -4.387   7.684  1.00 11.51           H  
ATOM   1043  HG3 ARG B  84      -8.318  -3.098   5.482  1.00 17.00           H  
ATOM   1044  HG2 ARG B  84      -7.876  -1.663   6.367  1.00 17.00           H  
ATOM   1045  HD3 ARG B  84     -10.239  -1.371   5.930  1.00 16.56           H  
ATOM   1046  HD2 ARG B  84     -10.112  -2.154   7.523  1.00 16.56           H  
ATOM   1047  HE  ARG B  84     -10.251  -4.288   6.065  1.00 23.80           H  
ATOM   1048 HH12 ARG B  84     -13.848  -2.576   6.949  1.00 25.67           H  
ATOM   1049 HH11 ARG B  84     -12.451  -1.664   6.954  1.00 25.67           H  
ATOM   1050 HH22 ARG B  84     -13.669  -4.801   5.997  1.00 22.22           H  
ATOM   1051 HH21 ARG B  84     -12.081  -5.515   5.808  1.00 22.22           H  
ATOM   1052  N   VAL B  85      -4.939  -3.864   9.233  1.00 12.42      D000 N  
ATOM   1053  CA  VAL B  85      -4.239  -4.446  10.348  1.00 12.97      D000 C  
ATOM   1054  C   VAL B  85      -5.069  -4.319  11.700  1.00 14.55      D000 C  
ATOM   1055  O   VAL B  85      -5.501  -3.183  12.064  1.00 17.00      D000 O  
ATOM   1056  CB  VAL B  85      -2.870  -3.726  10.606  1.00 14.21      D000 C  
ATOM   1057  CG1 VAL B  85      -2.231  -4.101  11.915  1.00 14.87      D000 C  
ATOM   1058  CG2 VAL B  85      -1.894  -4.100   9.515  1.00 12.07      D000 C  
ATOM   1059  H   VAL B  85      -5.031  -2.859   9.234  1.00 12.42           H  
ATOM   1060  HA  VAL B  85      -3.977  -5.489  10.169  1.00 12.97           H  
ATOM   1061  HB  VAL B  85      -3.010  -2.646  10.569  1.00 14.21           H  
ATOM   1062 HG11 VAL B  85      -2.209  -5.188  11.983  1.00 14.87           H  
ATOM   1063 HG12 VAL B  85      -1.244  -3.694  12.133  1.00 14.87           H  
ATOM   1064 HG13 VAL B  85      -2.908  -3.724  12.682  1.00 14.87           H  
ATOM   1065 HG21 VAL B  85      -1.095  -3.365   9.413  1.00 12.07           H  
ATOM   1066 HG22 VAL B  85      -1.459  -5.099   9.541  1.00 12.07           H  
ATOM   1067 HG23 VAL B  85      -2.340  -4.067   8.521  1.00 12.07           H  
ATOM   1068  N   PRO B  86      -5.215  -5.442  12.444  1.00 17.23      D000 N  
ATOM   1069  CA  PRO B  86      -5.966  -5.394  13.775  1.00 18.60      D000 C  
ATOM   1070  C   PRO B  86      -5.283  -4.729  14.980  1.00 18.27      D000 C  
ATOM   1071  O   PRO B  86      -5.321  -5.184  16.095  1.00 18.56      D000 O  
ATOM   1072  CB  PRO B  86      -6.205  -6.911  14.032  1.00 21.64      D000 C  
ATOM   1073  CG  PRO B  86      -5.102  -7.649  13.235  1.00 22.65      D000 C  
ATOM   1074  CD  PRO B  86      -4.816  -6.808  12.026  1.00 21.01      D000 C  
ATOM   1075  HA  PRO B  86      -6.926  -4.886  13.687  1.00 18.60           H  
ATOM   1076  HB3 PRO B  86      -7.202  -7.010  13.604  1.00 21.64           H  
ATOM   1077  HB2 PRO B  86      -6.203  -7.276  15.059  1.00 21.64           H  
ATOM   1078  HG3 PRO B  86      -5.355  -8.661  12.921  1.00 22.65           H  
ATOM   1079  HG2 PRO B  86      -4.210  -7.645  13.861  1.00 22.65           H  
ATOM   1080  HD2 PRO B  86      -3.815  -6.885  11.602  1.00 21.01           H  
ATOM   1081  HD3 PRO B  86      -5.570  -7.081  11.289  1.00 21.01           H  
ATOM   1082  N   GLN B  87      -4.613  -3.548  14.710  1.00 16.51      D000 N  
ATOM   1083  CA  GLN B  87      -3.914  -2.830  15.757  1.00 17.13      D000 C  
ATOM   1084  C   GLN B  87      -4.360  -1.426  15.748  1.00 15.86      D000 C  
ATOM   1085  O   GLN B  87      -4.776  -0.868  14.707  1.00 15.32      D000 O  
ATOM   1086  CB  GLN B  87      -2.382  -2.848  15.445  1.00 16.88      D000 C  
ATOM   1087  CG  GLN B  87      -1.739  -4.243  15.404  1.00 23.51      D000 C  
ATOM   1088  CD  GLN B  87      -0.186  -4.267  15.485  1.00 30.47      D000 C  
ATOM   1089  NE2 GLN B  87       0.404  -5.342  15.942  1.00 35.63      D000 N  
ATOM   1090  OE1 GLN B  87       0.518  -3.227  15.264  1.00 22.75      D000 O  
ATOM   1091  H   GLN B  87      -4.725  -3.184  13.774  1.00 16.51           H  
ATOM   1092  HA  GLN B  87      -4.018  -3.348  16.711  1.00 17.13           H  
ATOM   1093  HB3 GLN B  87      -1.917  -2.205  16.192  1.00 16.88           H  
ATOM   1094  HB2 GLN B  87      -2.132  -2.442  14.465  1.00 16.88           H  
ATOM   1095  HG3 GLN B  87      -1.891  -4.962  14.599  1.00 23.51           H  
ATOM   1096  HG2 GLN B  87      -2.091  -4.688  16.335  1.00 23.51           H  
ATOM   1097 HE22 GLN B  87       1.411  -5.348  16.022  1.00 35.63           H  
ATOM   1098 HE21 GLN B  87      -0.067  -6.201  16.186  1.00 35.63           H  
ATOM   1099  N   CYS B  88      -4.307  -0.873  17.017  1.00 16.57      D000 N  
ATOM   1100  CA  CYS B  88      -4.703   0.489  17.352  1.00 13.92      D000 C  
ATOM   1101  C   CYS B  88      -6.101   0.902  16.787  1.00 15.03      D000 C  
ATOM   1102  O   CYS B  88      -6.104   1.643  15.791  1.00 19.01      D000 O  
ATOM   1103  CB  CYS B  88      -3.676   1.570  16.953  1.00 16.34      D000 C  
ATOM   1104  SG  CYS B  88      -1.978   1.129  17.537  1.00 18.11      D000 S  
ATOM   1105  H   CYS B  88      -3.863  -1.455  17.712  1.00 16.57           H  
ATOM   1106  HA  CYS B  88      -4.777   0.566  18.436  1.00 13.92           H  
ATOM   1107  HB3 CYS B  88      -4.012   2.559  17.264  1.00 16.34           H  
ATOM   1108  HB2 CYS B  88      -3.635   1.634  15.866  1.00 16.34           H  
ATOM   1109  HG  CYS B  88      -1.848   0.141  16.647  1.00 18.11           H  
ATOM   1110  N   PRO B  89      -7.216   0.282  17.301  1.00 13.00      D000 N  
ATOM   1111  CA  PRO B  89      -8.581   0.396  16.803  1.00 16.36      D000 C  
ATOM   1112  C   PRO B  89      -9.098   1.660  16.147  1.00 20.19      D000 C  
ATOM   1113  O   PRO B  89     -10.012   1.553  15.324  1.00 23.01      D000 O  
ATOM   1114  CB  PRO B  89      -9.345   0.065  18.126  1.00 18.78      D000 C  
ATOM   1115  CG  PRO B  89      -8.520  -1.059  18.679  1.00 18.97      D000 C  
ATOM   1116  CD  PRO B  89      -7.134  -0.642  18.479  1.00 16.37      D000 C  
ATOM   1117  HA  PRO B  89      -8.578  -0.432  16.094  1.00 16.36           H  
ATOM   1118  HB3 PRO B  89     -10.375  -0.184  17.871  1.00 18.78           H  
ATOM   1119  HB2 PRO B  89      -9.320   0.902  18.824  1.00 18.78           H  
ATOM   1120  HG3 PRO B  89      -8.719  -1.907  18.025  1.00 18.97           H  
ATOM   1121  HG2 PRO B  89      -8.664  -1.432  19.693  1.00 18.97           H  
ATOM   1122  HD2 PRO B  89      -6.840  -0.131  19.396  1.00 16.37           H  
ATOM   1123  HD3 PRO B  89      -6.454  -1.470  18.281  1.00 16.37           H  
ATOM   1124  N   SER B  90      -8.787   2.861  16.645  1.00 13.28      D000 N  
ATOM   1125  CA  SER B  90      -9.160   4.124  16.092  1.00 13.55      D000 C  
ATOM   1126  C   SER B  90      -8.344   4.670  14.860  1.00 16.63      D000 C  
ATOM   1127  O   SER B  90      -8.604   5.727  14.309  1.00 18.26      D000 O  
ATOM   1128  CB  SER B  90      -9.219   5.067  17.238  1.00 17.55      D000 C  
ATOM   1129  OG  SER B  90      -8.028   5.112  18.018  1.00 21.65      D000 O  
ATOM   1130  H   SER B  90      -8.217   2.751  17.472  1.00 13.28           H  
ATOM   1131  HA  SER B  90     -10.149   3.982  15.656  1.00 13.55           H  
ATOM   1132  HB3 SER B  90     -10.175   4.790  17.683  1.00 17.55           H  
ATOM   1133  HB2 SER B  90      -9.434   6.085  16.916  1.00 17.55           H  
ATOM   1134  HG  SER B  90      -7.824   4.296  18.482  1.00 21.65           H  
ATOM   1135  N   GLY B  91      -7.324   3.846  14.442  1.00 14.96      D000 N  
ATOM   1136  CA  GLY B  91      -6.373   4.185  13.386  1.00 15.85      D000 C  
ATOM   1137  C   GLY B  91      -6.845   3.359  12.262  1.00 16.69      D000 C  
ATOM   1138  O   GLY B  91      -7.311   2.190  12.470  1.00 15.66      D000 O  
ATOM   1139  H   GLY B  91      -7.098   3.012  14.965  1.00 14.96           H  
ATOM   1140  HA3 GLY B  91      -5.387   3.816  13.668  1.00 15.85           H  
ATOM   1141  HA2 GLY B  91      -6.313   5.213  13.028  1.00 15.85           H  
ATOM   1142  N   ARG B  92      -6.701   3.869  11.051  1.00 10.75      D000 N  
ATOM   1143  CA  ARG B  92      -6.965   3.112   9.818  1.00 11.37      D000 C  
ATOM   1144  C   ARG B  92      -5.662   2.560   9.292  1.00 13.88      D000 C  
ATOM   1145  O   ARG B  92      -5.042   3.097   8.347  1.00 11.33      D000 O  
ATOM   1146  CB  ARG B  92      -7.709   4.034   8.790  1.00 15.15      D000 C  
ATOM   1147  CG  ARG B  92      -9.163   4.417   9.170  1.00 15.35      D000 C  
ATOM   1148  CD  ARG B  92      -9.664   5.727   8.466  1.00 16.99      D000 C  
ATOM   1149  NE  ARG B  92      -9.851   5.513   7.048  1.00 15.41      D000 N  
ATOM   1150  CZ  ARG B  92     -10.208   6.530   6.202  1.00 13.33      D000 C  
ATOM   1151  NH1 ARG B  92     -10.296   7.843   6.505  1.00 14.38      D000 N  
ATOM   1152  NH2 ARG B  92     -10.406   6.188   4.946  1.00 14.76      D000 N1+
ATOM   1153  H   ARG B  92      -6.308   4.779  10.860  1.00 10.75           H  
ATOM   1154  HA  ARG B  92      -7.643   2.293  10.054  1.00 11.37           H  
ATOM   1155  HB3 ARG B  92      -7.646   3.534   7.824  1.00 15.15           H  
ATOM   1156  HB2 ARG B  92      -7.135   4.961   8.752  1.00 15.15           H  
ATOM   1157  HG3 ARG B  92      -9.265   4.699  10.218  1.00 15.35           H  
ATOM   1158  HG2 ARG B  92      -9.921   3.647   9.027  1.00 15.35           H  
ATOM   1159  HD3 ARG B  92      -8.829   6.427   8.486  1.00 16.99           H  
ATOM   1160  HD2 ARG B  92     -10.532   6.236   8.886  1.00 16.99           H  
ATOM   1161  HE  ARG B  92      -9.943   4.569   6.699  1.00 15.41           H  
ATOM   1162 HH12 ARG B  92     -10.258   8.457   5.704  1.00 14.38           H  
ATOM   1163 HH11 ARG B  92     -10.306   8.177   7.458  1.00 14.38           H  
ATOM   1164 HH22 ARG B  92     -10.856   6.826   4.305  1.00 14.76           H  
ATOM   1165 HH21 ARG B  92     -10.259   5.232   4.658  1.00 14.76           H  
ATOM   1166  N   VAL B  93      -5.243   1.498   9.994  1.00 10.38      D000 N  
ATOM   1167  CA  VAL B  93      -4.011   0.826   9.744  1.00 10.69      D000 C  
ATOM   1168  C   VAL B  93      -4.145  -0.251   8.637  1.00 13.62      D000 C  
ATOM   1169  O   VAL B  93      -4.985  -1.119   8.777  1.00 13.67      D000 O  
ATOM   1170  CB  VAL B  93      -3.445   0.127  11.013  1.00 11.98      D000 C  
ATOM   1171  CG1 VAL B  93      -2.002  -0.286  10.838  1.00  9.94      D000 C  
ATOM   1172  CG2 VAL B  93      -3.639   1.017  12.227  1.00 10.00      D000 C  
ATOM   1173  H   VAL B  93      -5.966   1.024  10.515  1.00 10.38           H  
ATOM   1174  HA  VAL B  93      -3.276   1.586   9.479  1.00 10.69           H  
ATOM   1175  HB  VAL B  93      -4.061  -0.762  11.150  1.00 11.98           H  
ATOM   1176 HG11 VAL B  93      -1.310   0.539  10.667  1.00  9.94           H  
ATOM   1177 HG12 VAL B  93      -1.680  -0.761  11.765  1.00  9.94           H  
ATOM   1178 HG13 VAL B  93      -1.898  -0.980  10.004  1.00  9.94           H  
ATOM   1179 HG21 VAL B  93      -3.135   1.978  12.124  1.00 10.00           H  
ATOM   1180 HG22 VAL B  93      -4.680   1.060  12.548  1.00 10.00           H  
ATOM   1181 HG23 VAL B  93      -3.219   0.453  13.060  1.00 10.00           H  
ATOM   1182  N   TYR B  94      -3.305  -0.048   7.623  1.00 11.55      D000 N  
ATOM   1183  CA  TYR B  94      -3.203  -0.942   6.446  1.00 11.60      D000 C  
ATOM   1184  C   TYR B  94      -1.786  -1.534   6.424  1.00 13.01      D000 C  
ATOM   1185  O   TYR B  94      -0.887  -0.911   6.972  1.00 14.75      D000 O  
ATOM   1186  CB  TYR B  94      -3.492  -0.107   5.167  1.00 10.20      D000 C  
ATOM   1187  CG  TYR B  94      -5.015   0.045   4.738  1.00 11.39      D000 C  
ATOM   1188  CD1 TYR B  94      -5.825   1.011   5.339  1.00 10.18      D000 C  
ATOM   1189  CD2 TYR B  94      -5.629  -0.722   3.762  1.00  9.68      D000 C  
ATOM   1190  CE1 TYR B  94      -7.231   1.220   5.041  1.00 12.62      D000 C  
ATOM   1191  CE2 TYR B  94      -7.015  -0.538   3.406  1.00 12.49      D000 C  
ATOM   1192  CZ  TYR B  94      -7.754   0.492   3.992  1.00 14.71      D000 C  
ATOM   1193  OH  TYR B  94      -8.981   0.761   3.477  1.00 14.15      D000 O  
ATOM   1194  H   TYR B  94      -2.670   0.736   7.575  1.00 11.55           H  
ATOM   1195  HA  TYR B  94      -3.839  -1.820   6.555  1.00 11.60           H  
ATOM   1196  HB3 TYR B  94      -3.043  -0.696   4.367  1.00 10.20           H  
ATOM   1197  HB2 TYR B  94      -2.991   0.857   5.078  1.00 10.20           H  
ATOM   1198  HD1 TYR B  94      -5.348   1.578   6.125  1.00 10.18           H  
ATOM   1199  HD2 TYR B  94      -5.051  -1.478   3.251  1.00  9.68           H  
ATOM   1200  HE1 TYR B  94      -7.759   2.057   5.473  1.00 12.62           H  
ATOM   1201  HE2 TYR B  94      -7.385  -1.034   2.521  1.00 12.49           H  
ATOM   1202  HH  TYR B  94      -9.370   1.475   3.986  1.00 14.15           H  
ATOM   1203  N   VAL B  95      -1.662  -2.718   5.780  1.00 10.44      D000 N  
ATOM   1204  CA  VAL B  95      -0.409  -3.362   5.400  1.00  9.98      D000 C  
ATOM   1205  C   VAL B  95      -0.440  -3.686   3.867  1.00  8.99      D000 C  
ATOM   1206  O   VAL B  95      -1.494  -4.192   3.474  1.00  9.30      D000 O  
ATOM   1207  CB  VAL B  95      -0.079  -4.650   6.313  1.00 11.43      D000 C  
ATOM   1208  CG1 VAL B  95      -1.203  -5.724   6.262  1.00  9.37      D000 C  
ATOM   1209  CG2 VAL B  95       1.247  -5.303   6.107  1.00 10.08      D000 C  
ATOM   1210  H   VAL B  95      -2.514  -2.981   5.307  1.00 10.44           H  
ATOM   1211  HA  VAL B  95       0.423  -2.696   5.629  1.00  9.98           H  
ATOM   1212  HB  VAL B  95      -0.031  -4.139   7.275  1.00 11.43           H  
ATOM   1213 HG11 VAL B  95      -2.152  -5.199   6.374  1.00  9.37           H  
ATOM   1214 HG12 VAL B  95      -1.191  -6.216   5.289  1.00  9.37           H  
ATOM   1215 HG13 VAL B  95      -1.162  -6.517   7.008  1.00  9.37           H  
ATOM   1216 HG21 VAL B  95       1.251  -5.638   5.069  1.00 10.08           H  
ATOM   1217 HG22 VAL B  95       2.021  -4.545   6.223  1.00 10.08           H  
ATOM   1218 HG23 VAL B  95       1.571  -6.095   6.781  1.00 10.08           H  
ATOM   1219  N   LEU B  96       0.632  -3.313   3.250  1.00  9.05      D000 N  
ATOM   1220  CA  LEU B  96       1.024  -3.990   1.942  1.00  8.82      D000 C  
ATOM   1221  C   LEU B  96       1.989  -5.066   2.381  1.00 10.57      D000 C  
ATOM   1222  O   LEU B  96       3.108  -4.769   2.789  1.00 11.60      D000 O  
ATOM   1223  CB  LEU B  96       1.612  -2.921   0.997  1.00  8.13      D000 C  
ATOM   1224  CG  LEU B  96       2.032  -3.459  -0.370  1.00 11.51      D000 C  
ATOM   1225  CD1 LEU B  96       1.121  -4.425  -1.025  1.00 11.95      D000 C  
ATOM   1226  CD2 LEU B  96       2.381  -2.402  -1.447  1.00 16.82      D000 C  
ATOM   1227  H   LEU B  96       1.352  -2.945   3.855  1.00  9.05           H  
ATOM   1228  HA  LEU B  96       0.121  -4.436   1.523  1.00  8.82           H  
ATOM   1229  HB3 LEU B  96       2.456  -2.465   1.516  1.00  8.13           H  
ATOM   1230  HB2 LEU B  96       0.890  -2.130   0.795  1.00  8.13           H  
ATOM   1231  HG  LEU B  96       2.933  -4.026  -0.137  1.00 11.51           H  
ATOM   1232 HD11 LEU B  96       1.351  -5.389  -0.571  1.00 11.95           H  
ATOM   1233 HD12 LEU B  96       0.069  -4.240  -0.810  1.00 11.95           H  
ATOM   1234 HD13 LEU B  96       1.344  -4.557  -2.084  1.00 11.95           H  
ATOM   1235 HD21 LEU B  96       3.384  -2.494  -1.864  1.00 16.82           H  
ATOM   1236 HD22 LEU B  96       1.648  -2.457  -2.252  1.00 16.82           H  
ATOM   1237 HD23 LEU B  96       2.324  -1.395  -1.034  1.00 16.82           H  
ATOM   1238  N   LYS B  97       1.500  -6.298   2.394  1.00 10.73      D000 N  
ATOM   1239  CA  LYS B  97       2.292  -7.486   2.574  1.00 12.13      D000 C  
ATOM   1240  C   LYS B  97       2.887  -7.949   1.224  1.00 14.59      D000 C  
ATOM   1241  O   LYS B  97       2.151  -7.978   0.262  1.00 13.36      D000 O  
ATOM   1242  CB  LYS B  97       1.369  -8.553   3.233  1.00 19.50      D000 C  
ATOM   1243  CG  LYS B  97       2.113  -9.736   3.859  1.00 26.03      D000 C  
ATOM   1244  CD  LYS B  97       1.250 -10.700   4.671  1.00 32.51      D000 C  
ATOM   1245  CE  LYS B  97       2.078 -11.506   5.723  1.00 37.30      D000 C  
ATOM   1246  NZ  LYS B  97       1.264 -12.574   6.303  1.00 35.43      D000 N1+
ATOM   1247  H   LYS B  97       0.686  -6.521   1.839  1.00 10.73           H  
ATOM   1248  HA  LYS B  97       3.059  -7.334   3.333  1.00 12.13           H  
ATOM   1249  HB3 LYS B  97       0.641  -8.947   2.524  1.00 19.50           H  
ATOM   1250  HB2 LYS B  97       0.865  -8.007   4.030  1.00 19.50           H  
ATOM   1251  HG3 LYS B  97       2.841  -9.352   4.574  1.00 26.03           H  
ATOM   1252  HG2 LYS B  97       2.823 -10.213   3.184  1.00 26.03           H  
ATOM   1253  HD3 LYS B  97       0.644 -11.333   4.023  1.00 32.51           H  
ATOM   1254  HD2 LYS B  97       0.442 -10.134   5.134  1.00 32.51           H  
ATOM   1255  HE3 LYS B  97       2.363 -10.892   6.578  1.00 37.30           H  
ATOM   1256  HE2 LYS B  97       3.001 -11.893   5.292  1.00 37.30           H  
ATOM   1257  HZ1 LYS B  97       1.026 -13.209   5.555  1.00 35.43           H  
ATOM   1258  HZ2 LYS B  97       1.678 -13.102   7.058  1.00 35.43           H  
ATOM   1259  HZ3 LYS B  97       0.370 -12.182   6.560  1.00 35.43           H  
ATOM   1260  N   PHE B  98       4.182  -8.254   1.286  1.00 17.59      D000 N  
ATOM   1261  CA  PHE B  98       4.829  -8.970   0.223  1.00 14.97      D000 C  
ATOM   1262  C   PHE B  98       5.163 -10.336   0.818  1.00 20.11      D000 C  
ATOM   1263  O   PHE B  98       6.100 -10.420   1.617  1.00 22.34      D000 O  
ATOM   1264  CB  PHE B  98       6.197  -8.258  -0.093  1.00 18.11      D000 C  
ATOM   1265  CG  PHE B  98       6.244  -6.845  -0.676  1.00 21.68      D000 C  
ATOM   1266  CD1 PHE B  98       6.981  -6.653  -1.898  1.00 18.82      D000 C  
ATOM   1267  CD2 PHE B  98       5.698  -5.792   0.070  1.00 21.37      D000 C  
ATOM   1268  CE1 PHE B  98       6.888  -5.370  -2.493  1.00 20.53      D000 C  
ATOM   1269  CE2 PHE B  98       5.597  -4.530  -0.540  1.00 19.62      D000 C  
ATOM   1270  CZ  PHE B  98       6.209  -4.344  -1.825  1.00 20.23      D000 C  
ATOM   1271  H   PHE B  98       4.641  -8.117   2.175  1.00 17.59           H  
ATOM   1272  HA  PHE B  98       4.105  -9.075  -0.585  1.00 14.97           H  
ATOM   1273  HB3 PHE B  98       6.720  -8.936  -0.768  1.00 18.11           H  
ATOM   1274  HB2 PHE B  98       6.824  -8.239   0.798  1.00 18.11           H  
ATOM   1275  HD1 PHE B  98       7.476  -7.460  -2.417  1.00 18.82           H  
ATOM   1276  HD2 PHE B  98       5.279  -5.967   1.050  1.00 21.37           H  
ATOM   1277  HE1 PHE B  98       7.451  -5.202  -3.399  1.00 20.53           H  
ATOM   1278  HE2 PHE B  98       5.067  -3.761   0.002  1.00 19.62           H  
ATOM   1279  HZ  PHE B  98       6.100  -3.318  -2.145  1.00 20.23           H  
ATOM   1280  N   LYS B  99       4.466 -11.363   0.355  1.00 17.88      D000 N  
ATOM   1281  CA  LYS B  99       4.543 -12.712   0.962  1.00 22.62      D000 C  
ATOM   1282  C   LYS B  99       5.649 -13.578   0.292  1.00 27.51      D000 C  
ATOM   1283  O   LYS B  99       6.206 -14.502   0.952  1.00 29.97      D000 O  
ATOM   1284  CB  LYS B  99       3.120 -13.371   0.795  1.00 24.14      D000 C  
ATOM   1285  CG  LYS B  99       1.933 -12.690   1.508  1.00 25.59      D000 C  
ATOM   1286  CD  LYS B  99       0.594 -13.408   1.226  1.00 28.04      D000 C  
ATOM   1287  CE  LYS B  99      -0.024 -13.089  -0.133  1.00 25.48      D000 C  
ATOM   1288  NZ  LYS B  99      -1.153 -13.969  -0.410  1.00 21.44      D000 N1+
ATOM   1289  H   LYS B  99       3.673 -11.274  -0.264  1.00 17.88           H  
ATOM   1290  HA  LYS B  99       4.807 -12.600   2.014  1.00 22.62           H  
ATOM   1291  HB3 LYS B  99       3.244 -14.315   1.326  1.00 24.14           H  
ATOM   1292  HB2 LYS B  99       2.893 -13.596  -0.247  1.00 24.14           H  
ATOM   1293  HG3 LYS B  99       1.743 -11.636   1.304  1.00 25.59           H  
ATOM   1294  HG2 LYS B  99       2.278 -12.711   2.542  1.00 25.59           H  
ATOM   1295  HD3 LYS B  99      -0.210 -13.008   1.843  1.00 28.04           H  
ATOM   1296  HD2 LYS B  99       0.696 -14.486   1.351  1.00 28.04           H  
ATOM   1297  HE3 LYS B  99       0.653 -13.230  -0.974  1.00 25.48           H  
ATOM   1298  HE2 LYS B  99      -0.322 -12.041  -0.182  1.00 25.48           H  
ATOM   1299  HZ1 LYS B  99      -1.515 -13.601  -1.277  1.00 21.44           H  
ATOM   1300  HZ2 LYS B  99      -1.030 -14.948  -0.627  1.00 21.44           H  
ATOM   1301  HZ3 LYS B  99      -1.948 -13.962   0.214  1.00 21.44           H  
ATOM   1302  N   ALA B 100       6.181 -13.121  -0.863  1.00 26.32      D000 N  
ATOM   1303  CA  ALA B 100       7.427 -13.468  -1.422  1.00 27.37      D000 C  
ATOM   1304  C   ALA B 100       8.616 -12.650  -0.909  1.00 28.92      D000 C  
ATOM   1305  O   ALA B 100       8.757 -11.491  -1.161  1.00 30.87      D000 O  
ATOM   1306  CB  ALA B 100       7.261 -13.375  -2.921  1.00 28.73      D000 C  
ATOM   1307  H   ALA B 100       5.731 -12.336  -1.313  1.00 26.32           H  
ATOM   1308  HA  ALA B 100       7.583 -14.525  -1.206  1.00 27.37           H  
ATOM   1309  HB1 ALA B 100       8.267 -13.477  -3.326  1.00 28.73           H  
ATOM   1310  HB2 ALA B 100       6.713 -14.224  -3.329  1.00 28.73           H  
ATOM   1311  HB3 ALA B 100       7.015 -12.390  -3.319  1.00 28.73           H  
ATOM   1312  N   GLY B 101       9.413 -13.382  -0.101  1.00 31.15      D000 N  
ATOM   1313  CA  GLY B 101      10.522 -12.721   0.540  1.00 30.08      D000 C  
ATOM   1314  C   GLY B 101      10.063 -12.344   1.971  1.00 29.61      D000 C  
ATOM   1315  O   GLY B 101      10.967 -12.028   2.727  1.00 35.20      D000 O  
ATOM   1316  H   GLY B 101       9.150 -14.337   0.095  1.00 31.15           H  
ATOM   1317  HA3 GLY B 101      10.764 -11.735   0.144  1.00 30.08           H  
ATOM   1318  HA2 GLY B 101      11.328 -13.448   0.644  1.00 30.08           H  
ATOM   1319  N   SER B 102       8.751 -12.519   2.317  1.00 24.99      D000 N  
ATOM   1320  CA  SER B 102       8.174 -12.522   3.687  1.00 31.30      D000 C  
ATOM   1321  C   SER B 102       8.464 -11.182   4.454  1.00 30.19      D000 C  
ATOM   1322  O   SER B 102       9.228 -11.200   5.457  1.00 35.47      D000 O  
ATOM   1323  CB  SER B 102       8.499 -13.834   4.429  1.00 32.69      D000 C  
ATOM   1324  OG  SER B 102       7.898 -14.941   3.644  1.00 37.64      D000 O  
ATOM   1325  H   SER B 102       8.138 -12.983   1.663  1.00 24.99           H  
ATOM   1326  HA  SER B 102       7.120 -12.479   3.412  1.00 31.30           H  
ATOM   1327  HB3 SER B 102       8.106 -13.930   5.441  1.00 32.69           H  
ATOM   1328  HB2 SER B 102       9.502 -14.245   4.547  1.00 32.69           H  
ATOM   1329  HG  SER B 102       8.401 -14.946   2.827  1.00 37.64           H  
ATOM   1330  N   LYS B 103       7.878 -10.126   3.931  1.00 22.42      D000 N  
ATOM   1331  CA  LYS B 103       8.103  -8.737   4.410  1.00 24.52      D000 C  
ATOM   1332  C   LYS B 103       6.828  -7.868   4.126  1.00 25.61      D000 C  
ATOM   1333  O   LYS B 103       6.057  -8.206   3.249  1.00 23.50      D000 O  
ATOM   1334  CB  LYS B 103       9.407  -8.258   3.684  1.00 28.24      D000 C  
ATOM   1335  CG  LYS B 103       9.389  -7.684   2.308  1.00 31.75      D000 C  
ATOM   1336  CD  LYS B 103      10.788  -7.688   1.601  1.00 36.84      D000 C  
ATOM   1337  CE  LYS B 103      11.939  -6.957   2.300  1.00 30.53      D000 C  
ATOM   1338  NZ  LYS B 103      11.653  -5.563   2.241  1.00 31.33      D000 N1+
ATOM   1339  H   LYS B 103       7.246 -10.274   3.157  1.00 22.42           H  
ATOM   1340  HA  LYS B 103       8.153  -8.640   5.494  1.00 24.52           H  
ATOM   1341  HB3 LYS B 103      10.079  -9.117   3.682  1.00 28.24           H  
ATOM   1342  HB2 LYS B 103       9.881  -7.551   4.364  1.00 28.24           H  
ATOM   1343  HG3 LYS B 103       8.707  -6.837   2.239  1.00 31.75           H  
ATOM   1344  HG2 LYS B 103       8.891  -8.453   1.717  1.00 31.75           H  
ATOM   1345  HD3 LYS B 103      10.771  -7.321   0.575  1.00 36.84           H  
ATOM   1346  HD2 LYS B 103      10.987  -8.757   1.516  1.00 36.84           H  
ATOM   1347  HE3 LYS B 103      12.923  -7.012   1.833  1.00 30.53           H  
ATOM   1348  HE2 LYS B 103      12.158  -7.242   3.329  1.00 30.53           H  
ATOM   1349  HZ1 LYS B 103      11.024  -5.241   2.963  1.00 31.33           H  
ATOM   1350  HZ2 LYS B 103      12.464  -4.970   2.343  1.00 31.33           H  
ATOM   1351  HZ3 LYS B 103      11.295  -5.321   1.327  1.00 31.33           H  
ATOM   1352  N   ARG B 104       6.697  -6.843   4.987  1.00 19.44      D000 N  
ATOM   1353  CA  ARG B 104       5.463  -6.070   5.186  1.00 18.39      D000 C  
ATOM   1354  C   ARG B 104       5.860  -4.575   5.295  1.00 18.33      D000 C  
ATOM   1355  O   ARG B 104       6.702  -4.215   6.115  1.00 19.38      D000 O  
ATOM   1356  CB  ARG B 104       4.926  -6.434   6.551  1.00 21.19      D000 C  
ATOM   1357  CG  ARG B 104       4.341  -7.807   6.574  1.00 26.18      D000 C  
ATOM   1358  CD  ARG B 104       3.809  -8.213   7.997  1.00 29.68      D000 C  
ATOM   1359  NE  ARG B 104       4.809  -8.440   8.999  1.00 28.45      D000 N  
ATOM   1360  CZ  ARG B 104       4.646  -8.614  10.328  1.00 28.75      D000 C  
ATOM   1361  NH1 ARG B 104       3.434  -8.208  10.866  1.00 33.56      D000 N  
ATOM   1362  NH2 ARG B 104       5.571  -9.056  11.182  1.00 37.09      D000 N1+
ATOM   1363  H   ARG B 104       7.422  -6.715   5.678  1.00 19.44           H  
ATOM   1364  HA  ARG B 104       4.733  -6.275   4.403  1.00 18.39           H  
ATOM   1365  HB3 ARG B 104       4.292  -5.653   6.969  1.00 21.19           H  
ATOM   1366  HB2 ARG B 104       5.859  -6.435   7.114  1.00 21.19           H  
ATOM   1367  HG3 ARG B 104       5.001  -8.607   6.238  1.00 26.18           H  
ATOM   1368  HG2 ARG B 104       3.592  -7.863   5.785  1.00 26.18           H  
ATOM   1369  HD3 ARG B 104       3.293  -9.172   8.041  1.00 29.68           H  
ATOM   1370  HD2 ARG B 104       3.119  -7.441   8.339  1.00 29.68           H  
ATOM   1371  HE  ARG B 104       5.732  -8.742   8.724  1.00 28.45           H  
ATOM   1372 HH12 ARG B 104       3.187  -8.213  11.845  1.00 33.56           H  
ATOM   1373 HH11 ARG B 104       2.707  -7.994  10.199  1.00 33.56           H  
ATOM   1374 HH22 ARG B 104       5.358  -9.223  12.155  1.00 37.09           H  
ATOM   1375 HH21 ARG B 104       6.478  -9.384  10.884  1.00 37.09           H  
ATOM   1376  N   LEU B 105       5.132  -3.766   4.558  1.00 11.89      D000 N  
ATOM   1377  CA  LEU B 105       5.273  -2.283   4.474  1.00 11.37      D000 C  
ATOM   1378  C   LEU B 105       3.909  -1.719   5.034  1.00 12.78      D000 C  
ATOM   1379  O   LEU B 105       2.892  -2.157   4.535  1.00 12.48      D000 O  
ATOM   1380  CB  LEU B 105       5.516  -1.811   3.001  1.00 11.96      D000 C  
ATOM   1381  CG  LEU B 105       6.961  -2.165   2.596  1.00 19.34      D000 C  
ATOM   1382  CD1 LEU B 105       7.265  -1.677   1.170  1.00 16.27      D000 C  
ATOM   1383  CD2 LEU B 105       8.059  -1.845   3.595  1.00 19.40      D000 C  
ATOM   1384  H   LEU B 105       4.310  -4.141   4.105  1.00 11.89           H  
ATOM   1385  HA  LEU B 105       6.029  -1.838   5.122  1.00 11.37           H  
ATOM   1386  HB3 LEU B 105       5.340  -0.743   2.874  1.00 11.96           H  
ATOM   1387  HB2 LEU B 105       4.779  -2.393   2.448  1.00 11.96           H  
ATOM   1388  HG  LEU B 105       7.075  -3.248   2.553  1.00 19.34           H  
ATOM   1389 HD11 LEU B 105       7.706  -2.476   0.573  1.00 16.27           H  
ATOM   1390 HD12 LEU B 105       6.420  -1.202   0.673  1.00 16.27           H  
ATOM   1391 HD13 LEU B 105       8.019  -0.893   1.090  1.00 16.27           H  
ATOM   1392 HD21 LEU B 105       8.266  -2.604   4.350  1.00 19.40           H  
ATOM   1393 HD22 LEU B 105       8.958  -1.574   3.042  1.00 19.40           H  
ATOM   1394 HD23 LEU B 105       7.843  -0.918   4.125  1.00 19.40           H  
ATOM   1395  N   PHE B 106       3.873  -1.133   6.231  1.00  9.04      D000 N  
ATOM   1396  CA  PHE B 106       2.731  -0.568   6.999  1.00 10.84      D000 C  
ATOM   1397  C   PHE B 106       2.355   0.904   6.629  1.00  9.79      D000 C  
ATOM   1398  O   PHE B 106       3.269   1.708   6.311  1.00 11.94      D000 O  
ATOM   1399  CB  PHE B 106       3.056  -0.729   8.487  1.00 10.23      D000 C  
ATOM   1400  CG  PHE B 106       3.326  -2.142   8.949  1.00 14.64      D000 C  
ATOM   1401  CD1 PHE B 106       2.264  -2.851   9.435  1.00 12.20      D000 C  
ATOM   1402  CD2 PHE B 106       4.565  -2.735   8.781  1.00 13.58      D000 C  
ATOM   1403  CE1 PHE B 106       2.422  -4.166   9.832  1.00 14.62      D000 C  
ATOM   1404  CE2 PHE B 106       4.769  -4.040   9.219  1.00 16.59      D000 C  
ATOM   1405  CZ  PHE B 106       3.631  -4.777   9.578  1.00 14.21      D000 C  
ATOM   1406  H   PHE B 106       4.797  -0.885   6.556  1.00  9.04           H  
ATOM   1407  HA  PHE B 106       1.851  -1.197   6.864  1.00 10.84           H  
ATOM   1408  HB3 PHE B 106       2.271  -0.416   9.175  1.00 10.23           H  
ATOM   1409  HB2 PHE B 106       3.967  -0.194   8.757  1.00 10.23           H  
ATOM   1410  HD1 PHE B 106       1.362  -2.276   9.582  1.00 12.20           H  
ATOM   1411  HD2 PHE B 106       5.448  -2.234   8.414  1.00 13.58           H  
ATOM   1412  HE1 PHE B 106       1.593  -4.701  10.272  1.00 14.62           H  
ATOM   1413  HE2 PHE B 106       5.716  -4.536   9.064  1.00 16.59           H  
ATOM   1414  HZ  PHE B 106       3.882  -5.787   9.867  1.00 14.21           H  
ATOM   1415  N   PHE B 107       1.053   1.225   6.696  1.00 10.12      D000 N  
ATOM   1416  CA  PHE B 107       0.511   2.466   6.228  1.00 10.90      D000 C  
ATOM   1417  C   PHE B 107      -0.593   2.967   7.185  1.00 12.08      D000 C  
ATOM   1418  O   PHE B 107      -1.204   2.177   7.833  1.00 12.20      D000 O  
ATOM   1419  CB  PHE B 107      -0.081   2.477   4.793  1.00 11.32      D000 C  
ATOM   1420  CG  PHE B 107       0.674   2.153   3.546  1.00 10.33      D000 C  
ATOM   1421  CD1 PHE B 107       1.419   3.167   2.856  1.00 10.25      D000 C  
ATOM   1422  CD2 PHE B 107       0.941   0.787   3.291  1.00 10.01      D000 C  
ATOM   1423  CE1 PHE B 107       2.433   2.792   1.939  1.00 12.02      D000 C  
ATOM   1424  CE2 PHE B 107       1.828   0.434   2.309  1.00 12.92      D000 C  
ATOM   1425  CZ  PHE B 107       2.605   1.406   1.660  1.00  9.86      D000 C  
ATOM   1426  H   PHE B 107       0.383   0.532   6.998  1.00 10.12           H  
ATOM   1427  HA  PHE B 107       1.355   3.153   6.189  1.00 10.90           H  
ATOM   1428  HB3 PHE B 107      -0.560   3.436   4.597  1.00 11.32           H  
ATOM   1429  HB2 PHE B 107      -0.940   1.822   4.936  1.00 11.32           H  
ATOM   1430  HD1 PHE B 107       1.430   4.133   3.339  1.00 10.25           H  
ATOM   1431  HD2 PHE B 107       0.570  -0.039   3.880  1.00 10.01           H  
ATOM   1432  HE1 PHE B 107       2.966   3.548   1.382  1.00 12.02           H  
ATOM   1433  HE2 PHE B 107       2.143  -0.588   2.161  1.00 12.92           H  
ATOM   1434  HZ  PHE B 107       3.411   1.094   1.012  1.00  9.86           H  
ATOM   1435  N   TRP B 108      -0.802   4.283   7.188  1.00 10.68      D000 N  
ATOM   1436  CA  TRP B 108      -2.103   4.798   7.703  1.00  9.37      D000 C  
ATOM   1437  C   TRP B 108      -2.667   5.576   6.517  1.00 11.42      D000 C  
ATOM   1438  O   TRP B 108      -1.912   6.355   5.839  1.00 12.03      D000 O  
ATOM   1439  CB  TRP B 108      -1.865   5.795   8.830  1.00 12.08      D000 C  
ATOM   1440  CG  TRP B 108      -1.040   7.048   8.547  1.00 12.67      D000 C  
ATOM   1441  CD1 TRP B 108       0.295   7.110   8.314  1.00 11.00      D000 C  
ATOM   1442  CD2 TRP B 108      -1.537   8.396   8.644  1.00 11.55      D000 C  
ATOM   1443  CE2 TRP B 108      -0.405   9.248   8.706  1.00 11.46      D000 C  
ATOM   1444  CE3 TRP B 108      -2.778   9.053   8.894  1.00 14.89      D000 C  
ATOM   1445  NE1 TRP B 108       0.640   8.410   8.483  1.00 10.93      D000 N  
ATOM   1446  CZ2 TRP B 108      -0.543  10.630   9.006  1.00 13.08      D000 C  
ATOM   1447  CZ3 TRP B 108      -2.921  10.454   9.053  1.00 13.94      D000 C  
ATOM   1448  CH2 TRP B 108      -1.838  11.253   9.151  1.00 14.17      D000 C  
ATOM   1449  H   TRP B 108      -0.205   4.890   6.645  1.00 10.68           H  
ATOM   1450  HA  TRP B 108      -2.809   4.040   8.041  1.00  9.37           H  
ATOM   1451  HB3 TRP B 108      -1.293   5.320   9.628  1.00 12.08           H  
ATOM   1452  HB2 TRP B 108      -2.817   6.159   9.217  1.00 12.08           H  
ATOM   1453  HD1 TRP B 108       0.876   6.238   8.052  1.00 11.00           H  
ATOM   1454  HE3 TRP B 108      -3.688   8.498   9.065  1.00 14.89           H  
ATOM   1455  HE1 TRP B 108       1.607   8.673   8.355  1.00 10.93           H  
ATOM   1456  HZ2 TRP B 108       0.260  11.341   9.136  1.00 13.08           H  
ATOM   1457  HZ3 TRP B 108      -3.911  10.852   9.220  1.00 13.94           H  
ATOM   1458  HH2 TRP B 108      -1.781  12.330   9.217  1.00 14.17           H  
ATOM   1459  N   MET B 109      -3.972   5.327   6.208  1.00 10.95      D000 N  
ATOM   1460  CA  MET B 109      -4.763   5.885   5.117  1.00 12.21      D000 C  
ATOM   1461  C   MET B 109      -4.978   7.349   5.309  1.00 12.56      D000 C  
ATOM   1462  O   MET B 109      -5.220   7.647   6.487  1.00 13.75      D000 O  
ATOM   1463  CB  MET B 109      -6.050   5.032   4.962  1.00 10.42      D000 C  
ATOM   1464  CG  MET B 109      -6.847   5.345   3.740  1.00 12.79      D000 C  
ATOM   1465  SD  MET B 109      -5.929   5.335   2.171  1.00 16.46      D000 S  
ATOM   1466  CE  MET B 109      -5.678   3.594   1.789  1.00 15.29      D000 C  
ATOM   1467  H   MET B 109      -4.412   4.812   6.957  1.00 10.95           H  
ATOM   1468  HA  MET B 109      -4.167   5.827   4.207  1.00 12.21           H  
ATOM   1469  HB3 MET B 109      -6.752   5.136   5.790  1.00 10.42           H  
ATOM   1470  HB2 MET B 109      -5.853   3.964   4.866  1.00 10.42           H  
ATOM   1471  HG3 MET B 109      -7.363   6.303   3.672  1.00 12.79           H  
ATOM   1472  HG2 MET B 109      -7.715   4.688   3.795  1.00 12.79           H  
ATOM   1473  HE1 MET B 109      -4.884   3.107   2.355  1.00 15.29           H  
ATOM   1474  HE2 MET B 109      -6.531   3.074   2.224  1.00 15.29           H  
ATOM   1475  HE3 MET B 109      -5.657   3.517   0.702  1.00 15.29           H  
ATOM   1476  N   GLN B 110      -4.792   8.186   4.309  1.00 11.74      D000 N  
ATOM   1477  CA  GLN B 110      -4.920   9.645   4.448  1.00 11.09      D000 C  
ATOM   1478  C   GLN B 110      -5.989  10.144   3.359  1.00 15.02      D000 C  
ATOM   1479  O   GLN B 110      -6.140  11.381   3.298  1.00 16.23      D000 O  
ATOM   1480  CB  GLN B 110      -3.569  10.365   4.330  1.00 12.07      D000 C  
ATOM   1481  CG  GLN B 110      -2.369   9.909   5.159  1.00 11.65      D000 C  
ATOM   1482  CD  GLN B 110      -1.108  10.580   4.737  1.00 15.58      D000 C  
ATOM   1483  NE2 GLN B 110      -0.315  11.107   5.691  1.00 13.65      D000 N  
ATOM   1484  OE1 GLN B 110      -0.747  10.684   3.573  1.00 13.06      D000 O  
ATOM   1485  H   GLN B 110      -4.485   7.815   3.421  1.00 11.74           H  
ATOM   1486  HA  GLN B 110      -5.372   9.863   5.416  1.00 11.09           H  
ATOM   1487  HB3 GLN B 110      -3.626  11.452   4.383  1.00 12.07           H  
ATOM   1488  HB2 GLN B 110      -3.230  10.098   3.329  1.00 12.07           H  
ATOM   1489  HG3 GLN B 110      -2.273   8.835   4.999  1.00 11.65           H  
ATOM   1490  HG2 GLN B 110      -2.579   9.967   6.227  1.00 11.65           H  
ATOM   1491 HE22 GLN B 110       0.593  11.502   5.492  1.00 13.65           H  
ATOM   1492 HE21 GLN B 110      -0.545  11.168   6.673  1.00 13.65           H  
ATOM   1493  N   GLU B 111      -6.617   9.305   2.582  1.00 17.30      D000 N  
ATOM   1494  CA  GLU B 111      -7.856   9.703   1.837  1.00 20.21      D000 C  
ATOM   1495  C   GLU B 111      -9.025   9.917   2.790  1.00 17.29      D000 C  
ATOM   1496  O   GLU B 111      -9.358   8.948   3.452  1.00 15.61      D000 O  
ATOM   1497  CB  GLU B 111      -8.179   8.568   0.907  1.00 22.45      D000 C  
ATOM   1498  CG  GLU B 111      -7.329   8.464  -0.424  1.00 29.51      D000 C  
ATOM   1499  CD  GLU B 111      -7.666   9.501  -1.479  1.00 38.69      D000 C  
ATOM   1500  OE1 GLU B 111      -8.803   9.947  -1.540  1.00 29.96      D000 O  
ATOM   1501  OE2 GLU B 111      -6.678  10.016  -2.030  1.00 23.05      D000 O1-
ATOM   1502  H   GLU B 111      -6.356   8.333   2.508  1.00 17.30           H  
ATOM   1503  HA  GLU B 111      -7.569  10.651   1.382  1.00 20.21           H  
ATOM   1504  HB3 GLU B 111      -9.239   8.619   0.660  1.00 22.45           H  
ATOM   1505  HB2 GLU B 111      -7.938   7.663   1.465  1.00 22.45           H  
ATOM   1506  HG3 GLU B 111      -7.455   7.436  -0.765  1.00 29.51           H  
ATOM   1507  HG2 GLU B 111      -6.287   8.499  -0.107  1.00 29.51           H  
ATOM   1508  N   PRO B 112      -9.476  11.168   3.136  1.00 19.48      D000 N  
ATOM   1509  CA  PRO B 112     -10.415  11.469   4.259  1.00 18.01      D000 C  
ATOM   1510  C   PRO B 112     -11.682  10.615   4.417  1.00 20.54      D000 C  
ATOM   1511  O   PRO B 112     -12.142  10.542   5.599  1.00 26.50      D000 O  
ATOM   1512  CB  PRO B 112     -10.864  12.933   4.017  1.00 22.32      D000 C  
ATOM   1513  CG  PRO B 112      -9.734  13.589   3.267  1.00 25.91      D000 C  
ATOM   1514  CD  PRO B 112      -9.207  12.400   2.413  1.00 25.50      D000 C  
ATOM   1515  HA  PRO B 112      -9.886  11.322   5.201  1.00 18.01           H  
ATOM   1516  HB3 PRO B 112     -10.988  13.496   4.942  1.00 22.32           H  
ATOM   1517  HB2 PRO B 112     -11.821  12.979   3.496  1.00 22.32           H  
ATOM   1518  HG3 PRO B 112      -8.913  13.921   3.903  1.00 25.91           H  
ATOM   1519  HG2 PRO B 112     -10.014  14.404   2.600  1.00 25.91           H  
ATOM   1520  HD2 PRO B 112      -9.715  12.256   1.459  1.00 25.50           H  
ATOM   1521  HD3 PRO B 112      -8.204  12.613   2.046  1.00 25.50           H  
ATOM   1522  N   LYS B 113     -12.283  10.175   3.284  1.00 21.40      D000 N  
ATOM   1523  CA  LYS B 113     -13.542   9.503   3.291  1.00 20.27      D000 C  
ATOM   1524  C   LYS B 113     -13.524   8.086   3.850  1.00 18.57      D000 C  
ATOM   1525  O   LYS B 113     -12.879   7.198   3.306  1.00 17.84      D000 O  
ATOM   1526  CB  LYS B 113     -14.058   9.430   1.833  1.00 24.98      D000 C  
ATOM   1527  CG  LYS B 113     -15.450   8.799   1.637  1.00 24.24      D000 C  
ATOM   1528  CD  LYS B 113     -15.788   8.554   0.148  1.00 33.75      D000 C  
ATOM   1529  CE  LYS B 113     -15.640   9.816  -0.764  1.00 32.14      D000 C  
ATOM   1530  NZ  LYS B 113     -16.300   9.692  -2.112  1.00 33.97      D000 N1+
ATOM   1531  H   LYS B 113     -11.861  10.336   2.381  1.00 21.40           H  
ATOM   1532  HA  LYS B 113     -14.183  10.157   3.883  1.00 20.27           H  
ATOM   1533  HB3 LYS B 113     -13.391   8.860   1.187  1.00 24.98           H  
ATOM   1534  HB2 LYS B 113     -14.044  10.411   1.359  1.00 24.98           H  
ATOM   1535  HG3 LYS B 113     -16.224   9.461   2.024  1.00 24.24           H  
ATOM   1536  HG2 LYS B 113     -15.472   7.870   2.206  1.00 24.24           H  
ATOM   1537  HD3 LYS B 113     -16.836   8.258   0.197  1.00 33.75           H  
ATOM   1538  HD2 LYS B 113     -15.289   7.736  -0.372  1.00 33.75           H  
ATOM   1539  HE3 LYS B 113     -14.573   9.976  -0.924  1.00 32.14           H  
ATOM   1540  HE2 LYS B 113     -16.085  10.676  -0.264  1.00 32.14           H  
ATOM   1541  HZ1 LYS B 113     -17.308   9.628  -2.086  1.00 33.97           H  
ATOM   1542  HZ2 LYS B 113     -16.034  10.550  -2.572  1.00 33.97           H  
ATOM   1543  HZ3 LYS B 113     -15.793   8.997  -2.641  1.00 33.97           H  
ATOM   1544  N   THR B 114     -14.134   7.948   5.023  1.00 18.00      D000 N  
ATOM   1545  CA  THR B 114     -14.107   6.682   5.828  1.00 16.44      D000 C  
ATOM   1546  C   THR B 114     -14.741   5.504   5.081  1.00 19.39      D000 C  
ATOM   1547  O   THR B 114     -14.174   4.420   4.998  1.00 19.53      D000 O  
ATOM   1548  CB  THR B 114     -14.779   6.787   7.209  1.00 20.94      D000 C  
ATOM   1549  CG2 THR B 114     -14.179   7.821   8.203  1.00 20.83      D000 C  
ATOM   1550  OG1 THR B 114     -16.116   7.175   6.958  1.00 18.46      D000 O  
ATOM   1551  H   THR B 114     -14.763   8.675   5.335  1.00 18.00           H  
ATOM   1552  HA  THR B 114     -13.100   6.299   5.994  1.00 16.44           H  
ATOM   1553  HB  THR B 114     -14.790   5.831   7.731  1.00 20.94           H  
ATOM   1554 HG21 THR B 114     -14.035   8.838   7.839  1.00 20.83           H  
ATOM   1555 HG22 THR B 114     -14.737   7.915   9.135  1.00 20.83           H  
ATOM   1556 HG23 THR B 114     -13.264   7.430   8.647  1.00 20.83           H  
ATOM   1557  HG1 THR B 114     -16.195   8.118   7.123  1.00 18.46           H  
ATOM   1558  N   ASP B 115     -15.871   5.834   4.439  1.00 17.44      D000 N  
ATOM   1559  CA  ASP B 115     -16.634   4.971   3.518  1.00 21.91      D000 C  
ATOM   1560  C   ASP B 115     -15.734   4.337   2.392  1.00 21.09      D000 C  
ATOM   1561  O   ASP B 115     -16.172   3.313   1.835  1.00 22.00      D000 O  
ATOM   1562  CB  ASP B 115     -17.779   5.603   2.674  1.00 25.31      D000 C  
ATOM   1563  CG  ASP B 115     -18.830   6.391   3.505  1.00 37.84      D000 C  
ATOM   1564  OD1 ASP B 115     -19.070   6.111   4.658  1.00 35.07      D000 O  
ATOM   1565  OD2 ASP B 115     -19.536   7.133   2.853  1.00 48.08      D000 O1-
ATOM   1566  H   ASP B 115     -16.281   6.708   4.737  1.00 17.44           H  
ATOM   1567  HA  ASP B 115     -17.014   4.204   4.194  1.00 21.91           H  
ATOM   1568  HB3 ASP B 115     -18.372   4.934   2.050  1.00 25.31           H  
ATOM   1569  HB2 ASP B 115     -17.325   6.413   2.103  1.00 25.31           H  
ATOM   1570  N   GLN B 116     -14.582   4.944   1.994  1.00 15.08      D000 N  
ATOM   1571  CA  GLN B 116     -13.762   4.555   0.844  1.00 14.91      D000 C  
ATOM   1572  C   GLN B 116     -12.939   3.357   1.196  1.00 15.45      D000 C  
ATOM   1573  O   GLN B 116     -12.436   2.661   0.279  1.00 13.61      D000 O  
ATOM   1574  CB  GLN B 116     -12.921   5.704   0.349  1.00 19.23      D000 C  
ATOM   1575  CG  GLN B 116     -12.501   5.721  -1.103  1.00 22.46      D000 C  
ATOM   1576  CD  GLN B 116     -11.816   7.066  -1.446  1.00 32.49      D000 C  
ATOM   1577  NE2 GLN B 116     -10.496   7.089  -1.352  1.00 39.08      D000 N  
ATOM   1578  OE1 GLN B 116     -12.447   8.093  -1.698  1.00 33.37      D000 O  
ATOM   1579  H   GLN B 116     -14.488   5.880   2.361  1.00 15.08           H  
ATOM   1580  HA  GLN B 116     -14.477   4.237   0.085  1.00 14.91           H  
ATOM   1581  HB3 GLN B 116     -12.027   5.853   0.954  1.00 19.23           H  
ATOM   1582  HB2 GLN B 116     -13.533   6.594   0.496  1.00 19.23           H  
ATOM   1583  HG3 GLN B 116     -13.403   5.730  -1.715  1.00 22.46           H  
ATOM   1584  HG2 GLN B 116     -11.917   4.870  -1.453  1.00 22.46           H  
ATOM   1585 HE22 GLN B 116     -10.135   8.029  -1.288  1.00 39.08           H  
ATOM   1586 HE21 GLN B 116      -9.920   6.310  -1.068  1.00 39.08           H  
ATOM   1587  N   ASP B 117     -12.864   2.890   2.434  1.00 13.43      D000 N  
ATOM   1588  CA  ASP B 117     -12.105   1.727   2.883  1.00 16.40      D000 C  
ATOM   1589  C   ASP B 117     -12.495   0.400   2.175  1.00 14.96      D000 C  
ATOM   1590  O   ASP B 117     -11.642  -0.381   1.690  1.00 13.82      D000 O  
ATOM   1591  CB  ASP B 117     -11.996   1.561   4.436  1.00 14.79      D000 C  
ATOM   1592  CG  ASP B 117     -11.109   2.619   5.121  1.00 17.56      D000 C  
ATOM   1593  OD1 ASP B 117     -10.102   3.026   4.538  1.00 15.81      D000 O  
ATOM   1594  OD2 ASP B 117     -11.318   2.899   6.283  1.00 15.95      D000 O1-
ATOM   1595  H   ASP B 117     -13.206   3.524   3.141  1.00 13.43           H  
ATOM   1596  HA  ASP B 117     -11.125   1.810   2.413  1.00 16.40           H  
ATOM   1597  HB3 ASP B 117     -11.632   0.561   4.671  1.00 14.79           H  
ATOM   1598  HB2 ASP B 117     -12.987   1.675   4.877  1.00 14.79           H  
ATOM   1599  N   GLU B 118     -13.865   0.285   1.886  1.00 14.70      D000 N  
ATOM   1600  CA  GLU B 118     -14.439  -0.877   1.210  1.00 16.26      D000 C  
ATOM   1601  C   GLU B 118     -13.994  -0.834  -0.251  1.00 16.01      D000 C  
ATOM   1602  O   GLU B 118     -13.853  -1.844  -0.867  1.00 14.94      D000 O  
ATOM   1603  CB  GLU B 118     -15.969  -0.831   1.218  1.00 24.44      D000 C  
ATOM   1604  CG  GLU B 118     -16.576  -0.399   2.578  1.00 30.96      D000 C  
ATOM   1605  CD  GLU B 118     -18.131  -0.337   2.516  1.00 37.52      D000 C  
ATOM   1606  OE1 GLU B 118     -18.730   0.153   1.524  1.00 44.89      D000 O  
ATOM   1607  OE2 GLU B 118     -18.789  -0.552   3.547  1.00 25.87      D000 O1-
ATOM   1608  H   GLU B 118     -14.483   0.901   2.394  1.00 14.70           H  
ATOM   1609  HA  GLU B 118     -14.160  -1.832   1.655  1.00 16.26           H  
ATOM   1610  HB3 GLU B 118     -16.368  -1.768   0.830  1.00 24.44           H  
ATOM   1611  HB2 GLU B 118     -16.285  -0.036   0.542  1.00 24.44           H  
ATOM   1612  HG3 GLU B 118     -16.198   0.584   2.860  1.00 30.96           H  
ATOM   1613  HG2 GLU B 118     -16.197  -1.114   3.310  1.00 30.96           H  
ATOM   1614  N   GLU B 119     -13.819   0.420  -0.692  1.00 13.70      D000 N  
ATOM   1615  CA  GLU B 119     -13.227   0.711  -2.073  1.00 15.56      D000 C  
ATOM   1616  C   GLU B 119     -11.716   0.361  -2.172  1.00 11.64      D000 C  
ATOM   1617  O   GLU B 119     -11.242  -0.177  -3.177  1.00 10.58      D000 O  
ATOM   1618  CB  GLU B 119     -13.424   2.126  -2.662  1.00 18.50      D000 C  
ATOM   1619  CG  GLU B 119     -14.865   2.645  -2.438  1.00 26.28      D000 C  
ATOM   1620  CD  GLU B 119     -15.225   3.879  -3.208  1.00 34.25      D000 C  
ATOM   1621  OE1 GLU B 119     -15.128   3.829  -4.441  1.00 35.05      D000 O  
ATOM   1622  OE2 GLU B 119     -15.466   4.910  -2.539  1.00 38.72      D000 O1-
ATOM   1623  H   GLU B 119     -13.769   1.162  -0.008  1.00 13.70           H  
ATOM   1624  HA  GLU B 119     -13.829   0.125  -2.767  1.00 15.56           H  
ATOM   1625  HB3 GLU B 119     -13.280   2.038  -3.739  1.00 18.50           H  
ATOM   1626  HB2 GLU B 119     -12.714   2.838  -2.242  1.00 18.50           H  
ATOM   1627  HG3 GLU B 119     -14.877   2.893  -1.376  1.00 26.28           H  
ATOM   1628  HG2 GLU B 119     -15.545   1.817  -2.637  1.00 26.28           H  
ATOM   1629  N   HIS B 120     -10.953   0.640  -1.102  1.00 12.17      D000 N  
ATOM   1630  CA  HIS B 120      -9.501   0.351  -1.032  1.00 11.83      D000 C  
ATOM   1631  C   HIS B 120      -9.149  -1.171  -1.059  1.00  9.40      D000 C  
ATOM   1632  O   HIS B 120      -8.101  -1.617  -1.617  1.00  9.48      D000 O  
ATOM   1633  CB  HIS B 120      -8.908   0.965   0.246  1.00 10.87      D000 C  
ATOM   1634  CG  HIS B 120      -9.102   2.434   0.260  1.00 13.19      D000 C  
ATOM   1635  CD2 HIS B 120      -9.261   3.421  -0.687  1.00 13.62      D000 C  
ATOM   1636  ND1 HIS B 120      -9.096   3.106   1.451  1.00 18.76      D000 N  
ATOM   1637  CE1 HIS B 120      -9.207   4.406   1.166  1.00 16.66      D000 C  
ATOM   1638  NE2 HIS B 120      -9.297   4.697  -0.135  1.00 16.62      D000 N  
ATOM   1639  H   HIS B 120     -11.380   1.082  -0.301  1.00 12.17           H  
ATOM   1640  HA  HIS B 120      -9.022   0.795  -1.905  1.00 11.83           H  
ATOM   1641  HB3 HIS B 120      -7.855   0.758   0.053  1.00 10.87           H  
ATOM   1642  HB2 HIS B 120      -9.062   0.329   1.118  1.00 10.87           H  
ATOM   1643  HD2 HIS B 120      -9.217   3.235  -1.750  1.00 13.62           H  
ATOM   1644  HD1 HIS B 120      -9.074   2.678   2.365  1.00 18.76           H  
ATOM   1645  HE1 HIS B 120      -9.383   5.199   1.877  1.00 16.66           H  
ATOM   1646  N   CYS B 121     -10.079  -1.938  -0.501  1.00  9.30      D000 N  
ATOM   1647  CA  CYS B 121      -9.884  -3.345  -0.281  1.00  8.75      D000 C  
ATOM   1648  C   CYS B 121     -10.240  -4.173  -1.540  1.00 11.23      D000 C  
ATOM   1649  O   CYS B 121     -10.104  -5.386  -1.536  1.00  8.59      D000 O  
ATOM   1650  CB  CYS B 121     -10.585  -3.846   1.029  1.00 14.08      D000 C  
ATOM   1651  SG  CYS B 121      -9.910  -3.014   2.572  1.00 16.10      D000 S  
ATOM   1652  H   CYS B 121     -10.750  -1.553   0.148  1.00  9.30           H  
ATOM   1653  HA  CYS B 121      -8.832  -3.555  -0.087  1.00  8.75           H  
ATOM   1654  HB3 CYS B 121     -10.390  -4.917   1.088  1.00 14.08           H  
ATOM   1655  HB2 CYS B 121     -11.670  -3.750   0.993  1.00 14.08           H  
ATOM   1656  HG  CYS B 121     -10.415  -1.798   2.347  1.00 16.10           H  
ATOM   1657  N   ARG B 122     -10.707  -3.480  -2.556  1.00  9.91      D000 N  
ATOM   1658  CA  ARG B 122     -11.204  -4.167  -3.793  1.00 13.00      D000 C  
ATOM   1659  C   ARG B 122     -10.212  -3.795  -4.871  1.00 12.03      D000 C  
ATOM   1660  O   ARG B 122      -9.506  -4.709  -5.406  1.00  9.56      D000 O  
ATOM   1661  CB  ARG B 122     -12.682  -3.871  -4.121  1.00 14.97      D000 C  
ATOM   1662  CG  ARG B 122     -13.677  -4.524  -3.197  1.00 22.15      D000 C  
ATOM   1663  CD  ARG B 122     -15.128  -4.481  -3.623  1.00 29.00      D000 C  
ATOM   1664  NE  ARG B 122     -15.711  -3.115  -3.657  1.00 31.99      D000 N  
ATOM   1665  CZ  ARG B 122     -16.748  -2.548  -3.127  1.00 37.96      D000 C  
ATOM   1666  NH1 ARG B 122     -17.624  -3.237  -2.362  1.00 37.23      D000 N  
ATOM   1667  NH2 ARG B 122     -16.889  -1.249  -3.290  1.00 38.85      D000 N1+
ATOM   1668  H   ARG B 122     -10.715  -2.471  -2.523  1.00  9.91           H  
ATOM   1669  HA  ARG B 122     -11.100  -5.239  -3.625  1.00 13.00           H  
ATOM   1670  HB3 ARG B 122     -12.805  -4.138  -5.170  1.00 14.97           H  
ATOM   1671  HB2 ARG B 122     -12.779  -2.787  -4.060  1.00 14.97           H  
ATOM   1672  HG3 ARG B 122     -13.523  -4.258  -2.151  1.00 22.15           H  
ATOM   1673  HG2 ARG B 122     -13.454  -5.591  -3.196  1.00 22.15           H  
ATOM   1674  HD3 ARG B 122     -15.697  -5.087  -2.918  1.00 29.00           H  
ATOM   1675  HD2 ARG B 122     -15.370  -5.010  -4.545  1.00 29.00           H  
ATOM   1676  HE  ARG B 122     -15.131  -2.601  -4.304  1.00 31.99           H  
ATOM   1677 HH12 ARG B 122     -18.306  -2.746  -1.803  1.00 37.23           H  
ATOM   1678 HH11 ARG B 122     -17.607  -4.240  -2.244  1.00 37.23           H  
ATOM   1679 HH22 ARG B 122     -17.334  -0.630  -2.628  1.00 38.85           H  
ATOM   1680 HH21 ARG B 122     -16.101  -0.877  -3.801  1.00 38.85           H  
ATOM   1681  N   LYS B 123     -10.125  -2.488  -5.250  1.00  9.79      D000 N  
ATOM   1682  CA  LYS B 123      -9.423  -2.006  -6.444  1.00 11.76      D000 C  
ATOM   1683  C   LYS B 123      -7.873  -2.110  -6.380  1.00 10.03      D000 C  
ATOM   1684  O   LYS B 123      -7.291  -2.598  -7.291  1.00  9.08      D000 O  
ATOM   1685  CB  LYS B 123      -9.924  -0.597  -6.721  1.00 14.19      D000 C  
ATOM   1686  CG  LYS B 123      -9.391   0.530  -5.871  1.00 18.33      D000 C  
ATOM   1687  CD  LYS B 123      -9.764   1.913  -6.467  1.00 23.14      D000 C  
ATOM   1688  CE  LYS B 123     -11.037   1.958  -7.219  1.00 32.30      D000 C  
ATOM   1689  NZ  LYS B 123     -11.341   3.244  -7.821  1.00 21.12      D000 N1+
ATOM   1690  H   LYS B 123     -10.601  -1.800  -4.685  1.00  9.79           H  
ATOM   1691  HA  LYS B 123      -9.803  -2.690  -7.202  1.00 11.76           H  
ATOM   1692  HB3 LYS B 123     -11.011  -0.661  -6.781  1.00 14.19           H  
ATOM   1693  HB2 LYS B 123      -9.594  -0.637  -7.759  1.00 14.19           H  
ATOM   1694  HG3 LYS B 123      -8.301   0.535  -5.868  1.00 18.33           H  
ATOM   1695  HG2 LYS B 123      -9.754   0.336  -4.861  1.00 18.33           H  
ATOM   1696  HD3 LYS B 123      -8.955   2.308  -7.081  1.00 23.14           H  
ATOM   1697  HD2 LYS B 123      -9.836   2.568  -5.599  1.00 23.14           H  
ATOM   1698  HE3 LYS B 123     -11.841   1.736  -6.517  1.00 32.30           H  
ATOM   1699  HE2 LYS B 123     -11.149   1.211  -8.006  1.00 32.30           H  
ATOM   1700  HZ1 LYS B 123     -11.262   3.906  -7.063  1.00 21.12           H  
ATOM   1701  HZ2 LYS B 123     -10.691   3.482  -8.557  1.00 21.12           H  
ATOM   1702  HZ3 LYS B 123     -12.286   3.232  -8.179  1.00 21.12           H  
ATOM   1703  N   VAL B 124      -7.335  -1.865  -5.136  1.00  7.59      D000 N  
ATOM   1704  CA  VAL B 124      -5.945  -2.092  -4.871  1.00  8.72      D000 C  
ATOM   1705  C   VAL B 124      -5.517  -3.610  -5.055  1.00  9.49      D000 C  
ATOM   1706  O   VAL B 124      -4.542  -3.895  -5.823  1.00  8.53      D000 O  
ATOM   1707  CB  VAL B 124      -5.455  -1.558  -3.469  1.00  8.05      D000 C  
ATOM   1708  CG1 VAL B 124      -3.960  -1.782  -3.242  1.00  8.66      D000 C  
ATOM   1709  CG2 VAL B 124      -5.767  -0.049  -3.387  1.00  9.05      D000 C  
ATOM   1710  H   VAL B 124      -7.910  -1.603  -4.348  1.00  7.59           H  
ATOM   1711  HA  VAL B 124      -5.398  -1.559  -5.649  1.00  8.72           H  
ATOM   1712  HB  VAL B 124      -6.001  -2.041  -2.658  1.00  8.05           H  
ATOM   1713 HG11 VAL B 124      -3.508  -1.375  -4.146  1.00  8.66           H  
ATOM   1714 HG12 VAL B 124      -3.525  -1.306  -2.363  1.00  8.66           H  
ATOM   1715 HG13 VAL B 124      -3.785  -2.858  -3.252  1.00  8.66           H  
ATOM   1716 HG21 VAL B 124      -6.830   0.187  -3.339  1.00  9.05           H  
ATOM   1717 HG22 VAL B 124      -5.213   0.377  -2.550  1.00  9.05           H  
ATOM   1718 HG23 VAL B 124      -5.411   0.456  -4.284  1.00  9.05           H  
ATOM   1719  N   ASN B 125      -6.348  -4.543  -4.633  1.00  9.23      D000 N  
ATOM   1720  CA  ASN B 125      -6.122  -5.977  -4.773  1.00 10.72      D000 C  
ATOM   1721  C   ASN B 125      -6.194  -6.563  -6.217  1.00  8.85      D000 C  
ATOM   1722  O   ASN B 125      -5.572  -7.588  -6.492  1.00 12.34      D000 O  
ATOM   1723  CB  ASN B 125      -7.019  -6.722  -3.762  1.00  9.96      D000 C  
ATOM   1724  CG  ASN B 125      -6.538  -6.547  -2.327  1.00 11.44      D000 C  
ATOM   1725  ND2 ASN B 125      -7.454  -6.351  -1.369  1.00  7.45      D000 N  
ATOM   1726  OD1 ASN B 125      -5.346  -6.664  -2.018  1.00 14.08      D000 O  
ATOM   1727  H   ASN B 125      -7.220  -4.128  -4.336  1.00  9.23           H  
ATOM   1728  HA  ASN B 125      -5.116  -6.144  -4.388  1.00 10.72           H  
ATOM   1729  HB3 ASN B 125      -7.052  -7.766  -4.072  1.00  9.96           H  
ATOM   1730  HB2 ASN B 125      -8.044  -6.353  -3.797  1.00  9.96           H  
ATOM   1731 HD22 ASN B 125      -7.252  -6.037  -0.430  1.00  7.45           H  
ATOM   1732 HD21 ASN B 125      -8.401  -6.292  -1.715  1.00  7.45           H  
ATOM   1733  N   GLU B 126      -6.990  -5.956  -7.103  1.00  8.44      D000 N  
ATOM   1734  CA  GLU B 126      -6.963  -6.335  -8.577  1.00  8.40      D000 C  
ATOM   1735  C   GLU B 126      -5.599  -6.076  -9.320  1.00 10.18      D000 C  
ATOM   1736  O   GLU B 126      -5.206  -6.894 -10.168  1.00 11.29      D000 O  
ATOM   1737  CB  GLU B 126      -8.014  -5.423  -9.333  1.00  9.58      D000 C  
ATOM   1738  CG  GLU B 126      -9.425  -5.540  -8.648  1.00 16.15      D000 C  
ATOM   1739  CD  GLU B 126     -10.422  -4.469  -9.220  1.00 23.38      D000 C  
ATOM   1740  OE1 GLU B 126     -10.232  -4.193 -10.404  1.00 25.90      D000 O  
ATOM   1741  OE2 GLU B 126     -11.473  -4.190  -8.602  1.00 27.68      D000 O1-
ATOM   1742  H   GLU B 126      -7.617  -5.212  -6.833  1.00  8.44           H  
ATOM   1743  HA  GLU B 126      -7.249  -7.387  -8.567  1.00  8.40           H  
ATOM   1744  HB3 GLU B 126      -8.051  -5.762 -10.368  1.00  9.58           H  
ATOM   1745  HB2 GLU B 126      -7.700  -4.400  -9.542  1.00  9.58           H  
ATOM   1746  HG3 GLU B 126      -9.260  -5.178  -7.633  1.00 16.15           H  
ATOM   1747  HG2 GLU B 126      -9.776  -6.569  -8.580  1.00 16.15           H  
ATOM   1748  N   TYR B 127      -4.840  -5.007  -8.981  1.00  8.73      D000 N  
ATOM   1749  CA  TYR B 127      -3.457  -4.847  -9.404  1.00 10.64      D000 C  
ATOM   1750  C   TYR B 127      -2.416  -5.824  -8.718  1.00 13.64      D000 C  
ATOM   1751  O   TYR B 127      -1.268  -6.048  -9.241  1.00 13.33      D000 O  
ATOM   1752  CB  TYR B 127      -3.049  -3.351  -9.279  1.00 10.38      D000 C  
ATOM   1753  CG  TYR B 127      -4.145  -2.457  -9.848  1.00 12.71      D000 C  
ATOM   1754  CD1 TYR B 127      -4.878  -1.568  -9.019  1.00 15.75      D000 C  
ATOM   1755  CD2 TYR B 127      -4.488  -2.446 -11.212  1.00 14.82      D000 C  
ATOM   1756  CE1 TYR B 127      -5.898  -0.746  -9.499  1.00 17.53      D000 C  
ATOM   1757  CE2 TYR B 127      -5.489  -1.621 -11.745  1.00 20.56      D000 C  
ATOM   1758  CZ  TYR B 127      -6.197  -0.738 -10.898  1.00 24.34      D000 C  
ATOM   1759  OH  TYR B 127      -7.143   0.109 -11.471  1.00 27.53      D000 O  
ATOM   1760  H   TYR B 127      -5.229  -4.301  -8.373  1.00  8.73           H  
ATOM   1761  HA  TYR B 127      -3.415  -5.165 -10.445  1.00 10.64           H  
ATOM   1762  HB3 TYR B 127      -2.068  -3.084  -9.674  1.00 10.38           H  
ATOM   1763  HB2 TYR B 127      -3.047  -3.192  -8.201  1.00 10.38           H  
ATOM   1764  HD1 TYR B 127      -4.710  -1.441  -7.960  1.00 15.75           H  
ATOM   1765  HD2 TYR B 127      -3.955  -3.118 -11.868  1.00 14.82           H  
ATOM   1766  HE1 TYR B 127      -6.444  -0.156  -8.778  1.00 17.53           H  
ATOM   1767  HE2 TYR B 127      -5.684  -1.628 -12.807  1.00 20.56           H  
ATOM   1768  HH  TYR B 127      -7.443   0.684 -10.764  1.00 27.53           H  
ATOM   1769  N   LEU B 128      -2.690  -6.404  -7.529  1.00 10.23      D000 N  
ATOM   1770  CA  LEU B 128      -1.819  -7.214  -6.691  1.00  9.24      D000 C  
ATOM   1771  C   LEU B 128      -2.083  -8.734  -6.839  1.00 12.69      D000 C  
ATOM   1772  O   LEU B 128      -1.111  -9.462  -6.529  1.00 13.19      D000 O  
ATOM   1773  CB  LEU B 128      -1.933  -6.810  -5.205  1.00  9.26      D000 C  
ATOM   1774  CG  LEU B 128      -1.617  -5.382  -4.840  1.00 11.09      D000 C  
ATOM   1775  CD1 LEU B 128      -1.914  -5.137  -3.405  1.00 14.49      D000 C  
ATOM   1776  CD2 LEU B 128      -0.219  -4.904  -5.126  1.00 14.96      D000 C  
ATOM   1777  H   LEU B 128      -3.606  -6.673  -7.199  1.00 10.23           H  
ATOM   1778  HA  LEU B 128      -0.811  -6.950  -7.011  1.00  9.24           H  
ATOM   1779  HB3 LEU B 128      -1.259  -7.464  -4.651  1.00  9.26           H  
ATOM   1780  HB2 LEU B 128      -2.952  -6.920  -4.835  1.00  9.26           H  
ATOM   1781  HG  LEU B 128      -2.233  -4.636  -5.342  1.00 11.09           H  
ATOM   1782 HD11 LEU B 128      -2.930  -5.385  -3.100  1.00 14.49           H  
ATOM   1783 HD12 LEU B 128      -1.230  -5.618  -2.706  1.00 14.49           H  
ATOM   1784 HD13 LEU B 128      -1.882  -4.093  -3.093  1.00 14.49           H  
ATOM   1785 HD21 LEU B 128      -0.037  -4.810  -6.197  1.00 14.96           H  
ATOM   1786 HD22 LEU B 128      -0.117  -3.965  -4.582  1.00 14.96           H  
ATOM   1787 HD23 LEU B 128       0.520  -5.621  -4.769  1.00 14.96           H  
ATOM   1788  N   ASN B 129      -3.246  -9.080  -7.337  1.00 10.18      D000 N  
ATOM   1789  CA  ASN B 129      -3.559 -10.476  -7.562  1.00 12.07      D000 C  
ATOM   1790  C   ASN B 129      -3.507 -10.737  -9.123  1.00 18.62      D000 C  
ATOM   1791  O   ASN B 129      -3.809  -9.732  -9.819  1.00 15.54      D000 O  
ATOM   1792  CB  ASN B 129      -4.945 -10.873  -7.030  1.00 10.71      D000 C  
ATOM   1793  CG  ASN B 129      -5.028 -11.101  -5.498  1.00 14.18      D000 C  
ATOM   1794  ND2 ASN B 129      -5.204 -10.061  -4.690  1.00 10.41      D000 N  
ATOM   1795  OD1 ASN B 129      -4.935 -12.245  -5.156  1.00 14.86      D000 O  
ATOM   1796  H   ASN B 129      -3.994  -8.412  -7.457  1.00 10.18           H  
ATOM   1797  HA  ASN B 129      -2.897 -11.097  -6.959  1.00 12.07           H  
ATOM   1798  HB3 ASN B 129      -5.206 -11.785  -7.567  1.00 10.71           H  
ATOM   1799  HB2 ASN B 129      -5.681 -10.141  -7.361  1.00 10.71           H  
ATOM   1800 HD22 ASN B 129      -5.365 -10.212  -3.704  1.00 10.41           H  
ATOM   1801 HD21 ASN B 129      -5.360  -9.121  -5.025  1.00 10.41           H  
ATOM   1802  N   ASN B 130      -3.209 -11.893  -9.658  1.00 13.63      D000 N  
ATOM   1803  CA  ASN B 130      -3.208 -12.106 -11.159  1.00 18.98      D000 C  
ATOM   1804  C   ASN B 130      -4.724 -11.943 -11.647  1.00 17.91      D000 C  
ATOM   1805  O   ASN B 130      -5.567 -12.574 -11.011  1.00 17.49      D000 O  
ATOM   1806  CB  ASN B 130      -2.797 -13.601 -11.414  1.00 18.02      D000 C  
ATOM   1807  CG  ASN B 130      -1.329 -13.816 -11.394  1.00 30.96      D000 C  
ATOM   1808  ND2 ASN B 130      -0.838 -14.729 -10.580  1.00 32.07      D000 N  
ATOM   1809  OD1 ASN B 130      -0.587 -13.236 -12.217  1.00 34.23      D000 O  
ATOM   1810  H   ASN B 130      -2.983 -12.664  -9.047  1.00 13.63           H  
ATOM   1811  HA  ASN B 130      -2.482 -11.374 -11.515  1.00 18.98           H  
ATOM   1812  HB3 ASN B 130      -3.107 -13.889 -12.419  1.00 18.02           H  
ATOM   1813  HB2 ASN B 130      -3.462 -14.261 -10.858  1.00 18.02           H  
ATOM   1814 HD22 ASN B 130       0.147 -14.887 -10.422  1.00 32.07           H  
ATOM   1815 HD21 ASN B 130      -1.370 -14.982  -9.759  1.00 32.07           H  
ATOM   1816  N   PRO B 131      -4.970 -11.058 -12.633  1.00 15.33      D000 N  
ATOM   1817  CA  PRO B 131      -6.316 -10.460 -12.984  1.00 16.44      D000 C  
ATOM   1818  C   PRO B 131      -7.519 -11.225 -12.598  1.00 20.17      D000 C  
ATOM   1819  O   PRO B 131      -7.911 -12.164 -13.372  1.00 20.62      D000 O  
ATOM   1820  CB  PRO B 131      -6.188 -10.174 -14.497  1.00 18.69      D000 C  
ATOM   1821  CG  PRO B 131      -4.721  -9.774 -14.596  1.00 19.61      D000 C  
ATOM   1822  CD  PRO B 131      -3.840 -10.528 -13.545  1.00 18.12      D000 C  
ATOM   1823  HA  PRO B 131      -6.327  -9.500 -12.468  1.00 16.44           H  
ATOM   1824  HB3 PRO B 131      -6.777  -9.274 -14.678  1.00 18.69           H  
ATOM   1825  HB2 PRO B 131      -6.538 -11.010 -15.102  1.00 18.69           H  
ATOM   1826  HG3 PRO B 131      -4.572  -8.726 -14.335  1.00 19.61           H  
ATOM   1827  HG2 PRO B 131      -4.414  -9.853 -15.639  1.00 19.61           H  
ATOM   1828  HD2 PRO B 131      -3.364 -11.409 -13.976  1.00 18.12           H  
ATOM   1829  HD3 PRO B 131      -3.107 -10.018 -12.919  1.00 18.12           H  
ATOM   1830  N   PRO B 132      -8.248 -10.927 -11.495  1.00 24.56      D000 N  
ATOM   1831  CA  PRO B 132      -9.606 -11.443 -11.284  1.00 26.91      D000 C  
ATOM   1832  C   PRO B 132     -10.592 -11.108 -12.422  1.00 27.86      D000 C  
ATOM   1833  O   PRO B 132     -11.130 -11.998 -13.038  1.00 28.62      D000 O  
ATOM   1834  CB  PRO B 132      -9.999 -10.842  -9.932  1.00 24.45      D000 C  
ATOM   1835  CG  PRO B 132      -8.666 -10.536  -9.223  1.00 24.09      D000 C  
ATOM   1836  CD  PRO B 132      -7.902 -10.007 -10.422  1.00 22.11      D000 C  
ATOM   1837  HA  PRO B 132      -9.665 -12.531 -11.314  1.00 26.91           H  
ATOM   1838  HB3 PRO B 132     -10.597 -11.433  -9.239  1.00 24.45           H  
ATOM   1839  HB2 PRO B 132     -10.591  -9.949 -10.130  1.00 24.45           H  
ATOM   1840  HG3 PRO B 132      -8.119 -11.394  -8.832  1.00 24.09           H  
ATOM   1841  HG2 PRO B 132      -8.612  -9.800  -8.420  1.00 24.09           H  
ATOM   1842  HD2 PRO B 132      -8.257  -9.029 -10.749  1.00 22.11           H  
ATOM   1843  HD3 PRO B 132      -6.853  -9.893 -10.147  1.00 22.11           H  
ATOM   1844  N   NMA B 132A    -10.774  -9.804 -12.660  1.00  0.00           N  
ATOM   1845  CA  NMA B 132A    -11.573  -9.356 -13.801  1.00  0.00           C  
ATOM   1846  H   NMA B 132A    -10.130  -9.144 -12.248  1.00  0.00           H  
ATOM   1847 1HA  NMA B 132A    -11.019  -9.517 -14.726  1.00  0.00           H  
ATOM   1848 2HA  NMA B 132A    -12.564  -9.801 -13.890  1.00  0.00           H  
ATOM   1849 3HA  NMA B 132A    -11.700  -8.275 -13.870  1.00  0.00           H  
TER    1850      NMA B 132A
ATOM   1851  N   GLY D   0      -5.538 -14.890  -5.999  1.00 27.36           N1+
ATOM   1852  CA  GLY D   0      -5.415 -16.168  -5.240  1.00 23.71           C  
ATOM   1853  C   GLY D   0      -4.424 -16.074  -4.067  1.00 26.31           C  
ATOM   1854  O   GLY D   0      -4.041 -14.995  -3.717  1.00 20.36           O  
ATOM   1855  H1  GLY D   0      -5.525 -14.061  -5.422  1.00 27.36           H  
ATOM   1856  H2  GLY D   0      -4.719 -14.725  -6.567  1.00 27.36           H  
ATOM   1857  H3  GLY D   0      -6.336 -14.760  -6.605  1.00 27.36           H  
ATOM   1858  HA3 GLY D   0      -5.189 -16.972  -5.941  1.00 23.71           H  
ATOM   1859  HA2 GLY D   0      -6.442 -16.258  -4.886  1.00 23.71           H  
ATOM   1860  N   PRO D   1      -4.097 -17.242  -3.414  1.00 21.71           N  
ATOM   1861  CA  PRO D   1      -3.100 -17.385  -2.358  1.00 21.10           C  
ATOM   1862  C   PRO D   1      -1.654 -17.012  -2.629  1.00 25.15           C  
ATOM   1863  O   PRO D   1      -1.000 -16.439  -1.778  1.00 21.46           O  
ATOM   1864  CB  PRO D   1      -3.262 -18.846  -1.888  1.00 20.91           C  
ATOM   1865  CG  PRO D   1      -4.624 -19.360  -2.429  1.00 23.42           C  
ATOM   1866  CD  PRO D   1      -5.089 -18.310  -3.444  1.00 24.71           C  
ATOM   1867  HA  PRO D   1      -3.463 -16.750  -1.551  1.00 21.10           H  
ATOM   1868  HB3 PRO D   1      -3.055 -19.014  -0.831  1.00 20.91           H  
ATOM   1869  HB2 PRO D   1      -2.524 -19.423  -2.444  1.00 20.91           H  
ATOM   1870  HG3 PRO D   1      -5.446 -19.397  -1.714  1.00 23.42           H  
ATOM   1871  HG2 PRO D   1      -4.566 -20.381  -2.804  1.00 23.42           H  
ATOM   1872  HD2 PRO D   1      -5.206 -18.626  -4.481  1.00 24.71           H  
ATOM   1873  HD3 PRO D   1      -6.020 -17.931  -3.022  1.00 24.71           H  
ATOM   1874  N   GLY D   2      -1.195 -17.550  -3.763  1.00 17.87           N  
ATOM   1875  CA  GLY D   2       0.153 -17.221  -4.181  1.00 18.56           C  
ATOM   1876  C   GLY D   2       1.148 -17.932  -3.335  1.00 15.91           C  
ATOM   1877  O   GLY D   2       0.856 -18.924  -2.650  1.00 18.52           O  
ATOM   1878  H   GLY D   2      -1.757 -18.026  -4.454  1.00 17.87           H  
ATOM   1879  HA3 GLY D   2       0.249 -16.154  -3.981  1.00 18.56           H  
ATOM   1880  HA2 GLY D   2       0.419 -17.389  -5.225  1.00 18.56           H  
ATOM   1881  N   SER D   3       2.338 -17.363  -3.321  1.00 14.08           N  
ATOM   1882  CA  SER D   3       3.367 -17.876  -2.378  1.00 13.10           C  
ATOM   1883  C   SER D   3       3.044 -17.405  -0.943  1.00 15.43           C  
ATOM   1884  O   SER D   3       2.872 -16.252  -0.683  1.00 16.50           O  
ATOM   1885  CB  SER D   3       4.699 -17.347  -2.898  1.00 13.56           C  
ATOM   1886  OG  SER D   3       4.962 -17.752  -4.217  1.00 13.12           O  
ATOM   1887  H   SER D   3       2.467 -16.485  -3.804  1.00 14.08           H  
ATOM   1888  HA  SER D   3       3.403 -18.963  -2.321  1.00 13.10           H  
ATOM   1889  HB3 SER D   3       5.462 -17.678  -2.194  1.00 13.56           H  
ATOM   1890  HB2 SER D   3       4.753 -16.259  -2.879  1.00 13.56           H  
ATOM   1891  HG  SER D   3       4.395 -17.254  -4.811  1.00 13.12           H  
ATOM   1892  N   MET D   4       2.855 -18.285  -0.023  1.00 11.61           N  
ATOM   1893  CA  MET D   4       2.579 -17.927   1.382  1.00 12.15           C  
ATOM   1894  C   MET D   4       3.863 -17.771   2.270  1.00 20.71           C  
ATOM   1895  O   MET D   4       4.779 -18.564   2.193  1.00 16.87           O  
ATOM   1896  CB  MET D   4       1.709 -18.950   2.027  1.00 13.95           C  
ATOM   1897  CG  MET D   4       0.336 -19.333   1.414  1.00 13.07           C  
ATOM   1898  SD  MET D   4      -0.750 -17.964   1.151  1.00 16.04           S  
ATOM   1899  CE  MET D   4      -2.310 -18.660   1.874  1.00 11.66           C  
ATOM   1900  H   MET D   4       3.018 -19.257  -0.247  1.00 11.61           H  
ATOM   1901  HA  MET D   4       2.081 -16.970   1.540  1.00 12.15           H  
ATOM   1902  HB3 MET D   4       1.395 -18.538   2.985  1.00 13.95           H  
ATOM   1903  HB2 MET D   4       2.320 -19.846   2.142  1.00 13.95           H  
ATOM   1904  HG3 MET D   4      -0.232 -20.033   2.027  1.00 13.07           H  
ATOM   1905  HG2 MET D   4       0.527 -19.901   0.504  1.00 13.07           H  
ATOM   1906  HE1 MET D   4      -2.482 -19.707   1.627  1.00 11.66           H  
ATOM   1907  HE2 MET D   4      -2.183 -18.501   2.945  1.00 11.66           H  
ATOM   1908  HE3 MET D   4      -3.129 -18.006   1.577  1.00 11.66           H  
ATOM   1909  N   THR D   5       3.787 -16.730   3.135  1.00 20.66           N  
ATOM   1910  CA  THR D   5       4.801 -16.254   4.053  1.00 22.48           C  
ATOM   1911  C   THR D   5       5.540 -17.377   4.810  1.00 25.15           C  
ATOM   1912  O   THR D   5       4.873 -18.192   5.437  1.00 23.60           O  
ATOM   1913  CB  THR D   5       4.059 -15.322   5.107  1.00 22.26           C  
ATOM   1914  CG2 THR D   5       5.089 -14.461   5.973  1.00 23.60           C  
ATOM   1915  OG1 THR D   5       3.218 -14.411   4.486  1.00 22.97           O  
ATOM   1916  H   THR D   5       2.901 -16.248   3.161  1.00 20.66           H  
ATOM   1917  HA  THR D   5       5.560 -15.840   3.390  1.00 22.48           H  
ATOM   1918  HB  THR D   5       3.479 -15.927   5.804  1.00 22.26           H  
ATOM   1919 HG21 THR D   5       4.659 -13.912   6.810  1.00 23.60           H  
ATOM   1920 HG22 THR D   5       5.863 -15.148   6.318  1.00 23.60           H  
ATOM   1921 HG23 THR D   5       5.468 -13.662   5.335  1.00 23.60           H  
ATOM   1922  HG1 THR D   5       2.533 -14.933   4.061  1.00 22.97           H  
ATOM   1923  N   THR D   6       6.839 -17.411   4.559  1.00 28.78           N  
ATOM   1924  CA  THR D   6       7.693 -18.361   5.137  1.00 27.67           C  
ATOM   1925  C   THR D   6       8.022 -18.018   6.583  1.00 33.66           C  
ATOM   1926  O   THR D   6       9.136 -18.344   7.012  1.00 37.95           O  
ATOM   1927  CB  THR D   6       9.012 -18.489   4.328  1.00 32.02           C  
ATOM   1928  CG2 THR D   6       8.771 -18.968   2.873  1.00 39.68           C  
ATOM   1929  OG1 THR D   6       9.912 -17.345   4.224  1.00 38.87           O  
ATOM   1930  H   THR D   6       7.221 -16.532   4.238  1.00 28.78           H  
ATOM   1931  HA  THR D   6       7.186 -19.320   5.034  1.00 27.67           H  
ATOM   1932  HXT THR D   6       7.252 -17.505   7.158  1.00 33.66           H  
ATOM   1933  HB  THR D   6       9.489 -19.338   4.815  1.00 32.02           H  
ATOM   1934 HG21 THR D   6       9.662 -18.946   2.246  1.00 39.68           H  
ATOM   1935 HG22 THR D   6       8.406 -19.995   2.881  1.00 39.68           H  
ATOM   1936 HG23 THR D   6       7.966 -18.469   2.333  1.00 39.68           H  
ATOM   1937  HG1 THR D   6      10.316 -17.150   5.073  1.00 38.87           H  
TER    1938      THR D   6
HETATM 1939 CL   CL      1      25.175   9.976 -17.736  1.00  0.00          Cl1-
HETATM 1940 NA   NA      1       5.058 -13.399 -13.589  1.00  0.00          Na1+
HETATM 1941 CL   CL      1     -38.021 -33.276  11.560  1.00  0.00          Cl1-
HETATM 1942  O   T3P     1     -14.005 -22.132   7.563  1.00  0.00           O  
HETATM 1943  H1  T3P     1     -14.629 -21.770   6.933  1.00  0.00           H  
HETATM 1944  H2  T3P     1     -14.530 -22.711   8.115  1.00  0.00           H  
HETATM 1945 CL   CL      2      -0.615 -10.539   8.188  1.00  0.00          Cl1-
HETATM 1946 NA   NA      2     -43.410 -24.006  17.816  1.00  0.00          Na1+
HETATM 1947 CL   CL      2       6.737  28.094  -9.263  1.00  0.00          Cl1-
HETATM 1948  O   T3P     2      18.412 -18.296   4.342  1.00  0.00           O  
HETATM 1949  H1  T3P     2      18.855 -17.461   4.191  1.00  0.00           H  
HETATM 1950  H2  T3P     2      19.121 -18.922   4.486  1.00  0.00           H  
HETATM 1951 CL   CL      3     -21.602 -30.142  12.825  1.00  0.00          Cl1-
HETATM 1952 NA   NA      3     -22.065   6.975   3.061  1.00  0.00          Na1+
HETATM 1953 CL   CL      3      -2.955  17.280   3.949  1.00  0.00          Cl1-
HETATM 1954  O   T3P     3      -1.748  20.359   4.698  1.00  0.00           O  
HETATM 1955  H1  T3P     3      -1.948  20.795   5.526  1.00  0.00           H  
HETATM 1956  H2  T3P     3      -2.094  19.473   4.803  1.00  0.00           H  
HETATM 1957 NA   NA      4       0.030 -18.553 -17.590  1.00  0.00          Na1+
HETATM 1958 CL   CL      4     -39.909 -24.913   5.952  1.00  0.00          Cl1-
HETATM 1959  O   T3P     4      24.752   5.943 -17.404  1.00  0.00           O  
HETATM 1960  H1  T3P     4      24.435   5.176 -16.927  1.00  0.00           H  
HETATM 1961  H2  T3P     4      24.019   6.558 -17.383  1.00  0.00           H  
HETATM 1962 NA   NA      5      25.794  23.340 -24.080  1.00  0.00          Na1+
HETATM 1963 CL   CL      5       9.530  -6.671   7.319  1.00  0.00          Cl1-
HETATM 1964  O   T3P     5      10.555  37.469   3.959  1.00  0.00           O  
HETATM 1965  H1  T3P     5       9.922  37.002   3.414  1.00  0.00           H  
HETATM 1966  H2  T3P     5      10.020  38.038   4.513  1.00  0.00           H  
HETATM 1967 NA   NA      6      19.656  -3.407   5.911  1.00  0.00          Na1+
HETATM 1968 CL   CL      6       0.209  17.919  13.156  1.00  0.00          Cl1-
HETATM 1969  O   T3P     6     -22.366 -10.192  28.981  1.00  0.00           O  
HETATM 1970  H1  T3P     6     -21.573  -9.964  28.496  1.00  0.00           H  
HETATM 1971  H2  T3P     6     -22.258  -9.767  29.832  1.00  0.00           H  
HETATM 1972 NA   NA      7     -23.337 -13.804   3.701  1.00  0.00          Na1+
HETATM 1973 CL   CL      7      40.866  18.978 -15.878  1.00  0.00          Cl1-
HETATM 1974  O   T3P     7     -17.931 -21.314  -5.785  1.00  0.00           O  
HETATM 1975  H1  T3P     7     -18.653 -20.877  -6.236  1.00  0.00           H  
HETATM 1976  H2  T3P     7     -17.498 -21.827  -6.467  1.00  0.00           H  
HETATM 1977 NA   NA      8      35.828  11.317 -10.787  1.00  0.00          Na1+
HETATM 1978 CL   CL      8      34.433  19.140 -26.926  1.00  0.00          Cl1-
HETATM 1979  O   T3P     8      35.960  -1.068   2.129  1.00  0.00           O  
HETATM 1980  H1  T3P     8      36.517  -1.725   2.546  1.00  0.00           H  
HETATM 1981  H2  T3P     8      35.238  -0.939   2.745  1.00  0.00           H  
HETATM 1982 NA   NA      9      24.485  -5.018  -1.066  1.00  0.00          Na1+
HETATM 1983 CL   CL      9      18.208   5.621 -29.816  1.00  0.00          Cl1-
HETATM 1984  O   T3P     9     -15.572  13.368   0.526  1.00  0.00           O  
HETATM 1985  H1  T3P     9     -15.687  12.928   1.369  1.00  0.00           H  
HETATM 1986  H2  T3P     9     -16.462  13.484   0.193  1.00  0.00           H  
HETATM 1987 NA   NA     10      22.609   9.627 -10.433  1.00  0.00          Na1+
HETATM 1988 CL   CL     10     -16.651 -23.086  17.136  1.00  0.00          Cl1-
HETATM 1989  O   T3P    10      -5.104  16.738  -9.186  1.00  0.00           O  
HETATM 1990  H1  T3P    10      -6.022  16.508  -9.328  1.00  0.00           H  
HETATM 1991  H2  T3P    10      -4.797  17.042 -10.040  1.00  0.00           H  
HETATM 1992 NA   NA     11      49.912  32.683 -24.954  1.00  0.00          Na1+
HETATM 1993 CL   CL     11      21.168  -4.885   8.086  1.00  0.00          Cl1-
HETATM 1994  O   T3P    11       9.849  17.953   3.660  1.00  0.00           O  
HETATM 1995  H1  T3P    11      10.424  18.335   2.997  1.00  0.00           H  
HETATM 1996  H2  T3P    11       9.907  18.554   4.403  1.00  0.00           H  
HETATM 1997 NA   NA     12      -7.197 -10.163  19.728  1.00  0.00          Na1+
HETATM 1998 CL   CL     12     -27.217 -13.289  16.440  1.00  0.00          Cl1-
HETATM 1999  O   T3P    12     -13.576 -15.953 -15.581  1.00  0.00           O  
HETATM 2000  H1  T3P    12     -13.330 -15.453 -14.803  1.00  0.00           H  
HETATM 2001  H2  T3P    12     -13.215 -15.451 -16.312  1.00  0.00           H  
HETATM 2002 NA   NA     13      30.664 -12.082  10.901  1.00  0.00          Na1+
HETATM 2003 CL   CL     13      19.371  21.788 -23.502  1.00  0.00          Cl1-
HETATM 2004  O   T3P    13      15.991  21.176  -6.209  1.00  0.00           O  
HETATM 2005  H1  T3P    13      16.146  22.090  -5.968  1.00  0.00           H  
HETATM 2006  H2  T3P    13      15.061  21.140  -6.430  1.00  0.00           H  
HETATM 2007 NA   NA     14      -2.364 -36.895 -12.888  1.00  0.00          Na1+
HETATM 2008 CL   CL     14     -27.231  -7.040  11.181  1.00  0.00          Cl1-
HETATM 2009  O   T3P    14     -28.069 -25.598  21.658  1.00  0.00           O  
HETATM 2010  H1  T3P    14     -28.212 -25.912  20.765  1.00  0.00           H  
HETATM 2011  H2  T3P    14     -27.327 -24.998  21.586  1.00  0.00           H  
HETATM 2012 NA   NA     15      17.296   0.105 -18.538  1.00  0.00          Na1+
HETATM 2013 CL   CL     15     -47.155 -11.184   6.589  1.00  0.00          Cl1-
HETATM 2014  O   T3P    15      30.613  -4.180  -3.498  1.00  0.00           O  
HETATM 2015  H1  T3P    15      31.180  -4.695  -4.072  1.00  0.00           H  
HETATM 2016  H2  T3P    15      30.270  -4.814  -2.868  1.00  0.00           H  
HETATM 2017 NA   NA     16     -20.342 -38.075  -4.354  1.00  0.00          Na1+
HETATM 2018 CL   CL     16      24.643   1.307  11.192  1.00  0.00          Cl1-
HETATM 2019  O   T3P    16     -20.789 -11.985  -8.910  1.00  0.00           O  
HETATM 2020  H1  T3P    16     -21.464 -12.637  -9.100  1.00  0.00           H  
HETATM 2021  H2  T3P    16     -21.273 -11.226  -8.585  1.00  0.00           H  
HETATM 2022  O   T3P    17     -15.189 -35.453  -9.584  1.00  0.00           O  
HETATM 2023  H1  T3P    17     -14.926 -34.741  -9.001  1.00  0.00           H  
HETATM 2024  H2  T3P    17     -15.098 -36.244  -9.054  1.00  0.00           H  
HETATM 2025  O   T3P    18     -13.463  11.889  -0.821  1.00  0.00           O  
HETATM 2026  H1  T3P    18     -12.621  12.199  -0.488  1.00  0.00           H  
HETATM 2027  H2  T3P    18     -14.046  12.644  -0.738  1.00  0.00           H  
HETATM 2028  O   T3P    19       0.591  -9.576 -16.198  1.00  0.00           O  
HETATM 2029  H1  T3P    19      -0.315  -9.329 -16.380  1.00  0.00           H  
HETATM 2030  H2  T3P    19       0.522 -10.300 -15.576  1.00  0.00           H  
HETATM 2031  O   T3P    20      30.981  -8.399  15.000  1.00  0.00           O  
HETATM 2032  H1  T3P    20      30.719  -8.236  15.906  1.00  0.00           H  
HETATM 2033  H2  T3P    20      30.157  -8.529  14.531  1.00  0.00           H  
HETATM 2034  O   T3P    21     -12.789  20.917  -8.968  1.00  0.00           O  
HETATM 2035  H1  T3P    21     -12.106  21.219  -9.567  1.00  0.00           H  
HETATM 2036  H2  T3P    21     -13.000  20.034  -9.270  1.00  0.00           H  
HETATM 2037  O   T3P    22      48.478  37.195 -10.759  1.00  0.00           O  
HETATM 2038  H1  T3P    22      47.984  37.956 -10.455  1.00  0.00           H  
HETATM 2039  H2  T3P    22      49.332  37.547 -11.009  1.00  0.00           H  
HETATM 2040  O   T3P    23     -34.181 -25.864  28.412  1.00  0.00           O  
HETATM 2041  H1  T3P    23     -34.296 -25.152  29.041  1.00  0.00           H  
HETATM 2042  H2  T3P    23     -33.327 -25.697  28.013  1.00  0.00           H  
HETATM 2043  O   T3P    24      -8.993  -9.071 -21.256  1.00  0.00           O  
HETATM 2044  H1  T3P    24      -9.354  -8.211 -21.038  1.00  0.00           H  
HETATM 2045  H2  T3P    24      -8.111  -9.062 -20.885  1.00  0.00           H  
HETATM 2046  O   T3P    25      -6.288  -8.311  17.299  1.00  0.00           O  
HETATM 2047  H1  T3P    25      -6.958  -8.757  16.780  1.00  0.00           H  
HETATM 2048  H2  T3P    25      -6.770  -7.922  18.029  1.00  0.00           H  
HETATM 2049  O   T3P    26       2.650 -26.363   4.803  1.00  0.00           O  
HETATM 2050  H1  T3P    26       2.661 -25.948   5.666  1.00  0.00           H  
HETATM 2051  H2  T3P    26       2.721 -25.635   4.186  1.00  0.00           H  
HETATM 2052  O   T3P    27      54.033  25.511 -10.868  1.00  0.00           O  
HETATM 2053  H1  T3P    27      53.942  25.925 -10.010  1.00  0.00           H  
HETATM 2054  H2  T3P    27      54.890  25.085 -10.840  1.00  0.00           H  
HETATM 2055  O   T3P    28      -3.171  -6.929  25.788  1.00  0.00           O  
HETATM 2056  H1  T3P    28      -3.917  -7.512  25.925  1.00  0.00           H  
HETATM 2057  H2  T3P    28      -3.458  -6.086  26.139  1.00  0.00           H  
HETATM 2058  O   T3P    29     -12.577  -6.822  -0.580  1.00  0.00           O  
HETATM 2059  H1  T3P    29     -12.244  -7.677  -0.851  1.00  0.00           H  
HETATM 2060  H2  T3P    29     -11.821  -6.239  -0.643  1.00  0.00           H  
HETATM 2061  O   T3P    30      23.697 -10.165   9.704  1.00  0.00           O  
HETATM 2062  H1  T3P    30      23.185  -9.374   9.872  1.00  0.00           H  
HETATM 2063  H2  T3P    30      24.007 -10.064   8.804  1.00  0.00           H  
HETATM 2064  O   T3P    31      -8.352  16.329  -4.279  1.00  0.00           O  
HETATM 2065  H1  T3P    31      -8.714  16.797  -5.031  1.00  0.00           H  
HETATM 2066  H2  T3P    31      -8.441  16.943  -3.549  1.00  0.00           H  
HETATM 2067  O   T3P    32       4.573   2.949 -29.489  1.00  0.00           O  
HETATM 2068  H1  T3P    32       3.895   3.119 -28.835  1.00  0.00           H  
HETATM 2069  H2  T3P    32       4.685   1.998 -29.476  1.00  0.00           H  
HETATM 2070  O   T3P    33      42.390  25.984  -6.018  1.00  0.00           O  
HETATM 2071  H1  T3P    33      42.985  26.703  -5.806  1.00  0.00           H  
HETATM 2072  H2  T3P    33      42.953  25.312  -6.401  1.00  0.00           H  
HETATM 2073  O   T3P    34      32.200  -3.163  -0.437  1.00  0.00           O  
HETATM 2074  H1  T3P    34      31.397  -2.680  -0.629  1.00  0.00           H  
HETATM 2075  H2  T3P    34      32.137  -3.955  -0.971  1.00  0.00           H  
HETATM 2076  O   T3P    35     -27.046 -15.678  22.848  1.00  0.00           O  
HETATM 2077  H1  T3P    35     -27.709 -15.734  22.160  1.00  0.00           H  
HETATM 2078  H2  T3P    35     -26.232 -15.488  22.381  1.00  0.00           H  
HETATM 2079  O   T3P    36      10.642  27.978  -9.630  1.00  0.00           O  
HETATM 2080  H1  T3P    36       9.756  28.176  -9.931  1.00  0.00           H  
HETATM 2081  H2  T3P    36      10.750  28.505  -8.838  1.00  0.00           H  
HETATM 2082  O   T3P    37      32.051  -8.152   4.302  1.00  0.00           O  
HETATM 2083  H1  T3P    37      32.313  -8.030   3.389  1.00  0.00           H  
HETATM 2084  H2  T3P    37      32.803  -8.580   4.712  1.00  0.00           H  
HETATM 2085  O   T3P    38     -17.485 -24.277  -1.088  1.00  0.00           O  
HETATM 2086  H1  T3P    38     -18.401 -24.524  -0.965  1.00  0.00           H  
HETATM 2087  H2  T3P    38     -17.521 -23.444  -1.558  1.00  0.00           H  
HETATM 2088  O   T3P    39     -24.349   3.794  11.387  1.00  0.00           O  
HETATM 2089  H1  T3P    39     -23.400   3.905  11.436  1.00  0.00           H  
HETATM 2090  H2  T3P    39     -24.487   3.252  10.609  1.00  0.00           H  
HETATM 2091  O   T3P    40      32.650   6.137 -11.649  1.00  0.00           O  
HETATM 2092  H1  T3P    40      31.878   6.424 -11.162  1.00  0.00           H  
HETATM 2093  H2  T3P    40      32.694   6.729 -12.400  1.00  0.00           H  
HETATM 2094  O   T3P    41       4.409  -7.417 -30.713  1.00  0.00           O  
HETATM 2095  H1  T3P    41       5.126  -8.022 -30.523  1.00  0.00           H  
HETATM 2096  H2  T3P    41       3.912  -7.370 -29.896  1.00  0.00           H  
HETATM 2097  O   T3P    42     -27.296 -27.932  19.824  1.00  0.00           O  
HETATM 2098  H1  T3P    42     -26.808 -28.418  19.159  1.00  0.00           H  
HETATM 2099  H2  T3P    42     -28.069 -28.469  19.996  1.00  0.00           H  
HETATM 2100  O   T3P    43      -2.498  -8.610 -24.534  1.00  0.00           O  
HETATM 2101  H1  T3P    43      -2.809  -7.770 -24.197  1.00  0.00           H  
HETATM 2102  H2  T3P    43      -3.236  -9.207 -24.410  1.00  0.00           H  
HETATM 2103  O   T3P    44     -17.038 -17.174  -2.462  1.00  0.00           O  
HETATM 2104  H1  T3P    44     -17.457 -18.027  -2.345  1.00  0.00           H  
HETATM 2105  H2  T3P    44     -17.761 -16.577  -2.655  1.00  0.00           H  
HETATM 2106  O   T3P    45      -8.628 -12.410  22.456  1.00  0.00           O  
HETATM 2107  H1  T3P    45      -8.743 -11.459  22.451  1.00  0.00           H  
HETATM 2108  H2  T3P    45      -8.961 -12.688  23.310  1.00  0.00           H  
HETATM 2109  O   T3P    46     -31.076 -15.682   5.335  1.00  0.00           O  
HETATM 2110  H1  T3P    46     -31.336 -14.825   4.998  1.00  0.00           H  
HETATM 2111  H2  T3P    46     -31.409 -15.698   6.233  1.00  0.00           H  
HETATM 2112  O   T3P    47     -11.077   9.576   8.753  1.00  0.00           O  
HETATM 2113  H1  T3P    47     -11.674   9.691   9.492  1.00  0.00           H  
HETATM 2114  H2  T3P    47     -11.032  10.441   8.344  1.00  0.00           H  
HETATM 2115  O   T3P    48     -30.954 -32.339   7.346  1.00  0.00           O  
HETATM 2116  H1  T3P    48     -31.188 -32.608   6.458  1.00  0.00           H  
HETATM 2117  H2  T3P    48     -31.231 -31.424   7.401  1.00  0.00           H  
HETATM 2118  O   T3P    49      26.016  16.557 -28.811  1.00  0.00           O  
HETATM 2119  H1  T3P    49      26.246  16.087 -29.612  1.00  0.00           H  
HETATM 2120  H2  T3P    49      25.786  15.869 -28.186  1.00  0.00           H  
HETATM 2121  O   T3P    50      36.216  23.916 -25.448  1.00  0.00           O  
HETATM 2122  H1  T3P    50      37.029  23.922 -25.954  1.00  0.00           H  
HETATM 2123  H2  T3P    50      36.090  22.998 -25.209  1.00  0.00           H  
HETATM 2124  O   T3P    51     -20.180   5.630 -20.715  1.00  0.00           O  
HETATM 2125  H1  T3P    51     -19.293   5.322 -20.531  1.00  0.00           H  
HETATM 2126  H2  T3P    51     -20.458   5.121 -21.477  1.00  0.00           H  
HETATM 2127  O   T3P    52     -42.998 -17.232  18.087  1.00  0.00           O  
HETATM 2128  H1  T3P    52     -42.900 -18.032  18.604  1.00  0.00           H  
HETATM 2129  H2  T3P    52     -43.070 -17.537  17.183  1.00  0.00           H  
HETATM 2130  O   T3P    53     -15.276  -9.235  18.707  1.00  0.00           O  
HETATM 2131  H1  T3P    53     -14.843  -9.334  19.555  1.00  0.00           H  
HETATM 2132  H2  T3P    53     -16.072  -8.739  18.900  1.00  0.00           H  
HETATM 2133  O   T3P    54      28.482  -3.860   2.071  1.00  0.00           O  
HETATM 2134  H1  T3P    54      27.962  -4.066   2.847  1.00  0.00           H  
HETATM 2135  H2  T3P    54      29.350  -4.217   2.262  1.00  0.00           H  
HETATM 2136  O   T3P    55     -15.019 -14.898  -9.394  1.00  0.00           O  
HETATM 2137  H1  T3P    55     -15.895 -14.799  -9.021  1.00  0.00           H  
HETATM 2138  H2  T3P    55     -14.791 -15.814  -9.231  1.00  0.00           H  
HETATM 2139  O   T3P    56     -28.273 -12.598  20.707  1.00  0.00           O  
HETATM 2140  H1  T3P    56     -27.337 -12.663  20.517  1.00  0.00           H  
HETATM 2141  H2  T3P    56     -28.664 -12.289  19.890  1.00  0.00           H  
HETATM 2142  O   T3P    57     -19.387 -29.777  -8.540  1.00  0.00           O  
HETATM 2143  H1  T3P    57     -18.438 -29.749  -8.661  1.00  0.00           H  
HETATM 2144  H2  T3P    57     -19.517 -30.360  -7.793  1.00  0.00           H  
HETATM 2145  O   T3P    58       4.645 -19.325 -18.226  1.00  0.00           O  
HETATM 2146  H1  T3P    58       5.148 -18.945 -17.506  1.00  0.00           H  
HETATM 2147  H2  T3P    58       4.134 -20.025 -17.819  1.00  0.00           H  
HETATM 2148  O   T3P    59      -3.038  28.457  12.181  1.00  0.00           O  
HETATM 2149  H1  T3P    59      -3.094  28.455  13.136  1.00  0.00           H  
HETATM 2150  H2  T3P    59      -3.005  27.531  11.940  1.00  0.00           H  
HETATM 2151  O   T3P    60      15.751   4.582 -13.577  1.00  0.00           O  
HETATM 2152  H1  T3P    60      16.628   4.281 -13.341  1.00  0.00           H  
HETATM 2153  H2  T3P    60      15.862   5.000 -14.431  1.00  0.00           H  
HETATM 2154  O   T3P    61      19.761 -11.897  16.288  1.00  0.00           O  
HETATM 2155  H1  T3P    61      19.387 -11.730  15.423  1.00  0.00           H  
HETATM 2156  H2  T3P    61      20.151 -12.769  16.216  1.00  0.00           H  
HETATM 2157  O   T3P    62     -41.299  -0.919  -2.292  1.00  0.00           O  
HETATM 2158  H1  T3P    62     -40.773  -1.657  -2.600  1.00  0.00           H  
HETATM 2159  H2  T3P    62     -40.897  -0.668  -1.460  1.00  0.00           H  
HETATM 2160  O   T3P    63     -24.924 -16.965   1.654  1.00  0.00           O  
HETATM 2161  H1  T3P    63     -24.187 -17.488   1.970  1.00  0.00           H  
HETATM 2162  H2  T3P    63     -25.680 -17.304   2.132  1.00  0.00           H  
HETATM 2163  O   T3P    64     -28.427 -18.987   0.623  1.00  0.00           O  
HETATM 2164  H1  T3P    64     -27.889 -19.777   0.567  1.00  0.00           H  
HETATM 2165  H2  T3P    64     -28.492 -18.676  -0.280  1.00  0.00           H  
HETATM 2166  O   T3P    65     -34.769   4.705 -11.299  1.00  0.00           O  
HETATM 2167  H1  T3P    65     -34.302   5.326 -11.859  1.00  0.00           H  
HETATM 2168  H2  T3P    65     -35.694   4.862 -11.487  1.00  0.00           H  
HETATM 2169  O   T3P    66      35.903  25.472 -13.119  1.00  0.00           O  
HETATM 2170  H1  T3P    66      35.298  24.836 -12.738  1.00  0.00           H  
HETATM 2171  H2  T3P    66      35.992  25.201 -14.033  1.00  0.00           H  
HETATM 2172  O   T3P    67     -46.475 -19.036   5.257  1.00  0.00           O  
HETATM 2173  H1  T3P    67     -46.973 -18.228   5.131  1.00  0.00           H  
HETATM 2174  H2  T3P    67     -46.546 -19.495   4.420  1.00  0.00           H  
HETATM 2175  O   T3P    68     -29.514   2.495  -4.693  1.00  0.00           O  
HETATM 2176  H1  T3P    68     -30.397   2.791  -4.473  1.00  0.00           H  
HETATM 2177  H2  T3P    68     -29.580   1.540  -4.715  1.00  0.00           H  
HETATM 2178  O   T3P    69      -5.039  12.756 -20.817  1.00  0.00           O  
HETATM 2179  H1  T3P    69      -5.977  12.691 -20.995  1.00  0.00           H  
HETATM 2180  H2  T3P    69      -4.977  13.360 -20.077  1.00  0.00           H  
HETATM 2181  O   T3P    70      39.501   6.881 -11.570  1.00  0.00           O  
HETATM 2182  H1  T3P    70      38.952   6.804 -10.790  1.00  0.00           H  
HETATM 2183  H2  T3P    70      38.887   7.077 -12.278  1.00  0.00           H  
HETATM 2184  O   T3P    71      17.660   3.975   7.658  1.00  0.00           O  
HETATM 2185  H1  T3P    71      18.467   3.465   7.597  1.00  0.00           H  
HETATM 2186  H2  T3P    71      17.612   4.449   6.828  1.00  0.00           H  
HETATM 2187  O   T3P    72     -13.935 -16.701  28.813  1.00  0.00           O  
HETATM 2188  H1  T3P    72     -13.595 -16.050  28.200  1.00  0.00           H  
HETATM 2189  H2  T3P    72     -13.184 -16.930  29.361  1.00  0.00           H  
HETATM 2190  O   T3P    73      15.084 -18.673  11.582  1.00  0.00           O  
HETATM 2191  H1  T3P    73      14.153 -18.521  11.746  1.00  0.00           H  
HETATM 2192  H2  T3P    73      15.385 -17.874  11.149  1.00  0.00           H  
HETATM 2193  O   T3P    74      -1.053  17.042  -6.440  1.00  0.00           O  
HETATM 2194  H1  T3P    74      -1.403  16.159  -6.561  1.00  0.00           H  
HETATM 2195  H2  T3P    74      -0.271  17.068  -6.990  1.00  0.00           H  
HETATM 2196  O   T3P    75      -8.576  21.780   6.181  1.00  0.00           O  
HETATM 2197  H1  T3P    75      -8.457  22.120   5.294  1.00  0.00           H  
HETATM 2198  H2  T3P    75      -8.543  20.829   6.080  1.00  0.00           H  
HETATM 2199  O   T3P    76      20.263  30.083  -7.751  1.00  0.00           O  
HETATM 2200  H1  T3P    76      19.397  30.386  -7.477  1.00  0.00           H  
HETATM 2201  H2  T3P    76      20.651  30.837  -8.195  1.00  0.00           H  
HETATM 2202  O   T3P    77     -12.521   8.371 -18.142  1.00  0.00           O  
HETATM 2203  H1  T3P    77     -13.266   7.856 -17.832  1.00  0.00           H  
HETATM 2204  H2  T3P    77     -11.932   7.728 -18.536  1.00  0.00           H  
HETATM 2205  O   T3P    78      -7.599   5.705  21.294  1.00  0.00           O  
HETATM 2206  H1  T3P    78      -8.372   5.931  20.776  1.00  0.00           H  
HETATM 2207  H2  T3P    78      -7.803   4.846  21.666  1.00  0.00           H  
HETATM 2208  O   T3P    79       0.627 -22.769  -7.125  1.00  0.00           O  
HETATM 2209  H1  T3P    79       0.439 -23.341  -6.381  1.00  0.00           H  
HETATM 2210  H2  T3P    79       0.340 -21.902  -6.840  1.00  0.00           H  
HETATM 2211  O   T3P    80       1.822  16.090 -17.360  1.00  0.00           O  
HETATM 2212  H1  T3P    80       2.446  15.382 -17.518  1.00  0.00           H  
HETATM 2213  H2  T3P    80       1.828  16.208 -16.410  1.00  0.00           H  
HETATM 2214  O   T3P    81      -8.146 -11.996  25.585  1.00  0.00           O  
HETATM 2215  H1  T3P    81      -8.117 -12.944  25.454  1.00  0.00           H  
HETATM 2216  H2  T3P    81      -7.554 -11.837  26.320  1.00  0.00           H  
HETATM 2217  O   T3P    82      22.349   7.146  -9.298  1.00  0.00           O  
HETATM 2218  H1  T3P    82      21.482   6.739  -9.277  1.00  0.00           H  
HETATM 2219  H2  T3P    82      22.582   7.262  -8.377  1.00  0.00           H  
HETATM 2220  O   T3P    83     -22.470   1.828 -16.899  1.00  0.00           O  
HETATM 2221  H1  T3P    83     -21.753   1.218 -16.724  1.00  0.00           H  
HETATM 2222  H2  T3P    83     -22.054   2.690 -16.911  1.00  0.00           H  
HETATM 2223  O   T3P    84     -32.941 -28.864   3.501  1.00  0.00           O  
HETATM 2224  H1  T3P    84     -33.721 -29.356   3.759  1.00  0.00           H  
HETATM 2225  H2  T3P    84     -33.112 -28.599   2.598  1.00  0.00           H  
HETATM 2226  O   T3P    85       5.157 -18.552  -7.388  1.00  0.00           O  
HETATM 2227  H1  T3P    85       5.811 -18.083  -7.905  1.00  0.00           H  
HETATM 2228  H2  T3P    85       4.549 -17.872  -7.096  1.00  0.00           H  
HETATM 2229  O   T3P    86       8.628  -7.077  25.267  1.00  0.00           O  
HETATM 2230  H1  T3P    86       9.415  -6.571  25.470  1.00  0.00           H  
HETATM 2231  H2  T3P    86       8.089  -7.009  26.055  1.00  0.00           H  
HETATM 2232  O   T3P    87      28.680   3.146   6.927  1.00  0.00           O  
HETATM 2233  H1  T3P    87      28.270   2.934   6.088  1.00  0.00           H  
HETATM 2234  H2  T3P    87      28.877   2.295   7.319  1.00  0.00           H  
HETATM 2235  O   T3P    88      20.956 -11.250  -5.506  1.00  0.00           O  
HETATM 2236  H1  T3P    88      20.950 -10.963  -4.593  1.00  0.00           H  
HETATM 2237  H2  T3P    88      21.283 -12.149  -5.473  1.00  0.00           H  
HETATM 2238  O   T3P    89       6.311 -31.698  -5.820  1.00  0.00           O  
HETATM 2239  H1  T3P    89       6.582 -32.462  -6.329  1.00  0.00           H  
HETATM 2240  H2  T3P    89       6.050 -32.054  -4.971  1.00  0.00           H  
HETATM 2241  O   T3P    90     -12.388 -19.191  26.515  1.00  0.00           O  
HETATM 2242  H1  T3P    90     -12.798 -20.018  26.771  1.00  0.00           H  
HETATM 2243  H2  T3P    90     -11.455 -19.394  26.456  1.00  0.00           H  
HETATM 2244  O   T3P    91      16.511  23.673  -5.437  1.00  0.00           O  
HETATM 2245  H1  T3P    91      17.423  23.947  -5.535  1.00  0.00           H  
HETATM 2246  H2  T3P    91      16.060  24.070  -6.182  1.00  0.00           H  
HETATM 2247  O   T3P    92      12.223  10.790  -6.328  1.00  0.00           O  
HETATM 2248  H1  T3P    92      13.059  10.361  -6.149  1.00  0.00           H  
HETATM 2249  H2  T3P    92      12.147  10.779  -7.282  1.00  0.00           H  
HETATM 2250  O   T3P    93      15.799  29.526  -5.072  1.00  0.00           O  
HETATM 2251  H1  T3P    93      15.001  29.015  -4.935  1.00  0.00           H  
HETATM 2252  H2  T3P    93      16.510  28.924  -4.853  1.00  0.00           H  
HETATM 2253  O   T3P    94      -5.980  21.367  10.929  1.00  0.00           O  
HETATM 2254  H1  T3P    94      -5.242  20.991  11.408  1.00  0.00           H  
HETATM 2255  H2  T3P    94      -6.723  20.805  11.153  1.00  0.00           H  
HETATM 2256  O   T3P    95      -0.391 -31.309  -9.895  1.00  0.00           O  
HETATM 2257  H1  T3P    95      -1.139 -31.440 -10.479  1.00  0.00           H  
HETATM 2258  H2  T3P    95      -0.782 -31.060  -9.057  1.00  0.00           H  
HETATM 2259  O   T3P    96      26.498  -3.668  -8.911  1.00  0.00           O  
HETATM 2260  H1  T3P    96      26.996  -4.293  -9.438  1.00  0.00           H  
HETATM 2261  H2  T3P    96      25.663  -3.579  -9.369  1.00  0.00           H  
HETATM 2262  O   T3P    97      -2.105 -23.187  -2.245  1.00  0.00           O  
HETATM 2263  H1  T3P    97      -2.509 -23.424  -3.079  1.00  0.00           H  
HETATM 2264  H2  T3P    97      -1.687 -22.342  -2.412  1.00  0.00           H  
HETATM 2265  O   T3P    98      11.921  20.005  -8.965  1.00  0.00           O  
HETATM 2266  H1  T3P    98      12.653  20.341  -9.482  1.00  0.00           H  
HETATM 2267  H2  T3P    98      11.169  20.526  -9.247  1.00  0.00           H  
HETATM 2268  O   T3P    99      12.323   8.279 -39.205  1.00  0.00           O  
HETATM 2269  H1  T3P    99      13.094   8.495 -38.681  1.00  0.00           H  
HETATM 2270  H2  T3P    99      12.626   8.330 -40.112  1.00  0.00           H  
HETATM 2271  O   T3P   100       0.791  -6.601  19.618  1.00  0.00           O  
HETATM 2272  H1  T3P   100       1.072  -5.688  19.555  1.00  0.00           H  
HETATM 2273  H2  T3P   100      -0.044  -6.563  20.085  1.00  0.00           H  
HETATM 2274  O   T3P   101     -22.918 -17.730  23.543  1.00  0.00           O  
HETATM 2275  H1  T3P   101     -23.594 -18.224  24.008  1.00  0.00           H  
HETATM 2276  H2  T3P   101     -22.225 -17.603  24.191  1.00  0.00           H  
HETATM 2277  O   T3P   102     -16.390 -12.007  -4.539  1.00  0.00           O  
HETATM 2278  H1  T3P   102     -16.030 -11.414  -5.199  1.00  0.00           H  
HETATM 2279  H2  T3P   102     -15.622 -12.427  -4.150  1.00  0.00           H  
HETATM 2280  O   T3P   103       0.025  10.427  15.496  1.00  0.00           O  
HETATM 2281  H1  T3P   103       0.915  10.742  15.339  1.00  0.00           H  
HETATM 2282  H2  T3P   103       0.003  10.227  16.432  1.00  0.00           H  
HETATM 2283  O   T3P   104      -5.076 -38.045  -8.134  1.00  0.00           O  
HETATM 2284  H1  T3P   104      -4.503 -38.571  -8.691  1.00  0.00           H  
HETATM 2285  H2  T3P   104      -5.073 -37.177  -8.538  1.00  0.00           H  
HETATM 2286  O   T3P   105      36.629  24.863 -21.035  1.00  0.00           O  
HETATM 2287  H1  T3P   105      36.515  25.423 -21.802  1.00  0.00           H  
HETATM 2288  H2  T3P   105      37.268  24.205 -21.311  1.00  0.00           H  
HETATM 2289  O   T3P   106     -17.287 -14.808  22.612  1.00  0.00           O  
HETATM 2290  H1  T3P   106     -17.946 -15.485  22.766  1.00  0.00           H  
HETATM 2291  H2  T3P   106     -17.442 -14.522  21.712  1.00  0.00           H  
HETATM 2292  O   T3P   107     -21.863 -10.739   8.940  1.00  0.00           O  
HETATM 2293  H1  T3P   107     -21.665 -10.893   9.863  1.00  0.00           H  
HETATM 2294  H2  T3P   107     -22.814 -10.640   8.911  1.00  0.00           H  
HETATM 2295  O   T3P   108      21.289   2.669 -22.792  1.00  0.00           O  
HETATM 2296  H1  T3P   108      22.222   2.885 -22.769  1.00  0.00           H  
HETATM 2297  H2  T3P   108      21.009   2.909 -23.675  1.00  0.00           H  
HETATM 2298  O   T3P   109     -20.006 -10.226 -11.267  1.00  0.00           O  
HETATM 2299  H1  T3P   109     -20.115 -10.378 -10.328  1.00  0.00           H  
HETATM 2300  H2  T3P   109     -19.059 -10.182 -11.396  1.00  0.00           H  
HETATM 2301  O   T3P   110      -8.102  17.924  -2.293  1.00  0.00           O  
HETATM 2302  H1  T3P   110      -8.300  17.613  -1.410  1.00  0.00           H  
HETATM 2303  H2  T3P   110      -7.684  18.775  -2.160  1.00  0.00           H  
HETATM 2304  O   T3P   111      21.295  15.239  13.412  1.00  0.00           O  
HETATM 2305  H1  T3P   111      21.177  15.207  14.361  1.00  0.00           H  
HETATM 2306  H2  T3P   111      20.798  16.009  13.135  1.00  0.00           H  
HETATM 2307  O   T3P   112     -11.082 -32.120  -2.938  1.00  0.00           O  
HETATM 2308  H1  T3P   112     -11.647 -31.374  -3.141  1.00  0.00           H  
HETATM 2309  H2  T3P   112     -10.734 -31.927  -2.067  1.00  0.00           H  
HETATM 2310  O   T3P   113      42.772  24.445  -3.479  1.00  0.00           O  
HETATM 2311  H1  T3P   113      43.713  24.463  -3.302  1.00  0.00           H  
HETATM 2312  H2  T3P   113      42.705  24.528  -4.430  1.00  0.00           H  
HETATM 2313  O   T3P   114       7.813  27.441  -3.298  1.00  0.00           O  
HETATM 2314  H1  T3P   114       6.999  27.229  -3.754  1.00  0.00           H  
HETATM 2315  H2  T3P   114       7.561  28.099  -2.651  1.00  0.00           H  
HETATM 2316  O   T3P   115      -5.172  18.967   6.010  1.00  0.00           O  
HETATM 2317  H1  T3P   115      -4.793  18.810   6.875  1.00  0.00           H  
HETATM 2318  H2  T3P   115      -4.592  18.502   5.407  1.00  0.00           H  
HETATM 2319  O   T3P   116      12.294  -7.963   6.127  1.00  0.00           O  
HETATM 2320  H1  T3P   116      12.281  -8.523   6.904  1.00  0.00           H  
HETATM 2321  H2  T3P   116      11.553  -7.369   6.248  1.00  0.00           H  
HETATM 2322  O   T3P   117      21.962  -7.636   9.364  1.00  0.00           O  
HETATM 2323  H1  T3P   117      21.905  -6.711   9.126  1.00  0.00           H  
HETATM 2324  H2  T3P   117      21.140  -8.015   9.052  1.00  0.00           H  
HETATM 2325  O   T3P   118       1.938 -10.294  12.827  1.00  0.00           O  
HETATM 2326  H1  T3P   118       2.160 -11.101  13.291  1.00  0.00           H  
HETATM 2327  H2  T3P   118       2.107  -9.598  13.462  1.00  0.00           H  
HETATM 2328  O   T3P   119      18.802  32.255  -2.307  1.00  0.00           O  
HETATM 2329  H1  T3P   119      18.639  32.318  -3.248  1.00  0.00           H  
HETATM 2330  H2  T3P   119      18.226  32.913  -1.918  1.00  0.00           H  
HETATM 2331  O   T3P   120     -11.909 -19.416  17.547  1.00  0.00           O  
HETATM 2332  H1  T3P   120     -12.256 -18.911  16.811  1.00  0.00           H  
HETATM 2333  H2  T3P   120     -11.507 -18.762  18.118  1.00  0.00           H  
HETATM 2334  O   T3P   121       4.937 -18.551  14.190  1.00  0.00           O  
HETATM 2335  H1  T3P   121       5.410 -19.379  14.273  1.00  0.00           H  
HETATM 2336  H2  T3P   121       5.384 -18.089  13.481  1.00  0.00           H  
HETATM 2337  O   T3P   122      24.060   3.652  -9.477  1.00  0.00           O  
HETATM 2338  H1  T3P   122      24.863   3.788  -9.979  1.00  0.00           H  
HETATM 2339  H2  T3P   122      23.356   3.887 -10.081  1.00  0.00           H  
HETATM 2340  O   T3P   123      23.475  -3.868 -12.728  1.00  0.00           O  
HETATM 2341  H1  T3P   123      23.058  -4.725 -12.642  1.00  0.00           H  
HETATM 2342  H2  T3P   123      24.408  -4.063 -12.817  1.00  0.00           H  
HETATM 2343  O   T3P   124       6.242  13.131 -10.864  1.00  0.00           O  
HETATM 2344  H1  T3P   124       6.409  12.507 -11.569  1.00  0.00           H  
HETATM 2345  H2  T3P   124       5.521  13.671 -11.187  1.00  0.00           H  
HETATM 2346  O   T3P   125     -30.750   4.931 -13.766  1.00  0.00           O  
HETATM 2347  H1  T3P   125     -31.144   4.136 -13.407  1.00  0.00           H  
HETATM 2348  H2  T3P   125     -30.261   4.632 -14.533  1.00  0.00           H  
HETATM 2349  O   T3P   126     -30.457 -27.136  12.160  1.00  0.00           O  
HETATM 2350  H1  T3P   126     -29.754 -27.323  11.538  1.00  0.00           H  
HETATM 2351  H2  T3P   126     -30.417 -26.189  12.290  1.00  0.00           H  
HETATM 2352  O   T3P   127      26.124  25.666 -23.053  1.00  0.00           O  
HETATM 2353  H1  T3P   127      25.351  26.230 -23.059  1.00  0.00           H  
HETATM 2354  H2  T3P   127      26.808  26.200 -22.649  1.00  0.00           H  
HETATM 2355  O   T3P   128      -5.502 -19.733  14.251  1.00  0.00           O  
HETATM 2356  H1  T3P   128      -4.770 -19.393  13.737  1.00  0.00           H  
HETATM 2357  H2  T3P   128      -5.106 -20.384  14.831  1.00  0.00           H  
HETATM 2358  O   T3P   129      -6.585   6.442  24.165  1.00  0.00           O  
HETATM 2359  H1  T3P   129      -7.505   6.704  24.141  1.00  0.00           H  
HETATM 2360  H2  T3P   129      -6.360   6.440  25.096  1.00  0.00           H  
HETATM 2361  O   T3P   130     -36.466 -13.014  -4.667  1.00  0.00           O  
HETATM 2362  H1  T3P   130     -35.837 -13.444  -5.246  1.00  0.00           H  
HETATM 2363  H2  T3P   130     -35.929 -12.621  -3.979  1.00  0.00           H  
HETATM 2364  O   T3P   131      35.523  19.875 -10.526  1.00  0.00           O  
HETATM 2365  H1  T3P   131      35.550  19.501  -9.646  1.00  0.00           H  
HETATM 2366  H2  T3P   131      34.841  20.545 -10.482  1.00  0.00           H  
HETATM 2367  O   T3P   132      30.911   7.678  -8.755  1.00  0.00           O  
HETATM 2368  H1  T3P   132      31.330   6.864  -8.477  1.00  0.00           H  
HETATM 2369  H2  T3P   132      29.977   7.471  -8.779  1.00  0.00           H  
HETATM 2370  O   T3P   133     -30.439 -24.794  16.184  1.00  0.00           O  
HETATM 2371  H1  T3P   133     -29.668 -24.393  15.784  1.00  0.00           H  
HETATM 2372  H2  T3P   133     -31.118 -24.122  16.122  1.00  0.00           H  
HETATM 2373  O   T3P   134      15.292  36.424   8.267  1.00  0.00           O  
HETATM 2374  H1  T3P   134      14.427  36.826   8.185  1.00  0.00           H  
HETATM 2375  H2  T3P   134      15.160  35.514   8.000  1.00  0.00           H  
HETATM 2376  O   T3P   135      25.860  -5.577  17.616  1.00  0.00           O  
HETATM 2377  H1  T3P   135      25.280  -6.140  18.128  1.00  0.00           H  
HETATM 2378  H2  T3P   135      25.931  -4.774  18.131  1.00  0.00           H  
HETATM 2379  O   T3P   136      12.478   6.388 -33.046  1.00  0.00           O  
HETATM 2380  H1  T3P   136      12.446   7.220 -32.575  1.00  0.00           H  
HETATM 2381  H2  T3P   136      11.749   5.881 -32.687  1.00  0.00           H  
HETATM 2382  O   T3P   137      25.450   7.356 -20.063  1.00  0.00           O  
HETATM 2383  H1  T3P   137      25.503   6.709 -19.360  1.00  0.00           H  
HETATM 2384  H2  T3P   137      25.427   8.200 -19.611  1.00  0.00           H  
HETATM 2385  O   T3P   138      20.609  14.190 -35.689  1.00  0.00           O  
HETATM 2386  H1  T3P   138      20.066  13.450 -35.961  1.00  0.00           H  
HETATM 2387  H2  T3P   138      20.870  14.611 -36.508  1.00  0.00           H  
HETATM 2388  O   T3P   139      21.563  28.830  -1.261  1.00  0.00           O  
HETATM 2389  H1  T3P   139      21.507  29.510  -1.933  1.00  0.00           H  
HETATM 2390  H2  T3P   139      22.187  29.176  -0.622  1.00  0.00           H  
HETATM 2391  O   T3P   140      57.502  31.892 -12.890  1.00  0.00           O  
HETATM 2392  H1  T3P   140      57.941  31.140 -12.493  1.00  0.00           H  
HETATM 2393  H2  T3P   140      56.568  31.707 -12.786  1.00  0.00           H  
HETATM 2394  O   T3P   141     -17.747  -5.976  31.841  1.00  0.00           O  
HETATM 2395  H1  T3P   141     -17.271  -5.405  32.443  1.00  0.00           H  
HETATM 2396  H2  T3P   141     -17.064  -6.462  31.379  1.00  0.00           H  
HETATM 2397  O   T3P   142     -44.786 -30.028  22.043  1.00  0.00           O  
HETATM 2398  H1  T3P   142     -45.389 -30.770  22.002  1.00  0.00           H  
HETATM 2399  H2  T3P   142     -45.095 -29.508  22.785  1.00  0.00           H  
HETATM 2400  O   T3P   143       8.008  19.889  -8.444  1.00  0.00           O  
HETATM 2401  H1  T3P   143       7.060  20.002  -8.375  1.00  0.00           H  
HETATM 2402  H2  T3P   143       8.328  19.986  -7.547  1.00  0.00           H  
HETATM 2403  O   T3P   144     -15.877  12.505  -3.138  1.00  0.00           O  
HETATM 2404  H1  T3P   144     -16.651  13.068  -3.141  1.00  0.00           H  
HETATM 2405  H2  T3P   144     -15.254  12.956  -2.569  1.00  0.00           H  
HETATM 2406  O   T3P   145       9.579  16.093 -27.000  1.00  0.00           O  
HETATM 2407  H1  T3P   145       8.967  15.887 -27.706  1.00  0.00           H  
HETATM 2408  H2  T3P   145      10.364  16.409 -27.448  1.00  0.00           H  
HETATM 2409  O   T3P   146      37.581   7.417  -4.616  1.00  0.00           O  
HETATM 2410  H1  T3P   146      36.862   8.044  -4.688  1.00  0.00           H  
HETATM 2411  H2  T3P   146      38.233   7.860  -4.074  1.00  0.00           H  
HETATM 2412  O   T3P   147       6.229   3.587  24.677  1.00  0.00           O  
HETATM 2413  H1  T3P   147       5.950   2.674  24.746  1.00  0.00           H  
HETATM 2414  H2  T3P   147       7.164   3.568  24.880  1.00  0.00           H  
HETATM 2415  O   T3P   148     -44.549 -11.707   4.534  1.00  0.00           O  
HETATM 2416  H1  T3P   148     -45.156 -11.136   5.007  1.00  0.00           H  
HETATM 2417  H2  T3P   148     -45.049 -12.012   3.777  1.00  0.00           H  
HETATM 2418  O   T3P   149     -32.483   1.446  -2.024  1.00  0.00           O  
HETATM 2419  H1  T3P   149     -32.138   2.324  -1.864  1.00  0.00           H  
HETATM 2420  H2  T3P   149     -32.503   1.035  -1.159  1.00  0.00           H  
HETATM 2421  O   T3P   150     -29.131  16.158  -2.566  1.00  0.00           O  
HETATM 2422  H1  T3P   150     -29.575  15.314  -2.477  1.00  0.00           H  
HETATM 2423  H2  T3P   150     -29.631  16.622  -3.237  1.00  0.00           H  
HETATM 2424  O   T3P   151      14.572  12.148 -16.402  1.00  0.00           O  
HETATM 2425  H1  T3P   151      14.993  12.746 -15.784  1.00  0.00           H  
HETATM 2426  H2  T3P   151      15.236  11.483 -16.583  1.00  0.00           H  
HETATM 2427  O   T3P   152      20.999  30.886  -3.328  1.00  0.00           O  
HETATM 2428  H1  T3P   152      20.877  31.042  -4.264  1.00  0.00           H  
HETATM 2429  H2  T3P   152      20.236  31.292  -2.916  1.00  0.00           H  
HETATM 2430  O   T3P   153      24.905   4.289  -3.544  1.00  0.00           O  
HETATM 2431  H1  T3P   153      25.493   5.043  -3.597  1.00  0.00           H  
HETATM 2432  H2  T3P   153      24.105   4.576  -3.984  1.00  0.00           H  
HETATM 2433  O   T3P   154       8.822   1.269  23.439  1.00  0.00           O  
HETATM 2434  H1  T3P   154       9.519   1.917  23.539  1.00  0.00           H  
HETATM 2435  H2  T3P   154       9.090   0.540  23.998  1.00  0.00           H  
HETATM 2436  O   T3P   155       6.831  36.425  12.531  1.00  0.00           O  
HETATM 2437  H1  T3P   155       7.577  36.555  13.117  1.00  0.00           H  
HETATM 2438  H2  T3P   155       6.398  37.278  12.501  1.00  0.00           H  
HETATM 2439  O   T3P   156      21.695  16.560   8.148  1.00  0.00           O  
HETATM 2440  H1  T3P   156      22.371  17.229   8.254  1.00  0.00           H  
HETATM 2441  H2  T3P   156      20.907  17.051   7.912  1.00  0.00           H  
HETATM 2442  O   T3P   157     -21.008 -40.233  -3.212  1.00  0.00           O  
HETATM 2443  H1  T3P   157     -21.798 -40.337  -2.683  1.00  0.00           H  
HETATM 2444  H2  T3P   157     -20.673 -41.123  -3.322  1.00  0.00           H  
HETATM 2445  O   T3P   158      16.312 -14.070 -13.426  1.00  0.00           O  
HETATM 2446  H1  T3P   158      15.636 -14.090 -14.103  1.00  0.00           H  
HETATM 2447  H2  T3P   158      16.626 -14.973 -13.373  1.00  0.00           H  
HETATM 2448  O   T3P   159      -5.699 -17.006   0.256  1.00  0.00           O  
HETATM 2449  H1  T3P   159      -5.957 -17.786   0.747  1.00  0.00           H  
HETATM 2450  H2  T3P   159      -6.308 -16.975  -0.482  1.00  0.00           H  
HETATM 2451  O   T3P   160     -40.549  -7.775   7.998  1.00  0.00           O  
HETATM 2452  H1  T3P   160     -40.335  -6.842   7.969  1.00  0.00           H  
HETATM 2453  H2  T3P   160     -41.478  -7.800   8.226  1.00  0.00           H  
HETATM 2454  O   T3P   161      17.608  26.531 -15.701  1.00  0.00           O  
HETATM 2455  H1  T3P   161      17.023  26.434 -16.453  1.00  0.00           H  
HETATM 2456  H2  T3P   161      17.807  25.634 -15.435  1.00  0.00           H  
HETATM 2457  O   T3P   162     -11.274  14.722  12.943  1.00  0.00           O  
HETATM 2458  H1  T3P   162     -11.487  15.006  12.054  1.00  0.00           H  
HETATM 2459  H2  T3P   162     -11.630  15.408  13.507  1.00  0.00           H  
HETATM 2460  O   T3P   163     -19.053 -12.136   2.211  1.00  0.00           O  
HETATM 2461  H1  T3P   163     -18.181 -11.750   2.132  1.00  0.00           H  
HETATM 2462  H2  T3P   163     -19.644 -11.471   1.859  1.00  0.00           H  
HETATM 2463  O   T3P   164       6.724  19.797  15.254  1.00  0.00           O  
HETATM 2464  H1  T3P   164       6.714  20.717  15.517  1.00  0.00           H  
HETATM 2465  H2  T3P   164       5.943  19.693  14.711  1.00  0.00           H  
HETATM 2466  O   T3P   165     -23.381 -18.834  28.050  1.00  0.00           O  
HETATM 2467  H1  T3P   165     -22.646 -19.417  28.236  1.00  0.00           H  
HETATM 2468  H2  T3P   165     -24.053 -19.084  28.685  1.00  0.00           H  
HETATM 2469  O   T3P   166      15.321 -12.002   7.510  1.00  0.00           O  
HETATM 2470  H1  T3P   166      14.668 -12.257   6.858  1.00  0.00           H  
HETATM 2471  H2  T3P   166      16.130 -12.422   7.218  1.00  0.00           H  
HETATM 2472  O   T3P   167     -36.586 -17.359  19.261  1.00  0.00           O  
HETATM 2473  H1  T3P   167     -37.133 -18.144  19.281  1.00  0.00           H  
HETATM 2474  H2  T3P   167     -37.074 -16.741  18.717  1.00  0.00           H  
HETATM 2475  O   T3P   168     -41.037 -37.133   8.095  1.00  0.00           O  
HETATM 2476  H1  T3P   168     -40.316 -36.507   8.157  1.00  0.00           H  
HETATM 2477  H2  T3P   168     -41.094 -37.520   8.969  1.00  0.00           H  
HETATM 2478  O   T3P   169      -8.372   2.170 -22.763  1.00  0.00           O  
HETATM 2479  H1  T3P   169      -7.819   2.820 -22.329  1.00  0.00           H  
HETATM 2480  H2  T3P   169      -7.798   1.760 -23.410  1.00  0.00           H  
HETATM 2481  O   T3P   170      38.751   7.148   6.634  1.00  0.00           O  
HETATM 2482  H1  T3P   170      38.227   7.899   6.912  1.00  0.00           H  
HETATM 2483  H2  T3P   170      38.133   6.582   6.171  1.00  0.00           H  
HETATM 2484  O   T3P   171     -40.005   2.699  -4.856  1.00  0.00           O  
HETATM 2485  H1  T3P   171     -40.731   2.077  -4.907  1.00  0.00           H  
HETATM 2486  H2  T3P   171     -39.992   3.123  -5.713  1.00  0.00           H  
HETATM 2487  O   T3P   172     -40.299 -28.378  26.724  1.00  0.00           O  
HETATM 2488  H1  T3P   172     -39.734 -29.012  27.166  1.00  0.00           H  
HETATM 2489  H2  T3P   172     -40.452 -28.755  25.858  1.00  0.00           H  
HETATM 2490  O   T3P   173     -46.390 -35.237  17.755  1.00  0.00           O  
HETATM 2491  H1  T3P   173     -45.480 -35.396  17.505  1.00  0.00           H  
HETATM 2492  H2  T3P   173     -46.707 -36.088  18.060  1.00  0.00           H  
HETATM 2493  O   T3P   174       9.525 -23.559  -2.401  1.00  0.00           O  
HETATM 2494  H1  T3P   174       8.670 -23.763  -2.022  1.00  0.00           H  
HETATM 2495  H2  T3P   174       9.760 -22.712  -2.022  1.00  0.00           H  
HETATM 2496  O   T3P   175     -25.919 -41.505  -0.300  1.00  0.00           O  
HETATM 2497  H1  T3P   175     -25.747 -41.167   0.579  1.00  0.00           H  
HETATM 2498  H2  T3P   175     -26.793 -41.181  -0.515  1.00  0.00           H  
HETATM 2499  O   T3P   176      12.281 -23.832   1.437  1.00  0.00           O  
HETATM 2500  H1  T3P   176      12.939 -23.234   1.790  1.00  0.00           H  
HETATM 2501  H2  T3P   176      11.504 -23.287   1.312  1.00  0.00           H  
HETATM 2502  O   T3P   177      26.303  33.228 -12.260  1.00  0.00           O  
HETATM 2503  H1  T3P   177      26.402  32.975 -11.342  1.00  0.00           H  
HETATM 2504  H2  T3P   177      25.652  32.619 -12.608  1.00  0.00           H  
HETATM 2505  O   T3P   178     -15.250  -5.022   5.103  1.00  0.00           O  
HETATM 2506  H1  T3P   178     -15.387  -5.174   4.168  1.00  0.00           H  
HETATM 2507  H2  T3P   178     -16.098  -4.716   5.423  1.00  0.00           H  
HETATM 2508  O   T3P   179      -6.779   8.037  29.230  1.00  0.00           O  
HETATM 2509  H1  T3P   179      -5.933   8.400  29.494  1.00  0.00           H  
HETATM 2510  H2  T3P   179      -7.331   8.126  30.007  1.00  0.00           H  
HETATM 2511  O   T3P   180     -17.278 -10.738   9.903  1.00  0.00           O  
HETATM 2512  H1  T3P   180     -16.575 -10.828   9.259  1.00  0.00           H  
HETATM 2513  H2  T3P   180     -17.824 -11.514   9.772  1.00  0.00           H  
HETATM 2514  O   T3P   181     -40.566   1.624  -0.426  1.00  0.00           O  
HETATM 2515  H1  T3P   181     -40.357   1.972   0.441  1.00  0.00           H  
HETATM 2516  H2  T3P   181     -41.062   2.323  -0.852  1.00  0.00           H  
HETATM 2517  O   T3P   182      -5.462  -6.104  22.545  1.00  0.00           O  
HETATM 2518  H1  T3P   182      -5.740  -5.808  21.678  1.00  0.00           H  
HETATM 2519  H2  T3P   182      -6.008  -5.607  23.154  1.00  0.00           H  
HETATM 2520  O   T3P   183     -25.016   1.421  13.657  1.00  0.00           O  
HETATM 2521  H1  T3P   183     -25.387   2.230  13.305  1.00  0.00           H  
HETATM 2522  H2  T3P   183     -25.767   0.947  14.013  1.00  0.00           H  
HETATM 2523  O   T3P   184      33.834  -0.641   4.078  1.00  0.00           O  
HETATM 2524  H1  T3P   184      33.064  -0.597   3.511  1.00  0.00           H  
HETATM 2525  H2  T3P   184      33.638  -1.346   4.695  1.00  0.00           H  
HETATM 2526  O   T3P   185      -7.938 -15.443  27.877  1.00  0.00           O  
HETATM 2527  H1  T3P   185      -8.831 -15.424  27.535  1.00  0.00           H  
HETATM 2528  H2  T3P   185      -7.922 -14.757  28.545  1.00  0.00           H  
HETATM 2529  O   T3P   186      -2.411  30.987  -0.228  1.00  0.00           O  
HETATM 2530  H1  T3P   186      -2.981  31.721   0.001  1.00  0.00           H  
HETATM 2531  H2  T3P   186      -3.004  30.320  -0.572  1.00  0.00           H  
HETATM 2532  O   T3P   187      23.868   0.197 -20.600  1.00  0.00           O  
HETATM 2533  H1  T3P   187      24.660  -0.294 -20.820  1.00  0.00           H  
HETATM 2534  H2  T3P   187      24.189   1.049 -20.305  1.00  0.00           H  
HETATM 2535  O   T3P   188     -20.186  -1.373 -13.137  1.00  0.00           O  
HETATM 2536  H1  T3P   188     -19.476  -2.015 -13.161  1.00  0.00           H  
HETATM 2537  H2  T3P   188     -19.864  -0.640 -13.663  1.00  0.00           H  
HETATM 2538  O   T3P   189       8.727  20.653  -5.879  1.00  0.00           O  
HETATM 2539  H1  T3P   189       8.110  21.154  -5.344  1.00  0.00           H  
HETATM 2540  H2  T3P   189       9.561  20.725  -5.413  1.00  0.00           H  
HETATM 2541  O   T3P   190     -32.446 -23.375  -1.063  1.00  0.00           O  
HETATM 2542  H1  T3P   190     -33.140 -23.132  -0.451  1.00  0.00           H  
HETATM 2543  H2  T3P   190     -32.488 -22.709  -1.750  1.00  0.00           H  
HETATM 2544  O   T3P   191       5.584 -21.661   4.397  1.00  0.00           O  
HETATM 2545  H1  T3P   191       5.276 -21.600   3.493  1.00  0.00           H  
HETATM 2546  H2  T3P   191       6.454 -22.054   4.328  1.00  0.00           H  
HETATM 2547  O   T3P   192     -22.927 -14.745  34.770  1.00  0.00           O  
HETATM 2548  H1  T3P   192     -23.780 -15.170  34.856  1.00  0.00           H  
HETATM 2549  H2  T3P   192     -22.462 -14.976  35.575  1.00  0.00           H  
HETATM 2550  O   T3P   193       7.019 -13.862 -24.764  1.00  0.00           O  
HETATM 2551  H1  T3P   193       7.088 -14.094 -23.838  1.00  0.00           H  
HETATM 2552  H2  T3P   193       7.837 -13.405 -24.959  1.00  0.00           H  
HETATM 2553  O   T3P   194     -19.564 -16.601  -4.758  1.00  0.00           O  
HETATM 2554  H1  T3P   194     -19.142 -15.750  -4.640  1.00  0.00           H  
HETATM 2555  H2  T3P   194     -19.018 -17.053  -5.401  1.00  0.00           H  
HETATM 2556  O   T3P   195      -3.858 -28.067 -19.273  1.00  0.00           O  
HETATM 2557  H1  T3P   195      -3.838 -27.324 -19.876  1.00  0.00           H  
HETATM 2558  H2  T3P   195      -3.364 -28.753 -19.722  1.00  0.00           H  
HETATM 2559  O   T3P   196      -5.377 -26.590  12.303  1.00  0.00           O  
HETATM 2560  H1  T3P   196      -5.771 -25.726  12.423  1.00  0.00           H  
HETATM 2561  H2  T3P   196      -6.000 -27.196  12.703  1.00  0.00           H  
HETATM 2562  O   T3P   197      13.887  11.251 -36.450  1.00  0.00           O  
HETATM 2563  H1  T3P   197      13.749  10.902 -35.569  1.00  0.00           H  
HETATM 2564  H2  T3P   197      13.033  11.600 -36.706  1.00  0.00           H  
HETATM 2565  O   T3P   198     -17.004  -1.567  12.672  1.00  0.00           O  
HETATM 2566  H1  T3P   198     -16.213  -2.088  12.529  1.00  0.00           H  
HETATM 2567  H2  T3P   198     -17.444  -1.995  13.407  1.00  0.00           H  
HETATM 2568  O   T3P   199     -31.193 -34.872   4.271  1.00  0.00           O  
HETATM 2569  H1  T3P   199     -31.763 -35.630   4.140  1.00  0.00           H  
HETATM 2570  H2  T3P   199     -30.392 -35.089   3.794  1.00  0.00           H  
HETATM 2571  O   T3P   200     -33.345  -1.272   8.685  1.00  0.00           O  
HETATM 2572  H1  T3P   200     -34.200  -1.249   9.114  1.00  0.00           H  
HETATM 2573  H2  T3P   200     -32.715  -1.207   9.403  1.00  0.00           H  
HETATM 2574  O   T3P   201       6.714 -15.553  13.875  1.00  0.00           O  
HETATM 2575  H1  T3P   201       6.500 -15.899  13.009  1.00  0.00           H  
HETATM 2576  H2  T3P   201       7.634 -15.297  13.811  1.00  0.00           H  
HETATM 2577  O   T3P   202      17.146  -3.606   5.181  1.00  0.00           O  
HETATM 2578  H1  T3P   202      16.639  -4.179   4.605  1.00  0.00           H  
HETATM 2579  H2  T3P   202      16.502  -3.251   5.793  1.00  0.00           H  
HETATM 2580  O   T3P   203       1.361  30.918  15.809  1.00  0.00           O  
HETATM 2581  H1  T3P   203       2.170  30.530  16.144  1.00  0.00           H  
HETATM 2582  H2  T3P   203       1.131  30.378  15.053  1.00  0.00           H  
HETATM 2583  O   T3P   204      51.623  36.136 -21.311  1.00  0.00           O  
HETATM 2584  H1  T3P   204      51.961  35.374 -20.839  1.00  0.00           H  
HETATM 2585  H2  T3P   204      50.873  36.427 -20.792  1.00  0.00           H  
HETATM 2586  O   T3P   205     -17.753 -10.724  22.239  1.00  0.00           O  
HETATM 2587  H1  T3P   205     -18.579 -11.040  22.605  1.00  0.00           H  
HETATM 2588  H2  T3P   205     -17.211 -10.528  23.003  1.00  0.00           H  
HETATM 2589  O   T3P   206      21.470  23.537  -6.508  1.00  0.00           O  
HETATM 2590  H1  T3P   206      22.377  23.724  -6.268  1.00  0.00           H  
HETATM 2591  H2  T3P   206      21.321  22.641  -6.205  1.00  0.00           H  
HETATM 2592  O   T3P   207      -4.916  35.334   6.966  1.00  0.00           O  
HETATM 2593  H1  T3P   207      -4.089  35.137   7.405  1.00  0.00           H  
HETATM 2594  H2  T3P   207      -4.658  35.670   6.108  1.00  0.00           H  
HETATM 2595  O   T3P   208     -11.141 -16.841   1.010  1.00  0.00           O  
HETATM 2596  H1  T3P   208     -10.492 -17.538   1.113  1.00  0.00           H  
HETATM 2597  H2  T3P   208     -11.828 -17.231   0.470  1.00  0.00           H  
HETATM 2598  O   T3P   209     -40.082   4.548  -6.800  1.00  0.00           O  
HETATM 2599  H1  T3P   209     -40.445   4.615  -7.683  1.00  0.00           H  
HETATM 2600  H2  T3P   209     -39.277   5.065  -6.831  1.00  0.00           H  
HETATM 2601  O   T3P   210      29.914  16.148  -2.108  1.00  0.00           O  
HETATM 2602  H1  T3P   210      29.299  16.076  -2.838  1.00  0.00           H  
HETATM 2603  H2  T3P   210      30.485  15.385  -2.199  1.00  0.00           H  
HETATM 2604  O   T3P   211      -9.342  18.712  14.267  1.00  0.00           O  
HETATM 2605  H1  T3P   211      -9.290  18.061  13.568  1.00  0.00           H  
HETATM 2606  H2  T3P   211      -8.523  19.203  14.199  1.00  0.00           H  
HETATM 2607  O   T3P   212     -11.369 -24.172   2.358  1.00  0.00           O  
HETATM 2608  H1  T3P   212     -12.144 -23.767   2.747  1.00  0.00           H  
HETATM 2609  H2  T3P   212     -11.694 -24.601   1.567  1.00  0.00           H  
HETATM 2610  O   T3P   213     -17.517  -2.256  26.982  1.00  0.00           O  
HETATM 2611  H1  T3P   213     -16.688  -2.304  26.507  1.00  0.00           H  
HETATM 2612  H2  T3P   213     -17.495  -3.001  27.581  1.00  0.00           H  
HETATM 2613  O   T3P   214       4.574  21.821   8.485  1.00  0.00           O  
HETATM 2614  H1  T3P   214       5.245  22.474   8.289  1.00  0.00           H  
HETATM 2615  H2  T3P   214       4.555  21.776   9.441  1.00  0.00           H  
HETATM 2616  O   T3P   215     -47.170 -36.279  12.695  1.00  0.00           O  
HETATM 2617  H1  T3P   215     -47.052 -37.102  13.171  1.00  0.00           H  
HETATM 2618  H2  T3P   215     -47.564 -35.687  13.335  1.00  0.00           H  
HETATM 2619  O   T3P   216       1.410  31.052   0.408  1.00  0.00           O  
HETATM 2620  H1  T3P   216       2.136  31.489   0.853  1.00  0.00           H  
HETATM 2621  H2  T3P   216       1.531  31.265  -0.517  1.00  0.00           H  
HETATM 2622  O   T3P   217       4.912  14.873 -14.137  1.00  0.00           O  
HETATM 2623  H1  T3P   217       4.934  13.978 -14.477  1.00  0.00           H  
HETATM 2624  H2  T3P   217       5.832  15.116 -14.042  1.00  0.00           H  
HETATM 2625  O   T3P   218      32.873  10.816 -18.341  1.00  0.00           O  
HETATM 2626  H1  T3P   218      33.183  11.097 -19.202  1.00  0.00           H  
HETATM 2627  H2  T3P   218      31.961  10.562 -18.486  1.00  0.00           H  
HETATM 2628  O   T3P   219      -9.263 -33.664  -4.301  1.00  0.00           O  
HETATM 2629  H1  T3P   219      -9.216 -33.032  -5.019  1.00  0.00           H  
HETATM 2630  H2  T3P   219      -9.827 -33.245  -3.650  1.00  0.00           H  
HETATM 2631  O   T3P   220      -9.607 -20.657   7.570  1.00  0.00           O  
HETATM 2632  H1  T3P   220     -10.261 -21.297   7.851  1.00  0.00           H  
HETATM 2633  H2  T3P   220      -8.767 -21.087   7.728  1.00  0.00           H  
HETATM 2634  O   T3P   221      11.538  -3.172  10.324  1.00  0.00           O  
HETATM 2635  H1  T3P   221      12.149  -3.870  10.088  1.00  0.00           H  
HETATM 2636  H2  T3P   221      11.997  -2.364  10.093  1.00  0.00           H  
HETATM 2637  O   T3P   222      37.349 -13.583   7.141  1.00  0.00           O  
HETATM 2638  H1  T3P   222      37.155 -14.136   7.897  1.00  0.00           H  
HETATM 2639  H2  T3P   222      37.699 -14.186   6.485  1.00  0.00           H  
HETATM 2640  O   T3P   223     -20.953   6.845   7.969  1.00  0.00           O  
HETATM 2641  H1  T3P   223     -20.004   6.830   8.091  1.00  0.00           H  
HETATM 2642  H2  T3P   223     -21.126   7.682   7.538  1.00  0.00           H  
HETATM 2643  O   T3P   224      13.988  32.660  -3.931  1.00  0.00           O  
HETATM 2644  H1  T3P   224      13.621  32.631  -4.815  1.00  0.00           H  
HETATM 2645  H2  T3P   224      14.743  33.245  -4.005  1.00  0.00           H  
HETATM 2646  O   T3P   225     -39.388 -39.748   9.841  1.00  0.00           O  
HETATM 2647  H1  T3P   225     -39.273 -38.956  10.365  1.00  0.00           H  
HETATM 2648  H2  T3P   225     -40.180 -40.155  10.192  1.00  0.00           H  
HETATM 2649  O   T3P   226      34.865 -12.999   3.876  1.00  0.00           O  
HETATM 2650  H1  T3P   226      34.593 -12.082   3.886  1.00  0.00           H  
HETATM 2651  H2  T3P   226      34.520 -13.343   3.052  1.00  0.00           H  
HETATM 2652  O   T3P   227     -10.371 -17.169   5.573  1.00  0.00           O  
HETATM 2653  H1  T3P   227     -10.440 -16.599   4.808  1.00  0.00           H  
HETATM 2654  H2  T3P   227      -9.961 -17.968   5.240  1.00  0.00           H  
HETATM 2655  O   T3P   228      25.954  22.635 -21.422  1.00  0.00           O  
HETATM 2656  H1  T3P   228      25.634  22.179 -20.644  1.00  0.00           H  
HETATM 2657  H2  T3P   228      26.682  23.170 -21.105  1.00  0.00           H  
HETATM 2658  O   T3P   229       2.519  -0.395 -32.900  1.00  0.00           O  
HETATM 2659  H1  T3P   229       2.559  -1.351 -32.882  1.00  0.00           H  
HETATM 2660  H2  T3P   229       1.705  -0.180 -32.444  1.00  0.00           H  
HETATM 2661  O   T3P   230       5.097  -5.396  25.060  1.00  0.00           O  
HETATM 2662  H1  T3P   230       4.947  -4.612  24.532  1.00  0.00           H  
HETATM 2663  H2  T3P   230       4.380  -5.985  24.824  1.00  0.00           H  
HETATM 2664  O   T3P   231      -0.150   9.488  18.240  1.00  0.00           O  
HETATM 2665  H1  T3P   231      -0.625   9.278  19.044  1.00  0.00           H  
HETATM 2666  H2  T3P   231       0.702   9.063  18.347  1.00  0.00           H  
HETATM 2667  O   T3P   232      24.368   2.522 -19.298  1.00  0.00           O  
HETATM 2668  H1  T3P   232      24.184   2.820 -20.189  1.00  0.00           H  
HETATM 2669  H2  T3P   232      25.301   2.309 -19.305  1.00  0.00           H  
HETATM 2670  O   T3P   233      21.930  16.921  -6.662  1.00  0.00           O  
HETATM 2671  H1  T3P   233      22.697  16.912  -6.089  1.00  0.00           H  
HETATM 2672  H2  T3P   233      21.203  17.158  -6.086  1.00  0.00           H  
HETATM 2673  O   T3P   234      -4.401  14.970 -11.964  1.00  0.00           O  
HETATM 2674  H1  T3P   234      -4.076  14.303 -11.359  1.00  0.00           H  
HETATM 2675  H2  T3P   234      -5.346  14.988 -11.815  1.00  0.00           H  
HETATM 2676  O   T3P   235     -18.705 -18.538 -12.678  1.00  0.00           O  
HETATM 2677  H1  T3P   235     -19.390 -18.552 -12.010  1.00  0.00           H  
HETATM 2678  H2  T3P   235     -17.999 -19.070 -12.309  1.00  0.00           H  
HETATM 2679  O   T3P   236       5.098   7.991  19.158  1.00  0.00           O  
HETATM 2680  H1  T3P   236       4.965   8.556  19.919  1.00  0.00           H  
HETATM 2681  H2  T3P   236       5.994   7.669  19.251  1.00  0.00           H  
HETATM 2682  O   T3P   237     -33.684   9.225 -10.820  1.00  0.00           O  
HETATM 2683  H1  T3P   237     -34.013   8.725 -10.073  1.00  0.00           H  
HETATM 2684  H2  T3P   237     -33.357   8.562 -11.428  1.00  0.00           H  
HETATM 2685  O   T3P   238      21.537  -7.186   1.078  1.00  0.00           O  
HETATM 2686  H1  T3P   238      21.492  -6.230   1.060  1.00  0.00           H  
HETATM 2687  H2  T3P   238      20.643  -7.472   0.890  1.00  0.00           H  
HETATM 2688  O   T3P   239      24.748  14.494   7.621  1.00  0.00           O  
HETATM 2689  H1  T3P   239      24.708  14.327   8.562  1.00  0.00           H  
HETATM 2690  H2  T3P   239      25.674  14.397   7.399  1.00  0.00           H  
HETATM 2691  O   T3P   240     -25.789  -5.807  21.765  1.00  0.00           O  
HETATM 2692  H1  T3P   240     -25.110  -6.482  21.746  1.00  0.00           H  
HETATM 2693  H2  T3P   240     -25.309  -4.981  21.698  1.00  0.00           H  
HETATM 2694  O   T3P   241     -23.631 -30.284  -0.617  1.00  0.00           O  
HETATM 2695  H1  T3P   241     -24.335 -30.900  -0.415  1.00  0.00           H  
HETATM 2696  H2  T3P   241     -23.514 -30.356  -1.564  1.00  0.00           H  
HETATM 2697  O   T3P   242     -35.462 -18.504   7.873  1.00  0.00           O  
HETATM 2698  H1  T3P   242     -34.948 -19.303   7.758  1.00  0.00           H  
HETATM 2699  H2  T3P   242     -36.281 -18.676   7.409  1.00  0.00           H  
HETATM 2700  O   T3P   243     -10.710  -1.279  21.750  1.00  0.00           O  
HETATM 2701  H1  T3P   243     -10.944  -1.897  21.058  1.00  0.00           H  
HETATM 2702  H2  T3P   243      -9.786  -1.458  21.929  1.00  0.00           H  
HETATM 2703  O   T3P   244      15.481 -11.434  10.466  1.00  0.00           O  
HETATM 2704  H1  T3P   244      15.412 -12.018   9.710  1.00  0.00           H  
HETATM 2705  H2  T3P   244      15.269 -11.989  11.217  1.00  0.00           H  
HETATM 2706  O   T3P   245     -22.460  19.225  -1.726  1.00  0.00           O  
HETATM 2707  H1  T3P   245     -23.130  19.320  -1.049  1.00  0.00           H  
HETATM 2708  H2  T3P   245     -21.810  19.894  -1.516  1.00  0.00           H  
HETATM 2709  O   T3P   246      18.938  17.138 -22.074  1.00  0.00           O  
HETATM 2710  H1  T3P   246      18.690  16.266 -22.381  1.00  0.00           H  
HETATM 2711  H2  T3P   246      19.597  17.435 -22.701  1.00  0.00           H  
HETATM 2712  O   T3P   247      29.519  -4.924  -0.798  1.00  0.00           O  
HETATM 2713  H1  T3P   247      29.024  -5.408  -0.136  1.00  0.00           H  
HETATM 2714  H2  T3P   247      29.165  -4.035  -0.759  1.00  0.00           H  
HETATM 2715  O   T3P   248       8.232  19.354 -21.949  1.00  0.00           O  
HETATM 2716  H1  T3P   248       7.496  19.339 -22.561  1.00  0.00           H  
HETATM 2717  H2  T3P   248       8.824  20.018 -22.303  1.00  0.00           H  
HETATM 2718  O   T3P   249      25.850   5.426 -21.762  1.00  0.00           O  
HETATM 2719  H1  T3P   249      25.338   6.194 -21.509  1.00  0.00           H  
HETATM 2720  H2  T3P   249      26.320   5.178 -20.966  1.00  0.00           H  
HETATM 2721  O   T3P   250     -12.954 -17.317  22.793  1.00  0.00           O  
HETATM 2722  H1  T3P   250     -13.251 -16.855  22.009  1.00  0.00           H  
HETATM 2723  H2  T3P   250     -13.748 -17.447  23.311  1.00  0.00           H  
HETATM 2724  O   T3P   251       4.147  13.847 -30.996  1.00  0.00           O  
HETATM 2725  H1  T3P   251       4.582  13.081 -30.624  1.00  0.00           H  
HETATM 2726  H2  T3P   251       4.814  14.261 -31.543  1.00  0.00           H  
HETATM 2727  O   T3P   252     -12.271 -17.140  11.595  1.00  0.00           O  
HETATM 2728  H1  T3P   252     -12.554 -17.986  11.249  1.00  0.00           H  
HETATM 2729  H2  T3P   252     -11.465 -17.333  12.072  1.00  0.00           H  
HETATM 2730  O   T3P   253      31.764  14.420  -1.713  1.00  0.00           O  
HETATM 2731  H1  T3P   253      31.839  15.153  -1.103  1.00  0.00           H  
HETATM 2732  H2  T3P   253      32.642  14.038  -1.739  1.00  0.00           H  
HETATM 2733  O   T3P   254      23.793  23.197 -27.773  1.00  0.00           O  
HETATM 2734  H1  T3P   254      23.048  22.857 -27.279  1.00  0.00           H  
HETATM 2735  H2  T3P   254      24.294  23.704 -27.135  1.00  0.00           H  
HETATM 2736  O   T3P   255      -1.209 -15.746  18.039  1.00  0.00           O  
HETATM 2737  H1  T3P   255      -1.174 -15.417  18.937  1.00  0.00           H  
HETATM 2738  H2  T3P   255      -0.830 -16.623  18.089  1.00  0.00           H  
HETATM 2739  O   T3P   256     -10.293 -11.336  15.732  1.00  0.00           O  
HETATM 2740  H1  T3P   256     -11.248 -11.284  15.783  1.00  0.00           H  
HETATM 2741  H2  T3P   256     -10.114 -11.563  14.820  1.00  0.00           H  
HETATM 2742  O   T3P   257      24.632  13.937  10.298  1.00  0.00           O  
HETATM 2743  H1  T3P   257      24.152  14.511  10.895  1.00  0.00           H  
HETATM 2744  H2  T3P   257      25.220  13.439  10.866  1.00  0.00           H  
HETATM 2745  O   T3P   258     -30.091 -18.384  -4.852  1.00  0.00           O  
HETATM 2746  H1  T3P   258     -30.233 -17.939  -5.688  1.00  0.00           H  
HETATM 2747  H2  T3P   258     -30.407 -19.275  -4.998  1.00  0.00           H  
HETATM 2748  O   T3P   259      47.096  11.258  -2.183  1.00  0.00           O  
HETATM 2749  H1  T3P   259      46.893  12.193  -2.176  1.00  0.00           H  
HETATM 2750  H2  T3P   259      47.845  11.170  -1.593  1.00  0.00           H  
HETATM 2751  O   T3P   260      40.928  32.606  -8.055  1.00  0.00           O  
HETATM 2752  H1  T3P   260      41.468  33.314  -7.703  1.00  0.00           H  
HETATM 2753  H2  T3P   260      40.508  32.986  -8.826  1.00  0.00           H  
HETATM 2754  O   T3P   261      21.523  16.431 -20.911  1.00  0.00           O  
HETATM 2755  H1  T3P   261      20.642  16.763 -20.737  1.00  0.00           H  
HETATM 2756  H2  T3P   261      21.936  16.384 -20.048  1.00  0.00           H  
HETATM 2757  O   T3P   262      -9.843   5.115  30.932  1.00  0.00           O  
HETATM 2758  H1  T3P   262      -8.996   5.391  30.581  1.00  0.00           H  
HETATM 2759  H2  T3P   262     -10.411   5.047  30.165  1.00  0.00           H  
HETATM 2760  O   T3P   263       0.142 -28.609   4.880  1.00  0.00           O  
HETATM 2761  H1  T3P   263      -0.374 -28.719   4.081  1.00  0.00           H  
HETATM 2762  H2  T3P   263       0.983 -28.265   4.576  1.00  0.00           H  
HETATM 2763  O   T3P   264      27.872  15.108 -30.659  1.00  0.00           O  
HETATM 2764  H1  T3P   264      27.788  14.315 -31.187  1.00  0.00           H  
HETATM 2765  H2  T3P   264      27.759  14.809 -29.757  1.00  0.00           H  
HETATM 2766  O   T3P   265       4.301   6.423 -35.029  1.00  0.00           O  
HETATM 2767  H1  T3P   265       4.978   6.948 -34.603  1.00  0.00           H  
HETATM 2768  H2  T3P   265       4.784   5.748 -35.506  1.00  0.00           H  
HETATM 2769  O   T3P   266     -14.642  15.375  10.643  1.00  0.00           O  
HETATM 2770  H1  T3P   266     -15.308  15.137   9.997  1.00  0.00           H  
HETATM 2771  H2  T3P   266     -15.142  15.648  11.412  1.00  0.00           H  
HETATM 2772  O   T3P   267       6.450 -30.358  -2.095  1.00  0.00           O  
HETATM 2773  H1  T3P   267       7.364 -30.367  -1.810  1.00  0.00           H  
HETATM 2774  H2  T3P   267       6.005 -29.806  -1.452  1.00  0.00           H  
HETATM 2775  O   T3P   268     -17.513 -16.599  33.031  1.00  0.00           O  
HETATM 2776  H1  T3P   268     -16.998 -16.471  32.235  1.00  0.00           H  
HETATM 2777  H2  T3P   268     -18.119 -17.307  32.813  1.00  0.00           H  
HETATM 2778  O   T3P   269      18.340  29.215 -14.953  1.00  0.00           O  
HETATM 2779  H1  T3P   269      18.186  29.531 -15.844  1.00  0.00           H  
HETATM 2780  H2  T3P   269      17.969  28.333 -14.944  1.00  0.00           H  
HETATM 2781  O   T3P   270      58.287  38.565 -21.326  1.00  0.00           O  
HETATM 2782  H1  T3P   270      58.813  38.851 -20.579  1.00  0.00           H  
HETATM 2783  H2  T3P   270      58.167  37.625 -21.189  1.00  0.00           H  
HETATM 2784  O   T3P   271      28.128  15.207  -4.335  1.00  0.00           O  
HETATM 2785  H1  T3P   271      27.664  15.792  -4.934  1.00  0.00           H  
HETATM 2786  H2  T3P   271      27.515  14.488  -4.179  1.00  0.00           H  
HETATM 2787  O   T3P   272      23.333 -17.842   1.998  1.00  0.00           O  
HETATM 2788  H1  T3P   272      23.297 -17.394   1.153  1.00  0.00           H  
HETATM 2789  H2  T3P   272      23.542 -17.151   2.627  1.00  0.00           H  
HETATM 2790  O   T3P   273     -26.914 -18.496  -6.880  1.00  0.00           O  
HETATM 2791  H1  T3P   273     -26.440 -18.119  -7.622  1.00  0.00           H  
HETATM 2792  H2  T3P   273     -26.970 -17.783  -6.244  1.00  0.00           H  
HETATM 2793  O   T3P   274      13.256  -0.850  15.511  1.00  0.00           O  
HETATM 2794  H1  T3P   274      12.892  -0.686  16.381  1.00  0.00           H  
HETATM 2795  H2  T3P   274      13.804  -1.626  15.623  1.00  0.00           H  
HETATM 2796  O   T3P   275     -23.803  11.870   0.452  1.00  0.00           O  
HETATM 2797  H1  T3P   275     -24.447  11.201   0.686  1.00  0.00           H  
HETATM 2798  H2  T3P   275     -23.614  11.708  -0.472  1.00  0.00           H  
HETATM 2799  O   T3P   276       4.411  23.514  -3.656  1.00  0.00           O  
HETATM 2800  H1  T3P   276       3.712  24.149  -3.813  1.00  0.00           H  
HETATM 2801  H2  T3P   276       4.338  23.301  -2.726  1.00  0.00           H  
HETATM 2802  O   T3P   277      32.270  15.908   0.852  1.00  0.00           O  
HETATM 2803  H1  T3P   277      32.507  15.111   1.328  1.00  0.00           H  
HETATM 2804  H2  T3P   277      31.623  16.337   1.412  1.00  0.00           H  
HETATM 2805  O   T3P   278       6.932  19.069 -25.011  1.00  0.00           O  
HETATM 2806  H1  T3P   278       6.196  18.459 -25.063  1.00  0.00           H  
HETATM 2807  H2  T3P   278       6.601  19.878 -25.403  1.00  0.00           H  
HETATM 2808  O   T3P   279     -18.958  -5.909  24.382  1.00  0.00           O  
HETATM 2809  H1  T3P   279     -18.419  -6.230  25.105  1.00  0.00           H  
HETATM 2810  H2  T3P   279     -19.833  -5.814  24.760  1.00  0.00           H  
HETATM 2811  O   T3P   280     -37.210  -0.329  -4.319  1.00  0.00           O  
HETATM 2812  H1  T3P   280     -36.812  -1.153  -4.038  1.00  0.00           H  
HETATM 2813  H2  T3P   280     -37.738  -0.050  -3.571  1.00  0.00           H  
HETATM 2814  O   T3P   281     -10.937  22.062  -5.899  1.00  0.00           O  
HETATM 2815  H1  T3P   281     -10.335  21.754  -6.577  1.00  0.00           H  
HETATM 2816  H2  T3P   281     -10.395  22.605  -5.326  1.00  0.00           H  
HETATM 2817  O   T3P   282     -32.665  11.567   1.000  1.00  0.00           O  
HETATM 2818  H1  T3P   282     -33.400  10.962   0.903  1.00  0.00           H  
HETATM 2819  H2  T3P   282     -31.956  11.165   0.499  1.00  0.00           H  
HETATM 2820  O   T3P   283     -22.235 -28.053   5.428  1.00  0.00           O  
HETATM 2821  H1  T3P   283     -21.523 -28.605   5.104  1.00  0.00           H  
HETATM 2822  H2  T3P   283     -22.913 -28.117   4.755  1.00  0.00           H  
HETATM 2823  O   T3P   284      19.669   7.440   6.865  1.00  0.00           O  
HETATM 2824  H1  T3P   284      19.790   8.316   6.500  1.00  0.00           H  
HETATM 2825  H2  T3P   284      19.641   6.863   6.102  1.00  0.00           H  
HETATM 2826  O   T3P   285       3.996 -15.308  14.939  1.00  0.00           O  
HETATM 2827  H1  T3P   285       3.914 -15.204  15.887  1.00  0.00           H  
HETATM 2828  H2  T3P   285       4.921 -15.508  14.799  1.00  0.00           H  
HETATM 2829  O   T3P   286      32.973   2.635   3.401  1.00  0.00           O  
HETATM 2830  H1  T3P   286      33.755   2.927   2.933  1.00  0.00           H  
HETATM 2831  H2  T3P   286      33.310   2.144   4.150  1.00  0.00           H  
HETATM 2832  O   T3P   287     -19.474 -34.962   0.344  1.00  0.00           O  
HETATM 2833  H1  T3P   287     -20.137 -35.653   0.354  1.00  0.00           H  
HETATM 2834  H2  T3P   287     -18.640 -35.431   0.327  1.00  0.00           H  
HETATM 2835  O   T3P   288     -17.844   3.542 -12.923  1.00  0.00           O  
HETATM 2836  H1  T3P   288     -18.614   2.988 -12.798  1.00  0.00           H  
HETATM 2837  H2  T3P   288     -17.840   3.740 -13.859  1.00  0.00           H  
HETATM 2838  O   T3P   289      23.545  11.910 -28.133  1.00  0.00           O  
HETATM 2839  H1  T3P   289      23.132  12.507 -27.509  1.00  0.00           H  
HETATM 2840  H2  T3P   289      23.090  11.077 -28.004  1.00  0.00           H  
HETATM 2841  O   T3P   290     -47.702 -26.754  21.474  1.00  0.00           O  
HETATM 2842  H1  T3P   290     -48.507 -26.265  21.304  1.00  0.00           H  
HETATM 2843  H2  T3P   290     -47.928 -27.663  21.279  1.00  0.00           H  
HETATM 2844  O   T3P   291      -6.496  32.949   4.924  1.00  0.00           O  
HETATM 2845  H1  T3P   291      -6.968  33.148   4.116  1.00  0.00           H  
HETATM 2846  H2  T3P   291      -6.114  32.084   4.773  1.00  0.00           H  
HETATM 2847  O   T3P   292       2.676 -21.060 -11.149  1.00  0.00           O  
HETATM 2848  H1  T3P   292       3.053 -20.968 -12.024  1.00  0.00           H  
HETATM 2849  H2  T3P   292       2.136 -21.849 -11.202  1.00  0.00           H  
HETATM 2850  O   T3P   293      22.745  16.496  -9.077  1.00  0.00           O  
HETATM 2851  H1  T3P   293      22.282  16.543  -8.241  1.00  0.00           H  
HETATM 2852  H2  T3P   293      22.639  15.588  -9.360  1.00  0.00           H  
HETATM 2853  O   T3P   294      28.291  32.122  -7.558  1.00  0.00           O  
HETATM 2854  H1  T3P   294      28.620  33.007  -7.714  1.00  0.00           H  
HETATM 2855  H2  T3P   294      28.781  31.572  -8.170  1.00  0.00           H  
HETATM 2856  O   T3P   295      -9.801 -16.753  -6.132  1.00  0.00           O  
HETATM 2857  H1  T3P   295     -10.677 -16.430  -5.926  1.00  0.00           H  
HETATM 2858  H2  T3P   295      -9.856 -17.030  -7.047  1.00  0.00           H  
HETATM 2859  O   T3P   296     -23.315 -25.244  14.903  1.00  0.00           O  
HETATM 2860  H1  T3P   296     -23.136 -25.266  15.843  1.00  0.00           H  
HETATM 2861  H2  T3P   296     -22.461 -25.096  14.498  1.00  0.00           H  
HETATM 2862  O   T3P   297     -35.990  13.564 -10.196  1.00  0.00           O  
HETATM 2863  H1  T3P   297     -36.857  13.158 -10.211  1.00  0.00           H  
HETATM 2864  H2  T3P   297     -35.398  12.877 -10.502  1.00  0.00           H  
HETATM 2865  O   T3P   298      14.458 -11.957  -9.203  1.00  0.00           O  
HETATM 2866  H1  T3P   298      14.089 -11.127  -9.504  1.00  0.00           H  
HETATM 2867  H2  T3P   298      14.271 -12.573  -9.912  1.00  0.00           H  
HETATM 2868  O   T3P   299     -10.081  11.686  21.561  1.00  0.00           O  
HETATM 2869  H1  T3P   299      -9.445  11.006  21.780  1.00  0.00           H  
HETATM 2870  H2  T3P   299     -10.791  11.217  21.122  1.00  0.00           H  
HETATM 2871  O   T3P   300     -28.875 -25.282   6.807  1.00  0.00           O  
HETATM 2872  H1  T3P   300     -29.315 -26.102   7.034  1.00  0.00           H  
HETATM 2873  H2  T3P   300     -29.589 -24.668   6.632  1.00  0.00           H  
HETATM 2874  O   T3P   301      -4.998   9.740 -16.231  1.00  0.00           O  
HETATM 2875  H1  T3P   301      -4.493  10.403 -16.702  1.00  0.00           H  
HETATM 2876  H2  T3P   301      -4.368   9.339 -15.633  1.00  0.00           H  
HETATM 2877  O   T3P   302      -2.214  29.018   4.273  1.00  0.00           O  
HETATM 2878  H1  T3P   302      -1.997  29.942   4.148  1.00  0.00           H  
HETATM 2879  H2  T3P   302      -2.058  28.617   3.418  1.00  0.00           H  
HETATM 2880  O   T3P   303       1.641  -7.919  23.363  1.00  0.00           O  
HETATM 2881  H1  T3P   303       2.221  -7.589  24.049  1.00  0.00           H  
HETATM 2882  H2  T3P   303       1.009  -7.214  23.224  1.00  0.00           H  
HETATM 2883  O   T3P   304      53.451  21.480  -8.642  1.00  0.00           O  
HETATM 2884  H1  T3P   304      53.978  21.812  -7.915  1.00  0.00           H  
HETATM 2885  H2  T3P   304      53.764  21.965  -9.405  1.00  0.00           H  
HETATM 2886  O   T3P   305      19.188  -0.454 -16.457  1.00  0.00           O  
HETATM 2887  H1  T3P   305      19.201  -1.339 -16.092  1.00  0.00           H  
HETATM 2888  H2  T3P   305      18.475  -0.014 -15.994  1.00  0.00           H  
HETATM 2889  O   T3P   306      -6.378 -10.248  36.192  1.00  0.00           O  
HETATM 2890  H1  T3P   306      -6.750  -9.368  36.133  1.00  0.00           H  
HETATM 2891  H2  T3P   306      -6.215 -10.501  35.284  1.00  0.00           H  
HETATM 2892  O   T3P   307     -24.577 -19.038  25.246  1.00  0.00           O  
HETATM 2893  H1  T3P   307     -24.152 -18.938  26.098  1.00  0.00           H  
HETATM 2894  H2  T3P   307     -24.992 -19.899  25.285  1.00  0.00           H  
HETATM 2895  O   T3P   308      -2.331 -21.511 -10.993  1.00  0.00           O  
HETATM 2896  H1  T3P   308      -1.697 -22.170 -11.277  1.00  0.00           H  
HETATM 2897  H2  T3P   308      -3.184 -21.903 -11.182  1.00  0.00           H  
HETATM 2898  O   T3P   309     -21.247  -2.802  11.231  1.00  0.00           O  
HETATM 2899  H1  T3P   309     -21.163  -2.076  10.612  1.00  0.00           H  
HETATM 2900  H2  T3P   309     -21.837  -3.419  10.799  1.00  0.00           H  
HETATM 2901  O   T3P   310      52.849  34.053 -19.522  1.00  0.00           O  
HETATM 2902  H1  T3P   310      53.691  34.478 -19.353  1.00  0.00           H  
HETATM 2903  H2  T3P   310      53.065  33.127 -19.631  1.00  0.00           H  
HETATM 2904  O   T3P   311     -18.975 -15.254  -0.605  1.00  0.00           O  
HETATM 2905  H1  T3P   311     -18.264 -14.784  -0.169  1.00  0.00           H  
HETATM 2906  H2  T3P   311     -19.118 -14.771  -1.419  1.00  0.00           H  
HETATM 2907  O   T3P   312      -5.132  19.136  23.173  1.00  0.00           O  
HETATM 2908  H1  T3P   312      -4.974  18.546  22.436  1.00  0.00           H  
HETATM 2909  H2  T3P   312      -4.257  19.397  23.463  1.00  0.00           H  
HETATM 2910  O   T3P   313     -12.244 -14.617  -4.098  1.00  0.00           O  
HETATM 2911  H1  T3P   313     -12.388 -15.156  -4.876  1.00  0.00           H  
HETATM 2912  H2  T3P   313     -11.945 -15.234  -3.431  1.00  0.00           H  
HETATM 2913  O   T3P   314      14.823 -18.019  -6.980  1.00  0.00           O  
HETATM 2914  H1  T3P   314      15.173 -17.386  -7.607  1.00  0.00           H  
HETATM 2915  H2  T3P   314      13.883 -18.041  -7.160  1.00  0.00           H  
HETATM 2916  O   T3P   315     -35.821 -26.628   2.301  1.00  0.00           O  
HETATM 2917  H1  T3P   315     -35.549 -27.542   2.222  1.00  0.00           H  
HETATM 2918  H2  T3P   315     -36.496 -26.520   1.631  1.00  0.00           H  
HETATM 2919  O   T3P   316       2.770  20.784  -8.014  1.00  0.00           O  
HETATM 2920  H1  T3P   316       1.821  20.903  -8.056  1.00  0.00           H  
HETATM 2921  H2  T3P   316       2.929  20.436  -7.136  1.00  0.00           H  
HETATM 2922  O   T3P   317      -3.988   4.139  22.542  1.00  0.00           O  
HETATM 2923  H1  T3P   317      -4.339   5.029  22.574  1.00  0.00           H  
HETATM 2924  H2  T3P   317      -3.337   4.163  21.841  1.00  0.00           H  
HETATM 2925  O   T3P   318     -42.625  -2.636  -4.842  1.00  0.00           O  
HETATM 2926  H1  T3P   318     -43.174  -2.210  -4.184  1.00  0.00           H  
HETATM 2927  H2  T3P   318     -41.789  -2.783  -4.398  1.00  0.00           H  
HETATM 2928  O   T3P   319     -34.601  14.169  -7.917  1.00  0.00           O  
HETATM 2929  H1  T3P   319     -35.108  13.997  -8.711  1.00  0.00           H  
HETATM 2930  H2  T3P   319     -34.835  13.456  -7.324  1.00  0.00           H  
HETATM 2931  O   T3P   320     -26.037  -9.969  22.787  1.00  0.00           O  
HETATM 2932  H1  T3P   320     -26.663  -9.511  23.347  1.00  0.00           H  
HETATM 2933  H2  T3P   320     -26.261 -10.895  22.884  1.00  0.00           H  
HETATM 2934  O   T3P   321     -54.681 -32.686  17.294  1.00  0.00           O  
HETATM 2935  H1  T3P   321     -55.291 -33.359  16.990  1.00  0.00           H  
HETATM 2936  H2  T3P   321     -53.950 -32.729  16.677  1.00  0.00           H  
HETATM 2937  O   T3P   322     -16.600  13.119  12.460  1.00  0.00           O  
HETATM 2938  H1  T3P   322     -17.221  13.372  11.776  1.00  0.00           H  
HETATM 2939  H2  T3P   322     -16.728  13.767  13.152  1.00  0.00           H  
HETATM 2940  O   T3P   323     -48.502 -20.724  10.795  1.00  0.00           O  
HETATM 2941  H1  T3P   323     -49.110 -20.026  11.036  1.00  0.00           H  
HETATM 2942  H2  T3P   323     -47.695 -20.268  10.557  1.00  0.00           H  
HETATM 2943  O   T3P   324     -18.229   7.568 -15.349  1.00  0.00           O  
HETATM 2944  H1  T3P   324     -18.826   7.999 -14.737  1.00  0.00           H  
HETATM 2945  H2  T3P   324     -17.956   8.264 -15.947  1.00  0.00           H  
HETATM 2946  O   T3P   325      36.905  21.932 -19.489  1.00  0.00           O  
HETATM 2947  H1  T3P   325      37.503  22.565 -19.092  1.00  0.00           H  
HETATM 2948  H2  T3P   325      37.276  21.078 -19.268  1.00  0.00           H  
HETATM 2949  O   T3P   326     -20.022   2.649  18.852  1.00  0.00           O  
HETATM 2950  H1  T3P   326     -19.545   3.434  18.580  1.00  0.00           H  
HETATM 2951  H2  T3P   326     -20.387   2.875  19.708  1.00  0.00           H  
HETATM 2952  O   T3P   327      13.955 -14.329 -14.872  1.00  0.00           O  
HETATM 2953  H1  T3P   327      13.740 -14.737 -15.710  1.00  0.00           H  
HETATM 2954  H2  T3P   327      13.167 -13.841 -14.633  1.00  0.00           H  
HETATM 2955  O   T3P   328      25.362  -9.975   0.271  1.00  0.00           O  
HETATM 2956  H1  T3P   328      24.547 -10.465   0.373  1.00  0.00           H  
HETATM 2957  H2  T3P   328      25.578 -10.059  -0.658  1.00  0.00           H  
HETATM 2958  O   T3P   329     -12.466  -1.526  11.947  1.00  0.00           O  
HETATM 2959  H1  T3P   329     -12.483  -2.242  11.313  1.00  0.00           H  
HETATM 2960  H2  T3P   329     -11.581  -1.550  12.312  1.00  0.00           H  
HETATM 2961  O   T3P   330      -7.931 -33.355  -7.629  1.00  0.00           O  
HETATM 2962  H1  T3P   330      -8.314 -32.713  -7.031  1.00  0.00           H  
HETATM 2963  H2  T3P   330      -8.243 -34.200  -7.306  1.00  0.00           H  
HETATM 2964  O   T3P   331     -34.329 -28.570  24.877  1.00  0.00           O  
HETATM 2965  H1  T3P   331     -34.703 -28.550  23.996  1.00  0.00           H  
HETATM 2966  H2  T3P   331     -34.277 -29.501  25.094  1.00  0.00           H  
HETATM 2967  O   T3P   332      14.068  -9.970  12.868  1.00  0.00           O  
HETATM 2968  H1  T3P   332      13.215 -10.388  12.746  1.00  0.00           H  
HETATM 2969  H2  T3P   332      14.386 -10.312  13.703  1.00  0.00           H  
HETATM 2970  O   T3P   333     -11.045 -18.011 -11.303  1.00  0.00           O  
HETATM 2971  H1  T3P   333     -11.337 -17.251 -11.806  1.00  0.00           H  
HETATM 2972  H2  T3P   333     -10.159 -18.183 -11.621  1.00  0.00           H  
HETATM 2973  O   T3P   334      28.858 -11.712   3.312  1.00  0.00           O  
HETATM 2974  H1  T3P   334      28.974 -11.863   4.250  1.00  0.00           H  
HETATM 2975  H2  T3P   334      28.034 -11.230   3.246  1.00  0.00           H  
HETATM 2976  O   T3P   335      33.421 -11.075   2.583  1.00  0.00           O  
HETATM 2977  H1  T3P   335      34.031 -10.347   2.703  1.00  0.00           H  
HETATM 2978  H2  T3P   335      32.949 -10.862   1.777  1.00  0.00           H  
HETATM 2979  O   T3P   336      -4.582 -19.543  10.129  1.00  0.00           O  
HETATM 2980  H1  T3P   336      -5.010 -19.363   9.291  1.00  0.00           H  
HETATM 2981  H2  T3P   336      -5.013 -18.957  10.750  1.00  0.00           H  
HETATM 2982  O   T3P   337      -3.756  20.450  12.508  1.00  0.00           O  
HETATM 2983  H1  T3P   337      -3.392  21.225  12.936  1.00  0.00           H  
HETATM 2984  H2  T3P   337      -3.585  19.735  13.121  1.00  0.00           H  
HETATM 2985  O   T3P   338      57.846  29.100 -12.399  1.00  0.00           O  
HETATM 2986  H1  T3P   338      57.775  28.152 -12.286  1.00  0.00           H  
HETATM 2987  H2  T3P   338      58.634  29.220 -12.930  1.00  0.00           H  
HETATM 2988  O   T3P   339     -26.024  -1.825   1.175  1.00  0.00           O  
HETATM 2989  H1  T3P   339     -25.316  -1.534   1.750  1.00  0.00           H  
HETATM 2990  H2  T3P   339     -26.433  -2.550   1.648  1.00  0.00           H  
HETATM 2991  O   T3P   340      50.072  31.350 -20.057  1.00  0.00           O  
HETATM 2992  H1  T3P   340      49.863  30.692 -19.394  1.00  0.00           H  
HETATM 2993  H2  T3P   340      49.594  31.065 -20.836  1.00  0.00           H  
HETATM 2994  O   T3P   341     -29.009 -31.287  -2.316  1.00  0.00           O  
HETATM 2995  H1  T3P   341     -29.879 -31.684  -2.256  1.00  0.00           H  
HETATM 2996  H2  T3P   341     -28.707 -31.234  -1.410  1.00  0.00           H  
HETATM 2997  O   T3P   342       5.181 -24.125   5.492  1.00  0.00           O  
HETATM 2998  H1  T3P   342       5.317 -23.363   4.930  1.00  0.00           H  
HETATM 2999  H2  T3P   342       4.259 -24.075   5.746  1.00  0.00           H  
HETATM 3000  O   T3P   343      26.551  12.176  11.281  1.00  0.00           O  
HETATM 3001  H1  T3P   343      26.808  11.278  11.491  1.00  0.00           H  
HETATM 3002  H2  T3P   343      26.829  12.688  12.041  1.00  0.00           H  
HETATM 3003  O   T3P   344      17.319  -8.278  -5.288  1.00  0.00           O  
HETATM 3004  H1  T3P   344      16.580  -8.620  -5.790  1.00  0.00           H  
HETATM 3005  H2  T3P   344      17.037  -7.407  -5.009  1.00  0.00           H  
HETATM 3006  O   T3P   345      27.017  17.439   9.027  1.00  0.00           O  
HETATM 3007  H1  T3P   345      27.632  18.083   8.676  1.00  0.00           H  
HETATM 3008  H2  T3P   345      27.562  16.846   9.546  1.00  0.00           H  
HETATM 3009  O   T3P   346     -12.180   3.121 -10.639  1.00  0.00           O  
HETATM 3010  H1  T3P   346     -12.913   2.545 -10.421  1.00  0.00           H  
HETATM 3011  H2  T3P   346     -11.508   2.533 -10.985  1.00  0.00           H  
HETATM 3012  O   T3P   347     -42.339 -32.994  16.653  1.00  0.00           O  
HETATM 3013  H1  T3P   347     -42.980 -33.178  15.967  1.00  0.00           H  
HETATM 3014  H2  T3P   347     -42.601 -32.142  17.004  1.00  0.00           H  
HETATM 3015  O   T3P   348      25.359  31.350  -1.518  1.00  0.00           O  
HETATM 3016  H1  T3P   348      25.501  30.505  -1.946  1.00  0.00           H  
HETATM 3017  H2  T3P   348      24.661  31.762  -2.028  1.00  0.00           H  
HETATM 3018  O   T3P   349      -4.424  10.185  18.622  1.00  0.00           O  
HETATM 3019  H1  T3P   349      -3.912  10.407  17.845  1.00  0.00           H  
HETATM 3020  H2  T3P   349      -3.992   9.409  18.980  1.00  0.00           H  
HETATM 3021  O   T3P   350       4.825   8.936  21.571  1.00  0.00           O  
HETATM 3022  H1  T3P   350       4.608   8.664  22.463  1.00  0.00           H  
HETATM 3023  H2  T3P   350       5.297   9.762  21.681  1.00  0.00           H  
HETATM 3024  O   T3P   351       8.643 -25.654   4.843  1.00  0.00           O  
HETATM 3025  H1  T3P   351       9.554 -25.749   5.121  1.00  0.00           H  
HETATM 3026  H2  T3P   351       8.472 -24.713   4.898  1.00  0.00           H  
HETATM 3027  O   T3P   352     -11.139  -7.589  34.020  1.00  0.00           O  
HETATM 3028  H1  T3P   352     -11.030  -7.011  34.775  1.00  0.00           H  
HETATM 3029  H2  T3P   352     -11.415  -7.008  33.311  1.00  0.00           H  
HETATM 3030  O   T3P   353       0.017  23.089  23.475  1.00  0.00           O  
HETATM 3031  H1  T3P   353       0.219  23.717  24.168  1.00  0.00           H  
HETATM 3032  H2  T3P   353      -0.485  22.402  23.913  1.00  0.00           H  
HETATM 3033  O   T3P   354      -7.638  -1.095  34.619  1.00  0.00           O  
HETATM 3034  H1  T3P   354      -6.998  -0.908  33.932  1.00  0.00           H  
HETATM 3035  H2  T3P   354      -7.194  -1.714  35.199  1.00  0.00           H  
HETATM 3036  O   T3P   355      29.639  11.897 -20.856  1.00  0.00           O  
HETATM 3037  H1  T3P   355      29.967  12.295 -20.050  1.00  0.00           H  
HETATM 3038  H2  T3P   355      28.846  11.431 -20.588  1.00  0.00           H  
HETATM 3039  O   T3P   356     -28.788 -23.939  23.824  1.00  0.00           O  
HETATM 3040  H1  T3P   356     -28.516 -24.544  23.134  1.00  0.00           H  
HETATM 3041  H2  T3P   356     -28.871 -23.093  23.383  1.00  0.00           H  
HETATM 3042  O   T3P   357       8.382 -17.040  -9.832  1.00  0.00           O  
HETATM 3043  H1  T3P   357       8.254 -17.918 -10.191  1.00  0.00           H  
HETATM 3044  H2  T3P   357       7.544 -16.821  -9.426  1.00  0.00           H  
HETATM 3045  O   T3P   358      17.253 -17.978  -5.082  1.00  0.00           O  
HETATM 3046  H1  T3P   358      17.211 -18.821  -4.631  1.00  0.00           H  
HETATM 3047  H2  T3P   358      16.355 -17.814  -5.369  1.00  0.00           H  
HETATM 3048  O   T3P   359      10.066  -2.102 -25.892  1.00  0.00           O  
HETATM 3049  H1  T3P   359      10.485  -2.914 -26.179  1.00  0.00           H  
HETATM 3050  H2  T3P   359       9.747  -2.296 -25.011  1.00  0.00           H  
HETATM 3051  O   T3P   360      21.750  33.136   7.591  1.00  0.00           O  
HETATM 3052  H1  T3P   360      22.652  32.824   7.518  1.00  0.00           H  
HETATM 3053  H2  T3P   360      21.225  32.338   7.657  1.00  0.00           H  
HETATM 3054  O   T3P   361      10.503  28.830   1.179  1.00  0.00           O  
HETATM 3055  H1  T3P   361      11.267  29.340   0.909  1.00  0.00           H  
HETATM 3056  H2  T3P   361      10.449  28.962   2.126  1.00  0.00           H  
HETATM 3057  O   T3P   362     -21.842 -14.062  37.512  1.00  0.00           O  
HETATM 3058  H1  T3P   362     -21.703 -13.310  36.935  1.00  0.00           H  
HETATM 3059  H2  T3P   362     -20.969 -14.278  37.840  1.00  0.00           H  
HETATM 3060  O   T3P   363      31.602  30.646  -0.461  1.00  0.00           O  
HETATM 3061  H1  T3P   363      31.002  30.336   0.217  1.00  0.00           H  
HETATM 3062  H2  T3P   363      31.996  29.850  -0.817  1.00  0.00           H  
HETATM 3063  O   T3P   364      17.328 -12.507 -11.329  1.00  0.00           O  
HETATM 3064  H1  T3P   364      16.928 -13.149 -11.915  1.00  0.00           H  
HETATM 3065  H2  T3P   364      16.873 -11.688 -11.523  1.00  0.00           H  
HETATM 3066  O   T3P   365     -20.340 -18.632   5.470  1.00  0.00           O  
HETATM 3067  H1  T3P   365     -20.816 -18.539   4.644  1.00  0.00           H  
HETATM 3068  H2  T3P   365     -20.071 -19.551   5.489  1.00  0.00           H  
HETATM 3069  O   T3P   366      19.818  -8.097  11.835  1.00  0.00           O  
HETATM 3070  H1  T3P   366      20.380  -7.424  12.219  1.00  0.00           H  
HETATM 3071  H2  T3P   366      19.730  -7.841  10.917  1.00  0.00           H  
HETATM 3072  O   T3P   367       3.647  -6.896 -28.209  1.00  0.00           O  
HETATM 3073  H1  T3P   367       4.214  -6.126 -28.174  1.00  0.00           H  
HETATM 3074  H2  T3P   367       3.504  -7.132 -27.293  1.00  0.00           H  
HETATM 3075  O   T3P   368      -7.863  12.256 -13.788  1.00  0.00           O  
HETATM 3076  H1  T3P   368      -8.230  12.092 -14.657  1.00  0.00           H  
HETATM 3077  H2  T3P   368      -6.928  12.079 -13.886  1.00  0.00           H  
HETATM 3078  O   T3P   369      14.227  -6.575   7.477  1.00  0.00           O  
HETATM 3079  H1  T3P   369      14.974  -7.118   7.729  1.00  0.00           H  
HETATM 3080  H2  T3P   369      13.767  -7.092   6.816  1.00  0.00           H  
HETATM 3081  O   T3P   370      13.562  14.134 -11.808  1.00  0.00           O  
HETATM 3082  H1  T3P   370      12.959  13.440 -11.541  1.00  0.00           H  
HETATM 3083  H2  T3P   370      13.207  14.927 -11.406  1.00  0.00           H  
HETATM 3084  O   T3P   371       3.359  21.188  -0.013  1.00  0.00           O  
HETATM 3085  H1  T3P   371       4.055  21.445  -0.618  1.00  0.00           H  
HETATM 3086  H2  T3P   371       2.549  21.371  -0.488  1.00  0.00           H  
HETATM 3087  O   T3P   372      38.459  13.739  -7.977  1.00  0.00           O  
HETATM 3088  H1  T3P   372      38.357  12.905  -8.436  1.00  0.00           H  
HETATM 3089  H2  T3P   372      38.253  14.402  -8.636  1.00  0.00           H  
HETATM 3090  O   T3P   373      12.910  18.677  -2.911  1.00  0.00           O  
HETATM 3091  H1  T3P   373      12.210  18.050  -2.729  1.00  0.00           H  
HETATM 3092  H2  T3P   373      12.608  19.157  -3.683  1.00  0.00           H  
HETATM 3093  O   T3P   374      24.085  25.796   5.852  1.00  0.00           O  
HETATM 3094  H1  T3P   374      24.336  24.941   5.502  1.00  0.00           H  
HETATM 3095  H2  T3P   374      24.794  26.381   5.588  1.00  0.00           H  
HETATM 3096  O   T3P   375      47.753  21.795 -16.692  1.00  0.00           O  
HETATM 3097  H1  T3P   375      47.100  21.584 -16.024  1.00  0.00           H  
HETATM 3098  H2  T3P   375      47.816  22.750 -16.673  1.00  0.00           H  
HETATM 3099  O   T3P   376      15.908   9.499  -4.548  1.00  0.00           O  
HETATM 3100  H1  T3P   376      15.858   9.233  -5.466  1.00  0.00           H  
HETATM 3101  H2  T3P   376      15.107   9.153  -4.154  1.00  0.00           H  
HETATM 3102  O   T3P   377     -37.007   7.150  -4.733  1.00  0.00           O  
HETATM 3103  H1  T3P   377     -37.818   7.040  -5.229  1.00  0.00           H  
HETATM 3104  H2  T3P   377     -36.340   7.320  -5.399  1.00  0.00           H  
HETATM 3105  O   T3P   378      -4.296  13.442 -18.173  1.00  0.00           O  
HETATM 3106  H1  T3P   378      -3.849  12.598 -18.113  1.00  0.00           H  
HETATM 3107  H2  T3P   378      -5.063  13.348 -17.608  1.00  0.00           H  
HETATM 3108  O   T3P   379     -50.989 -28.515  20.031  1.00  0.00           O  
HETATM 3109  H1  T3P   379     -50.466 -27.813  19.644  1.00  0.00           H  
HETATM 3110  H2  T3P   379     -51.266 -28.167  20.879  1.00  0.00           H  
HETATM 3111  O   T3P   380      30.350  14.899   6.763  1.00  0.00           O  
HETATM 3112  H1  T3P   380      30.986  14.491   6.176  1.00  0.00           H  
HETATM 3113  H2  T3P   380      30.634  15.810   6.829  1.00  0.00           H  
HETATM 3114  O   T3P   381     -27.163 -19.579   8.520  1.00  0.00           O  
HETATM 3115  H1  T3P   381     -26.873 -19.376   7.630  1.00  0.00           H  
HETATM 3116  H2  T3P   381     -26.553 -20.250   8.824  1.00  0.00           H  
HETATM 3117  O   T3P   382     -26.337 -10.571  17.728  1.00  0.00           O  
HETATM 3118  H1  T3P   382     -27.237 -10.495  18.043  1.00  0.00           H  
HETATM 3119  H2  T3P   382     -26.317 -11.404  17.257  1.00  0.00           H  
HETATM 3120  O   T3P   383      28.483   7.983 -16.862  1.00  0.00           O  
HETATM 3121  H1  T3P   383      28.723   7.243 -17.420  1.00  0.00           H  
HETATM 3122  H2  T3P   383      27.575   7.810 -16.611  1.00  0.00           H  
HETATM 3123  O   T3P   384      22.271   9.118 -24.168  1.00  0.00           O  
HETATM 3124  H1  T3P   384      21.541   9.733 -24.232  1.00  0.00           H  
HETATM 3125  H2  T3P   384      22.380   8.781 -25.057  1.00  0.00           H  
HETATM 3126  O   T3P   385      32.080  -9.961  10.573  1.00  0.00           O  
HETATM 3127  H1  T3P   385      31.970  -9.427  11.359  1.00  0.00           H  
HETATM 3128  H2  T3P   385      32.086  -9.331   9.853  1.00  0.00           H  
HETATM 3129  O   T3P   386      15.642  -3.360  13.125  1.00  0.00           O  
HETATM 3130  H1  T3P   386      14.854  -3.597  13.614  1.00  0.00           H  
HETATM 3131  H2  T3P   386      15.642  -3.948  12.370  1.00  0.00           H  
HETATM 3132  O   T3P   387      -1.128 -28.603   0.421  1.00  0.00           O  
HETATM 3133  H1  T3P   387      -1.357 -29.302   1.034  1.00  0.00           H  
HETATM 3134  H2  T3P   387      -0.421 -28.972  -0.110  1.00  0.00           H  
HETATM 3135  O   T3P   388     -21.753  16.088  -1.246  1.00  0.00           O  
HETATM 3136  H1  T3P   388     -21.217  16.261  -0.472  1.00  0.00           H  
HETATM 3137  H2  T3P   388     -22.136  16.936  -1.467  1.00  0.00           H  
HETATM 3138  O   T3P   389      19.058  19.370  -3.207  1.00  0.00           O  
HETATM 3139  H1  T3P   389      18.682  20.248  -3.272  1.00  0.00           H  
HETATM 3140  H2  T3P   389      19.221  19.247  -2.272  1.00  0.00           H  
HETATM 3141  O   T3P   390     -14.271 -13.065  -3.262  1.00  0.00           O  
HETATM 3142  H1  T3P   390     -14.868 -13.612  -2.751  1.00  0.00           H  
HETATM 3143  H2  T3P   390     -13.608 -13.673  -3.588  1.00  0.00           H  
HETATM 3144  O   T3P   391     -26.743  -3.725   8.238  1.00  0.00           O  
HETATM 3145  H1  T3P   391     -26.388  -3.055   7.654  1.00  0.00           H  
HETATM 3146  H2  T3P   391     -27.099  -3.235   8.979  1.00  0.00           H  
HETATM 3147  O   T3P   392      25.575  21.476 -10.554  1.00  0.00           O  
HETATM 3148  H1  T3P   392      25.399  21.862  -9.696  1.00  0.00           H  
HETATM 3149  H2  T3P   392      25.803  22.221 -11.110  1.00  0.00           H  
HETATM 3150  O   T3P   393     -20.228 -25.196   4.460  1.00  0.00           O  
HETATM 3151  H1  T3P   393     -19.550 -25.757   4.837  1.00  0.00           H  
HETATM 3152  H2  T3P   393     -20.151 -25.327   3.515  1.00  0.00           H  
HETATM 3153  O   T3P   394     -17.024  10.631  13.408  1.00  0.00           O  
HETATM 3154  H1  T3P   394     -16.979  11.555  13.162  1.00  0.00           H  
HETATM 3155  H2  T3P   394     -16.110  10.369  13.523  1.00  0.00           H  
HETATM 3156  O   T3P   395      -9.529  -9.529   4.289  1.00  0.00           O  
HETATM 3157  H1  T3P   395     -10.353  -9.870   3.942  1.00  0.00           H  
HETATM 3158  H2  T3P   395      -9.176 -10.245   4.817  1.00  0.00           H  
HETATM 3159  O   T3P   396     -13.730 -18.207 -14.191  1.00  0.00           O  
HETATM 3160  H1  T3P   396     -12.840 -18.524 -14.037  1.00  0.00           H  
HETATM 3161  H2  T3P   396     -13.617 -17.425 -14.731  1.00  0.00           H  
HETATM 3162  O   T3P   397      16.358  13.996 -12.012  1.00  0.00           O  
HETATM 3163  H1  T3P   397      15.405  14.072 -11.955  1.00  0.00           H  
HETATM 3164  H2  T3P   397      16.685  14.541 -11.297  1.00  0.00           H  
HETATM 3165  O   T3P   398     -28.415 -20.649  29.699  1.00  0.00           O  
HETATM 3166  H1  T3P   398     -28.514 -19.975  30.371  1.00  0.00           H  
HETATM 3167  H2  T3P   398     -28.190 -20.164  28.905  1.00  0.00           H  
HETATM 3168  O   T3P   399      -4.230 -14.954  23.511  1.00  0.00           O  
HETATM 3169  H1  T3P   399      -4.850 -14.442  22.991  1.00  0.00           H  
HETATM 3170  H2  T3P   399      -4.030 -15.714  22.965  1.00  0.00           H  
HETATM 3171  O   T3P   400     -21.661 -39.915   0.317  1.00  0.00           O  
HETATM 3172  H1  T3P   400     -21.073 -39.456  -0.282  1.00  0.00           H  
HETATM 3173  H2  T3P   400     -21.131 -40.627   0.675  1.00  0.00           H  
HETATM 3174  O   T3P   401       4.872  21.329   2.021  1.00  0.00           O  
HETATM 3175  H1  T3P   401       4.325  21.232   1.242  1.00  0.00           H  
HETATM 3176  H2  T3P   401       5.638  21.817   1.717  1.00  0.00           H  
HETATM 3177  O   T3P   402      26.595  16.511  -6.185  1.00  0.00           O  
HETATM 3178  H1  T3P   402      26.285  15.916  -6.868  1.00  0.00           H  
HETATM 3179  H2  T3P   402      26.570  17.377  -6.593  1.00  0.00           H  
HETATM 3180  O   T3P   403     -37.569 -22.752  13.472  1.00  0.00           O  
HETATM 3181  H1  T3P   403     -36.749 -22.531  13.030  1.00  0.00           H  
HETATM 3182  H2  T3P   403     -38.068 -23.244  12.820  1.00  0.00           H  
HETATM 3183  O   T3P   404     -21.482 -13.872   1.986  1.00  0.00           O  
HETATM 3184  H1  T3P   404     -20.776 -13.555   2.550  1.00  0.00           H  
HETATM 3185  H2  T3P   404     -21.285 -13.504   1.125  1.00  0.00           H  
HETATM 3186  O   T3P   405       3.786 -11.934 -29.900  1.00  0.00           O  
HETATM 3187  H1  T3P   405       3.292 -11.948 -29.081  1.00  0.00           H  
HETATM 3188  H2  T3P   405       4.201 -12.796 -29.944  1.00  0.00           H  
HETATM 3189  O   T3P   406     -21.570   2.127   2.201  1.00  0.00           O  
HETATM 3190  H1  T3P   406     -21.040   1.415   1.843  1.00  0.00           H  
HETATM 3191  H2  T3P   406     -21.278   2.211   3.109  1.00  0.00           H  
HETATM 3192  O   T3P   407     -37.719 -15.333  16.773  1.00  0.00           O  
HETATM 3193  H1  T3P   407     -37.039 -14.692  16.563  1.00  0.00           H  
HETATM 3194  H2  T3P   407     -38.058 -15.610  15.922  1.00  0.00           H  
HETATM 3195  O   T3P   408      21.974  19.998   9.144  1.00  0.00           O  
HETATM 3196  H1  T3P   408      22.852  20.380   9.175  1.00  0.00           H  
HETATM 3197  H2  T3P   408      21.832  19.798   8.219  1.00  0.00           H  
HETATM 3198  O   T3P   409      29.636  -2.271 -11.733  1.00  0.00           O  
HETATM 3199  H1  T3P   409      30.193  -2.713 -12.374  1.00  0.00           H  
HETATM 3200  H2  T3P   409      28.933  -1.882 -12.253  1.00  0.00           H  
HETATM 3201  O   T3P   410       3.948 -28.571   4.713  1.00  0.00           O  
HETATM 3202  H1  T3P   410       4.831 -28.200   4.726  1.00  0.00           H  
HETATM 3203  H2  T3P   410       3.368 -27.809   4.711  1.00  0.00           H  
HETATM 3204  O   T3P   411     -35.069 -30.206  22.384  1.00  0.00           O  
HETATM 3205  H1  T3P   411     -34.541 -30.923  22.735  1.00  0.00           H  
HETATM 3206  H2  T3P   411     -35.221 -30.445  21.469  1.00  0.00           H  
HETATM 3207  O   T3P   412     -28.881 -26.716   0.076  1.00  0.00           O  
HETATM 3208  H1  T3P   412     -29.752 -26.333   0.183  1.00  0.00           H  
HETATM 3209  H2  T3P   412     -28.624 -26.979   0.959  1.00  0.00           H  
HETATM 3210  O   T3P   413       8.728  12.819 -24.164  1.00  0.00           O  
HETATM 3211  H1  T3P   413       9.344  13.525 -23.969  1.00  0.00           H  
HETATM 3212  H2  T3P   413       9.057  12.070 -23.667  1.00  0.00           H  
HETATM 3213  O   T3P   414     -34.226  -6.824  -6.771  1.00  0.00           O  
HETATM 3214  H1  T3P   414     -34.775  -7.502  -7.166  1.00  0.00           H  
HETATM 3215  H2  T3P   414     -33.342  -7.021  -7.079  1.00  0.00           H  
HETATM 3216  O   T3P   415      19.177  14.953 -28.607  1.00  0.00           O  
HETATM 3217  H1  T3P   415      19.452  14.078 -28.332  1.00  0.00           H  
HETATM 3218  H2  T3P   415      19.123  14.899 -29.561  1.00  0.00           H  
HETATM 3219  O   T3P   416     -19.917 -25.988  19.707  1.00  0.00           O  
HETATM 3220  H1  T3P   416     -20.155 -25.530  18.901  1.00  0.00           H  
HETATM 3221  H2  T3P   416     -18.976 -26.146  19.624  1.00  0.00           H  
HETATM 3222  O   T3P   417     -25.717 -13.000  32.161  1.00  0.00           O  
HETATM 3223  H1  T3P   417     -26.166 -12.749  32.968  1.00  0.00           H  
HETATM 3224  H2  T3P   417     -26.182 -13.782  31.862  1.00  0.00           H  
HETATM 3225  O   T3P   418      21.247   5.720 -13.194  1.00  0.00           O  
HETATM 3226  H1  T3P   418      21.910   6.399 -13.067  1.00  0.00           H  
HETATM 3227  H2  T3P   418      21.463   5.329 -14.041  1.00  0.00           H  
HETATM 3228  O   T3P   419      -3.970  26.906  -6.979  1.00  0.00           O  
HETATM 3229  H1  T3P   419      -4.007  27.846  -7.156  1.00  0.00           H  
HETATM 3230  H2  T3P   419      -3.085  26.648  -7.237  1.00  0.00           H  
HETATM 3231  O   T3P   420      -9.932  -7.159   7.498  1.00  0.00           O  
HETATM 3232  H1  T3P   420      -9.562  -6.520   8.107  1.00  0.00           H  
HETATM 3233  H2  T3P   420     -10.607  -7.611   8.004  1.00  0.00           H  
HETATM 3234  O   T3P   421      22.965   3.625  11.967  1.00  0.00           O  
HETATM 3235  H1  T3P   421      23.226   3.856  12.859  1.00  0.00           H  
HETATM 3236  H2  T3P   421      23.592   2.952  11.701  1.00  0.00           H  
HETATM 3237  O   T3P   422      15.670   4.673  -3.235  1.00  0.00           O  
HETATM 3238  H1  T3P   422      16.146   4.570  -4.059  1.00  0.00           H  
HETATM 3239  H2  T3P   422      16.085   4.051  -2.638  1.00  0.00           H  
HETATM 3240  O   T3P   423      15.201  -4.610  -7.566  1.00  0.00           O  
HETATM 3241  H1  T3P   423      14.687  -4.346  -8.330  1.00  0.00           H  
HETATM 3242  H2  T3P   423      14.863  -4.070  -6.852  1.00  0.00           H  
HETATM 3243  O   T3P   424      20.130  22.716 -20.306  1.00  0.00           O  
HETATM 3244  H1  T3P   424      19.842  22.255 -21.094  1.00  0.00           H  
HETATM 3245  H2  T3P   424      20.369  22.020 -19.694  1.00  0.00           H  
HETATM 3246  O   T3P   425       3.643   1.976 -20.156  1.00  0.00           O  
HETATM 3247  H1  T3P   425       4.507   2.236 -20.474  1.00  0.00           H  
HETATM 3248  H2  T3P   425       3.811   1.586 -19.298  1.00  0.00           H  
HETATM 3249  O   T3P   426     -51.396 -41.417  11.928  1.00  0.00           O  
HETATM 3250  H1  T3P   426     -51.451 -42.306  12.277  1.00  0.00           H  
HETATM 3251  H2  T3P   426     -50.611 -41.048  12.333  1.00  0.00           H  
HETATM 3252  O   T3P   427      10.960   4.535 -24.710  1.00  0.00           O  
HETATM 3253  H1  T3P   427      10.409   3.834 -24.361  1.00  0.00           H  
HETATM 3254  H2  T3P   427      11.833   4.148 -24.767  1.00  0.00           H  
HETATM 3255  O   T3P   428      29.952  24.985  -7.503  1.00  0.00           O  
HETATM 3256  H1  T3P   428      29.557  24.389  -8.139  1.00  0.00           H  
HETATM 3257  H2  T3P   428      30.883  24.994  -7.729  1.00  0.00           H  
HETATM 3258  O   T3P   429     -10.395  10.126  -4.543  1.00  0.00           O  
HETATM 3259  H1  T3P   429     -11.308  10.237  -4.279  1.00  0.00           H  
HETATM 3260  H2  T3P   429      -9.896  10.250  -3.735  1.00  0.00           H  
HETATM 3261  O   T3P   430     -21.751   0.808   6.253  1.00  0.00           O  
HETATM 3262  H1  T3P   430     -21.899  -0.095   6.536  1.00  0.00           H  
HETATM 3263  H2  T3P   430     -22.625   1.141   6.049  1.00  0.00           H  
HETATM 3264  O   T3P   431      -3.267  32.986   3.063  1.00  0.00           O  
HETATM 3265  H1  T3P   431      -4.007  32.826   2.476  1.00  0.00           H  
HETATM 3266  H2  T3P   431      -2.513  32.613   2.606  1.00  0.00           H  
HETATM 3267  O   T3P   432      11.672  31.641  12.917  1.00  0.00           O  
HETATM 3268  H1  T3P   432      11.418  31.275  13.765  1.00  0.00           H  
HETATM 3269  H2  T3P   432      12.629  31.617  12.923  1.00  0.00           H  
HETATM 3270  O   T3P   433      10.503  -5.065 -23.281  1.00  0.00           O  
HETATM 3271  H1  T3P   433       9.578  -5.005 -23.519  1.00  0.00           H  
HETATM 3272  H2  T3P   433      10.949  -5.269 -24.103  1.00  0.00           H  
HETATM 3273  O   T3P   434      -6.976 -13.193  -3.605  1.00  0.00           O  
HETATM 3274  H1  T3P   434      -7.401 -13.038  -2.762  1.00  0.00           H  
HETATM 3275  H2  T3P   434      -6.315 -12.504  -3.672  1.00  0.00           H  
HETATM 3276  O   T3P   435     -22.305 -29.970  -5.583  1.00  0.00           O  
HETATM 3277  H1  T3P   435     -21.437 -30.370  -5.632  1.00  0.00           H  
HETATM 3278  H2  T3P   435     -22.275 -29.428  -4.794  1.00  0.00           H  
HETATM 3279  O   T3P   436      16.802  28.324  -8.715  1.00  0.00           O  
HETATM 3280  H1  T3P   436      15.921  28.137  -8.391  1.00  0.00           H  
HETATM 3281  H2  T3P   436      16.729  28.243  -9.666  1.00  0.00           H  
HETATM 3282  O   T3P   437     -13.643 -14.127 -12.371  1.00  0.00           O  
HETATM 3283  H1  T3P   437     -13.835 -13.205 -12.201  1.00  0.00           H  
HETATM 3284  H2  T3P   437     -14.492 -14.565 -12.308  1.00  0.00           H  
HETATM 3285  O   T3P   438      11.479   0.713 -25.992  1.00  0.00           O  
HETATM 3286  H1  T3P   438      10.834   1.031 -26.624  1.00  0.00           H  
HETATM 3287  H2  T3P   438      12.102   0.210 -26.516  1.00  0.00           H  
HETATM 3288  O   T3P   439      -6.710  -4.330 -19.321  1.00  0.00           O  
HETATM 3289  H1  T3P   439      -7.548  -4.395 -19.780  1.00  0.00           H  
HETATM 3290  H2  T3P   439      -6.053  -4.505 -19.996  1.00  0.00           H  
HETATM 3291  O   T3P   440      14.320   0.323 -22.160  1.00  0.00           O  
HETATM 3292  H1  T3P   440      14.477   0.010 -21.269  1.00  0.00           H  
HETATM 3293  H2  T3P   440      13.406   0.606 -22.158  1.00  0.00           H  
HETATM 3294  O   T3P   441     -44.715 -28.414  14.646  1.00  0.00           O  
HETATM 3295  H1  T3P   441     -43.846 -28.160  14.336  1.00  0.00           H  
HETATM 3296  H2  T3P   441     -45.001 -29.089  14.031  1.00  0.00           H  
HETATM 3297  O   T3P   442      23.273  14.299   1.552  1.00  0.00           O  
HETATM 3298  H1  T3P   442      22.890  13.616   1.001  1.00  0.00           H  
HETATM 3299  H2  T3P   442      22.589  14.507   2.188  1.00  0.00           H  
HETATM 3300  O   T3P   443     -55.286 -37.420  18.094  1.00  0.00           O  
HETATM 3301  H1  T3P   443     -55.265 -38.100  17.422  1.00  0.00           H  
HETATM 3302  H2  T3P   443     -54.725 -36.724  17.750  1.00  0.00           H  
HETATM 3303  O   T3P   444      16.704 -16.631  13.711  1.00  0.00           O  
HETATM 3304  H1  T3P   444      16.292 -16.587  12.848  1.00  0.00           H  
HETATM 3305  H2  T3P   444      16.091 -17.135  14.245  1.00  0.00           H  
HETATM 3306  O   T3P   445      -3.852  -5.703 -25.614  1.00  0.00           O  
HETATM 3307  H1  T3P   445      -3.224  -5.025 -25.365  1.00  0.00           H  
HETATM 3308  H2  T3P   445      -3.346  -6.315 -26.149  1.00  0.00           H  
HETATM 3309  O   T3P   446     -24.548  10.384  -4.200  1.00  0.00           O  
HETATM 3310  H1  T3P   446     -24.166  10.423  -3.323  1.00  0.00           H  
HETATM 3311  H2  T3P   446     -24.296  11.212  -4.609  1.00  0.00           H  
HETATM 3312  O   T3P   447      27.963  27.016  -9.689  1.00  0.00           O  
HETATM 3313  H1  T3P   447      28.399  27.662  -9.133  1.00  0.00           H  
HETATM 3314  H2  T3P   447      27.169  26.782  -9.208  1.00  0.00           H  
HETATM 3315  O   T3P   448      37.446  32.931 -11.237  1.00  0.00           O  
HETATM 3316  H1  T3P   448      37.836  33.685 -10.795  1.00  0.00           H  
HETATM 3317  H2  T3P   448      38.109  32.654 -11.870  1.00  0.00           H  
HETATM 3318  O   T3P   449      42.592  18.174 -18.733  1.00  0.00           O  
HETATM 3319  H1  T3P   449      42.390  18.480 -17.849  1.00  0.00           H  
HETATM 3320  H2  T3P   449      41.788  18.329 -19.230  1.00  0.00           H  
HETATM 3321  O   T3P   450      14.688 -20.981  -1.922  1.00  0.00           O  
HETATM 3322  H1  T3P   450      15.066 -20.595  -2.712  1.00  0.00           H  
HETATM 3323  H2  T3P   450      15.113 -20.517  -1.201  1.00  0.00           H  
HETATM 3324  O   T3P   451      12.329 -16.335 -13.427  1.00  0.00           O  
HETATM 3325  H1  T3P   451      13.022 -16.957 -13.648  1.00  0.00           H  
HETATM 3326  H2  T3P   451      12.759 -15.480 -13.450  1.00  0.00           H  
HETATM 3327  O   T3P   452      14.819   8.801 -37.546  1.00  0.00           O  
HETATM 3328  H1  T3P   452      14.752   8.338 -36.711  1.00  0.00           H  
HETATM 3329  H2  T3P   452      14.445   9.665 -37.372  1.00  0.00           H  
HETATM 3330  O   T3P   453     -12.678   1.926  15.171  1.00  0.00           O  
HETATM 3331  H1  T3P   453     -13.181   1.125  15.027  1.00  0.00           H  
HETATM 3332  H2  T3P   453     -11.774   1.628  15.267  1.00  0.00           H  
HETATM 3333  O   T3P   454      25.753   6.534 -12.421  1.00  0.00           O  
HETATM 3334  H1  T3P   454      25.798   6.379 -13.365  1.00  0.00           H  
HETATM 3335  H2  T3P   454      25.734   5.659 -12.034  1.00  0.00           H  
HETATM 3336  O   T3P   455      33.106  -2.347  -8.059  1.00  0.00           O  
HETATM 3337  H1  T3P   455      32.310  -2.040  -8.493  1.00  0.00           H  
HETATM 3338  H2  T3P   455      33.807  -1.822  -8.444  1.00  0.00           H  
HETATM 3339  O   T3P   456     -14.775 -40.694  -5.773  1.00  0.00           O  
HETATM 3340  H1  T3P   456     -15.141 -41.213  -6.489  1.00  0.00           H  
HETATM 3341  H2  T3P   456     -13.920 -41.089  -5.602  1.00  0.00           H  
HETATM 3342  O   T3P   457     -32.743 -19.413  26.936  1.00  0.00           O  
HETATM 3343  H1  T3P   457     -31.836 -19.705  26.851  1.00  0.00           H  
HETATM 3344  H2  T3P   457     -32.999 -19.680  27.819  1.00  0.00           H  
HETATM 3345  O   T3P   458      10.772 -27.789  -5.920  1.00  0.00           O  
HETATM 3346  H1  T3P   458      10.796 -28.217  -5.064  1.00  0.00           H  
HETATM 3347  H2  T3P   458      11.647 -27.417  -6.027  1.00  0.00           H  
HETATM 3348  O   T3P   459       2.198 -14.988 -16.625  1.00  0.00           O  
HETATM 3349  H1  T3P   459       2.703 -15.559 -17.204  1.00  0.00           H  
HETATM 3350  H2  T3P   459       1.436 -15.510 -16.377  1.00  0.00           H  
HETATM 3351  O   T3P   460     -30.197   2.063   8.809  1.00  0.00           O  
HETATM 3352  H1  T3P   460     -30.367   2.456   7.952  1.00  0.00           H  
HETATM 3353  H2  T3P   460     -29.734   1.249   8.612  1.00  0.00           H  
HETATM 3354  O   T3P   461      11.837 -14.467  -9.777  1.00  0.00           O  
HETATM 3355  H1  T3P   461      11.717 -14.524  -8.829  1.00  0.00           H  
HETATM 3356  H2  T3P   461      12.127 -13.567  -9.928  1.00  0.00           H  
HETATM 3357  O   T3P   462     -25.732 -35.605  -2.068  1.00  0.00           O  
HETATM 3358  H1  T3P   462     -26.587 -35.441  -1.669  1.00  0.00           H  
HETATM 3359  H2  T3P   462     -25.770 -35.153  -2.910  1.00  0.00           H  
HETATM 3360  O   T3P   463     -24.821 -17.408  -8.330  1.00  0.00           O  
HETATM 3361  H1  T3P   463     -24.245 -17.394  -7.566  1.00  0.00           H  
HETATM 3362  H2  T3P   463     -25.374 -16.633  -8.228  1.00  0.00           H  
HETATM 3363  O   T3P   464      24.244  11.354   6.283  1.00  0.00           O  
HETATM 3364  H1  T3P   464      23.370  11.353   6.674  1.00  0.00           H  
HETATM 3365  H2  T3P   464      24.581  12.234   6.453  1.00  0.00           H  
HETATM 3366  O   T3P   465     -41.133  -9.677  -3.613  1.00  0.00           O  
HETATM 3367  H1  T3P   465     -41.118 -10.552  -3.225  1.00  0.00           H  
HETATM 3368  H2  T3P   465     -41.009  -9.827  -4.550  1.00  0.00           H  
HETATM 3369  O   T3P   466      13.769  27.220   7.369  1.00  0.00           O  
HETATM 3370  H1  T3P   466      13.983  26.770   6.552  1.00  0.00           H  
HETATM 3371  H2  T3P   466      13.813  26.537   8.038  1.00  0.00           H  
HETATM 3372  O   T3P   467     -14.132   1.003 -24.456  1.00  0.00           O  
HETATM 3373  H1  T3P   467     -14.087   1.220 -23.525  1.00  0.00           H  
HETATM 3374  H2  T3P   467     -13.492   1.583 -24.869  1.00  0.00           H  
HETATM 3375  O   T3P   468     -35.758  11.051 -11.410  1.00  0.00           O  
HETATM 3376  H1  T3P   468     -36.295  10.712 -12.126  1.00  0.00           H  
HETATM 3377  H2  T3P   468     -35.144  10.343 -11.215  1.00  0.00           H  
HETATM 3378  O   T3P   469      -7.005   3.740  23.852  1.00  0.00           O  
HETATM 3379  H1  T3P   469      -6.083   3.517  23.723  1.00  0.00           H  
HETATM 3380  H2  T3P   469      -6.992   4.649  24.150  1.00  0.00           H  
HETATM 3381  O   T3P   470     -38.148  -2.174  -7.643  1.00  0.00           O  
HETATM 3382  H1  T3P   470     -37.539  -2.874  -7.879  1.00  0.00           H  
HETATM 3383  H2  T3P   470     -37.672  -1.367  -7.836  1.00  0.00           H  
HETATM 3384  O   T3P   471      16.252   7.828  -1.157  1.00  0.00           O  
HETATM 3385  H1  T3P   471      15.565   7.262  -0.804  1.00  0.00           H  
HETATM 3386  H2  T3P   471      15.974   8.714  -0.926  1.00  0.00           H  
HETATM 3387  O   T3P   472     -19.245 -19.037  14.911  1.00  0.00           O  
HETATM 3388  H1  T3P   472     -19.386 -19.190  13.977  1.00  0.00           H  
HETATM 3389  H2  T3P   472     -19.565 -18.147  15.060  1.00  0.00           H  
HETATM 3390  O   T3P   473       7.896  26.899   6.872  1.00  0.00           O  
HETATM 3391  H1  T3P   473       8.663  27.396   6.589  1.00  0.00           H  
HETATM 3392  H2  T3P   473       7.298  27.559   7.222  1.00  0.00           H  
HETATM 3393  O   T3P   474      16.661  25.669   9.882  1.00  0.00           O  
HETATM 3394  H1  T3P   474      15.776  25.628  10.245  1.00  0.00           H  
HETATM 3395  H2  T3P   474      16.663  26.463   9.346  1.00  0.00           H  
HETATM 3396  O   T3P   475      15.687  11.868 -25.387  1.00  0.00           O  
HETATM 3397  H1  T3P   475      15.579  12.640 -24.830  1.00  0.00           H  
HETATM 3398  H2  T3P   475      16.466  12.057 -25.910  1.00  0.00           H  
HETATM 3399  O   T3P   476      -9.966  -6.912  17.582  1.00  0.00           O  
HETATM 3400  H1  T3P   476     -10.640  -7.066  16.921  1.00  0.00           H  
HETATM 3401  H2  T3P   476     -10.113  -6.011  17.870  1.00  0.00           H  
HETATM 3402  O   T3P   477      40.287  38.299  -4.421  1.00  0.00           O  
HETATM 3403  H1  T3P   477      39.886  37.691  -5.042  1.00  0.00           H  
HETATM 3404  H2  T3P   477      41.020  38.685  -4.902  1.00  0.00           H  
HETATM 3405  O   T3P   478      27.666  23.285 -25.756  1.00  0.00           O  
HETATM 3406  H1  T3P   478      28.523  22.866 -25.827  1.00  0.00           H  
HETATM 3407  H2  T3P   478      27.861  24.217 -25.664  1.00  0.00           H  
HETATM 3408  O   T3P   479      29.677  28.684  -8.329  1.00  0.00           O  
HETATM 3409  H1  T3P   479      29.719  29.386  -8.978  1.00  0.00           H  
HETATM 3410  H2  T3P   479      30.489  28.771  -7.830  1.00  0.00           H  
HETATM 3411  O   T3P   480      41.583  -5.311   4.788  1.00  0.00           O  
HETATM 3412  H1  T3P   480      42.065  -5.384   5.611  1.00  0.00           H  
HETATM 3413  H2  T3P   480      40.824  -5.882   4.903  1.00  0.00           H  
HETATM 3414  O   T3P   481     -11.502  10.342  -8.218  1.00  0.00           O  
HETATM 3415  H1  T3P   481     -11.914   9.607  -7.763  1.00  0.00           H  
HETATM 3416  H2  T3P   481     -10.603  10.052  -8.377  1.00  0.00           H  
HETATM 3417  O   T3P   482      21.726   7.206  -6.567  1.00  0.00           O  
HETATM 3418  H1  T3P   482      21.703   6.280  -6.323  1.00  0.00           H  
HETATM 3419  H2  T3P   482      21.036   7.609  -6.040  1.00  0.00           H  
HETATM 3420  O   T3P   483     -11.557 -13.287  13.349  1.00  0.00           O  
HETATM 3421  H1  T3P   483     -12.440 -13.302  12.978  1.00  0.00           H  
HETATM 3422  H2  T3P   483     -11.038 -13.830  12.755  1.00  0.00           H  
HETATM 3423  O   T3P   484      -6.432 -23.259  12.448  1.00  0.00           O  
HETATM 3424  H1  T3P   484      -5.576 -23.074  12.062  1.00  0.00           H  
HETATM 3425  H2  T3P   484      -7.012 -22.594  12.076  1.00  0.00           H  
HETATM 3426  O   T3P   485      15.552   9.222  -7.200  1.00  0.00           O  
HETATM 3427  H1  T3P   485      15.279   9.946  -7.763  1.00  0.00           H  
HETATM 3428  H2  T3P   485      14.919   8.527  -7.379  1.00  0.00           H  
HETATM 3429  O   T3P   486      29.224   8.055 -13.733  1.00  0.00           O  
HETATM 3430  H1  T3P   486      28.293   8.131 -13.939  1.00  0.00           H  
HETATM 3431  H2  T3P   486      29.566   7.449 -14.391  1.00  0.00           H  
HETATM 3432  O   T3P   487      16.119   4.755  -9.030  1.00  0.00           O  
HETATM 3433  H1  T3P   487      15.550   4.286  -8.419  1.00  0.00           H  
HETATM 3434  H2  T3P   487      16.464   4.073  -9.607  1.00  0.00           H  
HETATM 3435  O   T3P   488      37.513  24.851 -15.642  1.00  0.00           O  
HETATM 3436  H1  T3P   488      37.194  23.958 -15.772  1.00  0.00           H  
HETATM 3437  H2  T3P   488      37.721  25.161 -16.524  1.00  0.00           H  
HETATM 3438  O   T3P   489       6.452   1.493 -34.787  1.00  0.00           O  
HETATM 3439  H1  T3P   489       6.100   1.222 -33.940  1.00  0.00           H  
HETATM 3440  H2  T3P   489       6.387   0.711 -35.336  1.00  0.00           H  
HETATM 3441  O   T3P   490      -3.930  20.267  -9.891  1.00  0.00           O  
HETATM 3442  H1  T3P   490      -3.023  20.549  -9.766  1.00  0.00           H  
HETATM 3443  H2  T3P   490      -3.960  19.952 -10.794  1.00  0.00           H  
HETATM 3444  O   T3P   491      29.514   4.119  -0.412  1.00  0.00           O  
HETATM 3445  H1  T3P   491      29.281   4.576   0.396  1.00  0.00           H  
HETATM 3446  H2  T3P   491      28.789   4.302  -1.009  1.00  0.00           H  
HETATM 3447  O   T3P   492     -14.111 -20.901   4.200  1.00  0.00           O  
HETATM 3448  H1  T3P   492     -13.308 -20.430   4.419  1.00  0.00           H  
HETATM 3449  H2  T3P   492     -14.716 -20.689   4.911  1.00  0.00           H  
HETATM 3450  O   T3P   493     -17.563  -6.296  21.836  1.00  0.00           O  
HETATM 3451  H1  T3P   493     -17.122  -5.483  21.590  1.00  0.00           H  
HETATM 3452  H2  T3P   493     -17.974  -6.101  22.679  1.00  0.00           H  
HETATM 3453  O   T3P   494       6.532  15.022 -26.236  1.00  0.00           O  
HETATM 3454  H1  T3P   494       6.794  15.627 -25.542  1.00  0.00           H  
HETATM 3455  H2  T3P   494       6.568  14.157 -25.826  1.00  0.00           H  
HETATM 3456  O   T3P   495     -14.915   5.929  20.648  1.00  0.00           O  
HETATM 3457  H1  T3P   495     -15.114   6.784  21.028  1.00  0.00           H  
HETATM 3458  H2  T3P   495     -15.277   5.298  21.271  1.00  0.00           H  
HETATM 3459  O   T3P   496      -0.595 -24.915 -13.930  1.00  0.00           O  
HETATM 3460  H1  T3P   496      -0.699 -25.383 -13.101  1.00  0.00           H  
HETATM 3461  H2  T3P   496      -0.265 -25.576 -14.538  1.00  0.00           H  
HETATM 3462  O   T3P   497       1.969  27.866  -6.293  1.00  0.00           O  
HETATM 3463  H1  T3P   497       1.366  28.214  -5.636  1.00  0.00           H  
HETATM 3464  H2  T3P   497       1.903  28.477  -7.027  1.00  0.00           H  
HETATM 3465  O   T3P   498      26.603  15.334 -17.428  1.00  0.00           O  
HETATM 3466  H1  T3P   498      27.036  14.564 -17.795  1.00  0.00           H  
HETATM 3467  H2  T3P   498      26.100  15.697 -18.157  1.00  0.00           H  
HETATM 3468  O   T3P   499      42.215  21.295  -2.463  1.00  0.00           O  
HETATM 3469  H1  T3P   499      42.181  21.495  -3.398  1.00  0.00           H  
HETATM 3470  H2  T3P   499      42.159  20.340  -2.420  1.00  0.00           H  
HETATM 3471  O   T3P   500      16.173  24.068 -10.487  1.00  0.00           O  
HETATM 3472  H1  T3P   500      15.242  23.871 -10.586  1.00  0.00           H  
HETATM 3473  H2  T3P   500      16.397  24.572 -11.270  1.00  0.00           H  
HETATM 3474  O   T3P   501      -2.336  31.048  11.440  1.00  0.00           O  
HETATM 3475  H1  T3P   501      -2.208  30.123  11.648  1.00  0.00           H  
HETATM 3476  H2  T3P   501      -2.663  31.434  12.252  1.00  0.00           H  
HETATM 3477  O   T3P   502       3.717 -12.757 -15.584  1.00  0.00           O  
HETATM 3478  H1  T3P   502       3.568 -11.835 -15.792  1.00  0.00           H  
HETATM 3479  H2  T3P   502       3.049 -13.227 -16.084  1.00  0.00           H  
HETATM 3480  O   T3P   503     -11.694   4.243  12.513  1.00  0.00           O  
HETATM 3481  H1  T3P   503     -10.924   4.810  12.494  1.00  0.00           H  
HETATM 3482  H2  T3P   503     -11.505   3.559  11.870  1.00  0.00           H  
HETATM 3483  O   T3P   504     -26.365   8.734   7.771  1.00  0.00           O  
HETATM 3484  H1  T3P   504     -26.702   7.871   8.011  1.00  0.00           H  
HETATM 3485  H2  T3P   504     -26.935   9.025   7.060  1.00  0.00           H  
HETATM 3486  O   T3P   505     -27.247  -7.335  16.793  1.00  0.00           O  
HETATM 3487  H1  T3P   505     -27.643  -7.650  17.606  1.00  0.00           H  
HETATM 3488  H2  T3P   505     -26.358  -7.689  16.807  1.00  0.00           H  
HETATM 3489  O   T3P   506      14.976  10.863  -1.918  1.00  0.00           O  
HETATM 3490  H1  T3P   506      14.715  11.590  -2.483  1.00  0.00           H  
HETATM 3491  H2  T3P   506      14.554  10.095  -2.306  1.00  0.00           H  
HETATM 3492  O   T3P   507       0.683  -4.986  32.876  1.00  0.00           O  
HETATM 3493  H1  T3P   507       0.501  -4.127  32.495  1.00  0.00           H  
HETATM 3494  H2  T3P   507       1.486  -5.275  32.444  1.00  0.00           H  
HETATM 3495  O   T3P   508      -7.788  10.213  18.549  1.00  0.00           O  
HETATM 3496  H1  T3P   508      -7.000  10.536  18.111  1.00  0.00           H  
HETATM 3497  H2  T3P   508      -8.190  10.996  18.925  1.00  0.00           H  
HETATM 3498  O   T3P   509      26.522   9.209 -27.798  1.00  0.00           O  
HETATM 3499  H1  T3P   509      26.455  10.140 -27.586  1.00  0.00           H  
HETATM 3500  H2  T3P   509      25.626   8.946 -28.008  1.00  0.00           H  
HETATM 3501  O   T3P   510      22.493  -8.165  -2.165  1.00  0.00           O  
HETATM 3502  H1  T3P   510      21.926  -8.886  -2.437  1.00  0.00           H  
HETATM 3503  H2  T3P   510      22.471  -8.190  -1.208  1.00  0.00           H  
HETATM 3504  O   T3P   511      21.905   0.392 -16.015  1.00  0.00           O  
HETATM 3505  H1  T3P   511      22.099  -0.140 -15.244  1.00  0.00           H  
HETATM 3506  H2  T3P   511      21.369  -0.175 -16.570  1.00  0.00           H  
HETATM 3507  O   T3P   512      22.412  -4.978  -8.919  1.00  0.00           O  
HETATM 3508  H1  T3P   512      22.821  -5.727  -9.352  1.00  0.00           H  
HETATM 3509  H2  T3P   512      22.171  -5.304  -8.052  1.00  0.00           H  
HETATM 3510  O   T3P   513     -15.775  -7.732  30.759  1.00  0.00           O  
HETATM 3511  H1  T3P   513     -15.413  -7.017  30.237  1.00  0.00           H  
HETATM 3512  H2  T3P   513     -15.718  -8.499  30.189  1.00  0.00           H  
HETATM 3513  O   T3P   514      27.180   5.320  -1.167  1.00  0.00           O  
HETATM 3514  H1  T3P   514      26.956   5.686  -2.023  1.00  0.00           H  
HETATM 3515  H2  T3P   514      27.019   6.035  -0.551  1.00  0.00           H  
HETATM 3516  O   T3P   515      20.144  14.491 -24.362  1.00  0.00           O  
HETATM 3517  H1  T3P   515      20.900  14.743 -23.831  1.00  0.00           H  
HETATM 3518  H2  T3P   515      19.474  14.246 -23.723  1.00  0.00           H  
HETATM 3519  O   T3P   516     -37.132 -21.075  -1.998  1.00  0.00           O  
HETATM 3520  H1  T3P   516     -36.544 -20.644  -1.377  1.00  0.00           H  
HETATM 3521  H2  T3P   516     -37.897 -21.316  -1.476  1.00  0.00           H  
HETATM 3522  O   T3P   517      25.902  -5.113 -13.385  1.00  0.00           O  
HETATM 3523  H1  T3P   517      25.852  -5.402 -14.296  1.00  0.00           H  
HETATM 3524  H2  T3P   517      26.152  -5.898 -12.898  1.00  0.00           H  
HETATM 3525  O   T3P   518       0.391  22.381  -4.557  1.00  0.00           O  
HETATM 3526  H1  T3P   518       0.748  21.696  -5.122  1.00  0.00           H  
HETATM 3527  H2  T3P   518       0.588  23.197  -5.016  1.00  0.00           H  
HETATM 3528  O   T3P   519      26.630  39.045   1.710  1.00  0.00           O  
HETATM 3529  H1  T3P   519      25.836  39.118   1.181  1.00  0.00           H  
HETATM 3530  H2  T3P   519      27.129  38.339   1.299  1.00  0.00           H  
HETATM 3531  O   T3P   520      40.353   5.975   1.174  1.00  0.00           O  
HETATM 3532  H1  T3P   520      41.247   6.108   1.489  1.00  0.00           H  
HETATM 3533  H2  T3P   520      40.234   6.645   0.501  1.00  0.00           H  
HETATM 3534  O   T3P   521      12.994   2.874 -24.891  1.00  0.00           O  
HETATM 3535  H1  T3P   521      13.858   2.501 -24.714  1.00  0.00           H  
HETATM 3536  H2  T3P   521      12.501   2.157 -25.290  1.00  0.00           H  
HETATM 3537  O   T3P   522       7.741  13.967 -33.039  1.00  0.00           O  
HETATM 3538  H1  T3P   522       8.656  13.725 -33.181  1.00  0.00           H  
HETATM 3539  H2  T3P   522       7.260  13.144 -33.120  1.00  0.00           H  
HETATM 3540  O   T3P   523     -15.163  -7.434  21.183  1.00  0.00           O  
HETATM 3541  H1  T3P   523     -15.988  -7.340  21.661  1.00  0.00           H  
HETATM 3542  H2  T3P   523     -14.490  -7.431  21.864  1.00  0.00           H  
HETATM 3543  O   T3P   524     -17.792   8.200 -11.238  1.00  0.00           O  
HETATM 3544  H1  T3P   524     -17.220   7.455 -11.424  1.00  0.00           H  
HETATM 3545  H2  T3P   524     -17.205   8.872 -10.892  1.00  0.00           H  
HETATM 3546  O   T3P   525      -7.047 -29.477 -12.628  1.00  0.00           O  
HETATM 3547  H1  T3P   525      -6.421 -29.992 -13.138  1.00  0.00           H  
HETATM 3548  H2  T3P   525      -7.124 -29.947 -11.798  1.00  0.00           H  
HETATM 3549  O   T3P   526      34.762   2.417 -11.147  1.00  0.00           O  
HETATM 3550  H1  T3P   526      34.279   1.591 -11.161  1.00  0.00           H  
HETATM 3551  H2  T3P   526      34.466   2.855 -10.349  1.00  0.00           H  
HETATM 3552  O   T3P   527      20.029  20.320 -29.279  1.00  0.00           O  
HETATM 3553  H1  T3P   527      20.298  19.485 -29.662  1.00  0.00           H  
HETATM 3554  H2  T3P   527      19.599  20.081 -28.458  1.00  0.00           H  
HETATM 3555  O   T3P   528     -36.742 -23.316  28.641  1.00  0.00           O  
HETATM 3556  H1  T3P   528     -36.082 -23.958  28.903  1.00  0.00           H  
HETATM 3557  H2  T3P   528     -36.239 -22.590  28.273  1.00  0.00           H  
HETATM 3558  O   T3P   529      31.543  13.568 -24.703  1.00  0.00           O  
HETATM 3559  H1  T3P   529      32.483  13.745 -24.680  1.00  0.00           H  
HETATM 3560  H2  T3P   529      31.477  12.613 -24.697  1.00  0.00           H  
HETATM 3561  O   T3P   530      40.451  28.343 -24.090  1.00  0.00           O  
HETATM 3562  H1  T3P   530      41.272  28.442 -24.572  1.00  0.00           H  
HETATM 3563  H2  T3P   530      40.495  29.008 -23.403  1.00  0.00           H  
HETATM 3564  O   T3P   531       3.183 -31.180  -7.873  1.00  0.00           O  
HETATM 3565  H1  T3P   531       3.289 -31.344  -8.810  1.00  0.00           H  
HETATM 3566  H2  T3P   531       3.281 -32.041  -7.466  1.00  0.00           H  
HETATM 3567  O   T3P   532     -23.095 -32.257   9.223  1.00  0.00           O  
HETATM 3568  H1  T3P   532     -23.410 -32.848   8.538  1.00  0.00           H  
HETATM 3569  H2  T3P   532     -23.036 -32.805  10.005  1.00  0.00           H  
HETATM 3570  O   T3P   533      27.610  12.777 -17.687  1.00  0.00           O  
HETATM 3571  H1  T3P   533      27.671  12.509 -16.770  1.00  0.00           H  
HETATM 3572  H2  T3P   533      27.312  11.993 -18.147  1.00  0.00           H  
HETATM 3573  O   T3P   534      -2.339   3.312  20.252  1.00  0.00           O  
HETATM 3574  H1  T3P   534      -2.922   3.989  19.906  1.00  0.00           H  
HETATM 3575  H2  T3P   534      -1.466   3.700  20.204  1.00  0.00           H  
HETATM 3576  O   T3P   535      22.473  -8.448   3.240  1.00  0.00           O  
HETATM 3577  H1  T3P   535      22.191  -7.964   2.463  1.00  0.00           H  
HETATM 3578  H2  T3P   535      21.973  -8.061   3.958  1.00  0.00           H  
HETATM 3579  O   T3P   536       1.988  18.945  -2.390  1.00  0.00           O  
HETATM 3580  H1  T3P   536       2.750  18.782  -1.833  1.00  0.00           H  
HETATM 3581  H2  T3P   536       1.665  19.801  -2.109  1.00  0.00           H  
HETATM 3582  O   T3P   537     -15.913 -23.837   9.017  1.00  0.00           O  
HETATM 3583  H1  T3P   537     -16.809 -23.776   9.350  1.00  0.00           H  
HETATM 3584  H2  T3P   537     -15.379 -24.002   9.794  1.00  0.00           H  
HETATM 3585  O   T3P   538      17.979   9.159 -35.883  1.00  0.00           O  
HETATM 3586  H1  T3P   538      17.600   9.400 -35.037  1.00  0.00           H  
HETATM 3587  H2  T3P   538      17.438   8.432 -36.190  1.00  0.00           H  
HETATM 3588  O   T3P   539      34.305  22.746 -18.855  1.00  0.00           O  
HETATM 3589  H1  T3P   539      33.517  22.852 -19.389  1.00  0.00           H  
HETATM 3590  H2  T3P   539      34.975  22.451 -19.472  1.00  0.00           H  
HETATM 3591  O   T3P   540      18.387 -12.742   9.706  1.00  0.00           O  
HETATM 3592  H1  T3P   540      19.147 -12.288  10.071  1.00  0.00           H  
HETATM 3593  H2  T3P   540      17.634 -12.314  10.112  1.00  0.00           H  
HETATM 3594  O   T3P   541      24.565  -0.961 -18.047  1.00  0.00           O  
HETATM 3595  H1  T3P   541      25.121  -0.608 -18.742  1.00  0.00           H  
HETATM 3596  H2  T3P   541      23.814  -0.369 -18.017  1.00  0.00           H  
HETATM 3597  O   T3P   542     -11.978 -20.447  13.310  1.00  0.00           O  
HETATM 3598  H1  T3P   542     -11.645 -19.560  13.447  1.00  0.00           H  
HETATM 3599  H2  T3P   542     -11.706 -20.670  12.420  1.00  0.00           H  
HETATM 3600  O   T3P   543       2.522 -11.622 -21.983  1.00  0.00           O  
HETATM 3601  H1  T3P   543       2.559 -12.219 -22.730  1.00  0.00           H  
HETATM 3602  H2  T3P   543       2.961 -12.095 -21.276  1.00  0.00           H  
HETATM 3603  O   T3P   544     -23.397 -18.143  15.338  1.00  0.00           O  
HETATM 3604  H1  T3P   544     -23.741 -18.765  15.979  1.00  0.00           H  
HETATM 3605  H2  T3P   544     -24.149 -17.602  15.101  1.00  0.00           H  
HETATM 3606  O   T3P   545     -43.861 -32.478   4.480  1.00  0.00           O  
HETATM 3607  H1  T3P   545     -43.273 -33.118   4.882  1.00  0.00           H  
HETATM 3608  H2  T3P   545     -43.744 -31.684   5.002  1.00  0.00           H  
HETATM 3609  O   T3P   546     -24.521  -6.981   3.590  1.00  0.00           O  
HETATM 3610  H1  T3P   546     -24.421  -6.886   4.537  1.00  0.00           H  
HETATM 3611  H2  T3P   546     -24.716  -6.097   3.279  1.00  0.00           H  
HETATM 3612  O   T3P   547       2.232 -18.273  10.705  1.00  0.00           O  
HETATM 3613  H1  T3P   547       3.036 -18.792  10.666  1.00  0.00           H  
HETATM 3614  H2  T3P   547       1.657 -18.766  11.290  1.00  0.00           H  
HETATM 3615  O   T3P   548      33.343  22.280 -15.591  1.00  0.00           O  
HETATM 3616  H1  T3P   548      32.860  23.071 -15.829  1.00  0.00           H  
HETATM 3617  H2  T3P   548      32.689  21.581 -15.620  1.00  0.00           H  
HETATM 3618  O   T3P   549       6.633  25.905  17.167  1.00  0.00           O  
HETATM 3619  H1  T3P   549       7.351  25.382  17.524  1.00  0.00           H  
HETATM 3620  H2  T3P   549       6.006  25.975  17.887  1.00  0.00           H  
HETATM 3621  O   T3P   550      -6.200 -17.116  15.896  1.00  0.00           O  
HETATM 3622  H1  T3P   550      -6.344 -17.987  16.267  1.00  0.00           H  
HETATM 3623  H2  T3P   550      -5.449 -16.771  16.380  1.00  0.00           H  
HETATM 3624  O   T3P   551     -23.900  -7.747  -1.403  1.00  0.00           O  
HETATM 3625  H1  T3P   551     -24.470  -7.932  -0.657  1.00  0.00           H  
HETATM 3626  H2  T3P   551     -23.881  -8.565  -1.900  1.00  0.00           H  
HETATM 3627  O   T3P   552     -23.516  12.163   3.222  1.00  0.00           O  
HETATM 3628  H1  T3P   552     -23.348  12.200   2.281  1.00  0.00           H  
HETATM 3629  H2  T3P   552     -22.692  11.856   3.600  1.00  0.00           H  
HETATM 3630  O   T3P   553       6.561  29.218   7.244  1.00  0.00           O  
HETATM 3631  H1  T3P   553       5.938  29.686   7.800  1.00  0.00           H  
HETATM 3632  H2  T3P   553       7.024  29.908   6.768  1.00  0.00           H  
HETATM 3633  O   T3P   554     -32.843 -15.477  -4.961  1.00  0.00           O  
HETATM 3634  H1  T3P   554     -31.975 -15.129  -5.166  1.00  0.00           H  
HETATM 3635  H2  T3P   554     -32.669 -16.298  -4.501  1.00  0.00           H  
HETATM 3636  O   T3P   555     -16.477 -16.912  30.339  1.00  0.00           O  
HETATM 3637  H1  T3P   555     -15.644 -16.756  29.892  1.00  0.00           H  
HETATM 3638  H2  T3P   555     -16.411 -17.810  30.663  1.00  0.00           H  
HETATM 3639  O   T3P   556     -29.825  -5.726   3.099  1.00  0.00           O  
HETATM 3640  H1  T3P   556     -29.306  -5.826   3.897  1.00  0.00           H  
HETATM 3641  H2  T3P   556     -30.597  -5.232   3.374  1.00  0.00           H  
HETATM 3642  O   T3P   557       6.403  26.103  14.494  1.00  0.00           O  
HETATM 3643  H1  T3P   557       7.089  26.697  14.190  1.00  0.00           H  
HETATM 3644  H2  T3P   557       6.486  26.108  15.448  1.00  0.00           H  
HETATM 3645  O   T3P   558      28.811 -13.989   1.746  1.00  0.00           O  
HETATM 3646  H1  T3P   558      29.002 -13.254   2.328  1.00  0.00           H  
HETATM 3647  H2  T3P   558      28.269 -13.613   1.052  1.00  0.00           H  
HETATM 3648  O   T3P   559      -6.634  -4.885  20.449  1.00  0.00           O  
HETATM 3649  H1  T3P   559      -6.906  -4.744  19.542  1.00  0.00           H  
HETATM 3650  H2  T3P   559      -7.271  -4.397  20.969  1.00  0.00           H  
HETATM 3651  O   T3P   560     -43.428  -9.557   2.955  1.00  0.00           O  
HETATM 3652  H1  T3P   560     -43.704 -10.073   3.713  1.00  0.00           H  
HETATM 3653  H2  T3P   560     -42.959 -10.180   2.399  1.00  0.00           H  
HETATM 3654  O   T3P   561     -30.370   7.109  -0.134  1.00  0.00           O  
HETATM 3655  H1  T3P   561     -30.231   6.702   0.722  1.00  0.00           H  
HETATM 3656  H2  T3P   561     -31.225   6.786  -0.417  1.00  0.00           H  
HETATM 3657  O   T3P   562      -8.342   2.329  21.815  1.00  0.00           O  
HETATM 3658  H1  T3P   562      -7.995   2.653  22.646  1.00  0.00           H  
HETATM 3659  H2  T3P   562      -9.174   2.790  21.706  1.00  0.00           H  
HETATM 3660  O   T3P   563      14.216  -8.117  20.255  1.00  0.00           O  
HETATM 3661  H1  T3P   563      14.148  -8.574  19.416  1.00  0.00           H  
HETATM 3662  H2  T3P   563      13.361  -7.704  20.374  1.00  0.00           H  
HETATM 3663  O   T3P   564      -4.688 -24.927  -6.512  1.00  0.00           O  
HETATM 3664  H1  T3P   564      -3.952 -24.429  -6.158  1.00  0.00           H  
HETATM 3665  H2  T3P   564      -4.418 -25.842  -6.435  1.00  0.00           H  
HETATM 3666  O   T3P   565       4.462   0.167 -29.172  1.00  0.00           O  
HETATM 3667  H1  T3P   565       4.543   0.301 -28.228  1.00  0.00           H  
HETATM 3668  H2  T3P   565       4.202  -0.749 -29.264  1.00  0.00           H  
HETATM 3669  O   T3P   566      36.321  25.085  -8.915  1.00  0.00           O  
HETATM 3670  H1  T3P   566      35.842  25.558  -8.234  1.00  0.00           H  
HETATM 3671  H2  T3P   566      37.220  25.405  -8.841  1.00  0.00           H  
HETATM 3672  O   T3P   567     -23.748 -10.668 -13.290  1.00  0.00           O  
HETATM 3673  H1  T3P   567     -23.426 -10.275 -14.102  1.00  0.00           H  
HETATM 3674  H2  T3P   567     -23.324 -11.525 -13.253  1.00  0.00           H  
HETATM 3675  O   T3P   568      27.546 -15.024   7.049  1.00  0.00           O  
HETATM 3676  H1  T3P   568      27.630 -14.847   6.112  1.00  0.00           H  
HETATM 3677  H2  T3P   568      28.388 -15.406   7.297  1.00  0.00           H  
HETATM 3678  O   T3P   569      -5.793 -15.498   9.001  1.00  0.00           O  
HETATM 3679  H1  T3P   569      -5.433 -15.737   8.147  1.00  0.00           H  
HETATM 3680  H2  T3P   569      -5.284 -14.735   9.273  1.00  0.00           H  
HETATM 3681  O   T3P   570      33.832   4.015  -9.159  1.00  0.00           O  
HETATM 3682  H1  T3P   570      33.817   4.634  -8.429  1.00  0.00           H  
HETATM 3683  H2  T3P   570      32.926   3.716  -9.239  1.00  0.00           H  
HETATM 3684  O   T3P   571     -33.864   0.312   6.375  1.00  0.00           O  
HETATM 3685  H1  T3P   571     -34.817   0.244   6.317  1.00  0.00           H  
HETATM 3686  H2  T3P   571     -33.665   0.109   7.289  1.00  0.00           H  
HETATM 3687  O   T3P   572     -26.360 -25.541   5.556  1.00  0.00           O  
HETATM 3688  H1  T3P   572     -25.719 -25.362   6.244  1.00  0.00           H  
HETATM 3689  H2  T3P   572     -27.207 -25.364   5.965  1.00  0.00           H  
HETATM 3690  O   T3P   573       0.879   1.628  21.730  1.00  0.00           O  
HETATM 3691  H1  T3P   573       0.673   2.385  22.279  1.00  0.00           H  
HETATM 3692  H2  T3P   573       0.569   1.873  20.858  1.00  0.00           H  
HETATM 3693  O   T3P   574      -5.714 -19.142   3.675  1.00  0.00           O  
HETATM 3694  H1  T3P   574      -5.140 -18.387   3.803  1.00  0.00           H  
HETATM 3695  H2  T3P   574      -5.300 -19.845   4.175  1.00  0.00           H  
HETATM 3696  O   T3P   575     -14.168  -8.519  33.148  1.00  0.00           O  
HETATM 3697  H1  T3P   575     -14.729  -8.046  32.534  1.00  0.00           H  
HETATM 3698  H2  T3P   575     -14.725  -9.217  33.492  1.00  0.00           H  
HETATM 3699  O   T3P   576      14.792  21.966  12.393  1.00  0.00           O  
HETATM 3700  H1  T3P   576      14.116  22.530  12.769  1.00  0.00           H  
HETATM 3701  H2  T3P   576      14.770  21.174  12.931  1.00  0.00           H  
HETATM 3702  O   T3P   577       4.437  36.094   7.533  1.00  0.00           O  
HETATM 3703  H1  T3P   577       3.801  36.454   8.152  1.00  0.00           H  
HETATM 3704  H2  T3P   577       4.182  36.462   6.687  1.00  0.00           H  
HETATM 3705  O   T3P   578     -51.986 -33.428  22.895  1.00  0.00           O  
HETATM 3706  H1  T3P   578     -51.833 -33.482  23.839  1.00  0.00           H  
HETATM 3707  H2  T3P   578     -52.463 -32.607  22.777  1.00  0.00           H  
HETATM 3708  O   T3P   579      12.026   7.054  10.586  1.00  0.00           O  
HETATM 3709  H1  T3P   579      11.222   7.388  10.982  1.00  0.00           H  
HETATM 3710  H2  T3P   579      11.915   7.213   9.648  1.00  0.00           H  
HETATM 3711  O   T3P   580       0.489   2.600 -26.433  1.00  0.00           O  
HETATM 3712  H1  T3P   580       0.291   3.099 -25.640  1.00  0.00           H  
HETATM 3713  H2  T3P   580      -0.367   2.428 -26.827  1.00  0.00           H  
HETATM 3714  O   T3P   581       9.215 -14.223  13.693  1.00  0.00           O  
HETATM 3715  H1  T3P   581       9.614 -15.092  13.729  1.00  0.00           H  
HETATM 3716  H2  T3P   581       9.846 -13.651  14.130  1.00  0.00           H  
HETATM 3717  O   T3P   582      20.392  -0.223  20.708  1.00  0.00           O  
HETATM 3718  H1  T3P   582      20.186  -1.139  20.520  1.00  0.00           H  
HETATM 3719  H2  T3P   582      20.394   0.203  19.851  1.00  0.00           H  
HETATM 3720  O   T3P   583     -12.630 -16.750  -5.989  1.00  0.00           O  
HETATM 3721  H1  T3P   583     -13.518 -16.653  -5.644  1.00  0.00           H  
HETATM 3722  H2  T3P   583     -12.613 -17.631  -6.363  1.00  0.00           H  
HETATM 3723  O   T3P   584      26.259  16.796 -15.104  1.00  0.00           O  
HETATM 3724  H1  T3P   584      25.380  16.618 -14.771  1.00  0.00           H  
HETATM 3725  H2  T3P   584      26.434  16.080 -15.715  1.00  0.00           H  
HETATM 3726  O   T3P   585      14.222  14.034  -8.912  1.00  0.00           O  
HETATM 3727  H1  T3P   585      13.851  14.400  -9.716  1.00  0.00           H  
HETATM 3728  H2  T3P   585      15.142  14.298  -8.931  1.00  0.00           H  
HETATM 3729  O   T3P   586      16.672  15.035   2.529  1.00  0.00           O  
HETATM 3730  H1  T3P   586      16.318  15.885   2.790  1.00  0.00           H  
HETATM 3731  H2  T3P   586      15.969  14.626   2.025  1.00  0.00           H  
HETATM 3732  O   T3P   587     -20.398 -21.257  18.789  1.00  0.00           O  
HETATM 3733  H1  T3P   587     -20.556 -20.645  19.508  1.00  0.00           H  
HETATM 3734  H2  T3P   587     -19.501 -21.074  18.511  1.00  0.00           H  
HETATM 3735  O   T3P   588     -27.764  10.196   6.023  1.00  0.00           O  
HETATM 3736  H1  T3P   588     -28.524  10.102   5.448  1.00  0.00           H  
HETATM 3737  H2  T3P   588     -27.069  10.523   5.452  1.00  0.00           H  
HETATM 3738  O   T3P   589      17.576  32.311   1.526  1.00  0.00           O  
HETATM 3739  H1  T3P   589      17.410  31.684   0.821  1.00  0.00           H  
HETATM 3740  H2  T3P   589      18.506  32.522   1.445  1.00  0.00           H  
HETATM 3741  O   T3P   590      11.632  -0.691   0.657  1.00  0.00           O  
HETATM 3742  H1  T3P   590      11.615  -0.042   1.360  1.00  0.00           H  
HETATM 3743  H2  T3P   590      12.013  -0.227  -0.088  1.00  0.00           H  
HETATM 3744  O   T3P   591     -39.604 -28.457   2.683  1.00  0.00           O  
HETATM 3745  H1  T3P   591     -39.798 -29.333   3.017  1.00  0.00           H  
HETATM 3746  H2  T3P   591     -38.733 -28.257   3.025  1.00  0.00           H  
HETATM 3747  O   T3P   592      -0.026  21.188  -7.601  1.00  0.00           O  
HETATM 3748  H1  T3P   592      -0.471  21.208  -8.448  1.00  0.00           H  
HETATM 3749  H2  T3P   592      -0.639  20.738  -7.019  1.00  0.00           H  
HETATM 3750  O   T3P   593     -31.539  11.259 -15.155  1.00  0.00           O  
HETATM 3751  H1  T3P   593     -30.987  10.743 -14.567  1.00  0.00           H  
HETATM 3752  H2  T3P   593     -32.115  10.616 -15.569  1.00  0.00           H  
HETATM 3753  O   T3P   594       8.409  24.286  -8.301  1.00  0.00           O  
HETATM 3754  H1  T3P   594       8.536  25.157  -7.927  1.00  0.00           H  
HETATM 3755  H2  T3P   594       7.471  24.240  -8.490  1.00  0.00           H  
HETATM 3756  O   T3P   595      -7.554  17.487 -14.347  1.00  0.00           O  
HETATM 3757  H1  T3P   595      -7.630  16.595 -14.008  1.00  0.00           H  
HETATM 3758  H2  T3P   595      -6.798  17.854 -13.889  1.00  0.00           H  
HETATM 3759  O   T3P   596     -15.211  -5.398  14.739  1.00  0.00           O  
HETATM 3760  H1  T3P   596     -15.591  -5.289  13.867  1.00  0.00           H  
HETATM 3761  H2  T3P   596     -14.684  -6.194  14.673  1.00  0.00           H  
HETATM 3762  O   T3P   597      27.580 -16.484   0.980  1.00  0.00           O  
HETATM 3763  H1  T3P   597      27.971 -15.643   1.215  1.00  0.00           H  
HETATM 3764  H2  T3P   597      27.522 -16.463   0.025  1.00  0.00           H  
HETATM 3765  O   T3P   598      -1.729  11.796  18.029  1.00  0.00           O  
HETATM 3766  H1  T3P   598      -1.490  11.151  18.695  1.00  0.00           H  
HETATM 3767  H2  T3P   598      -1.827  11.286  17.225  1.00  0.00           H  
HETATM 3768  O   T3P   599      11.901   7.555   7.449  1.00  0.00           O  
HETATM 3769  H1  T3P   599      11.898   8.479   7.201  1.00  0.00           H  
HETATM 3770  H2  T3P   599      11.074   7.212   7.109  1.00  0.00           H  
HETATM 3771  O   T3P   600      -0.054 -22.611 -12.457  1.00  0.00           O  
HETATM 3772  H1  T3P   600      -0.595 -23.195 -12.988  1.00  0.00           H  
HETATM 3773  H2  T3P   600       0.838 -22.938 -12.575  1.00  0.00           H  
HETATM 3774  O   T3P   601      -8.548  23.842   2.382  1.00  0.00           O  
HETATM 3775  H1  T3P   601      -9.218  23.482   2.963  1.00  0.00           H  
HETATM 3776  H2  T3P   601      -7.727  23.721   2.858  1.00  0.00           H  
HETATM 3777  O   T3P   602      16.623   9.869   4.646  1.00  0.00           O  
HETATM 3778  H1  T3P   602      17.439  10.368   4.684  1.00  0.00           H  
HETATM 3779  H2  T3P   602      16.369   9.895   3.723  1.00  0.00           H  
HETATM 3780  O   T3P   603      52.119  25.555  -8.160  1.00  0.00           O  
HETATM 3781  H1  T3P   603      51.541  26.210  -8.553  1.00  0.00           H  
HETATM 3782  H2  T3P   603      52.925  26.033  -7.964  1.00  0.00           H  
HETATM 3783  O   T3P   604      25.160 -13.475   7.193  1.00  0.00           O  
HETATM 3784  H1  T3P   604      25.729 -12.863   7.660  1.00  0.00           H  
HETATM 3785  H2  T3P   604      25.726 -13.869   6.529  1.00  0.00           H  
HETATM 3786  O   T3P   605      -0.859  -6.946 -15.418  1.00  0.00           O  
HETATM 3787  H1  T3P   605      -1.507  -6.252 -15.291  1.00  0.00           H  
HETATM 3788  H2  T3P   605      -0.072  -6.489 -15.714  1.00  0.00           H  
HETATM 3789  O   T3P   606     -40.543 -31.671   9.853  1.00  0.00           O  
HETATM 3790  H1  T3P   606     -40.376 -30.783  10.171  1.00  0.00           H  
HETATM 3791  H2  T3P   606     -39.955 -32.224  10.367  1.00  0.00           H  
HETATM 3792  O   T3P   607      46.714  29.113 -24.133  1.00  0.00           O  
HETATM 3793  H1  T3P   607      47.439  29.581 -23.720  1.00  0.00           H  
HETATM 3794  H2  T3P   607      46.520  29.619 -24.922  1.00  0.00           H  
HETATM 3795  O   T3P   608      14.087  31.138  12.002  1.00  0.00           O  
HETATM 3796  H1  T3P   608      14.855  30.566  11.994  1.00  0.00           H  
HETATM 3797  H2  T3P   608      13.342  30.540  11.948  1.00  0.00           H  
HETATM 3798  O   T3P   609      -8.904 -34.117   0.090  1.00  0.00           O  
HETATM 3799  H1  T3P   609      -9.198 -33.266   0.414  1.00  0.00           H  
HETATM 3800  H2  T3P   609      -9.603 -34.406  -0.496  1.00  0.00           H  
HETATM 3801  O   T3P   610      23.525  27.741  -6.177  1.00  0.00           O  
HETATM 3802  H1  T3P   610      23.354  28.565  -5.721  1.00  0.00           H  
HETATM 3803  H2  T3P   610      24.071  27.987  -6.923  1.00  0.00           H  
HETATM 3804  O   T3P   611       9.985 -12.464 -21.475  1.00  0.00           O  
HETATM 3805  H1  T3P   611      10.488 -11.653 -21.396  1.00  0.00           H  
HETATM 3806  H2  T3P   611      10.430 -13.081 -20.894  1.00  0.00           H  
HETATM 3807  O   T3P   612      42.394   2.147   1.537  1.00  0.00           O  
HETATM 3808  H1  T3P   612      42.629   3.066   1.661  1.00  0.00           H  
HETATM 3809  H2  T3P   612      42.948   1.853   0.814  1.00  0.00           H  
HETATM 3810  O   T3P   613      21.357 -12.956  -1.956  1.00  0.00           O  
HETATM 3811  H1  T3P   613      21.010 -13.670  -1.422  1.00  0.00           H  
HETATM 3812  H2  T3P   613      22.013 -13.372  -2.515  1.00  0.00           H  
HETATM 3813  O   T3P   614     -38.313  -4.307   0.320  1.00  0.00           O  
HETATM 3814  H1  T3P   614     -38.898  -4.503  -0.412  1.00  0.00           H  
HETATM 3815  H2  T3P   614     -38.329  -5.097   0.859  1.00  0.00           H  
HETATM 3816  O   T3P   615      19.212  -2.103   3.382  1.00  0.00           O  
HETATM 3817  H1  T3P   615      19.989  -1.637   3.692  1.00  0.00           H  
HETATM 3818  H2  T3P   615      18.762  -1.472   2.821  1.00  0.00           H  
HETATM 3819  O   T3P   616      17.340  14.233  -4.481  1.00  0.00           O  
HETATM 3820  H1  T3P   616      16.690  14.442  -5.153  1.00  0.00           H  
HETATM 3821  H2  T3P   616      17.021  14.674  -3.694  1.00  0.00           H  
HETATM 3822  O   T3P   617      -5.736   5.145  30.968  1.00  0.00           O  
HETATM 3823  H1  T3P   617      -6.251   4.502  30.480  1.00  0.00           H  
HETATM 3824  H2  T3P   617      -5.064   5.432  30.350  1.00  0.00           H  
HETATM 3825  O   T3P   618     -38.855 -20.935  15.020  1.00  0.00           O  
HETATM 3826  H1  T3P   618     -38.564 -21.507  14.310  1.00  0.00           H  
HETATM 3827  H2  T3P   618     -38.068 -20.784  15.544  1.00  0.00           H  
HETATM 3828  O   T3P   619       3.267  10.652 -33.143  1.00  0.00           O  
HETATM 3829  H1  T3P   619       4.131  10.245 -33.206  1.00  0.00           H  
HETATM 3830  H2  T3P   619       3.300  11.162 -32.333  1.00  0.00           H  
HETATM 3831  O   T3P   620      17.338  33.405  -7.821  1.00  0.00           O  
HETATM 3832  H1  T3P   620      17.083  32.500  -7.640  1.00  0.00           H  
HETATM 3833  H2  T3P   620      17.300  33.840  -6.969  1.00  0.00           H  
HETATM 3834  O   T3P   621     -11.469 -34.056  -7.934  1.00  0.00           O  
HETATM 3835  H1  T3P   621     -11.122 -34.765  -8.475  1.00  0.00           H  
HETATM 3836  H2  T3P   621     -12.411 -34.223  -7.896  1.00  0.00           H  
HETATM 3837  O   T3P   622     -24.461  18.251  -9.522  1.00  0.00           O  
HETATM 3838  H1  T3P   622     -24.922  18.677  -8.800  1.00  0.00           H  
HETATM 3839  H2  T3P   622     -23.537  18.301  -9.280  1.00  0.00           H  
HETATM 3840  O   T3P   623      19.684   9.736   1.636  1.00  0.00           O  
HETATM 3841  H1  T3P   623      20.440   9.580   2.202  1.00  0.00           H  
HETATM 3842  H2  T3P   623      19.063  10.208   2.191  1.00  0.00           H  
HETATM 3843  O   T3P   624       1.039 -15.234 -13.266  1.00  0.00           O  
HETATM 3844  H1  T3P   624       0.579 -15.963 -12.849  1.00  0.00           H  
HETATM 3845  H2  T3P   624       0.725 -14.456 -12.805  1.00  0.00           H  
HETATM 3846  O   T3P   625      -1.400  21.491  -0.864  1.00  0.00           O  
HETATM 3847  H1  T3P   625      -2.124  21.054  -1.313  1.00  0.00           H  
HETATM 3848  H2  T3P   625      -1.773  21.773  -0.028  1.00  0.00           H  
HETATM 3849  O   T3P   626      33.953  25.782 -20.840  1.00  0.00           O  
HETATM 3850  H1  T3P   626      34.832  25.505 -21.097  1.00  0.00           H  
HETATM 3851  H2  T3P   626      34.032  26.002 -19.912  1.00  0.00           H  
HETATM 3852  O   T3P   627     -22.312  -8.417   5.572  1.00  0.00           O  
HETATM 3853  H1  T3P   627     -21.934  -8.246   4.709  1.00  0.00           H  
HETATM 3854  H2  T3P   627     -22.604  -7.560   5.881  1.00  0.00           H  
HETATM 3855  O   T3P   628      -3.664 -22.238   2.158  1.00  0.00           O  
HETATM 3856  H1  T3P   628      -3.873 -23.155   1.979  1.00  0.00           H  
HETATM 3857  H2  T3P   628      -4.515 -21.803   2.202  1.00  0.00           H  
HETATM 3858  O   T3P   629      -4.893 -13.482  -1.670  1.00  0.00           O  
HETATM 3859  H1  T3P   629      -4.456 -13.767  -2.472  1.00  0.00           H  
HETATM 3860  H2  T3P   629      -4.465 -13.979  -0.973  1.00  0.00           H  
HETATM 3861  O   T3P   630      24.842  23.621  -5.164  1.00  0.00           O  
HETATM 3862  H1  T3P   630      24.676  23.647  -4.222  1.00  0.00           H  
HETATM 3863  H2  T3P   630      25.786  23.484  -5.239  1.00  0.00           H  
HETATM 3864  O   T3P   631     -19.243  -9.032   9.111  1.00  0.00           O  
HETATM 3865  H1  T3P   631     -19.799  -9.781   8.899  1.00  0.00           H  
HETATM 3866  H2  T3P   631     -18.459  -9.417   9.502  1.00  0.00           H  
HETATM 3867  O   T3P   632      -2.945  17.984   7.831  1.00  0.00           O  
HETATM 3868  H1  T3P   632      -3.544  17.241   7.905  1.00  0.00           H  
HETATM 3869  H2  T3P   632      -2.077  17.587   7.760  1.00  0.00           H  
HETATM 3870  O   T3P   633      17.470  -8.350  13.448  1.00  0.00           O  
HETATM 3871  H1  T3P   633      17.929  -7.985  14.205  1.00  0.00           H  
HETATM 3872  H2  T3P   633      18.158  -8.499  12.799  1.00  0.00           H  
HETATM 3873  O   T3P   634      38.340  40.771  -6.999  1.00  0.00           O  
HETATM 3874  H1  T3P   634      39.076  40.175  -7.136  1.00  0.00           H  
HETATM 3875  H2  T3P   634      37.770  40.625  -7.754  1.00  0.00           H  
HETATM 3876  O   T3P   635      29.172  42.056  -1.802  1.00  0.00           O  
HETATM 3877  H1  T3P   635      29.195  42.735  -1.128  1.00  0.00           H  
HETATM 3878  H2  T3P   635      29.375  41.246  -1.334  1.00  0.00           H  
HETATM 3879  O   T3P   636      45.521  32.405 -15.536  1.00  0.00           O  
HETATM 3880  H1  T3P   636      46.374  32.307 -15.959  1.00  0.00           H  
HETATM 3881  H2  T3P   636      44.923  31.890 -16.079  1.00  0.00           H  
HETATM 3882  O   T3P   637      39.851   2.432   6.492  1.00  0.00           O  
HETATM 3883  H1  T3P   637      40.517   1.886   6.908  1.00  0.00           H  
HETATM 3884  H2  T3P   637      39.044   1.921   6.561  1.00  0.00           H  
HETATM 3885  O   T3P   638     -28.573 -20.632  -6.859  1.00  0.00           O  
HETATM 3886  H1  T3P   638     -27.975 -19.886  -6.840  1.00  0.00           H  
HETATM 3887  H2  T3P   638     -29.315 -20.332  -7.384  1.00  0.00           H  
HETATM 3888  O   T3P   639      40.581  -2.647   5.042  1.00  0.00           O  
HETATM 3889  H1  T3P   639      40.684  -2.943   5.946  1.00  0.00           H  
HETATM 3890  H2  T3P   639      40.860  -3.393   4.512  1.00  0.00           H  
HETATM 3891  O   T3P   640       3.900 -19.210 -20.629  1.00  0.00           O  
HETATM 3892  H1  T3P   640       3.214 -18.581 -20.853  1.00  0.00           H  
HETATM 3893  H2  T3P   640       4.092 -19.037 -19.708  1.00  0.00           H  
HETATM 3894  O   T3P   641      18.159   6.352  18.129  1.00  0.00           O  
HETATM 3895  H1  T3P   641      17.926   5.883  18.931  1.00  0.00           H  
HETATM 3896  H2  T3P   641      17.365   6.322  17.595  1.00  0.00           H  
HETATM 3897  O   T3P   642     -15.478 -15.816  24.588  1.00  0.00           O  
HETATM 3898  H1  T3P   642     -16.235 -15.275  24.359  1.00  0.00           H  
HETATM 3899  H2  T3P   642     -15.580 -16.607  24.059  1.00  0.00           H  
HETATM 3900  O   T3P   643      37.755 -10.879   6.405  1.00  0.00           O  
HETATM 3901  H1  T3P   643      37.027 -10.869   5.783  1.00  0.00           H  
HETATM 3902  H2  T3P   643      37.701 -11.737   6.825  1.00  0.00           H  
HETATM 3903  O   T3P   644     -30.751 -14.202   9.331  1.00  0.00           O  
HETATM 3904  H1  T3P   644     -30.286 -14.551  10.091  1.00  0.00           H  
HETATM 3905  H2  T3P   644     -31.649 -14.075   9.636  1.00  0.00           H  
HETATM 3906  O   T3P   645      -2.912 -26.316  -8.588  1.00  0.00           O  
HETATM 3907  H1  T3P   645      -2.183 -26.931  -8.668  1.00  0.00           H  
HETATM 3908  H2  T3P   645      -3.685 -26.871  -8.485  1.00  0.00           H  
HETATM 3909  O   T3P   646      20.930 -14.797   0.170  1.00  0.00           O  
HETATM 3910  H1  T3P   646      21.532 -14.578   0.881  1.00  0.00           H  
HETATM 3911  H2  T3P   646      20.376 -15.489   0.529  1.00  0.00           H  
HETATM 3912  O   T3P   647     -49.762 -38.651  12.074  1.00  0.00           O  
HETATM 3913  H1  T3P   647     -50.429 -38.536  12.750  1.00  0.00           H  
HETATM 3914  H2  T3P   647     -50.161 -38.299  11.279  1.00  0.00           H  
HETATM 3915  O   T3P   648      54.234  35.811 -16.508  1.00  0.00           O  
HETATM 3916  H1  T3P   648      54.543  36.304 -15.748  1.00  0.00           H  
HETATM 3917  H2  T3P   648      53.594  36.387 -16.924  1.00  0.00           H  
HETATM 3918  O   T3P   649      36.536  26.034 -23.445  1.00  0.00           O  
HETATM 3919  H1  T3P   649      36.228  25.322 -24.005  1.00  0.00           H  
HETATM 3920  H2  T3P   649      36.981  26.635 -24.042  1.00  0.00           H  
HETATM 3921  O   T3P   650     -11.111  -6.938  20.628  1.00  0.00           O  
HETATM 3922  H1  T3P   650     -11.844  -7.331  21.103  1.00  0.00           H  
HETATM 3923  H2  T3P   650     -10.887  -7.583  19.957  1.00  0.00           H  
HETATM 3924  O   T3P   651      -8.515 -22.519  16.729  1.00  0.00           O  
HETATM 3925  H1  T3P   651      -9.430 -22.374  16.484  1.00  0.00           H  
HETATM 3926  H2  T3P   651      -8.550 -23.215  17.385  1.00  0.00           H  
HETATM 3927  O   T3P   652      39.770  21.429 -14.372  1.00  0.00           O  
HETATM 3928  H1  T3P   652      38.895  21.176 -14.666  1.00  0.00           H  
HETATM 3929  H2  T3P   652      40.324  20.681 -14.597  1.00  0.00           H  
HETATM 3930  O   T3P   653      39.642  15.163  -2.823  1.00  0.00           O  
HETATM 3931  H1  T3P   653      40.030  15.006  -1.962  1.00  0.00           H  
HETATM 3932  H2  T3P   653      40.392  15.242  -3.413  1.00  0.00           H  
HETATM 3933  O   T3P   654      10.025   4.797 -19.575  1.00  0.00           O  
HETATM 3934  H1  T3P   654       9.500   5.578 -19.402  1.00  0.00           H  
HETATM 3935  H2  T3P   654       9.463   4.245 -20.118  1.00  0.00           H  
HETATM 3936  O   T3P   655      18.147   7.164 -22.917  1.00  0.00           O  
HETATM 3937  H1  T3P   655      18.556   7.338 -22.069  1.00  0.00           H  
HETATM 3938  H2  T3P   655      18.327   7.948 -23.435  1.00  0.00           H  
HETATM 3939  O   T3P   656       2.244  10.230 -18.861  1.00  0.00           O  
HETATM 3940  H1  T3P   656       2.819  10.727 -19.444  1.00  0.00           H  
HETATM 3941  H2  T3P   656       2.332  10.662 -18.012  1.00  0.00           H  
HETATM 3942  O   T3P   657     -31.951   2.461 -12.887  1.00  0.00           O  
HETATM 3943  H1  T3P   657     -32.594   2.725 -13.545  1.00  0.00           H  
HETATM 3944  H2  T3P   657     -32.364   1.731 -12.427  1.00  0.00           H  
HETATM 3945  O   T3P   658      -4.235 -27.717 -12.267  1.00  0.00           O  
HETATM 3946  H1  T3P   658      -4.031 -27.146 -13.008  1.00  0.00           H  
HETATM 3947  H2  T3P   658      -4.674 -28.471 -12.659  1.00  0.00           H  
HETATM 3948  O   T3P   659     -24.746 -27.910   4.086  1.00  0.00           O  
HETATM 3949  H1  T3P   659     -25.387 -28.125   4.763  1.00  0.00           H  
HETATM 3950  H2  T3P   659     -24.597 -26.970   4.187  1.00  0.00           H  
HETATM 3951  O   T3P   660       2.463 -15.091  21.532  1.00  0.00           O  
HETATM 3952  H1  T3P   660       2.112 -14.814  22.379  1.00  0.00           H  
HETATM 3953  H2  T3P   660       3.400 -14.902  21.587  1.00  0.00           H  
HETATM 3954  O   T3P   661      41.643  15.101  -4.439  1.00  0.00           O  
HETATM 3955  H1  T3P   661      42.532  15.444  -4.532  1.00  0.00           H  
HETATM 3956  H2  T3P   661      41.353  14.940  -5.337  1.00  0.00           H  
HETATM 3957  O   T3P   662      21.812  27.861   8.891  1.00  0.00           O  
HETATM 3958  H1  T3P   662      21.061  27.326   8.634  1.00  0.00           H  
HETATM 3959  H2  T3P   662      21.482  28.759   8.883  1.00  0.00           H  
HETATM 3960  O   T3P   663      -4.320  -2.701  19.337  1.00  0.00           O  
HETATM 3961  H1  T3P   663      -3.808  -2.815  20.138  1.00  0.00           H  
HETATM 3962  H2  T3P   663      -4.930  -3.439  19.335  1.00  0.00           H  
HETATM 3963  O   T3P   664       8.032  23.850  18.149  1.00  0.00           O  
HETATM 3964  H1  T3P   664       7.440  23.166  18.463  1.00  0.00           H  
HETATM 3965  H2  T3P   664       8.567  24.072  18.911  1.00  0.00           H  
HETATM 3966  O   T3P   665      26.840  12.632  -4.339  1.00  0.00           O  
HETATM 3967  H1  T3P   665      27.290  12.526  -5.177  1.00  0.00           H  
HETATM 3968  H2  T3P   665      25.974  12.250  -4.481  1.00  0.00           H  
HETATM 3969  O   T3P   666      28.503  29.066  -1.340  1.00  0.00           O  
HETATM 3970  H1  T3P   666      29.190  28.880  -0.700  1.00  0.00           H  
HETATM 3971  H2  T3P   666      28.621  28.401  -2.019  1.00  0.00           H  
HETATM 3972  O   T3P   667       6.110  -7.958  24.223  1.00  0.00           O  
HETATM 3973  H1  T3P   667       5.637  -7.161  24.462  1.00  0.00           H  
HETATM 3974  H2  T3P   667       7.018  -7.675  24.114  1.00  0.00           H  
HETATM 3975  O   T3P   668      33.533  18.971 -12.464  1.00  0.00           O  
HETATM 3976  H1  T3P   668      33.741  19.110 -13.388  1.00  0.00           H  
HETATM 3977  H2  T3P   668      34.182  19.492 -11.991  1.00  0.00           H  
HETATM 3978  O   T3P   669      -3.563  25.914  11.028  1.00  0.00           O  
HETATM 3979  H1  T3P   669      -4.271  25.683  11.630  1.00  0.00           H  
HETATM 3980  H2  T3P   669      -4.010  26.250  10.251  1.00  0.00           H  
HETATM 3981  O   T3P   670      -8.522 -19.206   4.892  1.00  0.00           O  
HETATM 3982  H1  T3P   670      -7.603 -18.943   4.841  1.00  0.00           H  
HETATM 3983  H2  T3P   670      -8.576 -19.993   4.349  1.00  0.00           H  
HETATM 3984  O   T3P   671     -11.353 -11.212  37.009  1.00  0.00           O  
HETATM 3985  H1  T3P   671     -11.547 -10.904  37.894  1.00  0.00           H  
HETATM 3986  H2  T3P   671     -10.926 -10.468  36.584  1.00  0.00           H  
HETATM 3987  O   T3P   672      13.770  11.488 -28.009  1.00  0.00           O  
HETATM 3988  H1  T3P   672      14.645  11.098 -28.018  1.00  0.00           H  
HETATM 3989  H2  T3P   672      13.210  10.811 -27.630  1.00  0.00           H  
HETATM 3990  O   T3P   673     -38.744 -26.449  16.989  1.00  0.00           O  
HETATM 3991  H1  T3P   673     -38.132 -25.729  16.835  1.00  0.00           H  
HETATM 3992  H2  T3P   673     -39.136 -26.617  16.132  1.00  0.00           H  
HETATM 3993  O   T3P   674     -11.188  15.568 -15.049  1.00  0.00           O  
HETATM 3994  H1  T3P   674     -12.135  15.523 -15.184  1.00  0.00           H  
HETATM 3995  H2  T3P   674     -10.910  16.332 -15.554  1.00  0.00           H  
HETATM 3996  O   T3P   675      -4.626  18.871  -7.510  1.00  0.00           O  
HETATM 3997  H1  T3P   675      -4.425  18.064  -7.985  1.00  0.00           H  
HETATM 3998  H2  T3P   675      -4.823  19.510  -8.195  1.00  0.00           H  
HETATM 3999  O   T3P   676      14.308 -18.135  -3.919  1.00  0.00           O  
HETATM 4000  H1  T3P   676      14.427 -17.681  -4.754  1.00  0.00           H  
HETATM 4001  H2  T3P   676      13.360 -18.238  -3.835  1.00  0.00           H  
HETATM 4002  O   T3P   677      20.984   3.993  10.362  1.00  0.00           O  
HETATM 4003  H1  T3P   677      20.257   4.166  10.960  1.00  0.00           H  
HETATM 4004  H2  T3P   677      21.735   3.838  10.935  1.00  0.00           H  
HETATM 4005  O   T3P   678      -1.773 -19.043 -16.037  1.00  0.00           O  
HETATM 4006  H1  T3P   678      -2.141 -19.916 -15.903  1.00  0.00           H  
HETATM 4007  H2  T3P   678      -1.739 -18.659 -15.161  1.00  0.00           H  
HETATM 4008  O   T3P   679      14.020   2.493  18.664  1.00  0.00           O  
HETATM 4009  H1  T3P   679      13.893   2.753  17.752  1.00  0.00           H  
HETATM 4010  H2  T3P   679      14.569   1.710  18.616  1.00  0.00           H  
HETATM 4011  O   T3P   680       1.568 -28.207 -17.944  1.00  0.00           O  
HETATM 4012  H1  T3P   680       0.987 -27.590 -18.389  1.00  0.00           H  
HETATM 4013  H2  T3P   680       0.978 -28.798 -17.477  1.00  0.00           H  
HETATM 4014  O   T3P   681     -20.144 -26.995  -8.710  1.00  0.00           O  
HETATM 4015  H1  T3P   681     -20.769 -26.804  -8.011  1.00  0.00           H  
HETATM 4016  H2  T3P   681     -19.972 -27.933  -8.630  1.00  0.00           H  
HETATM 4017  O   T3P   682      28.748  10.403 -23.534  1.00  0.00           O  
HETATM 4018  H1  T3P   682      29.063   9.657 -24.044  1.00  0.00           H  
HETATM 4019  H2  T3P   682      29.364  10.473 -22.805  1.00  0.00           H  
HETATM 4020  O   T3P   683      -1.856 -33.406  -6.675  1.00  0.00           O  
HETATM 4021  H1  T3P   683      -1.532 -32.867  -5.953  1.00  0.00           H  
HETATM 4022  H2  T3P   683      -2.742 -33.654  -6.410  1.00  0.00           H  
HETATM 4023  O   T3P   684      39.066  18.253  -3.360  1.00  0.00           O  
HETATM 4024  H1  T3P   684      39.498  17.732  -2.683  1.00  0.00           H  
HETATM 4025  H2  T3P   684      39.072  17.692  -4.136  1.00  0.00           H  
HETATM 4026  O   T3P   685      11.689  25.306  -8.395  1.00  0.00           O  
HETATM 4027  H1  T3P   685      10.933  24.919  -8.837  1.00  0.00           H  
HETATM 4028  H2  T3P   685      11.596  26.248  -8.542  1.00  0.00           H  
HETATM 4029  O   T3P   686      -4.816  -9.733  20.546  1.00  0.00           O  
HETATM 4030  H1  T3P   686      -4.352 -10.429  20.081  1.00  0.00           H  
HETATM 4031  H2  T3P   686      -4.127  -9.245  20.997  1.00  0.00           H  
HETATM 4032  O   T3P   687     -30.196 -21.602  -5.066  1.00  0.00           O  
HETATM 4033  H1  T3P   687     -30.415 -22.284  -5.700  1.00  0.00           H  
HETATM 4034  H2  T3P   687     -29.416 -21.180  -5.428  1.00  0.00           H  
HETATM 4035  O   T3P   688      11.954 -13.062  15.956  1.00  0.00           O  
HETATM 4036  H1  T3P   688      11.454 -13.686  16.483  1.00  0.00           H  
HETATM 4037  H2  T3P   688      12.859 -13.369  16.016  1.00  0.00           H  
HETATM 4038  O   T3P   689       9.437   1.347   2.701  1.00  0.00           O  
HETATM 4039  H1  T3P   689       9.840   1.846   1.990  1.00  0.00           H  
HETATM 4040  H2  T3P   689       8.496   1.411   2.536  1.00  0.00           H  
HETATM 4041  O   T3P   690      10.467 -12.805 -17.811  1.00  0.00           O  
HETATM 4042  H1  T3P   690      10.987 -13.140 -18.541  1.00  0.00           H  
HETATM 4043  H2  T3P   690      10.730 -11.888 -17.730  1.00  0.00           H  
HETATM 4044  O   T3P   691     -40.452 -28.479  17.973  1.00  0.00           O  
HETATM 4045  H1  T3P   691     -39.791 -27.839  17.710  1.00  0.00           H  
HETATM 4046  H2  T3P   691     -40.233 -29.267  17.476  1.00  0.00           H  
HETATM 4047  O   T3P   692      -3.641  12.504  26.472  1.00  0.00           O  
HETATM 4048  H1  T3P   692      -4.579  12.420  26.647  1.00  0.00           H  
HETATM 4049  H2  T3P   692      -3.283  11.637  26.663  1.00  0.00           H  
HETATM 4050  O   T3P   693     -12.559  -5.142 -12.979  1.00  0.00           O  
HETATM 4051  H1  T3P   693     -12.455  -4.204 -12.820  1.00  0.00           H  
HETATM 4052  H2  T3P   693     -13.290  -5.201 -13.594  1.00  0.00           H  
HETATM 4053  O   T3P   694       9.382  35.886   8.519  1.00  0.00           O  
HETATM 4054  H1  T3P   694      10.096  35.891   9.157  1.00  0.00           H  
HETATM 4055  H2  T3P   694       8.634  36.249   8.993  1.00  0.00           H  
HETATM 4056  O   T3P   695     -22.696 -21.654  26.067  1.00  0.00           O  
HETATM 4057  H1  T3P   695     -22.279 -21.679  26.928  1.00  0.00           H  
HETATM 4058  H2  T3P   695     -23.365 -22.337  26.104  1.00  0.00           H  
HETATM 4059  O   T3P   696      15.462  17.371 -23.274  1.00  0.00           O  
HETATM 4060  H1  T3P   696      15.142  16.469 -23.263  1.00  0.00           H  
HETATM 4061  H2  T3P   696      15.283  17.699 -22.393  1.00  0.00           H  
HETATM 4062  O   T3P   697      14.795  -7.804 -18.846  1.00  0.00           O  
HETATM 4063  H1  T3P   697      14.899  -8.321 -19.645  1.00  0.00           H  
HETATM 4064  H2  T3P   697      13.985  -7.312 -18.982  1.00  0.00           H  
HETATM 4065  O   T3P   698     -18.166 -12.590  -8.038  1.00  0.00           O  
HETATM 4066  H1  T3P   698     -17.502 -11.924  -7.857  1.00  0.00           H  
HETATM 4067  H2  T3P   698     -18.959 -12.091  -8.232  1.00  0.00           H  
HETATM 4068  O   T3P   699      12.835 -12.577   4.683  1.00  0.00           O  
HETATM 4069  H1  T3P   699      12.922 -13.528   4.615  1.00  0.00           H  
HETATM 4070  H2  T3P   699      12.266 -12.335   3.952  1.00  0.00           H  
HETATM 4071  O   T3P   700      30.794  31.786 -17.353  1.00  0.00           O  
HETATM 4072  H1  T3P   700      31.245  32.045 -18.157  1.00  0.00           H  
HETATM 4073  H2  T3P   700      30.057  31.255 -17.652  1.00  0.00           H  
HETATM 4074  O   T3P   701      -9.576 -12.403  35.204  1.00  0.00           O  
HETATM 4075  H1  T3P   701     -10.341 -11.829  35.230  1.00  0.00           H  
HETATM 4076  H2  T3P   701      -9.330 -12.517  36.122  1.00  0.00           H  
HETATM 4077  O   T3P   702      13.362  11.022  12.313  1.00  0.00           O  
HETATM 4078  H1  T3P   702      13.659  10.117  12.215  1.00  0.00           H  
HETATM 4079  H2  T3P   702      13.965  11.532  11.772  1.00  0.00           H  
HETATM 4080  O   T3P   703     -18.943  15.864  -8.160  1.00  0.00           O  
HETATM 4081  H1  T3P   703     -17.998  15.867  -8.006  1.00  0.00           H  
HETATM 4082  H2  T3P   703     -19.260  16.657  -7.727  1.00  0.00           H  
HETATM 4083  O   T3P   704      23.602  12.802  -7.543  1.00  0.00           O  
HETATM 4084  H1  T3P   704      24.328  13.408  -7.693  1.00  0.00           H  
HETATM 4085  H2  T3P   704      22.816  13.340  -7.639  1.00  0.00           H  
HETATM 4086  O   T3P   705      29.086   5.880   1.639  1.00  0.00           O  
HETATM 4087  H1  T3P   705      28.430   6.552   1.451  1.00  0.00           H  
HETATM 4088  H2  T3P   705      28.981   5.696   2.572  1.00  0.00           H  
HETATM 4089  O   T3P   706      22.439  -6.066 -16.230  1.00  0.00           O  
HETATM 4090  H1  T3P   706      22.769  -5.321 -16.732  1.00  0.00           H  
HETATM 4091  H2  T3P   706      22.166  -5.690 -15.393  1.00  0.00           H  
HETATM 4092  O   T3P   707     -58.167 -30.303  14.491  1.00  0.00           O  
HETATM 4093  H1  T3P   707     -57.988 -30.020  13.593  1.00  0.00           H  
HETATM 4094  H2  T3P   707     -58.781 -31.030  14.396  1.00  0.00           H  
HETATM 4095  O   T3P   708     -22.716  14.625   7.943  1.00  0.00           O  
HETATM 4096  H1  T3P   708     -22.238  14.153   8.624  1.00  0.00           H  
HETATM 4097  H2  T3P   708     -22.037  14.931   7.342  1.00  0.00           H  
HETATM 4098  O   T3P   709      10.827  22.438  -0.546  1.00  0.00           O  
HETATM 4099  H1  T3P   709      10.184  22.379  -1.252  1.00  0.00           H  
HETATM 4100  H2  T3P   709      10.347  22.173   0.239  1.00  0.00           H  
HETATM 4101  O   T3P   710     -52.537 -26.293  11.889  1.00  0.00           O  
HETATM 4102  H1  T3P   710     -51.994 -25.967  11.171  1.00  0.00           H  
HETATM 4103  H2  T3P   710     -52.230 -25.813  12.659  1.00  0.00           H  
HETATM 4104  O   T3P   711      46.171  32.134  -6.699  1.00  0.00           O  
HETATM 4105  H1  T3P   711      46.602  31.445  -7.205  1.00  0.00           H  
HETATM 4106  H2  T3P   711      45.600  32.573  -7.330  1.00  0.00           H  
HETATM 4107  O   T3P   712     -19.158  -4.442 -17.314  1.00  0.00           O  
HETATM 4108  H1  T3P   712     -19.041  -5.135 -17.964  1.00  0.00           H  
HETATM 4109  H2  T3P   712     -18.745  -3.673 -17.705  1.00  0.00           H  
HETATM 4110  O   T3P   713     -21.894   5.274  10.144  1.00  0.00           O  
HETATM 4111  H1  T3P   713     -21.760   5.707   9.301  1.00  0.00           H  
HETATM 4112  H2  T3P   713     -21.019   4.995  10.412  1.00  0.00           H  
HETATM 4113  O   T3P   714      42.144  26.972 -12.876  1.00  0.00           O  
HETATM 4114  H1  T3P   714      42.648  27.746 -12.624  1.00  0.00           H  
HETATM 4115  H2  T3P   714      42.762  26.433 -13.369  1.00  0.00           H  
HETATM 4116  O   T3P   715      -1.617 -28.384 -11.281  1.00  0.00           O  
HETATM 4117  H1  T3P   715      -1.234 -28.823 -12.040  1.00  0.00           H  
HETATM 4118  H2  T3P   715      -2.548 -28.306 -11.493  1.00  0.00           H  
HETATM 4119  O   T3P   716      11.984   7.467  20.730  1.00  0.00           O  
HETATM 4120  H1  T3P   716      11.245   7.868  21.187  1.00  0.00           H  
HETATM 4121  H2  T3P   716      12.020   7.921  19.888  1.00  0.00           H  
HETATM 4122  O   T3P   717      34.818  11.791  -8.687  1.00  0.00           O  
HETATM 4123  H1  T3P   717      34.956  12.706  -8.442  1.00  0.00           H  
HETATM 4124  H2  T3P   717      34.219  11.452  -8.022  1.00  0.00           H  
HETATM 4125  O   T3P   718     -23.085  16.114  -7.750  1.00  0.00           O  
HETATM 4126  H1  T3P   718     -23.351  15.492  -8.426  1.00  0.00           H  
HETATM 4127  H2  T3P   718     -22.320  16.556  -8.117  1.00  0.00           H  
HETATM 4128  O   T3P   719      26.479  12.781  -0.953  1.00  0.00           O  
HETATM 4129  H1  T3P   719      26.536  12.512  -1.870  1.00  0.00           H  
HETATM 4130  H2  T3P   719      27.344  13.140  -0.754  1.00  0.00           H  
HETATM 4131  O   T3P   720     -23.717   8.439  -5.748  1.00  0.00           O  
HETATM 4132  H1  T3P   720     -23.964   9.267  -5.335  1.00  0.00           H  
HETATM 4133  H2  T3P   720     -24.514   7.910  -5.720  1.00  0.00           H  
HETATM 4134  O   T3P   721      19.803 -23.807   1.043  1.00  0.00           O  
HETATM 4135  H1  T3P   721      18.954 -24.070   0.687  1.00  0.00           H  
HETATM 4136  H2  T3P   721      20.009 -22.989   0.590  1.00  0.00           H  
HETATM 4137  O   T3P   722     -22.981 -21.373   1.658  1.00  0.00           O  
HETATM 4138  H1  T3P   722     -23.924 -21.309   1.808  1.00  0.00           H  
HETATM 4139  H2  T3P   722     -22.623 -20.569   2.034  1.00  0.00           H  
HETATM 4140  O   T3P   723      43.551  23.574 -23.085  1.00  0.00           O  
HETATM 4141  H1  T3P   723      44.445  23.239 -23.156  1.00  0.00           H  
HETATM 4142  H2  T3P   723      43.544  24.355 -23.639  1.00  0.00           H  
HETATM 4143  O   T3P   724      26.617 -10.321  10.555  1.00  0.00           O  
HETATM 4144  H1  T3P   724      26.884  -9.514  10.113  1.00  0.00           H  
HETATM 4145  H2  T3P   724      25.760 -10.527  10.181  1.00  0.00           H  
HETATM 4146  O   T3P   725     -15.470 -14.155  26.864  1.00  0.00           O  
HETATM 4147  H1  T3P   725     -15.365 -14.478  25.969  1.00  0.00           H  
HETATM 4148  H2  T3P   725     -16.414 -14.043  26.969  1.00  0.00           H  
HETATM 4149  O   T3P   726      31.495  17.091 -11.947  1.00  0.00           O  
HETATM 4150  H1  T3P   726      32.235  17.695 -11.900  1.00  0.00           H  
HETATM 4151  H2  T3P   726      31.407  16.890 -12.878  1.00  0.00           H  
HETATM 4152  O   T3P   727     -22.672  -5.524 -10.511  1.00  0.00           O  
HETATM 4153  H1  T3P   727     -22.483  -4.926 -11.234  1.00  0.00           H  
HETATM 4154  H2  T3P   727     -21.922  -6.118 -10.489  1.00  0.00           H  
HETATM 4155  O   T3P   728     -11.736 -16.795   7.883  1.00  0.00           O  
HETATM 4156  H1  T3P   728     -12.486 -17.373   8.024  1.00  0.00           H  
HETATM 4157  H2  T3P   728     -11.455 -16.981   6.987  1.00  0.00           H  
HETATM 4158  O   T3P   729     -47.954 -34.755  23.076  1.00  0.00           O  
HETATM 4159  H1  T3P   729     -48.482 -34.150  22.555  1.00  0.00           H  
HETATM 4160  H2  T3P   729     -48.550 -35.476  23.283  1.00  0.00           H  
HETATM 4161  O   T3P   730      39.435  -6.928   3.231  1.00  0.00           O  
HETATM 4162  H1  T3P   730      40.039  -6.576   2.577  1.00  0.00           H  
HETATM 4163  H2  T3P   730      39.530  -7.877   3.159  1.00  0.00           H  
HETATM 4164  O   T3P   731       2.315   4.069  27.289  1.00  0.00           O  
HETATM 4165  H1  T3P   731       2.417   3.186  27.644  1.00  0.00           H  
HETATM 4166  H2  T3P   731       3.210   4.400  27.209  1.00  0.00           H  
HETATM 4167  O   T3P   732      28.176  12.074 -15.179  1.00  0.00           O  
HETATM 4168  H1  T3P   732      28.722  11.289 -15.213  1.00  0.00           H  
HETATM 4169  H2  T3P   732      27.333  11.766 -14.845  1.00  0.00           H  
HETATM 4170  O   T3P   733      59.441  39.757 -19.213  1.00  0.00           O  
HETATM 4171  H1  T3P   733      59.181  40.670 -19.334  1.00  0.00           H  
HETATM 4172  H2  T3P   733      59.267  39.578 -18.290  1.00  0.00           H  
HETATM 4173  O   T3P   734     -23.714 -24.044  -7.016  1.00  0.00           O  
HETATM 4174  H1  T3P   734     -23.508 -23.846  -6.102  1.00  0.00           H  
HETATM 4175  H2  T3P   734     -24.347 -24.761  -6.969  1.00  0.00           H  
HETATM 4176  O   T3P   735      16.504   9.835 -30.926  1.00  0.00           O  
HETATM 4177  H1  T3P   735      15.798   9.310 -30.550  1.00  0.00           H  
HETATM 4178  H2  T3P   735      17.303   9.477 -30.538  1.00  0.00           H  
HETATM 4179  O   T3P   736      16.408  12.264   7.991  1.00  0.00           O  
HETATM 4180  H1  T3P   736      17.156  12.643   7.531  1.00  0.00           H  
HETATM 4181  H2  T3P   736      16.784  11.569   8.530  1.00  0.00           H  
HETATM 4182  O   T3P   737     -19.742 -13.434   5.889  1.00  0.00           O  
HETATM 4183  H1  T3P   737     -18.844 -13.416   5.556  1.00  0.00           H  
HETATM 4184  H2  T3P   737     -19.960 -12.514   6.040  1.00  0.00           H  
HETATM 4185  O   T3P   738     -15.625 -29.822  13.309  1.00  0.00           O  
HETATM 4186  H1  T3P   738     -15.940 -29.748  12.408  1.00  0.00           H  
HETATM 4187  H2  T3P   738     -14.744 -30.185  13.226  1.00  0.00           H  
HETATM 4188  O   T3P   739      -0.046   4.567  20.097  1.00  0.00           O  
HETATM 4189  H1  T3P   739      -0.228   4.957  20.952  1.00  0.00           H  
HETATM 4190  H2  T3P   739       0.058   5.315  19.509  1.00  0.00           H  
HETATM 4191  O   T3P   740      -1.799  32.322   5.307  1.00  0.00           O  
HETATM 4192  H1  T3P   740      -2.362  32.396   4.536  1.00  0.00           H  
HETATM 4193  H2  T3P   740      -1.330  33.156   5.342  1.00  0.00           H  
HETATM 4194  O   T3P   741      11.607 -15.224  10.695  1.00  0.00           O  
HETATM 4195  H1  T3P   741      10.794 -14.855  11.040  1.00  0.00           H  
HETATM 4196  H2  T3P   741      12.244 -15.102  11.398  1.00  0.00           H  
HETATM 4197  O   T3P   742     -12.971 -28.538 -13.353  1.00  0.00           O  
HETATM 4198  H1  T3P   742     -12.519 -28.808 -14.152  1.00  0.00           H  
HETATM 4199  H2  T3P   742     -13.440 -27.741 -13.601  1.00  0.00           H  
HETATM 4200  O   T3P   743     -17.735 -38.663  -4.319  1.00  0.00           O  
HETATM 4201  H1  T3P   743     -17.145 -38.674  -3.566  1.00  0.00           H  
HETATM 4202  H2  T3P   743     -17.669 -39.544  -4.688  1.00  0.00           H  
HETATM 4203  O   T3P   744      15.206  -3.135 -10.070  1.00  0.00           O  
HETATM 4204  H1  T3P   744      15.143  -2.750 -10.944  1.00  0.00           H  
HETATM 4205  H2  T3P   744      15.678  -2.481  -9.553  1.00  0.00           H  
HETATM 4206  O   T3P   745      33.829   2.052  -0.987  1.00  0.00           O  
HETATM 4207  H1  T3P   745      33.066   2.158  -0.419  1.00  0.00           H  
HETATM 4208  H2  T3P   745      34.550   1.863  -0.386  1.00  0.00           H  
HETATM 4209  O   T3P   746      10.207   4.951  12.526  1.00  0.00           O  
HETATM 4210  H1  T3P   746      10.040   4.008  12.523  1.00  0.00           H  
HETATM 4211  H2  T3P   746      10.763   5.098  11.761  1.00  0.00           H  
HETATM 4212  O   T3P   747      -3.637 -16.445   7.377  1.00  0.00           O  
HETATM 4213  H1  T3P   747      -2.941 -16.776   7.944  1.00  0.00           H  
HETATM 4214  H2  T3P   747      -3.356 -15.560   7.143  1.00  0.00           H  
HETATM 4215  O   T3P   748      31.753  12.414  -7.543  1.00  0.00           O  
HETATM 4216  H1  T3P   748      31.786  13.322  -7.240  1.00  0.00           H  
HETATM 4217  H2  T3P   748      31.222  12.446  -8.338  1.00  0.00           H  
HETATM 4218  O   T3P   749      29.275   8.842   7.744  1.00  0.00           O  
HETATM 4219  H1  T3P   749      29.943   9.495   7.537  1.00  0.00           H  
HETATM 4220  H2  T3P   749      28.604   8.962   7.072  1.00  0.00           H  
HETATM 4221  O   T3P   750      34.775  16.349 -12.560  1.00  0.00           O  
HETATM 4222  H1  T3P   750      35.656  16.640 -12.324  1.00  0.00           H  
HETATM 4223  H2  T3P   750      34.206  17.076 -12.308  1.00  0.00           H  
HETATM 4224  O   T3P   751      27.684 -19.130   7.157  1.00  0.00           O  
HETATM 4225  H1  T3P   751      27.895 -18.197   7.182  1.00  0.00           H  
HETATM 4226  H2  T3P   751      26.754 -19.172   7.380  1.00  0.00           H  
HETATM 4227  O   T3P   752       8.466 -12.905  11.120  1.00  0.00           O  
HETATM 4228  H1  T3P   752       7.524 -13.007  10.988  1.00  0.00           H  
HETATM 4229  H2  T3P   752       8.766 -13.772  11.394  1.00  0.00           H  
HETATM 4230  O   T3P   753     -17.328 -19.764  -9.046  1.00  0.00           O  
HETATM 4231  H1  T3P   753     -17.452 -20.697  -8.873  1.00  0.00           H  
HETATM 4232  H2  T3P   753     -17.726 -19.624  -9.905  1.00  0.00           H  
HETATM 4233  O   T3P   754      11.199  13.774  10.664  1.00  0.00           O  
HETATM 4234  H1  T3P   754      10.871  12.914  10.401  1.00  0.00           H  
HETATM 4235  H2  T3P   754      11.169  14.297   9.862  1.00  0.00           H  
HETATM 4236  O   T3P   755     -39.166 -15.085  -0.638  1.00  0.00           O  
HETATM 4237  H1  T3P   755     -38.376 -15.333  -0.157  1.00  0.00           H  
HETATM 4238  H2  T3P   755     -38.851 -14.844  -1.509  1.00  0.00           H  
HETATM 4239  O   T3P   756      10.053   3.046 -37.184  1.00  0.00           O  
HETATM 4240  H1  T3P   756      10.454   2.567 -37.909  1.00  0.00           H  
HETATM 4241  H2  T3P   756       9.475   3.682 -37.607  1.00  0.00           H  
HETATM 4242  O   T3P   757      38.496  27.315  -8.801  1.00  0.00           O  
HETATM 4243  H1  T3P   757      39.175  27.473  -8.145  1.00  0.00           H  
HETATM 4244  H2  T3P   757      38.969  27.274  -9.632  1.00  0.00           H  
HETATM 4245  O   T3P   758     -19.790 -15.163   8.103  1.00  0.00           O  
HETATM 4246  H1  T3P   758     -19.651 -14.623   7.325  1.00  0.00           H  
HETATM 4247  H2  T3P   758     -20.729 -15.352   8.099  1.00  0.00           H  
HETATM 4248  O   T3P   759     -26.530 -19.047  16.360  1.00  0.00           O  
HETATM 4249  H1  T3P   759     -26.492 -18.576  15.527  1.00  0.00           H  
HETATM 4250  H2  T3P   759     -26.095 -18.467  16.984  1.00  0.00           H  
HETATM 4251  O   T3P   760     -30.548 -28.514  18.374  1.00  0.00           O  
HETATM 4252  H1  T3P   760     -30.931 -28.497  17.498  1.00  0.00           H  
HETATM 4253  H2  T3P   760     -29.618 -28.685  18.226  1.00  0.00           H  
HETATM 4254  O   T3P   761      -5.600  21.220   4.136  1.00  0.00           O  
HETATM 4255  H1  T3P   761      -5.035  20.734   3.534  1.00  0.00           H  
HETATM 4256  H2  T3P   761      -5.756  20.615   4.860  1.00  0.00           H  
HETATM 4257  O   T3P   762      -0.618  34.758   5.040  1.00  0.00           O  
HETATM 4258  H1  T3P   762      -0.068  35.068   5.760  1.00  0.00           H  
HETATM 4259  H2  T3P   762      -1.197  35.495   4.845  1.00  0.00           H  
HETATM 4260  O   T3P   763     -22.028 -25.298  11.639  1.00  0.00           O  
HETATM 4261  H1  T3P   763     -21.950 -24.401  11.313  1.00  0.00           H  
HETATM 4262  H2  T3P   763     -21.374 -25.358  12.335  1.00  0.00           H  
HETATM 4263  O   T3P   764       0.418  27.583  19.932  1.00  0.00           O  
HETATM 4264  H1  T3P   764       0.255  26.947  20.628  1.00  0.00           H  
HETATM 4265  H2  T3P   764      -0.396  27.601  19.428  1.00  0.00           H  
HETATM 4266  O   T3P   765      29.034  13.860 -23.341  1.00  0.00           O  
HETATM 4267  H1  T3P   765      29.233  13.164 -22.714  1.00  0.00           H  
HETATM 4268  H2  T3P   765      29.688  13.755 -24.032  1.00  0.00           H  
HETATM 4269  O   T3P   766       6.759 -26.389 -11.430  1.00  0.00           O  
HETATM 4270  H1  T3P   766       6.836 -26.226 -12.370  1.00  0.00           H  
HETATM 4271  H2  T3P   766       5.855 -26.680 -11.310  1.00  0.00           H  
HETATM 4272  O   T3P   767      13.574   8.779  -2.616  1.00  0.00           O  
HETATM 4273  H1  T3P   767      12.836   8.889  -3.215  1.00  0.00           H  
HETATM 4274  H2  T3P   767      14.091   8.070  -2.999  1.00  0.00           H  
HETATM 4275  O   T3P   768       9.960  11.617   9.624  1.00  0.00           O  
HETATM 4276  H1  T3P   768      10.488  11.645   8.826  1.00  0.00           H  
HETATM 4277  H2  T3P   768       9.155  11.170   9.364  1.00  0.00           H  
HETATM 4278  O   T3P   769      12.459 -18.495  11.930  1.00  0.00           O  
HETATM 4279  H1  T3P   769      11.707 -18.019  11.578  1.00  0.00           H  
HETATM 4280  H2  T3P   769      12.074 -19.206  12.443  1.00  0.00           H  
HETATM 4281  O   T3P   770      -0.438  24.304   2.323  1.00  0.00           O  
HETATM 4282  H1  T3P   770      -0.029  25.080   1.939  1.00  0.00           H  
HETATM 4283  H2  T3P   770       0.179  24.015   2.995  1.00  0.00           H  
HETATM 4284  O   T3P   771      -1.588  -8.535 -10.981  1.00  0.00           O  
HETATM 4285  H1  T3P   771      -1.185  -7.713 -10.700  1.00  0.00           H  
HETATM 4286  H2  T3P   771      -1.948  -8.913 -10.179  1.00  0.00           H  
HETATM 4287  O   T3P   772     -29.784 -23.963  -2.388  1.00  0.00           O  
HETATM 4288  H1  T3P   772     -30.645 -24.010  -1.973  1.00  0.00           H  
HETATM 4289  H2  T3P   772     -29.518 -24.876  -2.493  1.00  0.00           H  
HETATM 4290  O   T3P   773      25.025  -4.909  14.841  1.00  0.00           O  
HETATM 4291  H1  T3P   773      24.535  -4.098  14.973  1.00  0.00           H  
HETATM 4292  H2  T3P   773      25.411  -5.099  15.697  1.00  0.00           H  
HETATM 4293  O   T3P   774      19.544  16.147  -9.377  1.00  0.00           O  
HETATM 4294  H1  T3P   774      19.019  16.777  -8.883  1.00  0.00           H  
HETATM 4295  H2  T3P   774      18.947  15.810 -10.045  1.00  0.00           H  
HETATM 4296  O   T3P   775      14.120 -11.524  17.579  1.00  0.00           O  
HETATM 4297  H1  T3P   775      13.485 -10.818  17.454  1.00  0.00           H  
HETATM 4298  H2  T3P   775      13.727 -12.084  18.248  1.00  0.00           H  
HETATM 4299  O   T3P   776     -15.765 -24.563   6.216  1.00  0.00           O  
HETATM 4300  H1  T3P   776     -16.186 -24.402   7.061  1.00  0.00           H  
HETATM 4301  H2  T3P   776     -16.254 -24.021   5.597  1.00  0.00           H  
HETATM 4302  O   T3P   777       7.030 -24.304  -5.670  1.00  0.00           O  
HETATM 4303  H1  T3P   777       7.254 -25.223  -5.816  1.00  0.00           H  
HETATM 4304  H2  T3P   777       6.088 -24.259  -5.834  1.00  0.00           H  
HETATM 4305  O   T3P   778      10.274 -21.590   5.537  1.00  0.00           O  
HETATM 4306  H1  T3P   778      10.752 -22.260   6.025  1.00  0.00           H  
HETATM 4307  H2  T3P   778      10.802 -20.798   5.637  1.00  0.00           H  
HETATM 4308  O   T3P   779      18.343  17.554  10.146  1.00  0.00           O  
HETATM 4309  H1  T3P   779      19.122  16.999  10.174  1.00  0.00           H  
HETATM 4310  H2  T3P   779      18.189  17.707   9.214  1.00  0.00           H  
HETATM 4311  O   T3P   780      35.978  29.392 -23.436  1.00  0.00           O  
HETATM 4312  H1  T3P   780      35.233  29.690 -23.958  1.00  0.00           H  
HETATM 4313  H2  T3P   780      36.391  28.716 -23.974  1.00  0.00           H  
HETATM 4314  O   T3P   781     -14.622  11.428 -22.175  1.00  0.00           O  
HETATM 4315  H1  T3P   781     -14.248  10.567 -21.990  1.00  0.00           H  
HETATM 4316  H2  T3P   781     -15.474  11.419 -21.738  1.00  0.00           H  
HETATM 4317  O   T3P   782       1.643 -11.559 -18.054  1.00  0.00           O  
HETATM 4318  H1  T3P   782       1.721 -10.917 -17.348  1.00  0.00           H  
HETATM 4319  H2  T3P   782       0.759 -11.433 -18.396  1.00  0.00           H  
HETATM 4320  O   T3P   783     -12.099  17.896 -13.236  1.00  0.00           O  
HETATM 4321  H1  T3P   783     -11.327  18.427 -13.044  1.00  0.00           H  
HETATM 4322  H2  T3P   783     -11.844  17.366 -13.991  1.00  0.00           H  
HETATM 4323  O   T3P   784      27.727   5.897   4.222  1.00  0.00           O  
HETATM 4324  H1  T3P   784      27.033   6.435   3.841  1.00  0.00           H  
HETATM 4325  H2  T3P   784      27.743   6.145   5.147  1.00  0.00           H  
HETATM 4326  O   T3P   785     -27.902  16.456  -7.138  1.00  0.00           O  
HETATM 4327  H1  T3P   785     -27.744  15.512  -7.116  1.00  0.00           H  
HETATM 4328  H2  T3P   785     -28.228  16.665  -6.263  1.00  0.00           H  
HETATM 4329  O   T3P   786      -5.358  -2.622  29.825  1.00  0.00           O  
HETATM 4330  H1  T3P   786      -4.482  -3.008  29.810  1.00  0.00           H  
HETATM 4331  H2  T3P   786      -5.296  -1.910  30.462  1.00  0.00           H  
HETATM 4332  O   T3P   787     -25.665 -19.355   6.199  1.00  0.00           O  
HETATM 4333  H1  T3P   787     -25.432 -18.442   6.369  1.00  0.00           H  
HETATM 4334  H2  T3P   787     -24.857 -19.751   5.870  1.00  0.00           H  
HETATM 4335  O   T3P   788     -14.029  -9.274   5.448  1.00  0.00           O  
HETATM 4336  H1  T3P   788     -14.237 -10.126   5.063  1.00  0.00           H  
HETATM 4337  H2  T3P   788     -14.856  -8.794   5.429  1.00  0.00           H  
HETATM 4338  O   T3P   789     -19.444 -27.477  -4.426  1.00  0.00           O  
HETATM 4339  H1  T3P   789     -20.325 -27.501  -4.800  1.00  0.00           H  
HETATM 4340  H2  T3P   789     -19.162 -26.569  -4.535  1.00  0.00           H  
HETATM 4341  O   T3P   790     -25.967 -21.414  24.928  1.00  0.00           O  
HETATM 4342  H1  T3P   790     -26.822 -21.505  24.508  1.00  0.00           H  
HETATM 4343  H2  T3P   790     -25.529 -22.249  24.762  1.00  0.00           H  
HETATM 4344  O   T3P   791      13.531 -13.779  -0.511  1.00  0.00           O  
HETATM 4345  H1  T3P   791      14.022 -14.349  -1.102  1.00  0.00           H  
HETATM 4346  H2  T3P   791      13.165 -13.102  -1.080  1.00  0.00           H  
HETATM 4347  O   T3P   792      19.561   1.489  13.756  1.00  0.00           O  
HETATM 4348  H1  T3P   792      19.345   0.800  14.385  1.00  0.00           H  
HETATM 4349  H2  T3P   792      20.498   1.641  13.879  1.00  0.00           H  
HETATM 4350  O   T3P   793       3.727 -14.729  12.105  1.00  0.00           O  
HETATM 4351  H1  T3P   793       3.847 -15.676  12.046  1.00  0.00           H  
HETATM 4352  H2  T3P   793       3.641 -14.556  13.043  1.00  0.00           H  
HETATM 4353  O   T3P   794     -18.581  12.877  -5.463  1.00  0.00           O  
HETATM 4354  H1  T3P   794     -18.336  13.780  -5.262  1.00  0.00           H  
HETATM 4355  H2  T3P   794     -17.903  12.572  -6.067  1.00  0.00           H  
HETATM 4356  O   T3P   795       5.818   7.820 -22.471  1.00  0.00           O  
HETATM 4357  H1  T3P   795       6.700   7.455 -22.540  1.00  0.00           H  
HETATM 4358  H2  T3P   795       5.362   7.233 -21.868  1.00  0.00           H  
HETATM 4359  O   T3P   796       0.075  -3.425 -21.826  1.00  0.00           O  
HETATM 4360  H1  T3P   796      -0.409  -3.686 -21.042  1.00  0.00           H  
HETATM 4361  H2  T3P   796      -0.563  -2.947 -22.355  1.00  0.00           H  
HETATM 4362  O   T3P   797     -18.926  11.117   8.477  1.00  0.00           O  
HETATM 4363  H1  T3P   797     -19.073  10.351   9.033  1.00  0.00           H  
HETATM 4364  H2  T3P   797     -18.516  10.765   7.687  1.00  0.00           H  
HETATM 4365  O   T3P   798     -10.761  -2.713 -19.436  1.00  0.00           O  
HETATM 4366  H1  T3P   798     -11.411  -3.394 -19.262  1.00  0.00           H  
HETATM 4367  H2  T3P   798     -11.273  -1.964 -19.741  1.00  0.00           H  
HETATM 4368  O   T3P   799     -11.644 -19.713   4.821  1.00  0.00           O  
HETATM 4369  H1  T3P   799     -10.702 -19.862   4.741  1.00  0.00           H  
HETATM 4370  H2  T3P   799     -11.750 -19.306   5.681  1.00  0.00           H  
HETATM 4371  O   T3P   800      -9.952 -18.087  13.130  1.00  0.00           O  
HETATM 4372  H1  T3P   800      -9.862 -17.658  13.981  1.00  0.00           H  
HETATM 4373  H2  T3P   800      -9.179 -18.647  13.061  1.00  0.00           H  
HETATM 4374  O   T3P   801       6.105 -25.609   1.785  1.00  0.00           O  
HETATM 4375  H1  T3P   801       6.801 -24.952   1.783  1.00  0.00           H  
HETATM 4376  H2  T3P   801       6.381 -26.252   1.131  1.00  0.00           H  
HETATM 4377  O   T3P   802     -37.613 -32.746   3.752  1.00  0.00           O  
HETATM 4378  H1  T3P   802     -38.472 -33.159   3.837  1.00  0.00           H  
HETATM 4379  H2  T3P   802     -37.804 -31.844   3.496  1.00  0.00           H  
HETATM 4380  O   T3P   803      -7.390 -20.075 -17.927  1.00  0.00           O  
HETATM 4381  H1  T3P   803      -8.313 -20.288 -17.790  1.00  0.00           H  
HETATM 4382  H2  T3P   803      -7.258 -19.259 -17.444  1.00  0.00           H  
HETATM 4383  O   T3P   804       8.543  19.875  18.351  1.00  0.00           O  
HETATM 4384  H1  T3P   804       8.302  20.237  17.498  1.00  0.00           H  
HETATM 4385  H2  T3P   804       9.464  20.112  18.460  1.00  0.00           H  
HETATM 4386  O   T3P   805     -28.648 -23.500  30.010  1.00  0.00           O  
HETATM 4387  H1  T3P   805     -27.970 -23.987  29.542  1.00  0.00           H  
HETATM 4388  H2  T3P   805     -28.565 -22.602  29.687  1.00  0.00           H  
HETATM 4389  O   T3P   806      -9.077  12.678 -26.377  1.00  0.00           O  
HETATM 4390  H1  T3P   806      -9.048  11.986 -27.037  1.00  0.00           H  
HETATM 4391  H2  T3P   806      -8.693  12.281 -25.595  1.00  0.00           H  
HETATM 4392  O   T3P   807     -24.337   8.014   5.782  1.00  0.00           O  
HETATM 4393  H1  T3P   807     -25.149   7.949   6.284  1.00  0.00           H  
HETATM 4394  H2  T3P   807     -24.623   8.173   4.882  1.00  0.00           H  
HETATM 4395  O   T3P   808      19.754   5.136 -23.531  1.00  0.00           O  
HETATM 4396  H1  T3P   808      20.429   5.714 -23.174  1.00  0.00           H  
HETATM 4397  H2  T3P   808      18.932   5.487 -23.190  1.00  0.00           H  
HETATM 4398  O   T3P   809      40.132  18.451 -19.996  1.00  0.00           O  
HETATM 4399  H1  T3P   809      39.697  18.992 -20.654  1.00  0.00           H  
HETATM 4400  H2  T3P   809      39.416  18.065 -19.491  1.00  0.00           H  
HETATM 4401  O   T3P   810      31.725   5.595  -7.470  1.00  0.00           O  
HETATM 4402  H1  T3P   810      31.181   5.249  -6.762  1.00  0.00           H  
HETATM 4403  H2  T3P   810      32.584   5.726  -7.069  1.00  0.00           H  
HETATM 4404  O   T3P   811     -34.065   0.633  -4.069  1.00  0.00           O  
HETATM 4405  H1  T3P   811     -33.581   0.964  -3.313  1.00  0.00           H  
HETATM 4406  H2  T3P   811     -34.751   0.081  -3.693  1.00  0.00           H  
HETATM 4407  O   T3P   812      21.461  17.781 -11.680  1.00  0.00           O  
HETATM 4408  H1  T3P   812      20.617  18.229 -11.619  1.00  0.00           H  
HETATM 4409  H2  T3P   812      21.639  17.482 -10.789  1.00  0.00           H  
HETATM 4410  O   T3P   813     -26.106 -13.613  -0.574  1.00  0.00           O  
HETATM 4411  H1  T3P   813     -25.838 -13.809   0.324  1.00  0.00           H  
HETATM 4412  H2  T3P   813     -27.049 -13.457  -0.514  1.00  0.00           H  
HETATM 4413  O   T3P   814      12.360  13.611 -21.407  1.00  0.00           O  
HETATM 4414  H1  T3P   814      12.512  14.396 -21.934  1.00  0.00           H  
HETATM 4415  H2  T3P   814      12.539  13.886 -20.508  1.00  0.00           H  
HETATM 4416  O   T3P   815     -11.909  -7.134 -17.048  1.00  0.00           O  
HETATM 4417  H1  T3P   815     -12.101  -6.318 -17.511  1.00  0.00           H  
HETATM 4418  H2  T3P   815     -12.767  -7.470 -16.788  1.00  0.00           H  
HETATM 4419  O   T3P   816      -4.639  25.147  -0.936  1.00  0.00           O  
HETATM 4420  H1  T3P   816      -5.005  24.538  -0.294  1.00  0.00           H  
HETATM 4421  H2  T3P   816      -4.381  24.593  -1.672  1.00  0.00           H  
HETATM 4422  O   T3P   817       4.261  22.334  11.241  1.00  0.00           O  
HETATM 4423  H1  T3P   817       5.107  22.108  11.628  1.00  0.00           H  
HETATM 4424  H2  T3P   817       3.651  22.329  11.978  1.00  0.00           H  
HETATM 4425  O   T3P   818     -25.050   9.126   2.947  1.00  0.00           O  
HETATM 4426  H1  T3P   818     -25.761   9.352   2.348  1.00  0.00           H  
HETATM 4427  H2  T3P   818     -24.785   8.245   2.684  1.00  0.00           H  
HETATM 4428  O   T3P   819      -1.589 -35.467  -8.643  1.00  0.00           O  
HETATM 4429  H1  T3P   819      -0.645 -35.624  -8.630  1.00  0.00           H  
HETATM 4430  H2  T3P   819      -1.727 -34.777  -7.994  1.00  0.00           H  
HETATM 4431  O   T3P   820       3.614  19.562 -13.230  1.00  0.00           O  
HETATM 4432  H1  T3P   820       3.132  20.072 -12.579  1.00  0.00           H  
HETATM 4433  H2  T3P   820       4.472  19.414 -12.832  1.00  0.00           H  
HETATM 4434  O   T3P   821      35.671  11.149   0.381  1.00  0.00           O  
HETATM 4435  H1  T3P   821      36.466  10.766   0.010  1.00  0.00           H  
HETATM 4436  H2  T3P   821      35.674  12.055   0.070  1.00  0.00           H  
HETATM 4437  O   T3P   822      -2.960  27.694  14.952  1.00  0.00           O  
HETATM 4438  H1  T3P   822      -2.046  27.881  14.735  1.00  0.00           H  
HETATM 4439  H2  T3P   822      -2.966  27.604  15.905  1.00  0.00           H  
HETATM 4440  O   T3P   823       2.592  34.662   5.048  1.00  0.00           O  
HETATM 4441  H1  T3P   823       2.747  35.590   5.220  1.00  0.00           H  
HETATM 4442  H2  T3P   823       2.722  34.568   4.104  1.00  0.00           H  
HETATM 4443  O   T3P   824     -31.878 -13.938  21.739  1.00  0.00           O  
HETATM 4444  H1  T3P   824     -32.204 -13.680  20.877  1.00  0.00           H  
HETATM 4445  H2  T3P   824     -32.585 -13.710  22.342  1.00  0.00           H  
HETATM 4446  O   T3P   825     -35.957  -4.066   9.659  1.00  0.00           O  
HETATM 4447  H1  T3P   825     -36.869  -3.776   9.616  1.00  0.00           H  
HETATM 4448  H2  T3P   825     -36.012  -5.016   9.756  1.00  0.00           H  
HETATM 4449  O   T3P   826     -31.322 -26.490  21.412  1.00  0.00           O  
HETATM 4450  H1  T3P   826     -32.201 -26.195  21.176  1.00  0.00           H  
HETATM 4451  H2  T3P   826     -30.748 -26.069  20.771  1.00  0.00           H  
HETATM 4452  O   T3P   827     -16.136 -12.630  13.898  1.00  0.00           O  
HETATM 4453  H1  T3P   827     -15.711 -12.738  13.047  1.00  0.00           H  
HETATM 4454  H2  T3P   827     -16.826 -11.985  13.742  1.00  0.00           H  
HETATM 4455  O   T3P   828      -8.009 -19.982  -2.282  1.00  0.00           O  
HETATM 4456  H1  T3P   828      -8.962 -19.918  -2.217  1.00  0.00           H  
HETATM 4457  H2  T3P   828      -7.856 -20.491  -3.077  1.00  0.00           H  
HETATM 4458  O   T3P   829      25.172  16.355  -3.845  1.00  0.00           O  
HETATM 4459  H1  T3P   829      24.439  16.846  -4.216  1.00  0.00           H  
HETATM 4460  H2  T3P   829      25.863  16.420  -4.504  1.00  0.00           H  
HETATM 4461  O   T3P   830     -53.145 -35.324  12.964  1.00  0.00           O  
HETATM 4462  H1  T3P   830     -52.885 -36.155  12.566  1.00  0.00           H  
HETATM 4463  H2  T3P   830     -52.417 -35.098  13.544  1.00  0.00           H  
HETATM 4464  O   T3P   831      11.276  -7.184  -3.048  1.00  0.00           O  
HETATM 4465  H1  T3P   831      10.812  -8.021  -3.032  1.00  0.00           H  
HETATM 4466  H2  T3P   831      10.677  -6.585  -3.493  1.00  0.00           H  
HETATM 4467  O   T3P   832      -4.806 -31.004  -5.427  1.00  0.00           O  
HETATM 4468  H1  T3P   832      -4.083 -31.090  -4.806  1.00  0.00           H  
HETATM 4469  H2  T3P   832      -5.246 -30.193  -5.173  1.00  0.00           H  
HETATM 4470  O   T3P   833     -41.482 -23.101   2.493  1.00  0.00           O  
HETATM 4471  H1  T3P   833     -41.243 -23.860   1.962  1.00  0.00           H  
HETATM 4472  H2  T3P   833     -41.350 -23.388   3.396  1.00  0.00           H  
HETATM 4473  O   T3P   834       4.748  24.966   0.230  1.00  0.00           O  
HETATM 4474  H1  T3P   834       4.005  24.552  -0.210  1.00  0.00           H  
HETATM 4475  H2  T3P   834       4.381  25.313   1.044  1.00  0.00           H  
HETATM 4476  O   T3P   835     -45.490 -20.405  18.253  1.00  0.00           O  
HETATM 4477  H1  T3P   835     -44.874 -20.524  18.976  1.00  0.00           H  
HETATM 4478  H2  T3P   835     -45.030 -20.746  17.487  1.00  0.00           H  
HETATM 4479  O   T3P   836      40.195  11.632 -14.841  1.00  0.00           O  
HETATM 4480  H1  T3P   836      40.755  12.082 -15.473  1.00  0.00           H  
HETATM 4481  H2  T3P   836      39.721  10.982 -15.360  1.00  0.00           H  
HETATM 4482  O   T3P   837      16.919   3.373  -1.417  1.00  0.00           O  
HETATM 4483  H1  T3P   837      17.787   3.679  -1.157  1.00  0.00           H  
HETATM 4484  H2  T3P   837      16.530   3.038  -0.609  1.00  0.00           H  
HETATM 4485  O   T3P   838     -42.978 -32.813   8.992  1.00  0.00           O  
HETATM 4486  H1  T3P   838     -42.156 -32.543   9.402  1.00  0.00           H  
HETATM 4487  H2  T3P   838     -42.760 -32.926   8.067  1.00  0.00           H  
HETATM 4488  O   T3P   839      -2.154   0.421 -23.901  1.00  0.00           O  
HETATM 4489  H1  T3P   839      -1.630   0.323 -23.106  1.00  0.00           H  
HETATM 4490  H2  T3P   839      -2.610   1.255 -23.787  1.00  0.00           H  
HETATM 4491  O   T3P   840      50.965  35.132 -17.418  1.00  0.00           O  
HETATM 4492  H1  T3P   840      51.775  34.936 -17.889  1.00  0.00           H  
HETATM 4493  H2  T3P   840      50.269  34.874 -18.022  1.00  0.00           H  
HETATM 4494  O   T3P   841      17.981  -4.907  18.413  1.00  0.00           O  
HETATM 4495  H1  T3P   841      17.788  -5.034  17.484  1.00  0.00           H  
HETATM 4496  H2  T3P   841      18.749  -5.453  18.576  1.00  0.00           H  
HETATM 4497  O   T3P   842      19.531  31.109   5.490  1.00  0.00           O  
HETATM 4498  H1  T3P   842      20.222  30.472   5.311  1.00  0.00           H  
HETATM 4499  H2  T3P   842      18.759  30.577   5.683  1.00  0.00           H  
HETATM 4500  O   T3P   843      33.266  -2.496   5.825  1.00  0.00           O  
HETATM 4501  H1  T3P   843      33.415  -3.133   5.126  1.00  0.00           H  
HETATM 4502  H2  T3P   843      33.814  -2.800   6.548  1.00  0.00           H  
HETATM 4503  O   T3P   844      31.081 -13.653   7.118  1.00  0.00           O  
HETATM 4504  H1  T3P   844      31.404 -13.573   6.220  1.00  0.00           H  
HETATM 4505  H2  T3P   844      30.533 -14.438   7.106  1.00  0.00           H  
HETATM 4506  O   T3P   845     -37.529 -10.368  -6.152  1.00  0.00           O  
HETATM 4507  H1  T3P   845     -38.436 -10.672  -6.138  1.00  0.00           H  
HETATM 4508  H2  T3P   845     -37.128 -10.771  -5.382  1.00  0.00           H  
HETATM 4509  O   T3P   846       8.431 -16.448  17.730  1.00  0.00           O  
HETATM 4510  H1  T3P   846       8.494 -16.889  18.578  1.00  0.00           H  
HETATM 4511  H2  T3P   846       8.847 -17.052  17.114  1.00  0.00           H  
HETATM 4512  O   T3P   847       5.524  20.019 -19.582  1.00  0.00           O  
HETATM 4513  H1  T3P   847       4.863  19.400 -19.892  1.00  0.00           H  
HETATM 4514  H2  T3P   847       5.517  19.921 -18.630  1.00  0.00           H  
HETATM 4515  O   T3P   848     -29.131 -27.401  23.407  1.00  0.00           O  
HETATM 4516  H1  T3P   848     -30.005 -27.152  23.106  1.00  0.00           H  
HETATM 4517  H2  T3P   848     -28.534 -26.896  22.854  1.00  0.00           H  
HETATM 4518  O   T3P   849     -19.769   5.921 -11.775  1.00  0.00           O  
HETATM 4519  H1  T3P   849     -19.195   6.623 -11.467  1.00  0.00           H  
HETATM 4520  H2  T3P   849     -19.364   5.119 -11.445  1.00  0.00           H  
HETATM 4521  O   T3P   850     -19.628   2.993  -2.136  1.00  0.00           O  
HETATM 4522  H1  T3P   850     -19.517   3.870  -2.504  1.00  0.00           H  
HETATM 4523  H2  T3P   850     -19.417   3.094  -1.208  1.00  0.00           H  
HETATM 4524  O   T3P   851     -12.166 -11.099   7.216  1.00  0.00           O  
HETATM 4525  H1  T3P   851     -12.638 -11.822   7.631  1.00  0.00           H  
HETATM 4526  H2  T3P   851     -12.742 -10.810   6.509  1.00  0.00           H  
HETATM 4527  O   T3P   852     -26.408   0.515  -5.837  1.00  0.00           O  
HETATM 4528  H1  T3P   852     -27.117  -0.033  -6.176  1.00  0.00           H  
HETATM 4529  H2  T3P   852     -26.569   0.558  -4.894  1.00  0.00           H  
HETATM 4530  O   T3P   853      -3.649  28.056  -0.772  1.00  0.00           O  
HETATM 4531  H1  T3P   853      -3.711  27.121  -0.576  1.00  0.00           H  
HETATM 4532  H2  T3P   853      -4.549  28.375  -0.704  1.00  0.00           H  
HETATM 4533  O   T3P   854     -11.795  -0.357 -20.127  1.00  0.00           O  
HETATM 4534  H1  T3P   854     -11.866   0.184 -19.341  1.00  0.00           H  
HETATM 4535  H2  T3P   854     -11.413   0.224 -20.785  1.00  0.00           H  
HETATM 4536  O   T3P   855     -35.222 -14.807   7.598  1.00  0.00           O  
HETATM 4537  H1  T3P   855     -35.352 -15.423   8.319  1.00  0.00           H  
HETATM 4538  H2  T3P   855     -34.314 -14.943   7.328  1.00  0.00           H  
HETATM 4539  O   T3P   856     -55.191 -25.637  11.183  1.00  0.00           O  
HETATM 4540  H1  T3P   856     -55.425 -25.219  12.012  1.00  0.00           H  
HETATM 4541  H2  T3P   856     -54.576 -26.328  11.427  1.00  0.00           H  
HETATM 4542  O   T3P   857      33.398  18.371 -15.361  1.00  0.00           O  
HETATM 4543  H1  T3P   857      33.869  18.919 -15.989  1.00  0.00           H  
HETATM 4544  H2  T3P   857      33.451  17.488 -15.726  1.00  0.00           H  
HETATM 4545  O   T3P   858       1.422 -12.351 -24.813  1.00  0.00           O  
HETATM 4546  H1  T3P   858       2.220 -11.902 -25.092  1.00  0.00           H  
HETATM 4547  H2  T3P   858       1.649 -13.281 -24.837  1.00  0.00           H  
HETATM 4548  O   T3P   859      -1.101 -10.442  25.268  1.00  0.00           O  
HETATM 4549  H1  T3P   859      -1.422  -9.805  24.629  1.00  0.00           H  
HETATM 4550  H2  T3P   859      -0.796 -11.179  24.739  1.00  0.00           H  
HETATM 4551  O   T3P   860      -6.957 -22.964 -14.402  1.00  0.00           O  
HETATM 4552  H1  T3P   860      -6.017 -23.073 -14.546  1.00  0.00           H  
HETATM 4553  H2  T3P   860      -7.324 -23.837 -14.541  1.00  0.00           H  
HETATM 4554  O   T3P   861     -27.253 -23.643   8.641  1.00  0.00           O  
HETATM 4555  H1  T3P   861     -28.104 -23.235   8.480  1.00  0.00           H  
HETATM 4556  H2  T3P   861     -27.406 -24.579   8.509  1.00  0.00           H  
HETATM 4557  O   T3P   862      -7.380 -29.720 -15.941  1.00  0.00           O  
HETATM 4558  H1  T3P   862      -6.703 -29.177 -16.344  1.00  0.00           H  
HETATM 4559  H2  T3P   862      -7.424 -30.499 -16.496  1.00  0.00           H  
HETATM 4560  O   T3P   863      -3.007 -24.113  12.956  1.00  0.00           O  
HETATM 4561  H1  T3P   863      -3.145 -23.421  12.309  1.00  0.00           H  
HETATM 4562  H2  T3P   863      -2.829 -24.896  12.436  1.00  0.00           H  
HETATM 4563  O   T3P   864      -9.459 -32.994 -12.402  1.00  0.00           O  
HETATM 4564  H1  T3P   864     -10.059 -32.364 -12.003  1.00  0.00           H  
HETATM 4565  H2  T3P   864     -10.000 -33.480 -13.024  1.00  0.00           H  
HETATM 4566  O   T3P   865      10.167  14.930  15.909  1.00  0.00           O  
HETATM 4567  H1  T3P   865       9.723  15.691  16.280  1.00  0.00           H  
HETATM 4568  H2  T3P   865      10.220  15.116  14.971  1.00  0.00           H  
HETATM 4569  O   T3P   866      12.300   2.990 -32.263  1.00  0.00           O  
HETATM 4570  H1  T3P   866      12.443   2.085 -32.542  1.00  0.00           H  
HETATM 4571  H2  T3P   866      11.649   3.330 -32.877  1.00  0.00           H  
HETATM 4572  O   T3P   867      11.328 -10.514  16.330  1.00  0.00           O  
HETATM 4573  H1  T3P   867      11.624  -9.894  15.664  1.00  0.00           H  
HETATM 4574  H2  T3P   867      11.563 -11.373  15.979  1.00  0.00           H  
HETATM 4575  O   T3P   868      -7.898 -30.236  -2.918  1.00  0.00           O  
HETATM 4576  H1  T3P   868      -8.511 -30.082  -2.199  1.00  0.00           H  
HETATM 4577  H2  T3P   868      -7.185 -29.617  -2.763  1.00  0.00           H  
HETATM 4578  O   T3P   869     -32.653 -26.035  25.426  1.00  0.00           O  
HETATM 4579  H1  T3P   869     -31.807 -26.169  25.853  1.00  0.00           H  
HETATM 4580  H2  T3P   869     -32.929 -26.912  25.160  1.00  0.00           H  
HETATM 4581  O   T3P   870     -24.912 -11.309  -8.802  1.00  0.00           O  
HETATM 4582  H1  T3P   870     -24.199 -10.912  -8.302  1.00  0.00           H  
HETATM 4583  H2  T3P   870     -25.378 -10.567  -9.186  1.00  0.00           H  
HETATM 4584  O   T3P   871     -33.827 -26.512  17.617  1.00  0.00           O  
HETATM 4585  H1  T3P   871     -34.431 -27.142  18.009  1.00  0.00           H  
HETATM 4586  H2  T3P   871     -34.395 -25.856  17.211  1.00  0.00           H  
HETATM 4587  O   T3P   872     -32.488 -20.126  -0.024  1.00  0.00           O  
HETATM 4588  H1  T3P   872     -31.722 -20.596   0.306  1.00  0.00           H  
HETATM 4589  H2  T3P   872     -32.581 -20.422  -0.929  1.00  0.00           H  
HETATM 4590  O   T3P   873     -11.703   5.371 -22.610  1.00  0.00           O  
HETATM 4591  H1  T3P   873     -11.283   5.007 -23.389  1.00  0.00           H  
HETATM 4592  H2  T3P   873     -12.571   4.966 -22.593  1.00  0.00           H  
HETATM 4593  O   T3P   874      25.557  15.911   1.601  1.00  0.00           O  
HETATM 4594  H1  T3P   874      24.690  15.526   1.725  1.00  0.00           H  
HETATM 4595  H2  T3P   874      25.591  16.133   0.671  1.00  0.00           H  
HETATM 4596  O   T3P   875      25.645  29.431  -3.646  1.00  0.00           O  
HETATM 4597  H1  T3P   875      26.540  29.103  -3.560  1.00  0.00           H  
HETATM 4598  H2  T3P   875      25.613  29.815  -4.522  1.00  0.00           H  
HETATM 4599  O   T3P   876     -33.170 -23.624  22.521  1.00  0.00           O  
HETATM 4600  H1  T3P   876     -33.181 -24.333  23.164  1.00  0.00           H  
HETATM 4601  H2  T3P   876     -32.376 -23.778  22.008  1.00  0.00           H  
HETATM 4602  O   T3P   877     -40.544 -24.095  12.931  1.00  0.00           O  
HETATM 4603  H1  T3P   877     -40.430 -23.177  12.683  1.00  0.00           H  
HETATM 4604  H2  T3P   877     -39.921 -24.570  12.381  1.00  0.00           H  
HETATM 4605  O   T3P   878       4.304  30.810   8.740  1.00  0.00           O  
HETATM 4606  H1  T3P   878       4.984  31.421   9.022  1.00  0.00           H  
HETATM 4607  H2  T3P   878       3.487  31.199   9.052  1.00  0.00           H  
HETATM 4608  O   T3P   879     -36.618 -20.800  18.188  1.00  0.00           O  
HETATM 4609  H1  T3P   879     -36.743 -20.404  19.050  1.00  0.00           H  
HETATM 4610  H2  T3P   879     -37.258 -21.512  18.157  1.00  0.00           H  
HETATM 4611  O   T3P   880      26.972  -3.343  11.799  1.00  0.00           O  
HETATM 4612  H1  T3P   880      27.268  -2.615  11.253  1.00  0.00           H  
HETATM 4613  H2  T3P   880      26.521  -2.926  12.533  1.00  0.00           H  
HETATM 4614  O   T3P   881     -26.708  -3.666  -9.617  1.00  0.00           O  
HETATM 4615  H1  T3P   881     -26.722  -3.873  -8.683  1.00  0.00           H  
HETATM 4616  H2  T3P   881     -26.351  -4.452 -10.032  1.00  0.00           H  
HETATM 4617  O   T3P   882     -12.747 -25.626 -11.010  1.00  0.00           O  
HETATM 4618  H1  T3P   882     -13.278 -24.829 -11.006  1.00  0.00           H  
HETATM 4619  H2  T3P   882     -12.025 -25.430 -11.607  1.00  0.00           H  
HETATM 4620  O   T3P   883     -20.214 -38.135  -6.917  1.00  0.00           O  
HETATM 4621  H1  T3P   883     -20.455 -37.244  -7.171  1.00  0.00           H  
HETATM 4622  H2  T3P   883     -19.986 -38.567  -7.740  1.00  0.00           H  
HETATM 4623  O   T3P   884      -2.258  23.506  -4.318  1.00  0.00           O  
HETATM 4624  H1  T3P   884      -1.492  22.942  -4.429  1.00  0.00           H  
HETATM 4625  H2  T3P   884      -1.964  24.370  -4.607  1.00  0.00           H  
HETATM 4626  O   T3P   885      23.549  32.303  -3.039  1.00  0.00           O  
HETATM 4627  H1  T3P   885      22.740  31.807  -3.166  1.00  0.00           H  
HETATM 4628  H2  T3P   885      23.671  32.777  -3.862  1.00  0.00           H  
HETATM 4629  O   T3P   886       0.533  -7.572  29.960  1.00  0.00           O  
HETATM 4630  H1  T3P   886       0.687  -7.721  30.893  1.00  0.00           H  
HETATM 4631  H2  T3P   886      -0.324  -7.966  29.793  1.00  0.00           H  
HETATM 4632  O   T3P   887      29.226  27.291 -18.299  1.00  0.00           O  
HETATM 4633  H1  T3P   887      30.150  27.479 -18.135  1.00  0.00           H  
HETATM 4634  H2  T3P   887      29.081  26.434 -17.899  1.00  0.00           H  
HETATM 4635  O   T3P   888      22.319 -13.709   2.204  1.00  0.00           O  
HETATM 4636  H1  T3P   888      23.132 -13.652   1.703  1.00  0.00           H  
HETATM 4637  H2  T3P   888      22.083 -12.799   2.383  1.00  0.00           H  
HETATM 4638  O   T3P   889      30.930   4.729   3.452  1.00  0.00           O  
HETATM 4639  H1  T3P   889      30.391   4.051   3.043  1.00  0.00           H  
HETATM 4640  H2  T3P   889      31.682   4.256   3.808  1.00  0.00           H  
HETATM 4641  O   T3P   890       8.280  17.611  15.421  1.00  0.00           O  
HETATM 4642  H1  T3P   890       7.659  18.339  15.433  1.00  0.00           H  
HETATM 4643  H2  T3P   890       8.450  17.425  16.344  1.00  0.00           H  
HETATM 4644  O   T3P   891      30.021  -1.994  -1.623  1.00  0.00           O  
HETATM 4645  H1  T3P   891      30.299  -2.563  -2.341  1.00  0.00           H  
HETATM 4646  H2  T3P   891      30.064  -1.110  -1.988  1.00  0.00           H  
HETATM 4647  O   T3P   892     -43.074 -14.796  11.062  1.00  0.00           O  
HETATM 4648  H1  T3P   892     -43.161 -14.623  10.125  1.00  0.00           H  
HETATM 4649  H2  T3P   892     -42.760 -13.971  11.431  1.00  0.00           H  
HETATM 4650  O   T3P   893      -4.654  16.443  -0.251  1.00  0.00           O  
HETATM 4651  H1  T3P   893      -4.001  16.318  -0.939  1.00  0.00           H  
HETATM 4652  H2  T3P   893      -4.617  17.379  -0.053  1.00  0.00           H  
HETATM 4653  O   T3P   894      19.660  -7.843  -3.781  1.00  0.00           O  
HETATM 4654  H1  T3P   894      18.875  -7.886  -4.327  1.00  0.00           H  
HETATM 4655  H2  T3P   894      19.769  -8.734  -3.447  1.00  0.00           H  
HETATM 4656  O   T3P   895     -15.486  -2.230 -19.107  1.00  0.00           O  
HETATM 4657  H1  T3P   895     -15.460  -3.141 -18.813  1.00  0.00           H  
HETATM 4658  H2  T3P   895     -14.780  -2.165 -19.751  1.00  0.00           H  
HETATM 4659  O   T3P   896       5.692  16.893 -19.966  1.00  0.00           O  
HETATM 4660  H1  T3P   896       6.188  17.600 -19.555  1.00  0.00           H  
HETATM 4661  H2  T3P   896       4.809  17.248 -20.071  1.00  0.00           H  
HETATM 4662  O   T3P   897      -5.148  -5.511  34.809  1.00  0.00           O  
HETATM 4663  H1  T3P   897      -5.897  -6.015  34.490  1.00  0.00           H  
HETATM 4664  H2  T3P   897      -4.472  -6.168  34.978  1.00  0.00           H  
HETATM 4665  O   T3P   898     -19.087 -29.954  -0.645  1.00  0.00           O  
HETATM 4666  H1  T3P   898     -18.893 -29.547  -1.489  1.00  0.00           H  
HETATM 4667  H2  T3P   898     -18.632 -30.796  -0.674  1.00  0.00           H  
HETATM 4668  O   T3P   899      49.548  29.952 -10.124  1.00  0.00           O  
HETATM 4669  H1  T3P   899      48.860  29.295 -10.024  1.00  0.00           H  
HETATM 4670  H2  T3P   899      49.257  30.497 -10.855  1.00  0.00           H  
HETATM 4671  O   T3P   900       8.114  -7.612  29.154  1.00  0.00           O  
HETATM 4672  H1  T3P   900       7.772  -7.013  28.491  1.00  0.00           H  
HETATM 4673  H2  T3P   900       8.845  -8.055  28.723  1.00  0.00           H  
HETATM 4674  O   T3P   901       2.843  23.431 -13.962  1.00  0.00           O  
HETATM 4675  H1  T3P   901       2.173  24.040 -13.650  1.00  0.00           H  
HETATM 4676  H2  T3P   901       2.676  23.350 -14.901  1.00  0.00           H  
HETATM 4677  O   T3P   902     -41.318 -18.169   8.489  1.00  0.00           O  
HETATM 4678  H1  T3P   902     -41.726 -17.579   7.855  1.00  0.00           H  
HETATM 4679  H2  T3P   902     -40.494 -17.740   8.719  1.00  0.00           H  
HETATM 4680  O   T3P   903      -7.763 -31.524  -5.251  1.00  0.00           O  
HETATM 4681  H1  T3P   903      -7.703 -31.085  -4.403  1.00  0.00           H  
HETATM 4682  H2  T3P   903      -6.879 -31.850  -5.416  1.00  0.00           H  
HETATM 4683  O   T3P   904     -14.827  16.509  -5.482  1.00  0.00           O  
HETATM 4684  H1  T3P   904     -13.885  16.647  -5.384  1.00  0.00           H  
HETATM 4685  H2  T3P   904     -15.058  15.913  -4.769  1.00  0.00           H  
HETATM 4686  O   T3P   905       1.543   6.818 -28.257  1.00  0.00           O  
HETATM 4687  H1  T3P   905       1.544   7.488 -27.574  1.00  0.00           H  
HETATM 4688  H2  T3P   905       2.467   6.607 -28.388  1.00  0.00           H  
HETATM 4689  O   T3P   906      -5.700  -9.822  32.881  1.00  0.00           O  
HETATM 4690  H1  T3P   906      -5.424 -10.012  31.984  1.00  0.00           H  
HETATM 4691  H2  T3P   906      -6.249 -10.567  33.125  1.00  0.00           H  
HETATM 4692  O   T3P   907      31.286   7.778  -2.216  1.00  0.00           O  
HETATM 4693  H1  T3P   907      31.500   8.707  -2.125  1.00  0.00           H  
HETATM 4694  H2  T3P   907      31.029   7.504  -1.335  1.00  0.00           H  
HETATM 4695  O   T3P   908      -6.995 -38.938  -6.137  1.00  0.00           O  
HETATM 4696  H1  T3P   908      -6.593 -39.326  -5.360  1.00  0.00           H  
HETATM 4697  H2  T3P   908      -6.268 -38.811  -6.746  1.00  0.00           H  
HETATM 4698  O   T3P   909      -5.287  19.170  -0.330  1.00  0.00           O  
HETATM 4699  H1  T3P   909      -5.661  19.379  -1.186  1.00  0.00           H  
HETATM 4700  H2  T3P   909      -5.295  20.001   0.145  1.00  0.00           H  
HETATM 4701  O   T3P   910     -10.294  -6.587  27.136  1.00  0.00           O  
HETATM 4702  H1  T3P   910     -10.589  -6.698  26.232  1.00  0.00           H  
HETATM 4703  H2  T3P   910      -9.935  -7.441  27.377  1.00  0.00           H  
HETATM 4704  O   T3P   911     -25.431 -15.269  10.822  1.00  0.00           O  
HETATM 4705  H1  T3P   911     -25.886 -14.850  11.552  1.00  0.00           H  
HETATM 4706  H2  T3P   911     -25.814 -16.145  10.771  1.00  0.00           H  
HETATM 4707  O   T3P   912       1.729 -13.864 -27.829  1.00  0.00           O  
HETATM 4708  H1  T3P   912       1.170 -13.088 -27.874  1.00  0.00           H  
HETATM 4709  H2  T3P   912       1.543 -14.342 -28.637  1.00  0.00           H  
HETATM 4710  O   T3P   913     -33.667 -10.580   6.073  1.00  0.00           O  
HETATM 4711  H1  T3P   913     -34.483 -10.859   5.658  1.00  0.00           H  
HETATM 4712  H2  T3P   913     -33.821  -9.667   6.316  1.00  0.00           H  
HETATM 4713  O   T3P   914       9.767  15.062 -12.256  1.00  0.00           O  
HETATM 4714  H1  T3P   914       9.363  15.857 -12.604  1.00  0.00           H  
HETATM 4715  H2  T3P   914       9.628  14.405 -12.938  1.00  0.00           H  
HETATM 4716  O   T3P   915      29.275  21.785 -13.397  1.00  0.00           O  
HETATM 4717  H1  T3P   915      28.880  21.444 -12.594  1.00  0.00           H  
HETATM 4718  H2  T3P   915      29.987  21.175 -13.592  1.00  0.00           H  
HETATM 4719  O   T3P   916      -7.932   6.305 -17.222  1.00  0.00           O  
HETATM 4720  H1  T3P   916      -8.718   5.793 -17.412  1.00  0.00           H  
HETATM 4721  H2  T3P   916      -8.035   6.575 -16.310  1.00  0.00           H  
HETATM 4722  O   T3P   917      -4.889   8.249 -30.367  1.00  0.00           O  
HETATM 4723  H1  T3P   917      -4.830   8.850 -31.111  1.00  0.00           H  
HETATM 4724  H2  T3P   917      -3.987   8.159 -30.060  1.00  0.00           H  
HETATM 4725  O   T3P   918       9.909 -10.847 -14.744  1.00  0.00           O  
HETATM 4726  H1  T3P   918      10.531 -10.397 -15.315  1.00  0.00           H  
HETATM 4727  H2  T3P   918       9.110 -10.916 -15.267  1.00  0.00           H  
HETATM 4728  O   T3P   919      -5.005  12.309  15.255  1.00  0.00           O  
HETATM 4729  H1  T3P   919      -5.907  12.630  15.248  1.00  0.00           H  
HETATM 4730  H2  T3P   919      -4.834  12.056  14.348  1.00  0.00           H  
HETATM 4731  O   T3P   920      29.693   2.478   2.505  1.00  0.00           O  
HETATM 4732  H1  T3P   920      29.531   2.147   3.389  1.00  0.00           H  
HETATM 4733  H2  T3P   920      29.610   1.708   1.942  1.00  0.00           H  
HETATM 4734  O   T3P   921       8.113   7.982 -32.908  1.00  0.00           O  
HETATM 4735  H1  T3P   921       7.942   7.581 -33.760  1.00  0.00           H  
HETATM 4736  H2  T3P   921       8.405   7.256 -32.355  1.00  0.00           H  
HETATM 4737  O   T3P   922     -42.861 -35.880  14.324  1.00  0.00           O  
HETATM 4738  H1  T3P   922     -43.391 -36.535  14.779  1.00  0.00           H  
HETATM 4739  H2  T3P   922     -42.919 -36.124  13.400  1.00  0.00           H  
HETATM 4740  O   T3P   923      22.449  -4.534  17.454  1.00  0.00           O  
HETATM 4741  H1  T3P   923      22.161  -5.134  18.142  1.00  0.00           H  
HETATM 4742  H2  T3P   923      22.167  -4.949  16.639  1.00  0.00           H  
HETATM 4743  O   T3P   924     -31.202  -9.011  15.475  1.00  0.00           O  
HETATM 4744  H1  T3P   924     -31.869  -8.426  15.836  1.00  0.00           H  
HETATM 4745  H2  T3P   924     -31.607  -9.878  15.496  1.00  0.00           H  
HETATM 4746  O   T3P   925      29.923  12.634  -9.864  1.00  0.00           O  
HETATM 4747  H1  T3P   925      30.359  13.258 -10.445  1.00  0.00           H  
HETATM 4748  H2  T3P   925      29.815  11.846 -10.397  1.00  0.00           H  
HETATM 4749  O   T3P   926      -1.962  14.565 -20.467  1.00  0.00           O  
HETATM 4750  H1  T3P   926      -2.658  14.177 -19.936  1.00  0.00           H  
HETATM 4751  H2  T3P   926      -1.940  15.484 -20.199  1.00  0.00           H  
HETATM 4752  O   T3P   927      -5.253  -0.803  33.330  1.00  0.00           O  
HETATM 4753  H1  T3P   927      -4.908  -0.223  34.009  1.00  0.00           H  
HETATM 4754  H2  T3P   927      -4.869  -1.658  33.527  1.00  0.00           H  
HETATM 4755  O   T3P   928      16.337   5.060 -16.415  1.00  0.00           O  
HETATM 4756  H1  T3P   928      17.199   5.466 -16.327  1.00  0.00           H  
HETATM 4757  H2  T3P   928      15.987   5.415 -17.232  1.00  0.00           H  
HETATM 4758  O   T3P   929      12.395   5.493  -9.713  1.00  0.00           O  
HETATM 4759  H1  T3P   929      12.945   5.583 -10.492  1.00  0.00           H  
HETATM 4760  H2  T3P   929      12.254   4.550  -9.626  1.00  0.00           H  
HETATM 4761  O   T3P   930      21.229 -13.932  -5.524  1.00  0.00           O  
HETATM 4762  H1  T3P   930      21.850 -14.390  -6.090  1.00  0.00           H  
HETATM 4763  H2  T3P   930      21.251 -14.418  -4.700  1.00  0.00           H  
HETATM 4764  O   T3P   931     -15.112  -5.677  24.838  1.00  0.00           O  
HETATM 4765  H1  T3P   931     -14.945  -4.879  25.341  1.00  0.00           H  
HETATM 4766  H2  T3P   931     -15.503  -5.369  24.021  1.00  0.00           H  
HETATM 4767  O   T3P   932     -36.780 -10.539  17.666  1.00  0.00           O  
HETATM 4768  H1  T3P   932     -36.045  -9.935  17.773  1.00  0.00           H  
HETATM 4769  H2  T3P   932     -36.867 -10.965  18.519  1.00  0.00           H  
HETATM 4770  O   T3P   933      19.804   2.147   8.457  1.00  0.00           O  
HETATM 4771  H1  T3P   933      20.759   2.085   8.417  1.00  0.00           H  
HETATM 4772  H2  T3P   933      19.631   2.665   9.243  1.00  0.00           H  
HETATM 4773  O   T3P   934      45.100  21.295  -2.792  1.00  0.00           O  
HETATM 4774  H1  T3P   934      45.102  20.356  -2.978  1.00  0.00           H  
HETATM 4775  H2  T3P   934      44.223  21.471  -2.451  1.00  0.00           H  
HETATM 4776  O   T3P   935       0.291   6.311  17.616  1.00  0.00           O  
HETATM 4777  H1  T3P   935       1.198   6.605  17.700  1.00  0.00           H  
HETATM 4778  H2  T3P   935      -0.154   7.029  17.165  1.00  0.00           H  
HETATM 4779  O   T3P   936      -9.853  -0.448  13.203  1.00  0.00           O  
HETATM 4780  H1  T3P   936      -8.960  -0.260  13.489  1.00  0.00           H  
HETATM 4781  H2  T3P   936     -10.356   0.325  13.461  1.00  0.00           H  
HETATM 4782  O   T3P   937      36.255  18.205  -2.115  1.00  0.00           O  
HETATM 4783  H1  T3P   937      35.662  18.249  -2.864  1.00  0.00           H  
HETATM 4784  H2  T3P   937      37.129  18.301  -2.494  1.00  0.00           H  
HETATM 4785  O   T3P   938     -19.209  12.106  -9.486  1.00  0.00           O  
HETATM 4786  H1  T3P   938     -18.452  12.690  -9.431  1.00  0.00           H  
HETATM 4787  H2  T3P   938     -19.821  12.446  -8.834  1.00  0.00           H  
HETATM 4788  O   T3P   939      16.503   8.734 -14.843  1.00  0.00           O  
HETATM 4789  H1  T3P   939      16.414   9.602 -15.236  1.00  0.00           H  
HETATM 4790  H2  T3P   939      17.427   8.513 -14.956  1.00  0.00           H  
HETATM 4791  O   T3P   940      31.442 -13.526   3.991  1.00  0.00           O  
HETATM 4792  H1  T3P   940      31.077 -12.645   3.911  1.00  0.00           H  
HETATM 4793  H2  T3P   940      32.360 -13.430   3.736  1.00  0.00           H  
HETATM 4794  O   T3P   941      13.939   6.593   0.085  1.00  0.00           O  
HETATM 4795  H1  T3P   941      13.671   7.460   0.390  1.00  0.00           H  
HETATM 4796  H2  T3P   941      13.955   6.056   0.877  1.00  0.00           H  
HETATM 4797  O   T3P   942      22.938  21.865   2.047  1.00  0.00           O  
HETATM 4798  H1  T3P   942      22.776  22.713   2.460  1.00  0.00           H  
HETATM 4799  H2  T3P   942      22.676  21.222   2.706  1.00  0.00           H  
HETATM 4800  O   T3P   943     -40.256  -3.204  -3.458  1.00  0.00           O  
HETATM 4801  H1  T3P   943     -40.105  -3.736  -2.678  1.00  0.00           H  
HETATM 4802  H2  T3P   943     -39.593  -3.498  -4.082  1.00  0.00           H  
HETATM 4803  O   T3P   944      26.419   6.575   6.847  1.00  0.00           O  
HETATM 4804  H1  T3P   944      27.046   6.219   7.477  1.00  0.00           H  
HETATM 4805  H2  T3P   944      26.549   7.522   6.889  1.00  0.00           H  
HETATM 4806  O   T3P   945     -31.354  14.512  -2.008  1.00  0.00           O  
HETATM 4807  H1  T3P   945     -31.603  13.789  -1.432  1.00  0.00           H  
HETATM 4808  H2  T3P   945     -31.744  15.286  -1.603  1.00  0.00           H  
HETATM 4809  O   T3P   946     -11.630   9.475 -13.520  1.00  0.00           O  
HETATM 4810  H1  T3P   946     -12.520   9.810 -13.413  1.00  0.00           H  
HETATM 4811  H2  T3P   946     -11.467   9.523 -14.462  1.00  0.00           H  
HETATM 4812  O   T3P   947     -52.932 -31.608  19.083  1.00  0.00           O  
HETATM 4813  H1  T3P   947     -52.838 -30.758  18.651  1.00  0.00           H  
HETATM 4814  H2  T3P   947     -53.365 -32.161  18.432  1.00  0.00           H  
HETATM 4815  O   T3P   948      20.370  15.384  10.350  1.00  0.00           O  
HETATM 4816  H1  T3P   948      20.867  14.916  11.021  1.00  0.00           H  
HETATM 4817  H2  T3P   948      21.037  15.738   9.762  1.00  0.00           H  
HETATM 4818  O   T3P   949      26.100  33.062   0.420  1.00  0.00           O  
HETATM 4819  H1  T3P   949      26.244  32.464  -0.314  1.00  0.00           H  
HETATM 4820  H2  T3P   949      25.240  33.446   0.250  1.00  0.00           H  
HETATM 4821  O   T3P   950      34.423 -11.621  10.354  1.00  0.00           O  
HETATM 4822  H1  T3P   950      33.592 -11.148  10.405  1.00  0.00           H  
HETATM 4823  H2  T3P   950      34.229 -12.487  10.714  1.00  0.00           H  
HETATM 4824  O   T3P   951      -7.997  28.354   5.198  1.00  0.00           O  
HETATM 4825  H1  T3P   951      -7.676  29.253   5.133  1.00  0.00           H  
HETATM 4826  H2  T3P   951      -7.220  27.811   5.065  1.00  0.00           H  
HETATM 4827  O   T3P   952     -17.687 -21.414  22.192  1.00  0.00           O  
HETATM 4828  H1  T3P   952     -17.220 -21.349  21.359  1.00  0.00           H  
HETATM 4829  H2  T3P   952     -17.857 -22.349  22.300  1.00  0.00           H  
HETATM 4830  O   T3P   953     -24.870 -17.511  18.544  1.00  0.00           O  
HETATM 4831  H1  T3P   953     -23.934 -17.683  18.437  1.00  0.00           H  
HETATM 4832  H2  T3P   953     -24.984 -16.610  18.241  1.00  0.00           H  
HETATM 4833  O   T3P   954      -6.222 -21.843   0.252  1.00  0.00           O  
HETATM 4834  H1  T3P   954      -6.074 -21.984  -0.683  1.00  0.00           H  
HETATM 4835  H2  T3P   954      -6.608 -22.663   0.561  1.00  0.00           H  
HETATM 4836  O   T3P   955     -17.446 -18.863   7.119  1.00  0.00           O  
HETATM 4837  H1  T3P   955     -18.383 -19.060   7.116  1.00  0.00           H  
HETATM 4838  H2  T3P   955     -17.395 -17.934   6.894  1.00  0.00           H  
HETATM 4839  O   T3P   956      -0.607 -21.235  -3.084  1.00  0.00           O  
HETATM 4840  H1  T3P   956      -1.212 -20.980  -3.780  1.00  0.00           H  
HETATM 4841  H2  T3P   956      -0.170 -20.420  -2.836  1.00  0.00           H  
HETATM 4842  O   T3P   957     -25.759 -31.862  -5.265  1.00  0.00           O  
HETATM 4843  H1  T3P   957     -25.641 -30.915  -5.189  1.00  0.00           H  
HETATM 4844  H2  T3P   957     -26.151 -31.986  -6.130  1.00  0.00           H  
HETATM 4845  O   T3P   958     -22.052  -5.514  -0.101  1.00  0.00           O  
HETATM 4846  H1  T3P   958     -22.580  -6.301   0.037  1.00  0.00           H  
HETATM 4847  H2  T3P   958     -22.397  -5.132  -0.908  1.00  0.00           H  
HETATM 4848  O   T3P   959      -4.506  16.269 -18.504  1.00  0.00           O  
HETATM 4849  H1  T3P   959      -5.403  16.488 -18.759  1.00  0.00           H  
HETATM 4850  H2  T3P   959      -4.552  15.352 -18.232  1.00  0.00           H  
HETATM 4851  O   T3P   960     -31.232  -0.271  -4.408  1.00  0.00           O  
HETATM 4852  H1  T3P   960     -31.554  -0.910  -5.044  1.00  0.00           H  
HETATM 4853  H2  T3P   960     -31.962   0.336  -4.287  1.00  0.00           H  
HETATM 4854  O   T3P   961      20.142   5.923 -26.067  1.00  0.00           O  
HETATM 4855  H1  T3P   961      20.038   5.583 -25.179  1.00  0.00           H  
HETATM 4856  H2  T3P   961      20.023   5.160 -26.633  1.00  0.00           H  
HETATM 4857  O   T3P   962       9.056  -2.316  27.539  1.00  0.00           O  
HETATM 4858  H1  T3P   962       8.248  -2.446  28.034  1.00  0.00           H  
HETATM 4859  H2  T3P   962       9.608  -3.060  27.781  1.00  0.00           H  
HETATM 4860  O   T3P   963       2.640 -10.271  19.045  1.00  0.00           O  
HETATM 4861  H1  T3P   963       2.922  -9.910  19.885  1.00  0.00           H  
HETATM 4862  H2  T3P   963       2.891 -11.194  19.084  1.00  0.00           H  
HETATM 4863  O   T3P   964       8.351  16.787 -16.869  1.00  0.00           O  
HETATM 4864  H1  T3P   964       8.287  15.919 -17.265  1.00  0.00           H  
HETATM 4865  H2  T3P   964       9.292  16.946 -16.789  1.00  0.00           H  
HETATM 4866  O   T3P   965      29.143  19.973   5.788  1.00  0.00           O  
HETATM 4867  H1  T3P   965      29.762  20.474   5.256  1.00  0.00           H  
HETATM 4868  H2  T3P   965      28.689  20.633   6.312  1.00  0.00           H  
HETATM 4869  O   T3P   966       6.383  -0.061   6.970  1.00  0.00           O  
HETATM 4870  H1  T3P   966       6.008   0.507   7.643  1.00  0.00           H  
HETATM 4871  H2  T3P   966       6.378   0.472   6.175  1.00  0.00           H
[truncated: 1,532,771 more chars]
