# Supplementary material for: An adaptive peptide-binding site in ubiquitin receptor hRpn13 revealed by structural studies
Source: Nat Commun. 2025 Jul 1;16:5669. doi: 10.1038/s41467-025-60843-w (PMC12218921; doi:10.1038/s41467-025-60843-w)
Supplement: Supplementary file 12 — Supplementary Data 10 [file 41467_2025_60843_MOESM12_ESM.zip › Pru-B_Extension_1/Input_Files/desmond_md_job_PruB_Monomer_extended_100ns_1.cms]

{ 
 s_m_m2io_version
 :::
 2.0.0 
} 

f_m_ct { 
 s_m_title
 s_m_entry_id
 s_m_entry_name
 s_m_original_cms_file
 s_pdb_PDB_format_version
 s_m_Source_Path
 s_m_Source_File
 i_m_Source_File_Index
 r_pdb_PDB_CRYST1_a
 r_pdb_PDB_CRYST1_b
 r_pdb_PDB_CRYST1_c
 r_pdb_PDB_CRYST1_alpha
 r_pdb_PDB_CRYST1_beta
 r_pdb_PDB_CRYST1_gamma
 s_pdb_PDB_CRYST1_Space_Group
 i_pdb_PDB_CRYST1_z
 b_ppw_prepared
 s_ppw_prepared_with_version
 b_ppw_created_disulfur
 b_ppw_converted_selenomethionines
 b_ppw_added_terminal_oxygens
 r_ppw_preprocess_pH
 s_ff_OPLSVersion
 r_i_target_temperature
 s_m_job_name
 r_i_Potential_Energy-S-OPLS
 r_i_RMS_Derivative-S-OPLS
 r_i_Max_Derivative-S-OPLS
 r_i_Stretch_Energy-S-OPLS
 r_i_Bend_Energy-S-OPLS
 r_i_LJ-14_Energy-S-OPLS
 r_i_El-14_Energy-S-OPLS
 r_i_Van_der_Waals_Energy-S-OPLS
 r_i_Electrostatic_Energy-S-OPLS
 r_i_Dihedral_Energy-S-OPLS
 b_ffio_use_custom_oplsdir
 r_chorus_box_ax
 r_chorus_box_ay
 r_chorus_box_az
 r_chorus_box_bx
 r_chorus_box_by
 r_chorus_box_bz
 r_chorus_box_cx
 r_chorus_box_cy
 r_chorus_box_cz
 s_ffio_ct_type
 i_chorus_frame
 s_m_subgroup_title
 s_m_subgroupid
 b_m_subgroup_collapsed
 i_m_ct_format
 :::
 Pru_N_term_Monomer_1_ENT 
  11 
  Pru_N_term_Trimer.1 
  desmond_md_job_Monomer_ENT_ChainB_1_ENT_1-out.cms 
  3.0 
  /data/hassanba/Cyclic_Peptide/extended_trajectory.prj/jobs/desmond_md_job_Monomer_ENT_ChainB_1_ENT_1 
  desmond_md_job_Monomer_ENT_ChainB_1_ENT_1-out.cms 
  1
  65.3393096923828
  65.3393035745845
  65.3393030353027
  59.9999976621106
  59.9999966296788
  59.9999969027043
  "P 1" 
  1
  1
  2022-4 
  1
  1
  1
  7.4
  OPLS4 
  298
  proteinprep_Rpn13_pru_ENT_Trimer_updated_w_water_1 
  -16416.0787883502
  0.0678815805231474
  2.02370383540197
  16.1092100646948
  284.763799658439
  600.619816188265
  -426.784600340445
  -657.768472614591
  -16452.4510342778
  219.432492971252
  0
  -51.5788955688477
  -32.6308784484863
  -23.3252830505371
  -21.2844066619873
  -53.6564102172852
  30.6135272979736
  -56.7611618041992
  1.18551921844482
  32.3417625427246
  full_system 
  1001
  "MD: desmond_rebuildsystem_PruB_mononer" 
  "MD: desmond_rebuildsystem_PruB_mononer" 
  0
  2
 m_atom[19704] { 
  # First column is atom index #
  i_m_mmod_type
  r_m_x_coord
  r_m_y_coord
  r_m_z_coord
  i_m_residue_number
  s_m_insertion_code
  s_m_mmod_res
  s_m_chain_name
  i_m_color
  r_m_charge1
  r_m_charge2
  s_m_pdb_residue_name
  s_m_pdb_atom_name
  s_m_grow_name
  i_m_atomic_number
  i_m_formal_charge
  i_m_visibility
  s_m_color_rgb
  s_m_atom_name
  i_m_secondary_structure
  i_m_ribbon_style
  i_m_ribbon_color
  s_m_label_format
  i_m_label_color
  s_m_label_user_text
  s_m_ribbon_color_rgb
  r_ffio_x_vel
  r_ffio_y_vel
  r_ffio_z_vel
  i_des_fullsystem_id
  i_des_scratch_atom_num
  i_des_scratch_entry_num
  i_i_constraint
  i_i_internal_atom_index
  i_m_Hcount
  i_m_original_index
  i_pa_atomindex
  r_m_pdb_occupancy
  r_m_pdb_tfactor
  i_abo_original_index
  i_m_ribbon_transparency
  i_pdb_PDB_serial
  i_ppw_original_index
  s_pdb_segment_id
  s_ppw_CCD_assignment_status
  r_pa_state_gap
  s_pa_state
  :::
  1 3 0.383004 -14.680376 -9.452596 20 " " X "B" 2 -0.18000 -0.18000 "ACE " " CH3" "  n1" 6 0 1 A0A0A0  "C1849"  -1 0 1 ""  1 ""  <> 0 0 0 1 1 1 0 1851 3 1 1849 <> <> <> <> <> <> <> <> <> <>
  2 2 1.096402 -15.262287 -8.256571 20 " " X "B" 2 0.50000 0.50000 "ACE " " C  " "  c1" 6 0 1 A0A0A0  "C1850"  -1 0 1 ""  1 ""  <> 0 0 0 2 2 1 0 1852 0 2 1850 <> <> <> <> <> <> <> <> <> <>
  3 15 0.650529 -15.978296 -7.381311 20 " " X "B" 70 -0.50000 -0.50000 "ACE " " O  " "    " 8 0 1 FF2F2F  "O1851"  -1 0 1 ""  1 ""  <> 0 0 0 3 3 1 0 1853 0 3 1851 <> <> <> <> <> <> <> <> <> <>
  4 41 0.861642 -15.016346 -10.372450 20 " " X "B" 21 0.06000 0.06000 "ACE " "1H  " "  n2" 1 0 0 FFFFFF  "H1852"  -1 0 1 ""  1 ""  <> 0 0 0 4 4 1 0 1854 0 4 1852 <> <> <> <> <> <> <> <> <> <>
  5 41 -0.659392 -14.953449 -9.616727 20 " " X "B" 21 0.06000 0.06000 "ACE " "2H  " "    " 1 0 0 FFFFFF  "H1853"  -1 0 1 ""  1 ""  <> 0 0 0 5 5 1 0 1855 0 5 1853 <> <> <> <> <> <> <> <> <> <>
  6 41 0.442670 -13.593776 -9.390604 20 " " X "B" 21 0.06000 0.06000 "ACE " "3H  " "    " 1 0 0 FFFFFF  "H1854"  -1 0 1 ""  1 ""  <> 0 0 0 6 6 1 0 1856 0 6 1854 <> <> <> <> <> <> <> <> <> <>
  7 25 2.370092 -14.865011 -8.146855 21 " " K "B" 38 -0.50000 -0.50000 "LYS " " N  " "    " 7 0 0 2E2EFF  "N1038"  0 1 9 ""  1 ""  <> 0 0 0 7 7 1 0 1857 1 7 1855 1 50.58 1030 0 1038 1030 D000  "CCD mismatch"  <> <>
  8 3 3.312551 -15.181320 -7.039764 21 " " K "B" 24 0.14000 0.14000 "LYS " " CA " "    " 6 0 0 808080  "C1039"  0 1 -70 ""  1 ""  FF2E2E  0 0 0 8 8 1 0 1858 1 8 1856 1 34.33 1031 0 1039 1031 D000  "CCD mismatch"  <> <>
  9 2 3.353689 -13.883207 -6.290493 21 " " K "B" 24 0.50000 0.50000 "LYS " " C  " "    " 6 0 0 808080  "C1040"  0 1 9 ""  1 ""  <> 0 0 0 9 9 1 0 1859 0 9 1857 1 34.38 1032 0 1040 1032 D000  "CCD mismatch"  <> <>
  10 15 3.711309 -12.776199 -6.755817 21 " " K "B" 70 -0.50000 -0.50000 "LYS " " O  " "    " 8 0 0 FF2E2E  "O1041"  0 1 9 ""  1 ""  <> 0 0 0 10 10 1 0 1860 0 10 1858 1 25.1 1033 0 1041 1033 D000  "CCD mismatch"  <> <>
  11 3 4.722135 -15.545614 -7.646594 21 " " K "B" 24 -0.12000 -0.12000 "LYS " " CB " "    " 6 0 0 808080  "C1042"  0 1 9 ""  1 ""  <> 0 0 0 11 11 1 0 1861 2 11 1859 1 32.74 1034 0 1042 1034 D000  "CCD mismatch"  <> <>
  12 3 4.663011 -16.862199 -8.432178 21 " " K "B" 24 -0.12000 -0.12000 "LYS " " CG " "    " 6 0 0 808080  "C1043"  0 1 9 ""  1 ""  <> 0 0 0 12 12 1 0 1862 2 12 1860 1 41.67 1035 0 1043 1035 D000  "CCD mismatch"  <> <>
  13 3 5.904138 -17.032575 -9.289020 21 " " K "B" 24 -0.12000 -0.12000 "LYS " " CD " "    " 6 0 0 808080  "C1044"  0 1 9 ""  1 ""  <> 0 0 0 13 13 1 0 1863 2 13 1861 1 46.26 1036 0 1044 1036 D000  "CCD mismatch"  <> <>
  14 3 6.018857 -18.255487 -10.209552 21 " " K "B" 24 0.19000 0.19000 "LYS " " CE " "    " 6 0 0 808080  "C1045"  0 1 9 ""  1 ""  <> 0 0 0 14 14 1 0 1864 2 14 1862 1 39.34 1037 0 1045 1037 D000  "CCD mismatch"  <> <>
  15 32 4.920461 -18.511760 -11.092298 21 " " K "B" 38 -0.30000 -0.30000 "LYS " " NZ " "    " 7 1 0 2E2EFF  "N1046"  0 1 9 "%UT"  13 ""  <> 0 0 0 15 15 1 0 1865 3 15 1863 1 53.68 1038 0 1046 1038 D000  "CCD mismatch"  <> <>
  16 43 2.773519 -14.219179 -8.810368 21 " " K "B" 21 0.30000 0.30000 "LYS " " H2 " "    " 1 0 0 FFFFFF  "H1864"  -1 0 1 ""  1 ""  <> 0 0 0 16 16 1 0 1866 0 16 1864 <> 50.58 <> <> <> 4170 <> <> <> <>
  17 41 2.945016 -16.068039 -6.523286 21 " " K "B" 21 0.06000 0.06000 "LYS " " HA " "    " 1 0 0 FFFFFF  "H1865"  -1 0 1 ""  1 ""  <> 0 0 0 17 17 1 0 1867 0 17 1865 <> 34.33 <> <> <> 4172 <> <> <> <>
  18 41 5.283948 -15.742853 -6.733597 21 " " K "B" 21 0.06000 0.06000 "LYS " " HB3" "    " 1 0 0 FFFFFF  "H1866"  -1 0 1 ""  1 ""  <> 0 0 0 18 18 1 0 1868 0 18 1866 <> 32.74 <> <> <> 4173 <> <> <> <>
  19 41 5.225965 -14.739280 -8.179589 21 " " K "B" 21 0.06000 0.06000 "LYS " " HB2" "    " 1 0 0 FFFFFF  "H1867"  -1 0 1 ""  1 ""  <> 0 0 0 19 19 1 0 1869 0 19 1867 <> 32.74 <> <> <> 4174 <> <> <> <>
  20 41 3.818979 -16.691698 -9.100486 21 " " K "B" 21 0.06000 0.06000 "LYS " " HG3" "    " 1 0 0 FFFFFF  "H1868"  -1 0 1 ""  1 ""  <> 0 0 0 20 20 1 0 1870 0 20 1868 <> 41.67 <> <> <> 4175 <> <> <> <>
  21 41 4.486486 -17.777742 -7.867625 21 " " K "B" 21 0.06000 0.06000 "LYS " " HG2" "    " 1 0 0 FFFFFF  "H1869"  -1 0 1 ""  1 ""  <> 0 0 0 21 21 1 0 1871 0 21 1869 <> 41.67 <> <> <> 4176 <> <> <> <>
  22 41 6.729295 -17.114017 -8.581500 21 " " K "B" 21 0.06000 0.06000 "LYS " " HD3" "    " 1 0 0 FFFFFF  "H1870"  -1 0 1 ""  1 ""  <> 0 0 0 22 22 1 0 1872 0 22 1870 <> 46.26 <> <> <> 4177 <> <> <> <>
  23 41 6.048307 -16.077188 -9.793553 21 " " K "B" 21 0.06000 0.06000 "LYS " " HD2" "    " 1 0 0 FFFFFF  "H1871"  -1 0 1 ""  1 ""  <> 0 0 0 23 23 1 0 1873 0 23 1871 <> 46.26 <> <> <> 4178 <> <> <> <>
  24 41 6.201246 -19.150043 -9.614064 21 " " K "B" 21 0.06000 0.06000 "LYS " " HE3" "    " 1 0 0 FFFFFF  "H1872"  -1 0 1 ""  1 ""  <> 0 0 0 24 24 1 0 1874 0 24 1872 <> 39.34 <> <> <> 4179 <> <> <> <>
  25 41 6.888456 -18.165117 -10.860500 21 " " K "B" 21 0.06000 0.06000 "LYS " " HE2" "    " 1 0 0 FFFFFF  "H1873"  -1 0 1 ""  1 ""  <> 0 0 0 25 25 1 0 1875 0 25 1873 <> 39.34 <> <> <> 4180 <> <> <> <>
  26 44 4.595994 -17.663404 -11.534014 21 " " K "B" 21 0.33000 0.33000 "LYS " " HZ1" "    " 1 0 0 FFFFFF  "H1874"  -1 0 1 ""  1 ""  <> 0 0 0 26 26 1 0 1876 0 26 1874 <> 53.68 <> <> <> 4181 <> <> <> <>
  27 44 5.283185 -19.149759 -11.786194 21 " " K "B" 21 0.33000 0.33000 "LYS " " HZ2" "    " 1 0 0 FFFFFF  "H1875"  -1 0 1 ""  1 ""  <> 0 0 0 27 27 1 0 1877 0 27 1875 <> 53.68 <> <> <> 4182 <> <> <> <>
  28 44 4.120160 -18.893051 -10.608323 21 " " K "B" 21 0.33000 0.33000 "LYS " " HZ3" "    " 1 0 0 FFFFFF  "H1876"  -1 0 1 ""  1 ""  <> 0 0 0 28 28 1 0 1878 0 28 1876 <> 53.68 <> <> <> 4183 <> <> <> <>
  29 25 2.995630 -14.078416 -5.069258 22 " " Y "B" 38 -0.50000 -0.50000 "TYR " " N  " "    " 7 0 0 2E2EFF  "N1047"  2 1 9 ""  1 ""  <> 0 0 0 29 29 1 0 1879 1 29 1877 1 26.63 1039 0 1047 1039 D000  "CCD mismatch"  <> <>
  30 3 2.759279 -13.088817 -4.043118 22 " " Y "B" 24 0.14000 0.14000 "TYR " " CA " "    " 6 0 0 808080  "C1048"  2 1 -70 ""  1 ""  FF2E2E  0 0 0 30 30 1 0 1880 1 30 1878 1 22.8 1040 0 1048 1040 D000  "CCD mismatch"  <> <>
  31 2 4.135804 -12.679746 -3.530163 22 " " Y "B" 24 0.50000 0.50000 "TYR " " C  " "    " 6 0 0 808080  "C1049"  2 1 9 ""  1 ""  <> 0 0 0 31 31 1 0 1881 0 31 1879 1 21.58 1041 0 1049 1041 D000  "CCD mismatch"  <> <>
  32 15 4.757257 -13.421869 -2.781968 22 " " Y "B" 70 -0.50000 -0.50000 "TYR " " O  " "    " 8 0 0 FF2E2E  "O1050"  2 1 9 ""  1 ""  <> 0 0 0 32 32 1 0 1882 0 32 1880 1 23.57 1042 0 1050 1042 D000  "CCD mismatch"  <> <>
  33 3 1.693494 -13.526777 -2.892642 22 " " Y "B" 24 -0.00500 -0.00500 "TYR " " CB " "    " 6 0 0 808080  "C1051"  2 1 9 ""  1 ""  <> 0 0 0 33 33 1 0 1883 2 33 1881 1 24.66 1043 0 1051 1043 D000  "CCD mismatch"  <> <>
  34 2 0.292547 -13.900671 -3.324379 22 " " Y "B" 24 -0.11500 -0.11500 "TYR " " CG " "    " 6 0 0 808080  "C1052"  2 1 9 ""  1 ""  <> 0 0 0 34 34 1 0 1884 0 34 1882 1 36.06 1044 0 1052 1044 D000  "CCD mismatch"  <> <>
  35 2 -0.222476 -13.888372 -4.697478 22 " " Y "B" 24 -0.11500 -0.11500 "TYR " " CD1" "    " 6 0 0 808080  "C1053"  2 1 9 ""  1 ""  <> 0 0 0 35 35 1 0 1885 1 35 1883 1 30.08 1045 0 1053 1045 D000  "CCD mismatch"  <> <>
  36 2 -0.555419 -14.270158 -2.307848 22 " " Y "B" 24 -0.11500 -0.11500 "TYR " " CD2" "    " 6 0 0 808080  "C1054"  2 1 9 ""  1 ""  <> 0 0 0 36 36 1 0 1886 1 36 1884 1 36.98 1046 0 1054 1046 D000  "CCD mismatch"  <> <>
  37 2 -1.608191 -14.098299 -4.956150 22 " " Y "B" 24 -0.11500 -0.11500 "TYR " " CE1" "    " 6 0 0 808080  "C1055"  2 1 9 ""  1 ""  <> 0 0 0 37 37 1 0 1887 1 37 1885 1 33.68 1047 0 1055 1047 D000  "CCD mismatch"  <> <>
  38 2 -1.892474 -14.607191 -2.565689 22 " " Y "B" 24 -0.11500 -0.11500 "TYR " " CE2" "    " 6 0 0 808080  "C1056"  2 1 9 ""  1 ""  <> 0 0 0 38 38 1 0 1888 1 38 1886 1 35.55 1048 0 1056 1048 D000  "CCD mismatch"  <> <>
  39 2 -2.399420 -14.470714 -3.883259 22 " " Y "B" 24 0.15000 0.15000 "TYR " " CZ " "    " 6 0 0 808080  "C1057"  2 1 9 ""  1 ""  <> 0 0 0 39 39 1 0 1889 0 39 1887 1 35.99 1049 0 1057 1049 D000  "CCD mismatch"  <> <>
  40 16 -3.691462 -14.781635 -4.105013 22 " " Y "B" 70 -0.58500 -0.58500 "TYR " " OH " "    " 8 0 0 FF2E2E  "O1058"  2 1 9 "%UT"  13 ""  <> 0 0 0 40 40 1 0 1890 1 40 1888 1 38.43 1050 0 1058 1050 D000  "CCD mismatch"  <> <>
  41 43 2.792409 -15.022687 -4.774038 22 " " Y "B" 21 0.30000 0.30000 "TYR " " H  " "    " 1 0 0 FFFFFF  "H1889"  -1 0 1 ""  1 ""  <> 0 0 0 41 41 1 0 1891 0 41 1889 <> 26.63 <> <> <> 4184 <> <> <> <>
  42 41 2.277639 -12.222454 -4.496479 22 " " Y "B" 21 0.06000 0.06000 "TYR " " HA " "    " 1 0 0 FFFFFF  "H1890"  -1 0 1 ""  1 ""  <> 0 0 0 42 42 1 0 1892 0 42 1890 <> 22.8 <> <> <> 4185 <> <> <> <>
  43 41 1.565286 -12.733396 -2.156294 22 " " Y "B" 21 0.06000 0.06000 "TYR " " HB3" "    " 1 0 0 FFFFFF  "H1891"  -1 0 1 ""  1 ""  <> 0 0 0 43 43 1 0 1893 0 43 1891 <> 24.66 <> <> <> 4186 <> <> <> <>
  44 41 2.123033 -14.430759 -2.460885 22 " " Y "B" 21 0.06000 0.06000 "TYR " " HB2" "    " 1 0 0 FFFFFF  "H1892"  -1 0 1 ""  1 ""  <> 0 0 0 44 44 1 0 1894 0 44 1892 <> 24.66 <> <> <> 4187 <> <> <> <>
  45 41 0.440400 -13.620435 -5.506922 22 " " Y "B" 21 0.11500 0.11500 "TYR " " HD1" "    " 1 0 0 FFFFFF  "H1893"  -1 0 1 ""  1 ""  <> 0 0 0 45 45 1 0 1895 0 45 1893 <> 30.08 <> <> <> 4188 <> <> <> <>
  46 41 -0.172312 -14.498115 -1.324149 22 " " Y "B" 21 0.11500 0.11500 "TYR " " HD2" "    " 1 0 0 FFFFFF  "H1894"  -1 0 1 ""  1 ""  <> 0 0 0 46 46 1 0 1896 0 46 1894 <> 36.98 <> <> <> 4189 <> <> <> <>
  47 41 -2.051638 -14.049007 -5.939679 22 " " Y "B" 21 0.11500 0.11500 "TYR " " HE1" "    " 1 0 0 FFFFFF  "H1895"  -1 0 1 ""  1 ""  <> 0 0 0 47 47 1 0 1897 0 47 1895 <> 33.68 <> <> <> 4190 <> <> <> <>
  48 41 -2.472411 -14.884136 -1.697716 22 " " Y "B" 21 0.11500 0.11500 "TYR " " HE2" "    " 1 0 0 FFFFFF  "H1896"  -1 0 1 ""  1 ""  <> 0 0 0 48 48 1 0 1898 0 48 1896 <> 35.55 <> <> <> 4191 <> <> <> <>
  49 42 -3.739215 -15.094717 -5.011269 22 " " Y "B" 21 0.43500 0.43500 "TYR " " HH " "    " 1 0 0 FFFFFF  "H1897"  -1 0 1 ""  1 ""  <> 0 0 0 49 49 1 0 1899 0 49 1897 <> 38.43 <> <> <> 4192 <> <> <> <>
  50 25 4.627374 -11.528059 -3.978674 23 " " L "B" 38 -0.50000 -0.50000 "LEU " " N  " "    " 7 0 0 2E2EFF  "N1059"  2 1 9 ""  1 ""  <> 0 0 0 50 50 1 0 1900 1 50 1898 1 14.12 1051 0 1059 1051 D000  "CCD mismatch"  <> <>
  51 3 5.963697 -10.896797 -3.656874 23 " " L "B" 24 0.14000 0.14000 "LEU " " CA " "    " 6 0 0 808080  "C1060"  2 1 -70 ""  1 ""  FF2E2E  0 0 0 51 51 1 0 1901 1 51 1899 1 13.37 1052 0 1060 1052 D000  "CCD mismatch"  <> <>
  52 2 6.104379 -10.566503 -2.198927 23 " " L "B" 24 0.50000 0.50000 "LEU " " C  " "    " 6 0 0 808080  "C1061"  2 1 9 ""  1 ""  <> 0 0 0 52 52 1 0 1902 0 52 1900 1 15.6 1053 0 1061 1053 D000  "CCD mismatch"  <> <>
  53 15 7.139932 -10.895053 -1.632370 23 " " L "B" 70 -0.50000 -0.50000 "LEU " " O  " "    " 8 0 0 FF2E2E  "O1062"  2 1 9 ""  1 ""  <> 0 0 0 53 53 1 0 1903 0 53 1901 1 15.56 1054 0 1062 1054 D000  "CCD mismatch"  <> <>
  54 3 6.029374 -9.598299 -4.445991 23 " " L "B" 24 -0.12000 -0.12000 "LEU " " CB " "    " 6 0 0 808080  "C1063"  2 1 9 ""  1 ""  <> 0 0 0 54 54 1 0 1904 2 54 1902 1 14.43 1055 0 1063 1055 D000  "CCD mismatch"  <> <>
  55 3 5.908429 -9.748430 -5.989890 23 " " L "B" 24 -0.06000 -0.06000 "LEU " " CG " "    " 6 0 0 808080  "C1064"  2 1 9 ""  1 ""  <> 0 0 0 55 55 1 0 1905 1 55 1903 1 17.96 1056 0 1064 1056 D000  "CCD mismatch"  <> <>
  56 3 5.476129 -8.391577 -6.594822 23 " " L "B" 24 -0.18000 -0.18000 "LEU " " CD1" "    " 6 0 0 808080  "C1065"  2 1 9 ""  1 ""  <> 0 0 0 56 56 1 0 1906 3 56 1904 1 18.01 1057 0 1065 1057 D000  "CCD mismatch"  <> <>
  57 3 7.204335 -10.388685 -6.513588 23 " " L "B" 24 -0.18000 -0.18000 "LEU " " CD2" "    " 6 0 0 808080  "C1066"  2 1 9 ""  1 ""  <> 0 0 0 57 57 1 0 1907 3 57 1905 1 21.49 1058 0 1066 1058 D000  "CCD mismatch"  <> <>
  58 43 3.958577 -10.969932 -4.489853 23 " " L "B" 21 0.30000 0.30000 "LEU " " H  " "    " 1 0 0 FFFFFF  "H1906"  -1 0 1 ""  1 ""  <> 0 0 0 58 58 1 0 1908 0 58 1906 <> 14.12 <> <> <> 4193 <> <> <> <>
  59 41 6.793870 -11.587246 -3.805837 23 " " L "B" 21 0.06000 0.06000 "LEU " " HA " "    " 1 0 0 FFFFFF  "H1907"  -1 0 1 ""  1 ""  <> 0 0 0 59 59 1 0 1909 0 59 1907 <> 13.37 <> <> <> 4194 <> <> <> <>
  60 41 6.938482 -9.031462 -4.245199 23 " " L "B" 21 0.06000 0.06000 "LEU " " HB3" "    " 1 0 0 FFFFFF  "H1908"  -1 0 1 ""  1 ""  <> 0 0 0 60 60 1 0 1910 0 60 1908 <> 14.43 <> <> <> 4195 <> <> <> <>
  61 41 5.163266 -8.961870 -4.264553 23 " " L "B" 21 0.06000 0.06000 "LEU " " HB2" "    " 1 0 0 FFFFFF  "H1909"  -1 0 1 ""  1 ""  <> 0 0 0 61 61 1 0 1911 0 61 1909 <> 14.43 <> <> <> 4196 <> <> <> <>
  62 41 5.172979 -10.532289 -6.170937 23 " " L "B" 21 0.06000 0.06000 "LEU " " HG " "    " 1 0 0 FFFFFF  "H1910"  -1 0 1 ""  1 ""  <> 0 0 0 62 62 1 0 1912 0 62 1910 <> 17.96 <> <> <> 4197 <> <> <> <>
  63 41 6.290799 -7.880829 -7.108187 23 " " L "B" 21 0.06000 0.06000 "LEU " "HD11" "    " 1 0 0 FFFFFF  "H1911"  -1 0 1 ""  1 ""  <> 0 0 0 63 63 1 0 1913 0 63 1911 <> 18.01 <> <> <> 4198 <> <> <> <>
  64 41 4.622903 -8.564931 -7.250609 23 " " L "B" 21 0.06000 0.06000 "LEU " "HD12" "    " 1 0 0 FFFFFF  "H1912"  -1 0 1 ""  1 ""  <> 0 0 0 64 64 1 0 1914 0 64 1912 <> 18.01 <> <> <> 4199 <> <> <> <>
  65 41 5.202977 -7.650325 -5.843799 23 " " L "B" 21 0.06000 0.06000 "LEU " "HD13" "    " 1 0 0 FFFFFF  "H1913"  -1 0 1 ""  1 ""  <> 0 0 0 65 65 1 0 1915 0 65 1913 <> 18.01 <> <> <> 4200 <> <> <> <>
  66 41 8.053876 -10.181728 -5.862785 23 " " L "B" 21 0.06000 0.06000 "LEU " "HD21" "    " 1 0 0 FFFFFF  "H1914"  -1 0 1 ""  1 ""  <> 0 0 0 66 66 1 0 1916 0 66 1914 <> 21.49 <> <> <> 4201 <> <> <> <>
  67 41 7.188146 -11.473142 -6.405005 23 " " L "B" 21 0.06000 0.06000 "LEU " "HD22" "    " 1 0 0 FFFFFF  "H1915"  -1 0 1 ""  1 ""  <> 0 0 0 67 67 1 0 1917 0 67 1915 <> 21.49 <> <> <> 4202 <> <> <> <>
  68 41 7.452619 -10.188602 -7.555904 23 " " L "B" 21 0.06000 0.06000 "LEU " "HD23" "    " 1 0 0 FFFFFF  "H1916"  -1 0 1 ""  1 ""  <> 0 0 0 68 68 1 0 1918 0 68 1916 <> 21.49 <> <> <> 4203 <> <> <> <>
  69 25 4.961419 -10.160356 -1.573470 24 " " V "B" 38 -0.50000 -0.50000 "VAL " " N  " "    " 7 0 0 2E2EFF  "N1067"  2 1 9 ""  1 ""  <> 0 0 0 69 69 1 0 1919 1 69 1917 1 11.33 1059 0 1067 1059 D000  "CCD mismatch"  <> <>
  70 3 4.983938 -9.672205 -0.189853 24 " " V "B" 24 0.14000 0.14000 "VAL " " CA " "    " 6 0 0 808080  "C1068"  2 1 -70 ""  1 ""  FF2E2E  0 0 0 70 70 1 0 1920 1 70 1918 1 10.41 1060 0 1068 1060 D000  "CCD mismatch"  <> <>
  71 2 3.467828 -9.521204 0.202638 24 " " V "B" 24 0.50000 0.50000 "VAL " " C  " "    " 6 0 0 808080  "C1069"  2 1 9 ""  1 ""  <> 0 0 0 71 71 1 0 1921 0 71 1919 1 12.08 1061 0 1069 1061 D000  "CCD mismatch"  <> <>
  72 15 2.632631 -9.397234 -0.736287 24 " " V "B" 70 -0.50000 -0.50000 "VAL " " O  " "    " 8 0 0 FF2E2E  "O1070"  2 1 9 ""  1 ""  <> 0 0 0 72 72 1 0 1922 0 72 1920 1 11.44 1062 0 1070 1062 D000  "CCD mismatch"  <> <>
  73 3 5.609861 -8.261845 -0.038360 24 " " V "B" 24 -0.06000 -0.06000 "VAL " " CB " "    " 6 0 0 808080  "C1071"  2 1 9 ""  1 ""  <> 0 0 0 73 73 1 0 1923 1 73 1921 1 12.37 1063 0 1071 1063 D000  "CCD mismatch"  <> <>
  74 3 5.139455 -7.261096 -1.112196 24 " " V "B" 24 -0.18000 -0.18000 "VAL " " CG1" "    " 6 0 0 808080  "C1072"  2 1 9 ""  1 ""  <> 0 0 0 74 74 1 0 1924 3 74 1922 1 14.96 1064 0 1072 1064 D000  "CCD mismatch"  <> <>
  75 3 5.489316 -7.618285 1.388582 24 " " V "B" 24 -0.18000 -0.18000 "VAL " " CG2" "    " 6 0 0 808080  "C1073"  2 1 9 ""  1 ""  <> 0 0 0 75 75 1 0 1925 3 75 1923 1 16.44 1065 0 1073 1065 D000  "CCD mismatch"  <> <>
  76 43 4.099439 -10.034278 -2.084542 24 " " V "B" 21 0.30000 0.30000 "VAL " " H  " "    " 1 0 0 FFFFFF  "H1924"  -1 0 1 ""  1 ""  <> 0 0 0 76 76 1 0 1926 0 76 1924 <> 11.33 <> <> <> 4204 <> <> <> <>
  77 41 5.480035 -10.392635 0.460507 24 " " V "B" 21 0.06000 0.06000 "VAL " " HA " "    " 1 0 0 FFFFFF  "H1925"  -1 0 1 ""  1 ""  <> 0 0 0 77 77 1 0 1927 0 77 1925 <> 10.41 <> <> <> 4205 <> <> <> <>
  78 41 6.682668 -8.342455 -0.213560 24 " " V "B" 21 0.06000 0.06000 "VAL " " HB " "    " 1 0 0 FFFFFF  "H1926"  -1 0 1 ""  1 ""  <> 0 0 0 78 78 1 0 1928 0 78 1926 <> 12.37 <> <> <> 4206 <> <> <> <>
  79 41 5.408986 -6.272932 -0.739390 24 " " V "B" 21 0.06000 0.06000 "VAL " "HG11" "    " 1 0 0 FFFFFF  "H1927"  -1 0 1 ""  1 ""  <> 0 0 0 79 79 1 0 1929 0 79 1927 <> 14.96 <> <> <> 4207 <> <> <> <>
  80 41 5.601857 -7.494305 -2.071310 24 " " V "B" 21 0.06000 0.06000 "VAL " "HG12" "    " 1 0 0 FFFFFF  "H1928"  -1 0 1 ""  1 ""  <> 0 0 0 80 80 1 0 1930 0 80 1928 <> 14.96 <> <> <> 4208 <> <> <> <>
  81 41 4.070371 -7.112801 -1.264388 24 " " V "B" 21 0.06000 0.06000 "VAL " "HG13" "    " 1 0 0 FFFFFF  "H1929"  -1 0 1 ""  1 ""  <> 0 0 0 81 81 1 0 1931 0 81 1929 <> 14.96 <> <> <> 4209 <> <> <> <>
  82 41 4.556852 -7.057384 1.325315 24 " " V "B" 21 0.06000 0.06000 "VAL " "HG21" "    " 1 0 0 FFFFFF  "H1930"  -1 0 1 ""  1 ""  <> 0 0 0 82 82 1 0 1932 0 82 1930 <> 16.44 <> <> <> 4210 <> <> <> <>
  83 41 5.319738 -8.302545 2.219926 24 " " V "B" 21 0.06000 0.06000 "VAL " "HG22" "    " 1 0 0 FFFFFF  "H1931"  -1 0 1 ""  1 ""  <> 0 0 0 83 83 1 0 1933 0 83 1931 <> 16.44 <> <> <> 4211 <> <> <> <>
  84 41 6.245080 -6.881338 1.660293 24 " " V "B" 21 0.06000 0.06000 "VAL " "HG23" "    " 1 0 0 FFFFFF  "H1932"  -1 0 1 ""  1 ""  <> 0 0 0 84 84 1 0 1934 0 84 1932 <> 16.44 <> <> <> 4212 <> <> <> <>
  85 25 3.127557 -9.664024 1.471850 25 " " E "B" 38 -0.50000 -0.50000 "GLU " " N  " "    " 7 0 0 2E2EFF  "N1074"  2 1 9 ""  1 ""  <> 0 0 0 85 85 1 0 1935 1 85 1933 1 12.54 1066 0 1074 1066 D000  "CCD mismatch"  <> <>
  86 3 1.762204 -9.675100 2.072857 25 " " E "B" 24 0.14000 0.14000 "GLU " " CA " "    " 6 0 0 808080  "C1075"  2 1 -70 ""  1 ""  FF2E2E  0 0 0 86 86 1 0 1936 1 86 1934 1 11.61 1067 0 1075 1067 D000  "CCD mismatch"  <> <>
  87 2 1.767709 -8.977585 3.479692 25 " " E "B" 24 0.50000 0.50000 "GLU " " C  " "    " 6 0 0 808080  "C1076"  2 1 9 ""  1 ""  <> 0 0 0 87 87 1 0 1937 0 87 1935 1 12.81 1068 0 1076 1068 D000  "CCD mismatch"  <> <>
  88 15 2.676790 -9.289919 4.290781 25 " " E "B" 70 -0.50000 -0.50000 "GLU " " O  " "    " 8 0 0 FF2E2E  "O1077"  2 1 9 ""  1 ""  <> 0 0 0 88 88 1 0 1938 0 88 1936 1 14.69 1069 0 1077 1069 D000  "CCD mismatch"  <> <>
  89 3 1.317918 -11.096859 2.174203 25 " " E "B" 24 -0.12000 -0.12000 "GLU " " CB " "    " 6 0 0 808080  "C1078"  2 1 9 ""  1 ""  <> 0 0 0 89 89 1 0 1939 2 89 1937 1 15.94 1070 0 1078 1070 D000  "CCD mismatch"  <> <>
  90 3 1.524022 -12.046938 0.992769 25 " " E "B" 24 -0.22000 -0.22000 "GLU " " CG " "    " 6 0 0 808080  "C1079"  2 1 9 ""  1 ""  <> 0 0 0 90 90 1 0 1940 2 90 1938 1 21.86 1071 0 1079 1071 D000  "CCD mismatch"  <> <>
  91 2 1.253881 -13.492813 1.263996 25 " " E "B" 24 0.70000 0.70000 "GLU " " CD " "    " 6 0 0 808080  "C1080"  2 1 9 "%UT"  13 ""  <> 0 0 0 91 91 1 0 1941 0 91 1939 1 34.88 1072 0 1080 1072 D000  "CCD mismatch"  10 <>
  92 15 0.587827 -13.823436 2.293781 25 " " E "B" 70 -0.80000 -0.80000 "GLU " " OE1" "    " 8 0 0 FF2E2E  "O1081"  2 1 9 ""  1 ""  <> 0 0 0 92 92 1 0 1942 0 92 1940 1 35.13 1073 0 1081 1073 D000  "CCD mismatch"  <> <>
  93 18 1.759565 -14.370378 0.540373 25 " " E "B" 70 -0.80000 -0.80000 "GLU " " OE2" "    " 8 -1 0 FF2E2E  "O1082"  2 1 9 ""  1 ""  <> 0 0 0 93 93 1 0 1943 0 93 1941 1 36.26 1074 0 1082 1074 D000  "CCD mismatch"  <> <>
  94 43 3.837373 -9.843544 2.167574 25 " " E "B" 21 0.30000 0.30000 "GLU " " H  " "    " 1 0 0 FFFFFF  "H1942"  -1 0 1 ""  1 ""  <> 0 0 0 94 94 1 0 1944 0 94 1942 <> 12.54 <> <> <> 4213 <> <> <> <>
  95 41 1.038755 -9.161523 1.439643 25 " " E "B" 21 0.06000 0.06000 "GLU " " HA " "    " 1 0 0 FFFFFF  "H1943"  -1 0 1 ""  1 ""  <> 0 0 0 95 95 1 0 1945 0 95 1943 <> 11.61 <> <> <> 4214 <> <> <> <>
  96 41 0.271917 -11.217613 2.455977 25 " " E "B" 21 0.06000 0.06000 "GLU " " HB3" "    " 1 0 0 FFFFFF  "H1944"  -1 0 1 ""  1 ""  <> 0 0 0 96 96 1 0 1946 0 96 1944 <> 15.94 <> <> <> 4215 <> <> <> <>
  97 41 1.715986 -11.496856 3.106751 25 " " E "B" 21 0.06000 0.06000 "GLU " " HB2" "    " 1 0 0 FFFFFF  "H1945"  -1 0 1 ""  1 ""  <> 0 0 0 97 97 1 0 1947 0 97 1945 <> 15.94 <> <> <> 4216 <> <> <> <>
  98 41 2.585496 -12.064846 0.745679 25 " " E "B" 21 0.06000 0.06000 "GLU " " HG3" "    " 1 0 0 FFFFFF  "H1946"  -1 0 1 ""  1 ""  <> 0 0 0 98 98 1 0 1948 0 98 1946 <> 21.86 <> <> <> 4217 <> <> <> <>
  99 41 0.858873 -11.721927 0.192740 25 " " E "B" 21 0.06000 0.06000 "GLU " " HG2" "    " 1 0 0 FFFFFF  "H1947"  -1 0 1 ""  1 ""  <> 0 0 0 99 99 1 0 1949 0 99 1947 <> 21.86 <> <> <> 4218 <> <> <> <>
  100 25 0.875249 -7.982688 3.716683 26 " " F "B" 38 -0.50000 -0.50000 "PHE " " N  " "    " 7 0 0 2E2EFF  "N1083"  2 1 9 ""  1 ""  <> 0 0 0 100 100 1 0 1950 1 100 1948 1 9.11 1075 0 1083 1075 D000  "CCD mismatch"  <> <>
  101 3 0.826982 -7.250129 4.945891 26 " " F "B" 24 0.14000 0.14000 "PHE " " CA " "    " 6 0 0 808080  "C1084"  2 1 -70 ""  1 ""  FF2E2E  0 0 0 101 101 1 0 1951 1 101 1949 1 11.34 1076 0 1084 1076 D000  "CCD mismatch"  <> <>
  102 2 -0.619586 -6.823014 5.245754 26 " " F "B" 24 0.50000 0.50000 "PHE " " C  " "    " 6 0 0 808080  "C1085"  2 1 9 ""  1 ""  <> 0 0 0 102 102 1 0 1952 0 102 1950 1 11.64 1077 0 1085 1077 D000  "CCD mismatch"  <> <>
  103 15 -1.370043 -6.307560 4.378847 26 " " F "B" 70 -0.50000 -0.50000 "PHE " " O  " "    " 8 0 0 FF2E2E  "O1086"  2 1 9 ""  1 ""  <> 0 0 0 103 103 1 0 1953 0 103 1951 1 10.09 1078 0 1086 1078 D000  "CCD mismatch"  <> <>
  104 3 1.878576 -6.066254 4.936477 26 " " F "B" 24 -0.00500 -0.00500 "PHE " " CB " "    " 6 0 0 808080  "C1087"  2 1 9 ""  1 ""  <> 0 0 0 104 104 1 0 1954 2 104 1952 1 12.1 1079 0 1087 1079 D000  "CCD mismatch"  <> <>
  105 2 1.648710 -4.904593 4.033129 26 " " F "B" 24 -0.11500 -0.11500 "PHE " " CG " "    " 6 0 0 808080  "C1088"  2 1 9 ""  1 ""  <> 0 0 0 105 105 1 0 1955 0 105 1953 1 9.89 1080 0 1088 1080 D000  "CCD mismatch"  <> <>
  106 2 0.767171 -3.897838 4.388332 26 " " F "B" 24 -0.11500 -0.11500 "PHE " " CD1" "    " 6 0 0 808080  "C1089"  2 1 9 ""  1 ""  <> 0 0 0 106 106 1 0 1956 1 106 1954 1 10.89 1081 0 1089 1081 D000  "CCD mismatch"  <> <>
  107 2 2.314641 -4.880762 2.837358 26 " " F "B" 24 -0.11500 -0.11500 "PHE " " CD2" "    " 6 0 0 808080  "C1090"  2 1 9 ""  1 ""  <> 0 0 0 107 107 1 0 1957 1 107 1955 1 10.5 1082 0 1090 1082 D000  "CCD mismatch"  <> <>
  108 2 0.515714 -2.900210 3.457422 26 " " F "B" 24 -0.11500 -0.11500 "PHE " " CE1" "    " 6 0 0 808080  "C1091"  2 1 9 ""  1 ""  <> 0 0 0 108 108 1 0 1958 1 108 1956 1 10.68 1083 0 1091 1083 D000  "CCD mismatch"  <> <>
  109 2 2.118917 -3.844767 1.909229 26 " " F "B" 24 -0.11500 -0.11500 "PHE " " CE2" "    " 6 0 0 808080  "C1092"  2 1 9 ""  1 ""  <> 0 0 0 109 109 1 0 1959 1 109 1957 1 13.37 1084 0 1092 1084 D000  "CCD mismatch"  <> <>
  110 2 1.224355 -2.846641 2.198297 26 " " F "B" 24 -0.11500 -0.11500 "PHE " " CZ " "    " 6 0 0 808080  "C1093"  2 1 9 ""  1 ""  <> 0 0 0 110 110 1 0 1960 1 110 1958 1 9.51 1085 0 1093 1085 D000  "CCD mismatch"  <> <>
  111 43 0.269212 -7.708619 2.956615 26 " " F "B" 21 0.30000 0.30000 "PHE " " H  " "    " 1 0 0 FFFFFF  "H1959"  -1 0 1 ""  1 ""  <> 0 0 0 111 111 1 0 1961 0 111 1959 <> 9.11 <> <> <> 4219 <> <> <> <>
  112 41 1.185666 -7.937583 5.711956 26 " " F "B" 21 0.06000 0.06000 "PHE " " HA " "    " 1 0 0 FFFFFF  "H1960"  -1 0 1 ""  1 ""  <> 0 0 0 112 112 1 0 1962 0 112 1960 <> 11.34 <> <> <> 4220 <> <> <> <>
  113 41 2.838620 -6.502460 4.660550 26 " " F "B" 21 0.06000 0.06000 "PHE " " HB3" "    " 1 0 0 FFFFFF  "H1961"  -1 0 1 ""  1 ""  <> 0 0 0 113 113 1 0 1963 0 113 1961 <> 12.1 <> <> <> 4221 <> <> <> <>
  114 41 2.149766 -5.702927 5.927712 26 " " F "B" 21 0.06000 0.06000 "PHE " " HB2" "    " 1 0 0 FFFFFF  "H1962"  -1 0 1 ""  1 ""  <> 0 0 0 114 114 1 0 1964 0 114 1962 <> 12.1 <> <> <> 4222 <> <> <> <>
  115 41 0.460595 -3.703521 5.405511 26 " " F "B" 21 0.11500 0.11500 "PHE " " HD1" "    " 1 0 0 FFFFFF  "H1963"  -1 0 1 ""  1 ""  <> 0 0 0 115 115 1 0 1965 0 115 1963 <> 10.89 <> <> <> 4223 <> <> <> <>
  116 41 3.008935 -5.661926 2.565066 26 " " F "B" 21 0.11500 0.11500 "PHE " " HD2" "    " 1 0 0 FFFFFF  "H1964"  -1 0 1 ""  1 ""  <> 0 0 0 116 116 1 0 1966 0 116 1964 <> 10.5 <> <> <> 4224 <> <> <> <>
  117 41 -0.068633 -2.048669 3.773364 26 " " F "B" 21 0.11500 0.11500 "PHE " " HE1" "    " 1 0 0 FFFFFF  "H1965"  -1 0 1 ""  1 ""  <> 0 0 0 117 117 1 0 1967 0 117 1965 <> 10.68 <> <> <> 4225 <> <> <> <>
  118 41 2.656759 -3.872424 0.973086 26 " " F "B" 21 0.11500 0.11500 "PHE " " HE2" "    " 1 0 0 FFFFFF  "H1966"  -1 0 1 ""  1 ""  <> 0 0 0 118 118 1 0 1968 0 118 1966 <> 13.37 <> <> <> 4226 <> <> <> <>
  119 41 1.122342 -2.045959 1.480730 26 " " F "B" 21 0.11500 0.11500 "PHE " " HZ " "    " 1 0 0 FFFFFF  "H1967"  -1 0 1 ""  1 ""  <> 0 0 0 119 119 1 0 1969 0 119 1967 <> 9.51 <> <> <> 4227 <> <> <> <>
  120 25 -0.969981 -6.978434 6.538014 27 " " R "B" 38 -0.50000 -0.50000 "ARG " " N  " "    " 7 0 0 2E2EFF  "N1094"  2 1 9 ""  1 ""  <> 0 0 0 120 120 1 0 1970 1 120 1968 1 10.26 1086 0 1094 1086 D000  "CCD mismatch"  <> <>
  121 3 -2.201808 -6.417922 7.084867 27 " " R "B" 24 0.14000 0.14000 "ARG " " CA " "    " 6 0 0 808080  "C1095"  2 1 -70 ""  1 ""  FF2E2E  0 0 0 121 121 1 0 1971 1 121 1969 1 11.78 1087 0 1095 1087 D000  "CCD mismatch"  <> <>
  122 2 -2.139071 -4.811248 7.137548 27 " " R "B" 24 0.50000 0.50000 "ARG " " C  " "    " 6 0 0 808080  "C1096"  2 1 9 ""  1 ""  <> 0 0 0 122 122 1 0 1972 0 122 1970 1 10.64 1088 0 1096 1088 D000  "CCD mismatch"  <> <>
  123 15 -1.315295 -4.236965 7.796371 27 " " R "B" 70 -0.50000 -0.50000 "ARG " " O  " "    " 8 0 0 FF2E2E  "O1097"  2 1 9 ""  1 ""  <> 0 0 0 123 123 1 0 1973 0 123 1971 1 12.35 1089 0 1097 1089 D000  "CCD mismatch"  <> <>
  124 3 -2.457995 -6.995566 8.454270 27 " " R "B" 24 -0.12000 -0.12000 "ARG " " CB " "    " 6 0 0 808080  "C1098"  2 1 9 ""  1 ""  <> 0 0 0 124 124 1 0 1974 2 124 1972 1 11.36 1090 0 1098 1090 D000  "CCD mismatch"  <> <>
  125 3 -2.732760 -8.507805 8.429069 27 " " R "B" 24 -0.05000 -0.05000 "ARG " " CG " "    " 6 0 0 808080  "C1099"  2 1 9 ""  1 ""  <> 0 0 0 125 125 1 0 1975 2 125 1973 1 13.69 1091 0 1099 1091 D000  "CCD mismatch"  <> <>
  126 3 -2.578311 -8.913778 9.957557 27 " " R "B" 24 0.19000 0.19000 "ARG " " CD " "    " 6 0 0 808080  "C1100"  2 1 9 ""  1 ""  <> 0 0 0 126 126 1 0 1976 2 126 1974 1 17.81 1092 0 1100 1092 D000  "CCD mismatch"  <> <>
  127 25 -1.228121 -9.203853 10.510474 27 " " R "B" 38 -0.69997 -0.69997 "ARG " " NE " "    " 7 0 0 2E2EFF  "N1101"  2 1 9 ""  1 ""  <> 0 0 0 127 127 1 0 1977 1 127 1975 1 25.5 1093 0 1101 1093 D000  "CCD mismatch"  <> <>
  128 2 -0.915705 -9.978422 11.596807 27 " " R "B" 24 0.63990 0.63990 "ARG " " CZ " "    " 6 0 0 808080  "C1102"  2 1 9 ""  1 ""  <> 0 0 0 128 128 1 0 1978 0 128 1976 1 32.61 1094 0 1102 1094 D000  "CCD mismatch"  <> <>
  129 25 -1.833205 -10.614297 12.362218 27 " " R "B" 38 -0.79997 -0.79997 "ARG " " NH1" "    " 7 0 0 2E2EFF  "N1103"  2 1 9 ""  1 ""  <> 0 0 0 129 129 1 0 1979 2 129 1977 1 31.42 1095 0 1103 1095 D000  "CCD mismatch"  <> <>
  130 31 0.315973 -10.035533 11.968043 27 " " R "B" 38 -0.79997 -0.79997 "ARG " " NH2" "    " 7 1 0 2E2EFF  "N1104"  2 1 9 ""  1 ""  <> 0 0 0 130 130 1 0 1980 2 130 1978 1 28.44 1096 0 1104 1096 D000  "CCD mismatch"  <> <>
  131 43 -0.486621 -7.512389 7.246080 27 " " R "B" 21 0.30000 0.30000 "ARG " " H  " "    " 1 0 0 FFFFFF  "H1979"  -1 0 1 ""  1 ""  <> 0 0 0 131 131 1 0 1981 0 131 1979 <> 10.26 <> <> <> 4228 <> <> <> <>
  132 41 -3.075988 -6.725675 6.511108 27 " " R "B" 21 0.06000 0.06000 "ARG " " HA " "    " 1 0 0 FFFFFF  "H1980"  -1 0 1 ""  1 ""  <> 0 0 0 132 132 1 0 1982 0 132 1980 <> 11.78 <> <> <> 4229 <> <> <> <>
  133 41 -3.461295 -6.755814 8.806422 27 " " R "B" 21 0.06000 0.06000 "ARG " " HB3" "    " 1 0 0 FFFFFF  "H1981"  -1 0 1 ""  1 ""  <> 0 0 0 133 133 1 0 1983 0 133 1981 <> 11.36 <> <> <> 4230 <> <> <> <>
  134 41 -1.634402 -6.645075 9.076320 27 " " R "B" 21 0.06000 0.06000 "ARG " " HB2" "    " 1 0 0 FFFFFF  "H1982"  -1 0 1 ""  1 ""  <> 0 0 0 134 134 1 0 1984 0 134 1982 <> 11.36 <> <> <> 4231 <> <> <> <>
  135 41 -1.997546 -9.087758 7.871196 27 " " R "B" 21 0.06000 0.06000 "ARG " " HG3" "    " 1 0 0 FFFFFF  "H1983"  -1 0 1 ""  1 ""  <> 0 0 0 135 135 1 0 1985 0 135 1983 <> 13.69 <> <> <> 4232 <> <> <> <>
  136 41 -3.659259 -8.843324 7.963100 27 " " R "B" 21 0.06000 0.06000 "ARG " " HG2" "    " 1 0 0 FFFFFF  "H1984"  -1 0 1 ""  1 ""  <> 0 0 0 136 136 1 0 1986 0 136 1984 <> 13.69 <> <> <> 4233 <> <> <> <>
  137 41 -3.328994 -9.691835 10.096141 27 " " R "B" 21 0.06000 0.06000 "ARG " " HD3" "    " 1 0 0 FFFFFF  "H1985"  -1 0 1 ""  1 ""  <> 0 0 0 137 137 1 0 1987 0 137 1985 <> 17.81 <> <> <> 4234 <> <> <> <>
  138 41 -2.822345 -8.139345 10.684743 27 " " R "B" 21 0.06000 0.06000 "ARG " " HD2" "    " 1 0 0 FFFFFF  "H1986"  -1 0 1 ""  1 ""  <> 0 0 0 138 138 1 0 1988 0 138 1986 <> 17.81 <> <> <> 4235 <> <> <> <>
  139 43 -0.458407 -9.054031 9.873931 27 " " R "B" 21 0.44000 0.44000 "ARG " " HE " "    " 1 0 0 FFFFFF  "H1987"  -1 0 1 ""  1 ""  <> 0 0 0 139 139 1 0 1989 0 139 1987 <> 25.5 <> <> <> 4236 <> <> <> <>
  140 43 -1.679126 -11.175382 13.187776 27 " " R "B" 21 0.46000 0.46000 "ARG " "HH12" "    " 1 0 0 FFFFFF  "H1988"  -1 0 1 ""  1 ""  <> 0 0 0 140 140 1 0 1990 0 140 1988 <> 31.42 <> <> <> 4237 <> <> <> <>
  141 43 -2.792567 -10.435157 12.102147 27 " " R "B" 21 0.46000 0.46000 "ARG " "HH11" "    " 1 0 0 FFFFFF  "H1989"  -1 0 1 ""  1 ""  <> 0 0 0 141 141 1 0 1991 0 141 1989 <> 31.42 <> <> <> 4238 <> <> <> <>
  142 44 0.664739 -10.506610 12.790570 27 " " R "B" 21 0.46000 0.46000 "ARG " "HH22" "    " 1 0 0 FFFFFF  "H1990"  -1 0 1 ""  1 ""  <> 0 0 0 142 142 1 0 1992 0 142 1990 <> 28.44 <> <> <> 4239 <> <> <> <>
  143 44 1.023481 -9.488590 11.498593 27 " " R "B" 21 0.46000 0.46000 "ARG " "HH21" "    " 1 0 0 FFFFFF  "H1991"  -1 0 1 ""  1 ""  <> 0 0 0 143 143 1 0 1993 0 143 1991 <> 28.44 <> <> <> 4240 <> <> <> <>
  144 25 -3.130786 -4.253953 6.493271 28 " " A "B" 38 -0.50000 -0.50000 "ALA " " N  " "    " 7 0 0 2E2EFF  "N1105"  2 1 9 ""  1 ""  <> 0 0 0 144 144 1 0 1994 1 144 1992 1 10.34 1097 0 1105 1097 D000  "CCD mismatch"  <> <>
  145 3 -3.364047 -2.807332 6.329754 28 " " A "B" 24 0.14000 0.14000 "ALA " " CA " "    " 6 0 0 808080  "C1106"  2 1 -70 ""  1 ""  FF2E2E  0 0 0 145 145 1 0 1995 1 145 1993 1 9.97 1098 0 1106 1098 D000  "CCD mismatch"  <> <>
  146 2 -4.735842 -2.536691 5.800424 28 " " A "B" 24 0.50000 0.50000 "ALA " " C  " "    " 6 0 0 808080  "C1107"  2 1 9 ""  1 ""  <> 0 0 0 146 146 1 0 1996 0 146 1994 1 11.41 1099 0 1107 1099 D000  "CCD mismatch"  <> <>
  147 15 -5.060973 -2.997707 4.728288 28 " " A "B" 70 -0.50000 -0.50000 "ALA " " O  " "    " 8 0 0 FF2E2E  "O1108"  2 1 9 ""  1 ""  <> 0 0 0 147 147 1 0 1997 0 147 1995 1 10.95 1100 0 1108 1100 D000  "CCD mismatch"  <> <>
  148 3 -2.231597 -2.181634 5.411869 28 " " A "B" 24 -0.18000 -0.18000 "ALA " " CB " "    " 6 0 0 808080  "C1109"  2 1 9 ""  1 ""  <> 0 0 0 148 148 1 0 1998 3 148 1996 1 11.9 1101 0 1109 1101 D000  "CCD mismatch"  <> <>
  149 43 -3.751033 -4.821427 5.933478 28 " " A "B" 21 0.30000 0.30000 "ALA " " H  " "    " 1 0 0 FFFFFF  "H1997"  -1 0 1 ""  1 ""  <> 0 0 0 149 149 1 0 1999 0 149 1997 <> 10.34 <> <> <> 4241 <> <> <> <>
  150 41 -3.180712 -2.486165 7.355104 28 " " A "B" 21 0.06000 0.06000 "ALA " " HA " "    " 1 0 0 FFFFFF  "H1998"  -1 0 1 ""  1 ""  <> 0 0 0 150 150 1 0 2000 0 150 1998 <> 9.97 <> <> <> 4242 <> <> <> <>
  151 41 -1.289744 -2.402710 5.914003 28 " " A "B" 21 0.06000 0.06000 "ALA " " HB1" "    " 1 0 0 FFFFFF  "H1999"  -1 0 1 ""  1 ""  <> 0 0 0 151 151 1 0 2001 0 151 1999 <> 11.9 <> <> <> 4243 <> <> <> <>
  152 41 -2.253543 -2.637955 4.422228 28 " " A "B" 21 0.06000 0.06000 "ALA " " HB2" "    " 1 0 0 FFFFFF  "H2000"  -1 0 1 ""  1 ""  <> 0 0 0 152 152 1 0 2002 0 152 2000 <> 11.9 <> <> <> 4244 <> <> <> <>
  153 41 -2.258036 -1.093690 5.350409 28 " " A "B" 21 0.06000 0.06000 "ALA " " HB3" "    " 1 0 0 FFFFFF  "H2001"  -1 0 1 ""  1 ""  <> 0 0 0 153 153 1 0 2003 0 153 2001 <> 11.9 <> <> <> 4245 <> <> <> <>
  154 25 -5.556590 -1.838505 6.584638 29 " " G "B" 38 -0.50000 -0.50000 "GLY " " N  " "    " 7 0 0 2E2EFF  "N1110"  2 1 9 ""  1 ""  <> 0 0 0 154 154 1 0 2004 1 154 2002 1 10.88 1102 0 1110 1102 D000  "CCD mismatch"  <> <>
  155 3 -6.869879 -1.350595 6.227597 29 " " G "B" 24 0.08000 0.08000 "GLY " " CA " "    " 6 0 0 808080  "C1111"  2 1 -70 ""  1 ""  FF2E2E  0 0 0 155 155 1 0 2005 2 155 2003 1 10.42 1103 0 1111 1103 D000  "CCD mismatch"  <> <>
  156 2 -6.633212 -0.158565 5.309094 29 " " G "B" 24 0.50000 0.50000 "GLY " " C  " "    " 6 0 0 808080  "C1112"  2 1 9 ""  1 ""  <> 0 0 0 156 156 1 0 2006 0 156 2004 1 10 1104 0 1112 1104 D000  "CCD mismatch"  <> <>
  157 15 -5.623393 0.478043 5.298352 29 " " G "B" 70 -0.50000 -0.50000 "GLY " " O  " "    " 8 0 0 FF2E2E  "O1113"  2 1 9 ""  1 ""  <> 0 0 0 157 157 1 0 2007 0 157 2005 1 8.79 1105 0 1113 1105 D000  "CCD mismatch"  <> <>
  158 43 -5.136660 -1.404733 7.394330 29 " " G "B" 21 0.30000 0.30000 "GLY " " H  " "    " 1 0 0 FFFFFF  "H2006"  -1 0 1 ""  1 ""  <> 0 0 0 158 158 1 0 2008 0 158 2006 <> 10.88 <> <> <> 4246 <> <> <> <>
  159 41 -7.294635 -0.959881 7.152272 29 " " G "B" 21 0.06000 0.06000 "GLY " " HA3" "    " 1 0 0 FFFFFF  "H2007"  -1 0 1 ""  1 ""  <> 0 0 0 159 159 1 0 2009 0 159 2007 <> 10.42 <> <> <> 4247 <> <> <> <>
  160 41 -7.530902 -2.133915 5.856709 29 " " G "B" 21 0.06000 0.06000 "GLY " " HA2" "    " 1 0 0 FFFFFF  "H2008"  -1 0 1 ""  1 ""  <> 0 0 0 160 160 1 0 2010 0 160 2008 <> 10.42 <> <> <> 4248 <> <> <> <>
  161 25 -7.678450 0.250228 4.571674 30 " " K "B" 38 -0.50000 -0.50000 "LYS " " N  " "    " 7 0 0 2E2EFF  "N1114"  2 1 9 ""  1 ""  <> 0 0 0 161 161 1 0 2011 1 161 2009 1 9.77 1106 0 1114 1106 D000  "CCD mismatch"  <> <>
  162 3 -7.754420 1.486542 3.802792 30 " " K "B" 24 0.14000 0.14000 "LYS " " CA " "    " 6 0 0 808080  "C1115"  2 1 -70 ""  1 ""  FF2E2E  0 0 0 162 162 1 0 2012 1 162 2010 1 9.79 1107 0 1115 1107 D000  "CCD mismatch"  <> <>
  163 2 -8.244693 2.640558 4.740361 30 " " K "B" 24 0.50000 0.50000 "LYS " " C  " "    " 6 0 0 808080  "C1116"  2 1 9 ""  1 ""  <> 0 0 0 163 163 1 0 2013 0 163 2011 1 10.05 1108 0 1116 1108 D000  "CCD mismatch"  <> <>
  164 15 -9.116965 2.394391 5.599750 30 " " K "B" 70 -0.50000 -0.50000 "LYS " " O  " "    " 8 0 0 FF2E2E  "O1117"  2 1 9 ""  1 ""  <> 0 0 0 164 164 1 0 2014 0 164 2012 1 10.4 1109 0 1117 1109 D000  "CCD mismatch"  <> <>
  165 3 -8.709239 1.352052 2.538827 30 " " K "B" 24 -0.12000 -0.12000 "LYS " " CB " "    " 6 0 0 808080  "C1118"  2 1 9 ""  1 ""  <> 0 0 0 165 165 1 0 2015 2 165 2013 1 10.49 1110 0 1118 1110 D000  "CCD mismatch"  <> <>
  166 3 -8.460150 0.208600 1.553889 30 " " K "B" 24 -0.12000 -0.12000 "LYS " " CG " "    " 6 0 0 808080  "C1119"  2 1 9 ""  1 ""  <> 0 0 0 166 166 1 0 2016 2 166 2014 1 14.81 1111 0 1119 1111 D000  "CCD mismatch"  <> <>
  167 3 -9.326594 0.311822 0.250910 30 " " K "B" 24 -0.12000 -0.12000 "LYS " " CD " "    " 6 0 0 808080  "C1120"  2 1 9 ""  1 ""  <> 0 0 0 167 167 1 0 2017 2 167 2015 1 18.43 1112 0 1120 1112 D000  "CCD mismatch"  <> <>
  168 3 -9.781966 -1.048756 -0.323159 30 " " K "B" 24 0.19000 0.19000 "LYS " " CE " "    " 6 0 0 808080  "C1121"  2 1 9 ""  1 ""  <> 0 0 0 168 168 1 0 2018 2 168 2016 1 22.27 1113 0 1121 1113 D000  "CCD mismatch"  <> <>
  169 32 -10.737780 -1.000348 -1.459592 30 " " K "B" 38 -0.30000 -0.30000 "LYS " " NZ " "    " 7 1 0 2E2EFF  "N1122"  2 1 9 "%UT"  13 ""  <> 0 0 0 169 169 1 0 2019 3 169 2017 1 27.53 1114 0 1122 1114 D000  "CCD mismatch"  <> <>
  170 43 -8.591323 -0.174449 4.651777 30 " " K "B" 21 0.30000 0.30000 "LYS " " H  " "    " 1 0 0 FFFFFF  "H2018"  -1 0 1 ""  1 ""  <> 0 0 0 170 170 1 0 2020 0 170 2018 <> 9.77 <> <> <> 4249 <> <> <> <>
  171 41 -6.764605 1.712659 3.406258 30 " " K "B" 21 0.06000 0.06000 "LYS " " HA " "    " 1 0 0 FFFFFF  "H2019"  -1 0 1 ""  1 ""  <> 0 0 0 171 171 1 0 2021 0 171 2019 <> 9.79 <> <> <> 4250 <> <> <> <>
  172 41 -8.574874 2.303817 2.024834 30 " " K "B" 21 0.06000 0.06000 "LYS " " HB3" "    " 1 0 0 FFFFFF  "H2020"  -1 0 1 ""  1 ""  <> 0 0 0 172 172 1 0 2022 0 172 2020 <> 10.49 <> <> <> 4251 <> <> <> <>
  173 41 -9.700587 1.246731 2.979549 30 " " K "B" 21 0.06000 0.06000 "LYS " " HB2" "    " 1 0 0 FFFFFF  "H2021"  -1 0 1 ""  1 ""  <> 0 0 0 173 173 1 0 2023 0 173 2021 <> 10.49 <> <> <> 4252 <> <> <> <>
  174 41 -8.667063 -0.685287 2.142323 30 " " K "B" 21 0.06000 0.06000 "LYS " " HG3" "    " 1 0 0 FFFFFF  "H2022"  -1 0 1 ""  1 ""  <> 0 0 0 174 174 1 0 2024 0 174 2022 <> 14.81 <> <> <> 4253 <> <> <> <>
  175 41 -7.386103 0.070674 1.429403 30 " " K "B" 21 0.06000 0.06000 "LYS " " HG2" "    " 1 0 0 FFFFFF  "H2023"  -1 0 1 ""  1 ""  <> 0 0 0 175 175 1 0 2025 0 175 2023 <> 14.81 <> <> <> 4254 <> <> <> <>
  176 41 -8.761595 0.712080 -0.590917 30 " " K "B" 21 0.06000 0.06000 "LYS " " HD3" "    " 1 0 0 FFFFFF  "H2024"  -1 0 1 ""  1 ""  <> 0 0 0 176 176 1 0 2026 0 176 2024 <> 18.43 <> <> <> 4255 <> <> <> <>
  177 41 -10.127642 1.037015 0.394137 30 " " K "B" 21 0.06000 0.06000 "LYS " " HD2" "    " 1 0 0 FFFFFF  "H2025"  -1 0 1 ""  1 ""  <> 0 0 0 177 177 1 0 2027 0 177 2025 <> 18.43 <> <> <> 4256 <> <> <> <>
  178 41 -10.163111 -1.710642 0.454489 30 " " K "B" 21 0.06000 0.06000 "LYS " " HE3" "    " 1 0 0 FFFFFF  "H2026"  -1 0 1 ""  1 ""  <> 0 0 0 178 178 1 0 2028 0 178 2026 <> 22.27 <> <> <> 4257 <> <> <> <>
  179 41 -8.908454 -1.571425 -0.712895 30 " " K "B" 21 0.06000 0.06000 "LYS " " HE2" "    " 1 0 0 FFFFFF  "H2027"  -1 0 1 ""  1 ""  <> 0 0 0 179 179 1 0 2029 0 179 2027 <> 22.27 <> <> <> 4258 <> <> <> <>
  180 44 -10.286002 -1.006205 -2.362898 30 " " K "B" 21 0.33000 0.33000 "LYS " " HZ1" "    " 1 0 0 FFFFFF  "H2028"  -1 0 1 ""  1 ""  <> 0 0 0 180 180 1 0 2030 0 180 2028 <> 27.53 <> <> <> 4259 <> <> <> <>
  181 44 -11.401522 -1.758027 -1.533548 30 " " K "B" 21 0.33000 0.33000 "LYS " " HZ2" "    " 1 0 0 FFFFFF  "H2029"  -1 0 1 ""  1 ""  <> 0 0 0 181 181 1 0 2031 0 181 2029 <> 27.53 <> <> <> 4260 <> <> <> <>
  182 44 -11.333724 -0.185208 -1.437248 30 " " K "B" 21 0.33000 0.33000 "LYS " " HZ3" "    " 1 0 0 FFFFFF  "H2030"  -1 0 1 ""  1 ""  <> 0 0 0 182 182 1 0 2032 0 182 2030 <> 27.53 <> <> <> 4261 <> <> <> <>
  183 25 -7.760062 3.876218 4.526188 31 " " M "B" 38 -0.50000 -0.50000 "MET " " N  " "    " 7 0 0 2E2EFF  "N1123"  2 1 9 ""  1 ""  <> 0 0 0 183 183 1 0 2033 1 183 2031 1 12.16 1115 0 1123 1115 D000  "CCD mismatch"  <> <>
  184 3 -8.363009 5.136248 5.026590 31 " " M "B" 24 0.14000 0.14000 "MET " " CA " "    " 6 0 0 808080  "C1124"  2 1 -70 ""  1 ""  FF2E2E  0 0 0 184 184 1 0 2034 1 184 2032 1 10.64 1116 0 1124 1116 D000  "CCD mismatch"  <> <>
  185 2 -8.963404 6.024852 3.837694 31 " " M "B" 24 0.50000 0.50000 "MET " " C  " "    " 6 0 0 808080  "C1125"  2 1 9 ""  1 ""  <> 0 0 0 185 185 1 0 2035 0 185 2033 1 15.72 1117 0 1125 1117 D000  "CCD mismatch"  <> <>
  186 15 -8.416342 6.003211 2.757810 31 " " M "B" 70 -0.50000 -0.50000 "MET " " O  " "    " 8 0 0 FF2E2E  "O1126"  2 1 9 ""  1 ""  <> 0 0 0 186 186 1 0 2036 0 186 2034 1 15.15 1118 0 1126 1118 D000  "CCD mismatch"  <> <>
  187 3 -7.432223 6.056273 5.787051 31 " " M "B" 24 -0.12000 -0.12000 "MET " " CB " "    " 6 0 0 808080  "C1127"  2 1 9 ""  1 ""  <> 0 0 0 187 187 1 0 2037 2 187 2035 1 11.19 1119 0 1127 1119 D000  "CCD mismatch"  <> <>
  188 3 -6.528727 5.228329 6.739669 31 " " M "B" 24 0.00020 0.00020 "MET " " CG " "    " 6 0 0 808080  "C1128"  2 1 9 ""  1 ""  <> 0 0 0 188 188 1 0 2038 2 188 2036 1 10.97 1120 0 1128 1120 D000  "CCD mismatch"  <> <>
  189 49 -5.224124 6.082894 7.624532 31 " " M "B" 143 -0.24040 -0.24040 "MET " " SD " "    " 16 0 0 FFFF6B  "S1129"  2 1 9 ""  1 ""  <> 0 0 0 189 189 1 0 2039 0 189 2037 1 11.84 1121 0 1129 1121 D000  "CCD mismatch"  <> <>
  190 3 -6.087130 6.551461 9.103757 31 " " M "B" 24 -0.05980 -0.05980 "MET " " CE " "    " 6 0 0 808080  "C1130"  2 1 9 ""  1 ""  <> 0 0 0 190 190 1 0 2040 3 190 2038 1 12.02 1122 0 1130 1122 D000  "CCD mismatch"  <> <>
  191 43 -7.051112 4.008277 3.819046 31 " " M "B" 21 0.30000 0.30000 "MET " " H  " "    " 1 0 0 FFFFFF  "H2039"  -1 0 1 ""  1 ""  <> 0 0 0 191 191 1 0 2041 0 191 2039 <> 12.16 <> <> <> 4262 <> <> <> <>
  192 41 -9.205104 4.863118 5.662498 31 " " M "B" 21 0.06000 0.06000 "MET " " HA " "    " 1 0 0 FFFFFF  "H2040"  -1 0 1 ""  1 ""  <> 0 0 0 192 192 1 0 2042 0 192 2040 <> 10.64 <> <> <> 4263 <> <> <> <>
  193 41 -8.019221 6.740663 6.399541 31 " " M "B" 21 0.06000 0.06000 "MET " " HB3" "    " 1 0 0 FFFFFF  "H2041"  -1 0 1 ""  1 ""  <> 0 0 0 193 193 1 0 2043 0 193 2041 <> 11.19 <> <> <> 4264 <> <> <> <>
  194 41 -6.856139 6.719746 5.142049 31 " " M "B" 21 0.06000 0.06000 "MET " " HB2" "    " 1 0 0 FFFFFF  "H2042"  -1 0 1 ""  1 ""  <> 0 0 0 194 194 1 0 2044 0 194 2042 <> 11.19 <> <> <> 4265 <> <> <> <>
  195 41 -5.985743 4.527327 6.105742 31 " " M "B" 21 0.06000 0.06000 "MET " " HG3" "    " 1 0 0 FFFFFF  "H2043"  -1 0 1 ""  1 ""  <> 0 0 0 195 195 1 0 2045 0 195 2043 <> 10.97 <> <> <> 4266 <> <> <> <>
  196 41 -7.149932 4.646609 7.420705 31 " " M "B" 21 0.06000 0.06000 "MET " " HG2" "    " 1 0 0 FFFFFF  "H2044"  -1 0 1 ""  1 ""  <> 0 0 0 196 196 1 0 2046 0 196 2044 <> 10.97 <> <> <> 4267 <> <> <> <>
  197 41 -5.457392 7.069826 9.826825 31 " " M "B" 21 0.06000 0.06000 "MET " " HE1" "    " 1 0 0 FFFFFF  "H2045"  -1 0 1 ""  1 ""  <> 0 0 0 197 197 1 0 2047 0 197 2045 <> 12.02 <> <> <> 4268 <> <> <> <>
  198 41 -6.764846 7.363741 8.841077 31 " " M "B" 21 0.06000 0.06000 "MET " " HE2" "    " 1 0 0 FFFFFF  "H2046"  -1 0 1 ""  1 ""  <> 0 0 0 198 198 1 0 2048 0 198 2046 <> 12.02 <> <> <> 4269 <> <> <> <>
  199 41 -6.601016 5.742069 9.622319 31 " " M "B" 21 0.06000 0.06000 "MET " " HE3" "    " 1 0 0 FFFFFF  "H2047"  -1 0 1 ""  1 ""  <> 0 0 0 199 199 1 0 2049 0 199 2047 <> 12.02 <> <> <> 4270 <> <> <> <>
  200 25 -9.879657 6.912588 4.161344 32 " " S "B" 38 -0.50000 -0.50000 "SER " " N  " "    " 7 0 0 2E2EFF  "N1131"  2 1 9 ""  1 ""  <> 0 0 0 200 200 1 0 2050 1 200 2048 1 13.17 1123 0 1131 1123 D000  "CCD mismatch"  <> <>
  201 3 -10.088145 7.990273 3.226800 32 " " S "B" 24 0.14000 0.14000 "SER " " CA " "    " 6 0 0 808080  "C1132"  2 1 -70 ""  1 ""  FF2E2E  0 0 0 201 201 1 0 2051 1 201 2049 1 17.8 1124 0 1132 1124 D000  "CCD mismatch"  <> <>
  202 2 -9.551234 9.330657 3.763191 32 " " S "B" 24 0.50000 0.50000 "SER " " C  " "    " 6 0 0 808080  "C1133"  2 1 9 ""  1 ""  <> 0 0 0 202 202 1 0 2052 0 202 2050 1 18.73 1125 0 1133 1125 D000  "CCD mismatch"  <> <>
  203 15 -9.075320 9.373460 4.875323 32 " " S "B" 70 -0.50000 -0.50000 "SER " " O  " "    " 8 0 0 FF2E2E  "O1134"  2 1 9 ""  1 ""  <> 0 0 0 203 203 1 0 2053 0 203 2051 1 18 1126 0 1134 1126 D000  "CCD mismatch"  <> <>
  204 3 -11.624087 8.021113 2.941234 32 " " S "B" 24 0.14500 0.14500 "SER " " CB " "    " 6 0 0 808080  "C1135"  2 1 9 ""  1 ""  <> 0 0 0 204 204 1 0 2054 2 204 2052 1 23.48 1127 0 1135 1127 D000  "CCD mismatch"  <> <>
  205 16 -12.390643 7.970209 4.178636 32 " " S "B" 70 -0.68300 -0.68300 "SER " " OG " "    " 8 0 0 FF2E2E  "O1136"  2 1 9 "%UT"  13 ""  <> 0 0 0 205 205 1 0 2055 1 205 2053 1 33.01 1128 0 1136 1128 D000  "CCD mismatch"  <> <>
  206 43 -10.083003 7.113833 5.129976 32 " " S "B" 21 0.30000 0.30000 "SER " " H  " "    " 1 0 0 FFFFFF  "H2054"  -1 0 1 ""  1 ""  <> 0 0 0 206 206 1 0 2056 0 206 2054 <> 13.17 <> <> <> 4271 <> <> <> <>
  207 41 -9.693385 7.758409 2.237606 32 " " S "B" 21 0.06000 0.06000 "SER " " HA " "    " 1 0 0 FFFFFF  "H2055"  -1 0 1 ""  1 ""  <> 0 0 0 207 207 1 0 2057 0 207 2055 <> 17.8 <> <> <> 4272 <> <> <> <>
  208 41 -11.899211 7.167913 2.321188 32 " " S "B" 21 0.06000 0.06000 "SER " " HB3" "    " 1 0 0 FFFFFF  "H2056"  -1 0 1 ""  1 ""  <> 0 0 0 208 208 1 0 2058 0 208 2056 <> 23.48 <> <> <> 4273 <> <> <> <>
  209 41 -11.907313 8.900425 2.362707 32 " " S "B" 21 0.06000 0.06000 "SER " " HB2" "    " 1 0 0 FFFFFF  "H2057"  -1 0 1 ""  1 ""  <> 0 0 0 209 209 1 0 2059 0 209 2057 <> 23.48 <> <> <> 4274 <> <> <> <>
  210 42 -12.274882 7.083232 4.527161 32 " " S "B" 21 0.41800 0.41800 "SER " " HG " "    " 1 0 0 FFFFFF  "H2058"  -1 0 1 ""  1 ""  <> 0 0 0 210 210 1 0 2060 0 210 2058 <> 33.01 <> <> <> 4275 <> <> <> <>
  211 25 -9.663764 10.309423 2.946672 33 " " L "B" 38 -0.50000 -0.50000 "LEU " " N  " "    " 7 0 0 2E2EFF  "N1137"  2 1 9 ""  1 ""  <> 0 0 0 211 211 1 0 2061 1 211 2059 1 19.77 1129 0 1137 1129 D000  "CCD mismatch"  <> <>
  212 3 -9.171939 11.693915 3.163395 33 " " L "B" 24 0.14000 0.14000 "LEU " " CA " "    " 6 0 0 808080  "C1138"  2 1 -70 ""  1 ""  FF2E2E  0 0 0 212 212 1 0 2062 1 212 2060 1 20.23 1130 0 1138 1130 D000  "CCD mismatch"  <> <>
  213 2 -10.243396 12.740677 2.783244 33 " " L "B" 24 0.50000 0.50000 "LEU " " C  " "    " 6 0 0 808080  "C1139"  2 1 9 ""  1 ""  <> 0 0 0 213 213 1 0 2063 0 213 2061 1 29.58 1131 0 1139 1131 D000  "CCD mismatch"  <> <>
  214 15 -10.129416 13.492138 1.819882 33 " " L "B" 70 -0.50000 -0.50000 "LEU " " O  " "    " 8 0 0 FF2E2E  "O1140"  2 1 9 ""  1 ""  <> 0 0 0 214 214 1 0 2064 0 214 2062 1 26.46 1132 0 1140 1132 D000  "CCD mismatch"  <> <>
  215 3 -7.845797 11.874039 2.405837 33 " " L "B" 24 -0.12000 -0.12000 "LEU " " CB " "    " 6 0 0 808080  "C1141"  2 1 9 ""  1 ""  <> 0 0 0 215 215 1 0 2065 2 215 2063 1 20.74 1133 0 1141 1133 D000  "CCD mismatch"  <> <>
  216 3 -7.212523 13.252503 2.570661 33 " " L "B" 24 -0.06000 -0.06000 "LEU " " CG " "    " 6 0 0 808080  "C1142"  2 1 9 ""  1 ""  <> 0 0 0 216 216 1 0 2066 1 216 2064 1 24.31 1134 0 1142 1134 D000  "CCD mismatch"  <> <>
  217 3 -6.799601 13.699037 4.008255 33 " " L "B" 24 -0.18000 -0.18000 "LEU " " CD1" "    " 6 0 0 808080  "C1143"  2 1 9 ""  1 ""  <> 0 0 0 217 217 1 0 2067 3 217 2065 1 22.21 1135 0 1143 1135 D000  "CCD mismatch"  <> <>
  218 3 -5.993548 13.396911 1.676487 33 " " L "B" 24 -0.18000 -0.18000 "LEU " " CD2" "    " 6 0 0 808080  "C1144"  2 1 9 ""  1 ""  <> 0 0 0 218 218 1 0 2068 3 218 2066 1 26.86 1136 0 1144 1136 D000  "CCD mismatch"  <> <>
  219 43 -9.954768 10.011001 2.026692 33 " " L "B" 21 0.30000 0.30000 "LEU " " H  " "    " 1 0 0 FFFFFF  "H2067"  -1 0 1 ""  1 ""  <> 0 0 0 219 219 1 0 2069 0 219 2067 <> 19.77 <> <> <> 4276 <> <> <> <>
  220 41 -9.066176 11.973182 4.211691 33 " " L "B" 21 0.06000 0.06000 "LEU " " HA " "    " 1 0 0 FFFFFF  "H2068"  -1 0 1 ""  1 ""  <> 0 0 0 220 220 1 0 2070 0 220 2068 <> 20.23 <> <> <> 4277 <> <> <> <>
  221 41 -7.919421 11.591926 1.355556 33 " " L "B" 21 0.06000 0.06000 "LEU " " HB3" "    " 1 0 0 FFFFFF  "H2069"  -1 0 1 ""  1 ""  <> 0 0 0 221 221 1 0 2071 0 221 2069 <> 20.74 <> <> <> 4278 <> <> <> <>
  222 41 -7.021380 11.283441 2.805376 33 " " L "B" 21 0.06000 0.06000 "LEU " " HB2" "    " 1 0 0 FFFFFF  "H2070"  -1 0 1 ""  1 ""  <> 0 0 0 222 222 1 0 2072 0 222 2070 <> 20.74 <> <> <> 4279 <> <> <> <>
  223 41 -7.826823 14.104803 2.280282 33 " " L "B" 21 0.06000 0.06000 "LEU " " HG " "    " 1 0 0 FFFFFF  "H2071"  -1 0 1 ""  1 ""  <> 0 0 0 223 223 1 0 2073 0 223 2071 <> 24.31 <> <> <> 4280 <> <> <> <>
  224 41 -5.726947 13.657473 4.197405 33 " " L "B" 21 0.06000 0.06000 "LEU " "HD11" "    " 1 0 0 FFFFFF  "H2072"  -1 0 1 ""  1 ""  <> 0 0 0 224 224 1 0 2074 0 224 2072 <> 22.21 <> <> <> 4281 <> <> <> <>
  225 41 -7.100550 14.730678 4.190594 33 " " L "B" 21 0.06000 0.06000 "LEU " "HD12" "    " 1 0 0 FFFFFF  "H2073"  -1 0 1 ""  1 ""  <> 0 0 0 225 225 1 0 2075 0 225 2073 <> 22.21 <> <> <> 4282 <> <> <> <>
  226 41 -7.261340 13.092733 4.787548 33 " " L "B" 21 0.06000 0.06000 "LEU " "HD13" "    " 1 0 0 FFFFFF  "H2074"  -1 0 1 ""  1 ""  <> 0 0 0 226 226 1 0 2076 0 226 2074 <> 22.21 <> <> <> 4283 <> <> <> <>
  227 41 -6.043536 14.417565 1.297189 33 " " L "B" 21 0.06000 0.06000 "LEU " "HD21" "    " 1 0 0 FFFFFF  "H2075"  -1 0 1 ""  1 ""  <> 0 0 0 227 227 1 0 2077 0 227 2075 <> 26.86 <> <> <> 4284 <> <> <> <>
  228 41 -5.087149 13.383343 2.281761 33 " " L "B" 21 0.06000 0.06000 "LEU " "HD22" "    " 1 0 0 FFFFFF  "H2076"  -1 0 1 ""  1 ""  <> 0 0 0 228 228 1 0 2078 0 228 2076 <> 26.86 <> <> <> 4285 <> <> <> <>
  229 41 -5.933505 12.672014 0.864687 33 " " L "B" 21 0.06000 0.06000 "LEU " "HD23" "    " 1 0 0 FFFFFF  "H2077"  -1 0 1 ""  1 ""  <> 0 0 0 229 229 1 0 2079 0 229 2077 <> 26.86 <> <> <> 4286 <> <> <> <>
  230 25 -11.361346 12.679828 3.578703 34 " " K "B" 38 -0.50000 -0.50000 "LYS " " N  " "    " 7 0 0 2E2EFF  "N1145"  2 1 9 ""  1 ""  <> 0 0 0 230 230 1 0 2080 1 230 2078 1 26.49 1137 0 1145 1137 D000  "CCD mismatch"  <> <>
  231 3 -12.538806 13.493164 3.299546 34 " " K "B" 24 0.14000 0.14000 "LYS " " CA " "    " 6 0 0 808080  "C1146"  2 1 -70 ""  1 ""  FF2E2E  0 0 0 231 231 1 0 2081 1 231 2079 1 31.99 1138 0 1146 1138 D000  "CCD mismatch"  <> <>
  232 2 -12.679858 14.751830 4.213317 34 " " K "B" 24 0.50000 0.50000 "LYS " " C  " "    " 6 0 0 808080  "C1147"  2 1 9 ""  1 ""  <> 0 0 0 232 232 1 0 2082 0 232 2080 1 30.53 1139 0 1147 1139 D000  "CCD mismatch"  <> <>
  233 15 -13.285235 15.745072 3.835317 34 " " K "B" 70 -0.50000 -0.50000 "LYS " " O  " "    " 8 0 0 FF2E2E  "O1148"  2 1 9 ""  1 ""  <> 0 0 0 233 233 1 0 2083 0 233 2081 1 29.47 1140 0 1148 1140 D000  "CCD mismatch"  <> <>
  234 3 -13.828990 12.591457 3.427766 34 " " K "B" 24 -0.12000 -0.12000 "LYS " " CB " "    " 6 0 0 808080  "C1149"  2 1 9 ""  1 ""  <> 0 0 0 234 234 1 0 2084 2 234 2082 1 36.72 1141 0 1149 1141 D000  "CCD mismatch"  <> <>
  235 3 -13.955847 11.776144 4.688462 34 " " K "B" 24 -0.12000 -0.12000 "LYS " " CG " "    " 6 0 0 808080  "C1150"  2 1 9 ""  1 ""  <> 0 0 0 235 235 1 0 2085 2 235 2083 1 45.31 1142 0 1150 1142 D000  "CCD mismatch"  <> <>
  236 3 -15.120139 10.742678 4.725593 34 " " K "B" 24 -0.12000 -0.12000 "LYS " " CD " "    " 6 0 0 808080  "C1151"  2 1 9 ""  1 ""  <> 0 0 0 236 236 1 0 2086 2 236 2084 1 50.51 1143 0 1151 1143 D000  "CCD mismatch"  <> <>
  237 3 -15.101390 9.829712 5.952311 34 " " K "B" 24 0.19000 0.19000 "LYS " " CE " "    " 6 0 0 808080  "C1152"  2 1 9 ""  1 ""  <> 0 0 0 237 237 1 0 2087 2 237 2085 1 44.17 1144 0 1152 1144 D000  "CCD mismatch"  <> <>
  238 32 -16.042544 8.752408 5.792692 34 " " K "B" 38 -0.30000 -0.30000 "LYS " " NZ " "    " 7 1 0 2E2EFF  "N1153"  2 1 9 "%UT"  13 ""  <> 0 0 0 238 238 1 0 2088 3 238 2086 1 42.45 1145 0 1153 1145 D000  "CCD mismatch"  <> <>
  239 43 -11.327449 12.168975 4.449324 34 " " K "B" 21 0.30000 0.30000 "LYS " " H  " "    " 1 0 0 FFFFFF  "H2087"  -1 0 1 ""  1 ""  <> 0 0 0 239 239 1 0 2089 0 239 2087 <> 26.49 <> <> <> 4287 <> <> <> <>
  240 41 -12.610862 13.941582 2.308673 34 " " K "B" 21 0.06000 0.06000 "LYS " " HA " "    " 1 0 0 FFFFFF  "H2088"  -1 0 1 ""  1 ""  <> 0 0 0 240 240 1 0 2090 0 240 2088 <> 31.99 <> <> <> 4288 <> <> <> <>
  241 41 -13.812587 12.015420 2.502556 34 " " K "B" 21 0.06000 0.06000 "LYS " " HB3" "    " 1 0 0 FFFFFF  "H2089"  -1 0 1 ""  1 ""  <> 0 0 0 241 241 1 0 2091 0 241 2089 <> 36.72 <> <> <> 4289 <> <> <> <>
  242 41 -14.730708 13.203834 3.426470 34 " " K "B" 21 0.06000 0.06000 "LYS " " HB2" "    " 1 0 0 FFFFFF  "H2090"  -1 0 1 ""  1 ""  <> 0 0 0 242 242 1 0 2092 0 242 2090 <> 36.72 <> <> <> 4290 <> <> <> <>
  243 41 -14.217765 12.463516 5.492839 34 " " K "B" 21 0.06000 0.06000 "LYS " " HG3" "    " 1 0 0 FFFFFF  "H2091"  -1 0 1 ""  1 ""  <> 0 0 0 243 243 1 0 2093 0 243 2091 <> 45.31 <> <> <> 4291 <> <> <> <>
  244 41 -13.011679 11.288161 4.930367 34 " " K "B" 21 0.06000 0.06000 "LYS " " HG2" "    " 1 0 0 FFFFFF  "H2092"  -1 0 1 ""  1 ""  <> 0 0 0 244 244 1 0 2094 0 244 2092 <> 45.31 <> <> <> 4292 <> <> <> <>
  245 41 -14.861842 10.141544 3.853802 34 " " K "B" 21 0.06000 0.06000 "LYS " " HD3" "    " 1 0 0 FFFFFF  "H2093"  -1 0 1 ""  1 ""  <> 0 0 0 245 245 1 0 2095 0 245 2093 <> 50.51 <> <> <> 4293 <> <> <> <>
  246 41 -16.119509 11.114700 4.499844 34 " " K "B" 21 0.06000 0.06000 "LYS " " HD2" "    " 1 0 0 FFFFFF  "H2094"  -1 0 1 ""  1 ""  <> 0 0 0 246 246 1 0 2096 0 246 2094 <> 50.51 <> <> <> 4294 <> <> <> <>
  247 41 -15.270667 10.358375 6.890372 34 " " K "B" 21 0.06000 0.06000 "LYS " " HE3" "    " 1 0 0 FFFFFF  "H2095"  -1 0 1 ""  1 ""  <> 0 0 0 247 247 1 0 2097 0 247 2095 <> 44.17 <> <> <> 4295 <> <> <> <>
  248 41 -14.085997 9.437396 5.896050 34 " " K "B" 21 0.06000 0.06000 "LYS " " HE2" "    " 1 0 0 FFFFFF  "H2096"  -1 0 1 ""  1 ""  <> 0 0 0 248 248 1 0 2098 0 248 2096 <> 44.17 <> <> <> 4296 <> <> <> <>
  249 44 -15.836093 8.169128 4.994406 34 " " K "B" 21 0.33000 0.33000 "LYS " " HZ1" "    " 1 0 0 FFFFFF  "H2097"  -1 0 1 ""  1 ""  <> 0 0 0 249 249 1 0 2099 0 249 2097 <> 42.45 <> <> <> 4297 <> <> <> <>
  250 44 -16.059214 8.132050 6.589547 34 " " K "B" 21 0.33000 0.33000 "LYS " " HZ2" "    " 1 0 0 FFFFFF  "H2098"  -1 0 1 ""  1 ""  <> 0 0 0 250 250 1 0 2100 0 250 2098 <> 42.45 <> <> <> 4298 <> <> <> <>
  251 44 -17.003741 9.043508 5.685621 34 " " K "B" 21 0.33000 0.33000 "LYS " " HZ3" "    " 1 0 0 FFFFFF  "H2099"  -1 0 1 ""  1 ""  <> 0 0 0 251 251 1 0 2101 0 251 2099 <> 42.45 <> <> <> 4299 <> <> <> <>
  252 25 -12.124434 14.606761 5.429113 35 " " G "B" 38 -0.50000 -0.50000 "GLY " " N  " "    " 7 0 0 2E2EFF  "N1154"  0 1 9 ""  1 ""  <> 0 0 0 252 252 1 0 2102 1 252 2100 1 31.13 1146 0 1154 1146 D000  "CCD mismatch"  <> <>
  253 3 -11.814181 15.543812 6.492166 35 " " G "B" 24 0.08000 0.08000 "GLY " " CA " "    " 6 0 0 808080  "C1155"  0 1 -70 ""  1 ""  FF2E2E  0 0 0 253 253 1 0 2103 2 253 2101 1 29.23 1147 0 1155 1147 D000  "CCD mismatch"  <> <>
  254 2 -10.532630 16.211430 6.281695 35 " " G "B" 24 0.50000 0.50000 "GLY " " C  " "    " 6 0 0 808080  "C1156"  0 1 9 ""  1 ""  <> 0 0 0 254 254 1 0 2104 0 254 2102 1 28.66 1148 0 1156 1148 D000  "CCD mismatch"  <> <>
  255 15 -9.772837 15.813461 5.449544 35 " " G "B" 70 -0.50000 -0.50000 "GLY " " O  " "    " 8 0 0 FF2E2E  "O1157"  0 1 9 ""  1 ""  <> 0 0 0 255 255 1 0 2105 0 255 2103 1 30.32 1149 0 1157 1149 D000  "CCD mismatch"  <> <>
  256 43 -11.639174 13.734411 5.582822 35 " " G "B" 21 0.30000 0.30000 "GLY " " H  " "    " 1 0 0 FFFFFF  "H2104"  -1 0 1 ""  1 ""  <> 0 0 0 256 256 1 0 2106 0 256 2104 <> 31.13 <> <> <> 4300 <> <> <> <>
  257 41 -11.706092 14.997835 7.429357 35 " " G "B" 21 0.06000 0.06000 "GLY " " HA3" "    " 1 0 0 FFFFFF  "H2105"  -1 0 1 ""  1 ""  <> 0 0 0 257 257 1 0 2107 0 257 2105 <> 29.23 <> <> <> 4301 <> <> <> <>
  258 41 -12.550246 16.346083 6.543864 35 " " G "B" 21 0.06000 0.06000 "GLY " " HA2" "    " 1 0 0 FFFFFF  "H2106"  -1 0 1 ""  1 ""  <> 0 0 0 258 258 1 0 2108 0 258 2106 <> 29.23 <> <> <> 4302 <> <> <> <>
  259 25 -10.237109 17.279344 7.027249 36 " " T "B" 38 -0.50000 -0.50000 "THR " " N  " "    " 7 0 0 2E2EFF  "N1158"  0 1 9 ""  1 ""  <> 0 0 0 259 259 1 0 2109 1 259 2107 1 21.69 1150 0 1158 1150 D000  "CCD mismatch"  <> <>
  260 3 -8.944247 17.942388 6.960725 36 " " T "B" 24 0.14000 0.14000 "THR " " CA " "    " 6 0 0 808080  "C1159"  0 1 -70 ""  1 ""  FF2E2E  0 0 0 260 260 1 0 2110 1 260 2108 1 23.68 1151 0 1159 1151 D000  "CCD mismatch"  <> <>
  261 2 -7.672717 17.046105 7.190644 36 " " T "B" 24 0.50000 0.50000 "THR " " C  " "    " 6 0 0 808080  "C1160"  0 1 9 ""  1 ""  <> 0 0 0 261 261 1 0 2111 0 261 2109 1 23.17 1152 0 1160 1152 D000  "CCD mismatch"  <> <>
  262 15 -6.556029 17.373627 6.753390 36 " " T "B" 70 -0.50000 -0.50000 "THR " " O  " "    " 8 0 0 FF2E2E  "O1161"  0 1 9 ""  1 ""  <> 0 0 0 262 262 1 0 2112 0 262 2110 1 23.97 1153 0 1161 1153 D000  "CCD mismatch"  <> <>
  263 3 -9.004882 19.156203 7.898269 36 " " T "B" 24 0.20500 0.20500 "THR " " CB " "    " 6 0 0 808080  "C1162"  0 1 9 ""  1 ""  <> 0 0 0 263 263 1 0 2113 1 263 2111 1 29.66 1154 0 1162 1154 D000  "CCD mismatch"  <> <>
  264 3 -7.887843 20.200324 7.662980 36 " " T "B" 24 -0.18000 -0.18000 "THR " " CG2" "    " 6 0 0 808080  "C1163"  0 1 9 ""  1 ""  <> 0 0 0 264 264 1 0 2114 3 264 2112 1 36.25 1155 0 1163 1155 D000  "CCD mismatch"  <> <>
  265 16 -10.187831 19.915662 8.016873 36 " " T "B" 70 -0.68300 -0.68300 "THR " " OG1" "    " 8 0 0 FF2E2E  "O1164"  0 1 9 "%UT"  13 ""  <> 0 0 0 265 265 1 0 2115 1 265 2113 1 29.94 1156 0 1164 1156 D000  "CCD mismatch"  <> <>
  266 43 -10.887965 17.530868 7.757470 36 " " T "B" 21 0.30000 0.30000 "THR " " H  " "    " 1 0 0 FFFFFF  "H2114"  -1 0 1 ""  1 ""  <> 0 0 0 266 266 1 0 2116 0 266 2114 <> 21.69 <> <> <> 4303 <> <> <> <>
  267 41 -8.767764 18.384612 5.980219 36 " " T "B" 21 0.06000 0.06000 "THR " " HA " "    " 1 0 0 FFFFFF  "H2115"  -1 0 1 ""  1 ""  <> 0 0 0 267 267 1 0 2117 0 267 2115 <> 23.68 <> <> <> 4304 <> <> <> <>
  268 41 -8.754389 18.827054 8.906739 36 " " T "B" 21 0.06000 0.06000 "THR " " HB " "    " 1 0 0 FFFFFF  "H2116"  -1 0 1 ""  1 ""  <> 0 0 0 268 268 1 0 2118 0 268 2116 <> 29.66 <> <> <> 4305 <> <> <> <>
  269 41 -6.872035 19.895871 7.915073 36 " " T "B" 21 0.06000 0.06000 "THR " "HG21" "    " 1 0 0 FFFFFF  "H2117"  -1 0 1 ""  1 ""  <> 0 0 0 269 269 1 0 2119 0 269 2117 <> 36.25 <> <> <> 4306 <> <> <> <>
  270 41 -7.899310 20.573958 6.639081 36 " " T "B" 21 0.06000 0.06000 "THR " "HG22" "    " 1 0 0 FFFFFF  "H2118"  -1 0 1 ""  1 ""  <> 0 0 0 270 270 1 0 2120 0 270 2118 <> 36.25 <> <> <> 4307 <> <> <> <>
  271 41 -8.017363 20.945553 8.447810 36 " " T "B" 21 0.06000 0.06000 "THR " "HG23" "    " 1 0 0 FFFFFF  "H2119"  -1 0 1 ""  1 ""  <> 0 0 0 271 271 1 0 2121 0 271 2119 <> 36.25 <> <> <> 4308 <> <> <> <>
  272 42 -10.887210 19.387421 8.408572 36 " " T "B" 21 0.41800 0.41800 "THR " " HG1" "    " 1 0 0 FFFFFF  "H2120"  -1 0 1 ""  1 ""  <> 0 0 0 272 272 1 0 2122 0 272 2120 <> 29.94 <> <> <> 4309 <> <> <> <>
  273 25 -7.876803 15.853666 7.848199 37 " " T "B" 38 -0.50000 -0.50000 "THR " " N  " "    " 7 0 0 2E2EFF  "N1165"  2 1 9 ""  1 ""  <> 0 0 0 273 273 1 0 2123 1 273 2121 1 17.31 1157 0 1165 1157 D000  "CCD mismatch"  <> <>
  274 3 -6.916751 14.737819 7.846669 37 " " T "B" 24 0.14000 0.14000 "THR " " CA " "    " 6 0 0 808080  "C1166"  2 1 -70 ""  1 ""  FF2E2E  0 0 0 274 274 1 0 2124 1 274 2122 1 16.45 1158 0 1166 1158 D000  "CCD mismatch"  <> <>
  275 2 -7.627242 13.425204 7.630191 37 " " T "B" 24 0.50000 0.50000 "THR " " C  " "    " 6 0 0 808080  "C1167"  2 1 9 ""  1 ""  <> 0 0 0 275 275 1 0 2125 0 275 2123 1 18.35 1159 0 1167 1159 D000  "CCD mismatch"  <> <>
  276 15 -8.814959 13.300393 7.749316 37 " " T "B" 70 -0.50000 -0.50000 "THR " " O  " "    " 8 0 0 FF2E2E  "O1168"  2 1 9 ""  1 ""  <> 0 0 0 276 276 1 0 2126 0 276 2124 1 17.18 1160 0 1168 1160 D000  "CCD mismatch"  <> <>
  277 3 -5.988478 14.804542 9.059764 37 " " T "B" 24 0.20500 0.20500 "THR " " CB " "    " 6 0 0 808080  "C1169"  2 1 9 ""  1 ""  <> 0 0 0 277 277 1 0 2127 1 277 2125 1 20.45 1161 0 1169 1161 D000  "CCD mismatch"  <> <>
  278 3 -5.009532 15.957670 9.147891 37 " " T "B" 24 -0.18000 -0.18000 "THR " " CG2" "    " 6 0 0 808080  "C1170"  2 1 9 ""  1 ""  <> 0 0 0 278 278 1 0 2128 3 278 2126 1 19.32 1162 0 1170 1162 D000  "CCD mismatch"  <> <>
  279 16 -6.641467 14.770694 10.384811 37 " " T "B" 70 -0.68300 -0.68300 "THR " " OG1" "    " 8 0 0 FF2E2E  "O1171"  2 1 9 "%UT"  13 ""  <> 0 0 0 279 279 1 0 2129 1 279 2127 1 21.66 1163 0 1171 1163 D000  "CCD mismatch"  <> <>
  280 43 -8.845996 15.601218 7.978715 37 " " T "B" 21 0.30000 0.30000 "THR " " H  " "    " 1 0 0 FFFFFF  "H2128"  -1 0 1 ""  1 ""  <> 0 0 0 280 280 1 0 2130 0 280 2128 <> 17.31 <> <> <> 4310 <> <> <> <>
  281 41 -6.347625 14.804824 6.919465 37 " " T "B" 21 0.06000 0.06000 "THR " " HA " "    " 1 0 0 FFFFFF  "H2129"  -1 0 1 ""  1 ""  <> 0 0 0 281 281 1 0 2131 0 281 2129 <> 16.45 <> <> <> 4311 <> <> <> <>
  282 41 -5.427348 13.870369 9.036290 37 " " T "B" 21 0.06000 0.06000 "THR " " HB " "    " 1 0 0 FFFFFF  "H2130"  -1 0 1 ""  1 ""  <> 0 0 0 282 282 1 0 2132 0 282 2130 <> 20.45 <> <> <> 4312 <> <> <> <>
  283 41 -4.366145 15.850316 10.021178 37 " " T "B" 21 0.06000 0.06000 "THR " "HG21" "    " 1 0 0 FFFFFF  "H2131"  -1 0 1 ""  1 ""  <> 0 0 0 283 283 1 0 2133 0 283 2131 <> 19.32 <> <> <> 4313 <> <> <> <>
  284 41 -4.448786 16.175887 8.239019 37 " " T "B" 21 0.06000 0.06000 "THR " "HG22" "    " 1 0 0 FFFFFF  "H2132"  -1 0 1 ""  1 ""  <> 0 0 0 284 284 1 0 2134 0 284 2132 <> 19.32 <> <> <> 4314 <> <> <> <>
  285 41 -5.548243 16.869640 9.405177 37 " " T "B" 21 0.06000 0.06000 "THR " "HG23" "    " 1 0 0 FFFFFF  "H2133"  -1 0 1 ""  1 ""  <> 0 0 0 285 285 1 0 2135 0 285 2133 <> 19.32 <> <> <> 4315 <> <> <> <>
  286 42 -7.136973 13.949050 10.415954 37 " " T "B" 21 0.41800 0.41800 "THR " " HG1" "    " 1 0 0 FFFFFF  "H2134"  -1 0 1 ""  1 ""  <> 0 0 0 286 286 1 0 2136 0 286 2134 <> 21.66 <> <> <> 4316 <> <> <> <>
  287 25 -6.882346 12.363730 7.322248 38 " " V "B" 38 -0.50000 -0.50000 "VAL " " N  " "    " 7 0 0 2E2EFF  "N1172"  2 1 9 ""  1 ""  <> 0 0 0 287 287 1 0 2137 1 287 2135 1 13.85 1164 0 1172 1164 D000  "CCD mismatch"  <> <>
  288 3 -7.454035 11.043849 7.110980 38 " " V "B" 24 0.14000 0.14000 "VAL " " CA " "    " 6 0 0 808080  "C1173"  2 1 -70 ""  1 ""  FF2E2E  0 0 0 288 288 1 0 2138 1 288 2136 1 13.85 1165 0 1173 1165 D000  "CCD mismatch"  <> <>
  289 2 -8.293200 10.369713 8.278007 38 " " V "B" 24 0.50000 0.50000 "VAL " " C  " "    " 6 0 0 808080  "C1174"  2 1 9 ""  1 ""  <> 0 0 0 289 289 1 0 2139 0 289 2137 1 14.67 1166 0 1174 1166 D000  "CCD mismatch"  <> <>
  290 15 -8.188712 10.724969 9.441049 38 " " V "B" 70 -0.50000 -0.50000 "VAL " " O  " "    " 8 0 0 FF2E2E  "O1175"  2 1 9 ""  1 ""  <> 0 0 0 290 290 1 0 2140 0 290 2138 1 13.73 1167 0 1175 1167 D000  "CCD mismatch"  <> <>
  291 3 -6.279746 10.018306 6.945985 38 " " V "B" 24 -0.06000 -0.06000 "VAL " " CB " "    " 6 0 0 808080  "C1176"  2 1 9 ""  1 ""  <> 0 0 0 291 291 1 0 2141 1 291 2139 1 11.12 1168 0 1176 1168 D000  "CCD mismatch"  <> <>
  292 3 -5.624995 10.157865 5.573056 38 " " V "B" 24 -0.18000 -0.18000 "VAL " " CG1" "    " 6 0 0 808080  "C1177"  2 1 9 ""  1 ""  <> 0 0 0 292 292 1 0 2142 3 292 2140 1 12.42 1169 0 1177 1169 D000  "CCD mismatch"  <> <>
  293 3 -5.354586 10.204101 8.175056 38 " " V "B" 24 -0.18000 -0.18000 "VAL " " CG2" "    " 6 0 0 808080  "C1178"  2 1 9 ""  1 ""  <> 0 0 0 293 293 1 0 2143 3 293 2141 1 16.55 1170 0 1178 1170 D000  "CCD mismatch"  <> <>
  294 43 -5.881884 12.417510 7.194644 38 " " V "B" 21 0.30000 0.30000 "VAL " " H  " "    " 1 0 0 FFFFFF  "H2142"  -1 0 1 ""  1 ""  <> 0 0 0 294 294 1 0 2144 0 294 2142 <> 13.85 <> <> <> 4317 <> <> <> <>
  295 41 -8.135123 11.094706 6.261489 38 " " V "B" 21 0.06000 0.06000 "VAL " " HA " "    " 1 0 0 FFFFFF  "H2143"  -1 0 1 ""  1 ""  <> 0 0 0 295 295 1 0 2145 0 295 2143 <> 13.85 <> <> <> 4318 <> <> <> <>
  296 41 -6.657965 8.997829 6.885358 38 " " V "B" 21 0.06000 0.06000 "VAL " " HB " "    " 1 0 0 FFFFFF  "H2144"  -1 0 1 ""  1 ""  <> 0 0 0 296 296 1 0 2146 0 296 2144 <> 11.12 <> <> <> 4319 <> <> <> <>
  297 41 -4.824469 10.868214 5.366515 38 " " V "B" 21 0.06000 0.06000 "VAL " "HG11" "    " 1 0 0 FFFFFF  "H2145"  -1 0 1 ""  1 ""  <> 0 0 0 297 297 1 0 2147 0 297 2145 <> 12.42 <> <> <> 4320 <> <> <> <>
  298 41 -5.174361 9.192132 5.344176 38 " " V "B" 21 0.06000 0.06000 "VAL " "HG12" "    " 1 0 0 FFFFFF  "H2146"  -1 0 1 ""  1 ""  <> 0 0 0 298 298 1 0 2148 0 298 2146 <> 12.42 <> <> <> 4321 <> <> <> <>
  299 41 -6.399790 10.231011 4.809875 38 " " V "B" 21 0.06000 0.06000 "VAL " "HG13" "    " 1 0 0 FFFFFF  "H2147"  -1 0 1 ""  1 ""  <> 0 0 0 299 299 1 0 2149 0 299 2147 <> 12.42 <> <> <> 4322 <> <> <> <>
  300 41 -4.736617 9.307193 8.217168 38 " " V "B" 21 0.06000 0.06000 "VAL " "HG21" "    " 1 0 0 FFFFFF  "H2148"  -1 0 1 ""  1 ""  <> 0 0 0 300 300 1 0 2150 0 300 2148 <> 16.55 <> <> <> 4323 <> <> <> <>
  301 41 -4.668948 11.049611 8.119210 38 " " V "B" 21 0.06000 0.06000 "VAL " "HG22" "    " 1 0 0 FFFFFF  "H2149"  -1 0 1 ""  1 ""  <> 0 0 0 301 301 1 0 2151 0 301 2149 <> 16.55 <> <> <> 4324 <> <> <> <>
  302 41 -5.816127 10.149048 9.160981 38 " " V "B" 21 0.06000 0.06000 "VAL " "HG23" "    " 1 0 0 FFFFFF  "H2150"  -1 0 1 ""  1 ""  <> 0 0 0 302 302 1 0 2152 0 302 2150 <> 16.55 <> <> <> 4325 <> <> <> <>
  303 25 -9.000544 9.318050 7.894641 39 " " T "B" 38 -0.50000 -0.50000 "THR " " N  " "    " 7 0 0 2E2EFF  "N1179"  2 1 9 ""  1 ""  <> 0 0 0 303 303 1 0 2153 1 303 2151 1 13.45 1171 0 1179 1171 D000  "CCD mismatch"  <> <>
  304 3 -9.808085 8.562068 8.893783 39 " " T "B" 24 0.14000 0.14000 "THR " " CA " "    " 6 0 0 808080  "C1180"  2 1 -70 ""  1 ""  FF2E2E  0 0 0 304 304 1 0 2154 1 304 2152 1 12.51 1172 0 1180 1172 D000  "CCD mismatch"  <> <>
  305 2 -9.998584 7.073333 8.430009 39 " " T "B" 24 0.50000 0.50000 "THR " " C  " "    " 6 0 0 808080  "C1181"  2 1 9 ""  1 ""  <> 0 0 0 305 305 1 0 2155 0 305 2153 1 13.72 1173 0 1181 1173 D000  "CCD mismatch"  <> <>
  306 15 -10.427584 6.895246 7.272054 39 " " T "B" 70 -0.50000 -0.50000 "THR " " O  " "    " 8 0 0 FF2E2E  "O1182"  2 1 9 ""  1 ""  <> 0 0 0 306 306 1 0 2156 0 306 2154 1 14.09 1174 0 1182 1174 D000  "CCD mismatch"  <> <>
  307 3 -11.330188 9.107533 9.022760 39 " " T "B" 24 0.20500 0.20500 "THR " " CB " "    " 6 0 0 808080  "C1183"  2 1 9 ""  1 ""  <> 0 0 0 307 307 1 0 2157 1 307 2155 1 18.92 1175 0 1183 1175 D000  "CCD mismatch"  <> <>
  308 3 -11.326915 10.361730 9.933040 39 " " T "B" 24 -0.18000 -0.18000 "THR " " CG2" "    " 6 0 0 808080  "C1184"  2 1 9 ""  1 ""  <> 0 0 0 308 308 1 0 2158 3 308 2156 1 18.67 1176 0 1184 1176 D000  "CCD mismatch"  <> <>
  309 16 -11.735881 9.645813 7.726060 39 " " T "B" 70 -0.68300 -0.68300 "THR " " OG1" "    " 8 0 0 FF2E2E  "O1185"  2 1 9 "%UT"  13 ""  <> 0 0 0 309 309 1 0 2159 1 309 2157 1 21.92 1177 0 1185 1177 D000  "CCD mismatch"  <> <>
  310 43 -9.166224 9.208891 6.904321 39 " " T "B" 21 0.30000 0.30000 "THR " " H  " "    " 1 0 0 FFFFFF  "H2158"  -1 0 1 ""  1 ""  <> 0 0 0 310 310 1 0 2160 0 310 2158 <> 13.45 <> <> <> 4326 <> <> <> <>
  311 41 -9.424044 8.751879 9.896072 39 " " T "B" 21 0.06000 0.06000 "THR " " HA " "    " 1 0 0 FFFFFF  "H2159"  -1 0 1 ""  1 ""  <> 0 0 0 311 311 1 0 2161 0 311 2159 <> 12.51 <> <> <> 4327 <> <> <> <>
  312 41 -12.103755 8.447182 9.414708 39 " " T "B" 21 0.06000 0.06000 "THR " " HB " "    " 1 0 0 FFFFFF  "H2160"  -1 0 1 ""  1 ""  <> 0 0 0 312 312 1 0 2162 0 312 2160 <> 18.92 <> <> <> 4328 <> <> <> <>
  313 41 -12.327574 10.789090 9.997392 39 " " T "B" 21 0.06000 0.06000 "THR " "HG21" "    " 1 0 0 FFFFFF  "H2161"  -1 0 1 ""  1 ""  <> 0 0 0 313 313 1 0 2163 0 313 2161 <> 18.67 <> <> <> 4329 <> <> <> <>
  314 41 -10.952121 10.292990 10.954267 39 " " T "B" 21 0.06000 0.06000 "THR " "HG22" "    " 1 0 0 FFFFFF  "H2162"  -1 0 1 ""  1 ""  <> 0 0 0 314 314 1 0 2164 0 314 2162 <> 18.67 <> <> <> 4330 <> <> <> <>
  315 41 -10.792880 11.208800 9.502481 39 " " T "B" 21 0.06000 0.06000 "THR " "HG23" "    " 1 0 0 FFFFFF  "H2163"  -1 0 1 ""  1 ""  <> 0 0 0 315 315 1 0 2165 0 315 2163 <> 18.67 <> <> <> 4331 <> <> <> <>
  316 42 -11.537017 8.932988 7.114558 39 " " T "B" 21 0.41800 0.41800 "THR " " HG1" "    " 1 0 0 FFFFFF  "H2164"  -1 0 1 ""  1 ""  <> 0 0 0 316 316 1 0 2166 0 316 2164 <> 21.92 <> <> <> 4332 <> <> <> <>
  317 25 -9.606974 6.110389 9.281165 40 " " P "B" 38 -0.14000 -0.14000 "PRO " " N  " "    " 7 0 0 2E2EFF  "N1186"  0 1 9 ""  1 ""  <> 0 0 0 317 317 1 0 2167 0 317 2165 1 12.31 1178 0 1186 1178 D000  "CCD mismatch"  <> <>
  318 3 -9.696910 4.688312 8.819276 40 " " P "B" 24 0.01000 0.01000 "PRO " " CA " "    " 6 0 0 808080  "C1187"  0 1 -70 ""  1 ""  FF2E2E  0 0 0 318 318 1 0 2168 1 318 2166 1 9.83 1179 0 1187 1179 D000  "CCD mismatch"  <> <>
  319 2 -11.149909 4.240076 8.380077 40 " " P "B" 24 0.50000 0.50000 "PRO " " C  " "    " 6 0 0 808080  "C1188"  0 1 9 ""  1 ""  <> 0 0 0 319 319 1 0 2169 0 319 2167 1 13.06 1180 0 1188 1180 D000  "CCD mismatch"  <> <>
  320 15 -12.108020 4.238525 9.120664 40 " " P "B" 70 -0.50000 -0.50000 "PRO " " O  " "    " 8 0 0 FF2E2E  "O1189"  0 1 9 ""  1 ""  <> 0 0 0 320 320 1 0 2170 0 320 2168 1 14.54 1181 0 1189 1181 D000  "CCD mismatch"  <> <>
  321 3 -9.239211 3.977240 10.098662 40 " " P "B" 24 -0.12000 -0.12000 "PRO " " CB " "    " 6 0 0 808080  "C1190"  0 1 9 ""  1 ""  <> 0 0 0 321 321 1 0 2171 2 321 2169 1 11.75 1182 0 1190 1182 D000  "CCD mismatch"  <> <>
  322 3 -9.655352 4.774793 11.287404 40 " " P "B" 24 -0.12000 -0.12000 "PRO " " CG " "    " 6 0 0 808080  "C1191"  0 1 9 ""  1 ""  <> 0 0 0 322 322 1 0 2172 2 322 2170 1 10.47 1183 0 1191 1183 D000  "CCD mismatch"  <> <>
  323 3 -9.697772 6.231092 10.734996 40 " " P "B" 24 -0.05000 -0.05000 "PRO " " CD " "    " 6 0 0 808080  "C1192"  0 1 9 ""  1 ""  <> 0 0 0 323 323 1 0 2173 2 323 2171 1 12.39 1184 0 1192 1184 D000  "CCD mismatch"  <> <>
  324 41 -8.954264 4.472446 8.051175 40 " " P "B" 21 0.06000 0.06000 "PRO " " HA " "    " 1 0 0 FFFFFF  "H2172"  -1 0 1 ""  1 ""  <> 0 0 0 324 324 1 0 2174 0 324 2172 <> 9.83 <> <> <> 4333 <> <> <> <>
  325 41 -8.159270 3.886979 10.215625 40 " " P "B" 21 0.06000 0.06000 "PRO " " HB3" "    " 1 0 0 FFFFFF  "H2173"  -1 0 1 ""  1 ""  <> 0 0 0 325 325 1 0 2175 0 325 2173 <> 11.75 <> <> <> 4334 <> <> <> <>
  326 41 -9.687861 2.984002 10.081636 40 " " P "B" 21 0.06000 0.06000 "PRO " " HB2" "    " 1 0 0 FFFFFF  "H2174"  -1 0 1 ""  1 ""  <> 0 0 0 326 326 1 0 2176 0 326 2174 <> 11.75 <> <> <> 4335 <> <> <> <>
  327 41 -9.051951 4.607638 12.179631 40 " " P "B" 21 0.06000 0.06000 "PRO " " HG3" "    " 1 0 0 FFFFFF  "H2175"  -1 0 1 ""  1 ""  <> 0 0 0 327 327 1 0 2177 0 327 2175 <> 10.47 <> <> <> 4336 <> <> <> <>
  328 41 -10.665084 4.413215 11.481826 40 " " P "B" 21 0.06000 0.06000 "PRO " " HG2" "    " 1 0 0 FFFFFF  "H2176"  -1 0 1 ""  1 ""  <> 0 0 0 328 328 1 0 2178 0 328 2176 <> 10.47 <> <> <> 4337 <> <> <> <>
  329 41 -10.472865 6.884350 11.135736 40 " " P "B" 21 0.06000 0.06000 "PRO " " HD2" "    " 1 0 0 FFFFFF  "H2177"  -1 0 1 ""  1 ""  <> 0 0 0 329 329 1 0 2179 0 329 2177 <> 12.39 <> <> <> 4338 <> <> <> <>
  330 41 -8.716632 6.656536 10.945846 40 " " P "B" 21 0.06000 0.06000 "PRO " " HD3" "    " 1 0 0 FFFFFF  "H2178"  -1 0 1 ""  1 ""  <> 0 0 0 330 330 1 0 2180 0 330 2178 <> 12.39 <> <> <> 4339 <> <> <> <>
  331 25 -11.248797 3.580234 7.263305 41 " " D "B" 38 -0.50000 -0.50000 "ASP " " N  " "    " 7 0 0 2E2EFF  "N1193"  0 1 9 ""  1 ""  <> 0 0 0 331 331 1 0 2181 1 331 2179 1 9.89 1185 0 1193 1185 D000  "CCD mismatch"  <> <>
  332 3 -12.222232 2.460678 7.027789 41 " " D "B" 24 0.14000 0.14000 "ASP " " CA " "    " 6 0 0 808080  "C1194"  0 1 -70 ""  1 ""  FF2E2E  0 0 0 332 332 1 0 2182 1 332 2180 1 10.36 1186 0 1194 1186 D000  "CCD mismatch"  <> <>
  333 2 -11.712275 1.292435 7.972417 41 " " D "B" 24 0.50000 0.50000 "ASP " " C  " "    " 6 0 0 808080  "C1195"  0 1 9 ""  1 ""  <> 0 0 0 333 333 1 0 2183 0 333 2181 1 14.37 1187 0 1195 1187 D000  "CCD mismatch"  <> <>
  334 15 -10.590892 0.830366 7.825534 41 " " D "B" 70 -0.50000 -0.50000 "ASP " " O  " "    " 8 0 0 FF2E2E  "O1196"  0 1 9 ""  1 ""  <> 0 0 0 334 334 1 0 2184 0 334 2182 1 12.38 1188 0 1196 1188 D000  "CCD mismatch"  <> <>
  335 3 -12.387469 1.998912 5.580120 41 " " D "B" 24 -0.22000 -0.22000 "ASP " " CB " "    " 6 0 0 808080  "C1197"  0 1 9 ""  1 ""  <> 0 0 0 335 335 1 0 2185 2 335 2183 1 14.77 1189 0 1197 1189 D000  "CCD mismatch"  <> <>
  336 2 -13.492457 0.978504 5.323583 41 " " D "B" 24 0.70000 0.70000 "ASP " " CG " "    " 6 0 0 808080  "C1198"  0 1 9 "%UT"  13 ""  <> 0 0 0 336 336 1 0 2186 0 336 2184 1 17.53 1190 0 1198 1190 D000  "CCD mismatch"  <> <>
  337 15 -13.559931 0.421219 4.237450 41 " " D "B" 70 -0.80000 -0.80000 "ASP " " OD1" "    " 8 0 0 FF2E2E  "O1199"  0 1 9 ""  1 ""  <> 0 0 0 337 337 1 0 2187 0 337 2185 1 19.58 1191 0 1199 1191 D000  "CCD mismatch"  <> <>
  338 18 -14.370002 0.800719 6.227709 41 " " D "B" 70 -0.80000 -0.80000 "ASP " " OD2" "    " 8 -1 0 FF2E2E  "O1200"  0 1 9 ""  1 ""  <> 0 0 0 338 338 1 0 2188 0 338 2186 1 20.06 1192 0 1200 1192 D000  "CCD mismatch"  <> <>
  339 43 -10.377528 3.392825 6.788043 41 " " D "B" 21 0.30000 0.30000 "ASP " " H  " "    " 1 0 0 FFFFFF  "H2187"  -1 0 1 ""  1 ""  <> 0 0 0 339 339 1 0 2189 0 339 2187 <> 9.89 <> <> <> 4340 <> <> <> <>
  340 41 -13.156432 2.823495 7.456428 41 " " D "B" 21 0.06000 0.06000 "ASP " " HA " "    " 1 0 0 FFFFFF  "H2188"  -1 0 1 ""  1 ""  <> 0 0 0 340 340 1 0 2190 0 340 2188 <> 10.36 <> <> <> 4341 <> <> <> <>
  341 41 -11.390544 1.741147 5.222625 41 " " D "B" 21 0.06000 0.06000 "ASP " " HB3" "    " 1 0 0 FFFFFF  "H2189"  -1 0 1 ""  1 ""  <> 0 0 0 341 341 1 0 2191 0 341 2189 <> 14.77 <> <> <> 4342 <> <> <> <>
  342 41 -12.687148 2.891930 5.031657 41 " " D "B" 21 0.06000 0.06000 "ASP " " HB2" "    " 1 0 0 FFFFFF  "H2190"  -1 0 1 ""  1 ""  <> 0 0 0 342 342 1 0 2192 0 342 2190 <> 14.77 <> <> <> 4343 <> <> <> <>
  343 25 -12.519885 1.062757 9.015191 42 " " K "B" 38 -0.50000 -0.50000 "LYS " " N  " "    " 7 0 0 2E2EFF  "N1201"  0 1 9 ""  1 ""  <> 0 0 0 343 343 1 0 2193 1 343 2191 1 14.02 1193 0 1201 1193 D000  "CCD mismatch"  <> <>
  344 3 -12.320857 0.094574 10.076425 42 " " K "B" 24 0.14000 0.14000 "LYS " " CA " "    " 6 0 0 808080  "C1202"  0 1 -70 ""  1 ""  FF2E2E  0 0 0 344 344 1 0 2194 1 344 2192 1 13.34 1194 0 1202 1194 D000  "CCD mismatch"  <> <>
  345 2 -12.701930 -1.280025 9.613460 42 " " K "B" 24 0.50000 0.50000 "LYS " " C  " "    " 6 0 0 808080  "C1203"  0 1 9 ""  1 ""  <> 0 0 0 345 345 1 0 2195 0 345 2193 1 16.98 1195 0 1203 1195 D000  "CCD mismatch"  <> <>
  346 15 -13.736708 -1.775108 10.050239 42 " " K "B" 70 -0.50000 -0.50000 "LYS " " O  " "    " 8 0 0 FF2E2E  "O1204"  0 1 9 ""  1 ""  <> 0 0 0 346 346 1 0 2196 0 346 2194 1 20.31 1196 0 1204 1196 D000  "CCD mismatch"  <> <>
  347 3 -13.106852 0.512646 11.328549 42 " " K "B" 24 -0.12000 -0.12000 "LYS " " CB " "    " 6 0 0 808080  "C1205"  0 1 9 ""  1 ""  <> 0 0 0 347 347 1 0 2197 2 347 2195 1 23.29 1197 0 1205 1197 D000  "CCD mismatch"  <> <>
  348 3 -12.613349 1.793531 12.041495 42 " " K "B" 24 -0.12000 -0.12000 "LYS " " CG " "    " 6 0 0 808080  "C1206"  0 1 9 ""  1 ""  <> 0 0 0 348 348 1 0 2198 2 348 2196 1 22.12 1198 0 1206 1198 D000  "CCD mismatch"  <> <>
  349 3 -13.296027 1.945715 13.431127 42 " " K "B" 24 -0.12000 -0.12000 "LYS " " CD " "    " 6 0 0 808080  "C1207"  0 1 9 ""  1 ""  <> 0 0 0 349 349 1 0 2199 2 349 2197 1 26.69 1199 0 1207 1199 D000  "CCD mismatch"  <> <>
  350 3 -14.767455 2.422126 13.325965 42 " " K "B" 24 0.19000 0.19000 "LYS " " CE " "    " 6 0 0 808080  "C1208"  0 1 9 ""  1 ""  <> 0 0 0 350 350 1 0 2200 2 350 2198 1 22.79 1200 0 1208 1200 D000  "CCD mismatch"  <> <>
  351 32 -15.453753 2.798657 14.538396 42 " " K "B" 38 -0.30000 -0.30000 "LYS " " NZ " "    " 7 1 0 2E2EFF  "N1209"  0 1 9 "%UT"  13 ""  <> 0 0 0 351 351 1 0 2201 3 351 2199 1 22.77 1201 0 1209 1201 D000  "CCD mismatch"  <> <>
  352 43 -13.268573 1.724044 9.164411 42 " " K "B" 21 0.30000 0.30000 "LYS " " H  " "    " 1 0 0 FFFFFF  "H2200"  -1 0 1 ""  1 ""  <> 0 0 0 352 352 1 0 2202 0 352 2200 <> 14.02 <> <> <> 4344 <> <> <> <>
  353 41 -11.256926 0.072631 10.312387 42 " " K "B" 21 0.06000 0.06000 "LYS " " HA " "    " 1 0 0 FFFFFF  "H2201"  -1 0 1 ""  1 ""  <> 0 0 0 353 353 1 0 2203 0 353 2201 <> 13.34 <> <> <> 4345 <> <> <> <>
  354 41 -12.814681 -0.269263 12.029517 42 " " K "B" 21 0.06000 0.06000 "LYS " " HB3" "    " 1 0 0 FFFFFF  "H2202"  -1 0 1 ""  1 ""  <> 0 0 0 354 354 1 0 2204 0 354 2202 <> 23.29 <> <> <> 4346 <> <> <> <>
  355 41 -14.143615 0.689773 11.042459 42 " " K "B" 21 0.06000 0.06000 "LYS " " HB2" "    " 1 0 0 FFFFFF  "H2203"  -1 0 1 ""  1 ""  <> 0 0 0 355 355 1 0 2205 0 355 2203 <> 23.29 <> <> <> 4347 <> <> <> <>
  356 41 -12.626639 2.705349 11.444409 42 " " K "B" 21 0.06000 0.06000 "LYS " " HG3" "    " 1 0 0 FFFFFF  "H2204"  -1 0 1 ""  1 ""  <> 0 0 0 356 356 1 0 2206 0 356 2204 <> 22.12 <> <> <> 4348 <> <> <> <>
  357 41 -11.580252 1.531998 12.270434 42 " " K "B" 21 0.06000 0.06000 "LYS " " HG2" "    " 1 0 0 FFFFFF  "H2205"  -1 0 1 ""  1 ""  <> 0 0 0 357 357 1 0 2207 0 357 2205 <> 22.12 <> <> <> 4349 <> <> <> <>
  358 41 -12.797286 2.623094 14.124318 42 " " K "B" 21 0.06000 0.06000 "LYS " " HD3" "    " 1 0 0 FFFFFF  "H2206"  -1 0 1 ""  1 ""  <> 0 0 0 358 358 1 0 2208 0 358 2206 <> 26.69 <> <> <> 4350 <> <> <> <>
  359 41 -13.307997 1.014239 13.997089 42 " " K "B" 21 0.06000 0.06000 "LYS " " HD2" "    " 1 0 0 FFFFFF  "H2207"  -1 0 1 ""  1 ""  <> 0 0 0 359 359 1 0 2209 0 359 2207 <> 26.69 <> <> <> 4351 <> <> <> <>
  360 41 -15.379855 1.682968 12.809522 42 " " K "B" 21 0.06000 0.06000 "LYS " " HE3" "    " 1 0 0 FFFFFF  "H2208"  -1 0 1 ""  1 ""  <> 0 0 0 360 360 1 0 2210 0 360 2208 <> 22.79 <> <> <> 4352 <> <> <> <>
  361 41 -14.862048 3.208018 12.576615 42 " " K "B" 21 0.06000 0.06000 "LYS " " HE2" "    " 1 0 0 FFFFFF  "H2209"  -1 0 1 ""  1 ""  <> 0 0 0 361 361 1 0 2211 0 361 2209 <> 22.79 <> <> <> 4353 <> <> <> <>
  362 44 -15.691058 1.923805 14.983840 42 " " K "B" 21 0.33000 0.33000 "LYS " " HZ1" "    " 1 0 0 FFFFFF  "H2210"  -1 0 1 ""  1 ""  <> 0 0 0 362 362 1 0 2212 0 362 2210 <> 22.77 <> <> <> 4354 <> <> <> <>
  363 44 -14.890654 3.328299 15.188394 42 " " K "B" 21 0.33000 0.33000 "LYS " " HZ2" "    " 1 0 0 FFFFFF  "H2211"  -1 0 1 ""  1 ""  <> 0 0 0 363 363 1 0 2213 0 363 2211 <> 22.77 <> <> <> 4355 <> <> <> <>
  364 44 -16.337649 3.205683 14.267919 42 " " K "B" 21 0.33000 0.33000 "LYS " " HZ3" "    " 1 0 0 FFFFFF  "H2212"  -1 0 1 ""  1 ""  <> 0 0 0 364 364 1 0 2214 0 364 2212 <> 22.77 <> <> <> 4356 <> <> <> <>
  365 25 -11.963435 -1.890648 8.639567 43 " " R "B" 38 -0.50000 -0.50000 "ARG " " N  " "    " 7 0 0 2E2EFF  "N1210"  0 1 9 ""  1 ""  <> 0 0 0 365 365 1 0 2215 1 365 2213 1 15.14 1202 0 1210 1202 D000  "CCD mismatch"  <> <>
  366 3 -12.152671 -3.230967 8.198432 43 " " R "B" 24 0.14000 0.14000 "ARG " " CA " "    " 6 0 0 808080  "C1211"  0 1 -70 ""  1 ""  FF2E2E  0 0 0 366 366 1 0 2216 1 366 2214 1 14.04 1203 0 1211 1203 D000  "CCD mismatch"  <> <>
  367 2 -10.784434 -3.971984 8.399781 43 " " R "B" 24 0.50000 0.50000 "ARG " " C  " "    " 6 0 0 808080  "C1212"  0 1 9 ""  1 ""  <> 0 0 0 367 367 1 0 2217 0 367 2215 1 13.23 1204 0 1212 1204 D000  "CCD mismatch"  <> <>
  368 15 -9.735671 -3.352865 8.179065 43 " " R "B" 70 -0.50000 -0.50000 "ARG " " O  " "    " 8 0 0 FF2E2E  "O1213"  0 1 9 ""  1 ""  <> 0 0 0 368 368 1 0 2218 0 368 2216 1 10.99 1205 0 1213 1205 D000  "CCD mismatch"  <> <>
  369 3 -12.658652 -3.365302 6.778453 43 " " R "B" 24 -0.12000 -0.12000 "ARG " " CB " "    " 6 0 0 808080  "C1214"  0 1 9 ""  1 ""  <> 0 0 0 369 369 1 0 2219 2 369 2217 1 13.09 1206 0 1214 1206 D000  "CCD mismatch"  <> <>
  370 3 -14.151175 -2.778698 6.681451 43 " " R "B" 24 -0.05000 -0.05000 "ARG " " CG " "    " 6 0 0 808080  "C1215"  0 1 9 ""  1 ""  <> 0 0 0 370 370 1 0 2220 2 370 2218 1 13.89 1207 0 1215 1207 D000  "CCD mismatch"  <> <>
  371 3 -14.810591 -3.053942 5.278701 43 " " R "B" 24 0.19000 0.19000 "ARG " " CD " "    " 6 0 0 808080  "C1216"  0 1 9 ""  1 ""  <> 0 0 0 371 371 1 0 2221 2 371 2219 1 16.51 1208 0 1216 1208 D000  "CCD mismatch"  <> <>
  372 25 -14.133639 -2.389295 4.143125 43 " " R "B" 38 -0.69997 -0.69997 "ARG " " NE " "    " 7 0 0 2E2EFF  "N1217"  0 1 9 ""  1 ""  <> 0 0 0 372 372 1 0 2222 1 372 2220 1 14.72 1209 0 1217 1209 D000  "CCD mismatch"  <> <>
  373 2 -14.031752 -2.777704 2.859894 43 " " R "B" 24 0.63990 0.63990 "ARG " " CZ " "    " 6 0 0 808080  "C1218"  0 1 9 ""  1 ""  <> 0 0 0 373 373 1 0 2223 0 373 2221 1 16.63 1210 0 1218 1210 D000  "CCD mismatch"  <> <>
  374 25 -14.399359 -3.976066 2.492034 43 " " R "B" 38 -0.79997 -0.79997 "ARG " " NH1" "    " 7 0 0 2E2EFF  "N1219"  0 1 9 ""  1 ""  <> 0 0 0 374 374 1 0 2224 2 374 2222 1 23.98 1211 0 1219 1211 D000  "CCD mismatch"  <> <>
  375 31 -13.620654 -1.942339 1.885424 43 " " R "B" 38 -0.79997 -0.79997 "ARG " " NH2" "    " 7 1 0 2E2EFF  "N1220"  0 1 9 ""  1 ""  <> 0 0 0 375 375 1 0 2225 2 375 2223 1 20.94 1212 0 1220 1212 D000  "CCD mismatch"  <> <>
  376 43 -11.033053 -1.537987 8.466031 43 " " R "B" 21 0.30000 0.30000 "ARG " " H  " "    " 1 0 0 FFFFFF  "H2224"  -1 0 1 ""  1 ""  <> 0 0 0 376 376 1 0 2226 0 376 2224 <> 15.14 <> <> <> 4357 <> <> <> <>
  377 41 -12.789443 -3.758191 8.908822 43 " " R "B" 21 0.06000 0.06000 "ARG " " HA " "    " 1 0 0 FFFFFF  "H2225"  -1 0 1 ""  1 ""  <> 0 0 0 377 377 1 0 2227 0 377 2225 <> 14.04 <> <> <> 4358 <> <> <> <>
  378 41 -12.698851 -4.428566 6.541908 43 " " R "B" 21 0.06000 0.06000 "ARG " " HB3" "    " 1 0 0 FFFFFF  "H2226"  -1 0 1 ""  1 ""  <> 0 0 0 378 378 1 0 2228 0 378 2226 <> 13.09 <> <> <> 4359 <> <> <> <>
  379 41 -12.065383 -2.863577 6.013989 43 " " R "B" 21 0.06000 0.06000 "ARG " " HB2" "    " 1 0 0 FFFFFF  "H2227"  -1 0 1 ""  1 ""  <> 0 0 0 379 379 1 0 2229 0 379 2227 <> 13.09 <> <> <> 4360 <> <> <> <>
  380 41 -14.226023 -1.737747 6.995961 43 " " R "B" 21 0.06000 0.06000 "ARG " " HG3" "    " 1 0 0 FFFFFF  "H2228"  -1 0 1 ""  1 ""  <> 0 0 0 380 380 1 0 2230 0 380 2228 <> 13.89 <> <> <> 4361 <> <> <> <>
  381 41 -14.722037 -3.349370 7.413947 43 " " R "B" 21 0.06000 0.06000 "ARG " " HG2" "    " 1 0 0 FFFFFF  "H2229"  -1 0 1 ""  1 ""  <> 0 0 0 381 381 1 0 2231 0 381 2229 <> 13.89 <> <> <> 4362 <> <> <> <>
  382 41 -15.732859 -2.473073 5.289242 43 " " R "B" 21 0.06000 0.06000 "ARG " " HD3" "    " 1 0 0 FFFFFF  "H2230"  -1 0 1 ""  1 ""  <> 0 0 0 382 382 1 0 2232 0 382 2230 <> 16.51 <> <> <> 4363 <> <> <> <>
  383 41 -14.990420 -4.128579 5.248411 43 " " R "B" 21 0.06000 0.06000 "ARG " " HD2" "    " 1 0 0 FFFFFF  "H2231"  -1 0 1 ""  1 ""  <> 0 0 0 383 383 1 0 2233 0 383 2231 <> 16.51 <> <> <> 4364 <> <> <> <>
  384 43 -13.962367 -1.408337 4.311906 43 " " R "B" 21 0.44000 0.44000 "ARG " " HE " "    " 1 0 0 FFFFFF  "H2232"  -1 0 1 ""  1 ""  <> 0 0 0 384 384 1 0 2234 0 384 2232 <> 14.72 <> <> <> 4365 <> <> <> <>
  385 43 -14.255187 -4.288162 1.542344 43 " " R "B" 21 0.46000 0.46000 "ARG " "HH12" "    " 1 0 0 FFFFFF  "H2233"  -1 0 1 ""  1 ""  <> 0 0 0 385 385 1 0 2235 0 385 2233 <> 23.98 <> <> <> 4366 <> <> <> <>
  386 43 -14.539557 -4.733860 3.144869 43 " " R "B" 21 0.46000 0.46000 "ARG " "HH11" "    " 1 0 0 FFFFFF  "H2234"  -1 0 1 ""  1 ""  <> 0 0 0 386 386 1 0 2236 0 386 2234 <> 23.98 <> <> <> 4367 <> <> <> <>
  387 44 -13.508097 -2.406650 0.995566 43 " " R "B" 21 0.46000 0.46000 "ARG " "HH22" "    " 1 0 0 FFFFFF  "H2235"  -1 0 1 ""  1 ""  <> 0 0 0 387 387 1 0 2237 0 387 2235 <> 20.94 <> <> <> 4368 <> <> <> <>
  388 44 -13.364859 -0.998102 2.136590 43 " " R "B" 21 0.46000 0.46000 "ARG " "HH21" "    " 1 0 0 FFFFFF  "H2236"  -1 0 1 ""  1 ""  <> 0 0 0 388 388 1 0 2238 0 388 2236 <> 20.94 <> <> <> 4369 <> <> <> <>
  389 25 -10.809668 -5.240404 8.772554 44 " " K "B" 38 -0.50000 -0.50000 "LYS " " N  " "    " 7 0 0 2E2EFF  "N1221"  0 1 9 ""  1 ""  <> 0 0 0 389 389 1 0 2239 1 389 2237 1 13.48 1213 0 1221 1213 D000  "CCD mismatch"  <> <>
  390 3 -9.625041 -6.120632 8.840268 44 " " K "B" 24 0.14000 0.14000 "LYS " " CA " "    " 6 0 0 808080  "C1222"  0 1 -70 ""  1 ""  FF2E2E  0 0 0 390 390 1 0 2240 1 390 2238 1 12.56 1214 0 1222 1214 D000  "CCD mismatch"  <> <>
  391 2 -9.056712 -6.221264 7.361648 44 " " K "B" 24 0.50000 0.50000 "LYS " " C  " "    " 6 0 0 808080  "C1223"  0 1 9 ""  1 ""  <> 0 0 0 391 391 1 0 2241 0 391 2239 1 14.32 1215 0 1223 1215 D000  "CCD mismatch"  <> <>
  392 15 -9.527178 -7.012176 6.549224 44 " " K "B" 70 -0.50000 -0.50000 "LYS " " O  " "    " 8 0 0 FF2E2E  "O1224"  0 1 9 ""  1 ""  <> 0 0 0 392 392 1 0 2242 0 392 2240 1 12.92 1216 0 1224 1216 D000  "CCD mismatch"  <> <>
  393 3 -10.106318 -7.552632 9.315248 44 " " K "B" 24 -0.12000 -0.12000 "LYS " " CB " "    " 6 0 0 808080  "C1225"  0 1 9 ""  1 ""  <> 0 0 0 393 393 1 0 2243 2 393 2241 1 12.73 1217 0 1225 1217 D000  "CCD mismatch"  <> <>
  394 3 -10.466521 -7.590577 10.785110 44 " " K "B" 24 -0.12000 -0.12000 "LYS " " CG " "    " 6 0 0 808080  "C1226"  0 1 9 ""  1 ""  <> 0 0 0 394 394 1 0 2244 2 394 2242 1 19.86 1218 0 1226 1218 D000  "CCD mismatch"  <> <>
  395 3 -11.144793 -8.980300 11.163051 44 " " K "B" 24 -0.12000 -0.12000 "LYS " " CD " "    " 6 0 0 808080  "C1227"  0 1 9 ""  1 ""  <> 0 0 0 395 395 1 0 2245 2 395 2243 1 21.99 1219 0 1227 1219 D000  "CCD mismatch"  <> <>
  396 3 -12.488875 -9.337410 10.502446 44 " " K "B" 24 0.19000 0.19000 "LYS " " CE " "    " 6 0 0 808080  "C1228"  0 1 9 ""  1 ""  <> 0 0 0 396 396 1 0 2246 2 396 2244 1 29.61 1220 0 1228 1220 D000  "CCD mismatch"  <> <>
  397 32 -13.034941 -10.502615 11.236962 44 " " K "B" 38 -0.30000 -0.30000 "LYS " " NZ " "    " 7 1 0 2E2EFF  "N1229"  0 1 9 "%UT"  13 ""  <> 0 0 0 397 397 1 0 2247 3 397 2245 1 29.82 1221 0 1229 1221 D000  "CCD mismatch"  <> <>
  398 43 -11.676196 -5.758018 8.808688 44 " " K "B" 21 0.30000 0.30000 "LYS " " H  " "    " 1 0 0 FFFFFF  "H2246"  -1 0 1 ""  1 ""  <> 0 0 0 398 398 1 0 2248 0 398 2246 <> 13.48 <> <> <> 4370 <> <> <> <>
  399 41 -8.742732 -5.851055 9.420751 44 " " K "B" 21 0.06000 0.06000 "LYS " " HA " "    " 1 0 0 FFFFFF  "H2247"  -1 0 1 ""  1 ""  <> 0 0 0 399 399 1 0 2249 0 399 2247 <> 12.56 <> <> <> 4371 <> <> <> <>
  400 41 -9.223193 -8.188736 9.255557 44 " " K "B" 21 0.06000 0.06000 "LYS " " HB3" "    " 1 0 0 FFFFFF  "H2248"  -1 0 1 ""  1 ""  <> 0 0 0 400 400 1 0 2250 0 400 2248 <> 12.73 <> <> <> 4372 <> <> <> <>
  401 41 -10.861609 -7.924181 8.622727 44 " " K "B" 21 0.06000 0.06000 "LYS " " HB2" "    " 1 0 0 FFFFFF  "H2249"  -1 0 1 ""  1 ""  <> 0 0 0 401 401 1 0 2251 0 401 2249 <> 12.73 <> <> <> 4373 <> <> <> <>
  402 41 -11.265467 -6.854898 10.877641 44 " " K "B" 21 0.06000 0.06000 "LYS " " HG3" "    " 1 0 0 FFFFFF  "H2250"  -1 0 1 ""  1 ""  <> 0 0 0 402 402 1 0 2252 0 402 2250 <> 19.86 <> <> <> 4374 <> <> <> <>
  403 41 -9.633601 -7.437351 11.471303 44 " " K "B" 21 0.06000 0.06000 "LYS " " HG2" "    " 1 0 0 FFFFFF  "H2251"  -1 0 1 ""  1 ""  <> 0 0 0 403 403 1 0 2253 0 403 2251 <> 19.86 <> <> <> 4375 <> <> <> <>
  404 41 -11.285075 -8.905421 12.241389 44 " " K "B" 21 0.06000 0.06000 "LYS " " HD3" "    " 1 0 0 FFFFFF  "H2252"  -1 0 1 ""  1 ""  <> 0 0 0 404 404 1 0 2254 0 404 2252 <> 21.99 <> <> <> 4376 <> <> <> <>
  405 41 -10.401835 -9.770738 11.056670 44 " " K "B" 21 0.06000 0.06000 "LYS " " HD2" "    " 1 0 0 FFFFFF  "H2253"  -1 0 1 ""  1 ""  <> 0 0 0 405 405 1 0 2255 0 405 2253 <> 21.99 <> <> <> 4377 <> <> <> <>
  406 41 -12.526328 -9.582500 9.441018 44 " " K "B" 21 0.06000 0.06000 "LYS " " HE3" "    " 1 0 0 FFFFFF  "H2254"  -1 0 1 ""  1 ""  <> 0 0 0 406 406 1 0 2256 0 406 2254 <> 29.61 <> <> <> 4378 <> <> <> <>
  407 41 -13.174060 -8.502358 10.648429 44 " " K "B" 21 0.06000 0.06000 "LYS " " HE2" "    " 1 0 0 FFFFFF  "H2255"  -1 0 1 ""  1 ""  <> 0 0 0 407 407 1 0 2257 0 407 2255 <> 29.61 <> <> <> 4379 <> <> <> <>
  408 44 -13.859671 -10.889810 10.801072 44 " " K "B" 21 0.33000 0.33000 "LYS " " HZ1" "    " 1 0 0 FFFFFF  "H2256"  -1 0 1 ""  1 ""  <> 0 0 0 408 408 1 0 2258 0 408 2256 <> 29.82 <> <> <> 4380 <> <> <> <>
  409 44 -12.353717 -11.243887 11.156034 44 " " K "B" 21 0.33000 0.33000 "LYS " " HZ2" "    " 1 0 0 FFFFFF  "H2257"  -1 0 1 ""  1 ""  <> 0 0 0 409 409 1 0 2259 0 409 2257 <> 29.82 <> <> <> 4381 <> <> <> <>
  410 44 -13.197100 -10.329124 12.218648 44 " " K "B" 21 0.33000 0.33000 "LYS " " HZ3" "    " 1 0 0 FFFFFF  "H2258"  -1 0 1 ""  1 ""  <> 0 0 0 410 410 1 0 2260 0 410 2258 <> 29.82 <> <> <> 4382 <> <> <> <>
  411 25 -8.005763 -5.470812 7.122247 45 " " G "B" 38 -0.50000 -0.50000 "GLY " " N  " "    " 7 0 0 2E2EFF  "N1230"  2 1 9 ""  1 ""  <> 0 0 0 411 411 1 0 2261 1 411 2259 1 11.4 1222 0 1230 1222 D000  "CCD mismatch"  <> <>
  412 3 -7.459647 -5.323885 5.828790 45 " " G "B" 24 0.08000 0.08000 "GLY " " CA " "    " 6 0 0 808080  "C1231"  2 1 -70 ""  1 ""  FF2E2E  0 0 0 412 412 1 0 2262 2 412 2260 1 12.63 1223 0 1231 1223 D000  "CCD mismatch"  <> <>
  413 2 -6.230685 -6.241005 5.596564 45 " " G "B" 24 0.50000 0.50000 "GLY " " C  " "    " 6 0 0 808080  "C1232"  2 1 9 ""  1 ""  <> 0 0 0 413 413 1 0 2263 0 413 2261 1 9.16 1224 0 1232 1224 D000  "CCD mismatch"  <> <>
  414 15 -5.665095 -6.774208 6.509759 45 " " G "B" 70 -0.50000 -0.50000 "GLY " " O  " "    " 8 0 0 FF2E2E  "O1233"  2 1 9 ""  1 ""  <> 0 0 0 414 414 1 0 2264 0 414 2262 1 11.41 1225 0 1233 1225 D000  "CCD mismatch"  <> <>
  415 43 -7.468562 -5.099685 7.892820 45 " " G "B" 21 0.30000 0.30000 "GLY " " H  " "    " 1 0 0 FFFFFF  "H2263"  -1 0 1 ""  1 ""  <> 0 0 0 415 415 1 0 2265 0 415 2263 <> 11.4 <> <> <> 4383 <> <> <> <>
  416 41 -7.312823 -4.288596 5.521025 45 " " G "B" 21 0.06000 0.06000 "GLY " " HA3" "    " 1 0 0 FFFFFF  "H2264"  -1 0 1 ""  1 ""  <> 0 0 0 416 416 1 0 2266 0 416 2264 <> 12.63 <> <> <> 4384 <> <> <> <>
  417 41 -8.196788 -5.630226 5.086581 45 " " G "B" 21 0.06000 0.06000 "GLY " " HA2" "    " 1 0 0 FFFFFF  "H2265"  -1 0 1 ""  1 ""  <> 0 0 0 417 417 1 0 2267 0 417 2265 <> 12.63 <> <> <> 4385 <> <> <> <>
  418 25 -5.764888 -6.223237 4.369908 46 " " L "B" 38 -0.50000 -0.50000 "LEU " " N  " "    " 7 0 0 2E2EFF  "N1234"  2 1 9 ""  1 ""  <> 0 0 0 418 418 1 0 2268 1 418 2266 1 10.52 1226 0 1234 1226 D000  "CCD mismatch"  <> <>
  419 3 -4.585803 -6.897667 3.812082 46 " " L "B" 24 0.14000 0.14000 "LEU " " CA " "    " 6 0 0 808080  "C1235"  2 1 -70 ""  1 ""  FF2E2E  0 0 0 419 419 1 0 2269 1 419 2267 1 9.68 1227 0 1235 1227 D000  "CCD mismatch"  <> <>
  420 2 -4.311522 -6.430892 2.383901 46 " " L "B" 24 0.50000 0.50000 "LEU " " C  " "    " 6 0 0 808080  "C1236"  2 1 9 ""  1 ""  <> 0 0 0 420 420 1 0 2270 0 420 2268 1 12.12 1228 0 1236 1228 D000  "CCD mismatch"  <> <>
  421 15 -5.174491 -6.495055 1.539866 46 " " L "B" 70 -0.50000 -0.50000 "LEU " " O  " "    " 8 0 0 FF2E2E  "O1237"  2 1 9 ""  1 ""  <> 0 0 0 421 421 1 0 2271 0 421 2269 1 11.39 1229 0 1237 1229 D000  "CCD mismatch"  <> <>
  422 3 -4.772402 -8.433538 3.941237 46 " " L "B" 24 -0.12000 -0.12000 "LEU " " CB " "    " 6 0 0 808080  "C1238"  2 1 9 ""  1 ""  <> 0 0 0 422 422 1 0 2272 2 422 2270 1 11.25 1230 0 1238 1230 D000  "CCD mismatch"  <> <>
  423 3 -3.761775 -9.414760 3.346967 46 " " L "B" 24 -0.06000 -0.06000 "LEU " " CG " "    " 6 0 0 808080  "C1239"  2 1 9 ""  1 ""  <> 0 0 0 423 423 1 0 2273 1 423 2271 1 12.74 1231 0 1239 1231 D000  "CCD mismatch"  <> <>
  424 3 -2.440619 -9.360888 4.085722 46 " " L "B" 24 -0.18000 -0.18000 "LEU " " CD1" "    " 6 0 0 808080  "C1240"  2 1 9 ""  1 ""  <> 0 0 0 424 424 1 0 2274 3 424 2272 1 12.09 1232 0 1240 1232 D000  "CCD mismatch"  <> <>
  425 3 -4.362921 -10.837472 3.204002 46 " " L "B" 24 -0.18000 -0.18000 "LEU " " CD2" "    " 6 0 0 808080  "C1241"  2 1 9 ""  1 ""  <> 0 0 0 425 425 1 0 2275 3 425 2273 1 14.69 1233 0 1241 1233 D000  "CCD mismatch"  <> <>
  426 43 -6.187785 -5.636226 3.665156 46 " " L "B" 21 0.30000 0.30000 "LEU " " H  " "    " 1 0 0 FFFFFF  "H2274"  -1 0 1 ""  1 ""  <> 0 0 0 426 426 1 0 2276 0 426 2274 <> 10.52 <> <> <> 4386 <> <> <> <>
  427 41 -3.758635 -6.515432 4.410236 46 " " L "B" 21 0.06000 0.06000 "LEU " " HA " "    " 1 0 0 FFFFFF  "H2275"  -1 0 1 ""  1 ""  <> 0 0 0 427 427 1 0 2277 0 427 2275 <> 9.68 <> <> <> 4387 <> <> <> <>
  428 41 -5.738349 -8.627587 3.474978 46 " " L "B" 21 0.06000 0.06000 "LEU " " HB3" "    " 1 0 0 FFFFFF  "H2276"  -1 0 1 ""  1 ""  <> 0 0 0 428 428 1 0 2278 0 428 2276 <> 11.25 <> <> <> 4388 <> <> <> <>
  429 41 -4.799571 -8.598579 5.018327 46 " " L "B" 21 0.06000 0.06000 "LEU " " HB2" "    " 1 0 0 FFFFFF  "H2277"  -1 0 1 ""  1 ""  <> 0 0 0 429 429 1 0 2279 0 429 2277 <> 11.25 <> <> <> 4389 <> <> <> <>
  430 41 -3.731948 -8.979787 2.347963 46 " " L "B" 21 0.06000 0.06000 "LEU " " HG " "    " 1 0 0 FFFFFF  "H2278"  -1 0 1 ""  1 ""  <> 0 0 0 430 430 1 0 2280 0 430 2278 <> 12.74 <> <> <> 4390 <> <> <> <>
  431 41 -2.128562 -10.308004 4.525826 46 " " L "B" 21 0.06000 0.06000 "LEU " "HD11" "    " 1 0 0 FFFFFF  "H2279"  -1 0 1 ""  1 ""  <> 0 0 0 431 431 1 0 2281 0 431 2279 <> 12.09 <> <> <> 4391 <> <> <> <>
  432 41 -1.682353 -8.923949 3.435942 46 " " L "B" 21 0.06000 0.06000 "LEU " "HD12" "    " 1 0 0 FFFFFF  "H2280"  -1 0 1 ""  1 ""  <> 0 0 0 432 432 1 0 2282 0 432 2280 <> 12.09 <> <> <> 4392 <> <> <> <>
  433 41 -2.533564 -8.729755 4.969539 46 " " L "B" 21 0.06000 0.06000 "LEU " "HD13" "    " 1 0 0 FFFFFF  "H2281"  -1 0 1 ""  1 ""  <> 0 0 0 433 433 1 0 2283 0 433 2281 <> 12.09 <> <> <> 4393 <> <> <> <>
  434 41 -5.183337 -11.067306 3.883850 46 " " L "B" 21 0.06000 0.06000 "LEU " "HD21" "    " 1 0 0 FFFFFF  "H2282"  -1 0 1 ""  1 ""  <> 0 0 0 434 434 1 0 2284 0 434 2282 <> 14.69 <> <> <> 4394 <> <> <> <>
  435 41 -4.746112 -11.014440 2.199041 46 " " L "B" 21 0.06000 0.06000 "LEU " "HD22" "    " 1 0 0 FFFFFF  "H2283"  -1 0 1 ""  1 ""  <> 0 0 0 435 435 1 0 2285 0 435 2283 <> 14.69 <> <> <> 4395 <> <> <> <>
  436 41 -3.648902 -11.660564 3.232288 46 " " L "B" 21 0.06000 0.06000 "LEU " "HD23" "    " 1 0 0 FFFFFF  "H2284"  -1 0 1 ""  1 ""  <> 0 0 0 436 436 1 0 2286 0 436 2284 <> 14.69 <> <> <> 4396 <> <> <> <>
  437 25 -3.057780 -5.949914 2.251146 47 " " V "B" 38 -0.50000 -0.50000 "VAL " " N  " "    " 7 0 0 2E2EFF  "N1242"  2 1 9 ""  1 ""  <> 0 0 0 437 437 1 0 2287 1 437 2285 1 8.56 1234 0 1242 1234 D000  "CCD mismatch"  <> <>
  438 3 -2.503443 -5.639602 0.898309 47 " " V "B" 24 0.14000 0.14000 "VAL " " CA " "    " 6 0 0 808080  "C1243"  2 1 -70 ""  1 ""  FF2E2E  0 0 0 438 438 1 0 2288 1 438 2286 1 8.1 1235 0 1243 1235 D000  "CCD mismatch"  <> <>
  439 2 -1.713797 -6.926024 0.488133 47 " " V "B" 24 0.50000 0.50000 "VAL " " C  " "    " 6 0 0 808080  "C1244"  2 1 9 ""  1 ""  <> 0 0 0 439 439 1 0 2289 0 439 2287 1 9.53 1236 0 1244 1236 D000  "CCD mismatch"  <> <>
  440 15 -1.036517 -7.488296 1.416618 47 " " V "B" 70 -0.50000 -0.50000 "VAL " " O  " "    " 8 0 0 FF2E2E  "O1245"  2 1 9 ""  1 ""  <> 0 0 0 440 440 1 0 2290 0 440 2288 1 11.23 1237 0 1245 1237 D000  "CCD mismatch"  <> <>
  441 3 -1.527129 -4.391215 0.936290 47 " " V "B" 24 -0.06000 -0.06000 "VAL " " CB " "    " 6 0 0 808080  "C1246"  2 1 9 ""  1 ""  <> 0 0 0 441 441 1 0 2291 1 441 2289 1 7.88 1238 0 1246 1238 D000  "CCD mismatch"  <> <>
  442 3 -0.919741 -3.999603 -0.454273 47 " " V "B" 24 -0.18000 -0.18000 "VAL " " CG1" "    " 6 0 0 808080  "C1247"  2 1 9 ""  1 ""  <> 0 0 0 442 442 1 0 2292 3 442 2290 1 8.9 1239 0 1247 1239 D000  "CCD mismatch"  <> <>
  443 3 -2.299067 -3.166312 1.366393 47 " " V "B" 24 -0.18000 -0.18000 "VAL " " CG2" "    " 6 0 0 808080  "C1248"  2 1 9 ""  1 ""  <> 0 0 0 443 443 1 0 2293 3 443 2291 1 10.1 1240 0 1248 1240 D000  "CCD mismatch"  <> <>
  444 43 -2.340480 -6.035864 2.956976 47 " " V "B" 21 0.30000 0.30000 "VAL " " H  " "    " 1 0 0 FFFFFF  "H2292"  -1 0 1 ""  1 ""  <> 0 0 0 444 444 1 0 2294 0 444 2292 <> 8.56 <> <> <> 4397 <> <> <> <>
  445 41 -3.257624 -5.437213 0.137814 47 " " V "B" 21 0.06000 0.06000 "VAL " " HA " "    " 1 0 0 FFFFFF  "H2293"  -1 0 1 ""  1 ""  <> 0 0 0 445 445 1 0 2295 0 445 2293 <> 8.1 <> <> <> 4398 <> <> <> <>
  446 41 -0.691973 -4.585154 1.609347 47 " " V "B" 21 0.06000 0.06000 "VAL " " HB " "    " 1 0 0 FFFFFF  "H2294"  -1 0 1 ""  1 ""  <> 0 0 0 446 446 1 0 2296 0 446 2294 <> 7.88 <> <> <> 4399 <> <> <> <>
  447 41 -0.612796 -2.961204 -0.579208 47 " " V "B" 21 0.06000 0.06000 "VAL " "HG11" "    " 1 0 0 FFFFFF  "H2295"  -1 0 1 ""  1 ""  <> 0 0 0 447 447 1 0 2297 0 447 2295 <> 8.9 <> <> <> 4400 <> <> <> <>
  448 41 -0.181132 -4.789077 -0.593144 47 " " V "B" 21 0.06000 0.06000 "VAL " "HG12" "    " 1 0 0 FFFFFF  "H2296"  -1 0 1 ""  1 ""  <> 0 0 0 448 448 1 0 2298 0 448 2296 <> 8.9 <> <> <> 4401 <> <> <> <>
  449 41 -1.711344 -4.195688 -1.177477 47 " " V "B" 21 0.06000 0.06000 "VAL " "HG13" "    " 1 0 0 FFFFFF  "H2297"  -1 0 1 ""  1 ""  <> 0 0 0 449 449 1 0 2299 0 449 2297 <> 8.9 <> <> <> 4402 <> <> <> <>
  450 41 -2.990027 -2.855706 0.582687 47 " " V "B" 21 0.06000 0.06000 "VAL " "HG21" "    " 1 0 0 FFFFFF  "H2298"  -1 0 1 ""  1 ""  <> 0 0 0 450 450 1 0 2300 0 450 2298 <> 10.1 <> <> <> 4403 <> <> <> <>
  451 41 -2.950022 -3.334409 2.224355 47 " " V "B" 21 0.06000 0.06000 "VAL " "HG22" "    " 1 0 0 FFFFFF  "H2299"  -1 0 1 ""  1 ""  <> 0 0 0 451 451 1 0 2301 0 451 2299 <> 10.1 <> <> <> 4404 <> <> <> <>
  452 41 -1.565470 -2.375723 1.524222 47 " " V "B" 21 0.06000 0.06000 "VAL " "HG23" "    " 1 0 0 FFFFFF  "H2300"  -1 0 1 ""  1 ""  <> 0 0 0 452 452 1 0 2302 0 452 2300 <> 10.1 <> <> <> 4405 <> <> <> <>
  453 25 -1.756602 -7.407869 -0.756513 48 " " Y "B" 38 -0.50000 -0.50000 "TYR " " N  " "    " 7 0 0 2E2EFF  "N1249"  2 1 9 ""  1 ""  <> 0 0 0 453 453 1 0 2303 1 453 2301 1 8.7 1241 0 1249 1241 D000  "CCD mismatch"  <> <>
  454 3 -0.618914 -8.112317 -1.279501 48 " " Y "B" 24 0.14000 0.14000 "TYR " " CA " "    " 6 0 0 808080  "C1250"  2 1 -70 ""  1 ""  FF2E2E  0 0 0 454 454 1 0 2304 1 454 2302 1 11.16 1242 0 1250 1242 D000  "CCD mismatch"  <> <>
  455 2 -0.135203 -7.445070 -2.533063 48 " " Y "B" 24 0.50000 0.50000 "TYR " " C  " "    " 6 0 0 808080  "C1251"  2 1 9 ""  1 ""  <> 0 0 0 455 455 1 0 2305 0 455 2303 1 11.93 1243 0 1251 1243 D000  "CCD mismatch"  <> <>
  456 15 -0.830985 -6.551370 -3.083209 48 " " Y "B" 70 -0.50000 -0.50000 "TYR " " O  " "    " 8 0 0 FF2E2E  "O1252"  2 1 9 ""  1 ""  <> 0 0 0 456 456 1 0 2306 0 456 2304 1 10.96 1244 0 1252 1244 D000  "CCD mismatch"  <> <>
  457 3 -0.932444 -9.579872 -1.415737 48 " " Y "B" 24 -0.00500 -0.00500 "TYR " " CB " "    " 6 0 0 808080  "C1253"  2 1 9 ""  1 ""  <> 0 0 0 457 457 1 0 2307 2 457 2305 1 11.13 1245 0 1253 1245 D000  "CCD mismatch"  <> <>
  458 2 -2.168261 -9.993326 -2.146792 48 " " Y "B" 24 -0.11500 -0.11500 "TYR " " CG " "    " 6 0 0 808080  "C1254"  2 1 9 ""  1 ""  <> 0 0 0 458 458 1 0 2308 0 458 2306 1 13.18 1246 0 1254 1246 D000  "CCD mismatch"  <> <>
  459 2 -3.444987 -9.915617 -1.567235 48 " " Y "B" 24 -0.11500 -0.11500 "TYR " " CD1" "    " 6 0 0 808080  "C1255"  2 1 9 ""  1 ""  <> 0 0 0 459 459 1 0 2309 1 459 2307 1 13.6 1247 0 1255 1247 D000  "CCD mismatch"  <> <>
  460 2 -2.113070 -10.422618 -3.505461 48 " " Y "B" 24 -0.11500 -0.11500 "TYR " " CD2" "    " 6 0 0 808080  "C1256"  2 1 9 ""  1 ""  <> 0 0 0 460 460 1 0 2310 1 460 2308 1 18.32 1248 0 1256 1248 D000  "CCD mismatch"  <> <>
  461 2 -4.587466 -10.376277 -2.230750 48 " " Y "B" 24 -0.11500 -0.11500 "TYR " " CE1" "    " 6 0 0 808080  "C1257"  2 1 9 ""  1 ""  <> 0 0 0 461 461 1 0 2311 1 461 2309 1 16.18 1249 0 1257 1249 D000  "CCD mismatch"  <> <>
  462 2 -3.209170 -10.957389 -4.147793 48 " " Y "B" 24 -0.11500 -0.11500 "TYR " " CE2" "    " 6 0 0 808080  "C1258"  2 1 9 ""  1 ""  <> 0 0 0 462 462 1 0 2312 1 462 2310 1 18.81 1250 0 1258 1250 D000  "CCD mismatch"  <> <>
  463 2 -4.430133 -10.885028 -3.539245 48 " " Y "B" 24 0.15000 0.15000 "TYR " " CZ " "    " 6 0 0 808080  "C1259"  2 1 9 ""  1 ""  <> 0 0 0 463 463 1 0 2313 0 463 2311 1 18.72 1251 0 1259 1251 D000  "CCD mismatch"  <> <>
  464 16 -5.588820 -11.289234 -4.190726 48 " " Y "B" 70 -0.58500 -0.58500 "TYR " " OH " "    " 8 0 0 FF2E2E  "O1260"  2 1 9 "%UT"  13 ""  <> 0 0 0 464 464 1 0 2314 1 464 2312 1 20.3 1252 0 1260 1252 D000  "CCD mismatch"  <> <>
  465 43 -2.460273 -7.091888 -1.408511 48 " " Y "B" 21 0.30000 0.30000 "TYR " " H  " "    " 1 0 0 FFFFFF  "H2313"  -1 0 1 ""  1 ""  <> 0 0 0 465 465 1 0 2315 0 465 2313 <> 8.7 <> <> <> 4406 <> <> <> <>
  466 41 0.224317 -8.134815 -0.589172 48 " " Y "B" 21 0.06000 0.06000 "TYR " " HA " "    " 1 0 0 FFFFFF  "H2314"  -1 0 1 ""  1 ""  <> 0 0 0 466 466 1 0 2316 0 466 2314 <> 11.16 <> <> <> 4407 <> <> <> <>
  467 41 -1.003928 -10.111507 -0.466866 48 " " Y "B" 21 0.06000 0.06000 "TYR " " HB3" "    " 1 0 0 FFFFFF  "H2315"  -1 0 1 ""  1 ""  <> 0 0 0 467 467 1 0 2317 0 467 2315 <> 11.13 <> <> <> 4408 <> <> <> <>
  468 41 -0.065211 -10.046131 -1.883290 48 " " Y "B" 21 0.06000 0.06000 "TYR " " HB2" "    " 1 0 0 FFFFFF  "H2316"  -1 0 1 ""  1 ""  <> 0 0 0 468 468 1 0 2318 0 468 2316 <> 11.13 <> <> <> 4409 <> <> <> <>
  469 41 -3.473170 -9.498325 -0.571507 48 " " Y "B" 21 0.11500 0.11500 "TYR " " HD1" "    " 1 0 0 FFFFFF  "H2317"  -1 0 1 ""  1 ""  <> 0 0 0 469 469 1 0 2319 0 469 2317 <> 13.6 <> <> <> 4410 <> <> <> <>
  470 41 -1.218547 -10.303682 -4.098828 48 " " Y "B" 21 0.11500 0.11500 "TYR " " HD2" "    " 1 0 0 FFFFFF  "H2318"  -1 0 1 ""  1 ""  <> 0 0 0 470 470 1 0 2320 0 470 2318 <> 18.32 <> <> <> 4411 <> <> <> <>
  471 41 -5.589236 -10.348804 -1.828140 48 " " Y "B" 21 0.11500 0.11500 "TYR " " HE1" "    " 1 0 0 FFFFFF  "H2319"  -1 0 1 ""  1 ""  <> 0 0 0 471 471 1 0 2321 0 471 2319 <> 16.18 <> <> <> 4412 <> <> <> <>
  472 41 -2.987025 -11.175304 -5.181991 48 " " Y "B" 21 0.11500 0.11500 "TYR " " HE2" "    " 1 0 0 FFFFFF  "H2320"  -1 0 1 ""  1 ""  <> 0 0 0 472 472 1 0 2322 0 472 2320 <> 18.81 <> <> <> 4413 <> <> <> <>
  473 42 -5.412936 -11.691906 -5.044260 48 " " Y "B" 21 0.43500 0.43500 "TYR " " HH " "    " 1 0 0 FFFFFF  "H2321"  -1 0 1 ""  1 ""  <> 0 0 0 473 473 1 0 2323 0 473 2321 <> 20.3 <> <> <> 4414 <> <> <> <>
  474 25 1.108724 -7.695499 -2.905345 49 " " I "B" 38 -0.50000 -0.50000 "ILE " " N  " "    " 7 0 0 2E2EFF  "N1261"  2 1 9 ""  1 ""  <> 0 0 0 474 474 1 0 2324 1 474 2322 1 11.69 1253 0 1261 1253 D000  "CCD mismatch"  <> <>
  475 3 1.613614 -7.311101 -4.240045 49 " " I "B" 24 0.14000 0.14000 "ILE " " CA " "    " 6 0 0 808080  "C1262"  2 1 -70 ""  1 ""  FF2E2E  0 0 0 475 475 1 0 2325 1 475 2323 1 11.94 1254 0 1262 1254 D000  "CCD mismatch"  <> <>
  476 2 2.098996 -8.657441 -4.878034 49 " " I "B" 24 0.50000 0.50000 "ILE " " C  " "    " 6 0 0 808080  "C1263"  2 1 9 ""  1 ""  <> 0 0 0 476 476 1 0 2326 0 476 2324 1 12.45 1255 0 1263 1255 D000  "CCD mismatch"  <> <>
  477 15 2.775605 -9.463100 -4.201877 49 " " I "B" 70 -0.50000 -0.50000 "ILE " " O  " "    " 8 0 0 FF2E2E  "O1264"  2 1 9 ""  1 ""  <> 0 0 0 477 477 1 0 2327 0 477 2325 1 12.29 1256 0 1264 1256 D000  "CCD mismatch"  <> <>
  478 3 2.829885 -6.363738 -4.137710 49 " " I "B" 24 -0.06000 -0.06000 "ILE " " CB " "    " 6 0 0 808080  "C1265"  2 1 9 ""  1 ""  <> 0 0 0 478 478 1 0 2328 1 478 2326 1 11.74 1257 0 1265 1257 D000  "CCD mismatch"  <> <>
  479 3 2.496808 -5.070396 -3.245469 49 " " I "B" 24 -0.12000 -0.12000 "ILE " " CG1" "    " 6 0 0 808080  "C1266"  2 1 9 ""  1 ""  <> 0 0 0 479 479 1 0 2329 2 479 2327 1 15.98 1258 0 1266 1258 D000  "CCD mismatch"  <> <>
  480 3 3.136281 -5.775003 -5.513963 49 " " I "B" 24 -0.18000 -0.18000 "ILE " " CG2" "    " 6 0 0 808080  "C1267"  2 1 9 ""  1 ""  <> 0 0 0 480 480 1 0 2330 3 480 2328 1 15.3 1259 0 1267 1259 D000  "CCD mismatch"  <> <>
  481 3 3.563390 -3.949857 -3.214069 49 " " I "B" 24 -0.18000 -0.18000 "ILE " " CD1" "    " 6 0 0 808080  "C1268"  2 1 9 ""  1 ""  <> 0 0 0 481 481 1 0 2331 3 481 2329 1 18.56 1260 0 1268 1260 D000  "CCD mismatch"  <> <>
  482 43 1.617250 -8.452840 -2.471832 49 " " I "B" 21 0.30000 0.30000 "ILE " " H  " "    " 1 0 0 FFFFFF  "H2330"  -1 0 1 ""  1 ""  <> 0 0 0 482 482 1 0 2332 0 482 2330 <> 11.69 <> <> <> 4415 <> <> <> <>
  483 41 0.814096 -6.882868 -4.844600 49 " " I "B" 21 0.06000 0.06000 "ILE " " HA " "    " 1 0 0 FFFFFF  "H2331"  -1 0 1 ""  1 ""  <> 0 0 0 483 483 1 0 2333 0 483 2331 <> 11.94 <> <> <> 4416 <> <> <> <>
  484 41 3.769883 -6.818939 -3.825786 49 " " I "B" 21 0.06000 0.06000 "ILE " " HB " "    " 1 0 0 FFFFFF  "H2332"  -1 0 1 ""  1 ""  <> 0 0 0 484 484 1 0 2334 0 484 2332 <> 11.74 <> <> <> 4417 <> <> <> <>
  485 41 2.277528 -5.317070 -2.206639 49 " " I "B" 21 0.06000 0.06000 "ILE " "HG13" "    " 1 0 0 FFFFFF  "H2333"  -1 0 1 ""  1 ""  <> 0 0 0 485 485 1 0 2335 0 485 2333 <> 15.98 <> <> <> 4418 <> <> <> <>
  486 41 1.546800 -4.702982 -3.633533 49 " " I "B" 21 0.06000 0.06000 "ILE " "HG12" "    " 1 0 0 FFFFFF  "H2334"  -1 0 1 ""  1 ""  <> 0 0 0 486 486 1 0 2336 0 486 2334 <> 15.98 <> <> <> 4419 <> <> <> <>
  487 41 3.960828 -5.064670 -5.574365 49 " " I "B" 21 0.06000 0.06000 "ILE " "HG21" "    " 1 0 0 FFFFFF  "H2335"  -1 0 1 ""  1 ""  <> 0 0 0 487 487 1 0 2337 0 487 2335 <> 15.3 <> <> <> 4420 <> <> <> <>
  488 41 3.275430 -6.540762 -6.277082 49 " " I "B" 21 0.06000 0.06000 "ILE " "HG22" "    " 1 0 0 FFFFFF  "H2336"  -1 0 1 ""  1 ""  <> 0 0 0 488 488 1 0 2338 0 488 2336 <> 15.3 <> <> <> 4421 <> <> <> <>
  489 41 2.324617 -5.189806 -5.946217 49 " " I "B" 21 0.06000 0.06000 "ILE " "HG23" "    " 1 0 0 FFFFFF  "H2337"  -1 0 1 ""  1 ""  <> 0 0 0 489 489 1 0 2339 0 489 2337 <> 15.3 <> <> <> 4422 <> <> <> <>
  490 41 4.496694 -4.488244 -3.049200 49 " " I "B" 21 0.06000 0.06000 "ILE " "HD11" "    " 1 0 0 FFFFFF  "H2338"  -1 0 1 ""  1 ""  <> 0 0 0 490 490 1 0 2340 0 490 2338 <> 18.56 <> <> <> 4423 <> <> <> <>
  491 41 3.744912 -3.434872 -4.157435 49 " " I "B" 21 0.06000 0.06000 "ILE " "HD12" "    " 1 0 0 FFFFFF  "H2339"  -1 0 1 ""  1 ""  <> 0 0 0 491 491 1 0 2341 0 491 2339 <> 18.56 <> <> <> 4424 <> <> <> <>
  492 41 3.261609 -3.248529 -2.436144 49 " " I "B" 21 0.06000 0.06000 "ILE " "HD13" "    " 1 0 0 FFFFFF  "H2340"  -1 0 1 ""  1 ""  <> 0 0 0 492 492 1 0 2342 0 492 2340 <> 18.56 <> <> <> 4425 <> <> <> <>
  493 25 1.855340 -8.818214 -6.174391 50 " " Q "B" 38 -0.50000 -0.50000 "GLN " " N  " "    " 7 0 0 2E2EFF  "N1269"  2 1 9 ""  1 ""  <> 0 0 0 493 493 1 0 2343 1 493 2341 1 12.16 1261 0 1269 1261 D000  "CCD mismatch"  <> <>
  494 3 2.133397 -10.056135 -6.878237 50 " " Q "B" 24 0.14000 0.14000 "GLN " " CA " "    " 6 0 0 808080  "C1270"  2 1 -70 ""  1 ""  FF2E2E  0 0 0 494 494 1 0 2344 1 494 2342 1 16.12 1262 0 1270 1262 D000  "CCD mismatch"  <> <>
  495 2 2.681119 -9.826059 -8.312656 50 " " Q "B" 24 0.50000 0.50000 "GLN " " C  " "    " 6 0 0 808080  "C1271"  2 1 9 ""  1 ""  <> 0 0 0 495 495 1 0 2345 0 495 2343 1 18.46 1263 0 1271 1263 D000  "CCD mismatch"  <> <>
  496 15 2.351194 -8.728084 -8.828976 50 " " Q "B" 70 -0.50000 -0.50000 "GLN " " O  " "    " 8 0 0 FF2E2E  "O1272"  2 1 9 ""  1 ""  <> 0 0 0 496 496 1 0 2346 0 496 2344 1 14.68 1264 0 1272 1264 D000  "CCD mismatch"  <> <>
  497 3 0.847951 -10.940071 -7.013646 50 " " Q "B" 24 -0.12000 -0.12000 "GLN " " CB " "    " 6 0 0 808080  "C1273"  2 1 9 ""  1 ""  <> 0 0 0 497 497 1 0 2347 2 497 2345 1 14.89 1265 0 1273 1265 D000  "CCD mismatch"  <> <>
  498 3 -0.322760 -10.244974 -7.739151 50 " " Q "B" 24 -0.12000 -0.12000 "GLN " " CG " "    " 6 0 0 808080  "C1274"  2 1 9 ""  1 ""  <> 0 0 0 498 498 1 0 2348 2 498 2346 1 22.06 1266 0 1274 1266 D000  "CCD mismatch"  <> <>
  499 2 -1.503421 -11.244857 -7.922662 50 " " Q "B" 24 0.50000 0.50000 "GLN " " CD " "    " 6 0 0 808080  "C1275"  2 1 9 "%UT"  13 ""  <> 0 0 0 499 499 1 0 2349 0 499 2347 1 29.49 1267 0 1275 1267 D000  "CCD mismatch"  <> "No Flip" 
  500 25 -2.748080 -10.737958 -8.156248 50 " " Q "B" 38 -0.76000 -0.76000 "GLN " " NE2" "    " 7 0 0 2E2EFF  "N1276"  2 1 9 ""  1 ""  <> 0 0 0 500 500 1 0 2350 2 500 2348 1 33.76 1268 0 1276 1268 D000  "CCD mismatch"  <> <>
  501 15 -1.309417 -12.426420 -7.768871 50 " " Q "B" 70 -0.50000 -0.50000 "GLN " " OE1" "    " 8 0 0 FF2E2E  "O1277"  2 1 9 ""  1 ""  <> 0 0 0 501 501 1 0 2351 0 501 2349 1 31.22 1269 0 1277 1269 D000  "CCD mismatch"  <> <>
  502 43 1.371084 -8.083873 -6.670716 50 " " Q "B" 21 0.30000 0.30000 "GLN " " H  " "    " 1 0 0 FFFFFF  "H2350"  -1 0 1 ""  1 ""  <> 0 0 0 502 502 1 0 2352 0 502 2350 <> 12.16 <> <> <> 4426 <> <> <> <>
  503 41 2.790471 -10.679508 -6.271803 50 " " Q "B" 21 0.06000 0.06000 "GLN " " HA " "    " 1 0 0 FFFFFF  "H2351"  -1 0 1 ""  1 ""  <> 0 0 0 503 503 1 0 2353 0 503 2351 <> 16.12 <> <> <> 4427 <> <> <> <>
  504 41 0.471982 -11.136119 -6.009498 50 " " Q "B" 21 0.06000 0.06000 "GLN " " HB3" "    " 1 0 0 FFFFFF  "H2352"  -1 0 1 ""  1 ""  <> 0 0 0 504 504 1 0 2354 0 504 2352 <> 14.89 <> <> <> 4428 <> <> <> <>
  505 41 1.110952 -11.915964 -7.421767 50 " " Q "B" 21 0.06000 0.06000 "GLN " " HB2" "    " 1 0 0 FFFFFF  "H2353"  -1 0 1 ""  1 ""  <> 0 0 0 505 505 1 0 2355 0 505 2353 <> 14.89 <> <> <> 4429 <> <> <> <>
  506 41 -0.063178 -9.900276 -8.740101 50 " " Q "B" 21 0.06000 0.06000 "GLN " " HG3" "    " 1 0 0 FFFFFF  "H2354"  -1 0 1 ""  1 ""  <> 0 0 0 506 506 1 0 2356 0 506 2354 <> 22.06 <> <> <> 4430 <> <> <> <>
  507 41 -0.698245 -9.396438 -7.167225 50 " " Q "B" 21 0.06000 0.06000 "GLN " " HG2" "    " 1 0 0 FFFFFF  "H2355"  -1 0 1 ""  1 ""  <> 0 0 0 507 507 1 0 2357 0 507 2355 <> 22.06 <> <> <> 4431 <> <> <> <>
  508 43 -3.487887 -11.314401 -7.781420 50 " " Q "B" 21 0.38000 0.38000 "GLN " "HE22" "    " 1 0 0 FFFFFF  "H2356"  -1 0 1 ""  1 ""  <> 0 0 0 508 508 1 0 2358 0 508 2356 <> 33.76 <> <> <> 4432 <> <> <> <>
  509 43 -2.964709 -9.782703 -8.402536 50 " " Q "B" 21 0.38000 0.38000 "GLN " "HE21" "    " 1 0 0 FFFFFF  "H2357"  -1 0 1 ""  1 ""  <> 0 0 0 509 509 1 0 2359 0 509 2357 <> 33.76 <> <> <> 4433 <> <> <> <>
  510 25 3.330114 -10.852001 -8.838881 51 " " Q "B" 38 -0.50000 -0.50000 "GLN " " N  " "    " 7 0 0 2E2EFF  "N1278"  2 1 9 ""  1 ""  <> 0 0 0 510 510 1 0 2360 1 510 2358 1 15.21 1270 0 1278 1270 D000  "CCD mismatch"  <> <>
  511 3 3.859170 -10.890810 -10.202258 51 " " Q "B" 24 0.14000 0.14000 "GLN " " CA " "    " 6 0 0 808080  "C1279"  2 1 -70 ""  1 ""  FF2E2E  0 0 0 511 511 1 0 2361 1 511 2359 1 14.75 1271 0 1279 1271 D000  "CCD mismatch"  <> <>
  512 2 3.080106 -11.950038 -10.985878 51 " " Q "B" 24 0.50000 0.50000 "GLN " " C  " "    " 6 0 0 808080  "C1280"  2 1 9 ""  1 ""  <> 0 0 0 512 512 1 0 2362 0 512 2360 1 17.02 1272 0 1280 1272 D000  "CCD mismatch"  <> <>
  513 15 3.113832 -13.123241 -10.659740 51 " " Q "B" 70 -0.50000 -0.50000 "GLN " " O  " "    " 8 0 0 FF2E2E  "O1281"  2 1 9 ""  1 ""  <> 0 0 0 513 513 1 0 2363 0 513 2361 1 17.17 1273 0 1281 1273 D000  "CCD mismatch"  <> <>
  514 3 5.405271 -11.088594 -10.289453 51 " " Q "B" 24 -0.12000 -0.12000 "GLN " " CB " "    " 6 0 0 808080  "C1282"  2 1 9 ""  1 ""  <> 0 0 0 514 514 1 0 2364 2 514 2362 1 16.63 1274 0 1282 1274 D000  "CCD mismatch"  <> <>
  515 3 6.036924 -10.873966 -11.663130 51 " " Q "B" 24 -0.12000 -0.12000 "GLN " " CG " "    " 6 0 0 808080  "C1283"  2 1 9 ""  1 ""  <> 0 0 0 515 515 1 0 2365 2 515 2363 1 17.03 1275 0 1283 1275 D000  "CCD mismatch"  <> <>
  516 2 7.593133 -10.950573 -11.535868 51 " " Q "B" 24 0.50000 0.50000 "GLN " " CD " "    " 6 0 0 808080  "C1284"  2 1 9 "%UT"  13 ""  <> 0 0 0 516 516 1 0 2366 0 516 2364 1 22.8 1276 0 1284 1276 D000  "CCD mismatch"  <> "No Flip" 
  517 25 8.310010 -10.190237 -12.382006 51 " " Q "B" 38 -0.76000 -0.76000 "GLN " " NE2" "    " 7 0 0 2E2EFF  "N1285"  2 1 9 ""  1 ""  <> 0 0 0 517 517 1 0 2367 2 517 2365 1 20.7 1277 0 1285 1277 D000  "CCD mismatch"  <> <>
  518 15 8.109281 -11.586357 -10.679972 51 " " Q "B" 70 -0.50000 -0.50000 "GLN " " OE1" "    " 8 0 0 FF2E2E  "O1286"  2 1 9 ""  1 ""  <> 0 0 0 518 518 1 0 2368 0 518 2366 1 22.52 1278 0 1286 1278 D000  "CCD mismatch"  <> <>
  519 43 3.434732 -11.768158 -8.426799 51 " " Q "B" 21 0.30000 0.30000 "GLN " " H  " "    " 1 0 0 FFFFFF  "H2367"  -1 0 1 ""  1 ""  <> 0 0 0 519 519 1 0 2369 0 519 2367 <> 15.21 <> <> <> 4434 <> <> <> <>
  520 41 3.693151 -9.919035 -10.667223 51 " " Q "B" 21 0.06000 0.06000 "GLN " " HA " "    " 1 0 0 FFFFFF  "H2368"  -1 0 1 ""  1 ""  <> 0 0 0 520 520 1 0 2370 0 520 2368 <> 14.75 <> <> <> 4435 <> <> <> <>
  521 41 5.713949 -12.081972 -9.963848 51 " " Q "B" 21 0.06000 0.06000 "GLN " " HB3" "    " 1 0 0 FFFFFF  "H2369"  -1 0 1 ""  1 ""  <> 0 0 0 521 521 1 0 2371 0 521 2369 <> 16.63 <> <> <> 4436 <> <> <> <>
  522 41 5.803476 -10.405799 -9.538904 51 " " Q "B" 21 0.06000 0.06000 "GLN " " HB2" "    " 1 0 0 FFFFFF  "H2370"  -1 0 1 ""  1 ""  <> 0 0 0 522 522 1 0 2372 0 522 2370 <> 16.63 <> <> <> 4437 <> <> <> <>
  523 41 5.816335 -9.832292 -11.896275 51 " " Q "B" 21 0.06000 0.06000 "GLN " " HG3" "    " 1 0 0 FFFFFF  "H2371"  -1 0 1 ""  1 ""  <> 0 0 0 523 523 1 0 2373 0 523 2371 <> 17.03 <> <> <> 4438 <> <> <> <>
  524 41 5.700765 -11.415966 -12.547062 51 " " Q "B" 21 0.06000 0.06000 "GLN " " HG2" "    " 1 0 0 FFFFFF  "H2372"  -1 0 1 ""  1 ""  <> 0 0 0 524 524 1 0 2374 0 524 2372 <> 17.03 <> <> <> 4439 <> <> <> <>
  525 43 9.312131 -10.303133 -12.437750 51 " " Q "B" 21 0.38000 0.38000 "GLN " "HE22" "    " 1 0 0 FFFFFF  "H2373"  -1 0 1 ""  1 ""  <> 0 0 0 525 525 1 0 2375 0 525 2373 <> 20.7 <> <> <> 4440 <> <> <> <>
  526 43 7.833677 -9.550958 -13.002114 51 " " Q "B" 21 0.38000 0.38000 "GLN " "HE21" "    " 1 0 0 FFFFFF  "H2374"  -1 0 1 ""  1 ""  <> 0 0 0 526 526 1 0 2376 0 526 2374 <> 20.7 <> <> <> 4441 <> <> <> <>
  527 25 2.180955 -11.407428 -11.839015 52 " " T "B" 38 -0.50000 -0.50000 "THR " " N  " "    " 7 0 0 2E2EFF  "N1287"  0 1 9 ""  1 ""  <> 0 0 0 527 527 1 0 2377 1 527 2375 1 17.32 1279 0 1287 1279 D000  "CCD mismatch"  <> <>
  528 3 1.179788 -12.094656 -12.622661 52 " " T "B" 24 0.14000 0.14000 "THR " " CA " "    " 6 0 0 808080  "C1288"  0 1 -70 ""  1 ""  FF2E2E  0 0 0 528 528 1 0 2378 1 528 2376 1 14.39 1280 0 1288 1280 D000  "CCD mismatch"  <> <>
  529 2 1.802263 -12.929901 -13.773150 52 " " T "B" 24 0.50000 0.50000 "THR " " C  " "    " 6 0 0 808080  "C1289"  0 1 9 ""  1 ""  <> 0 0 0 529 529 1 0 2379 0 529 2377 1 18.16 1281 0 1289 1281 D000  "CCD mismatch"  <> <>
  530 15 2.903482 -12.628637 -14.180003 52 " " T "B" 70 -0.50000 -0.50000 "THR " " O  " "    " 8 0 0 FF2E2E  "O1290"  0 1 9 ""  1 ""  <> 0 0 0 530 530 1 0 2380 0 530 2378 1 18.43 1282 0 1290 1282 D000  "CCD mismatch"  <> <>
  531 3 0.118840 -11.067178 -13.211200 52 " " T "B" 24 0.20500 0.20500 "THR " " CB " "    " 6 0 0 808080  "C1291"  0 1 9 ""  1 ""  <> 0 0 0 531 531 1 0 2381 1 531 2379 1 20.3 1283 0 1291 1283 D000  "CCD mismatch"  <> <>
  532 3 -0.754424 -10.398899 -12.134369 52 " " T "B" 24 -0.18000 -0.18000 "THR " " CG2" "    " 6 0 0 808080  "C1292"  0 1 9 ""  1 ""  <> 0 0 0 532 532 1 0 2382 3 532 2380 1 20.33 1284 0 1292 1284 D000  "CCD mismatch"  <> <>
  533 16 0.765954 -10.157993 -14.046355 52 " " T "B" 70 -0.68300 -0.68300 "THR " " OG1" "    " 8 0 0 FF2E2E  "O1293"  0 1 9 "%UT"  13 ""  <> 0 0 0 533 533 1 0 2383 1 533 2381 1 17.29 1285 0 1293 1285 D000  "CCD mismatch"  <> <>
  534 43 2.080777 -10.408893 -11.952986 52 " " T "B" 21 0.30000 0.30000 "THR " " H  " "    " 1 0 0 FFFFFF  "H2382"  -1 0 1 ""  1 ""  <> 0 0 0 534 534 1 0 2384 0 534 2382 <> 17.32 <> <> <> 4442 <> <> <> <>
  535 41 0.641317 -12.832767 -12.028238 52 " " T "B" 21 0.06000 0.06000 "THR " " HA " "    " 1 0 0 FFFFFF  "H2383"  -1 0 1 ""  1 ""  <> 0 0 0 535 535 1 0 2385 0 535 2383 <> 14.39 <> <> <> 4443 <> <> <> <>
  536 41 -0.505770 -11.698541 -13.843138 52 " " T "B" 21 0.06000 0.06000 "THR " " HB " "    " 1 0 0 FFFFFF  "H2384"  -1 0 1 ""  1 ""  <> 0 0 0 536 536 1 0 2386 0 536 2384 <> 20.3 <> <> <> 4444 <> <> <> <>
  537 41 -0.356562 -9.451933 -11.769593 52 " " T "B" 21 0.06000 0.06000 "THR " "HG21" "    " 1 0 0 FFFFFF  "H2385"  -1 0 1 ""  1 ""  <> 0 0 0 537 537 1 0 2387 0 537 2385 <> 20.33 <> <> <> 4445 <> <> <> <>
  538 41 -1.753485 -10.133987 -12.480494 52 " " T "B" 21 0.06000 0.06000 "THR " "HG22" "    " 1 0 0 FFFFFF  "H2386"  -1 0 1 ""  1 ""  <> 0 0 0 538 538 1 0 2388 0 538 2386 <> 20.33 <> <> <> 4446 <> <> <> <>
  539 41 -0.886565 -11.033369 -11.257962 52 " " T "B" 21 0.06000 0.06000 "THR " "HG23" "    " 1 0 0 FFFFFF  "H2387"  -1 0 1 ""  1 ""  <> 0 0 0 539 539 1 0 2389 0 539 2387 <> 20.33 <> <> <> 4447 <> <> <> <>
  540 42 1.403268 -9.691379 -13.500735 52 " " T "B" 21 0.41800 0.41800 "THR " " HG1" "    " 1 0 0 FFFFFF  "H2388"  -1 0 1 ""  1 ""  <> 0 0 0 540 540 1 0 2390 0 540 2388 <> 17.29 <> <> <> 4448 <> <> <> <>
  541 25 1.061910 -13.883556 -14.329253 53 " " D "B" 38 -0.50000 -0.50000 "ASP " " N  " "    " 7 0 0 2E2EFF  "N1294"  0 1 9 ""  1 ""  <> 0 0 0 541 541 1 0 2391 1 541 2389 1 19.51 1286 0 1294 1286 D000  "CCD mismatch"  <> <>
  542 3 1.293622 -14.547962 -15.573798 53 " " D "B" 24 0.14000 0.14000 "ASP " " CA " "    " 6 0 0 808080  "C1295"  0 1 -70 ""  1 ""  FF2E2E  0 0 0 542 542 1 0 2392 1 542 2390 1 25.09 1287 0 1295 1287 D000  "CCD mismatch"  <> <>
  543 2 1.419446 -13.555408 -16.765826 53 " " D "B" 24 0.50000 0.50000 "ASP " " C  " "    " 6 0 0 808080  "C1296"  0 1 9 ""  1 ""  <> 0 0 0 543 543 1 0 2393 0 543 2391 1 22.18 1288 0 1296 1288 D000  "CCD mismatch"  <> <>
  544 15 2.199044 -13.842857 -17.664139 53 " " D "B" 70 -0.50000 -0.50000 "ASP " " O  " "    " 8 0 0 FF2E2E  "O1297"  0 1 9 ""  1 ""  <> 0 0 0 544 544 1 0 2394 0 544 2392 1 23.7 1289 0 1297 1289 D000  "CCD mismatch"  <> <>
  545 3 0.189630 -15.576938 -15.864179 53 " " D "B" 24 -0.22000 -0.22000 "ASP " " CB " "    " 6 0 0 808080  "C1298"  0 1 9 ""  1 ""  <> 0 0 0 545 545 1 0 2395 2 545 2393 1 28.29 1290 0 1298 1290 D000  "CCD mismatch"  <> <>
  546 2 0.337198 -16.842706 -14.980824 53 " " D "B" 24 0.70000 0.70000 "ASP " " CG " "    " 6 0 0 808080  "C1299"  0 1 9 "%UT"  13 ""  <> 0 0 0 546 546 1 0 2396 0 546 2394 1 38.53 1291 0 1299 1291 D000  "CCD mismatch"  <> <>
  547 15 1.335920 -17.104929 -14.342665 53 " " D "B" 70 -0.80000 -0.80000 "ASP " " OD1" "    " 8 0 0 FF2E2E  "O1300"  0 1 9 ""  1 ""  <> 0 0 0 547 547 1 0 2397 0 547 2395 1 46 1292 0 1300 1292 D000  "CCD mismatch"  <> <>
  548 18 -0.599799 -17.623893 -14.940225 53 " " D "B" 70 -0.80000 -0.80000 "ASP " " OD2" "    " 8 -1 0 FF2E2E  "O1301"  0 1 9 ""  1 ""  <> 0 0 0 548 548 1 0 2398 0 548 2396 1 49.68 1293 0 1301 1293 D000  "CCD mismatch"  <> <>
  549 43 0.139200 -13.926799 -13.920799 53 " " D "B" 21 0.30000 0.30000 "ASP " " H  " "    " 1 0 0 FFFFFF  "H2397"  -1 0 1 ""  1 ""  <> 0 0 0 549 549 1 0 2399 0 549 2397 <> 19.51 <> <> <> 4449 <> <> <> <>
  550 41 2.268140 -15.013977 -15.428044 53 " " D "B" 21 0.06000 0.06000 "ASP " " HA " "    " 1 0 0 FFFFFF  "H2398"  -1 0 1 ""  1 ""  <> 0 0 0 550 550 1 0 2400 0 550 2398 <> 25.09 <> <> <> 4450 <> <> <> <>
  551 41 -0.016230 -15.780365 -16.915055 53 " " D "B" 21 0.06000 0.06000 "ASP " " HB3" "    " 1 0 0 FFFFFF  "H2399"  -1 0 1 ""  1 ""  <> 0 0 0 551 551 1 0 2401 0 551 2399 <> 28.29 <> <> <> 4451 <> <> <> <>
  552 41 -0.744975 -15.138055 -15.514900 53 " " D "B" 21 0.06000 0.06000 "ASP " " HB2" "    " 1 0 0 FFFFFF  "H2400"  -1 0 1 ""  1 ""  <> 0 0 0 552 552 1 0 2402 0 552 2400 <> 28.29 <> <> <> 4452 <> <> <> <>
  553 25 0.665296 -12.425642 -16.789928 54 " " D "B" 38 -0.50000 -0.50000 "ASP " " N  " "    " 7 0 0 2E2EFF  "N1302"  0 1 9 ""  1 ""  <> 0 0 0 553 553 1 0 2403 1 553 2401 1 21.89 1294 0 1302 1294 D000  "CCD mismatch"  <> <>
  554 3 0.801931 -11.288265 -17.748329 54 " " D "B" 24 0.14000 0.14000 "ASP " " CA " "    " 6 0 0 808080  "C1303"  0 1 -70 ""  1 ""  FF2E2E  0 0 0 554 554 1 0 2404 1 554 2402 1 20.84 1295 0 1303 1295 D000  "CCD mismatch"  <> <>
  555 2 2.099862 -10.464962 -17.541603 54 " " D "B" 24 0.50000 0.50000 "ASP " " C  " "    " 6 0 0 808080  "C1304"  0 1 9 ""  1 ""  <> 0 0 0 555 555 1 0 2405 0 555 2403 1 20.96 1296 0 1304 1296 D000  "CCD mismatch"  <> <>
  556 15 2.276494 -9.578519 -18.318168 54 " " D "B" 70 -0.50000 -0.50000 "ASP " " O  " "    " 8 0 0 FF2E2E  "O1305"  0 1 9 ""  1 ""  <> 0 0 0 556 556 1 0 2406 0 556 2404 1 18.51 1297 0 1305 1297 D000  "CCD mismatch"  <> <>
  557 3 -0.366183 -10.300001 -17.515627 54 " " D "B" 24 -0.22000 -0.22000 "ASP " " CB " "    " 6 0 0 808080  "C1306"  0 1 9 ""  1 ""  <> 0 0 0 557 557 1 0 2407 2 557 2405 1 19.86 1298 0 1306 1298 D000  "CCD mismatch"  <> <>
  558 2 -1.744986 -10.695215 -18.147361 54 " " D "B" 24 0.70000 0.70000 "ASP " " CG " "    " 6 0 0 808080  "C1307"  0 1 9 "%UT"  13 ""  <> 0 0 0 558 558 1 0 2408 0 558 2406 1 20.63 1299 0 1307 1299 D000  "CCD mismatch"  <> <>
  559 15 -1.824336 -11.682478 -18.852878 54 " " D "B" 70 -0.80000 -0.80000 "ASP " " OD1" "    " 8 0 0 FF2E2E  "O1308"  0 1 9 ""  1 ""  <> 0 0 0 559 559 1 0 2409 0 559 2407 1 17.95 1300 0 1308 1300 D000  "CCD mismatch"  <> <>
  560 18 -2.654929 -9.903751 -17.898001 54 " " D "B" 70 -0.80000 -0.80000 "ASP " " OD2" "    " 8 -1 0 FF2E2E  "O1309"  0 1 9 ""  1 ""  <> 0 0 0 560 560 1 0 2410 0 560 2408 1 20.41 1301 0 1309 1301 D000  "CCD mismatch"  <> <>
  561 43 -0.140326 -12.343769 -16.186297 54 " " D "B" 21 0.30000 0.30000 "ASP " " H  " "    " 1 0 0 FFFFFF  "H2409"  -1 0 1 ""  1 ""  <> 0 0 0 561 561 1 0 2411 0 561 2409 <> 21.89 <> <> <> 4453 <> <> <> <>
  562 41 0.818490 -11.570510 -18.801022 54 " " D "B" 21 0.06000 0.06000 "ASP " " HA " "    " 1 0 0 FFFFFF  "H2410"  -1 0 1 ""  1 ""  <> 0 0 0 562 562 1 0 2412 0 562 2410 <> 20.84 <> <> <> 4454 <> <> <> <>
  563 41 -0.129340 -9.372423 -18.036784 54 " " D "B" 21 0.06000 0.06000 "ASP " " HB3" "    " 1 0 0 FFFFFF  "H2411"  -1 0 1 ""  1 ""  <> 0 0 0 563 563 1 0 2413 0 563 2411 <> 19.86 <> <> <> 4455 <> <> <> <>
  564 41 -0.609381 -10.148738 -16.463927 54 " " D "B" 21 0.06000 0.06000 "ASP " " HB2" "    " 1 0 0 FFFFFF  "H2412"  -1 0 1 ""  1 ""  <> 0 0 0 564 564 1 0 2414 0 564 2412 <> 19.86 <> <> <> 4456 <> <> <> <>
  565 25 2.924691 -10.851158 -16.606520 55 " " S "B" 38 -0.50000 -0.50000 "SER " " N  " "    " 7 0 0 2E2EFF  "N1310"  0 1 9 ""  1 ""  <> 0 0 0 565 565 1 0 2415 1 565 2413 1 18.05 1302 0 1310 1302 D000  "CCD mismatch"  <> <>
  566 3 4.176809 -10.252292 -16.124560 55 " " S "B" 24 0.14000 0.14000 "SER " " CA " "    " 6 0 0 808080  "C1311"  0 1 -70 ""  1 ""  FF2E2E  0 0 0 566 566 1 0 2416 1 566 2414 1 18.07 1303 0 1311 1303 D000  "CCD mismatch"  <> <>
  567 2 4.189145 -8.842295 -15.608116 55 " " S "B" 24 0.50000 0.50000 "SER " " C  " "    " 6 0 0 808080  "C1312"  0 1 9 ""  1 ""  <> 0 0 0 567 567 1 0 2417 0 567 2415 1 14.71 1304 0 1312 1304 D000  "CCD mismatch"  <> <>
  568 15 5.259546 -8.310940 -15.394442 55 " " S "B" 70 -0.50000 -0.50000 "SER " " O  " "    " 8 0 0 FF2E2E  "O1313"  0 1 9 ""  1 ""  <> 0 0 0 568 568 1 0 2418 0 568 2416 1 16.32 1305 0 1313 1305 D000  "CCD mismatch"  <> <>
  569 3 5.234159 -10.687089 -17.222230 55 " " S "B" 24 0.14500 0.14500 "SER " " CB " "    " 6 0 0 808080  "C1314"  0 1 9 ""  1 ""  <> 0 0 0 569 569 1 0 2419 2 569 2417 1 25.94 1306 0 1314 1306 D000  "CCD mismatch"  <> <>
  570 16 5.053685 -10.000282 -18.443153 55 " " S "B" 70 -0.68300 -0.68300 "SER " " OG " "    " 8 0 0 FF2E2E  "O1315"  0 1 9 "%UT"  13 ""  <> 0 0 0 570 570 1 0 2420 1 570 2418 1 27.7 1307 0 1315 1307 D000  "CCD mismatch"  <> <>
  571 43 2.545060 -11.522283 -15.954162 55 " " S "B" 21 0.30000 0.30000 "SER " " H  " "    " 1 0 0 FFFFFF  "H2419"  -1 0 1 ""  1 ""  <> 0 0 0 571 571 1 0 2421 0 571 2419 <> 18.05 <> <> <> 4457 <> <> <> <>
  572 41 4.439706 -10.811077 -15.226371 55 " " S "B" 21 0.06000 0.06000 "SER " " HA " "    " 1 0 0 FFFFFF  "H2420"  -1 0 1 ""  1 ""  <> 0 0 0 572 572 1 0 2422 0 572 2420 <> 18.07 <> <> <> 4458 <> <> <> <>
  573 41 5.004266 -11.723625 -17.468898 55 " " S "B" 21 0.06000 0.06000 "SER " " HB3" "    " 1 0 0 FFFFFF  "H2421"  -1 0 1 ""  1 ""  <> 0 0 0 573 573 1 0 2423 0 573 2421 <> 25.94 <> <> <> 4459 <> <> <> <>
  574 41 6.291150 -10.514314 -17.019696 55 " " S "B" 21 0.06000 0.06000 "SER " " HB2" "    " 1 0 0 FFFFFF  "H2422"  -1 0 1 ""  1 ""  <> 0 0 0 574 574 1 0 2424 0 574 2422 <> 25.94 <> <> <> 4460 <> <> <> <>
  575 42 4.106477 -9.844091 -18.445392 55 " " S "B" 21 0.41800 0.41800 "SER " " HG " "    " 1 0 0 FFFFFF  "H2423"  -1 0 1 ""  1 ""  <> 0 0 0 575 575 1 0 2425 0 575 2423 <> 27.7 <> <> <> 4461 <> <> <> <>
  576 25 2.971364 -8.314600 -15.326897 56 " " L "B" 38 -0.50000 -0.50000 "LEU " " N  " "    " 7 0 0 2E2EFF  "N1316"  0 1 9 ""  1 ""  <> 0 0 0 576 576 1 0 2426 1 576 2424 1 14.49 1308 0 1316 1308 D000  "CCD mismatch"  <> <>
  577 3 2.705426 -7.051923 -14.703506 56 " " L "B" 24 0.14000 0.14000 "LEU " " CA " "    " 6 0 0 808080  "C1317"  0 1 -70 ""  1 ""  FF2E2E  0 0 0 577 577 1 0 2427 1 577 2425 1 12.13 1309 0 1317 1309 D000  "CCD mismatch"  <> <>
  578 2 2.781842 -7.487052 -13.241459 56 " " L "B" 24 0.50000 0.50000 "LEU " " C  " "    " 6 0 0 808080  "C1318"  0 1 9 ""  1 ""  <> 0 0 0 578 578 1 0 2428 0 578 2426 1 13.26 1310 0 1318 1310 D000  "CCD mismatch"  <> <>
  579 15 2.484723 -8.580636 -12.804104 56 " " L "B" 70 -0.50000 -0.50000 "LEU " " O  " "    " 8 0 0 FF2E2E  "O1319"  0 1 9 ""  1 ""  <> 0 0 0 579 579 1 0 2429 0 579 2427 1 13.12 1311 0 1319 1311 D000  "CCD mismatch"  <> <>
  580 3 1.320527 -6.505024 -15.030355 56 " " L "B" 24 -0.12000 -0.12000 "LEU " " CB " "    " 6 0 0 808080  "C1320"  0 1 9 ""  1 ""  <> 0 0 0 580 580 1 0 2430 2 580 2428 1 11.1 1312 0 1320 1312 D000  "CCD mismatch"  <> <>
  581 3 1.139253 -6.150739 -16.598865 56 " " L "B" 24 -0.06000 -0.06000 "LEU " " CG " "    " 6 0 0 808080  "C1321"  0 1 9 ""  1 ""  <> 0 0 0 581 581 1 0 2431 1 581 2429 1 12.1 1313 0 1321 1313 D000  "CCD mismatch"  <> <>
  582 3 -0.339411 -6.330864 -17.041492 56 " " L "B" 24 -0.18000 -0.18000 "LEU " " CD1" "    " 6 0 0 808080  "C1322"  0 1 9 ""  1 ""  <> 0 0 0 582 582 1 0 2432 3 582 2430 1 16.66 1314 0 1322 1314 D000  "CCD mismatch"  <> <>
  583 3 1.664327 -4.840352 -17.114433 56 " " L "B" 24 -0.18000 -0.18000 "LEU " " CD2" "    " 6 0 0 808080  "C1323"  0 1 9 ""  1 ""  <> 0 0 0 583 583 1 0 2433 3 583 2431 1 14.24 1315 0 1323 1315 D000  "CCD mismatch"  <> <>
  584 43 2.109010 -8.838911 -15.366190 56 " " L "B" 21 0.30000 0.30000 "LEU " " H  " "    " 1 0 0 FFFFFF  "H2432"  -1 0 1 ""  1 ""  <> 0 0 0 584 584 1 0 2434 0 584 2432 <> 14.49 <> <> <> 4462 <> <> <> <>
  585 41 3.478360 -6.296104 -14.842841 56 " " L "B" 21 0.06000 0.06000 "LEU " " HA " "    " 1 0 0 FFFFFF  "H2433"  -1 0 1 ""  1 ""  <> 0 0 0 585 585 1 0 2435 0 585 2433 <> 12.13 <> <> <> 4463 <> <> <> <>
  586 41 1.075681 -5.559334 -14.546806 56 " " L "B" 21 0.06000 0.06000 "LEU " " HB3" "    " 1 0 0 FFFFFF  "H2434"  -1 0 1 ""  1 ""  <> 0 0 0 586 586 1 0 2436 0 586 2434 <> 11.1 <> <> <> 4464 <> <> <> <>
  587 41 0.598878 -7.210463 -14.618437 56 " " L "B" 21 0.06000 0.06000 "LEU " " HB2" "    " 1 0 0 FFFFFF  "H2435"  -1 0 1 ""  1 ""  <> 0 0 0 587 587 1 0 2437 0 587 2435 <> 11.1 <> <> <> 4465 <> <> <> <>
  588 41 1.675336 -6.996158 -17.030117 56 " " L "B" 21 0.06000 0.06000 "LEU " " HG " "    " 1 0 0 FFFFFF  "H2436"  -1 0 1 ""  1 ""  <> 0 0 0 588 588 1 0 2438 0 588 2436 <> 12.1 <> <> <> 4466 <> <> <> <>
  589 41 -0.420302 -7.277808 -17.575209 56 " " L "B" 21 0.06000 0.06000 "LEU " "HD11" "    " 1 0 0 FFFFFF  "H2437"  -1 0 1 ""  1 ""  <> 0 0 0 589 589 1 0 2439 0 589 2437 <> 16.66 <> <> <> 4467 <> <> <> <>
  590 41 -1.031989 -6.313650 -16.199983 56 " " L "B" 21 0.06000 0.06000 "LEU " "HD12" "    " 1 0 0 FFFFFF  "H2438"  -1 0 1 ""  1 ""  <> 0 0 0 590 590 1 0 2440 0 590 2438 <> 16.66 <> <> <> 4468 <> <> <> <>
  591 41 -0.670062 -5.472470 -17.626239 56 " " L "B" 21 0.06000 0.06000 "LEU " "HD13" "    " 1 0 0 FFFFFF  "H2439"  -1 0 1 ""  1 ""  <> 0 0 0 591 591 1 0 2441 0 591 2439 <> 16.66 <> <> <> 4469 <> <> <> <>
  592 41 0.824823 -4.248228 -17.478746 56 " " L "B" 21 0.06000 0.06000 "LEU " "HD21" "    " 1 0 0 FFFFFF  "H2440"  -1 0 1 ""  1 ""  <> 0 0 0 592 592 1 0 2442 0 592 2440 <> 14.24 <> <> <> 4470 <> <> <> <>
  593 41 2.167157 -4.345443 -16.283574 56 " " L "B" 21 0.06000 0.06000 "LEU " "HD22" "    " 1 0 0 FFFFFF  "H2441"  -1 0 1 ""  1 ""  <> 0 0 0 593 593 1 0 2443 0 593 2441 <> 14.24 <> <> <> 4471 <> <> <> <>
  594 41 2.323846 -4.934079 -17.977191 56 " " L "B" 21 0.06000 0.06000 "LEU " "HD23" "    " 1 0 0 FFFFFF  "H2442"  -1 0 1 ""  1 ""  <> 0 0 0 594 594 1 0 2444 0 594 2442 <> 14.24 <> <> <> 4472 <> <> <> <>
  595 25 3.255601 -6.458971 -12.458424 57 " " I "B" 38 -0.50000 -0.50000 "ILE " " N  " "    " 7 0 0 2E2EFF  "N1324"  2 1 9 ""  1 ""  <> 0 0 0 595 595 1 0 2445 1 595 2443 1 10.43 1316 0 1324 1316 D000  "CCD mismatch"  <> <>
  596 3 3.192327 -6.472593 -11.047003 57 " " I "B" 24 0.14000 0.14000 "ILE " " CA " "    " 6 0 0 808080  "C1325"  2 1 -70 ""  1 ""  FF2E2E  0 0 0 596 596 1 0 2446 1 596 2444 1 11.74 1317 0 1325 1317 D000  "CCD mismatch"  <> <>
  597 2 1.786348 -5.924634 -10.726836 57 " " I "B" 24 0.50000 0.50000 "ILE " " C  " "    " 6 0 0 808080  "C1326"  2 1 9 ""  1 ""  <> 0 0 0 597 597 1 0 2447 0 597 2445 1 13.82 1318 0 1326 1318 D000  "CCD mismatch"  <> <>
  598 15 1.440084 -4.801017 -11.167252 57 " " I "B" 70 -0.50000 -0.50000 "ILE " " O  " "    " 8 0 0 FF2E2E  "O1327"  2 1 9 ""  1 ""  <> 0 0 0 598 598 1 0 2448 0 598 2446 1 11.76 1319 0 1327 1319 D000  "CCD mismatch"  <> <>
  599 3 4.255845 -5.581025 -10.399955 57 " " I "B" 24 -0.06000 -0.06000 "ILE " " CB " "    " 6 0 0 808080  "C1328"  2 1 9 ""  1 ""  <> 0 0 0 599 599 1 0 2449 1 599 2447 1 14.14 1320 0 1328 1320 D000  "CCD mismatch"  <> <>
  600 3 5.647329 -6.160530 -10.767766 57 " " I "B" 24 -0.12000 -0.12000 "ILE " " CG1" "    " 6 0 0 808080  "C1329"  2 1 9 ""  1 ""  <> 0 0 0 600 600 1 0 2450 2 600 2448 1 17.07 1321 0 1329 1321 D000  "CCD mismatch"  <> <>
  601 3 4.197027 -5.688240 -8.843939 57 " " I "B" 24 -0.18000 -0.18000 "ILE " " CG2" "    " 6 0 0 808080  "C1330"  2 1 9 ""  1 ""  <> 0 0 0 601 601 1 0 2451 3 601 2449 1 11.87 1322 0 1330 1322 D000  "CCD mismatch"  <> <>
  602 3 6.882306 -5.411941 -10.154281 57 " " I "B" 24 -0.18000 -0.18000 "ILE " " CD1" "    " 6 0 0 808080  "C1331"  2 1 9 ""  1 ""  <> 0 0 0 602 602 1 0 2452 3 602 2450 1 19.87 1323 0 1331 1323 D000  "CCD mismatch"  <> <>
  603 43 3.626870 -5.602581 -12.844238 57 " " I "B" 21 0.30000 0.30000 "ILE " " H  " "    " 1 0 0 FFFFFF  "H2451"  -1 0 1 ""  1 ""  <> 0 0 0 603 603 1 0 2453 0 603 2451 <> 10.43 <> <> <> 4473 <> <> <> <>
  604 41 3.288175 -7.496088 -10.684550 57 " " I "B" 21 0.06000 0.06000 "ILE " " HA " "    " 1 0 0 FFFFFF  "H2452"  -1 0 1 ""  1 ""  <> 0 0 0 604 604 1 0 2454 0 604 2452 <> 11.74 <> <> <> 4474 <> <> <> <>
  605 41 4.168683 -4.596881 -10.860351 57 " " I "B" 21 0.06000 0.06000 "ILE " " HB " "    " 1 0 0 FFFFFF  "H2453"  -1 0 1 ""  1 ""  <> 0 0 0 605 605 1 0 2455 0 605 2453 <> 14.14 <> <> <> 4475 <> <> <> <>
  606 41 5.820882 -6.067968 -11.839873 57 " " I "B" 21 0.06000 0.06000 "ILE " "HG13" "    " 1 0 0 FFFFFF  "H2454"  -1 0 1 ""  1 ""  <> 0 0 0 606 606 1 0 2456 0 606 2454 <> 17.07 <> <> <> 4476 <> <> <> <>
  607 41 5.667180 -7.205174 -10.457243 57 " " I "B" 21 0.06000 0.06000 "ILE " "HG12" "    " 1 0 0 FFFFFF  "H2455"  -1 0 1 ""  1 ""  <> 0 0 0 607 607 1 0 2457 0 607 2455 <> 17.07 <> <> <> 4477 <> <> <> <>
  608 41 3.212724 -5.556047 -8.394746 57 " " I "B" 21 0.06000 0.06000 "ILE " "HG21" "    " 1 0 0 FFFFFF  "H2456"  -1 0 1 ""  1 ""  <> 0 0 0 608 608 1 0 2458 0 608 2456 <> 11.87 <> <> <> 4478 <> <> <> <>
  609 41 4.526040 -6.634584 -8.414661 57 " " I "B" 21 0.06000 0.06000 "ILE " "HG22" "    " 1 0 0 FFFFFF  "H2457"  -1 0 1 ""  1 ""  <> 0 0 0 609 609 1 0 2459 0 609 2457 <> 11.87 <> <> <> 4479 <> <> <> <>
  610 41 4.780153 -4.876167 -8.409660 57 " " I "B" 21 0.06000 0.06000 "ILE " "HG23" "    " 1 0 0 FFFFFF  "H2458"  -1 0 1 ""  1 ""  <> 0 0 0 610 610 1 0 2460 0 610 2458 <> 11.87 <> <> <> 4480 <> <> <> <>
  611 41 6.746702 -4.338295 -10.284657 57 " " I "B" 21 0.06000 0.06000 "ILE " "HD11" "    " 1 0 0 FFFFFF  "H2459"  -1 0 1 ""  1 ""  <> 0 0 0 611 611 1 0 2461 0 611 2459 <> 19.87 <> <> <> 4481 <> <> <> <>
  612 41 6.944776 -5.545800 -9.074336 57 " " I "B" 21 0.06000 0.06000 "ILE " "HD12" "    " 1 0 0 FFFFFF  "H2460"  -1 0 1 ""  1 ""  <> 0 0 0 612 612 1 0 2462 0 612 2460 <> 19.87 <> <> <> 4482 <> <> <> <>
  613 41 7.790765 -5.823226 -10.594334 57 " " I "B" 21 0.06000 0.06000 "ILE " "HD13" "    " 1 0 0 FFFFFF  "H2461"  -1 0 1 ""  1 ""  <> 0 0 0 613 613 1 0 2463 0 613 2461 <> 19.87 <> <> <> 4483 <> <> <> <>
  614 25 1.036901 -6.621529 -9.878751 58 " " H "B" 38 -0.50000 -0.50000 "HIS " " N  " "    " 7 0 0 2E2EFF  "N1332"  2 1 9 ""  1 ""  <> 0 0 0 614 614 1 0 2464 1 614 2462 1 12.18 1324 0 1332 1324 D000  "CCD mismatch"  <> <>
  615 3 -0.274886 -6.003313 -9.444118 58 " " H "B" 24 0.14000 0.14000 "HIS " " CA " "    " 6 0 0 808080  "C1333"  2 1 -70 ""  1 ""  FF2E2E  0 0 0 615 615 1 0 2465 1 615 2463 1 11.97 1325 0 1333 1325 D000  "CCD mismatch"  <> <>
  616 2 -0.249427 -5.660076 -7.951411 58 " " H "B" 24 0.50000 0.50000 "HIS " " C  " "    " 6 0 0 808080  "C1334"  2 1 9 ""  1 ""  <> 0 0 0 616 616 1 0 2466 0 616 2464 1 12.4 1326 0 1334 1326 D000  "CCD mismatch"  <> <>
  617 15 0.292608 -6.465340 -7.175053 58 " " H "B" 70 -0.50000 -0.50000 "HIS " " O  " "    " 8 0 0 FF2E2E  "O1335"  2 1 9 ""  1 ""  <> 0 0 0 617 617 1 0 2467 0 617 2465 1 12.52 1327 0 1335 1327 D000  "CCD mismatch"  <> <>
  618 3 -1.452193 -6.994298 -9.672952 58 " " H "B" 24 -0.12000 -0.12000 "HIS " " CB " "    " 6 0 0 808080  "C1336"  2 1 9 ""  1 ""  <> 0 0 0 618 618 1 0 2468 2 618 2466 1 13.05 1328 0 1336 1328 D000  "CCD mismatch"  <> <>
  619 2 -1.927005 -7.110929 -11.030840 58 " " H "B" 24 -0.09900 -0.09900 "HIS " " CG " "    " 6 0 0 808080  "C1337"  2 1 9 "%UT"  13 "HIS"  <> 0 0 0 619 619 1 0 2469 0 619 2467 1 16.15 1329 0 1337 1329 D000  "CCD mismatch"  <> "HIS" 
  620 2 -1.318412 -7.118337 -12.263848 58 " " H "B" 24 0.18500 0.18500 "HIS " " CD2" "    " 6 0 0 808080  "C1338"  2 1 9 ""  1 ""  <> 0 0 0 620 620 1 0 2470 1 620 2468 1 15.02 1330 0 1338 1330 D000  "CCD mismatch"  <> <>
  621 25 -3.281192 -7.143927 -11.356290 58 " " H "B" 38 -0.25700 -0.25700 "HIS " " ND1" "    " 7 0 0 2E2EFF  "N1339"  2 1 9 ""  1 ""  <> 0 0 0 621 621 1 0 2471 1 621 2469 1 13.97 1331 0 1339 1331 D000  "CCD mismatch"  <> <>
  622 2 -3.404307 -7.093985 -12.689644 58 " " H "B" 24 0.27500 0.27500 "HIS " " CE1" "    " 6 0 0 808080  "C1340"  2 1 9 ""  1 ""  <> 0 0 0 622 622 1 0 2472 1 622 2470 1 17.27 1332 0 1340 1332 D000  "CCD mismatch"  <> <>
  623 25 -2.254576 -7.188100 -13.282407 58 " " H "B" 38 -0.56300 -0.56300 "HIS " " NE2" "    " 7 0 0 2E2EFF  "N1341"  2 1 9 ""  1 ""  <> 0 0 0 623 623 1 0 2473 0 623 2471 1 16.85 1333 0 1341 1333 D000  "CCD mismatch"  <> <>
  624 43 1.406183 -7.446368 -9.427784 58 " " H "B" 21 0.30000 0.30000 "HIS " " H  " "    " 1 0 0 FFFFFF  "H2472"  -1 0 1 ""  1 ""  <> 0 0 0 624 624 1 0 2474 0 624 2472 <> 12.18 <> <> <> 4484 <> <> <> <>
  625 41 -0.468917 -5.072753 -9.977515 58 " " H "B" 21 0.06000 0.06000 "HIS " " HA " "    " 1 0 0 FFFFFF  "H2473"  -1 0 1 ""  1 ""  <> 0 0 0 625 625 1 0 2475 0 625 2473 <> 11.97 <> <> <> 4485 <> <> <> <>
  626 41 -2.290679 -6.896274 -8.983435 58 " " H "B" 21 0.06000 0.06000 "HIS " " HB3" "    " 1 0 0 FFFFFF  "H2474"  -1 0 1 ""  1 ""  <> 0 0 0 626 626 1 0 2476 0 626 2474 <> 13.05 <> <> <> 4486 <> <> <> <>
  627 41 -1.088309 -7.985318 -9.401720 58 " " H "B" 21 0.06000 0.06000 "HIS " " HB2" "    " 1 0 0 FFFFFF  "H2475"  -1 0 1 ""  1 ""  <> 0 0 0 627 627 1 0 2477 0 627 2475 <> 13.05 <> <> <> 4487 <> <> <> <>
  628 41 -0.256236 -7.030619 -12.438462 58 " " H "B" 21 0.07500 0.07500 "HIS " " HD2" "    " 1 0 0 FFFFFF  "H2476"  -1 0 1 ""  1 ""  <> 0 0 0 628 628 1 0 2478 0 628 2476 <> 15.02 <> <> <> 4488 <> <> <> <>
  629 43 -4.123244 -7.146636 -10.798583 58 " " H "B" 21 0.30600 0.30600 "HIS " " HD1" "    " 1 0 0 FFFFFF  "H2477"  -1 0 1 ""  1 ""  <> 0 0 0 629 629 1 0 2479 0 629 2477 <> 13.97 <> <> <> 4489 <> <> <> <>
  630 41 -4.368785 -7.018632 -13.169752 58 " " H "B" 21 0.07800 0.07800 "HIS " " HE1" "    " 1 0 0 FFFFFF  "H2478"  -1 0 1 ""  1 ""  <> 0 0 0 630 630 1 0 2480 0 630 2478 <> 17.27 <> <> <> 4490 <> <> <> <>
  631 25 -0.887034 -4.564952 -7.522464 59 " " F "B" 38 -0.50000 -0.50000 "PHE " " N  " "    " 7 0 0 2E2EFF  "N1342"  2 1 9 ""  1 ""  <> 0 0 0 631 631 1 0 2481 1 631 2479 1 9.73 1334 0 1342 1334 D000  "CCD mismatch"  <> <>
  632 3 -1.314425 -4.345414 -6.134171 59 " " F "B" 24 0.14000 0.14000 "PHE " " CA " "    " 6 0 0 808080  "C1343"  2 1 -70 ""  1 ""  FF2E2E  0 0 0 632 632 1 0 2482 1 632 2480 1 8.99 1335 0 1343 1335 D000  "CCD mismatch"  <> <>
  633 2 -2.714122 -4.890543 -5.939698 59 " " F "B" 24 0.50000 0.50000 "PHE " " C  " "    " 6 0 0 808080  "C1344"  2 1 9 ""  1 ""  <> 0 0 0 633 633 1 0 2483 0 633 2481 1 8.8 1336 0 1344 1336 D000  "CCD mismatch"  <> <>
  634 15 -3.560694 -4.779736 -6.857911 59 " " F "B" 70 -0.50000 -0.50000 "PHE " " O  " "    " 8 0 0 FF2E2E  "O1345"  2 1 9 ""  1 ""  <> 0 0 0 634 634 1 0 2484 0 634 2482 1 10.33 1337 0 1345 1337 D000  "CCD mismatch"  <> <>
  635 3 -1.305033 -2.816504 -5.855768 59 " " F "B" 24 -0.00500 -0.00500 "PHE " " CB " "    " 6 0 0 808080  "C1346"  2 1 9 ""  1 ""  <> 0 0 0 635 635 1 0 2485 2 635 2483 1 9.15 1338 0 1346 1338 D000  "CCD mismatch"  <> <>
  636 2 -2.250743 -2.286457 -4.806686 59 " " F "B" 24 -0.11500 -0.11500 "PHE " " CG " "    " 6 0 0 808080  "C1347"  2 1 9 ""  1 ""  <> 0 0 0 636 636 1 0 2486 0 636 2484 1 11.9 1339 0 1347 1339 D000  "CCD mismatch"  <> <>
  637 2 -3.490145 -1.654568 -5.137447 59 " " F "B" 24 -0.11500 -0.11500 "PHE " " CD1" "    " 6 0 0 808080  "C1348"  2 1 9 ""  1 ""  <> 0 0 0 637 637 1 0 2487 1 637 2485 1 10.63 1340 0 1348 1340 D000  "CCD mismatch"  <> <>
  638 2 -2.043009 -2.494256 -3.454321 59 " " F "B" 24 -0.11500 -0.11500 "PHE " " CD2" "    " 6 0 0 808080  "C1349"  2 1 9 ""  1 ""  <> 0 0 0 638 638 1 0 2488 1 638 2486 1 13.46 1341 0 1349 1341 D000  "CCD mismatch"  <> <>
  639 2 -4.467898 -1.384266 -4.252314 59 " " F "B" 24 -0.11500 -0.11500 "PHE " " CE1" "    " 6 0 0 808080  "C1350"  2 1 9 ""  1 ""  <> 0 0 0 639 639 1 0 2489 1 639 2487 1 9.95 1342 0 1350 1342 D000  "CCD mismatch"  <> <>
  640 2 -2.970813 -2.189711 -2.538761 59 " " F "B" 24 -0.11500 -0.11500 "PHE " " CE2" "    " 6 0 0 808080  "C1351"  2 1 9 ""  1 ""  <> 0 0 0 640 640 1 0 2490 1 640 2488 1 13.75 1343 0 1351 1343 D000  "CCD mismatch"  <> <>
  641 2 -4.189730 -1.671166 -2.951246 59 " " F "B" 24 -0.11500 -0.11500 "PHE " " CZ " "    " 6 0 0 808080  "C1352"  2 1 9 ""  1 ""  <> 0 0 0 641 641 1 0 2491 1 641 2489 1 11.27 1344 0 1352 1344 D000  "CCD mismatch"  <> <>
  642 43 -1.408770 -4.055357 -8.221183 59 " " F "B" 21 0.30000 0.30000 "PHE " " H  " "    " 1 0 0 FFFFFF  "H2490"  -1 0 1 ""  1 ""  <> 0 0 0 642 642 1 0 2492 0 642 2490 <> 9.73 <> <> <> 4491 <> <> <> <>
  643 41 -0.620146 -4.874523 -5.481395 59 " " F "B" 21 0.06000 0.06000 "PHE " " HA " "    " 1 0 0 FFFFFF  "H2491"  -1 0 1 ""  1 ""  <> 0 0 0 643 643 1 0 2493 0 643 2491 <> 8.99 <> <> <> 4492 <> <> <> <>
  644 41 -1.373095 -2.192157 -6.746643 59 " " F "B" 21 0.06000 0.06000 "PHE " " HB3" "    " 1 0 0 FFFFFF  "H2492"  -1 0 1 ""  1 ""  <> 0 0 0 644 644 1 0 2494 0 644 2492 <> 9.15 <> <> <> 4493 <> <> <> <>
  645 41 -0.352053 -2.605899 -5.370409 59 " " F "B" 21 0.06000 0.06000 "PHE " " HB2" "    " 1 0 0 FFFFFF  "H2493"  -1 0 1 ""  1 ""  <> 0 0 0 645 645 1 0 2495 0 645 2493 <> 9.15 <> <> <> 4494 <> <> <> <>
  646 41 -3.706050 -1.574195 -6.192589 59 " " F "B" 21 0.11500 0.11500 "PHE " " HD1" "    " 1 0 0 FFFFFF  "H2494"  -1 0 1 ""  1 ""  <> 0 0 0 646 646 1 0 2496 0 646 2494 <> 10.63 <> <> <> 4495 <> <> <> <>
  647 41 -1.129897 -2.895647 -3.040180 59 " " F "B" 21 0.11500 0.11500 "PHE " " HD2" "    " 1 0 0 FFFFFF  "H2495"  -1 0 1 ""  1 ""  <> 0 0 0 647 647 1 0 2497 0 647 2495 <> 13.46 <> <> <> 4496 <> <> <> <>
  648 41 -5.411597 -0.915169 -4.488492 59 " " F "B" 21 0.11500 0.11500 "PHE " " HE1" "    " 1 0 0 FFFFFF  "H2496"  -1 0 1 ""  1 ""  <> 0 0 0 648 648 1 0 2498 0 648 2496 <> 9.95 <> <> <> 4497 <> <> <> <>
  649 41 -2.740905 -2.281076 -1.487479 59 " " F "B" 21 0.11500 0.11500 "PHE " " HE2" "    " 1 0 0 FFFFFF  "H2497"  -1 0 1 ""  1 ""  <> 0 0 0 649 649 1 0 2499 0 649 2497 <> 13.75 <> <> <> 4498 <> <> <> <>
  650 41 -4.964328 -1.426060 -2.239677 59 " " F "B" 21 0.11500 0.11500 "PHE " " HZ " "    " 1 0 0 FFFFFF  "H2498"  -1 0 1 ""  1 ""  <> 0 0 0 650 650 1 0 2500 0 650 2498 <> 11.27 <> <> <> 4499 <> <> <> <>
  651 25 -2.934046 -5.602253 -4.820218 60 " " C "B" 38 -0.50000 -0.50000 "CYS " " N  " "    " 7 0 0 2E2EFF  "N1353"  2 1 9 ""  1 ""  <> 0 0 0 651 651 1 0 2501 1 651 2499 1 8.75 1345 0 1353 1345 D000  "CCD mismatch"  <> <>
  652 3 -4.220927 -6.175234 -4.429068 60 " " C "B" 24 0.14000 0.14000 "CYS " " CA " "    " 6 0 0 808080  "C1354"  2 1 -70 ""  1 ""  FF2E2E  0 0 0 652 652 1 0 2502 1 652 2500 1 8.46 1346 0 1354 1346 D000  "CCD mismatch"  <> <>
  653 2 -4.499598 -5.783965 -2.983573 60 " " C "B" 24 0.50000 0.50000 "CYS " " C  " "    " 6 0 0 808080  "C1355"  2 1 9 ""  1 ""  <> 0 0 0 653 653 1 0 2503 0 653 2501 1 9.71 1347 0 1355 1347 D000  "CCD mismatch"  <> <>
  654 15 -3.586821 -5.826699 -2.111406 60 " " C "B" 70 -0.50000 -0.50000 "CYS " " O  " "    " 8 0 0 FF2E2E  "O1356"  2 1 9 ""  1 ""  <> 0 0 0 654 654 1 0 2504 0 654 2502 1 9.15 1348 0 1356 1348 D000  "CCD mismatch"  <> <>
  655 3 -4.298541 -7.657766 -4.843210 60 " " C "B" 24 0.02000 0.02000 "CYS " " CB " "    " 6 0 0 808080  "C1357"  2 1 9 ""  1 ""  <> 0 0 0 655 655 1 0 2505 2 655 2503 1 10.8 1349 0 1357 1349 D000  "CCD mismatch"  <> <>
  656 49 -3.800524 -8.018825 -6.540913 60 " " C "B" 143 -0.33500 -0.33500 "CYS " " SG " "    " 16 0 0 FFFF6B  "S1358"  2 1 9 "%UT"  13 ""  <> 0 0 0 656 656 1 0 2506 1 656 2504 1 15.04 1350 0 1358 1350 D000  "CCD mismatch"  <> <>
  657 43 -2.204646 -5.659520 -4.123948 60 " " C "B" 21 0.30000 0.30000 "CYS " " H  " "    " 1 0 0 FFFFFF  "H2505"  -1 0 1 ""  1 ""  <> 0 0 0 657 657 1 0 2507 0 657 2505 <> 8.75 <> <> <> 4500 <> <> <> <>
  658 41 -4.941279 -5.665479 -5.068867 60 " " C "B" 21 0.06000 0.06000 "CYS " " HA " "    " 1 0 0 FFFFFF  "H2506"  -1 0 1 ""  1 ""  <> 0 0 0 658 658 1 0 2508 0 658 2506 <> 8.46 <> <> <> 4501 <> <> <> <>
  659 41 -5.293223 -8.071690 -4.677761 60 " " C "B" 21 0.08000 0.08000 "CYS " " HB3" "    " 1 0 0 FFFFFF  "H2507"  -1 0 1 ""  1 ""  <> 0 0 0 659 659 1 0 2509 0 659 2507 <> 10.8 <> <> <> 4502 <> <> <> <>
  660 41 -3.546626 -8.064476 -4.166963 60 " " C "B" 21 0.08000 0.08000 "CYS " " HB2" "    " 1 0 0 FFFFFF  "H2508"  -1 0 1 ""  1 ""  <> 0 0 0 660 660 1 0 2510 0 660 2508 <> 10.8 <> <> <> 4503 <> <> <> <>
  661 41 -3.960864 -6.795577 -7.053601 60 " " C "B" 21 0.15500 0.15500 "CYS " " HG " "    " 1 0 0 FFFFFF  "H2509"  -1 0 1 ""  1 ""  <> 0 0 0 661 661 1 0 2511 0 661 2509 <> 15.04 <> <> <> 4504 <> <> <> <>
  662 25 -5.782527 -5.334155 -2.716224 61 " " W "B" 38 -0.50000 -0.50000 "TRP " " N  " "    " 7 0 0 2E2EFF  "N1359"  2 1 9 ""  1 ""  <> 0 0 0 662 662 1 0 2512 1 662 2510 1 7.46 1351 0 1359 1351 D000  "CCD mismatch"  <> <>
  663 3 -6.251025 -5.273549 -1.303743 61 " " W "B" 24 0.14000 0.14000 "TRP " " CA " "    " 6 0 0 808080  "C1360"  2 1 -70 ""  1 ""  FF2E2E  0 0 0 663 663 1 0 2513 1 663 2511 1 7 1352 0 1360 1352 D000  "CCD mismatch"  <> <>
  664 2 -7.336791 -6.360345 -1.172083 61 " " W "B" 24 0.50000 0.50000 "TRP " " C  " "    " 6 0 0 808080  "C1361"  2 1 9 ""  1 ""  <> 0 0 0 664 664 1 0 2514 0 664 2512 1 11.91 1353 0 1361 1353 D000  "CCD mismatch"  <> <>
  665 15 -8.061263 -6.507869 -2.091642 61 " " W "B" 70 -0.50000 -0.50000 "TRP " " O  " "    " 8 0 0 FF2E2E  "O1362"  2 1 9 ""  1 ""  <> 0 0 0 665 665 1 0 2515 0 665 2513 1 11.33 1354 0 1362 1354 D000  "CCD mismatch"  <> <>
  666 3 -6.772559 -3.877402 -1.001322 61 " " W "B" 24 -0.12000 -0.12000 "TRP " " CB " "    " 6 0 0 808080  "C1363"  2 1 9 ""  1 ""  <> 0 0 0 666 666 1 0 2516 2 666 2514 1 11.03 1355 0 1363 1355 D000  "CCD mismatch"  <> <>
  667 2 -7.132582 -3.602428 0.457920 61 " " W "B" 24 0.07500 0.07500 "TRP " " CG " "    " 6 0 0 808080  "C1364"  2 1 9 ""  1 ""  <> 0 0 0 667 667 1 0 2517 0 667 2515 1 9.39 1356 0 1364 1356 D000  "CCD mismatch"  <> <>
  668 2 -6.259524 -3.121841 1.390033 61 " " W "B" 24 -0.11500 -0.11500 "TRP " " CD1" "    " 6 0 0 808080  "C1365"  2 1 9 ""  1 ""  <> 0 0 0 668 668 1 0 2518 1 668 2516 1 10.53 1357 0 1365 1357 D000  "CCD mismatch"  <> <>
  669 2 -8.407893 -3.783805 1.141285 61 " " W "B" 24 -0.05500 -0.05500 "TRP " " CD2" "    " 6 0 0 808080  "C1366"  2 1 9 ""  1 ""  <> 0 0 0 669 669 1 0 2519 0 669 2517 1 13.45 1358 0 1366 1358 D000  "CCD mismatch"  <> <>
  670 2 -8.272952 -3.423952 2.544619 61 " " W "B" 24 0.13000 0.13000 "TRP " " CE2" "    " 6 0 0 808080  "C1367"  2 1 9 ""  1 ""  <> 0 0 0 670 670 1 0 2520 0 670 2518 1 11.53 1359 0 1367 1359 D000  "CCD mismatch"  <> <>
  671 2 -9.666411 -4.205231 0.727592 61 " " W "B" 24 -0.11500 -0.11500 "TRP " " CE3" "    " 6 0 0 808080  "C1368"  2 1 9 ""  1 ""  <> 0 0 0 671 671 1 0 2521 1 671 2519 1 12.69 1360 0 1368 1360 D000  "CCD mismatch"  <> <>
  672 25 -6.952487 -2.960578 2.582856 61 " " W "B" 38 -0.57000 -0.57000 "TRP " " NE1" "    " 7 0 0 2E2EFF  "N1369"  2 1 9 ""  1 ""  <> 0 0 0 672 672 1 0 2522 1 672 2520 1 9.6 1361 0 1369 1361 D000  "CCD mismatch"  <> <>
  673 2 -9.341197 -3.610254 3.448806 61 " " W "B" 24 -0.11500 -0.11500 "TRP " " CZ2" "    " 6 0 0 808080  "C1370"  2 1 9 ""  1 ""  <> 0 0 0 673 673 1 0 2523 1 673 2521 1 11.62 1362 0 1370 1362 D000  "CCD mismatch"  <> <>
  674 2 -10.765197 -4.282054 1.627598 61 " " W "B" 24 -0.11500 -0.11500 "TRP " " CZ3" "    " 6 0 0 808080  "C1371"  2 1 9 ""  1 ""  <> 0 0 0 674 674 1 0 2524 1 674 2522 1 14.54 1363 0 1371 1363 D000  "CCD mismatch"  <> <>
  675 2 -10.585398 -4.010635 2.975386 61 " " W "B" 24 -0.11500 -0.11500 "TRP " " CH2" "    " 6 0 0 808080  "C1372"  2 1 9 ""  1 ""  <> 0 0 0 675 675 1 0 2525 1 675 2523 1 12.71 1364 0 1372 1364 D000  "CCD mismatch"  <> <>
  676 43 -6.500766 -5.387355 -3.424323 61 " " W "B" 21 0.30000 0.30000 "TRP " " H  " "    " 1 0 0 FFFFFF  "H2524"  -1 0 1 ""  1 ""  <> 0 0 0 676 676 1 0 2526 0 676 2524 <> 7.46 <> <> <> 4505 <> <> <> <>
  677 41 -5.453143 -5.477393 -0.589646 61 " " W "B" 21 0.06000 0.06000 "TRP " " HA " "    " 1 0 0 FFFFFF  "H2525"  -1 0 1 ""  1 ""  <> 0 0 0 677 677 1 0 2527 0 677 2525 <> 7 <> <> <> 4506 <> <> <> <>
  678 41 -7.654612 -3.820003 -1.639120 61 " " W "B" 21 0.06000 0.06000 "TRP " " HB3" "    " 1 0 0 FFFFFF  "H2526"  -1 0 1 ""  1 ""  <> 0 0 0 678 678 1 0 2528 0 678 2526 <> 11.03 <> <> <> 4507 <> <> <> <>
  679 41 -6.120272 -3.098868 -1.396932 61 " " W "B" 21 0.06000 0.06000 "TRP " " HB2" "    " 1 0 0 FFFFFF  "H2527"  -1 0 1 ""  1 ""  <> 0 0 0 679 679 1 0 2529 0 679 2527 <> 11.03 <> <> <> 4508 <> <> <> <>
  680 41 -5.220217 -2.941305 1.158418 61 " " W "B" 21 0.11500 0.11500 "TRP " " HD1" "    " 1 0 0 FFFFFF  "H2528"  -1 0 1 ""  1 ""  <> 0 0 0 680 680 1 0 2530 0 680 2528 <> 10.53 <> <> <> 4509 <> <> <> <>
  681 41 -9.786013 -4.447033 -0.318174 61 " " W "B" 21 0.11500 0.11500 "TRP " " HE3" "    " 1 0 0 FFFFFF  "H2529"  -1 0 1 ""  1 ""  <> 0 0 0 681 681 1 0 2531 0 681 2529 <> 12.69 <> <> <> 4510 <> <> <> <>
  682 43 -6.400576 -2.742066 3.400014 61 " " W "B" 21 0.42000 0.42000 "TRP " " HE1" "    " 1 0 0 FFFFFF  "H2530"  -1 0 1 ""  1 ""  <> 0 0 0 682 682 1 0 2532 0 682 2530 <> 9.6 <> <> <> 4511 <> <> <> <>
  683 41 -9.203482 -3.364809 4.491490 61 " " W "B" 21 0.11500 0.11500 "TRP " " HZ2" "    " 1 0 0 FFFFFF  "H2531"  -1 0 1 ""  1 ""  <> 0 0 0 683 683 1 0 2533 0 683 2531 <> 11.62 <> <> <> 4512 <> <> <> <>
  684 41 -11.697283 -4.712201 1.292058 61 " " W "B" 21 0.11500 0.11500 "TRP " " HZ3" "    " 1 0 0 FFFFFF  "H2532"  -1 0 1 ""  1 ""  <> 0 0 0 684 684 1 0 2534 0 684 2532 <> 14.54 <> <> <> 4513 <> <> <> <>
  685 41 -11.376750 -4.317577 3.643183 61 " " W "B" 21 0.11500 0.11500 "TRP " " HH2" "    " 1 0 0 FFFFFF  "H2533"  -1 0 1 ""  1 ""  <> 0 0 0 685 685 1 0 2535 0 685 2533 <> 12.71 <> <> <> 4514 <> <> <> <>
  686 25 -7.447726 -7.013472 0.020668 62 " " K "B" 38 -0.50000 -0.50000 "LYS " " N  " "    " 7 0 0 2E2EFF  "N1373"  2 1 9 ""  1 ""  <> 0 0 0 686 686 1 0 2536 1 686 2534 1 9.2 1365 0 1373 1365 D000  "CCD mismatch"  <> <>
  687 3 -8.431079 -7.965428 0.405693 62 " " K "B" 24 0.14000 0.14000 "LYS " " CA " "    " 6 0 0 808080  "C1374"  2 1 -70 ""  1 ""  FF2E2E  0 0 0 687 687 1 0 2537 1 687 2535 1 13.7 1366 0 1374 1366 D000  "CCD mismatch"  <> <>
  688 2 -9.012431 -7.734739 1.808457 62 " " K "B" 24 0.50000 0.50000 "LYS " " C  " "    " 6 0 0 808080  "C1375"  2 1 9 ""  1 ""  <> 0 0 0 688 688 1 0 2538 0 688 2536 1 13.84 1367 0 1375 1367 D000  "CCD mismatch"  <> <>
  689 15 -8.160025 -7.429245 2.737139 62 " " K "B" 70 -0.50000 -0.50000 "LYS " " O  " "    " 8 0 0 FF2E2E  "O1376"  2 1 9 ""  1 ""  <> 0 0 0 689 689 1 0 2539 0 689 2537 1 12.09 1368 0 1376 1368 D000  "CCD mismatch"  <> <>
  690 3 -7.722430 -9.319283 0.323546 62 " " K "B" 24 -0.12000 -0.12000 "LYS " " CB " "    " 6 0 0 808080  "C1377"  2 1 9 ""  1 ""  <> 0 0 0 690 690 1 0 2540 2 690 2538 1 13.13 1369 0 1377 1369 D000  "CCD mismatch"  <> <>
  691 3 -8.636988 -10.597972 0.550928 62 " " K "B" 24 -0.12000 -0.12000 "LYS " " CG " "    " 6 0 0 808080  "C1378"  2 1 9 ""  1 ""  <> 0 0 0 691 691 1 0 2541 2 691 2539 1 15.05 1370 0 1378 1370 D000  "CCD mismatch"  <> <>
  692 3 -7.799659 -11.907148 0.408628 62 " " K "B" 24 -0.12000 -0.12000 "LYS " " CD " "    " 6 0 0 808080  "C1379"  2 1 9 ""  1 ""  <> 0 0 0 692 692 1 0 2542 2 692 2540 1 24.64 1371 0 1379 1371 D000  "CCD mismatch"  <> <>
  693 3 -8.592749 -13.144441 0.242169 62 " " K "B" 24 0.19000 0.19000 "LYS " " CE " "    " 6 0 0 808080  "C1380"  2 1 9 ""  1 ""  <> 0 0 0 693 693 1 0 2543 2 693 2541 1 32.77 1372 0 1380 1372 D000  "CCD mismatch"  <> <>
  694 32 -7.781481 -14.318216 0.075613 62 " " K "B" 38 -0.30000 -0.30000 "LYS " " NZ " "    " 7 1 0 2E2EFF  "N1381"  2 1 9 "%UT"  13 ""  <> 0 0 0 694 694 1 0 2544 3 694 2542 1 36.42 1373 0 1381 1373 D000  "CCD mismatch"  <> <>
  695 43 -6.767432 -6.827578 0.743677 62 " " K "B" 21 0.30000 0.30000 "LYS " " H  " "    " 1 0 0 FFFFFF  "H2543"  -1 0 1 ""  1 ""  <> 0 0 0 695 695 1 0 2545 0 695 2543 <> 9.2 <> <> <> 4515 <> <> <> <>
  696 41 -9.296260 -7.967362 -0.257296 62 " " K "B" 21 0.06000 0.06000 "LYS " " HA " "    " 1 0 0 FFFFFF  "H2544"  -1 0 1 ""  1 ""  <> 0 0 0 696 696 1 0 2546 0 696 2544 <> 13.7 <> <> <> 4516 <> <> <> <>
  697 41 -6.868697 -9.213028 0.992837 62 " " K "B" 21 0.06000 0.06000 "LYS " " HB3" "    " 1 0 0 FFFFFF  "H2545"  -1 0 1 ""  1 ""  <> 0 0 0 697 697 1 0 2547 0 697 2545 <> 13.13 <> <> <> 4517 <> <> <> <>
  698 41 -7.183711 -9.371939 -0.622557 62 " " K "B" 21 0.06000 0.06000 "LYS " " HB2" "    " 1 0 0 FFFFFF  "H2546"  -1 0 1 ""  1 ""  <> 0 0 0 698 698 1 0 2548 0 698 2546 <> 13.13 <> <> <> 4518 <> <> <> <>
  699 41 -9.433001 -10.497854 -0.186939 62 " " K "B" 21 0.06000 0.06000 "LYS " " HG3" "    " 1 0 0 FFFFFF  "H2547"  -1 0 1 ""  1 ""  <> 0 0 0 699 699 1 0 2549 0 699 2547 <> 15.05 <> <> <> 4519 <> <> <> <>
  700 41 -9.217753 -10.551820 1.472168 62 " " K "B" 21 0.06000 0.06000 "LYS " " HG2" "    " 1 0 0 FFFFFF  "H2548"  -1 0 1 ""  1 ""  <> 0 0 0 700 700 1 0 2550 0 700 2548 <> 15.05 <> <> <> 4520 <> <> <> <>
  701 41 -7.188807 -12.120227 1.285871 62 " " K "B" 21 0.06000 0.06000 "LYS " " HD3" "    " 1 0 0 FFFFFF  "H2549"  -1 0 1 ""  1 ""  <> 0 0 0 701 701 1 0 2551 0 701 2549 <> 24.64 <> <> <> 4521 <> <> <> <>
  702 41 -7.158770 -11.864130 -0.472005 62 " " K "B" 21 0.06000 0.06000 "LYS " " HD2" "    " 1 0 0 FFFFFF  "H2550"  -1 0 1 ""  1 ""  <> 0 0 0 702 702 1 0 2552 0 702 2550 <> 24.64 <> <> <> 4522 <> <> <> <>
  703 41 -9.270529 -13.068903 -0.608128 62 " " K "B" 21 0.06000 0.06000 "LYS " " HE3" "    " 1 0 0 FFFFFF  "H2551"  -1 0 1 ""  1 ""  <> 0 0 0 703 703 1 0 2553 0 703 2551 <> 32.77 <> <> <> 4523 <> <> <> <>
  704 41 -9.208155 -13.340536 1.120193 62 " " K "B" 21 0.06000 0.06000 "LYS " " HE2" "    " 1 0 0 FFFFFF  "H2552"  -1 0 1 ""  1 ""  <> 0 0 0 704 704 1 0 2554 0 704 2552 <> 32.77 <> <> <> 4524 <> <> <> <>
  705 44 -7.333625 -14.237016 -0.826013 62 " " K "B" 21 0.33000 0.33000 "LYS " " HZ1" "    " 1 0 0 FFFFFF  "H2553"  -1 0 1 ""  1 ""  <> 0 0 0 705 705 1 0 2555 0 705 2553 <> 36.42 <> <> <> 4525 <> <> <> <>
  706 44 -7.090201 -14.325166 0.811943 62 " " K "B" 21 0.33000 0.33000 "LYS " " HZ2" "    " 1 0 0 FFFFFF  "H2554"  -1 0 1 ""  1 ""  <> 0 0 0 706 706 1 0 2556 0 706 2554 <> 36.42 <> <> <> 4526 <> <> <> <>
  707 44 -8.179751 -15.234424 0.224089 62 " " K "B" 21 0.33000 0.33000 "LYS " " HZ3" "    " 1 0 0 FFFFFF  "H2555"  -1 0 1 ""  1 ""  <> 0 0 0 707 707 1 0 2557 0 707 2555 <> 36.42 <> <> <> 4527 <> <> <> <>
  708 25 -10.357436 -7.830633 2.025155 63 " " D "B" 38 -0.50000 -0.50000 "ASP " " N  " "    " 7 0 0 2E2EFF  "N1382"  2 1 9 ""  1 ""  <> 0 0 0 708 708 1 0 2558 1 708 2556 1 11.89 1374 0 1382 1374 D000  "CCD mismatch"  <> <>
  709 3 -11.102675 -7.807170 3.283643 63 " " D "B" 24 0.14000 0.14000 "ASP " " CA " "    " 6 0 0 808080  "C1383"  2 1 -70 ""  1 ""  FF2E2E  0 0 0 709 709 1 0 2559 1 709 2557 1 15.04 1375 0 1383 1375 D000  "CCD mismatch"  <> <>
  710 2 -11.074275 -9.275924 3.802425 63 " " D "B" 24 0.50000 0.50000 "ASP " " C  " "    " 6 0 0 808080  "C1384"  2 1 9 ""  1 ""  <> 0 0 0 710 710 1 0 2560 0 710 2558 1 14.38 1376 0 1384 1376 D000  "CCD mismatch"  <> <>
  711 15 -11.797885 -10.110696 3.217138 63 " " D "B" 70 -0.50000 -0.50000 "ASP " " O  " "    " 8 0 0 FF2E2E  "O1385"  2 1 9 ""  1 ""  <> 0 0 0 711 711 1 0 2561 0 711 2559 1 14.7 1377 0 1385 1377 D000  "CCD mismatch"  <> <>
  712 3 -12.543223 -7.427381 2.918789 63 " " D "B" 24 -0.22000 -0.22000 "ASP " " CB " "    " 6 0 0 808080  "C1386"  2 1 9 ""  1 ""  <> 0 0 0 712 712 1 0 2562 2 712 2560 1 15.13 1378 0 1386 1378 D000  "CCD mismatch"  <> <>
  713 2 -13.401980 -7.191912 4.175992 63 " " D "B" 24 0.70000 0.70000 "ASP " " CG " "    " 6 0 0 808080  "C1387"  2 1 9 "%UT"  13 ""  <> 0 0 0 713 713 1 0 2563 0 713 2561 1 15.28 1379 0 1387 1379 D000  "CCD mismatch"  <> <>
  714 15 -12.791712 -7.219060 5.329041 63 " " D "B" 70 -0.80000 -0.80000 "ASP " " OD1" "    " 8 0 0 FF2E2E  "O1388"  2 1 9 ""  1 ""  <> 0 0 0 714 714 1 0 2564 0 714 2562 1 16.52 1380 0 1388 1380 D000  "CCD mismatch"  <> <>
  715 18 -14.600341 -6.979545 3.911819 63 " " D "B" 70 -0.80000 -0.80000 "ASP " " OD2" "    " 8 -1 0 FF2E2E  "O1389"  2 1 9 ""  1 ""  <> 0 0 0 715 715 1 0 2565 0 715 2563 1 20.77 1381 0 1389 1381 D000  "CCD mismatch"  <> <>
  716 43 -11.032298 -7.983476 1.289421 63 " " D "B" 21 0.30000 0.30000 "ASP " " H  " "    " 1 0 0 FFFFFF  "H2564"  -1 0 1 ""  1 ""  <> 0 0 0 716 716 1 0 2566 0 716 2564 <> 11.89 <> <> <> 4528 <> <> <> <>
  717 41 -10.575404 -7.068391 3.887207 63 " " D "B" 21 0.06000 0.06000 "ASP " " HA " "    " 1 0 0 FFFFFF  "H2565"  -1 0 1 ""  1 ""  <> 0 0 0 717 717 1 0 2567 0 717 2565 <> 15.04 <> <> <> 4529 <> <> <> <>
  718 41 -13.121024 -8.017694 2.207606 63 " " D "B" 21 0.06000 0.06000 "ASP " " HB3" "    " 1 0 0 FFFFFF  "H2566"  -1 0 1 ""  1 ""  <> 0 0 0 718 718 1 0 2568 0 718 2566 <> 15.13 <> <> <> 4530 <> <> <> <>
  719 41 -12.476718 -6.493557 2.360534 63 " " D "B" 21 0.06000 0.06000 "ASP " " HB2" "    " 1 0 0 FFFFFF  "H2567"  -1 0 1 ""  1 ""  <> 0 0 0 719 719 1 0 2569 0 719 2567 <> 15.13 <> <> <> 4531 <> <> <> <>
  720 25 -10.204547 -9.524293 4.767716 64 " " R "B" 38 -0.50000 -0.50000 "ARG " " N  " "    " 7 0 0 2E2EFF  "N1390"  0 1 9 ""  1 ""  <> 0 0 0 720 720 1 0 2570 1 720 2568 1 10.24 1382 0 1390 1382 D000  "CCD mismatch"  <> <>
  721 3 -10.247897 -10.703161 5.611311 64 " " R "B" 24 0.14000 0.14000 "ARG " " CA " "    " 6 0 0 808080  "C1391"  0 1 -70 ""  1 ""  FF2E2E  0 0 0 721 721 1 0 2571 1 721 2569 1 11.81 1383 0 1391 1383 D000  "CCD mismatch"  <> <>
  722 2 -11.569934 -10.962225 6.331282 64 " " R "B" 24 0.50000 0.50000 "ARG " " C  " "    " 6 0 0 808080  "C1392"  0 1 9 ""  1 ""  <> 0 0 0 722 722 1 0 2572 0 722 2570 1 15.55 1384 0 1392 1384 D000  "CCD mismatch"  <> <>
  723 15 -11.801966 -12.080110 6.787896 64 " " R "B" 70 -0.50000 -0.50000 "ARG " " O  " "    " 8 0 0 FF2E2E  "O1393"  0 1 9 ""  1 ""  <> 0 0 0 723 723 1 0 2573 0 723 2571 1 18.6 1385 0 1393 1385 D000  "CCD mismatch"  <> <>
  724 3 -9.092059 -10.769620 6.655000 64 " " R "B" 24 -0.12000 -0.12000 "ARG " " CB " "    " 6 0 0 808080  "C1394"  0 1 9 ""  1 ""  <> 0 0 0 724 724 1 0 2574 2 724 2572 1 12.16 1386 0 1394 1386 D000  "CCD mismatch"  <> <>
  725 3 -7.638770 -10.690185 6.184445 64 " " R "B" 24 -0.05000 -0.05000 "ARG " " CG " "    " 6 0 0 808080  "C1395"  0 1 9 ""  1 ""  <> 0 0 0 725 725 1 0 2575 2 725 2573 1 14.84 1387 0 1395 1387 D000  "CCD mismatch"  <> <>
  726 3 -6.676287 -10.408857 7.302137 64 " " R "B" 24 0.19000 0.19000 "ARG " " CD " "    " 6 0 0 808080  "C1396"  0 1 9 ""  1 ""  <> 0 0 0 726 726 1 0 2576 2 726 2574 1 16.19 1388 0 1396 1388 D000  "CCD mismatch"  <> <>
  727 25 -6.943488 -9.048958 7.889104 64 " " R "B" 38 -0.69997 -0.69997 "ARG " " NE " "    " 7 0 0 2E2EFF  "N1397"  0 1 9 ""  1 ""  <> 0 0 0 727 727 1 0 2577 1 727 2575 1 19.23 1389 0 1397 1389 D000  "CCD mismatch"  <> <>
  728 2 -6.822726 -8.681538 9.164697 64 " " R "B" 24 0.63990 0.63990 "ARG " " CZ " "    " 6 0 0 808080  "C1398"  0 1 9 ""  1 ""  <> 0 0 0 728 728 1 0 2578 0 728 2576 1 17.12 1390 0 1398 1390 D000  "CCD mismatch"  <> <>
  729 25 -6.979708 -9.449332 10.221767 64 " " R "B" 38 -0.79997 -0.79997 "ARG " " NH1" "    " 7 0 0 2E2EFF  "N1399"  0 1 9 ""  1 ""  <> 0 0 0 729 729 1 0 2579 2 729 2577 1 15.11 1391 0 1399 1391 D000  "CCD mismatch"  <> <>
  730 31 -6.458430 -7.447398 9.423379 64 " " R "B" 38 -0.79997 -0.79997 "ARG " " NH2" "    " 7 1 0 2E2EFF  "N1400"  0 1 9 ""  1 ""  <> 0 0 0 730 730 1 0 2580 2 730 2578 1 16.37 1392 0 1400 1392 D000  "CCD mismatch"  <> <>
  731 43 -9.589480 -8.780661 5.065711 64 " " R "B" 21 0.30000 0.30000 "ARG " " H  " "    " 1 0 0 FFFFFF  "H2579"  -1 0 1 ""  1 ""  <> 0 0 0 731 731 1 0 2581 0 731 2579 <> 10.24 <> <> <> 4532 <> <> <> <>
  732 41 -10.028128 -11.582983 5.006568 64 " " R "B" 21 0.06000 0.06000 "ARG " " HA " "    " 1 0 0 FFFFFF  "H2580"  -1 0 1 ""  1 ""  <> 0 0 0 732 732 1 0 2582 0 732 2580 <> 11.81 <> <> <> 4533 <> <> <> <>
  733 41 -9.092013 -11.740819 7.149850 64 " " R "B" 21 0.06000 0.06000 "ARG " " HB3" "    " 1 0 0 FFFFFF  "H2581"  -1 0 1 ""  1 ""  <> 0 0 0 733 733 1 0 2583 0 733 2581 <> 12.16 <> <> <> 4534 <> <> <> <>
  734 41 -9.256480 -10.066576 7.471576 64 " " R "B" 21 0.06000 0.06000 "ARG " " HB2" "    " 1 0 0 FFFFFF  "H2582"  -1 0 1 ""  1 ""  <> 0 0 0 734 734 1 0 2584 0 734 2582 <> 12.16 <> <> <> 4535 <> <> <> <>
  735 41 -7.597758 -9.938741 5.395932 64 " " R "B" 21 0.06000 0.06000 "ARG " " HG3" "    " 1 0 0 FFFFFF  "H2583"  -1 0 1 ""  1 ""  <> 0 0 0 735 735 1 0 2585 0 735 2583 <> 14.84 <> <> <> 4536 <> <> <> <>
  736 41 -7.360942 -11.680250 5.822945 64 " " R "B" 21 0.06000 0.06000 "ARG " " HG2" "    " 1 0 0 FFFFFF  "H2584"  -1 0 1 ""  1 ""  <> 0 0 0 736 736 1 0 2586 0 736 2584 <> 14.84 <> <> <> 4537 <> <> <> <>
  737 41 -5.710627 -10.263319 6.817969 64 " " R "B" 21 0.06000 0.06000 "ARG " " HD3" "    " 1 0 0 FFFFFF  "H2585"  -1 0 1 ""  1 ""  <> 0 0 0 737 737 1 0 2587 0 737 2585 <> 16.19 <> <> <> 4538 <> <> <> <>
  738 41 -6.647666 -11.159860 8.091615 64 " " R "B" 21 0.06000 0.06000 "ARG " " HD2" "    " 1 0 0 FFFFFF  "H2586"  -1 0 1 ""  1 ""  <> 0 0 0 738 738 1 0 2588 0 738 2586 <> 16.19 <> <> <> 4539 <> <> <> <>
  739 43 -6.626437 -8.323487 7.261991 64 " " R "B" 21 0.44000 0.44000 "ARG " " HE " "    " 1 0 0 FFFFFF  "H2587"  -1 0 1 ""  1 ""  <> 0 0 0 739 739 1 0 2589 0 739 2587 <> 19.23 <> <> <> 4540 <> <> <> <>
  740 43 -6.891391 -8.964223 11.103225 64 " " R "B" 21 0.46000 0.46000 "ARG " "HH12" "    " 1 0 0 FFFFFF  "H2588"  -1 0 1 ""  1 ""  <> 0 0 0 740 740 1 0 2590 0 740 2588 <> 15.11 <> <> <> 4541 <> <> <> <>
  741 43 -7.443698 -10.346386 10.211511 64 " " R "B" 21 0.46000 0.46000 "ARG " "HH11" "    " 1 0 0 FFFFFF  "H2589"  -1 0 1 ""  1 ""  <> 0 0 0 741 741 1 0 2591 0 741 2589 <> 15.11 <> <> <> 4542 <> <> <> <>
  742 44 -6.281199 -7.188647 10.383451 64 " " R "B" 21 0.46000 0.46000 "ARG " "HH22" "    " 1 0 0 FFFFFF  "H2590"  -1 0 1 ""  1 ""  <> 0 0 0 742 742 1 0 2592 0 742 2590 <> 16.37 <> <> <> 4543 <> <> <> <>
  743 44 -6.025775 -6.931290 8.670690 64 " " R "B" 21 0.46000 0.46000 "ARG " "HH21" "    " 1 0 0 FFFFFF  "H2591"  -1 0 1 ""  1 ""  <> 0 0 0 743 743 1 0 2593 0 743 2591 <> 16.37 <> <> <> 4544 <> <> <> <>
  744 25 -12.533030 -10.020229 6.408986 65 " " T "B" 38 -0.50000 -0.50000 "THR " " N  " "    " 7 0 0 2E2EFF  "N1401"  0 1 9 ""  1 ""  <> 0 0 0 744 744 1 0 2594 1 744 2592 1 14.37 1393 0 1401 1393 D000  "CCD mismatch"  <> <>
  745 3 -13.864432 -10.199461 7.001832 65 " " T "B" 24 0.14000 0.14000 "THR " " CA " "    " 6 0 0 808080  "C1402"  0 1 -70 ""  1 ""  FF2E2E  0 0 0 745 745 1 0 2595 1 745 2593 1 18.18 1394 0 1402 1394 D000  "CCD mismatch"  <> <>
  746 2 -14.878413 -10.812641 5.988559 65 " " T "B" 24 0.50000 0.50000 "THR " " C  " "    " 6 0 0 808080  "C1403"  0 1 9 ""  1 ""  <> 0 0 0 746 746 1 0 2596 0 746 2594 1 15.92 1395 0 1403 1395 D000  "CCD mismatch"  <> <>
  747 15 -15.710509 -11.636222 6.359085 65 " " T "B" 70 -0.50000 -0.50000 "THR " " O  " "    " 8 0 0 FF2E2E  "O1404"  0 1 9 ""  1 ""  <> 0 0 0 747 747 1 0 2597 0 747 2595 1 17.3 1396 0 1404 1396 D000  "CCD mismatch"  <> <>
  748 3 -14.464022 -8.917432 7.483594 65 " " T "B" 24 0.20500 0.20500 "THR " " CB " "    " 6 0 0 808080  "C1405"  0 1 9 ""  1 ""  <> 0 0 0 748 748 1 0 2598 1 748 2596 1 16.37 1397 0 1405 1397 D000  "CCD mismatch"  <> <>
  749 3 -15.536788 -9.053614 8.611215 65 " " T "B" 24 -0.18000 -0.18000 "THR " " CG2" "    " 6 0 0 808080  "C1406"  0 1 9 ""  1 ""  <> 0 0 0 749 749 1 0 2599 3 749 2597 1 22.33 1398 0 1406 1398 D000  "CCD mismatch"  <> <>
  750 16 -13.533236 -7.970534 7.910930 65 " " T "B" 70 -0.68300 -0.68300 "THR " " OG1" "    " 8 0 0 FF2E2E  "O1407"  0 1 9 "%UT"  13 ""  <> 0 0 0 750 750 1 0 2600 1 750 2598 1 21.99 1399 0 1407 1399 D000  "CCD mismatch"  <> <>
  751 43 -12.425288 -9.098385 6.010618 65 " " T "B" 21 0.30000 0.30000 "THR " " H  " "    " 1 0 0 FFFFFF  "H2599"  -1 0 1 ""  1 ""  <> 0 0 0 751 751 1 0 2601 0 751 2599 <> 14.37 <> <> <> 4545 <> <> <> <>
  752 41 -13.834021 -10.871271 7.859647 65 " " T "B" 21 0.06000 0.06000 "THR " " HA " "    " 1 0 0 FFFFFF  "H2600"  -1 0 1 ""  1 ""  <> 0 0 0 752 752 1 0 2602 0 752 2600 <> 18.18 <> <> <> 4546 <> <> <> <>
  753 41 -14.873065 -8.308968 6.677025 65 " " T "B" 21 0.06000 0.06000 "THR " " HB " "    " 1 0 0 FFFFFF  "H2601"  -1 0 1 ""  1 ""  <> 0 0 0 753 753 1 0 2603 0 753 2601 <> 16.37 <> <> <> 4547 <> <> <> <>
  754 41 -16.277743 -9.616394 8.043445 65 " " T "B" 21 0.06000 0.06000 "THR " "HG21" "    " 1 0 0 FFFFFF  "H2602"  -1 0 1 ""  1 ""  <> 0 0 0 754 754 1 0 2604 0 754 2602 <> 22.33 <> <> <> 4548 <> <> <> <>
  755 41 -15.303744 -9.542257 9.557269 65 " " T "B" 21 0.06000 0.06000 "THR " "HG22" "    " 1 0 0 FFFFFF  "H2603"  -1 0 1 ""  1 ""  <> 0 0 0 755 755 1 0 2605 0 755 2603 <> 22.33 <> <> <> 4549 <> <> <> <>
  756 41 -16.056990 -8.142437 8.906592 65 " " T "B" 21 0.06000 0.06000 "THR " "HG23" "    " 1 0 0 FFFFFF  "H2604"  -1 0 1 ""  1 ""  <> 0 0 0 756 756 1 0 2606 0 756 2604 <> 22.33 <> <> <> 4550 <> <> <> <>
  757 42 -13.047805 -7.796054 7.101293 65 " " T "B" 21 0.41800 0.41800 "THR " " HG1" "    " 1 0 0 FFFFFF  "H2605"  -1 0 1 ""  1 ""  <> 0 0 0 757 757 1 0 2607 0 757 2605 <> 21.99 <> <> <> 4551 <> <> <> <>
  758 25 -14.763873 -10.570749 4.690289 66 " " S "B" 38 -0.50000 -0.50000 "SER " " N  " "    " 7 0 0 2E2EFF  "N1408"  0 1 9 ""  1 ""  <> 0 0 0 758 758 1 0 2608 1 758 2606 1 13.41 1400 0 1408 1400 D000  "CCD mismatch"  <> <>
  759 3 -15.778033 -11.023397 3.735001 66 " " S "B" 24 0.14000 0.14000 "SER " " CA " "    " 6 0 0 808080  "C1409"  0 1 -70 ""  1 ""  FF2E2E  0 0 0 759 759 1 0 2609 1 759 2607 1 15.77 1401 0 1409 1401 D000  "CCD mismatch"  <> <>
  760 2 -15.211611 -11.963859 2.642919 66 " " S "B" 24 0.50000 0.50000 "SER " " C  " "    " 6 0 0 808080  "C1410"  0 1 9 ""  1 ""  <> 0 0 0 760 760 1 0 2610 0 760 2608 1 16.24 1402 0 1410 1402 D000  "CCD mismatch"  <> <>
  761 15 -15.969554 -12.619964 1.990668 66 " " S "B" 70 -0.50000 -0.50000 "SER " " O  " "    " 8 0 0 FF2E2E  "O1411"  0 1 9 ""  1 ""  <> 0 0 0 761 761 1 0 2611 0 761 2609 1 14.67 1403 0 1411 1403 D000  "CCD mismatch"  <> <>
  762 3 -16.562773 -9.780229 3.121562 66 " " S "B" 24 0.14500 0.14500 "SER " " CB " "    " 6 0 0 808080  "C1412"  0 1 9 ""  1 ""  <> 0 0 0 762 762 1 0 2612 2 762 2610 1 16.93 1404 0 1412 1404 D000  "CCD mismatch"  <> <>
  763 16 -15.690150 -9.023589 2.274782 66 " " S "B" 70 -0.68300 -0.68300 "SER " " OG " "    " 8 0 0 FF2E2E  "O1413"  0 1 9 "%UT"  13 ""  <> 0 0 0 763 763 1 0 2613 1 763 2611 1 13.57 1405 0 1413 1405 D000  "CCD mismatch"  <> <>
  764 43 -14.042033 -9.971921 4.315516 66 " " S "B" 21 0.30000 0.30000 "SER " " H  " "    " 1 0 0 FFFFFF  "H2612"  -1 0 1 ""  1 ""  <> 0 0 0 764 764 1 0 2614 0 764 2612 <> 13.41 <> <> <> 4552 <> <> <> <>
  765 41 -16.583068 -11.572261 4.223643 66 " " S "B" 21 0.06000 0.06000 "SER " " HA " "    " 1 0 0 FFFFFF  "H2613"  -1 0 1 ""  1 ""  <> 0 0 0 765 765 1 0 2615 0 765 2613 <> 15.77 <> <> <> 4553 <> <> <> <>
  766 41 -17.122126 -9.119375 3.783750 66 " " S "B" 21 0.06000 0.06000 "SER " " HB3" "    " 1 0 0 FFFFFF  "H2614"  -1 0 1 ""  1 ""  <> 0 0 0 766 766 1 0 2616 0 766 2614 <> 16.93 <> <> <> 4554 <> <> <> <>
  767 41 -17.317858 -10.164056 2.435543 66 " " S "B" 21 0.06000 0.06000 "SER " " HB2" "    " 1 0 0 FFFFFF  "H2615"  -1 0 1 ""  1 ""  <> 0 0 0 767 767 1 0 2617 0 767 2615 <> 16.93 <> <> <> 4555 <> <> <> <>
  768 42 -15.330886 -8.408407 2.918271 66 " " S "B" 21 0.41800 0.41800 "SER " " HG " "    " 1 0 0 FFFFFF  "H2616"  -1 0 1 ""  1 ""  <> 0 0 0 768 768 1 0 2618 0 768 2616 <> 13.57 <> <> <> 4556 <> <> <> <>
  769 25 -13.901931 -11.849247 2.310696 67 " " G "B" 38 -0.50000 -0.50000 "GLY " " N  " "    " 7 0 0 2E2EFF  "N1414"  0 1 9 ""  1 ""  <> 0 0 0 769 769 1 0 2619 1 769 2617 1 13.07 1406 0 1414 1406 D000  "CCD mismatch"  <> <>
  770 3 -13.137263 -12.777889 1.470522 67 " " G "B" 24 0.08000 0.08000 "GLY " " CA " "    " 6 0 0 808080  "C1415"  0 1 -70 ""  1 ""  FF2E2E  0 0 0 770 770 1 0 2620 2 770 2618 1 13.81 1407 0 1415 1407 D000  "CCD mismatch"  <> <>
  771 2 -12.834048 -11.998853 0.200625 67 " " G "B" 24 0.50000 0.50000 "GLY " " C  " "    " 6 0 0 808080  "C1416"  0 1 9 ""  1 ""  <> 0 0 0 771 771 1 0 2621 0 771 2619 1 17.21 1408 0 1416 1408 D000  "CCD mismatch"  <> <>
  772 15 -12.017188 -12.502914 -0.610830 67 " " G "B" 70 -0.50000 -0.50000 "GLY " " O  " "    " 8 0 0 FF2E2E  "O1417"  0 1 9 ""  1 ""  <> 0 0 0 772 772 1 0 2622 0 772 2620 1 24.48 1409 0 1417 1409 D000  "CCD mismatch"  <> <>
  773 43 -13.458041 -11.081754 2.794451 67 " " G "B" 21 0.30000 0.30000 "GLY " " H  " "    " 1 0 0 FFFFFF  "H2621"  -1 0 1 ""  1 ""  <> 0 0 0 773 773 1 0 2623 0 773 2621 <> 13.07 <> <> <> 4557 <> <> <> <>
  774 41 -13.773177 -13.645977 1.296936 67 " " G "B" 21 0.06000 0.06000 "GLY " " HA3" "    " 1 0 0 FFFFFF  "H2622"  -1 0 1 ""  1 ""  <> 0 0 0 774 774 1 0 2624 0 774 2622 <> 13.81 <> <> <> 4558 <> <> <> <>
  775 41 -12.156573 -12.963127 1.908746 67 " " G "B" 21 0.06000 0.06000 "GLY " " HA2" "    " 1 0 0 FFFFFF  "H2623"  -1 0 1 ""  1 ""  <> 0 0 0 775 775 1 0 2625 0 775 2623 <> 13.81 <> <> <> 4559 <> <> <> <>
  776 25 -13.540671 -10.865552 -0.071473 68 " " N "B" 38 -0.50000 -0.50000 "ASN " " N  " "    " 7 0 0 2E2EFF  "N1418"  0 1 9 ""  1 ""  <> 0 0 0 776 776 1 0 2626 1 776 2624 1 14.44 1410 0 1418 1410 D000  "CCD mismatch"  <> <>
  777 3 -13.397563 -10.077175 -1.291283 68 " " N "B" 24 0.14000 0.14000 "ASN " " CA " "    " 6 0 0 808080  "C1419"  0 1 -70 ""  1 ""  FF2E2E  0 0 0 777 777 1 0 2627 1 777 2625 1 21.91 1411 0 1419 1411 D000  "CCD mismatch"  <> <>
  778 2 -12.021289 -9.455952 -1.525026 68 " " N "B" 24 0.50000 0.50000 "ASN " " C  " "    " 6 0 0 808080  "C1420"  0 1 9 ""  1 ""  <> 0 0 0 778 778 1 0 2628 0 778 2626 1 15.53 1412 0 1420 1412 D000  "CCD mismatch"  <> <>
  779 15 -11.620684 -8.709032 -0.640768 68 " " N "B" 70 -0.50000 -0.50000 "ASN " " O  " "    " 8 0 0 FF2E2E  "O1421"  0 1 9 ""  1 ""  <> 0 0 0 779 779 1 0 2629 0 779 2627 1 15.98 1413 0 1421 1413 D000  "CCD mismatch"  <> <>
  780 3 -14.467814 -9.035947 -1.447626 68 " " N "B" 24 -0.12000 -0.12000 "ASN " " CB " "    " 6 0 0 808080  "C1422"  0 1 9 ""  1 ""  <> 0 0 0 780 780 1 0 2630 2 780 2628 1 21.41 1414 0 1422 1414 D000  "CCD mismatch"  <> <>
  781 2 -15.854739 -9.629888 -1.596359 68 " " N "B" 24 0.50000 0.50000 "ASN " " CG " "    " 6 0 0 808080  "C1423"  0 1 9 "%UT"  13 ""  <> 0 0 0 781 781 1 0 2631 0 781 2629 1 29.99 1415 0 1423 1415 D000  "CCD mismatch"  0.174896470722601 "No Flip" 
  782 25 -16.727130 -9.461225 -0.563307 68 " " N "B" 38 -0.76000 -0.76000 "ASN " " ND2" "    " 7 0 0 2E2EFF  "N1424"  0 1 9 ""  1 ""  <> 0 0 0 782 782 1 0 2632 2 782 2630 1 25.16 1416 0 1424 1416 D000  "CCD mismatch"  <> <>
  783 15 -16.201617 -10.280113 -2.604923 68 " " N "B" 70 -0.50000 -0.50000 "ASN " " OD1" "    " 8 0 0 FF2E2E  "O1425"  0 1 9 ""  1 ""  <> 0 0 0 783 783 1 0 2633 0 783 2631 1 33.11 1417 0 1425 1417 D000  "CCD mismatch"  <> <>
  784 43 -14.239817 -10.526264 0.573645 68 " " N "B" 21 0.30000 0.30000 "ASN " " H  " "    " 1 0 0 FFFFFF  "H2632"  -1 0 1 ""  1 ""  <> 0 0 0 784 784 1 0 2634 0 784 2632 <> 14.44 <> <> <> 4560 <> <> <> <>
  785 41 -13.574748 -10.764848 -2.118210 68 " " N "B" 21 0.06000 0.06000 "ASN " " HA " "    " 1 0 0 FFFFFF  "H2633"  -1 0 1 ""  1 ""  <> 0 0 0 785 785 1 0 2635 0 785 2633 <> 21.91 <> <> <> 4561 <> <> <> <>
  786 41 -14.210597 -8.482636 -2.350834 68 " " N "B" 21 0.06000 0.06000 "ASN " " HB3" "    " 1 0 0 FFFFFF  "H2634"  -1 0 1 ""  1 ""  <> 0 0 0 786 786 1 0 2636 0 786 2634 <> 21.41 <> <> <> 4562 <> <> <> <>
  787 41 -14.457301 -8.301984 -0.641842 68 " " N "B" 21 0.06000 0.06000 "ASN " " HB2" "    " 1 0 0 FFFFFF  "H2635"  -1 0 1 ""  1 ""  <> 0 0 0 787 787 1 0 2637 0 787 2635 <> 21.41 <> <> <> 4563 <> <> <> <>
  788 43 -17.624972 -9.897535 -0.409628 68 " " N "B" 21 0.38000 0.38000 "ASN " "HD22" "    " 1 0 0 FFFFFF  "H2636"  -1 0 1 ""  1 ""  <> 0 0 0 788 788 1 0 2638 0 788 2636 <> 25.16 <> <> <> 4564 <> <> <> <>
  789 43 -16.428935 -9.140574 0.346837 68 " " N "B" 21 0.38000 0.38000 "ASN " "HD21" "    " 1 0 0 FFFFFF  "H2637"  -1 0 1 ""  1 ""  <> 0 0 0 789 789 1 0 2639 0 789 2637 <> 25.16 <> <> <> 4565 <> <> <> <>
  790 25 -11.300738 -9.820419 -2.591374 69 " " V "B" 38 -0.50000 -0.50000 "VAL " " N  " "    " 7 0 0 2E2EFF  "N1426"  2 1 9 ""  1 ""  <> 0 0 0 790 790 1 0 2640 1 790 2638 1 21.24 1418 0 1426 1418 D000  "CCD mismatch"  <> <>
  791 3 -10.181426 -9.028931 -3.020405 69 " " V "B" 24 0.14000 0.14000 "VAL " " CA " "    " 6 0 0 808080  "C1427"  2 1 -70 ""  1 ""  FF2E2E  0 0 0 791 791 1 0 2641 1 791 2639 1 16.27 1419 0 1427 1419 D000  "CCD mismatch"  <> <>
  792 2 -10.860141 -7.838037 -3.809792 69 " " V "B" 24 0.50000 0.50000 "VAL " " C  " "    " 6 0 0 808080  "C1428"  2 1 9 ""  1 ""  <> 0 0 0 792 792 1 0 2642 0 792 2640 1 21.13 1420 0 1428 1420 D000  "CCD mismatch"  <> <>
  793 15 -11.775546 -7.974463 -4.640598 69 " " V "B" 70 -0.50000 -0.50000 "VAL " " O  " "    " 8 0 0 FF2E2E  "O1429"  2 1 9 ""  1 ""  <> 0 0 0 793 793 1 0 2643 0 793 2641 1 22.04 1421 0 1429 1421 D000  "CCD mismatch"  <> <>
  794 3 -9.132960 -9.745454 -3.975235 69 " " V "B" 24 -0.06000 -0.06000 "VAL " " CB " "    " 6 0 0 808080  "C1430"  2 1 9 ""  1 ""  <> 0 0 0 794 794 1 0 2644 1 794 2642 1 14.72 1422 0 1430 1422 D000  "CCD mismatch"  <> <>
  795 3 -8.134310 -8.751564 -4.630154 69 " " V "B" 24 -0.18000 -0.18000 "VAL " " CG1" "    " 6 0 0 808080  "C1431"  2 1 9 ""  1 ""  <> 0 0 0 795 795 1 0 2645 3 795 2643 1 15.49 1423 0 1431 1423 D000  "CCD mismatch"  <> <>
  796 3 -8.478442 -10.961834 -3.249900 69 " " V "B" 24 -0.18000 -0.18000 "VAL " " CG2" "    " 6 0 0 808080  "C1432"  2 1 9 ""  1 ""  <> 0 0 0 796 796 1 0 2646 3 796 2644 1 17.97 1424 0 1432 1424 D000  "CCD mismatch"  <> <>
  797 43 -11.753325 -10.400730 -3.283112 69 " " V "B" 21 0.30000 0.30000 "VAL " " H  " "    " 1 0 0 FFFFFF  "H2645"  -1 0 1 ""  1 ""  <> 0 0 0 797 797 1 0 2647 0 797 2645 <> 21.24 <> <> <> 4566 <> <> <> <>
  798 41 -9.602782 -8.679839 -2.165181 69 " " V "B" 21 0.06000 0.06000 "VAL " " HA " "    " 1 0 0 FFFFFF  "H2646"  -1 0 1 ""  1 ""  <> 0 0 0 798 798 1 0 2648 0 798 2646 <> 16.27 <> <> <> 4567 <> <> <> <>
  799 41 -9.624766 -10.303493 -4.771991 69 " " V "B" 21 0.06000 0.06000 "VAL " " HB " "    " 1 0 0 FFFFFF  "H2647"  -1 0 1 ""  1 ""  <> 0 0 0 799 799 1 0 2649 0 799 2647 <> 14.72 <> <> <> 4568 <> <> <> <>
  800 41 -7.670459 -8.154789 -3.844785 69 " " V "B" 21 0.06000 0.06000 "VAL " "HG11" "    " 1 0 0 FFFFFF  "H2648"  -1 0 1 ""  1 ""  <> 0 0 0 800 800 1 0 2650 0 800 2648 <> 15.49 <> <> <> 4569 <> <> <> <>
  801 41 -7.367732 -9.234810 -5.235904 69 " " V "B" 21 0.06000 0.06000 "VAL " "HG12" "    " 1 0 0 FFFFFF  "H2649"  -1 0 1 ""  1 ""  <> 0 0 0 801 801 1 0 2651 0 801 2649 <> 15.49 <> <> <> 4570 <> <> <> <>
  802 41 -8.681700 -8.127471 -5.336533 69 " " V "B" 21 0.06000 0.06000 "VAL " "HG13" "    " 1 0 0 FFFFFF  "H2650"  -1 0 1 ""  1 ""  <> 0 0 0 802 802 1 0 2652 0 802 2650 <> 15.49 <> <> <> 4571 <> <> <> <>
  803 41 -8.058875 -11.674953 -3.959494 69 " " V "B" 21 0.06000 0.06000 "VAL " "HG21" "    " 1 0 0 FFFFFF  "H2651"  -1 0 1 ""  1 ""  <> 0 0 0 803 803 1 0 2653 0 803 2651 <> 17.97 <> <> <> 4572 <> <> <> <>
  804 41 -7.788539 -10.564962 -2.505164 69 " " V "B" 21 0.06000 0.06000 "VAL " "HG22" "    " 1 0 0 FFFFFF  "H2652"  -1 0 1 ""  1 ""  <> 0 0 0 804 804 1 0 2654 0 804 2652 <> 17.97 <> <> <> 4573 <> <> <> <>
  805 41 -9.225703 -11.431432 -2.610234 69 " " V "B" 21 0.06000 0.06000 "VAL " "HG23" "    " 1 0 0 FFFFFF  "H2653"  -1 0 1 ""  1 ""  <> 0 0 0 805 805 1 0 2655 0 805 2653 <> 17.97 <> <> <> 4574 <> <> <> <>
  806 25 -10.244811 -6.656307 -3.697525 70 " " E "B" 38 -0.50000 -0.50000 "GLU " " N  " "    " 7 0 0 2E2EFF  "N1433"  2 1 9 ""  1 ""  <> 0 0 0 806 806 1 0 2656 1 806 2654 1 13.39 1425 0 1433 1425 D000  "CCD mismatch"  <> <>
  807 3 -10.643031 -5.337586 -4.202585 70 " " E "B" 24 0.14000 0.14000 "GLU " " CA " "    " 6 0 0 808080  "C1434"  2 1 -70 ""  1 ""  FF2E2E  0 0 0 807 807 1 0 2657 1 807 2655 1 17.43 1426 0 1434 1426 D000  "CCD mismatch"  <> <>
  808 2 -9.395457 -4.696568 -4.865094 70 " " E "B" 24 0.50000 0.50000 "GLU " " C  " "    " 6 0 0 808080  "C1435"  2 1 9 ""  1 ""  <> 0 0 0 808 808 1 0 2658 0 808 2656 1 23.7 1427 0 1435 1427 D000  "CCD mismatch"  <> <>
  809 15 -8.219928 -5.100034 -4.570391 70 " " E "B" 70 -0.50000 -0.50000 "GLU " " O  " "    " 8 0 0 FF2E2E  "O1436"  2 1 9 ""  1 ""  <> 0 0 0 809 809 1 0 2659 0 809 2657 1 22.67 1428 0 1436 1428 D000  "CCD mismatch"  <> <>
  810 3 -11.240878 -4.466461 -3.077948 70 " " E "B" 24 -0.12000 -0.12000 "GLU " " CB " "    " 6 0 0 808080  "C1437"  2 1 9 ""  1 ""  <> 0 0 0 810 810 1 0 2660 2 810 2658 1 19.3 1429 0 1437 1429 D000  "CCD mismatch"  <> <>
  811 3 -12.291575 -5.165160 -2.220789 70 " " E "B" 24 -0.22000 -0.22000 "GLU " " CG " "    " 6 0 0 808080  "C1438"  2 1 9 ""  1 ""  <> 0 0 0 811 811 1 0 2661 2 811 2659 1 26.23 1430 0 1438 1430 D000  "CCD mismatch"  <> <>
  812 2 -13.009310 -4.321253 -1.142828 70 " " E "B" 24 0.70000 0.70000 "GLU " " CD " "    " 6 0 0 808080  "C1439"  2 1 9 "%UT"  13 ""  <> 0 0 0 812 812 1 0 2662 0 812 2660 1 29.6 1431 0 1439 1431 D000  "CCD mismatch"  <> <>
  813 15 -12.683028 -3.155324 -1.033307 70 " " E "B" 70 -0.80000 -0.80000 "GLU " " OE1" "    " 8 0 0 FF2E2E  "O1440"  2 1 9 ""  1 ""  <> 0 0 0 813 813 1 0 2663 0 813 2661 1 35.14 1432 0 1440 1432 D000  "CCD mismatch"  <> <>
  814 18 -13.922785 -4.870484 -0.463329 70 " " E "B" 70 -0.80000 -0.80000 "GLU " " OE2" "    " 8 -1 0 FF2E2E  "O1441"  2 1 9 ""  1 ""  <> 0 0 0 814 814 1 0 2664 0 814 2662 1 32.35 1433 0 1441 1433 D000  "CCD mismatch"  <> <>
  815 43 -9.376467 -6.546947 -3.193425 70 " " E "B" 21 0.30000 0.30000 "GLU " " H  " "    " 1 0 0 FFFFFF  "H2663"  -1 0 1 ""  1 ""  <> 0 0 0 815 815 1 0 2665 0 815 2663 <> 13.39 <> <> <> 4575 <> <> <> <>
  816 41 -11.407099 -5.505483 -4.961603 70 " " E "B" 21 0.06000 0.06000 "GLU " " HA " "    " 1 0 0 FFFFFF  "H2664"  -1 0 1 ""  1 ""  <> 0 0 0 816 816 1 0 2666 0 816 2664 <> 17.43 <> <> <> 4576 <> <> <> <>
  817 41 -11.678626 -3.644079 -3.643779 70 " " E "B" 21 0.06000 0.06000 "GLU " " HB3" "    " 1 0 0 FFFFFF  "H2665"  -1 0 1 ""  1 ""  <> 0 0 0 817 817 1 0 2667 0 817 2665 <> 19.3 <> <> <> 4577 <> <> <> <>
  818 41 -10.535006 -4.088471 -2.338375 70 " " E "B" 21 0.06000 0.06000 "GLU " " HB2" "    " 1 0 0 FFFFFF  "H2666"  -1 0 1 ""  1 ""  <> 0 0 0 818 818 1 0 2668 0 818 2666 <> 19.3 <> <> <> 4578 <> <> <> <>
  819 41 -11.875151 -6.075984 -1.790563 70 " " E "B" 21 0.06000 0.06000 "GLU " " HG3" "    " 1 0 0 FFFFFF  "H2667"  -1 0 1 ""  1 ""  <> 0 0 0 819 819 1 0 2669 0 819 2667 <> 26.23 <> <> <> 4579 <> <> <> <>
  820 41 -13.047290 -5.685417 -2.809284 70 " " E "B" 21 0.06000 0.06000 "GLU " " HG2" "    " 1 0 0 FFFFFF  "H2668"  -1 0 1 ""  1 ""  <> 0 0 0 820 820 1 0 2670 0 820 2668 <> 26.23 <> <> <> 4580 <> <> <> <>
  821 25 -9.626399 -3.722311 -5.720304 71 " " D "B" 38 -0.50000 -0.50000 "ASP " " N  " "    " 7 0 0 2E2EFF  "N1442"  2 1 9 ""  1 ""  <> 0 0 0 821 821 1 0 2671 1 821 2669 1 13.51 1434 0 1442 1434 D000  "CCD mismatch"  <> <>
  822 3 -8.699740 -2.858836 -6.396473 71 " " D "B" 24 0.14000 0.14000 "ASP " " CA " "    " 6 0 0 808080  "C1443"  2 1 -70 ""  1 ""  FF2E2E  0 0 0 822 822 1 0 2672 1 822 2670 1 14.39 1435 0 1443 1435 D000  "CCD mismatch"  <> <>
  823 2 -8.026683 -3.468157 -7.614476 71 " " D "B" 24 0.50000 0.50000 "ASP " " C  " "    " 6 0 0 808080  "C1444"  2 1 9 ""  1 ""  <> 0 0 0 823 823 1 0 2673 0 823 2671 1 14.44 1436 0 1444 1436 D000  "CCD mismatch"  <> <>
  824 15 -8.482821 -3.139846 -8.707532 71 " " D "B" 70 -0.50000 -0.50000 "ASP " " O  " "    " 8 0 0 FF2E2E  "O1445"  2 1 9 ""  1 ""  <> 0 0 0 824 824 1 0 2674 0 824 2672 1 10.49 1437 0 1445 1437 D000  "CCD mismatch"  <> <>
  825 3 -7.746417 -2.125662 -5.377703 71 " " D "B" 24 -0.22000 -0.22000 "ASP " " CB " "    " 6 0 0 808080  "C1446"  2 1 9 ""  1 ""  <> 0 0 0 825 825 1 0 2675 2 825 2673 1 15.7 1438 0 1446 1438 D000  "CCD mismatch"  <> <>
  826 2 -8.381259 -1.391150 -4.197247 71 " " D "B" 24 0.70000 0.70000 "ASP " " CG " "    " 6 0 0 808080  "C1447"  2 1 9 "%UT"  13 ""  <> 0 0 0 826 826 1 0 2676 0 826 2674 1 24.69 1439 0 1447 1439 D000  "CCD mismatch"  <> <>
  827 15 -9.463832 -0.834241 -4.461511 71 " " D "B" 70 -0.80000 -0.80000 "ASP " " OD1" "    " 8 0 0 FF2E2E  "O1448"  2 1 9 ""  1 ""  <> 0 0 0 827 827 1 0 2677 0 827 2675 1 28.18 1440 0 1448 1440 D000  "CCD mismatch"  <> <>
  828 18 -7.791346 -1.273078 -3.085021 71 " " D "B" 70 -0.80000 -0.80000 "ASP " " OD2" "    " 8 -1 0 FF2E2E  "O1449"  2 1 9 ""  1 ""  <> 0 0 0 828 828 1 0 2678 0 828 2676 1 28.16 1441 0 1449 1441 D000  "CCD mismatch"  <> <>
  829 43 -10.597834 -3.519455 -5.908080 71 " " D "B" 21 0.30000 0.30000 "ASP " " H  " "    " 1 0 0 FFFFFF  "H2677"  -1 0 1 ""  1 ""  <> 0 0 0 829 829 1 0 2679 0 829 2677 <> 13.51 <> <> <> 4581 <> <> <> <>
  830 41 -9.377444 -2.101227 -6.789975 71 " " D "B" 21 0.06000 0.06000 "ASP " " HA " "    " 1 0 0 FFFFFF  "H2678"  -1 0 1 ""  1 ""  <> 0 0 0 830 830 1 0 2680 0 830 2678 <> 14.39 <> <> <> 4582 <> <> <> <>
  831 41 -7.263720 -1.370002 -5.997445 71 " " D "B" 21 0.06000 0.06000 "ASP " " HB3" "    " 1 0 0 FFFFFF  "H2679"  -1 0 1 ""  1 ""  <> 0 0 0 831 831 1 0 2681 0 831 2679 <> 15.7 <> <> <> 4583 <> <> <> <>
  832 41 -6.976802 -2.779554 -4.967562 71 " " D "B" 21 0.06000 0.06000 "ASP " " HB2" "    " 1 0 0 FFFFFF  "H2680"  -1 0 1 ""  1 ""  <> 0 0 0 832 832 1 0 2682 0 832 2680 <> 15.7 <> <> <> 4584 <> <> <> <>
  833 25 -7.151355 -4.456478 -7.408781 72 " " D "B" 38 -0.50000 -0.50000 "ASP " " N  " "    " 7 0 0 2E2EFF  "N1450"  2 1 9 ""  1 ""  <> 0 0 0 833 833 1 0 2683 1 833 2681 1 10.77 1442 0 1450 1442 D000  "CCD mismatch"  <> <>
  834 3 -6.522032 -5.312263 -8.415905 72 " " D "B" 24 0.14000 0.14000 "ASP " " CA " "    " 6 0 0 808080  "C1451"  2 1 -70 ""  1 ""  FF2E2E  0 0 0 834 834 1 0 2684 1 834 2682 1 13.51 1443 0 1451 1443 D000  "CCD mismatch"  <> <>
  835 2 -5.884661 -4.414809 -9.546008 72 " " D "B" 24 0.50000 0.50000 "ASP " " C  " "    " 6 0 0 808080  "C1452"  2 1 9 ""  1 ""  <> 0 0 0 835 835 1 0 2685 0 835 2683 1 14.54 1444 0 1452 1444 D000  "CCD mismatch"  <> <>
  836 15 -6.243788 -4.466741 -10.703683 72 " " D "B" 70 -0.50000 -0.50000 "ASP " " O  " "    " 8 0 0 FF2E2E  "O1453"  2 1 9 ""  1 ""  <> 0 0 0 836 836 1 0 2686 0 836 2684 1 14.02 1445 0 1453 1445 D000  "CCD mismatch"  <> <>
  837 3 -7.510333 -6.390974 -8.947089 72 " " D "B" 24 -0.22000 -0.22000 "ASP " " CB " "    " 6 0 0 808080  "C1454"  2 1 9 ""  1 ""  <> 0 0 0 837 837 1 0 2687 2 837 2685 1 15.27 1446 0 1454 1446 D000  "CCD mismatch"  <> <>
  838 2 -6.930041 -7.374941 -9.973215 72 " " D "B" 24 0.70000 0.70000 "ASP " " CG " "    " 6 0 0 808080  "C1455"  2 1 9 "%UT"  13 ""  <> 0 0 0 838 838 1 0 2688 0 838 2686 1 21.76 1447 0 1455 1447 D000  "CCD mismatch"  <> <>
  839 15 -5.835292 -7.914588 -9.797037 72 " " D "B" 70 -0.80000 -0.80000 "ASP " " OD1" "    " 8 0 0 FF2E2E  "O1456"  2 1 9 ""  1 ""  <> 0 0 0 839 839 1 0 2689 0 839 2687 1 18.13 1448 0 1456 1448 D000  "CCD mismatch"  <> <>
  840 18 -7.670161 -7.805985 -10.863848 72 " " D "B" 70 -0.80000 -0.80000 "ASP " " OD2" "    " 8 -1 0 FF2E2E  "O1457"  2 1 9 ""  1 ""  <> 0 0 0 840 840 1 0 2690 0 840 2688 1 21.52 1449 0 1457 1449 D000  "CCD mismatch"  <> <>
  841 43 -7.083407 -4.869005 -6.489376 72 " " D "B" 21 0.30000 0.30000 "ASP " " H  " "    " 1 0 0 FFFFFF  "H2689"  -1 0 1 ""  1 ""  <> 0 0 0 841 841 1 0 2691 0 841 2689 <> 10.77 <> <> <> 4585 <> <> <> <>
  842 41 -5.664317 -5.788358 -7.940770 72 " " D "B" 21 0.06000 0.06000 "ASP " " HA " "    " 1 0 0 FFFFFF  "H2690"  -1 0 1 ""  1 ""  <> 0 0 0 842 842 1 0 2692 0 842 2690 <> 13.51 <> <> <> 4586 <> <> <> <>
  843 41 -8.251185 -5.847856 -9.533828 72 " " D "B" 21 0.06000 0.06000 "ASP " " HB3" "    " 1 0 0 FFFFFF  "H2691"  -1 0 1 ""  1 ""  <> 0 0 0 843 843 1 0 2693 0 843 2691 <> 15.27 <> <> <> 4587 <> <> <> <>
  844 41 -8.173346 -6.825731 -8.199093 72 " " D "B" 21 0.06000 0.06000 "ASP " " HB2" "    " 1 0 0 FFFFFF  "H2692"  -1 0 1 ""  1 ""  <> 0 0 0 844 844 1 0 2694 0 844 2692 <> 15.27 <> <> <> 4588 <> <> <> <>
  845 25 -4.981219 -3.583777 -9.099398 73 " " L "B" 38 -0.50000 -0.50000 "LEU " " N  " "    " 7 0 0 2E2EFF  "N1458"  2 1 9 ""  1 ""  <> 0 0 0 845 845 1 0 2695 1 845 2693 1 11.9 1450 0 1458 1450 D000  "CCD mismatch"  <> <>
  846 3 -4.404799 -2.503815 -9.959649 73 " " L "B" 24 0.14000 0.14000 "LEU " " CA " "    " 6 0 0 808080  "C1459"  2 1 -70 ""  1 ""  FF2E2E  0 0 0 846 846 1 0 2696 1 846 2694 1 10.74 1451 0 1459 1451 D000  "CCD mismatch"  <> <>
  847 2 -2.958171 -2.813609 -10.369066 73 " " L "B" 24 0.50000 0.50000 "LEU " " C  " "    " 6 0 0 808080  "C1460"  2 1 9 ""  1 ""  <> 0 0 0 847 847 1 0 2697 0 847 2695 1 10.41 1452 0 1460 1452 D000  "CCD mismatch"  <> <>
  848 15 -2.248545 -3.433521 -9.539847 73 " " L "B" 70 -0.50000 -0.50000 "LEU " " O  " "    " 8 0 0 FF2E2E  "O1461"  2 1 9 ""  1 ""  <> 0 0 0 848 848 1 0 2698 0 848 2696 1 12.02 1453 0 1461 1453 D000  "CCD mismatch"  <> <>
  849 3 -4.428206 -1.235058 -9.099278 73 " " L "B" 24 -0.12000 -0.12000 "LEU " " CB " "    " 6 0 0 808080  "C1462"  2 1 9 ""  1 ""  <> 0 0 0 849 849 1 0 2699 2 849 2697 1 14.24 1454 0 1462 1454 D000  "CCD mismatch"  <> <>
  850 3 -5.803790 -0.604734 -8.831563 73 " " L "B" 24 -0.06000 -0.06000 "LEU " " CG " "    " 6 0 0 808080  "C1463"  2 1 9 ""  1 ""  <> 0 0 0 850 850 1 0 2700 1 850 2698 1 17.47 1455 0 1463 1455 D000  "CCD mismatch"  <> <>
  851 3 -5.826945 0.470121 -7.744187 73 " " L "B" 24 -0.18000 -0.18000 "LEU " " CD1" "    " 6 0 0 808080  "C1464"  2 1 9 ""  1 ""  <> 0 0 0 851 851 1 0 2701 3 851 2699 1 25.78 1456 0 1464 1456 D000  "CCD mismatch"  <> <>
  852 3 -6.432460 -0.140211 -10.167050 73 " " L "B" 24 -0.18000 -0.18000 "LEU " " CD2" "    " 6 0 0 808080  "C1465"  2 1 9 ""  1 ""  <> 0 0 0 852 852 1 0 2702 3 852 2700 1 21.06 1457 0 1465 1457 D000  "CCD mismatch"  <> <>
  853 43 -4.728900 -3.741404 -8.134208 73 " " L "B" 21 0.30000 0.30000 "LEU " " H  " "    " 1 0 0 FFFFFF  "H2701"  -1 0 1 ""  1 ""  <> 0 0 0 853 853 1 0 2703 0 853 2701 <> 11.9 <> <> <> 4589 <> <> <> <>
  854 41 -4.917491 -2.280283 -10.895215 73 " " L "B" 21 0.06000 0.06000 "LEU " " HA " "    " 1 0 0 FFFFFF  "H2702"  -1 0 1 ""  1 ""  <> 0 0 0 854 854 1 0 2704 0 854 2702 <> 10.74 <> <> <> 4590 <> <> <> <>
  855 41 -3.755027 -0.559522 -9.627086 73 " " L "B" 21 0.06000 0.06000 "LEU " " HB3" "    " 1 0 0 FFFFFF  "H2703"  -1 0 1 ""  1 ""  <> 0 0 0 855 855 1 0 2705 0 855 2703 <> 14.24 <> <> <> 4591 <> <> <> <>
  856 41 -3.962706 -1.409905 -8.129310 73 " " L "B" 21 0.06000 0.06000 "LEU " " HB2" "    " 1 0 0 FFFFFF  "H2704"  -1 0 1 ""  1 ""  <> 0 0 0 856 856 1 0 2706 0 856 2704 <> 14.24 <> <> <> 4592 <> <> <> <>
  857 41 -6.463534 -1.366488 -8.416149 73 " " L "B" 21 0.06000 0.06000 "LEU " " HG " "    " 1 0 0 FFFFFF  "H2705"  -1 0 1 ""  1 ""  <> 0 0 0 857 857 1 0 2707 0 857 2705 <> 17.47 <> <> <> 4593 <> <> <> <>
  858 41 -4.971614 0.515753 -7.070080 73 " " L "B" 21 0.06000 0.06000 "LEU " "HD11" "    " 1 0 0 FFFFFF  "H2706"  -1 0 1 ""  1 ""  <> 0 0 0 858 858 1 0 2708 0 858 2706 <> 25.78 <> <> <> 4594 <> <> <> <>
  859 41 -5.697795 1.492412 -8.099631 73 " " L "B" 21 0.06000 0.06000 "LEU " "HD12" "    " 1 0 0 FFFFFF  "H2707"  -1 0 1 ""  1 ""  <> 0 0 0 859 859 1 0 2709 0 859 2707 <> 25.78 <> <> <> 4595 <> <> <> <>
  860 41 -6.728057 0.217486 -7.185370 73 " " L "B" 21 0.06000 0.06000 "LEU " "HD13" "    " 1 0 0 FFFFFF  "H2708"  -1 0 1 ""  1 ""  <> 0 0 0 860 860 1 0 2710 0 860 2708 <> 25.78 <> <> <> 4596 <> <> <> <>
  861 41 -7.421908 0.267057 -9.959165 73 " " L "B" 21 0.06000 0.06000 "LEU " "HD21" "    " 1 0 0 FFFFFF  "H2709"  -1 0 1 ""  1 ""  <> 0 0 0 861 861 1 0 2711 0 861 2709 <> 21.06 <> <> <> 4597 <> <> <> <>
  862 41 -5.953624 0.654049 -10.739737 73 " " L "B" 21 0.06000 0.06000 "LEU " "HD22" "    " 1 0 0 FFFFFF  "H2710"  -1 0 1 ""  1 ""  <> 0 0 0 862 862 1 0 2712 0 862 2710 <> 21.06 <> <> <> 4598 <> <> <> <>
  863 41 -6.566668 -1.033235 -10.777456 73 " " L "B" 21 0.06000 0.06000 "LEU " "HD23" "    " 1 0 0 FFFFFF  "H2711"  -1 0 1 ""  1 ""  <> 0 0 0 863 863 1 0 2713 0 863 2711 <> 21.06 <> <> <> 4599 <> <> <> <>
  864 25 -2.605937 -2.524786 -11.646285 74 " " I "B" 38 -0.50000 -0.50000 "ILE " " N  " "    " 7 0 0 2E2EFF  "N1466"  2 1 9 ""  1 ""  <> 0 0 0 864 864 1 0 2714 1 864 2712 1 10.13 1458 0 1466 1458 D000  "CCD mismatch"  <> <>
  865 3 -1.218600 -2.641676 -12.064623 74 " " I "B" 24 0.14000 0.14000 "ILE " " CA " "    " 6 0 0 808080  "C1467"  2 1 -70 ""  1 ""  FF2E2E  0 0 0 865 865 1 0 2715 1 865 2713 1 10.13 1459 0 1467 1459 D000  "CCD mismatch"  <> <>
  866 2 -0.339282 -1.565715 -11.386938 74 " " I "B" 24 0.50000 0.50000 "ILE " " C  " "    " 6 0 0 808080  "C1468"  2 1 9 ""  1 ""  <> 0 0 0 866 866 1 0 2716 0 866 2714 1 12.37 1460 0 1468 1460 D000  "CCD mismatch"  <> <>
  867 15 -0.756427 -0.427893 -11.344115 74 " " I "B" 70 -0.50000 -0.50000 "ILE " " O  " "    " 8 0 0 FF2E2E  "O1469"  2 1 9 ""  1 ""  <> 0 0 0 867 867 1 0 2717 0 867 2715 1 10.87 1461 0 1469 1461 D000  "CCD mismatch"  <> <>
  868 3 -1.160632 -2.522847 -13.637661 74 " " I "B" 24 -0.06000 -0.06000 "ILE " " CB " "    " 6 0 0 808080  "C1470"  2 1 9 ""  1 ""  <> 0 0 0 868 868 1 0 2718 1 868 2716 1 10.85 1462 0 1470 1462 D000  "CCD mismatch"  <> <>
  869 3 -1.944171 -3.739324 -14.220200 74 " " I "B" 24 -0.12000 -0.12000 "ILE " " CG1" "    " 6 0 0 808080  "C1471"  2 1 9 ""  1 ""  <> 0 0 0 869 869 1 0 2719 2 869 2717 1 15.63 1463 0 1471 1463 D000  "CCD mismatch"  <> <>
  870 3 0.263276 -2.504467 -14.145085 74 " " I "B" 24 -0.18000 -0.18000 "ILE " " CG2" "    " 6 0 0 808080  "C1472"  2 1 9 ""  1 ""  <> 0 0 0 870 870 1 0 2720 3 870 2718 1 11.33 1464 0 1472 1464 D000  "CCD mismatch"  <> <>
  871 3 -2.363806 -3.476917 -15.682137 74 " " I "B" 24 -0.18000 -0.18000 "ILE " " CD1" "    " 6 0 0 808080  "C1473"  2 1 9 ""  1 ""  <> 0 0 0 871 871 1 0 2721 3 871 2719 1 17.93 1465 0 1473 1465 D000  "CCD mismatch"  <> <>
  872 43 -3.295024 -2.041180 -12.204300 74 " " I "B" 21 0.30000 0.30000 "ILE " " H  " "    " 1 0 0 FFFFFF  "H2720"  -1 0 1 ""  1 ""  <> 0 0 0 872 872 1 0 2722 0 872 2720 <> 10.13 <> <> <> 4600 <> <> <> <>
  873 41 -0.952018 -3.667540 -11.810390 74 " " I "B" 21 0.06000 0.06000 "ILE " " HA " "    " 1 0 0 FFFFFF  "H2721"  -1 0 1 ""  1 ""  <> 0 0 0 873 873 1 0 2723 0 873 2721 <> 10.13 <> <> <> 4601 <> <> <> <>
  874 41 -1.769965 -1.642242 -13.840997 74 " " I "B" 21 0.06000 0.06000 "ILE " " HB " "    " 1 0 0 FFFFFF  "H2722"  -1 0 1 ""  1 ""  <> 0 0 0 874 874 1 0 2724 0 874 2722 <> 10.85 <> <> <> 4602 <> <> <> <>
  875 41 -2.859763 -3.881167 -13.646029 74 " " I "B" 21 0.06000 0.06000 "ILE " "HG13" "    " 1 0 0 FFFFFF  "H2723"  -1 0 1 ""  1 ""  <> 0 0 0 875 875 1 0 2725 0 875 2723 <> 15.63 <> <> <> 4603 <> <> <> <>
  876 41 -1.423915 -4.697045 -14.205873 74 " " I "B" 21 0.06000 0.06000 "ILE " "HG12" "    " 1 0 0 FFFFFF  "H2724"  -1 0 1 ""  1 ""  <> 0 0 0 876 876 1 0 2726 0 876 2724 <> 15.63 <> <> <> 4604 <> <> <> <>
  877 41 0.768350 -1.557252 -13.955923 74 " " I "B" 21 0.06000 0.06000 "ILE " "HG21" "    " 1 0 0 FFFFFF  "H2725"  -1 0 1 ""  1 ""  <> 0 0 0 877 877 1 0 2727 0 877 2725 <> 11.33 <> <> <> 4605 <> <> <> <>
  878 41 0.882020 -3.235791 -13.625067 74 " " I "B" 21 0.06000 0.06000 "ILE " "HG22" "    " 1 0 0 FFFFFF  "H2726"  -1 0 1 ""  1 ""  <> 0 0 0 878 878 1 0 2728 0 878 2726 <> 11.33 <> <> <> 4606 <> <> <> <>
  879 41 0.322519 -2.774560 -15.199428 74 " " I "B" 21 0.06000 0.06000 "ILE " "HG23" "    " 1 0 0 FFFFFF  "H2727"  -1 0 1 ""  1 ""  <> 0 0 0 879 879 1 0 2729 0 879 2727 <> 11.33 <> <> <> 4607 <> <> <> <>
  880 41 -2.564700 -4.410932 -16.206882 74 " " I "B" 21 0.06000 0.06000 "ILE " "HD11" "    " 1 0 0 FFFFFF  "H2728"  -1 0 1 ""  1 ""  <> 0 0 0 880 880 1 0 2730 0 880 2728 <> 17.93 <> <> <> 4608 <> <> <> <>
  881 41 -3.290232 -2.903710 -15.717746 74 " " I "B" 21 0.06000 0.06000 "ILE " "HD12" "    " 1 0 0 FFFFFF  "H2729"  -1 0 1 ""  1 ""  <> 0 0 0 881 881 1 0 2731 0 881 2729 <> 17.93 <> <> <> 4609 <> <> <> <>
  882 41 -1.586726 -3.105403 -16.350137 74 " " I "B" 21 0.06000 0.06000 "ILE " "HD13" "    " 1 0 0 FFFFFF  "H2730"  -1 0 1 ""  1 ""  <> 0 0 0 882 882 1 0 2732 0 882 2730 <> 17.93 <> <> <> 4610 <> <> <> <>
  883 25 0.842363 -1.968539 -10.922503 75 " " I "B" 38 -0.50000 -0.50000 "ILE " " N  " "    " 7 0 0 2E2EFF  "N1474"  0 1 9 ""  1 ""  <> 0 0 0 883 883 1 0 2733 1 883 2731 1 7.85 1466 0 1474 1466 D000  "CCD mismatch"  <> <>
  884 3 1.934469 -1.110360 -10.433554 75 " " I "B" 24 0.14000 0.14000 "ILE " " CA " "    " 6 0 0 808080  "C1475"  0 1 -70 ""  1 ""  FF2E2E  0 0 0 884 884 1 0 2734 1 884 2732 1 7.57 1467 0 1475 1467 D000  "CCD mismatch"  <> <>
  885 2 2.775430 -0.617389 -11.592133 75 " " I "B" 24 0.50000 0.50000 "ILE " " C  " "    " 6 0 0 808080  "C1476"  0 1 9 ""  1 ""  <> 0 0 0 885 885 1 0 2735 0 885 2733 1 10.85 1468 0 1476 1468 D000  "CCD mismatch"  <> <>
  886 15 3.009763 -1.363782 -12.575168 75 " " I "B" 70 -0.50000 -0.50000 "ILE " " O  " "    " 8 0 0 FF2E2E  "O1477"  0 1 9 ""  1 ""  <> 0 0 0 886 886 1 0 2736 0 886 2734 1 11.4 1469 0 1477 1469 D000  "CCD mismatch"  <> <>
  887 3 2.898172 -1.933988 -9.516262 75 " " I "B" 24 -0.06000 -0.06000 "ILE " " CB " "    " 6 0 0 808080  "C1478"  0 1 9 ""  1 ""  <> 0 0 0 887 887 1 0 2737 1 887 2735 1 11.07 1470 0 1478 1470 D000  "CCD mismatch"  <> <>
  888 3 2.214124 -2.188720 -8.132226 75 " " I "B" 24 -0.12000 -0.12000 "ILE " " CG1" "    " 6 0 0 808080  "C1479"  0 1 9 ""  1 ""  <> 0 0 0 888 888 1 0 2738 2 888 2736 1 13.15 1471 0 1479 1471 D000  "CCD mismatch"  <> <>
  889 3 4.355214 -1.429124 -9.256079 75 " " I "B" 24 -0.18000 -0.18000 "ILE " " CG2" "    " 6 0 0 808080  "C1480"  0 1 9 ""  1 ""  <> 0 0 0 889 889 1 0 2739 3 889 2737 1 11.91 1472 0 1480 1472 D000  "CCD mismatch"  <> <>
  890 3 1.630185 -1.019482 -7.381008 75 " " I "B" 24 -0.18000 -0.18000 "ILE " " CD1" "    " 6 0 0 808080  "C1481"  0 1 9 ""  1 ""  <> 0 0 0 890 890 1 0 2740 3 890 2738 1 20.36 1473 0 1481 1473 D000  "CCD mismatch"  <> <>
  891 43 1.040311 -2.958838 -10.907489 75 " " I "B" 21 0.30000 0.30000 "ILE " " H  " "    " 1 0 0 FFFFFF  "H2739"  -1 0 1 ""  1 ""  <> 0 0 0 891 891 1 0 2741 0 891 2739 <> 7.85 <> <> <> 4611 <> <> <> <>
  892 41 1.440755 -0.323526 -9.863254 75 " " I "B" 21 0.06000 0.06000 "ILE " " HA " "    " 1 0 0 FFFFFF  "H2740"  -1 0 1 ""  1 ""  <> 0 0 0 892 892 1 0 2742 0 892 2740 <> 7.57 <> <> <> 4612 <> <> <> <>
  893 41 2.971250 -2.926284 -9.961355 75 " " I "B" 21 0.06000 0.06000 "ILE " " HB " "    " 1 0 0 FFFFFF  "H2741"  -1 0 1 ""  1 ""  <> 0 0 0 893 893 1 0 2743 0 893 2741 <> 11.07 <> <> <> 4613 <> <> <> <>
  894 41 3.063531 -2.468934 -7.509259 75 " " I "B" 21 0.06000 0.06000 "ILE " "HG13" "    " 1 0 0 FFFFFF  "H2742"  -1 0 1 ""  1 ""  <> 0 0 0 894 894 1 0 2744 0 894 2742 <> 13.15 <> <> <> 4614 <> <> <> <>
  895 41 1.487745 -3.000361 -8.173621 75 " " I "B" 21 0.06000 0.06000 "ILE " "HG12" "    " 1 0 0 FFFFFF  "H2743"  -1 0 1 ""  1 ""  <> 0 0 0 895 895 1 0 2745 0 895 2743 <> 13.15 <> <> <> 4615 <> <> <> <>
  896 41 5.008130 -1.503681 -10.125703 75 " " I "B" 21 0.06000 0.06000 "ILE " "HG21" "    " 1 0 0 FFFFFF  "H2744"  -1 0 1 ""  1 ""  <> 0 0 0 896 896 1 0 2746 0 896 2744 <> 11.91 <> <> <> 4616 <> <> <> <>
  897 41 4.379991 -0.467839 -8.742837 75 " " I "B" 21 0.06000 0.06000 "ILE " "HG22" "    " 1 0 0 FFFFFF  "H2745"  -1 0 1 ""  1 ""  <> 0 0 0 897 897 1 0 2747 0 897 2745 <> 11.91 <> <> <> 4617 <> <> <> <>
  898 41 4.838704 -2.162822 -8.611080 75 " " I "B" 21 0.06000 0.06000 "ILE " "HG23" "    " 1 0 0 FFFFFF  "H2746"  -1 0 1 ""  1 ""  <> 0 0 0 898 898 1 0 2748 0 898 2746 <> 11.91 <> <> <> 4618 <> <> <> <>
  899 41 0.542398 -0.997451 -7.446862 75 " " I "B" 21 0.06000 0.06000 "ILE " "HD11" "    " 1 0 0 FFFFFF  "H2747"  -1 0 1 ""  1 ""  <> 0 0 0 899 899 1 0 2749 0 899 2747 <> 20.36 <> <> <> 4619 <> <> <> <>
  900 41 1.792447 -1.141690 -6.310104 75 " " I "B" 21 0.06000 0.06000 "ILE " "HD12" "    " 1 0 0 FFFFFF  "H2748"  -1 0 1 ""  1 ""  <> 0 0 0 900 900 1 0 2750 0 900 2748 <> 20.36 <> <> <> 4620 <> <> <> <>
  901 41 1.961168 -0.108121 -7.878976 75 " " I "B" 21 0.06000 0.06000 "ILE " "HD13" "    " 1 0 0 FFFFFF  "H2749"  -1 0 1 ""  1 ""  <> 0 0 0 901 901 1 0 2751 0 901 2749 <> 20.36 <> <> <> 4621 <> <> <> <>
  902 25 3.259660 0.605743 -11.359360 76 " " F "B" 38 -0.50000 -0.50000 "PHE " " N  " "    " 7 0 0 2E2EFF  "N1482"  0 1 9 ""  1 ""  <> 0 0 0 902 902 1 0 2752 1 902 2750 1 9.46 1474 0 1482 1474 D000  "CCD mismatch"  <> <>
  903 3 4.086747 1.325469 -12.312807 76 " " F "B" 24 0.14000 0.14000 "PHE " " CA " "    " 6 0 0 808080  "C1483"  0 1 -70 ""  1 ""  FF2E2E  0 0 0 903 903 1 0 2753 1 903 2751 1 11.18 1475 0 1483 1475 D000  "CCD mismatch"  <> <>
  904 2 5.483114 1.513519 -11.700367 76 " " F "B" 24 0.50000 0.50000 "PHE " " C  " "    " 6 0 0 808080  "C1484"  0 1 9 ""  1 ""  <> 0 0 0 904 904 1 0 2754 0 904 2752 1 12.31 1476 0 1484 1476 D000  "CCD mismatch"  <> <>
  905 15 5.586416 2.154685 -10.661199 76 " " F "B" 70 -0.50000 -0.50000 "PHE " " O  " "    " 8 0 0 FF2E2E  "O1485"  0 1 9 ""  1 ""  <> 0 0 0 905 905 1 0 2755 0 905 2753 1 11.67 1477 0 1485 1477 D000  "CCD mismatch"  <> <>
  906 3 3.327062 2.705963 -12.639902 76 " " F "B" 24 -0.00500 -0.00500 "PHE " " CB " "    " 6 0 0 808080  "C1486"  0 1 9 ""  1 ""  <> 0 0 0 906 906 1 0 2756 2 906 2754 1 12.52 1478 0 1486 1478 D000  "CCD mismatch"  <> <>
  907 2 2.018388 2.678853 -13.402809 76 " " F "B" 24 -0.11500 -0.11500 "PHE " " CG " "    " 6 0 0 808080  "C1487"  0 1 9 ""  1 ""  <> 0 0 0 907 907 1 0 2757 0 907 2755 1 12.43 1479 0 1487 1479 D000  "CCD mismatch"  <> <>
  908 2 2.037164 2.906814 -14.790619 76 " " F "B" 24 -0.11500 -0.11500 "PHE " " CD1" "    " 6 0 0 808080  "C1488"  0 1 9 ""  1 ""  <> 0 0 0 908 908 1 0 2758 1 908 2756 1 12.08 1480 0 1488 1480 D000  "CCD mismatch"  <> <>
  909 2 0.797433 2.375567 -12.766565 76 " " F "B" 24 -0.11500 -0.11500 "PHE " " CD2" "    " 6 0 0 808080  "C1489"  0 1 9 ""  1 ""  <> 0 0 0 909 909 1 0 2759 1 909 2757 1 13.76 1481 0 1489 1481 D000  "CCD mismatch"  <> <>
  910 2 0.937619 2.719031 -15.551658 76 " " F "B" 24 -0.11500 -0.11500 "PHE " " CE1" "    " 6 0 0 808080  "C1490"  0 1 9 ""  1 ""  <> 0 0 0 910 910 1 0 2760 1 910 2758 1 12.14 1482 0 1490 1482 D000  "CCD mismatch"  <> <>
  911 2 -0.312503 2.184802 -13.556047 76 " " F "B" 24 -0.11500 -0.11500 "PHE " " CE2" "    " 6 0 0 808080  "C1491"  0 1 9 ""  1 ""  <> 0 0 0 911 911 1 0 2761 1 911 2759 1 11.16 1483 0 1491 1483 D000  "CCD mismatch"  <> <>
  912 2 -0.227938 2.266527 -14.958806 76 " " F "B" 24 -0.11500 -0.11500 "PHE " " CZ " "    " 6 0 0 808080  "C1492"  0 1 9 ""  1 ""  <> 0 0 0 912 912 1 0 2762 1 912 2760 1 12.73 1484 0 1492 1484 D000  "CCD mismatch"  <> <>
  913 43 2.987386 1.107058 -10.525903 76 " " F "B" 21 0.30000 0.30000 "PHE " " H  " "    " 1 0 0 FFFFFF  "H2761"  -1 0 1 ""  1 ""  <> 0 0 0 913 913 1 0 2763 0 913 2761 <> 9.46 <> <> <> 4622 <> <> <> <>
  914 41 4.155740 0.861972 -13.296936 76 " " F "B" 21 0.06000 0.06000 "PHE " " HA " "    " 1 0 0 FFFFFF  "H2762"  -1 0 1 ""  1 ""  <> 0 0 0 914 914 1 0 2764 0 914 2762 <> 11.18 <> <> <> 4623 <> <> <> <>
  915 41 4.000627 3.407414 -13.132222 76 " " F "B" 21 0.06000 0.06000 "PHE " " HB3" "    " 1 0 0 FFFFFF  "H2763"  -1 0 1 ""  1 ""  <> 0 0 0 915 915 1 0 2765 0 915 2763 <> 12.52 <> <> <> 4624 <> <> <> <>
  916 41 3.232934 3.247201 -11.698466 76 " " F "B" 21 0.06000 0.06000 "PHE " " HB2" "    " 1 0 0 FFFFFF  "H2764"  -1 0 1 ""  1 ""  <> 0 0 0 916 916 1 0 2766 0 916 2764 <> 12.52 <> <> <> 4625 <> <> <> <>
  917 41 2.932500 3.125699 -15.353526 76 " " F "B" 21 0.11500 0.11500 "PHE " " HD1" "    " 1 0 0 FFFFFF  "H2765"  -1 0 1 ""  1 ""  <> 0 0 0 917 917 1 0 2767 0 917 2765 <> 12.08 <> <> <> 4626 <> <> <> <>
  918 41 0.736394 2.211093 -11.700909 76 " " F "B" 21 0.11500 0.11500 "PHE " " HD2" "    " 1 0 0 FFFFFF  "H2766"  -1 0 1 ""  1 ""  <> 0 0 0 918 918 1 0 2768 0 918 2766 <> 13.76 <> <> <> 4627 <> <> <> <>
  919 41 1.056970 2.976670 -16.593665 76 " " F "B" 21 0.11500 0.11500 "PHE " " HE1" "    " 1 0 0 FFFFFF  "H2767"  -1 0 1 ""  1 ""  <> 0 0 0 919 919 1 0 2769 0 919 2767 <> 12.14 <> <> <> 4628 <> <> <> <>
  920 41 -1.329348 2.148814 -13.193931 76 " " F "B" 21 0.11500 0.11500 "PHE " " HE2" "    " 1 0 0 FFFFFF  "H2768"  -1 0 1 ""  1 ""  <> 0 0 0 920 920 1 0 2770 0 920 2768 <> 11.16 <> <> <> 4629 <> <> <> <>
  921 41 -1.077925 2.193028 -15.621014 76 " " F "B" 21 0.11500 0.11500 "PHE " " HZ " "    " 1 0 0 FFFFFF  "H2769"  -1 0 1 ""  1 ""  <> 0 0 0 921 921 1 0 2771 0 921 2769 <> 12.73 <> <> <> 4630 <> <> <> <>
  922 25 6.549932 0.901155 -12.240191 77 " " P "B" 38 -0.14000 -0.14000 "PRO " " N  " "    " 7 0 0 2E2EFF  "N1493"  0 1 9 ""  1 ""  <> 0 0 0 922 922 1 0 2772 0 922 2770 1 11.07 1485 0 1493 1485 D000  "CCD mismatch"  <> <>
  923 3 7.944585 1.032037 -11.719854 77 " " P "B" 24 0.01000 0.01000 "PRO " " CA " "    " 6 0 0 808080  "C1494"  0 1 -70 ""  1 ""  FF2E2E  0 0 0 923 923 1 0 2773 1 923 2771 1 13.98 1486 0 1494 1486 D000  "CCD mismatch"  <> <>
  924 2 8.502263 2.423415 -11.708760 77 " " P "B" 24 0.50000 0.50000 "PRO " " C  " "    " 6 0 0 808080  "C1495"  0 1 9 ""  1 ""  <> 0 0 0 924 924 1 0 2774 0 924 2772 1 15.86 1487 0 1495 1487 D000  "CCD mismatch"  <> <>
  925 15 8.594671 3.018374 -12.788145 77 " " P "B" 70 -0.50000 -0.50000 "PRO " " O  " "    " 8 0 0 FF2E2E  "O1496"  0 1 9 ""  1 ""  <> 0 0 0 925 925 1 0 2775 0 925 2773 1 11.86 1488 0 1496 1488 D000  "CCD mismatch"  <> <>
  926 3 8.796991 0.070568 -12.621601 77 " " P "B" 24 -0.12000 -0.12000 "PRO " " CB " "    " 6 0 0 808080  "C1497"  0 1 9 ""  1 ""  <> 0 0 0 926 926 1 0 2776 2 926 2774 1 13.91 1489 0 1497 1489 D000  "CCD mismatch"  <> <>
  927 3 7.882673 -0.972038 -13.041427 77 " " P "B" 24 -0.12000 -0.12000 "PRO " " CG " "    " 6 0 0 808080  "C1498"  0 1 9 ""  1 ""  <> 0 0 0 927 927 1 0 2777 2 927 2775 1 18.27 1490 0 1498 1490 D000  "CCD mismatch"  <> <>
  928 3 6.543638 -0.220575 -13.213495 77 " " P "B" 24 -0.05000 -0.05000 "PRO " " CD " "    " 6 0 0 808080  "C1499"  0 1 9 ""  1 ""  <> 0 0 0 928 928 1 0 2778 2 928 2776 1 13.89 1491 0 1499 1491 D000  "CCD mismatch"  <> <>
  929 41 8.042619 0.549935 -10.747194 77 " " P "B" 21 0.06000 0.06000 "PRO " " HA " "    " 1 0 0 FFFFFF  "H2777"  -1 0 1 ""  1 ""  <> 0 0 0 929 929 1 0 2779 0 929 2777 <> 13.98 <> <> <> 4631 <> <> <> <>
  930 41 9.621496 -0.444668 -12.128833 77 " " P "B" 21 0.06000 0.06000 "PRO " " HB3" "    " 1 0 0 FFFFFF  "H2778"  -1 0 1 ""  1 ""  <> 0 0 0 930 930 1 0 2780 0 930 2778 <> 13.91 <> <> <> 4632 <> <> <> <>
  931 41 9.140218 0.546794 -13.540025 77 " " P "B" 21 0.06000 0.06000 "PRO " " HB2" "    " 1 0 0 FFFFFF  "H2779"  -1 0 1 ""  1 ""  <> 0 0 0 931 931 1 0 2781 0 931 2779 <> 13.91 <> <> <> 4633 <> <> <> <>
  932 41 7.745931 -1.640233 -12.191180 77 " " P "B" 21 0.06000 0.06000 "PRO " " HG3" "    " 1 0 0 FFFFFF  "H2780"  -1 0 1 ""  1 ""  <> 0 0 0 932 932 1 0 2782 0 932 2780 <> 18.27 <> <> <> 4634 <> <> <> <>
  933 41 8.217405 -1.512077 -13.927097 77 " " P "B" 21 0.06000 0.06000 "PRO " " HG2" "    " 1 0 0 FFFFFF  "H2781"  -1 0 1 ""  1 ""  <> 0 0 0 933 933 1 0 2783 0 933 2781 <> 18.27 <> <> <> 4635 <> <> <> <>
  934 41 6.381757 0.097279 -14.243478 77 " " P "B" 21 0.06000 0.06000 "PRO " " HD2" "    " 1 0 0 FFFFFF  "H2782"  -1 0 1 ""  1 ""  <> 0 0 0 934 934 1 0 2784 0 934 2782 <> 13.89 <> <> <> 4636 <> <> <> <>
  935 41 5.732969 -0.879427 -12.902320 77 " " P "B" 21 0.06000 0.06000 "PRO " " HD3" "    " 1 0 0 FFFFFF  "H2783"  -1 0 1 ""  1 ""  <> 0 0 0 935 935 1 0 2785 0 935 2783 <> 13.89 <> <> <> 4637 <> <> <> <>
  936 25 8.896474 2.903866 -10.530815 78 " " D "B" 38 -0.50000 -0.50000 "ASP " " N  " "    " 7 0 0 2E2EFF  "N1500"  0 1 9 ""  1 ""  <> 0 0 0 936 936 1 0 2786 1 936 2784 1 12.88 1492 0 1500 1492 D000  "CCD mismatch"  <> <>
  937 3 9.393323 4.276133 -10.079885 78 " " D "B" 24 0.14000 0.14000 "ASP " " CA " "    " 6 0 0 808080  "C1501"  0 1 -70 ""  1 ""  FF2E2E  0 0 0 937 937 1 0 2787 1 937 2785 1 13.51 1493 0 1501 1493 D000  "CCD mismatch"  <> <>
  938 2 8.265538 5.384944 -9.976156 78 " " D "B" 24 0.50000 0.50000 "ASP " " C  " "    " 6 0 0 808080  "C1502"  0 1 9 ""  1 ""  <> 0 0 0 938 938 1 0 2788 0 938 2786 1 13.25 1494 0 1502 1494 D000  "CCD mismatch"  <> <>
  939 15 8.528585 6.413857 -9.301636 78 " " D "B" 70 -0.50000 -0.50000 "ASP " " O  " "    " 8 0 0 FF2E2E  "O1503"  0 1 9 ""  1 ""  <> 0 0 0 939 939 1 0 2789 0 939 2787 1 14.17 1495 0 1503 1495 D000  "CCD mismatch"  <> <>
  940 3 10.525239 4.917156 -10.941567 78 " " D "B" 24 -0.22000 -0.22000 "ASP " " CB " "    " 6 0 0 808080  "C1504"  0 1 9 ""  1 ""  <> 0 0 0 940 940 1 0 2790 2 940 2788 1 14.61 1496 0 1504 1496 D000  "CCD mismatch"  <> <>
  941 2 11.681794 4.014335 -11.162315 78 " " D "B" 24 0.70000 0.70000 "ASP " " CG " "    " 6 0 0 808080  "C1505"  0 1 9 "%UT"  13 ""  <> 0 0 0 941 941 1 0 2791 0 941 2789 1 21.89 1497 0 1505 1497 D000  "CCD mismatch"  <> <>
  942 15 12.523839 4.118944 -12.060048 78 " " D "B" 70 -0.80000 -0.80000 "ASP " " OD1" "    " 8 0 0 FF2E2E  "O1506"  0 1 9 ""  1 ""  <> 0 0 0 942 942 1 0 2792 0 942 2790 1 21.73 1498 0 1506 1498 D000  "CCD mismatch"  <> <>
  943 18 12.037862 3.248147 -10.229855 78 " " D "B" 70 -0.80000 -0.80000 "ASP " " OD2" "    " 8 -1 0 FF2E2E  "O1507"  0 1 9 ""  1 ""  <> 0 0 0 943 943 1 0 2793 0 943 2791 1 20.72 1499 0 1507 1499 D000  "CCD mismatch"  <> <>
  944 43 8.591577 2.327363 -9.759593 78 " " D "B" 21 0.30000 0.30000 "ASP " " H  " "    " 1 0 0 FFFFFF  "H2792"  -1 0 1 ""  1 ""  <> 0 0 0 944 944 1 0 2794 0 944 2792 <> 12.88 <> <> <> 4638 <> <> <> <>
  945 41 9.791303 4.290578 -9.065241 78 " " D "B" 21 0.06000 0.06000 "ASP " " HA " "    " 1 0 0 FFFFFF  "H2793"  -1 0 1 ""  1 ""  <> 0 0 0 945 945 1 0 2795 0 945 2793 <> 13.51 <> <> <> 4639 <> <> <> <>
  946 41 10.727803 5.797778 -10.332000 78 " " D "B" 21 0.06000 0.06000 "ASP " " HB3" "    " 1 0 0 FFFFFF  "H2794"  -1 0 1 ""  1 ""  <> 0 0 0 946 946 1 0 2796 0 946 2794 <> 14.61 <> <> <> 4640 <> <> <> <>
  947 41 10.108297 5.176478 -11.914712 78 " " D "B" 21 0.06000 0.06000 "ASP " " HB2" "    " 1 0 0 FFFFFF  "H2795"  -1 0 1 ""  1 ""  <> 0 0 0 947 947 1 0 2797 0 947 2795 <> 14.61 <> <> <> 4641 <> <> <> <>
  948 25 7.099942 5.154691 -10.591564 79 " " D "B" 38 -0.50000 -0.50000 "ASP " " N  " "    " 7 0 0 2E2EFF  "N1508"  0 1 9 ""  1 ""  <> 0 0 0 948 948 1 0 2798 1 948 2796 1 11.37 1500 0 1508 1500 D000  "CCD mismatch"  <> <>
  949 3 5.950658 5.974502 -10.462354 79 " " D "B" 24 0.14000 0.14000 "ASP " " CA " "    " 6 0 0 808080  "C1509"  0 1 -70 ""  1 ""  FF2E2E  0 0 0 949 949 1 0 2799 1 949 2797 1 8.98 1501 0 1509 1501 D000  "CCD mismatch"  <> <>
  950 2 4.971677 5.674769 -9.319221 79 " " D "B" 24 0.50000 0.50000 "ASP " " C  " "    " 6 0 0 808080  "C1510"  0 1 9 ""  1 ""  <> 0 0 0 950 950 1 0 2800 0 950 2798 1 12.03 1502 0 1510 1502 D000  "CCD mismatch"  <> <>
  951 15 4.210553 6.564437 -8.853437 79 " " D "B" 70 -0.50000 -0.50000 "ASP " " O  " "    " 8 0 0 FF2E2E  "O1511"  0 1 9 ""  1 ""  <> 0 0 0 951 951 1 0 2801 0 951 2799 1 10.54 1503 0 1511 1503 D000  "CCD mismatch"  <> <>
  952 3 5.100843 5.931310 -11.771478 79 " " D "B" 24 -0.22000 -0.22000 "ASP " " CB " "    " 6 0 0 808080  "C1512"  0 1 9 ""  1 ""  <> 0 0 0 952 952 1 0 2802 2 952 2800 1 11.12 1504 0 1512 1504 D000  "CCD mismatch"  <> <>
  953 2 5.858365 5.934413 -13.108327 79 " " D "B" 24 0.70000 0.70000 "ASP " " CG " "    " 6 0 0 808080  "C1513"  0 1 9 "%UT"  13 ""  <> 0 0 0 953 953 1 0 2803 0 953 2801 1 14.8 1505 0 1513 1505 D000  "CCD mismatch"  <> <>
  954 15 6.857412 6.614711 -13.216559 79 " " D "B" 70 -0.80000 -0.80000 "ASP " " OD1" "    " 8 0 0 FF2E2E  "O1514"  0 1 9 ""  1 ""  <> 0 0 0 954 954 1 0 2804 0 954 2802 1 13.73 1506 0 1514 1506 D000  "CCD mismatch"  <> <>
  955 18 5.317189 5.358839 -14.096908 79 " " D "B" 70 -0.80000 -0.80000 "ASP " " OD2" "    " 8 -1 0 FF2E2E  "O1515"  0 1 9 ""  1 ""  <> 0 0 0 955 955 1 0 2805 0 955 2803 1 13.09 1507 0 1515 1507 D000  "CCD mismatch"  <> <>
  956 43 6.979116 4.309790 -11.131603 79 " " D "B" 21 0.30000 0.30000 "ASP " " H  " "    " 1 0 0 FFFFFF  "H2804"  -1 0 1 ""  1 ""  <> 0 0 0 956 956 1 0 2806 0 956 2804 <> 11.37 <> <> <> 4642 <> <> <> <>
  957 41 6.269033 7.016951 -10.456224 79 " " D "B" 21 0.06000 0.06000 "ASP " " HA " "    " 1 0 0 FFFFFF  "H2805"  -1 0 1 ""  1 ""  <> 0 0 0 957 957 1 0 2807 0 957 2805 <> 8.98 <> <> <> 4643 <> <> <> <>
  958 41 4.482202 6.828196 -11.802752 79 " " D "B" 21 0.06000 0.06000 "ASP " " HB3" "    " 1 0 0 FFFFFF  "H2806"  -1 0 1 ""  1 ""  <> 0 0 0 958 958 1 0 2808 0 958 2806 <> 11.12 <> <> <> 4644 <> <> <> <>
  959 41 4.526845 5.006585 -11.712229 79 " " D "B" 21 0.06000 0.06000 "ASP " " HB2" "    " 1 0 0 FFFFFF  "H2807"  -1 0 1 ""  1 ""  <> 0 0 0 959 959 1 0 2809 0 959 2807 <> 11.12 <> <> <> 4645 <> <> <> <>
  960 25 5.041410 4.465014 -8.819223 80 " " C "B" 38 -0.50000 -0.50000 "CYS " " N  " "    " 7 0 0 2E2EFF  "N1516"  2 1 9 ""  1 ""  <> 0 0 0 960 960 1 0 2810 1 960 2808 1 9.14 1508 0 1516 1508 D000  "CCD mismatch"  <> <>
  961 3 4.422075 4.074868 -7.562950 80 " " C "B" 24 0.14000 0.14000 "CYS " " CA " "    " 6 0 0 808080  "C1517"  2 1 -70 ""  1 ""  FF2E2E  0 0 0 961 961 1 0 2811 1 961 2809 1 10.72 1509 0 1517 1509 D000  "CCD mismatch"  <> <>
  962 2 5.493032 4.174322 -6.469504 80 " " C "B" 24 0.50000 0.50000 "CYS " " C  " "    " 6 0 0 808080  "C1518"  2 1 9 ""  1 ""  <> 0 0 0 962 962 1 0 2812 0 962 2810 1 9.14 1510 0 1518 1510 D000  "CCD mismatch"  <> <>
  963 15 6.641412 3.882195 -6.651814 80 " " C "B" 70 -0.50000 -0.50000 "CYS " " O  " "    " 8 0 0 FF2E2E  "O1519"  2 1 9 ""  1 ""  <> 0 0 0 963 963 1 0 2813 0 963 2811 1 9.49 1511 0 1519 1511 D000  "CCD mismatch"  <> <>
  964 3 3.747892 2.690970 -7.658071 80 " " C "B" 24 0.02000 0.02000 "CYS " " CB " "    " 6 0 0 808080  "C1520"  2 1 9 ""  1 ""  <> 0 0 0 964 964 1 0 2814 2 964 2812 1 13.36 1512 0 1520 1512 D000  "CCD mismatch"  <> <>
  965 49 2.479024 2.660402 -9.040545 80 " " C "B" 143 -0.33500 -0.33500 "CYS " " SG " "    " 16 0 0 FFFF6B  "S1521"  2 1 9 "%UT"  13 ""  <> 0 0 0 965 965 1 0 2815 1 965 2813 1 17.27 1513 0 1521 1513 D000  "CCD mismatch"  <> <>
  966 43 5.718206 3.765391 -9.088623 80 " " C "B" 21 0.30000 0.30000 "CYS " " H  " "    " 1 0 0 FFFFFF  "H2814"  -1 0 1 ""  1 ""  <> 0 0 0 966 966 1 0 2816 0 966 2814 <> 9.14 <> <> <> 4646 <> <> <> <>
  967 41 3.592004 4.749142 -7.352138 80 " " C "B" 21 0.06000 0.06000 "CYS " " HA " "    " 1 0 0 FFFFFF  "H2815"  -1 0 1 ""  1 ""  <> 0 0 0 967 967 1 0 2817 0 967 2815 <> 10.72 <> <> <> 4647 <> <> <> <>
  968 41 3.198255 2.518872 -6.732662 80 " " C "B" 21 0.08000 0.08000 "CYS " " HB3" "    " 1 0 0 FFFFFF  "H2816"  -1 0 1 ""  1 ""  <> 0 0 0 968 968 1 0 2818 0 968 2816 <> 13.36 <> <> <> 4648 <> <> <> <>
  969 41 4.530298 1.961612 -7.867790 80 " " C "B" 21 0.08000 0.08000 "CYS " " HB2" "    " 1 0 0 FFFFFF  "H2817"  -1 0 1 ""  1 ""  <> 0 0 0 969 969 1 0 2819 0 969 2817 <> 13.36 <> <> <> 4649 <> <> <> <>
  970 41 1.389753 2.625698 -8.267776 80 " " C "B" 21 0.15500 0.15500 "CYS " " HG " "    " 1 0 0 FFFFFF  "H2818"  -1 0 1 ""  1 ""  <> 0 0 0 970 970 1 0 2820 0 970 2818 <> 17.27 <> <> <> 4650 <> <> <> <>
  971 25 5.037637 4.558466 -5.255704 81 " " E "B" 38 -0.50000 -0.50000 "GLU " " N  " "    " 7 0 0 2E2EFF  "N1522"  2 1 9 ""  1 ""  <> 0 0 0 971 971 1 0 2821 1 971 2819 1 9.68 1514 0 1522 1514 D000  "CCD mismatch"  <> <>
  972 3 5.862108 4.610216 -4.049196 81 " " E "B" 24 0.14000 0.14000 "GLU " " CA " "    " 6 0 0 808080  "C1523"  2 1 -70 ""  1 ""  FF2E2E  0 0 0 972 972 1 0 2822 1 972 2820 1 9.26 1515 0 1523 1515 D000  "CCD mismatch"  <> <>
  973 2 4.931245 4.332068 -2.854404 81 " " E "B" 24 0.50000 0.50000 "GLU " " C  " "    " 6 0 0 808080  "C1524"  2 1 9 ""  1 ""  <> 0 0 0 973 973 1 0 2823 0 973 2821 1 11.23 1516 0 1524 1516 D000  "CCD mismatch"  <> <>
  974 15 3.783590 4.798332 -2.844536 81 " " E "B" 70 -0.50000 -0.50000 "GLU " " O  " "    " 8 0 0 FF2E2E  "O1525"  2 1 9 ""  1 ""  <> 0 0 0 974 974 1 0 2824 0 974 2822 1 12.77 1517 0 1525 1517 D000  "CCD mismatch"  <> <>
  975 3 6.558042 5.948445 -4.005988 81 " " E "B" 24 -0.12000 -0.12000 "GLU " " CB " "    " 6 0 0 808080  "C1526"  2 1 9 ""  1 ""  <> 0 0 0 975 975 1 0 2825 2 975 2823 1 12.92 1518 0 1526 1518 D000  "CCD mismatch"  <> <>
  976 3 5.706239 7.292649 -3.964688 81 " " E "B" 24 -0.22000 -0.22000 "GLU " " CG " "    " 6 0 0 808080  "C1527"  2 1 9 ""  1 ""  <> 0 0 0 976 976 1 0 2826 2 976 2824 1 18.86 1519 0 1527 1519 D000  "CCD mismatch"  <> <>
  977 2 6.570947 8.566081 -3.758718 81 " " E "B" 24 0.70000 0.70000 "GLU " " CD " "    " 6 0 0 808080  "C1528"  2 1 9 "%UT"  13 ""  <> 0 0 0 977 977 1 0 2827 0 977 2825 1 28.81 1520 0 1528 1520 D000  "CCD mismatch"  <> <>
  978 15 7.810079 8.564855 -4.088774 81 " " E "B" 70 -0.80000 -0.80000 "GLU " " OE1" "    " 8 0 0 FF2E2E  "O1529"  2 1 9 ""  1 ""  <> 0 0 0 978 978 1 0 2828 0 978 2826 1 24.94 1521 0 1529 1521 D000  "CCD mismatch"  <> <>
  979 18 5.986074 9.648967 -3.376230 81 " " E "B" 70 -0.80000 -0.80000 "GLU " " OE2" "    " 8 -1 0 FF2E2E  "O1530"  2 1 9 ""  1 ""  <> 0 0 0 979 979 1 0 2829 0 979 2827 1 27.85 1522 0 1530 1522 D000  "CCD mismatch"  <> <>
  980 43 4.077382 4.812570 -5.072830 81 " " E "B" 21 0.30000 0.30000 "GLU " " H  " "    " 1 0 0 FFFFFF  "H2828"  -1 0 1 ""  1 ""  <> 0 0 0 980 980 1 0 2830 0 980 2828 <> 9.68 <> <> <> 4651 <> <> <> <>
  981 41 6.667783 3.876854 -4.083424 81 " " E "B" 21 0.06000 0.06000 "GLU " " HA " "    " 1 0 0 FFFFFF  "H2829"  -1 0 1 ""  1 ""  <> 0 0 0 981 981 1 0 2831 0 981 2829 <> 9.26 <> <> <> 4652 <> <> <> <>
  982 41 7.283727 5.986590 -4.818410 81 " " E "B" 21 0.06000 0.06000 "GLU " " HB3" "    " 1 0 0 FFFFFF  "H2830"  -1 0 1 ""  1 ""  <> 0 0 0 982 982 1 0 2832 0 982 2830 <> 12.92 <> <> <> 4653 <> <> <> <>
  983 41 7.263982 5.910224 -3.176360 81 " " E "B" 21 0.06000 0.06000 "GLU " " HB2" "    " 1 0 0 FFFFFF  "H2831"  -1 0 1 ""  1 ""  <> 0 0 0 983 983 1 0 2833 0 983 2831 <> 12.92 <> <> <> 4654 <> <> <> <>
  984 41 5.013276 7.330794 -3.124181 81 " " E "B" 21 0.06000 0.06000 "GLU " " HG3" "    " 1 0 0 FFFFFF  "H2832"  -1 0 1 ""  1 ""  <> 0 0 0 984 984 1 0 2834 0 984 2832 <> 18.86 <> <> <> 4655 <> <> <> <>
  985 41 5.007371 7.412409 -4.792541 81 " " E "B" 21 0.06000 0.06000 "GLU " " HG2" "    " 1 0 0 FFFFFF  "H2833"  -1 0 1 ""  1 ""  <> 0 0 0 985 985 1 0 2835 0 985 2833 <> 18.86 <> <> <> 4656 <> <> <> <>
  986 25 5.494207 3.663991 -1.896678 82 " " F "B" 38 -0.50000 -0.50000 "PHE " " N  " "    " 7 0 0 2E2EFF  "N1531"  2 1 9 ""  1 ""  <> 0 0 0 986 986 1 0 2836 1 986 2834 1 9.2 1523 0 1531 1523 D000  "CCD mismatch"  <> <>
  987 3 4.880178 3.522358 -0.607973 82 " " F "B" 24 0.14000 0.14000 "PHE " " CA " "    " 6 0 0 808080  "C1532"  2 1 -70 ""  1 ""  FF2E2E  0 0 0 987 987 1 0 2837 1 987 2835 1 9.59 1524 0 1532 1524 D000  "CCD mismatch"  <> <>
  988 2 5.613656 4.451221 0.403538 82 " " F "B" 24 0.50000 0.50000 "PHE " " C  " "    " 6 0 0 808080  "C1533"  2 1 9 ""  1 ""  <> 0 0 0 988 988 1 0 2838 0 988 2836 1 11.5 1525 0 1533 1525 D000  "CCD mismatch"  <> <>
  989 15 6.862294 4.296944 0.518096 82 " " F "B" 70 -0.50000 -0.50000 "PHE " " O  " "    " 8 0 0 FF2E2E  "O1534"  2 1 9 ""  1 ""  <> 0 0 0 989 989 1 0 2839 0 989 2837 1 12.24 1526 0 1534 1526 D000  "CCD mismatch"  <> <>
  990 3 5.002836 2.047656 -0.229265 82 " " F "B" 24 -0.00500 -0.00500 "PHE " " CB " "    " 6 0 0 808080  "C1535"  2 1 9 ""  1 ""  <> 0 0 0 990 990 1 0 2840 2 990 2838 1 10.24 1527 0 1535 1527 D000  "CCD mismatch"  <> <>
  991 2 4.107824 1.473565 0.864924 82 " " F "B" 24 -0.11500 -0.11500 "PHE " " CG " "    " 6 0 0 808080  "C1536"  2 1 9 ""  1 ""  <> 0 0 0 991 991 1 0 2841 0 991 2839 1 8.52 1528 0 1536 1528 D000  "CCD mismatch"  <> <>
  992 2 4.637971 0.988356 2.077596 82 " " F "B" 24 -0.11500 -0.11500 "PHE " " CD1" "    " 6 0 0 808080  "C1537"  2 1 9 ""  1 ""  <> 0 0 0 992 992 1 0 2842 1 992 2840 1 10.19 1529 0 1537 1529 D000  "CCD mismatch"  <> <>
  993 2 2.705800 1.514515 0.811803 82 " " F "B" 24 -0.11500 -0.11500 "PHE " " CD2" "    " 6 0 0 808080  "C1538"  2 1 9 ""  1 ""  <> 0 0 0 993 993 1 0 2843 1 993 2841 1 8.85 1530 0 1538 1530 D000  "CCD mismatch"  <> <>
  994 2 3.923330 0.352075 3.069498 82 " " F "B" 24 -0.11500 -0.11500 "PHE " " CE1" "    " 6 0 0 808080  "C1539"  2 1 9 ""  1 ""  <> 0 0 0 994 994 1 0 2844 1 994 2842 1 10.91 1531 0 1539 1531 D000  "CCD mismatch"  <> <>
  995 2 1.960904 1.006281 1.892210 82 " " F "B" 24 -0.11500 -0.11500 "PHE " " CE2" "    " 6 0 0 808080  "C1540"  2 1 9 ""  1 ""  <> 0 0 0 995 995 1 0 2845 1 995 2843 1 11 1532 0 1540 1532 D000  "CCD mismatch"  <> <>
  996 2 2.534230 0.420271 2.991050 82 " " F "B" 24 -0.11500 -0.11500 "PHE " " CZ " "    " 6 0 0 808080  "C1541"  2 1 9 ""  1 ""  <> 0 0 0 996 996 1 0 2846 1 996 2844 1 9.58 1533 0 1541 1533 D000  "CCD mismatch"  <> <>
  997 43 6.435174 3.332764 -2.054681 82 " " F "B" 21 0.30000 0.30000 "PHE " " H  " "    " 1 0 0 FFFFFF  "H2845"  -1 0 1 ""  1 ""  <> 0 0 0 997 997 1 0 2847 0 997 2845 <> 9.2 <> <> <> 4657 <> <> <> <>
  998 41 3.813630 3.735442 -0.679879 82 " " F "B" 21 0.06000 0.06000 "PHE " " HA " "    " 1 0 0 FFFFFF  "H2846"  -1 0 1 ""  1 ""  <> 0 0 0 998 998 1 0 2848 0 998 2846 <> 9.59 <> <> <> 4658 <> <> <> <>
  999 41 6.077680 1.919384 -0.101336 82 " " F "B" 21 0.06000 0.06000 "PHE " " HB3" "    " 1 0 0 FFFFFF  "H2847"  -1 0 1 ""  1 ""  <> 0 0 0 999 999 1 0 2849 0 999 2847 <> 10.24 <> <> <> 4659 <> <> <> <>
  1000 41 4.723974 1.474169 -1.113261 82 " " F "B" 21 0.06000 0.06000 "PHE " " HB2" "    " 1 0 0 FFFFFF  "H2848"  -1 0 1 ""  1 ""  <> 0 0 0 1000 1000 1 0 2850 0 1000 2848 <> 10.24 <> <> <> 4660 <> <> <> <>
  1001 41 5.711309 0.993479 2.197272 82 " " F "B" 21 0.11500 0.11500 "PHE " " HD1" "    " 1 0 0 FFFFFF  "H2849"  -1 0 1 ""  1 ""  <> 0 0 0 1001 1001 1 0 2851 0 1001 2849 <> 10.19 <> <> <> 4661 <> <> <> <>
  1002 41 2.107869 1.947609 0.023569 82 " " F "B" 21 0.11500 0.11500 "PHE " " HD2" "    " 1 0 0 FFFFFF  "H2850"  -1 0 1 ""  1 ""  <> 0 0 0 1002 1002 1 0 2852 0 1002 2850 <> 8.85 <> <> <> 4662 <> <> <> <>
  1003 41 4.320718 -0.155996 3.935722 82 " " F "B" 21 0.11500 0.11500 "PHE " " HE1" "    " 1 0 0 FFFFFF  "H2851"  -1 0 1 ""  1 ""  <> 0 0 0 1003 1003 1 0 2853 0 1003 2851 <> 10.91 <> <> <> 4663 <> <> <> <>
  1004 41 0.898469 1.049430 1.703072 82 " " F "B" 21 0.11500 0.11500 "PHE " " HE2" "    " 1 0 0 FFFFFF  "H2852"  -1 0 1 ""  1 ""  <> 0 0 0 1004 1004 1 0 2854 0 1004 2852 <> 11 <> <> <> 4664 <> <> <> <>
  1005 41 1.936086 -0.059536 3.751582 82 " " F "B" 21 0.11500 0.11500 "PHE " " HZ " "    " 1 0 0 FFFFFF  "H2853"  -1 0 1 ""  1 ""  <> 0 0 0 1005 1005 1 0 2855 0 1005 2853 <> 9.58 <> <> <> 4665 <> <> <> <>
  1006 25 4.909921 5.303139 1.081803 83 " " K "B" 38 -0.50000 -0.50000 "LYS " " N  " "    " 7 0 0 2E2EFF  "N1542"  2 1 9 ""  1 ""  <> 0 0 0 1006 1006 1 0 2856 1 1006 2854 1 9.89 1534 0 1542 1534 D000  "CCD mismatch"  <> <>
  1007 3 5.474283 6.150519 2.178950 83 " " K "B" 24 0.14000 0.14000 "LYS " " CA " "    " 6 0 0 808080  "C1543"  2 1 -70 ""  1 ""  FF2E2E  0 0 0 1007 1007 1 0 2857 1 1007 2855 1 11.65 1535 0 1543 1535 D000  "CCD mismatch"  <> <>
  1008 2 4.496835 6.481882 3.277725 83 " " K "B" 24 0.50000 0.50000 "LYS " " C  " "    " 6 0 0 808080  "C1544"  2 1 9 ""  1 ""  <> 0 0 0 1008 1008 1 0 2858 0 1008 2856 1 13.66 1536 0 1544 1536 D000  "CCD mismatch"  <> <>
  1009 15 3.303453 6.204537 3.188350 83 " " K "B" 70 -0.50000 -0.50000 "LYS " " O  " "    " 8 0 0 FF2E2E  "O1545"  2 1 9 ""  1 ""  <> 0 0 0 1009 1009 1 0 2859 0 1009 2857 1 10.33 1537 0 1545 1537 D000  "CCD mismatch"  <> <>
  1010 3 6.208364 7.406386 1.712814 83 " " K "B" 24 -0.12000 -0.12000 "LYS " " CB " "    " 6 0 0 808080  "C1546"  2 1 9 ""  1 ""  <> 0 0 0 1010 1010 1 0 2860 2 1010 2858 1 12.64 1538 0 1546 1538 D000  "CCD mismatch"  <> <>
  1011 3 5.423288 8.631266 1.216414 83 " " K "B" 24 -0.12000 -0.12000 "LYS " " CG " "    " 6 0 0 808080  "C1547"  2 1 9 ""  1 ""  <> 0 0 0 1011 1011 1 0 2861 2 1011 2859 1 16.65 1539 0 1547 1539 D000  "CCD mismatch"  <> <>
  1012 3 6.206254 9.666043 0.398521 83 " " K "B" 24 -0.12000 -0.12000 "LYS " " CD " "    " 6 0 0 808080  "C1548"  2 1 9 ""  1 ""  <> 0 0 0 1012 1012 1 0 2862 2 1012 2860 1 22.39 1540 0 1548 1540 D000  "CCD mismatch"  <> <>
  1013 3 5.477174 10.925932 -0.190957 83 " " K "B" 24 0.19000 0.19000 "LYS " " CE " "    " 6 0 0 808080  "C1549"  2 1 9 ""  1 ""  <> 0 0 0 1013 1013 1 0 2863 2 1013 2861 1 18.9 1541 0 1549 1541 D000  "CCD mismatch"  <> <>
  1014 32 6.365381 11.577637 -1.126868 83 " " K "B" 38 -0.30000 -0.30000 "LYS " " NZ " "    " 7 1 0 2E2EFF  "N1550"  2 1 9 "%UT"  13 ""  <> 0 0 0 1014 1014 1 0 2864 3 1014 2862 1 18.46 1542 0 1550 1542 D000  "CCD mismatch"  <> <>
  1015 43 3.985296 5.615374 0.821651 83 " " K "B" 21 0.30000 0.30000 "LYS " " H  " "    " 1 0 0 FFFFFF  "H2863"  -1 0 1 ""  1 ""  <> 0 0 0 1015 1015 1 0 2865 0 1015 2863 <> 9.89 <> <> <> 4666 <> <> <> <>
  1016 41 6.281080 5.550729 2.600176 83 " " K "B" 21 0.06000 0.06000 "LYS " " HA " "    " 1 0 0 FFFFFF  "H2864"  -1 0 1 ""  1 ""  <> 0 0 0 1016 1016 1 0 2866 0 1016 2864 <> 11.65 <> <> <> 4667 <> <> <> <>
  1017 41 6.962358 7.128373 0.976402 83 " " K "B" 21 0.06000 0.06000 "LYS " " HB3" "    " 1 0 0 FFFFFF  "H2865"  -1 0 1 ""  1 ""  <> 0 0 0 1017 1017 1 0 2867 0 1017 2865 <> 12.64 <> <> <> 4668 <> <> <> <>
  1018 41 6.793782 7.804869 2.541425 83 " " K "B" 21 0.06000 0.06000 "LYS " " HB2" "    " 1 0 0 FFFFFF  "H2866"  -1 0 1 ""  1 ""  <> 0 0 0 1018 1018 1 0 2868 0 1018 2866 <> 12.64 <> <> <> 4669 <> <> <> <>
  1019 41 4.977788 9.144574 2.068555 83 " " K "B" 21 0.06000 0.06000 "LYS " " HG3" "    " 1 0 0 FFFFFF  "H2867"  -1 0 1 ""  1 ""  <> 0 0 0 1019 1019 1 0 2869 0 1019 2867 <> 16.65 <> <> <> 4670 <> <> <> <>
  1020 41 4.593053 8.257627 0.617078 83 " " K "B" 21 0.06000 0.06000 "LYS " " HG2" "    " 1 0 0 FFFFFF  "H2868"  -1 0 1 ""  1 ""  <> 0 0 0 1020 1020 1 0 2870 0 1020 2868 <> 16.65 <> <> <> 4671 <> <> <> <>
  1021 41 6.605100 9.016714 -0.380834 83 " " K "B" 21 0.06000 0.06000 "LYS " " HD3" "    " 1 0 0 FFFFFF  "H2869"  -1 0 1 ""  1 ""  <> 0 0 0 1021 1021 1 0 2871 0 1021 2869 <> 22.39 <> <> <> 4672 <> <> <> <>
  1022 41 7.059163 10.005529 0.986220 83 " " K "B" 21 0.06000 0.06000 "LYS " " HD2" "    " 1 0 0 FFFFFF  "H2870"  -1 0 1 ""  1 ""  <> 0 0 0 1022 1022 1 0 2872 0 1022 2870 <> 22.39 <> <> <> 4673 <> <> <> <>
  1023 41 5.114560 11.698382 0.487227 83 " " K "B" 21 0.06000 0.06000 "LYS " " HE3" "    " 1 0 0 FFFFFF  "H2871"  -1 0 1 ""  1 ""  <> 0 0 0 1023 1023 1 0 2873 0 1023 2871 <> 18.9 <> <> <> 4674 <> <> <> <>
  1024 41 4.615571 10.662801 -0.804555 83 " " K "B" 21 0.06000 0.06000 "LYS " " HE2" "    " 1 0 0 FFFFFF  "H2872"  -1 0 1 ""  1 ""  <> 0 0 0 1024 1024 1 0 2874 0 1024 2872 <> 18.9 <> <> <> 4675 <> <> <> <>
  1025 44 6.312364 11.178652 -2.053205 83 " " K "B" 21 0.33000 0.33000 "LYS " " HZ1" "    " 1 0 0 FFFFFF  "H2873"  -1 0 1 ""  1 ""  <> 0 0 0 1025 1025 1 0 2875 0 1025 2873 <> 18.46 <> <> <> 4676 <> <> <> <>
  1026 44 6.151510 12.562504 -1.060568 83 " " K "B" 21 0.33000 0.33000 "LYS " " HZ2" "    " 1 0 0 FFFFFF  "H2874"  -1 0 1 ""  1 ""  <> 0 0 0 1026 1026 1 0 2876 0 1026 2874 <> 18.46 <> <> <> 4677 <> <> <> <>
  1027 44 7.312822 11.362688 -0.850727 83 " " K "B" 21 0.33000 0.33000 "LYS " " HZ3" "    " 1 0 0 FFFFFF  "H2875"  -1 0 1 ""  1 ""  <> 0 0 0 1027 1027 1 0 2877 0 1027 2875 <> 18.46 <> <> <> 4678 <> <> <> <>
  1028 25 5.040693 6.978886 4.384748 84 " " R "B" 38 -0.50000 -0.50000 "ARG " " N  " "    " 7 0 0 2E2EFF  "N1551"  2 1 9 ""  1 ""  <> 0 0 0 1028 1028 1 0 2878 1 1028 2876 1 10.22 1543 0 1551 1543 D000  "CCD mismatch"  <> <>
  1029 3 4.303346 7.317489 5.572612 84 " " R "B" 24 0.14000 0.14000 "ARG " " CA " "    " 6 0 0 808080  "C1552"  2 1 -70 ""  1 ""  FF2E2E  0 0 0 1029 1029 1 0 2879 1 1029 2877 1 12.49 1544 0 1552 1544 D000  "CCD mismatch"  <> <>
  1030 2 3.605710 8.783000 5.330864 84 " " R "B" 24 0.50000 0.50000 "ARG " " C  " "    " 6 0 0 808080  "C1553"  2 1 9 ""  1 ""  <> 0 0 0 1030 1030 1 0 2880 0 1030 2878 1 12.19 1545 0 1553 1545 D000  "CCD mismatch"  <> <>
  1031 15 4.277398 9.705574 4.824091 84 " " R "B" 70 -0.50000 -0.50000 "ARG " " O  " "    " 8 0 0 FF2E2E  "O1554"  2 1 9 ""  1 ""  <> 0 0 0 1031 1031 1 0 2881 0 1031 2879 1 12.48 1546 0 1554 1546 D000  "CCD mismatch"  <> <>
  1032 3 5.142385 7.284280 6.927463 84 " " R "B" 24 -0.12000 -0.12000 "ARG " " CB " "    " 6 0 0 808080  "C1555"  2 1 9 ""  1 ""  <> 0 0 0 1032 1032 1 0 2882 2 1032 2880 1 11.51 1547 0 1555 1547 D000  "CCD mismatch"  <> <>
  1033 3 5.657960 5.839174 7.287883 84 " " R "B" 24 -0.05000 -0.05000 "ARG " " CG " "    " 6 0 0 808080  "C1556"  2 1 9 ""  1 ""  <> 0 0 0 1033 1033 1 0 2883 2 1033 2881 1 17 1548 0 1556 1548 D000  "CCD mismatch"  <> <>
  1034 3 6.694555 5.529969 8.385066 84 " " R "B" 24 0.19000 0.19000 "ARG " " CD " "    " 6 0 0 808080  "C1557"  2 1 9 ""  1 ""  <> 0 0 0 1034 1034 1 0 2884 2 1034 2882 1 16.56 1549 0 1557 1549 D000  "CCD mismatch"  <> <>
  1035 25 8.014356 6.067291 8.114923 84 " " R "B" 38 -0.69997 -0.69997 "ARG " " NE " "    " 7 0 0 2E2EFF  "N1558"  2 1 9 ""  1 ""  <> 0 0 0 1035 1035 1 0 2885 1 1035 2883 1 23.8 1550 0 1558 1550 D000  "CCD mismatch"  <> <>
  1036 2 9.059827 6.162878 8.916658 84 " " R "B" 24 0.63990 0.63990 "ARG " " CZ " "    " 6 0 0 808080  "C1559"  2 1 9 ""  1 ""  <> 0 0 0 1036 1036 1 0 2886 0 1036 2884 1 26.31 1551 0 1559 1551 D000  "CCD mismatch"  <> <>
  1037 25 9.012620 5.717869 10.163905 84 " " R "B" 38 -0.79997 -0.79997 "ARG " " NH1" "    " 7 0 0 2E2EFF  "N1560"  2 1 9 ""  1 ""  <> 0 0 0 1037 1037 1 0 2887 2 1037 2885 1 25.67 1552 0 1560 1552 D000  "CCD mismatch"  <> <>
  1038 31 10.186704 6.774833 8.486259 84 " " R "B" 38 -0.79997 -0.79997 "ARG " " NH2" "    " 7 1 0 2E2EFF  "N1561"  2 1 9 ""  1 ""  <> 0 0 0 1038 1038 1 0 2888 2 1038 2886 1 22.22 1553 0 1561 1553 D000  "CCD mismatch"  <> <>
  1039 43 6.029496 7.179060 4.432683 84 " " R "B" 21 0.30000 0.30000 "ARG " " H  " "    " 1 0 0 FFFFFF  "H2887"  -1 0 1 ""  1 ""  <> 0 0 0 1039 1039 1 0 2889 0 1039 2887 <> 10.22 <> <> <> 4679 <> <> <> <>
  1040 41 3.525495 6.561144 5.677436 84 " " R "B" 21 0.06000 0.06000 "ARG " " HA " "    " 1 0 0 FFFFFF  "H2888"  -1 0 1 ""  1 ""  <> 0 0 0 1040 1040 1 0 2890 0 1040 2888 <> 12.49 <> <> <> 4680 <> <> <> <>
  1041 41 4.525838 7.493471 7.801652 84 " " R "B" 21 0.06000 0.06000 "ARG " " HB3" "    " 1 0 0 FFFFFF  "H2889"  -1 0 1 ""  1 ""  <> 0 0 0 1041 1041 1 0 2891 0 1041 2889 <> 11.51 <> <> <> 4681 <> <> <> <>
  1042 41 5.988393 7.970125 6.882854 84 " " R "B" 21 0.06000 0.06000 "ARG " " HB2" "    " 1 0 0 FFFFFF  "H2890"  -1 0 1 ""  1 ""  <> 0 0 0 1042 1042 1 0 2892 0 1042 2890 <> 11.51 <> <> <> 4682 <> <> <> <>
  1043 41 6.151212 5.471500 6.388095 84 " " R "B" 21 0.06000 0.06000 "ARG " " HG3" "    " 1 0 0 FFFFFF  "H2891"  -1 0 1 ""  1 ""  <> 0 0 0 1043 1043 1 0 2893 0 1043 2891 <> 17 <> <> <> 4683 <> <> <> <>
  1044 41 4.769918 5.221119 7.420144 84 " " R "B" 21 0.06000 0.06000 "ARG " " HG2" "    " 1 0 0 FFFFFF  "H2892"  -1 0 1 ""  1 ""  <> 0 0 0 1044 1044 1 0 2894 0 1044 2892 <> 17 <> <> <> 4684 <> <> <> <>
  1045 41 6.644925 4.514240 8.777408 84 " " R "B" 21 0.06000 0.06000 "ARG " " HD3" "    " 1 0 0 FFFFFF  "H2893"  -1 0 1 ""  1 ""  <> 0 0 0 1045 1045 1 0 2895 0 1045 2893 <> 16.56 <> <> <> 4685 <> <> <> <>
  1046 41 6.367116 6.230436 9.153331 84 " " R "B" 21 0.06000 0.06000 "ARG " " HD2" "    " 1 0 0 FFFFFF  "H2894"  -1 0 1 ""  1 ""  <> 0 0 0 1046 1046 1 0 2896 0 1046 2894 <> 16.56 <> <> <> 4686 <> <> <> <>
  1047 43 8.063417 6.539209 7.223302 84 " " R "B" 21 0.44000 0.44000 "ARG " " HE " "    " 1 0 0 FFFFFF  "H2895"  -1 0 1 ""  1 ""  <> 0 0 0 1047 1047 1 0 2897 0 1047 2895 <> 23.8 <> <> <> 4687 <> <> <> <>
  1048 43 9.732770 5.783056 10.869054 84 " " R "B" 21 0.46000 0.46000 "ARG " "HH12" "    " 1 0 0 FFFFFF  "H2896"  -1 0 1 ""  1 ""  <> 0 0 0 1048 1048 1 0 2898 0 1048 2896 <> 25.67 <> <> <> 4688 <> <> <> <>
  1049 43 8.172429 5.296496 10.533536 84 " " R "B" 21 0.46000 0.46000 "ARG " "HH11" "    " 1 0 0 FFFFFF  "H2897"  -1 0 1 ""  1 ""  <> 0 0 0 1049 1049 1 0 2899 0 1049 2897 <> 25.67 <> <> <> 4689 <> <> <> <>
  1050 44 11.041330 6.554085 8.977166 84 " " R "B" 21 0.46000 0.46000 "ARG " "HH22" "    " 1 0 0 FFFFFF  "H2898"  -1 0 1 ""  1 ""  <> 0 0 0 1050 1050 1 0 2900 0 1050 2898 <> 22.22 <> <> <> 4690 <> <> <> <>
  1051 44 10.212396 7.010637 7.504506 84 " " R "B" 21 0.46000 0.46000 "ARG " "HH21" "    " 1 0 0 FFFFFF  "H2899"  -1 0 1 ""  1 ""  <> 0 0 0 1051 1051 1 0 2901 0 1051 2899 <> 22.22 <> <> <> 4691 <> <> <> <>
  1052 25 2.527204 9.048711 6.003162 85 " " V "B" 38 -0.50000 -0.50000 "VAL " " N  " "    " 7 0 0 2E2EFF  "N1562"  0 1 9 ""  1 ""  <> 0 0 0 1052 1052 1 0 2902 1 1052 2900 1 12.42 1554 0 1562 1554 D000  "CCD mismatch"  <> <>
  1053 3 1.867330 10.321970 5.876399 85 " " V "B" 24 0.14000 0.14000 "VAL " " CA " "    " 6 0 0 808080  "C1563"  0 1 -70 ""  1 ""  FF2E2E  0 0 0 1053 1053 1 0 2903 1 1053 2901 1 12.97 1555 0 1563 1555 D000  "CCD mismatch"  <> <>
  1054 2 1.976976 11.181513 7.210696 85 " " V "B" 24 0.50000 0.50000 "VAL " " C  " "    " 6 0 0 808080  "C1564"  0 1 9 ""  1 ""  <> 0 0 0 1054 1054 1 0 2904 0 1054 2902 1 14.55 1556 0 1564 1556 D000  "CCD mismatch"  <> <>
  1055 15 1.619611 10.669485 8.315763 85 " " V "B" 70 -0.50000 -0.50000 "VAL " " O  " "    " 8 0 0 FF2E2E  "O1565"  0 1 9 ""  1 ""  <> 0 0 0 1055 1055 1 0 2905 0 1055 2903 1 17 1557 0 1565 1557 D000  "CCD mismatch"  <> <>
  1056 3 0.334626 10.148454 5.591605 85 " " V "B" 24 -0.06000 -0.06000 "VAL " " CB " "    " 6 0 0 808080  "C1566"  0 1 9 ""  1 ""  <> 0 0 0 1056 1056 1 0 2906 1 1056 2904 1 14.21 1558 0 1566 1558 D000  "CCD mismatch"  <> <>
  1057 3 -0.449618 11.424223 5.726290 85 " " V "B" 24 -0.18000 -0.18000 "VAL " " CG1" "    " 6 0 0 808080  "C1567"  0 1 9 ""  1 ""  <> 0 0 0 1057 1057 1 0 2907 3 1057 2905 1 14.87 1559 0 1567 1559 D000  "CCD mismatch"  <> <>
  1058 3 0.140668 9.657275 4.175637 85 " " V "B" 24 -0.18000 -0.18000 "VAL " " CG2" "    " 6 0 0 808080  "C1568"  0 1 9 ""  1 ""  <> 0 0 0 1058 1058 1 0 2908 3 1058 2906 1 12.07 1560 0 1568 1560 D000  "CCD mismatch"  <> <>
  1059 43 2.097287 8.378369 6.624382 85 " " V "B" 21 0.30000 0.30000 "VAL " " H  " "    " 1 0 0 FFFFFF  "H2907"  -1 0 1 ""  1 ""  <> 0 0 0 1059 1059 1 0 2909 0 1059 2907 <> 12.42 <> <> <> 4692 <> <> <> <>
  1060 41 2.244836 10.896734 5.030684 85 " " V "B" 21 0.06000 0.06000 "VAL " " HA " "    " 1 0 0 FFFFFF  "H2908"  -1 0 1 ""  1 ""  <> 0 0 0 1060 1060 1 0 2910 0 1060 2908 <> 12.97 <> <> <> 4693 <> <> <> <>
  1061 41 -0.080680 9.396279 6.262318 85 " " V "B" 21 0.06000 0.06000 "VAL " " HB " "    " 1 0 0 FFFFFF  "H2909"  -1 0 1 ""  1 ""  <> 0 0 0 1061 1061 1 0 2911 0 1061 2909 <> 14.21 <> <> <> 4694 <> <> <> <>
  1062 41 0.051999 12.194545 5.140556 85 " " V "B" 21 0.06000 0.06000 "VAL " "HG11" "    " 1 0 0 FFFFFF  "H2910"  -1 0 1 ""  1 ""  <> 0 0 0 1062 1062 1 0 2912 0 1062 2910 <> 14.87 <> <> <> 4695 <> <> <> <>
  1063 41 -1.510184 11.397301 5.476135 85 " " V "B" 21 0.06000 0.06000 "VAL " "HG12" "    " 1 0 0 FFFFFF  "H2911"  -1 0 1 ""  1 ""  <> 0 0 0 1063 1063 1 0 2913 0 1063 2911 <> 14.87 <> <> <> 4696 <> <> <> <>
  1064 41 -0.377696 11.694431 6.779815 85 " " V "B" 21 0.06000 0.06000 "VAL " "HG13" "    " 1 0 0 FFFFFF  "H2912"  -1 0 1 ""  1 ""  <> 0 0 0 1064 1064 1 0 2914 0 1064 2912 <> 14.87 <> <> <> 4697 <> <> <> <>
  1065 41 -0.820582 9.160097 4.045587 85 " " V "B" 21 0.06000 0.06000 "VAL " "HG21" "    " 1 0 0 FFFFFF  "H2913"  -1 0 1 ""  1 ""  <> 0 0 0 1065 1065 1 0 2915 0 1065 2913 <> 12.07 <> <> <> 4698 <> <> <> <>
  1066 41 0.287099 10.370902 3.364839 85 " " V "B" 21 0.06000 0.06000 "VAL " "HG22" "    " 1 0 0 FFFFFF  "H2914"  -1 0 1 ""  1 ""  <> 0 0 0 1066 1066 1 0 2916 0 1066 2914 <> 12.07 <> <> <> 4699 <> <> <> <>
  1067 41 0.831197 8.857375 3.908371 85 " " V "B" 21 0.06000 0.06000 "VAL " "HG23" "    " 1 0 0 FFFFFF  "H2915"  -1 0 1 ""  1 ""  <> 0 0 0 1067 1067 1 0 2917 0 1067 2915 <> 12.07 <> <> <> 4700 <> <> <> <>
  1068 25 2.386762 12.466924 7.086553 86 " " P "B" 38 -0.14000 -0.14000 "PRO " " N  " "    " 7 0 0 2E2EFF  "N1569"  0 1 9 ""  1 ""  <> 0 0 0 1068 1068 1 0 2918 0 1068 2916 1 17.23 1561 0 1569 1561 D000  "CCD mismatch"  <> <>
  1069 3 2.480787 13.370285 8.316741 86 " " P "B" 24 0.01000 0.01000 "PRO " " CA " "    " 6 0 0 808080  "C1570"  0 1 -70 ""  1 ""  FF2E2E  0 0 0 1069 1069 1 0 2919 1 1069 2917 1 18.6 1562 0 1570 1562 D000  "CCD mismatch"  <> <>
  1070 2 1.179097 13.886334 8.949849 86 " " P "B" 24 0.50000 0.50000 "PRO " " C  " "    " 6 0 0 808080  "C1571"  0 1 9 ""  1 ""  <> 0 0 0 1070 1070 1 0 2920 0 1070 2918 1 18.27 1563 0 1571 1563 D000  "CCD mismatch"  <> <>
  1071 15 1.038198 15.015727 9.342778 86 " " P "B" 70 -0.50000 -0.50000 "PRO " " O  " "    " 8 0 0 FF2E2E  "O1572"  0 1 9 ""  1 ""  <> 0 0 0 1071 1071 1 0 2921 0 1071 2919 1 18.56 1564 0 1572 1564 D000  "CCD mismatch"  <> <>
  1072 3 3.334852 14.543667 7.754542 86 " " P "B" 24 -0.12000 -0.12000 "PRO " " CB " "    " 6 0 0 808080  "C1573"  0 1 9 ""  1 ""  <> 0 0 0 1072 1072 1 0 2922 2 1072 2920 1 21.64 1565 0 1573 1565 D000  "CCD mismatch"  <> <>
  1073 3 3.117669 14.522912 6.222587 86 " " P "B" 24 -0.12000 -0.12000 "PRO " " CG " "    " 6 0 0 808080  "C1574"  0 1 9 ""  1 ""  <> 0 0 0 1073 1073 1 0 2923 2 1073 2921 1 22.65 1566 0 1574 1566 D000  "CCD mismatch"  <> <>
  1074 3 2.903180 13.088541 5.842165 86 " " P "B" 24 -0.05000 -0.05000 "PRO " " CD " "    " 6 0 0 808080  "C1575"  0 1 9 ""  1 ""  <> 0 0 0 1074 1074 1 0 2924 2 1074 2922 1 21.01 1567 0 1575 1567 D000  "CCD mismatch"  <> <>
  1075 41 3.016210 12.892082 9.136951 86 " " P "B" 21 0.06000 0.06000 "PRO " " HA " "    " 1 0 0 FFFFFF  "H2923"  -1 0 1 ""  1 ""  <> 0 0 0 1075 1075 1 0 2925 0 1075 2923 <> 18.6 <> <> <> 4701 <> <> <> <>
  1076 41 4.324495 14.209918 8.066497 86 " " P "B" 21 0.06000 0.06000 "PRO " " HB3" "    " 1 0 0 FFFFFF  "H2924"  -1 0 1 ""  1 ""  <> 0 0 0 1076 1076 1 0 2926 0 1076 2924 <> 21.64 <> <> <> 4702 <> <> <> <>
  1077 41 3.149232 15.552302 8.123733 86 " " P "B" 21 0.06000 0.06000 "PRO " " HB2" "    " 1 0 0 FFFFFF  "H2925"  -1 0 1 ""  1 ""  <> 0 0 0 1077 1077 1 0 2927 0 1077 2925 <> 21.64 <> <> <> 4703 <> <> <> <>
  1078 41 3.934621 14.936640 5.631386 86 " " P "B" 21 0.06000 0.06000 "PRO " " HG3" "    " 1 0 0 FFFFFF  "H2926"  -1 0 1 ""  1 ""  <> 0 0 0 1078 1078 1 0 2928 0 1078 2926 <> 22.65 <> <> <> 4704 <> <> <> <>
  1079 41 2.188100 15.059523 6.032727 86 " " P "B" 21 0.06000 0.06000 "PRO " " HG2" "    " 1 0 0 FFFFFF  "H2927"  -1 0 1 ""  1 ""  <> 0 0 0 1079 1079 1 0 2929 0 1079 2927 <> 22.65 <> <> <> 4705 <> <> <> <>
  1080 41 2.302678 12.901061 4.952027 86 " " P "B" 21 0.06000 0.06000 "PRO " " HD2" "    " 1 0 0 FFFFFF  "H2928"  -1 0 1 ""  1 ""  <> 0 0 0 1080 1080 1 0 2930 0 1080 2928 <> 21.01 <> <> <> 4706 <> <> <> <>
  1081 41 3.898462 12.657320 5.734622 86 " " P "B" 21 0.06000 0.06000 "PRO " " HD3" "    " 1 0 0 FFFFFF  "H2929"  -1 0 1 ""  1 ""  <> 0 0 0 1081 1081 1 0 2931 0 1081 2929 <> 21.01 <> <> <> 4707 <> <> <> <>
  1082 25 0.156972 12.957975 9.053329 87 " " Q "B" 38 -0.50000 -0.50000 "GLN " " N  " "    " 7 0 0 2E2EFF  "N1576"  0 1 9 ""  1 ""  <> 0 0 0 1082 1082 1 0 2932 1 1082 2930 1 16.51 1568 0 1576 1568 D000  "CCD mismatch"  <> <>
  1083 3 -1.127497 13.322398 9.618495 87 " " Q "B" 24 0.14000 0.14000 "GLN " " CA " "    " 6 0 0 808080  "C1577"  0 1 -70 ""  1 ""  FF2E2E  0 0 0 1083 1083 1 0 2933 1 1083 2931 1 17.13 1569 0 1577 1569 D000  "CCD mismatch"  <> <>
  1084 2 -1.473353 12.353775 10.672620 87 " " Q "B" 24 0.50000 0.50000 "GLN " " C  " "    " 6 0 0 808080  "C1578"  0 1 9 ""  1 ""  <> 0 0 0 1084 1084 1 0 2934 0 1084 2932 1 15.86 1570 0 1578 1570 D000  "CCD mismatch"  <> <>
  1085 15 -1.051837 11.174813 10.655610 87 " " Q "B" 70 -0.50000 -0.50000 "GLN " " O  " "    " 8 0 0 FF2E2E  "O1579"  0 1 9 ""  1 ""  <> 0 0 0 1085 1085 1 0 2935 0 1085 2933 1 15.32 1571 0 1579 1571 D000  "CCD mismatch"  <> <>
  1086 3 -2.216628 13.222773 8.500627 87 " " Q "B" 24 -0.12000 -0.12000 "GLN " " CB " "    " 6 0 0 808080  "C1580"  0 1 9 ""  1 ""  <> 0 0 0 1086 1086 1 0 2936 2 1086 2934 1 16.88 1572 0 1580 1572 D000  "CCD mismatch"  <> <>
  1087 3 -2.012835 14.164421 7.303254 87 " " Q "B" 24 -0.12000 -0.12000 "GLN " " CG " "    " 6 0 0 808080  "C1581"  0 1 9 ""  1 ""  <> 0 0 0 1087 1087 1 0 2937 2 1087 2935 1 23.51 1573 0 1581 1573 D000  "CCD mismatch"  <> <>
  1088 2 -3.255679 14.364328 6.389757 87 " " Q "B" 24 0.50000 0.50000 "GLN " " CD " "    " 6 0 0 808080  "C1582"  0 1 9 "%UT"  13 ""  <> 0 0 0 1088 1088 1 0 2938 0 1088 2936 1 30.47 1574 0 1582 1574 D000  "CCD mismatch"  71.6527952086543 "No Flip" 
  1089 25 -3.347403 15.461346 5.683453 87 " " Q "B" 38 -0.76000 -0.76000 "GLN " " NE2" "    " 7 0 0 2E2EFF  "N1583"  0 1 9 ""  1 ""  <> 0 0 0 1089 1089 1 0 2939 2 1089 2937 1 35.63 1575 0 1583 1575 D000  "CCD mismatch"  <> <>
  1090 15 -4.251342 13.567994 6.421574 87 " " Q "B" 70 -0.50000 -0.50000 "GLN " " OE1" "    " 8 0 0 FF2E2E  "O1584"  0 1 9 ""  1 ""  <> 0 0 0 1090 1090 1 0 2940 0 1090 2938 1 22.75 1576 0 1584 1576 D000  "CCD mismatch"  <> <>
  1091 43 0.397603 12.009775 8.802102 87 " " Q "B" 21 0.30000 0.30000 "GLN " " H  " "    " 1 0 0 FFFFFF  "H2939"  -1 0 1 ""  1 ""  <> 0 0 0 1091 1091 1 0 2941 0 1091 2939 <> 16.51 <> <> <> 4708 <> <> <> <>
  1092 41 -1.126815 14.368247 9.925578 87 " " Q "B" 21 0.06000 0.06000 "GLN " " HA " "    " 1 0 0 FFFFFF  "H2940"  -1 0 1 ""  1 ""  <> 0 0 0 1092 1092 1 0 2942 0 1092 2940 <> 17.13 <> <> <> 4709 <> <> <> <>
  1093 41 -3.171538 13.394059 8.997522 87 " " Q "B" 21 0.06000 0.06000 "GLN " " HB3" "    " 1 0 0 FFFFFF  "H2941"  -1 0 1 ""  1 ""  <> 0 0 0 1093 1093 1 0 2943 0 1093 2941 <> 16.88 <> <> <> 4710 <> <> <> <>
  1094 41 -2.267028 12.242428 8.026830 87 " " Q "B" 21 0.06000 0.06000 "GLN " " HB2" "    " 1 0 0 FFFFFF  "H2942"  -1 0 1 ""  1 ""  <> 0 0 0 1094 1094 1 0 2944 0 1094 2942 <> 16.88 <> <> <> 4711 <> <> <> <>
  1095 41 -1.246325 14.025084 6.540923 87 " " Q "B" 21 0.06000 0.06000 "GLN " " HG3" "    " 1 0 0 FFFFFF  "H2943"  -1 0 1 ""  1 ""  <> 0 0 0 1095 1095 1 0 2945 0 1095 2943 <> 23.51 <> <> <> 4712 <> <> <> <>
  1096 41 -1.845126 15.125439 7.789483 87 " " Q "B" 21 0.06000 0.06000 "GLN " " HG2" "    " 1 0 0 FFFFFF  "H2944"  -1 0 1 ""  1 ""  <> 0 0 0 1096 1096 1 0 2946 0 1096 2944 <> 23.51 <> <> <> 4713 <> <> <> <>
  1097 43 -4.168036 15.605780 5.112664 87 " " Q "B" 21 0.38000 0.38000 "GLN " "HE22" "    " 1 0 0 FFFFFF  "H2945"  -1 0 1 ""  1 ""  <> 0 0 0 1097 1097 1 0 2947 0 1097 2945 <> 35.63 <> <> <> 4714 <> <> <> <>
  1098 43 -2.633754 16.173666 5.625136 87 " " Q "B" 21 0.38000 0.38000 "GLN " "HE21" "    " 1 0 0 FFFFFF  "H2946"  -1 0 1 ""  1 ""  <> 0 0 0 1098 1098 1 0 2948 0 1098 2946 <> 35.63 <> <> <> 4715 <> <> <> <>
  1099 25 -2.243827 12.940551 11.662465 88 " " C "B" 38 -0.50000 -0.50000 "CYS " " N  " "    " 7 0 0 2E2EFF  "N1585"  0 1 9 ""  1 ""  <> 0 0 0 1099 1099 1 0 2949 1 1099 2947 1 16.57 1577 0 1585 1577 D000  "CCD mismatch"  <> <>
  1100 3 -2.731059 12.260690 12.855701 88 " " C "B" 24 0.14000 0.14000 "CYS " " CA " "    " 6 0 0 808080  "C1586"  0 1 -70 ""  1 ""  FF2E2E  0 0 0 1100 1100 1 0 2950 1 1100 2948 1 13.92 1578 0 1586 1578 D000  "CCD mismatch"  <> <>
  1101 2 -1.631976 11.454606 13.621976 88 " " C "B" 24 0.50000 0.50000 "CYS " " C  " "    " 6 0 0 808080  "C1587"  0 1 9 ""  1 ""  <> 0 0 0 1101 1101 1 0 2951 0 1101 2949 1 15.03 1579 0 1587 1579 D000  "CCD mismatch"  <> <>
  1102 15 -1.644801 10.220919 13.481132 88 " " C "B" 70 -0.50000 -0.50000 "CYS " " O  " "    " 8 0 0 FF2E2E  "O1588"  0 1 9 ""  1 ""  <> 0 0 0 1102 1102 1 0 2952 0 1102 2950 1 19.01 1580 0 1588 1580 D000  "CCD mismatch"  <> <>
  1103 3 -3.939475 11.331039 12.613950 88 " " C "B" 24 0.02000 0.02000 "CYS " " CB " "    " 6 0 0 808080  "C1589"  0 1 9 ""  1 ""  <> 0 0 0 1103 1103 1 0 2953 2 1103 2951 1 16.34 1581 0 1589 1581 D000  "CCD mismatch"  <> <>
  1104 49 -5.268191 12.193819 11.659791 88 " " C "B" 143 -0.33500 -0.33500 "CYS " " SG " "    " 16 0 0 FFFF6B  "S1590"  0 1 9 "%UT"  13 ""  <> 0 0 0 1104 1104 1 0 2954 1 1104 2952 1 18.11 1582 0 1590 1582 D000  "CCD mismatch"  <> <>
  1105 43 -2.551814 13.879896 11.455407 88 " " C "B" 21 0.30000 0.30000 "CYS " " H  " "    " 1 0 0 FFFFFF  "H2953"  -1 0 1 ""  1 ""  <> 0 0 0 1105 1105 1 0 2955 0 1105 2953 <> 16.57 <> <> <> 4716 <> <> <> <>
  1106 41 -3.098338 13.014137 13.552495 88 " " C "B" 21 0.06000 0.06000 "CYS " " HA " "    " 1 0 0 FFFFFF  "H2954"  -1 0 1 ""  1 ""  <> 0 0 0 1106 1106 1 0 2956 0 1106 2954 <> 13.92 <> <> <> 4717 <> <> <> <>
  1107 41 -4.279315 10.883479 13.547919 88 " " C "B" 21 0.08000 0.08000 "CYS " " HB3" "    " 1 0 0 FFFFFF  "H2955"  -1 0 1 ""  1 ""  <> 0 0 0 1107 1107 1 0 2957 0 1107 2955 <> 16.34 <> <> <> 4718 <> <> <> <>
  1108 41 -3.615748 10.479535 12.015414 88 " " C "B" 21 0.08000 0.08000 "CYS " " HB2" "    " 1 0 0 FFFFFF  "H2956"  -1 0 1 ""  1 ""  <> 0 0 0 1108 1108 1 0 2958 0 1108 2956 <> 16.34 <> <> <> 4719 <> <> <> <>
  1109 41 -4.559329 12.190691 10.527358 88 " " C "B" 21 0.15500 0.15500 "CYS " " HG " "    " 1 0 0 FFFFFF  "H2957"  -1 0 1 ""  1 ""  <> 0 0 0 1109 1109 1 0 2959 0 1109 2957 <> 18.11 <> <> <> 4720 <> <> <> <>
  1110 25 -0.626284 12.159563 14.240592 89 " " P "B" 38 -0.14000 -0.14000 "PRO " " N  " "    " 7 0 0 2E2EFF  "N1591"  0 1 9 ""  1 ""  <> 0 0 0 1110 1110 1 0 2960 0 1110 2958 1 13 1583 0 1591 1583 D000  "CCD mismatch"  <> <>
  1111 3 0.571931 11.603053 14.856536 89 " " P "B" 24 0.01000 0.01000 "PRO " " CA " "    " 6 0 0 808080  "C1592"  0 1 -70 ""  1 ""  FF2E2E  0 0 0 1111 1111 1 0 2961 1 1111 2959 1 16.36 1584 0 1592 1584 D000  "CCD mismatch"  <> <>
  1112 2 0.583532 10.237690 15.513240 89 " " P "B" 24 0.50000 0.50000 "PRO " " C  " "    " 6 0 0 808080  "C1593"  0 1 9 ""  1 ""  <> 0 0 0 1112 1112 1 0 2962 0 1112 2960 1 20.19 1585 0 1593 1585 D000  "CCD mismatch"  <> <>
  1113 15 1.652105 9.620766 15.547380 89 " " P "B" 70 -0.50000 -0.50000 "PRO " " O  " "    " 8 0 0 FF2E2E  "O1594"  0 1 9 ""  1 ""  <> 0 0 0 1113 1113 1 0 2963 0 1113 2961 1 23.01 1586 0 1594 1586 D000  "CCD mismatch"  <> <>
  1114 3 0.868284 12.749179 15.877322 89 " " P "B" 24 -0.12000 -0.12000 "PRO " " CB " "    " 6 0 0 808080  "C1595"  0 1 9 ""  1 ""  <> 0 0 0 1114 1114 1 0 2964 2 1114 2962 1 18.78 1587 0 1595 1587 D000  "CCD mismatch"  <> <>
  1115 3 0.580514 13.969533 15.054450 89 " " P "B" 24 -0.12000 -0.12000 "PRO " " CG " "    " 6 0 0 808080  "C1596"  0 1 9 ""  1 ""  <> 0 0 0 1115 1115 1 0 2965 2 1115 2963 1 18.97 1588 0 1596 1588 D000  "CCD mismatch"  <> <>
  1116 3 -0.649874 13.655213 14.333001 89 " " P "B" 24 -0.05000 -0.05000 "PRO " " CD " "    " 6 0 0 808080  "C1597"  0 1 9 ""  1 ""  <> 0 0 0 1116 1116 1 0 2966 2 1116 2964 1 16.37 1589 0 1597 1589 D000  "CCD mismatch"  <> <>
  1117 41 1.236535 11.620247 13.992761 89 " " P "B" 21 0.06000 0.06000 "PRO " " HA " "    " 1 0 0 FFFFFF  "H2965"  -1 0 1 ""  1 ""  <> 0 0 0 1117 1117 1 0 2967 0 1117 2965 <> 16.36 <> <> <> 4721 <> <> <> <>
  1118 41 1.896917 12.640816 16.221233 89 " " P "B" 21 0.06000 0.06000 "PRO " " HB3" "    " 1 0 0 FFFFFF  "H2966"  -1 0 1 ""  1 ""  <> 0 0 0 1118 1118 1 0 2968 0 1118 2966 <> 18.78 <> <> <> 4722 <> <> <> <>
  1119 41 0.181623 12.720851 16.723369 89 " " P "B" 21 0.06000 0.06000 "PRO " " HB2" "    " 1 0 0 FFFFFF  "H2967"  -1 0 1 ""  1 ""  <> 0 0 0 1119 1119 1 0 2969 0 1119 2967 <> 18.78 <> <> <> 4723 <> <> <> <>
  1120 41 1.395562 14.025216 14.332856 89 " " P "B" 21 0.06000 0.06000 "PRO " " HG3" "    " 1 0 0 FFFFFF  "H2968"  -1 0 1 ""  1 ""  <> 0 0 0 1120 1120 1 0 2970 0 1120 2968 <> 18.97 <> <> <> 4724 <> <> <> <>
  1121 41 0.519246 14.961869 15.501233 89 " " P "B" 21 0.06000 0.06000 "PRO " " HG2" "    " 1 0 0 FFFFFF  "H2969"  -1 0 1 ""  1 ""  <> 0 0 0 1121 1121 1 0 2971 0 1121 2969 <> 18.97 <> <> <> 4725 <> <> <> <>
  1122 41 -1.464045 14.027190 14.954982 89 " " P "B" 21 0.06000 0.06000 "PRO " " HD2" "    " 1 0 0 FFFFFF  "H2970"  -1 0 1 ""  1 ""  <> 0 0 0 1122 1122 1 0 2972 0 1122 2970 <> 16.37 <> <> <> 4726 <> <> <> <>
  1123 41 -0.701995 14.108156 13.342937 89 " " P "B" 21 0.06000 0.06000 "PRO " " HD3" "    " 1 0 0 FFFFFF  "H2971"  -1 0 1 ""  1 ""  <> 0 0 0 1123 1123 1 0 2973 0 1123 2971 <> 16.37 <> <> <> 4727 <> <> <> <>
  1124 25 -0.440066 9.841830 16.276830 90 " " S "B" 38 -0.50000 -0.50000 "SER " " N  " "    " 7 0 0 2E2EFF  "N1598"  0 1 9 ""  1 ""  <> 0 0 0 1124 1124 1 0 2974 1 1124 2972 1 13.28 1590 0 1598 1590 D000  "CCD mismatch"  <> <>
  1125 3 -0.578364 8.566164 16.903077 90 " " S "B" 24 0.14000 0.14000 "SER " " CA " "    " 6 0 0 808080  "C1599"  0 1 -70 ""  1 ""  FF2E2E  0 0 0 1125 1125 1 0 2975 1 1125 2973 1 13.55 1591 0 1599 1591 D000  "CCD mismatch"  <> <>
  1126 2 -1.054946 7.349910 16.021974 90 " " S "B" 24 0.50000 0.50000 "SER " " C  " "    " 6 0 0 808080  "C1600"  0 1 9 ""  1 ""  <> 0 0 0 1126 1126 1 0 2976 0 1126 2974 1 16.63 1592 0 1600 1592 D000  "CCD mismatch"  <> <>
  1127 15 -1.181464 6.220613 16.464971 90 " " S "B" 70 -0.50000 -0.50000 "SER " " O  " "    " 8 0 0 FF2E2E  "O1601"  0 1 9 ""  1 ""  <> 0 0 0 1127 1127 1 0 2977 0 1127 2975 1 18.26 1593 0 1601 1593 D000  "CCD mismatch"  <> <>
  1128 3 -1.411891 8.795304 18.110482 90 " " S "B" 24 0.14500 0.14500 "SER " " CB " "    " 6 0 0 808080  "C1602"  0 1 9 ""  1 ""  <> 0 0 0 1128 1128 1 0 2978 2 1128 2976 1 17.55 1594 0 1602 1594 D000  "CCD mismatch"  <> <>
  1129 16 -2.652938 9.442928 17.848378 90 " " S "B" 70 -0.68300 -0.68300 "SER " " OG " "    " 8 0 0 FF2E2E  "O1603"  0 1 9 "%UT"  13 ""  <> 0 0 0 1129 1129 1 0 2979 1 1129 2977 1 21.65 1595 0 1603 1595 D000  "CCD mismatch"  <> <>
  1130 43 -1.129668 10.577710 16.331842 90 " " S "B" 21 0.30000 0.30000 "SER " " H  " "    " 1 0 0 FFFFFF  "H2978"  -1 0 1 ""  1 ""  <> 0 0 0 1130 1130 1 0 2980 0 1130 2978 <> 13.28 <> <> <> 4728 <> <> <> <>
  1131 41 0.428533 8.254446 17.180719 90 " " S "B" 21 0.06000 0.06000 "SER " " HA " "    " 1 0 0 FFFFFF  "H2979"  -1 0 1 ""  1 ""  <> 0 0 0 1131 1131 1 0 2981 0 1131 2979 <> 13.55 <> <> <> 4729 <> <> <> <>
  1132 41 -0.678553 9.234206 18.787000 90 " " S "B" 21 0.06000 0.06000 "SER " " HB3" "    " 1 0 0 FFFFFF  "H2980"  -1 0 1 ""  1 ""  <> 0 0 0 1132 1132 1 0 2982 0 1132 2980 <> 17.55 <> <> <> 4730 <> <> <> <>
  1133 41 -1.635894 7.865385 18.633144 90 " " S "B" 21 0.06000 0.06000 "SER " " HB2" "    " 1 0 0 FFFFFF  "H2981"  -1 0 1 ""  1 ""  <> 0 0 0 1133 1133 1 0 2983 0 1133 2981 <> 17.55 <> <> <> 4731 <> <> <> <>
  1134 42 -2.572425 10.343780 17.526532 90 " " S "B" 21 0.41800 0.41800 "SER " " HG " "    " 1 0 0 FFFFFF  "H2982"  -1 0 1 ""  1 ""  <> 0 0 0 1134 1134 1 0 2984 0 1134 2982 <> 21.65 <> <> <> 4732 <> <> <> <>
  1135 25 -1.299563 7.662638 14.703879 91 " " G "B" 38 -0.50000 -0.50000 "GLY " " N  " "    " 7 0 0 2E2EFF  "N1604"  0 1 9 ""  1 ""  <> 0 0 0 1135 1135 1 0 2985 1 1135 2983 1 14.96 1596 0 1604 1596 D000  "CCD mismatch"  <> <>
  1136 3 -1.843333 6.725332 13.723287 91 " " G "B" 24 0.08000 0.08000 "GLY " " CA " "    " 6 0 0 808080  "C1605"  0 1 -70 ""  1 ""  FF2E2E  0 0 0 1136 1136 1 0 2986 2 1136 2984 1 15.85 1597 0 1605 1597 D000  "CCD mismatch"  <> <>
  1137 2 -0.656462 6.392840 12.917310 91 " " G "B" 24 0.50000 0.50000 "GLY " " C  " "    " 6 0 0 808080  "C1606"  0 1 9 ""  1 ""  <> 0 0 0 1137 1137 1 0 2987 0 1137 2985 1 16.69 1598 0 1606 1598 D000  "CCD mismatch"  <> <>
  1138 15 0.220800 7.282711 12.661349 91 " " G "B" 70 -0.50000 -0.50000 "GLY " " O  " "    " 8 0 0 FF2E2E  "O1607"  0 1 9 ""  1 ""  <> 0 0 0 1138 1138 1 0 2988 0 1138 2986 1 15.66 1599 0 1607 1599 D000  "CCD mismatch"  <> <>
  1139 43 -1.248728 8.621856 14.391765 91 " " G "B" 21 0.30000 0.30000 "GLY " " H  " "    " 1 0 0 FFFFFF  "H2987"  -1 0 1 ""  1 ""  <> 0 0 0 1139 1139 1 0 2989 0 1139 2987 <> 14.96 <> <> <> 4733 <> <> <> <>
  1140 41 -2.537757 7.258848 13.074262 91 " " G "B" 21 0.06000 0.06000 "GLY " " HA3" "    " 1 0 0 FFFFFF  "H2988"  -1 0 1 ""  1 ""  <> 0 0 0 1140 1140 1 0 2990 0 1140 2988 <> 15.85 <> <> <> 4734 <> <> <> <>
  1141 41 -2.275962 5.784601 14.063815 91 " " G "B" 21 0.06000 0.06000 "GLY " " HA2" "    " 1 0 0 FFFFFF  "H2989"  -1 0 1 ""  1 ""  <> 0 0 0 1141 1141 1 0 2991 0 1141 2989 <> 15.85 <> <> <> 4735 <> <> <> <>
  1142 25 -0.592814 5.163600 12.436435 92 " " R "B" 38 -0.50000 -0.50000 "ARG " " N  " "    " 7 0 0 2E2EFF  "N1608"  0 1 9 ""  1 ""  <> 0 0 0 1142 1142 1 0 2992 1 1142 2990 1 10.75 1600 0 1608 1600 D000  "CCD mismatch"  <> <>
  1143 3 0.433522 4.720704 11.480634 92 " " R "B" 24 0.14000 0.14000 "ARG " " CA " "    " 6 0 0 808080  "C1609"  0 1 -70 ""  1 ""  FF2E2E  0 0 0 1143 1143 1 0 2993 1 1143 2991 1 11.37 1601 0 1609 1601 D000  "CCD mismatch"  <> <>
  1144 2 -0.131449 4.796177 10.082944 92 " " R "B" 24 0.50000 0.50000 "ARG " " C  " "    " 6 0 0 808080  "C1610"  0 1 9 ""  1 ""  <> 0 0 0 1144 1144 1 0 2994 0 1144 2992 1 13.88 1602 0 1610 1602 D000  "CCD mismatch"  <> <>
  1145 15 -0.551322 3.784467 9.477567 92 " " R "B" 70 -0.50000 -0.50000 "ARG " " O  " "    " 8 0 0 FF2E2E  "O1611"  0 1 9 ""  1 ""  <> 0 0 0 1145 1145 1 0 2995 0 1145 2993 1 11.33 1603 0 1611 1603 D000  "CCD mismatch"  <> <>
  1146 3 0.927030 3.285161 11.875310 92 " " R "B" 24 -0.12000 -0.12000 "ARG " " CB " "    " 6 0 0 808080  "C1612"  0 1 9 ""  1 ""  <> 0 0 0 1146 1146 1 0 2996 2 1146 2994 1 15.15 1604 0 1612 1604 D000  "CCD mismatch"  <> <>
  1147 3 1.748472 3.200845 13.188407 92 " " R "B" 24 -0.05000 -0.05000 "ARG " " CG " "    " 6 0 0 808080  "C1613"  0 1 9 ""  1 ""  <> 0 0 0 1147 1147 1 0 2997 2 1147 2995 1 15.35 1605 0 1613 1605 D000  "CCD mismatch"  <> <>
  1148 3 1.740846 1.770624 13.834104 92 " " R "B" 24 0.19000 0.19000 "ARG " " CD " "    " 6 0 0 808080  "C1614"  0 1 9 ""  1 ""  <> 0 0 0 1148 1148 1 0 2998 2 1148 2996 1 16.99 1606 0 1614 1606 D000  "CCD mismatch"  <> <>
  1149 25 2.502240 0.837021 13.032222 92 " " R "B" 38 -0.69997 -0.69997 "ARG " " NE " "    " 7 0 0 2E2EFF  "N1615"  0 1 9 ""  1 ""  <> 0 0 0 1149 1149 1 0 2999 1 1149 2997 1 15.41 1607 0 1615 1607 D000  "CCD mismatch"  <> <>
  1150 2 2.577867 -0.494144 13.346463 92 " " R "B" 24 0.63990 0.63990 "ARG " " CZ " "    " 6 0 0 808080  "C1616"  0 1 9 ""  1 ""  <> 0 0 0 1150 1150 1 0 3000 0 1150 2998 1 13.33 1608 0 1616 1608 D000  "CCD mismatch"  <> <>
  1151 25 1.883046 -1.141693 14.306926 92 " " R "B" 38 -0.79997 -0.79997 "ARG " " NH1" "    " 7 0 0 2E2EFF  "N1617"  0 1 9 ""  1 ""  <> 0 0 0 1151 1151 1 0 3001 2 1151 2999 1 14.38 1609 0 1617 1609 D000  "CCD mismatch"  <> <>
  1152 31 3.353166 -1.222874 12.570928 92 " " R "B" 38 -0.79997 -0.79997 "ARG " " NH2" "    " 7 1 0 2E2EFF  "N1618"  0 1 9 ""  1 ""  <> 0 0 0 1152 1152 1 0 3002 2 1152 3000 1 14.76 1610 0 1618 1610 D000  "CCD mismatch"  <> <>
  1153 43 -1.289866 4.451565 12.601430 92 " " R "B" 21 0.30000 0.30000 "ARG " " H  " "    " 1 0 0 FFFFFF  "H3001"  -1 0 1 ""  1 ""  <> 0 0 0 1153 1153 1 0 3003 0 1153 3001 <> 10.75 <> <> <> 4736 <> <> <> <>
  1154 41 1.294305 5.383889 11.566285 92 " " R "B" 21 0.06000 0.06000 "ARG " " HA " "    " 1 0 0 FFFFFF  "H3002"  -1 0 1 ""  1 ""  <> 0 0 0 1154 1154 1 0 3004 0 1154 3002 <> 11.37 <> <> <> 4737 <> <> <> <>
  1155 41 1.472276 2.898102 11.014501 92 " " R "B" 21 0.06000 0.06000 "ARG " " HB3" "    " 1 0 0 FFFFFF  "H3003"  -1 0 1 ""  1 ""  <> 0 0 0 1155 1155 1 0 3005 0 1155 3003 <> 15.15 <> <> <> 4738 <> <> <> <>
  1156 41 0.025472 2.690984 12.024438 92 " " R "B" 21 0.06000 0.06000 "ARG " " HB2" "    " 1 0 0 FFFFFF  "H3004"  -1 0 1 ""  1 ""  <> 0 0 0 1156 1156 1 0 3006 0 1156 3004 <> 15.15 <> <> <> 4739 <> <> <> <>
  1157 41 1.314344 3.789890 13.996280 92 " " R "B" 21 0.06000 0.06000 "ARG " " HG3" "    " 1 0 0 FFFFFF  "H3005"  -1 0 1 ""  1 ""  <> 0 0 0 1157 1157 1 0 3007 0 1157 3005 <> 15.35 <> <> <> 4740 <> <> <> <>
  1158 41 2.782602 3.541450 13.136794 92 " " R "B" 21 0.06000 0.06000 "ARG " " HG2" "    " 1 0 0 FFFFFF  "H3006"  -1 0 1 ""  1 ""  <> 0 0 0 1158 1158 1 0 3008 0 1158 3006 <> 15.35 <> <> <> 4741 <> <> <> <>
  1159 41 0.724939 1.389669 13.729665 92 " " R "B" 21 0.06000 0.06000 "ARG " " HD3" "    " 1 0 0 FFFFFF  "H3007"  -1 0 1 ""  1 ""  <> 0 0 0 1159 1159 1 0 3009 0 1159 3007 <> 16.99 <> <> <> 4742 <> <> <> <>
  1160 41 2.022451 1.678998 14.883105 92 " " R "B" 21 0.06000 0.06000 "ARG " " HD2" "    " 1 0 0 FFFFFF  "H3008"  -1 0 1 ""  1 ""  <> 0 0 0 1160 1160 1 0 3010 0 1160 3008 <> 16.99 <> <> <> 4743 <> <> <> <>
  1161 43 3.170308 1.191681 12.362897 92 " " R "B" 21 0.44000 0.44000 "ARG " " HE " "    " 1 0 0 FFFFFF  "H3009"  -1 0 1 ""  1 ""  <> 0 0 0 1161 1161 1 0 3011 0 1161 3009 <> 15.41 <> <> <> 4744 <> <> <> <>
  1162 43 1.832990 -2.142356 14.179385 92 " " R "B" 21 0.46000 0.46000 "ARG " "HH12" "    " 1 0 0 FFFFFF  "H3010"  -1 0 1 ""  1 ""  <> 0 0 0 1162 1162 1 0 3012 0 1162 3010 <> 14.38 <> <> <> 4745 <> <> <> <>
  1163 43 1.384305 -0.650552 15.035033 92 " " R "B" 21 0.46000 0.46000 "ARG " "HH11" "    " 1 0 0 FFFFFF  "H3011"  -1 0 1 ""  1 ""  <> 0 0 0 1163 1163 1 0 3013 0 1163 3011 <> 14.38 <> <> <> 4746 <> <> <> <>
  1164 44 3.618474 -2.158543 12.843387 92 " " R "B" 21 0.46000 0.46000 "ARG " "HH22" "    " 1 0 0 FFFFFF  "H3012"  -1 0 1 ""  1 ""  <> 0 0 0 1164 1164 1 0 3014 0 1164 3012 <> 14.76 <> <> <> 4747 <> <> <> <>
  1165 44 3.817735 -0.795352 11.782575 92 " " R "B" 21 0.46000 0.46000 "ARG " "HH21" "    " 1 0 0 FFFFFF  "H3013"  -1 0 1 ""  1 ""  <> 0 0 0 1165 1165 1 0 3015 0 1165 3013 <> 14.76 <> <> <> 4748 <> <> <> <>
  1166 25 -0.182772 6.054434 9.625333 93 " " V "B" 38 -0.50000 -0.50000 "VAL " " N  " "    " 7 0 0 2E2EFF  "N1619"  2 1 9 ""  1 ""  <> 0 0 0 1166 1166 1 0 3016 1 1166 3014 1 10.38 1611 0 1619 1611 D000  "CCD mismatch"  <> <>
  1167 3 -0.729617 6.409534 8.357957 93 " " V "B" 24 0.14000 0.14000 "VAL " " CA " "    " 6 0 0 808080  "C1620"  2 1 -70 ""  1 ""  FF2E2E  0 0 0 1167 1167 1 0 3017 1 1167 3015 1 10.69 1612 0 1620 1612 D000  "CCD mismatch"  <> <>
  1168 2 0.309018 6.282835 7.214448 93 " " V "B" 24 0.50000 0.50000 "VAL " " C  " "    " 6 0 0 808080  "C1621"  2 1 9 ""  1 ""  <> 0 0 0 1168 1168 1 0 3018 0 1168 3016 1 13.62 1613 0 1621 1613 D000  "CCD mismatch"  <> <>
  1169 15 1.355573 6.892873 7.316651 93 " " V "B" 70 -0.50000 -0.50000 "VAL " " O  " "    " 8 0 0 FF2E2E  "O1622"  2 1 9 ""  1 ""  <> 0 0 0 1169 1169 1 0 3019 0 1169 3017 1 13.67 1614 0 1622 1614 D000  "CCD mismatch"  <> <>
  1170 3 -1.280513 7.864289 8.332753 93 " " V "B" 24 -0.06000 -0.06000 "VAL " " CB " "    " 6 0 0 808080  "C1623"  2 1 9 ""  1 ""  <> 0 0 0 1170 1170 1 0 3020 1 1170 3018 1 11.98 1615 0 1623 1615 D000  "CCD mismatch"  <> <>
  1171 3 -2.151026 8.120429 7.124499 93 " " V "B" 24 -0.18000 -0.18000 "VAL " " CG1" "    " 6 0 0 808080  "C1624"  2 1 9 ""  1 ""  <> 0 0 0 1171 1171 1 0 3021 3 1171 3019 1 9.94 1616 0 1624 1616 D000  "CCD mismatch"  <> <>
  1172 3 -2.005313 8.168246 9.631702 93 " " V "B" 24 -0.18000 -0.18000 "VAL " " CG2" "    " 6 0 0 808080  "C1625"  2 1 9 ""  1 ""  <> 0 0 0 1172 1172 1 0 3022 3 1172 3020 1 10 1617 0 1625 1617 D000  "CCD mismatch"  <> <>
  1173 43 0.439267 6.699277 10.091535 93 " " V "B" 21 0.30000 0.30000 "VAL " " H  " "    " 1 0 0 FFFFFF  "H3021"  -1 0 1 ""  1 ""  <> 0 0 0 1173 1173 1 0 3023 0 1173 3021 <> 10.38 <> <> <> 4749 <> <> <> <>
  1174 41 -1.595034 5.768705 8.189174 93 " " V "B" 21 0.06000 0.06000 "VAL " " HA " "    " 1 0 0 FFFFFF  "H3022"  -1 0 1 ""  1 ""  <> 0 0 0 1174 1174 1 0 3024 0 1174 3022 <> 10.69 <> <> <> 4750 <> <> <> <>
  1175 41 -0.399348 8.504177 8.285972 93 " " V "B" 21 0.06000 0.06000 "VAL " " HB " "    " 1 0 0 FFFFFF  "H3023"  -1 0 1 ""  1 ""  <> 0 0 0 1175 1175 1 0 3025 0 1175 3023 <> 11.98 <> <> <> 4751 <> <> <> <>
  1176 41 -3.048091 7.503594 7.070785 93 " " V "B" 21 0.06000 0.06000 "VAL " "HG11" "    " 1 0 0 FFFFFF  "H3024"  -1 0 1 ""  1 ""  <> 0 0 0 1176 1176 1 0 3026 0 1176 3024 <> 9.94 <> <> <> 4752 <> <> <> <>
  1177 41 -2.498385 9.152030 7.181432 93 " " V "B" 21 0.06000 0.06000 "VAL " "HG12" "    " 1 0 0 FFFFFF  "H3025"  -1 0 1 ""  1 ""  <> 0 0 0 1177 1177 1 0 3027 0 1177 3025 <> 9.94 <> <> <> 4753 <> <> <> <>
  1178 41 -1.588477 7.963672 6.204137 93 " " V "B" 21 0.06000 0.06000 "VAL " "HG13" "    " 1 0 0 FFFFFF  "H3026"  -1 0 1 ""  1 ""  <> 0 0 0 1178 1178 1 0 3028 0 1178 3026 <> 9.94 <> <> <> 4754 <> <> <> <>
  1179 41 -2.846305 7.496996 9.805656 93 " " V "B" 21 0.06000 0.06000 "VAL " "HG21" "    " 1 0 0 FFFFFF  "H3027"  -1 0 1 ""  1 ""  <> 0 0 0 1179 1179 1 0 3029 0 1179 3027 <> 10 <> <> <> 4755 <> <> <> <>
  1180 41 -1.319628 8.296250 10.469287 93 " " V "B" 21 0.06000 0.06000 "VAL " "HG22" "    " 1 0 0 FFFFFF  "H3028"  -1 0 1 ""  1 ""  <> 0 0 0 1180 1180 1 0 3030 0 1180 3028 <> 10 <> <> <> 4756 <> <> <> <>
  1181 41 -2.352549 9.196016 9.525792 93 " " V "B" 21 0.06000 0.06000 "VAL " "HG23" "    " 1 0 0 FFFFFF  "H3029"  -1 0 1 ""  1 ""  <> 0 0 0 1181 1181 1 0 3031 0 1181 3029 <> 10 <> <> <> 4757 <> <> <> <>
  1182 25 -0.093688 5.457736 6.248814 94 " " Y "B" 38 -0.50000 -0.50000 "TYR " " N  " "    " 7 0 0 2E2EFF  "N1626"  2 1 9 ""  1 ""  <> 0 0 0 1182 1182 1 0 3032 1 1182 3030 1 11.55 1618 0 1626 1618 D000  "CCD mismatch"  <> <>
  1183 3 0.692521 5.176249 5.025119 94 " " Y "B" 24 0.14000 0.14000 "TYR " " CA " "    " 6 0 0 808080  "C1627"  2 1 -70 ""  1 ""  FF2E2E  0 0 0 1183 1183 1 0 3033 1 1183 3031 1 11.6 1619 0 1627 1619 D000  "CCD mismatch"  <> <>
  1184 2 -0.122882 5.663954 3.817352 94 " " Y "B" 24 0.50000 0.50000 "TYR " " C  " "    " 6 0 0 808080  "C1628"  2 1 9 ""  1 ""  <> 0 0 0 1184 1184 1 0 3034 0 1184 3032 1 13.01 1620 0 1628 1620 D000  "CCD mismatch"  <> <>
  1185 15 -1.338938 5.733015 3.927841 94 " " Y "B" 70 -0.50000 -0.50000 "TYR " " O  " "    " 8 0 0 FF2E2E  "O1629"  2 1 9 ""  1 ""  <> 0 0 0 1185 1185 1 0 3035 0 1185 3033 1 14.75 1621 0 1629 1621 D000  "CCD mismatch"  <> <>
  1186 3 0.960195 3.647263 4.952227 94 " " Y "B" 24 -0.00500 -0.00500 "TYR " " CB " "    " 6 0 0 808080  "C1630"  2 1 9 ""  1 ""  <> 0 0 0 1186 1186 1 0 3036 2 1186 3034 1 10.2 1622 0 1630 1622 D000  "CCD mismatch"  <> <>
  1187 2 2.240064 3.104635 5.724397 94 " " Y "B" 24 -0.11500 -0.11500 "TYR " " CG " "    " 6 0 0 808080  "C1631"  2 1 9 ""  1 ""  <> 0 0 0 1187 1187 1 0 3037 0 1187 3035 1 11.39 1623 0 1631 1623 D000  "CCD mismatch"  <> <>
  1188 2 2.181901 2.851376 7.096580 94 " " Y "B" 24 -0.11500 -0.11500 "TYR " " CD1" "    " 6 0 0 808080  "C1632"  2 1 9 ""  1 ""  <> 0 0 0 1188 1188 1 0 3038 1 1188 3036 1 10.18 1624 0 1632 1624 D000  "CCD mismatch"  <> <>
  1189 2 3.456205 2.832372 5.120100 94 " " Y "B" 24 -0.11500 -0.11500 "TYR " " CD2" "    " 6 0 0 808080  "C1633"  2 1 9 ""  1 ""  <> 0 0 0 1189 1189 1 0 3039 1 1189 3037 1 9.68 1625 0 1633 1625 D000  "CCD mismatch"  <> <>
  1190 2 3.294286 2.379238 7.902021 94 " " Y "B" 24 -0.11500 -0.11500 "TYR " " CE1" "    " 6 0 0 808080  "C1634"  2 1 9 ""  1 ""  <> 0 0 0 1190 1190 1 0 3040 1 1190 3038 1 12.62 1626 0 1634 1626 D000  "CCD mismatch"  <> <>
  1191 2 4.584760 2.335131 5.867733 94 " " Y "B" 24 -0.11500 -0.11500 "TYR " " CE2" "    " 6 0 0 808080  "C1635"  2 1 9 ""  1 ""  <> 0 0 0 1191 1191 1 0 3041 1 1191 3039 1 12.49 1627 0 1635 1627 D000  "CCD mismatch"  <> <>
  1192 2 4.444341 2.034340 7.224040 94 " " Y "B" 24 0.15000 0.15000 "TYR " " CZ " "    " 6 0 0 808080  "C1636"  2 1 9 ""  1 ""  <> 0 0 0 1192 1192 1 0 3042 0 1192 3040 1 14.71 1628 0 1636 1628 D000  "CCD mismatch"  <> <>
  1193 16 5.462877 1.374157 7.832563 94 " " Y "B" 70 -0.58500 -0.58500 "TYR " " OH " "    " 8 0 0 FF2E2E  "O1637"  2 1 9 "%UT"  13 ""  <> 0 0 0 1193 1193 1 0 3043 1 1193 3041 1 14.15 1629 0 1637 1629 D000  "CCD mismatch"  <> <>
  1194 43 -0.969416 4.955255 6.275537 94 " " Y "B" 21 0.30000 0.30000 "TYR " " H  " "    " 1 0 0 FFFFFF  "H3042"  -1 0 1 ""  1 ""  <> 0 0 0 1194 1194 1 0 3044 0 1194 3042 <> 11.55 <> <> <> 4758 <> <> <> <>
  1195 41 1.594503 5.786589 4.980289 94 " " Y "B" 21 0.06000 0.06000 "TYR " " HA " "    " 1 0 0 FFFFFF  "H3043"  -1 0 1 ""  1 ""  <> 0 0 0 1195 1195 1 0 3045 0 1195 3043 <> 11.6 <> <> <> 4759 <> <> <> <>
  1196 41 1.185872 3.474066 3.900004 94 " " Y "B" 21 0.06000 0.06000 "TYR " " HB3" "    " 1 0 0 FFFFFF  "H3044"  -1 0 1 ""  1 ""  <> 0 0 0 1196 1196 1 0 3046 0 1196 3044 <> 10.2 <> <> <> 4760 <> <> <> <>
  1197 41 0.115125 2.984462 5.138399 94 " " Y "B" 21 0.06000 0.06000 "TYR " " HB2" "    " 1 0 0 FFFFFF  "H3045"  -1 0 1 ""  1 ""  <> 0 0 0 1197 1197 1 0 3047 0 1197 3045 <> 10.2 <> <> <> 4761 <> <> <> <>
  1198 41 1.241956 3.102562 7.565415 94 " " Y "B" 21 0.11500 0.11500 "TYR " " HD1" "    " 1 0 0 FFFFFF  "H3046"  -1 0 1 ""  1 ""  <> 0 0 0 1198 1198 1 0 3048 0 1198 3046 <> 10.18 <> <> <> 4762 <> <> <> <>
  1199 41 3.559198 2.995737 4.057507 94 " " Y "B" 21 0.11500 0.11500 "TYR " " HD2" "    " 1 0 0 FFFFFF  "H3047"  -1 0 1 ""  1 ""  <> 0 0 0 1199 1199 1 0 3049 0 1199 3047 <> 9.68 <> <> <> 4763 <> <> <> <>
  1200 41 3.138341 2.108296 8.935786 94 " " Y "B" 21 0.11500 0.11500 "TYR " " HE1" "    " 1 0 0 FFFFFF  "H3048"  -1 0 1 ""  1 ""  <> 0 0 0 1200 1200 1 0 3050 0 1200 3048 <> 12.62 <> <> <> 4764 <> <> <> <>
  1201 41 5.440572 1.971621 5.318327 94 " " Y "B" 21 0.11500 0.11500 "TYR " " HE2" "    " 1 0 0 FFFFFF  "H3049"  -1 0 1 ""  1 ""  <> 0 0 0 1201 1201 1 0 3051 0 1201 3049 <> 12.49 <> <> <> 4765 <> <> <> <>
  1202 42 5.231572 1.252719 8.756333 94 " " Y "B" 21 0.43500 0.43500 "TYR " " HH " "    " 1 0 0 FFFFFF  "H3050"  -1 0 1 ""  1 ""  <> 0 0 0 1202 1202 1 0 3052 0 1202 3050 <> 14.15 <> <> <> 4766 <> <> <> <>
  1203 25 0.600755 5.973315 2.715927 95 " " V "B" 38 -0.50000 -0.50000 "VAL " " N  " "    " 7 0 0 2E2EFF  "N1638"  2 1 9 ""  1 ""  <> 0 0 0 1203 1203 1 0 3053 1 1203 3051 1 10.44 1630 0 1638 1630 D000  "CCD mismatch"  <> <>
  1204 3 0.068830 6.214075 1.379398 95 " " V "B" 24 0.14000 0.14000 "VAL " " CA " "    " 6 0 0 808080  "C1639"  2 1 -70 ""  1 ""  FF2E2E  0 0 0 1204 1204 1 0 3054 1 1204 3052 1 9.98 1631 0 1639 1631 D000  "CCD mismatch"  <> <>
  1205 2 0.802598 5.280105 0.356601 95 " " V "B" 24 0.50000 0.50000 "VAL " " C  " "    " 6 0 0 808080  "C1640"  2 1 9 ""  1 ""  <> 0 0 0 1205 1205 1 0 3055 0 1205 3053 1 8.99 1632 0 1640 1632 D000  "CCD mismatch"  <> <>
  1206 15 2.027417 5.236780 0.494084 95 " " V "B" 70 -0.50000 -0.50000 "VAL " " O  " "    " 8 0 0 FF2E2E  "O1641"  2 1 9 ""  1 ""  <> 0 0 0 1206 1206 1 0 3056 0 1206 3054 1 9.3 1633 0 1641 1633 D000  "CCD mismatch"  <> <>
  1207 3 0.125520 7.772994 0.967311 95 " " V "B" 24 -0.06000 -0.06000 "VAL " " CB " "    " 6 0 0 808080  "C1642"  2 1 9 ""  1 ""  <> 0 0 0 1207 1207 1 0 3057 1 1207 3055 1 11.43 1634 0 1642 1634 D000  "CCD mismatch"  <> <>
  1208 3 1.567960 8.353469 1.019911 95 " " V "B" 24 -0.18000 -0.18000 "VAL " " CG1" "    " 6 0 0 808080  "C1643"  2 1 9 ""  1 ""  <> 0 0 0 1208 1208 1 0 3058 3 1208 3056 1 9.37 1635 0 1643 1635 D000  "CCD mismatch"  <> <>
  1209 3 -0.520751 8.155149 -0.322138 95 " " V "B" 24 -0.18000 -0.18000 "VAL " " CG2" "    " 6 0 0 808080  "C1644"  2 1 9 ""  1 ""  <> 0 0 0 1209 1209 1 0 3059 3 1209 3057 1 10.08 1636 0 1644 1636 D000  "CCD mismatch"  <> <>
  1210 43 1.574201 5.725839 2.822027 95 " " V "B" 21 0.30000 0.30000 "VAL " " H  " "    " 1 0 0 FFFFFF  "H3058"  -1 0 1 ""  1 ""  <> 0 0 0 1210 1210 1 0 3060 0 1210 3058 <> 10.44 <> <> <> 4767 <> <> <> <>
  1211 41 -1.002326 6.012315 1.375001 95 " " V "B" 21 0.06000 0.06000 "VAL " " HA " "    " 1 0 0 FFFFFF  "H3059"  -1 0 1 ""  1 ""  <> 0 0 0 1211 1211 1 0 3061 0 1211 3059 <> 9.98 <> <> <> 4768 <> <> <> <>
  1212 41 -0.510768 8.158381 1.763999 95 " " V "B" 21 0.06000 0.06000 "VAL " " HB " "    " 1 0 0 FFFFFF  "H3060"  -1 0 1 ""  1 ""  <> 0 0 0 1212 1212 1 0 3062 0 1212 3060 <> 11.43 <> <> <> 4769 <> <> <> <>
  1213 41 2.014081 8.015415 1.955215 95 " " V "B" 21 0.06000 0.06000 "VAL " "HG11" "    " 1 0 0 FFFFFF  "H3061"  -1 0 1 ""  1 ""  <> 0 0 0 1213 1213 1 0 3063 0 1213 3061 <> 9.37 <> <> <> 4770 <> <> <> <>
  1214 41 2.150800 7.953005 0.190437 95 " " V "B" 21 0.06000 0.06000 "VAL " "HG12" "    " 1 0 0 FFFFFF  "H3062"  -1 0 1 ""  1 ""  <> 0 0 0 1214 1214 1 0 3064 0 1214 3062 <> 9.37 <> <> <> 4771 <> <> <> <>
  1215 41 1.664388 9.437947 0.967853 95 " " V "B" 21 0.06000 0.06000 "VAL " "HG13" "    " 1 0 0 FFFFFF  "H3063"  -1 0 1 ""  1 ""  <> 0 0 0 1215 1215 1 0 3065 0 1215 3063 <> 9.37 <> <> <> 4772 <> <> <> <>
  1216 41 0.013173 7.601191 -1.094250 95 " " V "B" 21 0.06000 0.06000 "VAL " "HG21" "    " 1 0 0 FFFFFF  "H3064"  -1 0 1 ""  1 ""  <> 0 0 0 1216 1216 1 0 3066 0 1216 3064 <> 10.08 <> <> <> 4773 <> <> <> <>
  1217 41 -1.552294 7.803549 -0.302197 95 " " V "B" 21 0.06000 0.06000 "VAL " "HG22" "    " 1 0 0 FFFFFF  "H3065"  -1 0 1 ""  1 ""  <> 0 0 0 1217 1217 1 0 3067 0 1217 3065 <> 10.08 <> <> <> 4774 <> <> <> <>
  1218 41 -0.622500 9.207818 -0.586026 95 " " V "B" 21 0.06000 0.06000 "VAL " "HG23" "    " 1 0 0 FFFFFF  "H3066"  -1 0 1 ""  1 ""  <> 0 0 0 1218 1218 1 0 3068 0 1218 3066 <> 10.08 <> <> <> 4775 <> <> <> <>
  1219 25 -0.010287 4.658146 -0.432446 96 " " L "B" 38 -0.50000 -0.50000 "LEU " " N  " "    " 7 0 0 2E2EFF  "N1645"  2 1 9 ""  1 ""  <> 0 0 0 1219 1219 1 0 3069 1 1219 3067 1 9.05 1637 0 1645 1637 D000  "CCD mismatch"  <> <>
  1220 3 0.485986 4.159000 -1.784136 96 " " L "B" 24 0.14000 0.14000 "LEU " " CA " "    " 6 0 0 808080  "C1646"  2 1 -70 ""  1 ""  FF2E2E  0 0 0 1220 1220 1 0 3070 1 1220 3068 1 8.82 1638 0 1646 1638 D000  "CCD mismatch"  <> <>
  1221 2 0.104272 5.274748 -2.729924 96 " " L "B" 24 0.50000 0.50000 "LEU " " C  " "    " 6 0 0 808080  "C1647"  2 1 9 ""  1 ""  <> 0 0 0 1221 1221 1 0 3071 0 1221 3069 1 10.57 1639 0 1647 1639 D000  "CCD mismatch"  <> <>
  1222 15 -1.072077 5.472106 -3.015543 96 " " L "B" 70 -0.50000 -0.50000 "LEU " " O  " "    " 8 0 0 FF2E2E  "O1648"  2 1 9 ""  1 ""  <> 0 0 0 1222 1222 1 0 3072 0 1222 3070 1 11.6 1640 0 1648 1640 D000  "CCD mismatch"  <> <>
  1223 3 -0.175479 2.794813 -2.072062 96 " " L "B" 24 -0.12000 -0.12000 "LEU " " CB " "    " 6 0 0 808080  "C1649"  2 1 9 ""  1 ""  <> 0 0 0 1223 1223 1 0 3073 2 1223 3071 1 8.13 1641 0 1649 1641 D000  "CCD mismatch"  <> <>
  1224 3 0.250562 2.161941 -3.396262 96 " " L "B" 24 -0.06000 -0.06000 "LEU " " CG " "    " 6 0 0 808080  "C1650"  2 1 9 ""  1 ""  <> 0 0 0 1224 1224 1 0 3074 1 1224 3072 1 11.51 1642 0 1650 1642 D000  "CCD mismatch"  <> <>
  1225 3 1.684964 2.237343 -3.751198 96 " " L "B" 24 -0.18000 -0.18000 "LEU " " CD1" "    " 6 0 0 808080  "C1651"  2 1 9 ""  1 ""  <> 0 0 0 1225 1225 1 0 3075 3 1225 3073 1 11.95 1643 0 1651 1643 D000  "CCD mismatch"  <> <>
  1226 3 -0.168345 0.687677 -3.619378 96 " " L "B" 24 -0.18000 -0.18000 "LEU " " CD2" "    " 6 0 0 808080  "C1652"  2 1 9 ""  1 ""  <> 0 0 0 1226 1226 1 0 3076 3 1226 3074 1 16.82 1644 0 1652 1644 D000  "CCD mismatch"  <> <>
  1227 43 -0.978381 4.925173 -0.324772 96 " " L "B" 21 0.30000 0.30000 "LEU " " H  " "    " 1 0 0 FFFFFF  "H3075"  -1 0 1 ""  1 ""  <> 0 0 0 1227 1227 1 0 3077 0 1227 3075 <> 9.05 <> <> <> 4776 <> <> <> <>
  1228 41 1.570379 4.069040 -1.720084 96 " " L "B" 21 0.06000 0.06000 "LEU " " HA " "    " 1 0 0 FFFFFF  "H3076"  -1 0 1 ""  1 ""  <> 0 0 0 1228 1228 1 0 3078 0 1228 3076 <> 8.82 <> <> <> 4777 <> <> <> <>
  1229 41 -1.254046 2.948825 -2.039182 96 " " L "B" 21 0.06000 0.06000 "LEU " " HB3" "    " 1 0 0 FFFFFF  "H3077"  -1 0 1 ""  1 ""  <> 0 0 0 1229 1229 1 0 3079 0 1229 3077 <> 8.13 <> <> <> 4778 <> <> <> <>
  1230 41 0.071759 2.064113 -1.301965 96 " " L "B" 21 0.06000 0.06000 "LEU " " HB2" "    " 1 0 0 FFFFFF  "H3078"  -1 0 1 ""  1 ""  <> 0 0 0 1230 1230 1 0 3080 0 1230 3078 <> 8.13 <> <> <> 4779 <> <> <> <>
  1231 41 -0.261538 2.781765 -4.132246 96 " " L "B" 21 0.06000 0.06000 "LEU " " HG " "    " 1 0 0 FFFFFF  "H3079"  -1 0 1 ""  1 ""  <> 0 0 0 1231 1231 1 0 3081 0 1231 3079 <> 11.51 <> <> <> 4780 <> <> <> <>
  1232 41 1.822950 3.231030 -4.177400 96 " " L "B" 21 0.06000 0.06000 "LEU " "HD11" "    " 1 0 0 FFFFFF  "H3080"  -1 0 1 ""  1 ""  <> 0 0 0 1232 1232 1 0 3082 0 1232 3080 <> 11.95 <> <> <> 4781 <> <> <> <>
  1233 41 2.346925 2.191835 -2.886420 96 " " L "B" 21 0.06000 0.06000 "LEU " "HD12" "    " 1 0 0 FFFFFF  "H3081"  -1 0 1 ""  1 ""  <> 0 0 0 1233 1233 1 0 3083 0 1233 3081 <> 11.95 <> <> <> 4782 <> <> <> <>
  1234 41 1.953492 1.551542 -4.554734 96 " " L "B" 21 0.06000 0.06000 "LEU " "HD13" "    " 1 0 0 FFFFFF  "H3082"  -1 0 1 ""  1 ""  <> 0 0 0 1234 1234 1 0 3084 0 1234 3082 <> 11.95 <> <> <> 4783 <> <> <> <>
  1235 41 -0.765841 0.516187 -4.514749 96 " " L "B" 21 0.06000 0.06000 "LEU " "HD21" "    " 1 0 0 FFFFFF  "H3083"  -1 0 1 ""  1 ""  <> 0 0 0 1235 1235 1 0 3085 0 1235 3083 <> 16.82 <> <> <> 4784 <> <> <> <>
  1236 41 0.724851 0.063970 -3.655373 96 " " L "B" 21 0.06000 0.06000 "LEU " "HD22" "    " 1 0 0 FFFFFF  "H3084"  -1 0 1 ""  1 ""  <> 0 0 0 1236 1236 1 0 3086 0 1236 3084 <> 16.82 <> <> <> 4785 <> <> <> <>
  1237 41 -0.773814 0.327244 -2.787758 96 " " L "B" 21 0.06000 0.06000 "LEU " "HD23" "    " 1 0 0 FFFFFF  "H3085"  -1 0 1 ""  1 ""  <> 0 0 0 1237 1237 1 0 3087 0 1237 3085 <> 16.82 <> <> <> 4786 <> <> <> <>
  1238 25 1.101438 6.057865 -3.116914 97 " " K "B" 38 -0.50000 -0.50000 "LYS " " N  " "    " 7 0 0 2E2EFF  "N1653"  2 1 9 ""  1 ""  <> 0 0 0 1238 1238 1 0 3088 1 1238 3086 1 10.73 1645 0 1653 1645 D000  "CCD mismatch"  <> <>
  1239 3 1.005018 7.039758 -4.164317 97 " " K "B" 24 0.14000 0.14000 "LYS " " CA " "    " 6 0 0 808080  "C1654"  2 1 -70 ""  1 ""  FF2E2E  0 0 0 1239 1239 1 0 3089 1 1239 3087 1 12.13 1646 0 1654 1646 D000  "CCD mismatch"  <> <>
  1240 2 1.247976 6.383968 -5.543494 97 " " K "B" 24 0.50000 0.50000 "LYS " " C  " "    " 6 0 0 808080  "C1655"  2 1 9 ""  1 ""  <> 0 0 0 1240 1240 1 0 3090 0 1240 3088 1 14.59 1647 0 1655 1647 D000  "CCD mismatch"  <> <>
  1241 15 2.187310 5.625076 -5.651001 97 " " K "B" 70 -0.50000 -0.50000 "LYS " " O  " "    " 8 0 0 FF2E2E  "O1656"  2 1 9 ""  1 ""  <> 0 0 0 1241 1241 1 0 3091 0 1241 3089 1 13.36 1648 0 1656 1648 D000  "CCD mismatch"  <> <>
  1242 3 2.031564 8.162059 -3.832012 97 " " K "B" 24 -0.12000 -0.12000 "LYS " " CB " "    " 6 0 0 808080  "C1657"  2 1 9 ""  1 ""  <> 0 0 0 1242 1242 1 0 3092 2 1242 3090 1 19.5 1649 0 1657 1649 D000  "CCD mismatch"  <> <>
  1243 3 1.810834 9.470159 -4.597766 97 " " K "B" 24 -0.12000 -0.12000 "LYS " " CG " "    " 6 0 0 808080  "C1658"  2 1 9 ""  1 ""  <> 0 0 0 1243 1243 1 0 3093 2 1243 3091 1 26.03 1650 0 1658 1650 D000  "CCD mismatch"  <> <>
  1244 3 2.683927 10.644741 -4.158844 97 " " K "B" 24 -0.12000 -0.12000 "LYS " " CD " "    " 6 0 0 808080  "C1659"  2 1 9 ""  1 ""  <> 0 0 0 1244 1244 1 0 3094 2 1244 3092 1 32.51 1651 0 1659 1651 D000  "CCD mismatch"  <> <>
  1245 3 2.057245 12.028450 -4.525206 97 " " K "B" 24 0.19000 0.19000 "LYS " " CE " "    " 6 0 0 808080  "C1660"  2 1 9 ""  1 ""  <> 0 0 0 1245 1245 1 0 3095 2 1245 3093 1 37.3 1652 0 1660 1652 D000  "CCD mismatch"  <> <>
  1246 32 3.025998 13.101098 -4.304091 97 " " K "B" 38 -0.30000 -0.30000 "LYS " " NZ " "    " 7 1 0 2E2EFF  "N1661"  2 1 9 "%UT"  13 ""  <> 0 0 0 1246 1246 1 0 3096 3 1246 3094 1 35.43 1653 0 1661 1653 D000  "CCD mismatch"  <> <>
  1247 43 2.053396 5.725585 -3.058008 97 " " K "B" 21 0.30000 0.30000 "LYS " " H  " "    " 1 0 0 FFFFFF  "H3095"  -1 0 1 ""  1 ""  <> 0 0 0 1247 1247 1 0 3097 0 1247 3095 <> 10.73 <> <> <> 4787 <> <> <> <>
  1248 41 0.052320 7.567521 -4.120308 97 " " K "B" 21 0.06000 0.06000 "LYS " " HA " "    " 1 0 0 FFFFFF  "H3096"  -1 0 1 ""  1 ""  <> 0 0 0 1248 1248 1 0 3098 0 1248 3096 <> 12.13 <> <> <> 4788 <> <> <> <>
  1249 41 3.056249 7.834425 -4.007449 97 " " K "B" 21 0.06000 0.06000 "LYS " " HB3" "    " 1 0 0 FFFFFF  "H3097"  -1 0 1 ""  1 ""  <> 0 0 0 1249 1249 1 0 3099 0 1249 3097 <> 19.5 <> <> <> 4789 <> <> <> <>
  1250 41 1.871747 8.357601 -2.771671 97 " " K "B" 21 0.06000 0.06000 "LYS " " HB2" "    " 1 0 0 FFFFFF  "H3098"  -1 0 1 ""  1 ""  <> 0 0 0 1250 1250 1 0 3100 0 1250 3098 <> 19.5 <> <> <> 4790 <> <> <> <>
  1251 41 0.789323 9.808694 -4.424536 97 " " K "B" 21 0.06000 0.06000 "LYS " " HG3" "    " 1 0 0 FFFFFF  "H3099"  -1 0 1 ""  1 ""  <> 0 0 0 1251 1251 1 0 3101 0 1251 3099 <> 26.03 <> <> <> 4791 <> <> <> <>
  1252 41 1.730474 9.336966 -5.676609 97 " " K "B" 21 0.06000 0.06000 "LYS " " HG2" "    " 1 0 0 FFFFFF  "H3100"  -1 0 1 ""  1 ""  <> 0 0 0 1252 1252 1 0 3102 0 1252 3100 <> 26.03 <> <> <> 4792 <> <> <> <>
  1253 41 3.709932 10.530119 -4.508521 97 " " K "B" 21 0.06000 0.06000 "LYS " " HD3" "    " 1 0 0 FFFFFF  "H3101"  -1 0 1 ""  1 ""  <> 0 0 0 1253 1253 1 0 3103 0 1253 3101 <> 32.51 <> <> <> 4793 <> <> <> <>
  1254 41 2.873800 10.551675 -3.089552 97 " " K "B" 21 0.06000 0.06000 "LYS " " HD2" "    " 1 0 0 FFFFFF  "H3102"  -1 0 1 ""  1 ""  <> 0 0 0 1254 1254 1 0 3104 0 1254 3102 <> 32.51 <> <> <> 4794 <> <> <> <>
  1255 41 1.220762 12.284399 -3.874908 97 " " K "B" 21 0.06000 0.06000 "LYS " " HE3" "    " 1 0 0 FFFFFF  "H3103"  -1 0 1 ""  1 ""  <> 0 0 0 1255 1255 1 0 3105 0 1255 3103 <> 37.3 <> <> <> 4795 <> <> <> <>
  1256 41 1.676122 12.035031 -5.546383 97 " " K "B" 21 0.06000 0.06000 "LYS " " HE2" "    " 1 0 0 FFFFFF  "H3104"  -1 0 1 ""  1 ""  <> 0 0 0 1256 1256 1 0 3106 0 1256 3104 <> 37.3 <> <> <> 4796 <> <> <> <>
  1257 44 3.798711 12.943025 -4.934984 97 " " K "B" 21 0.33000 0.33000 "LYS " " HZ1" "    " 1 0 0 FFFFFF  "H3105"  -1 0 1 ""  1 ""  <> 0 0 0 1257 1257 1 0 3107 0 1257 3105 <> 35.43 <> <> <> 4797 <> <> <> <>
  1258 44 2.693807 14.046699 -4.428947 97 " " K "B" 21 0.33000 0.33000 "LYS " " HZ2" "    " 1 0 0 FFFFFF  "H3106"  -1 0 1 ""  1 ""  <> 0 0 0 1258 1258 1 0 3108 0 1258 3106 <> 35.43 <> <> <> 4798 <> <> <> <>
  1259 44 3.444814 12.963414 -3.395391 97 " " K "B" 21 0.33000 0.33000 "LYS " " HZ3" "    " 1 0 0 FFFFFF  "H3107"  -1 0 1 ""  1 ""  <> 0 0 0 1259 1259 1 0 3109 0 1259 3107 <> 35.43 <> <> <> 4799 <> <> <> <>
  1260 25 0.356649 6.734089 -6.468342 98 " " F "B" 38 -0.50000 -0.50000 "PHE " " N  " "    " 7 0 0 2E2EFF  "N1662"  2 1 9 ""  1 ""  <> 0 0 0 1260 1260 1 0 3110 1 1260 3108 1 17.59 1654 0 1662 1654 D000  "CCD mismatch"  <> <>
  1261 3 0.582853 6.464423 -7.859259 98 " " F "B" 24 0.14000 0.14000 "PHE " " CA " "    " 6 0 0 808080  "C1663"  2 1 -70 ""  1 ""  FF2E2E  0 0 0 1261 1261 1 0 3111 1 1261 3109 1 14.97 1655 0 1663 1655 D000  "CCD mismatch"  <> <>
  1262 2 0.789106 7.836829 -8.496000 98 " " F "B" 24 0.50000 0.50000 "PHE " " C  " "    " 6 0 0 808080  "C1664"  2 1 9 ""  1 ""  <> 0 0 0 1262 1262 1 0 3112 0 1262 3110 1 20.11 1656 0 1664 1656 D000  "CCD mismatch"  <> <>
  1263 15 -0.193698 8.563771 -8.666329 98 " " F "B" 70 -0.50000 -0.50000 "PHE " " O  " "    " 8 0 0 FF2E2E  "O1665"  2 1 9 ""  1 ""  <> 0 0 0 1263 1263 1 0 3113 0 1263 3111 1 22.34 1657 0 1665 1657 D000  "CCD mismatch"  <> <>
  1264 3 -0.740222 5.866856 -8.470486 98 " " F "B" 24 -0.00500 -0.00500 "PHE " " CB " "    " 6 0 0 808080  "C1666"  2 1 9 ""  1 ""  <> 0 0 0 1264 1264 1 0 3114 2 1264 3112 1 18.11 1658 0 1666 1658 D000  "CCD mismatch"  <> <>
  1265 2 -1.274829 4.502974 -8.032247 98 " " F "B" 24 -0.11500 -0.11500 "PHE " " CG " "    " 6 0 0 808080  "C1667"  2 1 9 ""  1 ""  <> 0 0 0 1265 1265 1 0 3115 0 1265 3113 1 21.68 1659 0 1667 1659 D000  "CCD mismatch"  <> <>
  1266 2 -1.515677 3.522430 -9.058331 98 " " F "B" 24 -0.11500 -0.11500 "PHE " " CD1" "    " 6 0 0 808080  "C1668"  2 1 9 ""  1 ""  <> 0 0 0 1266 1266 1 0 3116 1 1266 3114 1 18.82 1660 0 1668 1660 D000  "CCD mismatch"  <> <>
  1267 2 -1.635707 4.321815 -6.691023 98 " " F "B" 24 -0.11500 -0.11500 "PHE " " CD2" "    " 6 0 0 808080  "C1669"  2 1 9 ""  1 ""  <> 0 0 0 1267 1267 1 0 3117 1 1267 3115 1 21.37 1661 0 1669 1661 D000  "CCD mismatch"  <> <>
  1268 2 -1.870799 2.223525 -8.614955 98 " " F "B" 24 -0.11500 -0.11500 "PHE " " CE1" "    " 6 0 0 808080  "C1670"  2 1 9 ""  1 ""  <> 0 0 0 1268 1268 1 0 3118 1 1268 3116 1 20.53 1662 0 1670 1662 D000  "CCD mismatch"  <> <>
  1269 2 -1.968714 3.025098 -6.262819 98 " " F "B" 24 -0.11500 -0.11500 "PHE " " CE2" "    " 6 0 0 808080  "C1671"  2 1 9 ""  1 ""  <> 0 0 0 1269 1269 1 0 3119 1 1269 3117 1 19.62 1663 0 1671 1663 D000  "CCD mismatch"  <> <>
  1270 2 -2.085803 1.990679 -7.251299 98 " " F "B" 24 -0.11500 -0.11500 "PHE " " CZ " "    " 6 0 0 808080  "C1672"  2 1 9 ""  1 ""  <> 0 0 0 1270 1270 1 0 3120 1 1270 3118 1 20.23 1664 0 1672 1664 D000  "CCD mismatch"  <> <>
  1271 43 -0.391535 7.344723 -6.172633 98 " " F "B" 21 0.30000 0.30000 "PHE " " H  " "    " 1 0 0 FFFFFF  "H3119"  -1 0 1 ""  1 ""  <> 0 0 0 1271 1271 1 0 3121 0 1271 3119 <> 17.59 <> <> <> 4800 <> <> <> <>
  1272 41 1.495088 5.872156 -7.931013 98 " " F "B" 21 0.06000 0.06000 "PHE " " HA " "    " 1 0 0 FFFFFF  "H3120"  -1 0 1 ""  1 ""  <> 0 0 0 1272 1272 1 0 3122 0 1272 3120 <> 14.97 <> <> <> 4801 <> <> <> <>
  1273 41 -0.573233 5.851505 -9.547509 98 " " F "B" 21 0.06000 0.06000 "PHE " " HB3" "    " 1 0 0 FFFFFF  "H3121"  -1 0 1 ""  1 ""  <> 0 0 0 1273 1273 1 0 3123 0 1273 3121 <> 18.11 <> <> <> 4802 <> <> <> <>
  1274 41 -1.562438 6.570672 -8.341249 98 " " F "B" 21 0.06000 0.06000 "PHE " " HB2" "    " 1 0 0 FFFFFF  "H3122"  -1 0 1 ""  1 ""  <> 0 0 0 1274 1274 1 0 3124 0 1274 3122 <> 18.11 <> <> <> 4803 <> <> <> <>
  1275 41 -1.317969 3.706169 -10.104061 98 " " F "B" 21 0.11500 0.11500 "PHE " " HD1" "    " 1 0 0 FFFFFF  "H3123"  -1 0 1 ""  1 ""  <> 0 0 0 1275 1275 1 0 3125 0 1275 3123 <> 18.82 <> <> <> 4804 <> <> <> <>
  1276 41 -1.567473 5.136130 -5.984883 98 " " F "B" 21 0.11500 0.11500 "PHE " " HD2" "    " 1 0 0 FFFFFF  "H3124"  -1 0 1 ""  1 ""  <> 0 0 0 1276 1276 1 0 3126 0 1276 3124 <> 21.37 <> <> <> 4805 <> <> <> <>
  1277 41 -2.075591 1.480787 -9.371790 98 " " F "B" 21 0.11500 0.11500 "PHE " " HE1" "    " 1 0 0 FFFFFF  "H3125"  -1 0 1 ""  1 ""  <> 0 0 0 1277 1277 1 0 3127 0 1277 3125 <> 20.53 <> <> <> 4806 <> <> <> <>
  1278 41 -2.127497 2.880784 -5.204348 98 " " F "B" 21 0.11500 0.11500 "PHE " " HE2" "    " 1 0 0 FFFFFF  "H3126"  -1 0 1 ""  1 ""  <> 0 0 0 1278 1278 1 0 3128 0 1278 3126 <> 19.62 <> <> <> 4807 <> <> <> <>
  1279 41 -2.397971 1.066456 -6.787870 98 " " F "B" 21 0.11500 0.11500 "PHE " " HZ " "    " 1 0 0 FFFFFF  "H3127"  -1 0 1 ""  1 ""  <> 0 0 0 1279 1279 1 0 3129 0 1279 3127 <> 20.23 <> <> <> 4808 <> <> <> <>
  1280 25 2.016881 8.113005 -8.908299 99 " " K "B" 38 -0.50000 -0.50000 "LYS " " N  " "    " 7 0 0 2E2EFF  "N1673"  0 1 9 ""  1 ""  <> 0 0 0 1280 1280 1 0 3130 1 1280 3128 1 17.88 1665 0 1673 1665 D000  "CCD mismatch"  <> <>
  1281 3 2.413553 9.462870 -9.371458 99 " " K "B" 24 0.14000 0.14000 "LYS " " CA " "    " 6 0 0 808080  "C1674"  0 1 -70 ""  1 ""  FF2E2E  0 0 0 1281 1281 1 0 3131 1 1281 3129 1 22.62 1666 0 1674 1666 D000  "CCD mismatch"  <> <>
  1282 2 2.211843 9.621788 -10.907315 99 " " K "B" 24 0.50000 0.50000 "LYS " " C  " "    " 6 0 0 808080  "C1675"  0 1 9 ""  1 ""  <> 0 0 0 1282 1282 1 0 3132 0 1282 3130 1 27.51 1667 0 1675 1667 D000  "CCD mismatch"  <> <>
  1283 15 1.998464 10.769138 -11.394913 99 " " K "B" 70 -0.50000 -0.50000 "LYS " " O  " "    " 8 0 0 FF2E2E  "O1676"  0 1 9 ""  1 ""  <> 0 0 0 1283 1283 1 0 3133 0 1283 3131 1 29.97 1668 0 1676 1668 D000  "CCD mismatch"  <> <>
  1284 3 3.925489 9.660022 -8.969965 99 " " K "B" 24 -0.12000 -0.12000 "LYS " " CB " "    " 6 0 0 808080  "C1677"  0 1 9 ""  1 ""  <> 0 0 0 1284 1284 1 0 3134 2 1284 3132 1 24.14 1669 0 1677 1669 D000  "CCD mismatch"  <> <>
  1285 3 4.267629 9.648481 -7.464691 99 " " K "B" 24 -0.12000 -0.12000 "LYS " " CG " "    " 6 0 0 808080  "C1678"  0 1 9 ""  1 ""  <> 0 0 0 1285 1285 1 0 3135 2 1285 3133 1 25.59 1670 0 1678 1670 D000  "CCD mismatch"  <> <>
  1286 3 5.783986 9.805096 -7.211372 99 " " K "B" 24 -0.12000 -0.12000 "LYS " " CD " "    " 6 0 0 808080  "C1679"  0 1 9 ""  1 ""  <> 0 0 0 1286 1286 1 0 3136 2 1286 3134 1 28.04 1671 0 1679 1671 D000  "CCD mismatch"  <> <>
  1287 3 6.597875 8.530333 -7.417319 99 " " K "B" 24 0.19000 0.19000 "LYS " " CE " "    " 6 0 0 808080  "C1680"  0 1 9 ""  1 ""  <> 0 0 0 1287 1287 1 0 3137 2 1287 3135 1 25.48 1672 0 1680 1672 D000  "CCD mismatch"  <> <>
  1288 32 8.027387 8.814373 -7.379619 99 " " K "B" 38 -0.30000 -0.30000 "LYS " " NZ " "    " 7 1 0 2E2EFF  "N1681"  0 1 9 "%UT"  13 ""  <> 0 0 0 1288 1288 1 0 3138 3 1288 3136 1 21.44 1673 0 1681 1673 D000  "CCD mismatch"  <> <>
  1289 43 2.819730 7.528998 -8.722646 99 " " K "B" 21 0.30000 0.30000 "LYS " " H  " "    " 1 0 0 FFFFFF  "H3137"  -1 0 1 ""  1 ""  <> 0 0 0 1289 1289 1 0 3139 0 1289 3137 <> 17.88 <> <> <> 4809 <> <> <> <>
  1290 41 1.773896 10.196026 -8.880109 99 " " K "B" 21 0.06000 0.06000 "LYS " " HA " "    " 1 0 0 FFFFFF  "H3138"  -1 0 1 ""  1 ""  <> 0 0 0 1290 1290 1 0 3140 0 1290 3138 <> 22.62 <> <> <> 4810 <> <> <> <>
  1291 41 4.109781 10.689444 -9.277255 99 " " K "B" 21 0.06000 0.06000 "LYS " " HB3" "    " 1 0 0 FFFFFF  "H3139"  -1 0 1 ""  1 ""  <> 0 0 0 1291 1291 1 0 3141 0 1291 3139 <> 24.14 <> <> <> 4811 <> <> <> <>
  1292 41 4.588907 9.011443 -9.542086 99 " " K "B" 21 0.06000 0.06000 "LYS " " HB2" "    " 1 0 0 FFFFFF  "H3140"  -1 0 1 ""  1 ""  <> 0 0 0 1292 1292 1 0 3142 0 1292 3140 <> 24.14 <> <> <> 4812 <> <> <> <>
  1293 41 3.963945 8.785698 -6.871830 99 " " K "B" 21 0.06000 0.06000 "LYS " " HG3" "    " 1 0 0 FFFFFF  "H3141"  -1 0 1 ""  1 ""  <> 0 0 0 1293 1293 1 0 3143 0 1293 3141 <> 25.59 <> <> <> 4813 <> <> <> <>
  1294 41 3.637204 10.462643 -7.107192 99 " " K "B" 21 0.06000 0.06000 "LYS " " HG2" "    " 1 0 0 FFFFFF  "H3142"  -1 0 1 ""  1 ""  <> 0 0 0 1294 1294 1 0 3144 0 1294 3142 <> 25.59 <> <> <> 4814 <> <> <> <>
  1295 41 5.999124 9.938165 -6.151132 99 " " K "B" 21 0.06000 0.06000 "LYS " " HD3" "    " 1 0 0 FFFFFF  "H3143"  -1 0 1 ""  1 ""  <> 0 0 0 1295 1295 1 0 3145 0 1295 3143 <> 28.04 <> <> <> 4815 <> <> <> <>
  1296 41 6.197263 10.618200 -7.808168 99 " " K "B" 21 0.06000 0.06000 "LYS " " HD2" "    " 1 0 0 FFFFFF  "H3144"  -1 0 1 ""  1 ""  <> 0 0 0 1296 1296 1 0 3146 0 1296 3144 <> 28.04 <> <> <> 4816 <> <> <> <>
  1297 41 6.433881 8.048379 -8.381127 99 " " K "B" 21 0.06000 0.06000 "LYS " " HE3" "    " 1 0 0 FFFFFF  "H3145"  -1 0 1 ""  1 ""  <> 0 0 0 1297 1297 1 0 3147 0 1297 3145 <> 25.48 <> <> <> 4817 <> <> <> <>
  1298 41 6.327184 7.778586 -6.675897 99 " " K "B" 21 0.06000 0.06000 "LYS " " HE2" "    " 1 0 0 FFFFFF  "H3146"  -1 0 1 ""  1 ""  <> 0 0 0 1298 1298 1 0 3148 0 1298 3146 <> 25.48 <> <> <> 4818 <> <> <> <>
  1299 44 8.439084 7.893988 -7.438715 99 " " K "B" 21 0.33000 0.33000 "LYS " " HZ1" "    " 1 0 0 FFFFFF  "H3147"  -1 0 1 ""  1 ""  <> 0 0 0 1299 1299 1 0 3149 0 1299 3147 <> 21.44 <> <> <> 4819 <> <> <> <>
  1300 44 8.496530 9.307475 -8.125846 99 " " K "B" 21 0.33000 0.33000 "LYS " " HZ2" "    " 1 0 0 FFFFFF  "H3148"  -1 0 1 ""  1 ""  <> 0 0 0 1300 1300 1 0 3150 0 1300 3148 <> 21.44 <> <> <> 4820 <> <> <> <>
  1301 44 8.428560 9.212367 -6.542504 99 " " K "B" 21 0.33000 0.33000 "LYS " " HZ3" "    " 1 0 0 FFFFFF  "H3149"  -1 0 1 ""  1 ""  <> 0 0 0 1301 1301 1 0 3151 0 1301 3149 <> 21.44 <> <> <> 4821 <> <> <> <>
  1302 25 1.976449 8.499543 -11.621806 100 " " A "B" 38 -0.50000 -0.50000 "ALA " " N  " "    " 7 0 0 2E2EFF  "N1682"  0 1 9 ""  1 ""  <> 0 0 0 1302 1302 1 0 3152 1 1302 3150 1 26.32 1674 0 1682 1674 D000  "CCD mismatch"  <> <>
  1303 3 1.365472 8.410291 -12.889382 100 " " A "B" 24 0.14000 0.14000 "ALA " " CA " "    " 6 0 0 808080  "C1683"  0 1 -70 ""  1 ""  FF2E2E  0 0 0 1303 1303 1 0 3153 1 1303 3151 1 27.37 1675 0 1683 1675 D000  "CCD mismatch"  <> <>
  1304 2 -0.164813 8.348186 -12.865258 100 " " A "B" 24 0.50000 0.50000 "ALA " " C  " "    " 6 0 0 808080  "C1684"  0 1 9 ""  1 ""  <> 0 0 0 1304 1304 1 0 3154 0 1304 3152 1 28.92 1676 0 1684 1676 D000  "CCD mismatch"  <> <>
  1305 15 -0.764521 7.406811 -12.442285 100 " " A "B" 70 -0.50000 -0.50000 "ALA " " O  " "    " 8 0 0 FF2E2E  "O1685"  0 1 9 ""  1 ""  <> 0 0 0 1305 1305 1 0 3155 0 1305 3153 1 30.87 1677 0 1685 1677 D000  "CCD mismatch"  <> <>
  1306 3 1.985059 7.216132 -13.575544 100 " " A "B" 24 -0.18000 -0.18000 "ALA " " CB " "    " 6 0 0 808080  "C1686"  0 1 9 ""  1 ""  <> 0 0 0 1306 1306 1 0 3156 3 1306 3154 1 28.73 1678 0 1686 1678 D000  "CCD mismatch"  <> <>
  1307 43 2.100457 7.610104 -11.159614 100 " " A "B" 21 0.30000 0.30000 "ALA " " H  " "    " 1 0 0 FFFFFF  "H3155"  -1 0 1 ""  1 ""  <> 0 0 0 1307 1307 1 0 3157 0 1307 3155 <> 26.32 <> <> <> 4822 <> <> <> <>
  1308 41 1.693124 9.281890 -13.456005 100 " " A "B" 21 0.06000 0.06000 "ALA " " HA " "    " 1 0 0 FFFFFF  "H3156"  -1 0 1 ""  1 ""  <> 0 0 0 1308 1308 1 0 3158 0 1308 3156 <> 27.37 <> <> <> 4823 <> <> <> <>
  1309 41 1.386304 7.060667 -14.472995 100 " " A "B" 21 0.06000 0.06000 "ALA " " HB1" "    " 1 0 0 FFFFFF  "H3157"  -1 0 1 ""  1 ""  <> 0 0 0 1309 1309 1 0 3159 0 1309 3157 <> 28.73 <> <> <> 4824 <> <> <> <>
  1310 41 2.987581 7.427342 -13.947629 100 " " A "B" 21 0.06000 0.06000 "ALA " " HB2" "    " 1 0 0 FFFFFF  "H3158"  -1 0 1 ""  1 ""  <> 0 0 0 1310 1310 1 0 3160 0 1310 3158 <> 28.73 <> <> <> 4825 <> <> <> <>
  1311 41 1.829480 6.249417 -13.096631 100 " " A "B" 21 0.06000 0.06000 "ALA " " HB3" "    " 1 0 0 FFFFFF  "H3159"  -1 0 1 ""  1 ""  <> 0 0 0 1311 1311 1 0 3161 0 1311 3159 <> 28.73 <> <> <> 4826 <> <> <> <>
  1312 25 -0.716685 9.498347 -13.308391 101 " " G "B" 38 -0.50000 -0.50000 "GLY " " N  " "    " 7 0 0 2E2EFF  "N1687"  0 1 9 ""  1 ""  <> 0 0 0 1312 1312 1 0 3162 1 1312 3160 1 31.15 1679 0 1687 1679 D000  "CCD mismatch"  <> <>
  1313 3 -2.151301 9.630122 -13.252952 101 " " G "B" 24 0.08000 0.08000 "GLY " " CA " "    " 6 0 0 808080  "C1688"  0 1 -70 ""  1 ""  FF2E2E  0 0 0 1313 1313 1 0 3163 2 1313 3161 1 30.08 1680 0 1688 1680 D000  "CCD mismatch"  <> <>
  1314 2 -2.488528 10.413724 -11.959776 101 " " G "B" 24 0.50000 0.50000 "GLY " " C  " "    " 6 0 0 808080  "C1689"  0 1 9 ""  1 ""  <> 0 0 0 1314 1314 1 0 3164 0 1314 3162 1 29.61 1681 0 1689 1681 D000  "CCD mismatch"  <> <>
  1315 15 -3.628970 10.841625 -11.909080 101 " " G "B" 70 -0.50000 -0.50000 "GLY " " O  " "    " 8 0 0 FF2E2E  "O1690"  0 1 9 ""  1 ""  <> 0 0 0 1315 1315 1 0 3165 0 1315 3163 1 35.2 1682 0 1690 1682 D000  "CCD mismatch"  <> <>
  1316 43 -0.102111 10.254425 -13.574366 101 " " G "B" 21 0.30000 0.30000 "GLY " " H  " "    " 1 0 0 FFFFFF  "H3164"  -1 0 1 ""  1 ""  <> 0 0 0 1316 1316 1 0 3166 0 1316 3164 <> 31.15 <> <> <> 4827 <> <> <> <>
  1317 41 -2.693049 8.702361 -13.068915 101 " " G "B" 21 0.06000 0.06000 "GLY " " HA3" "    " 1 0 0 FFFFFF  "H3165"  -1 0 1 ""  1 ""  <> 0 0 0 1317 1317 1 0 3167 0 1317 3165 <> 30.08 <> <> <> 4828 <> <> <> <>
  1318 41 -2.461199 10.251254 -14.093345 101 " " G "B" 21 0.06000 0.06000 "GLY " " HA2" "    " 1 0 0 FFFFFF  "H3166"  -1 0 1 ""  1 ""  <> 0 0 0 1318 1318 1 0 3168 0 1318 3166 <> 30.08 <> <> <> 4829 <> <> <> <>
  1319 25 -1.488261 10.683330 -11.065198 102 " " S "B" 38 -0.50000 -0.50000 "SER " " N  " "    " 7 0 0 2E2EFF  "N1691"  0 1 9 ""  1 ""  <> 0 0 0 1319 1319 1 0 3169 1 1319 3167 1 24.99 1683 0 1691 1683 D000  "CCD mismatch"  <> <>
  1320 3 -1.520404 11.662921 -9.947717 102 " " S "B" 24 0.14000 0.14000 "SER " " CA " "    " 6 0 0 808080  "C1692"  0 1 -70 ""  1 ""  FF2E2E  0 0 0 1320 1320 1 0 3170 1 1320 3168 1 31.3 1684 0 1692 1684 D000  "CCD mismatch"  <> <>
  1321 2 -2.692897 11.374674 -8.942069 102 " " S "B" 24 0.50000 0.50000 "SER " " C  " "    " 6 0 0 808080  "C1693"  0 1 9 ""  1 ""  <> 0 0 0 1321 1321 1 0 3171 0 1321 3169 1 30.19 1685 0 1693 1685 D000  "CCD mismatch"  <> <>
  1322 15 -3.644313 12.196448 -8.855026 102 " " S "B" 70 -0.50000 -0.50000 "SER " " O  " "    " 8 0 0 FF2E2E  "O1694"  0 1 9 ""  1 ""  <> 0 0 0 1322 1322 1 0 3172 0 1322 3170 1 35.47 1686 0 1694 1686 D000  "CCD mismatch"  <> <>
  1323 3 -1.387004 13.108877 -10.466249 102 " " S "B" 24 0.14500 0.14500 "SER " " CB " "    " 6 0 0 808080  "C1695"  0 1 9 ""  1 ""  <> 0 0 0 1323 1323 1 0 3173 2 1323 3171 1 32.69 1687 0 1695 1687 D000  "CCD mismatch"  <> <>
  1324 16 -0.078887 13.204998 -11.161907 102 " " S "B" 70 -0.68300 -0.68300 "SER " " OG " "    " 8 0 0 FF2E2E  "O1696"  0 1 9 "%UT"  13 ""  <> 0 0 0 1324 1324 1 0 3174 1 1324 3172 1 37.64 1688 0 1696 1688 D000  "CCD mismatch"  <> <>
  1325 43 -0.538691 10.451552 -11.319559 102 " " S "B" 21 0.30000 0.30000 "SER " " H  " "    " 1 0 0 FFFFFF  "H3173"  -1 0 1 ""  1 ""  <> 0 0 0 1325 1325 1 0 3175 0 1325 3173 <> 24.99 <> <> <> 4830 <> <> <> <>
  1326 41 -0.611823 11.345147 -9.436247 102 " " S "B" 21 0.06000 0.06000 "SER " " HA " "    " 1 0 0 FFFFFF  "H3174"  -1 0 1 ""  1 ""  <> 0 0 0 1326 1326 1 0 3176 0 1326 3174 <> 31.3 <> <> <> 4831 <> <> <> <>
  1327 41 -1.389731 13.896529 -9.712792 102 " " S "B" 21 0.06000 0.06000 "SER " " HB3" "    " 1 0 0 FFFFFF  "H3175"  -1 0 1 ""  1 ""  <> 0 0 0 1327 1327 1 0 3177 0 1327 3175 <> 32.69 <> <> <> 4832 <> <> <> <>
  1328 41 -2.015685 13.547599 -11.241092 102 " " S "B" 21 0.06000 0.06000 "SER " " HB2" "    " 1 0 0 FFFFFF  "H3176"  -1 0 1 ""  1 ""  <> 0 0 0 1328 1328 1 0 3178 0 1328 3176 <> 32.69 <> <> <> 4833 <> <> <> <>
  1329 42 -0.181979 12.637624 -11.929408 102 " " S "B" 21 0.41800 0.41800 "SER " " HG " "    " 1 0 0 FFFFFF  "H3177"  -1 0 1 ""  1 ""  <> 0 0 0 1329 1329 1 0 3179 0 1329 3177 <> 37.64 <> <> <> 4834 <> <> <> <>
  1330 25 -2.570796 10.239961 -8.286105 103 " " K "B" 38 -0.50000 -0.50000 "LYS " " N  " "    " 7 0 0 2E2EFF  "N1697"  0 1 9 ""  1 ""  <> 0 0 0 1330 1330 1 0 3180 1 1330 3178 1 22.42 1689 0 1697 1689 D000  "CCD mismatch"  <> <>
  1331 3 -3.612776 9.699548 -7.375026 103 " " K "B" 24 0.14000 0.14000 "LYS " " CA " "    " 6 0 0 808080  "C1698"  0 1 -70 ""  1 ""  FF2E2E  0 0 0 1331 1331 1 0 3181 1 1331 3179 1 24.52 1690 0 1698 1690 D000  "CCD mismatch"  <> <>
  1332 2 -2.939185 8.812513 -6.269898 103 " " K "B" 24 0.50000 0.50000 "LYS " " C  " "    " 6 0 0 808080  "C1699"  0 1 9 ""  1 ""  <> 0 0 0 1332 1332 1 0 3182 0 1332 3180 1 25.61 1691 0 1699 1691 D000  "CCD mismatch"  <> <>
  1333 15 -1.848090 8.318399 -6.482086 103 " " K "B" 70 -0.50000 -0.50000 "LYS " " O  " "    " 8 0 0 FF2E2E  "O1700"  0 1 9 ""  1 ""  <> 0 0 0 1333 1333 1 0 3183 0 1333 3181 1 23.5 1692 0 1700 1692 D000  "CCD mismatch"  <> <>
  1334 3 -4.621951 8.944549 -8.306735 103 " " K "B" 24 -0.12000 -0.12000 "LYS " " CB " "    " 6 0 0 808080  "C1701"  0 1 9 ""  1 ""  <> 0 0 0 1334 1334 1 0 3184 2 1334 3182 1 28.24 1693 0 1701 1693 D000  "CCD mismatch"  <> <>
  1335 3 -4.403285 7.536206 -8.744840 103 " " K "B" 24 -0.12000 -0.12000 "LYS " " CG " "    " 6 0 0 808080  "C1702"  0 1 9 ""  1 ""  <> 0 0 0 1335 1335 1 0 3185 2 1335 3183 1 31.75 1694 0 1702 1694 D000  "CCD mismatch"  <> <>
  1336 3 -5.253035 7.122139 -9.995042 103 " " K "B" 24 -0.12000 -0.12000 "LYS " " CD " "    " 6 0 0 808080  "C1703"  0 1 9 ""  1 ""  <> 0 0 0 1336 1336 1 0 3186 2 1336 3184 1 36.84 1695 0 1703 1695 D000  "CCD mismatch"  <> <>
  1337 3 -6.776797 7.253831 -9.893506 103 " " K "B" 24 0.19000 0.19000 "LYS " " CE " "    " 6 0 0 808080  "C1704"  0 1 9 ""  1 ""  <> 0 0 0 1337 1337 1 0 3187 2 1337 3185 1 30.53 1696 0 1704 1696 D000  "CCD mismatch"  <> <>
  1338 32 -7.225707 6.266372 -8.969425 103 " " K "B" 38 -0.30000 -0.30000 "LYS " " NZ " "    " 7 1 0 2E2EFF  "N1705"  0 1 9 "%UT"  13 ""  <> 0 0 0 1338 1338 1 0 3188 3 1338 3186 1 31.33 1697 0 1705 1697 D000  "CCD mismatch"  <> <>
  1339 43 -1.721652 9.709199 -8.417840 103 " " K "B" 21 0.30000 0.30000 "LYS " " H  " "    " 1 0 0 FFFFFF  "H3187"  -1 0 1 ""  1 ""  <> 0 0 0 1339 1339 1 0 3189 0 1339 3187 <> 22.42 <> <> <> 4835 <> <> <> <>
  1340 41 -4.087382 10.449628 -6.742389 103 " " K "B" 21 0.06000 0.06000 "LYS " " HA " "    " 1 0 0 FFFFFF  "H3188"  -1 0 1 ""  1 ""  <> 0 0 0 1340 1340 1 0 3190 0 1340 3188 <> 24.52 <> <> <> 4836 <> <> <> <>
  1341 41 -4.722956 9.563046 -9.198563 103 " " K "B" 21 0.06000 0.06000 "LYS " " HB3" "    " 1 0 0 FFFFFF  "H3189"  -1 0 1 ""  1 ""  <> 0 0 0 1341 1341 1 0 3191 0 1341 3189 <> 28.24 <> <> <> 4837 <> <> <> <>
  1342 41 -5.592318 9.024514 -7.816747 103 " " K "B" 21 0.06000 0.06000 "LYS " " HB2" "    " 1 0 0 FFFFFF  "H3190"  -1 0 1 ""  1 ""  <> 0 0 0 1342 1342 1 0 3192 0 1342 3190 <> 28.24 <> <> <> 4838 <> <> <> <>
  1343 41 -4.263407 6.871087 -7.892694 103 " " K "B" 21 0.06000 0.06000 "LYS " " HG3" "    " 1 0 0 FFFFFF  "H3191"  -1 0 1 ""  1 ""  <> 0 0 0 1343 1343 1 0 3193 0 1343 3191 <> 31.75 <> <> <> 4839 <> <> <> <>
  1344 41 -3.415282 7.563236 -9.204431 103 " " K "B" 21 0.06000 0.06000 "LYS " " HG2" "    " 1 0 0 FFFFFF  "H3192"  -1 0 1 ""  1 ""  <> 0 0 0 1344 1344 1 0 3194 0 1344 3192 <> 31.75 <> <> <> 4840 <> <> <> <>
  1345 41 -5.056796 6.111705 -10.353670 103 " " K "B" 21 0.06000 0.06000 "LYS " " HD3" "    " 1 0 0 FFFFFF  "H3193"  -1 0 1 ""  1 ""  <> 0 0 0 1345 1345 1 0 3195 0 1345 3193 <> 36.84 <> <> <> 4841 <> <> <> <>
  1346 41 -4.846827 7.779839 -10.763497 103 " " K "B" 21 0.06000 0.06000 "LYS " " HD2" "    " 1 0 0 FFFFFF  "H3194"  -1 0 1 ""  1 ""  <> 0 0 0 1346 1346 1 0 3196 0 1346 3194 <> 36.84 <> <> <> 4842 <> <> <> <>
  1347 41 -7.359370 7.019682 -10.784508 103 " " K "B" 21 0.06000 0.06000 "LYS " " HE3" "    " 1 0 0 FFFFFF  "H3195"  -1 0 1 ""  1 ""  <> 0 0 0 1347 1347 1 0 3197 0 1347 3195 <> 30.53 <> <> <> 4843 <> <> <> <>
  1348 41 -7.174124 8.228310 -9.609566 103 " " K "B" 21 0.06000 0.06000 "LYS " " HE2" "    " 1 0 0 FFFFFF  "H3196"  -1 0 1 ""  1 ""  <> 0 0 0 1348 1348 1 0 3198 0 1348 3196 <> 30.53 <> <> <> 4844 <> <> <> <>
  1349 44 -7.148085 6.544091 -8.001465 103 " " K "B" 21 0.33000 0.33000 "LYS " " HZ1" "    " 1 0 0 FFFFFF  "H3197"  -1 0 1 ""  1 ""  <> 0 0 0 1349 1349 1 0 3199 0 1349 3197 <> 31.33 <> <> <> 4845 <> <> <> <>
  1350 44 -8.198794 6.016329 -9.072747 103 " " K "B" 21 0.33000 0.33000 "LYS " " HZ2" "    " 1 0 0 FFFFFF  "H3198"  -1 0 1 ""  1 ""  <> 0 0 0 1350 1350 1 0 3200 0 1350 3198 <> 31.33 <> <> <> 4846 <> <> <> <>
  1351 44 -6.738116 5.396339 -9.128800 103 " " K "B" 21 0.33000 0.33000 "LYS " " HZ3" "    " 1 0 0 FFFFFF  "H3199"  -1 0 1 ""  1 ""  <> 0 0 0 1351 1351 1 0 3201 0 1351 3199 <> 31.33 <> <> <> 4847 <> <> <> <>
  1352 25 -3.654673 8.769122 -5.131595 104 " " R "B" 38 -0.50000 -0.50000 "ARG " " N  " "    " 7 0 0 2E2EFF  "N1706"  2 1 9 ""  1 ""  <> 0 0 0 1352 1352 1 0 3202 1 1352 3200 1 19.44 1698 0 1706 1698 D000  "CCD mismatch"  <> <>
  1353 3 -3.137797 8.308538 -3.835032 104 " " R "B" 24 0.14000 0.14000 "ARG " " CA " "    " 6 0 0 808080  "C1707"  2 1 -70 ""  1 ""  FF2E2E  0 0 0 1353 1353 1 0 3203 1 1353 3201 1 18.39 1699 0 1707 1699 D000  "CCD mismatch"  <> <>
  1354 2 -4.237090 7.434949 -3.176824 104 " " R "B" 24 0.50000 0.50000 "ARG " " C  " "    " 6 0 0 808080  "C1708"  2 1 9 ""  1 ""  <> 0 0 0 1354 1354 1 0 3204 0 1354 3202 1 18.33 1700 0 1708 1700 D000  "CCD mismatch"  <> <>
  1355 15 -5.373522 7.877348 -3.027148 104 " " R "B" 70 -0.50000 -0.50000 "ARG " " O  " "    " 8 0 0 FF2E2E  "O1709"  2 1 9 ""  1 ""  <> 0 0 0 1355 1355 1 0 3205 0 1355 3203 1 19.38 1701 0 1709 1701 D000  "CCD mismatch"  <> <>
  1356 3 -3.019023 9.526473 -2.947694 104 " " R "B" 24 -0.12000 -0.12000 "ARG " " CB " "    " 6 0 0 808080  "C1710"  2 1 9 ""  1 ""  <> 0 0 0 1356 1356 1 0 3206 2 1356 3204 1 21.19 1702 0 1710 1702 D000  "CCD mismatch"  <> <>
  1357 3 -1.880252 10.403505 -3.349230 104 " " R "B" 24 -0.05000 -0.05000 "ARG " " CG " "    " 6 0 0 808080  "C1711"  2 1 9 ""  1 ""  <> 0 0 0 1357 1357 1 0 3207 2 1357 3205 1 26.18 1703 0 1711 1703 D000  "CCD mismatch"  <> <>
  1358 3 -1.765788 11.691549 -2.455360 104 " " R "B" 24 0.19000 0.19000 "ARG " " CD " "    " 6 0 0 808080  "C1712"  2 1 9 ""  1 ""  <> 0 0 0 1358 1358 1 0 3208 2 1358 3206 1 29.68 1704 0 1712 1704 D000  "CCD mismatch"  <> <>
  1359 25 -2.798953 12.669409 -2.629105 104 " " R "B" 38 -0.69997 -0.69997 "ARG " " NE " "    " 7 0 0 2E2EFF  "N1713"  2 1 9 ""  1 ""  <> 0 0 0 1359 1359 1 0 3209 1 1359 3207 1 28.45 1705 0 1713 1705 D000  "CCD mismatch"  <> <>
  1360 2 -3.057788 13.764065 -1.883133 104 " " R "B" 24 0.63990 0.63990 "ARG " " CZ " "    " 6 0 0 808080  "C1714"  2 1 9 ""  1 ""  <> 0 0 0 1360 1360 1 0 3210 0 1360 3208 1 28.75 1706 0 1714 1706 D000  "CCD mismatch"  <> <>
  1361 25 -2.495768 13.802218 -0.615940 104 " " R "B" 38 -0.79997 -0.79997 "ARG " " NH1" "    " 7 0 0 2E2EFF  "N1715"  2 1 9 ""  1 ""  <> 0 0 0 1361 1361 1 0 3211 2 1361 3209 1 33.56 1707 0 1715 1707 D000  "CCD mismatch"  <> <>
  1362 31 -3.872096 14.767560 -2.215260 104 " " R "B" 38 -0.79997 -0.79997 "ARG " " NH2" "    " 7 1 0 2E2EFF  "N1716"  2 1 9 ""  1 ""  <> 0 0 0 1362 1362 1 0 3212 2 1362 3210 1 37.09 1708 0 1716 1708 D000  "CCD mismatch"  <> <>
  1363 43 -4.538237 9.258106 -5.113990 104 " " R "B" 21 0.30000 0.30000 "ARG " " H  " "    " 1 0 0 FFFFFF  "H3211"  -1 0 1 ""  1 ""  <> 0 0 0 1363 1363 1 0 3213 0 1363 3211 <> 19.44 <> <> <> 4848 <> <> <> <>
  1364 41 -2.179679 7.800605 -3.945114 104 " " R "B" 21 0.06000 0.06000 "ARG " " HA " "    " 1 0 0 FFFFFF  "H3212"  -1 0 1 ""  1 ""  <> 0 0 0 1364 1364 1 0 3214 0 1364 3212 <> 18.39 <> <> <> 4849 <> <> <> <>
  1365 41 -3.058062 9.272983 -1.888298 104 " " R "B" 21 0.06000 0.06000 "ARG " " HB3" "    " 1 0 0 FFFFFF  "H3213"  -1 0 1 ""  1 ""  <> 0 0 0 1365 1365 1 0 3215 0 1365 3213 <> 21.19 <> <> <> 4850 <> <> <> <>
  1366 41 -3.956393 10.022262 -3.199946 104 " " R "B" 21 0.06000 0.06000 "ARG " " HB2" "    " 1 0 0 FFFFFF  "H3214"  -1 0 1 ""  1 ""  <> 0 0 0 1366 1366 1 0 3216 0 1366 3214 <> 21.19 <> <> <> 4851 <> <> <> <>
  1367 41 -1.881400 10.732882 -4.388273 104 " " R "B" 21 0.06000 0.06000 "ARG " " HG3" "    " 1 0 0 FFFFFF  "H3215"  -1 0 1 ""  1 ""  <> 0 0 0 1367 1367 1 0 3217 0 1367 3215 <> 26.18 <> <> <> 4852 <> <> <> <>
  1368 41 -0.978953 9.790779 -3.367329 104 " " R "B" 21 0.06000 0.06000 "ARG " " HG2" "    " 1 0 0 FFFFFF  "H3216"  -1 0 1 ""  1 ""  <> 0 0 0 1368 1368 1 0 3218 0 1368 3216 <> 26.18 <> <> <> 4853 <> <> <> <>
  1369 41 -0.894950 12.316007 -2.654845 104 " " R "B" 21 0.06000 0.06000 "ARG " " HD3" "    " 1 0 0 FFFFFF  "H3217"  -1 0 1 ""  1 ""  <> 0 0 0 1369 1369 1 0 3219 0 1369 3217 <> 29.68 <> <> <> 4854 <> <> <> <>
  1370 41 -1.728480 11.382622 -1.410720 104 " " R "B" 21 0.06000 0.06000 "ARG " " HD2" "    " 1 0 0 FFFFFF  "H3218"  -1 0 1 ""  1 ""  <> 0 0 0 1370 1370 1 0 3220 0 1370 3218 <> 29.68 <> <> <> 4855 <> <> <> <>
  1371 43 -3.278754 12.736707 -3.515310 104 " " R "B" 21 0.44000 0.44000 "ARG " " HE " "    " 1 0 0 FFFFFF  "H3219"  -1 0 1 ""  1 ""  <> 0 0 0 1371 1371 1 0 3221 0 1371 3219 <> 28.45 <> <> <> 4856 <> <> <> <>
  1372 43 -2.647883 14.517169 0.081060 104 " " R "B" 21 0.46000 0.46000 "ARG " "HH12" "    " 1 0 0 FFFFFF  "H3220"  -1 0 1 ""  1 ""  <> 0 0 0 1372 1372 1 0 3222 0 1372 3220 <> 33.56 <> <> <> 4857 <> <> <> <>
  1373 43 -1.790892 13.104057 -0.426687 104 " " R "B" 21 0.46000 0.46000 "ARG " "HH11" "    " 1 0 0 FFFFFF  "H3221"  -1 0 1 ""  1 ""  <> 0 0 0 1373 1373 1 0 3223 0 1373 3221 <> 33.56 <> <> <> 4858 <> <> <> <>
  1374 44 -3.967631 15.587874 -1.633832 104 " " R "B" 21 0.46000 0.46000 "ARG " "HH22" "    " 1 0 0 FFFFFF  "H3222"  -1 0 1 ""  1 ""  <> 0 0 0 1374 1374 1 0 3224 0 1374 3222 <> 37.09 <> <> <> 4859 <> <> <> <>
  1375 44 -4.318454 14.833992 -3.118836 104 " " R "B" 21 0.46000 0.46000 "ARG " "HH21" "    " 1 0 0 FFFFFF  "H3223"  -1 0 1 ""  1 ""  <> 0 0 0 1375 1375 1 0 3225 0 1375 3223 <> 37.09 <> <> <> 4860 <> <> <> <>
  1376 25 -3.802470 6.293163 -2.692825 105 " " L "B" 38 -0.50000 -0.50000 "LEU " " N  " "    " 7 0 0 2E2EFF  "N1717"  2 1 9 ""  1 ""  <> 0 0 0 1376 1376 1 0 3226 1 1376 3224 1 11.89 1709 0 1717 1709 D000  "CCD mismatch"  <> <>
  1377 3 -4.625262 5.262858 -1.993121 105 " " L "B" 24 0.14000 0.14000 "LEU " " CA " "    " 6 0 0 808080  "C1718"  2 1 -70 ""  1 ""  FF2E2E  0 0 0 1377 1377 1 0 3227 1 1377 3225 1 11.37 1710 0 1718 1710 D000  "CCD mismatch"  <> <>
  1378 2 -4.029818 5.200222 -0.532156 105 " " L "B" 24 0.50000 0.50000 "LEU " " C  " "    " 6 0 0 808080  "C1719"  2 1 9 ""  1 ""  <> 0 0 0 1378 1378 1 0 3228 0 1378 3226 1 12.78 1711 0 1719 1711 D000  "CCD mismatch"  <> <>
  1379 15 -2.829974 5.035902 -0.438706 105 " " L "B" 70 -0.50000 -0.50000 "LEU " " O  " "    " 8 0 0 FF2E2E  "O1720"  2 1 9 ""  1 ""  <> 0 0 0 1379 1379 1 0 3229 0 1379 3227 1 12.48 1712 0 1720 1712 D000  "CCD mismatch"  <> <>
  1380 3 -4.526538 3.870322 -2.702313 105 " " L "B" 24 -0.12000 -0.12000 "LEU " " CB " "    " 6 0 0 808080  "C1721"  2 1 9 ""  1 ""  <> 0 0 0 1380 1380 1 0 3230 2 1380 3228 1 11.96 1713 0 1721 1713 D000  "CCD mismatch"  <> <>
  1381 3 -5.345786 3.916469 -4.006801 105 " " L "B" 24 -0.06000 -0.06000 "LEU " " CG " "    " 6 0 0 808080  "C1722"  2 1 9 ""  1 ""  <> 0 0 0 1381 1381 1 0 3231 1 1381 3229 1 19.34 1714 0 1722 1714 D000  "CCD mismatch"  <> <>
  1382 3 -5.320693 2.553051 -4.718277 105 " " L "B" 24 -0.18000 -0.18000 "LEU " " CD1" "    " 6 0 0 808080  "C1723"  2 1 9 ""  1 ""  <> 0 0 0 1382 1382 1 0 3232 3 1382 3230 1 16.27 1715 0 1723 1715 D000  "CCD mismatch"  <> <>
  1383 3 -6.728724 4.539246 -3.935645 105 " " L "B" 24 -0.18000 -0.18000 "LEU " " CD2" "    " 6 0 0 808080  "C1724"  2 1 9 ""  1 ""  <> 0 0 0 1383 1383 1 0 3233 3 1383 3231 1 19.4 1716 0 1724 1716 D000  "CCD mismatch"  <> <>
  1384 43 -2.805354 6.136511 -2.656551 105 " " L "B" 21 0.30000 0.30000 "LEU " " H  " "    " 1 0 0 FFFFFF  "H3232"  -1 0 1 ""  1 ""  <> 0 0 0 1384 1384 1 0 3234 0 1384 3232 <> 11.89 <> <> <> 4861 <> <> <> <>
  1385 41 -5.674983 5.513085 -1.839577 105 " " L "B" 21 0.06000 0.06000 "LEU " " HA " "    " 1 0 0 FFFFFF  "H3233"  -1 0 1 ""  1 ""  <> 0 0 0 1385 1385 1 0 3235 0 1385 3233 <> 11.37 <> <> <> 4862 <> <> <> <>
  1386 41 -4.875773 3.056601 -2.066710 105 " " L "B" 21 0.06000 0.06000 "LEU " " HB3" "    " 1 0 0 FFFFFF  "H3234"  -1 0 1 ""  1 ""  <> 0 0 0 1386 1386 1 0 3236 0 1386 3234 <> 11.96 <> <> <> 4863 <> <> <> <>
  1387 41 -3.456416 3.782126 -2.889843 105 " " L "B" 21 0.06000 0.06000 "LEU " " HB2" "    " 1 0 0 FFFFFF  "H3235"  -1 0 1 ""  1 ""  <> 0 0 0 1387 1387 1 0 3237 0 1387 3235 <> 11.96 <> <> <> 4864 <> <> <> <>
  1388 41 -4.879718 4.608249 -4.708456 105 " " L "B" 21 0.06000 0.06000 "LEU " " HG " "    " 1 0 0 FFFFFF  "H3236"  -1 0 1 ""  1 ""  <> 0 0 0 1388 1388 1 0 3238 0 1388 3236 <> 19.34 <> <> <> 4865 <> <> <> <>
  1389 41 -5.056277 2.669044 -5.769339 105 " " L "B" 21 0.06000 0.06000 "LEU " "HD11" "    " 1 0 0 FFFFFF  "H3237"  -1 0 1 ""  1 ""  <> 0 0 0 1389 1389 1 0 3239 0 1389 3237 <> 16.27 <> <> <> 4866 <> <> <> <>
  1390 41 -4.713103 1.801033 -4.214884 105 " " L "B" 21 0.06000 0.06000 "LEU " "HD12" "    " 1 0 0 FFFFFF  "H3238"  -1 0 1 ""  1 ""  <> 0 0 0 1390 1390 1 0 3240 0 1390 3238 <> 16.27 <> <> <> 4867 <> <> <> <>
  1391 41 -6.278125 2.035929 -4.781619 105 " " L "B" 21 0.06000 0.06000 "LEU " "HD13" "    " 1 0 0 FFFFFF  "H3239"  -1 0 1 ""  1 ""  <> 0 0 0 1391 1391 1 0 3241 0 1391 3239 <> 16.27 <> <> <> 4868 <> <> <> <>
  1392 41 -6.783347 5.620213 -4.064584 105 " " L "B" 21 0.06000 0.06000 "LEU " "HD21" "    " 1 0 0 FFFFFF  "H3240"  -1 0 1 ""  1 ""  <> 0 0 0 1392 1392 1 0 3242 0 1392 3240 <> 19.4 <> <> <> 4869 <> <> <> <>
  1393 41 -7.376826 4.019159 -4.641033 105 " " L "B" 21 0.06000 0.06000 "LEU " "HD22" "    " 1 0 0 FFFFFF  "H3241"  -1 0 1 ""  1 ""  <> 0 0 0 1393 1393 1 0 3243 0 1393 3241 <> 19.4 <> <> <> 4870 <> <> <> <>
  1394 41 -7.210807 4.306083 -2.986260 105 " " L "B" 21 0.06000 0.06000 "LEU " "HD23" "    " 1 0 0 FFFFFF  "H3242"  -1 0 1 ""  1 ""  <> 0 0 0 1394 1394 1 0 3244 0 1394 3242 <> 19.4 <> <> <> 4871 <> <> <> <>
  1395 25 -4.721163 5.705544 0.490081 106 " " F "B" 38 -0.50000 -0.50000 "PHE " " N  " "    " 7 0 0 2E2EFF  "N1725"  2 1 9 ""  1 ""  <> 0 0 0 1395 1395 1 0 3245 1 1395 3243 1 9.04 1717 0 1725 1717 D000  "CCD mismatch"  <> <>
  1396 3 -4.376326 5.815182 1.933192 106 " " F "B" 24 0.14000 0.14000 "PHE " " CA " "    " 6 0 0 808080  "C1726"  2 1 -70 ""  1 ""  FF2E2E  0 0 0 1396 1396 1 0 3246 1 1396 3244 1 10.84 1718 0 1726 1718 D000  "CCD mismatch"  <> <>
  1397 2 -4.682025 4.537543 2.780548 106 " " F "B" 24 0.50000 0.50000 "PHE " " C  " "    " 6 0 0 808080  "C1727"  2 1 9 ""  1 ""  <> 0 0 0 1397 1397 1 0 3247 0 1397 3245 1 9.79 1719 0 1727 1719 D000  "CCD mismatch"  <> <>
  1398 15 -5.691928 3.842528 2.496826 106 " " F "B" 70 -0.50000 -0.50000 "PHE " " O  " "    " 8 0 0 FF2E2E  "O1728"  2 1 9 ""  1 ""  <> 0 0 0 1398 1398 1 0 3248 0 1398 3246 1 11.94 1720 0 1728 1720 D000  "CCD mismatch"  <> <>
  1399 3 -5.083453 7.059179 2.478583 106 " " F "B" 24 -0.00500 -0.00500 "PHE " " CB " "    " 6 0 0 808080  "C1729"  2 1 9 ""  1 ""  <> 0 0 0 1399 1399 1 0 3249 2 1399 3247 1 10.23 1721 0 1729 1721 D000  "CCD mismatch"  <> <>
  1400 2 -4.755717 8.358399 1.780487 106 " " F "B" 24 -0.11500 -0.11500 "PHE " " CG " "    " 6 0 0 808080  "C1730"  2 1 9 ""  1 ""  <> 0 0 0 1400 1400 1 0 3250 0 1400 3248 1 14.64 1722 0 1730 1722 D000  "CCD mismatch"  <> <>
  1401 2 -3.736483 9.104729 2.301185 106 " " F "B" 24 -0.11500 -0.11500 "PHE " " CD1" "    " 6 0 0 808080  "C1731"  2 1 9 ""  1 ""  <> 0 0 0 1401 1401 1 0 3251 1 1401 3249 1 12.2 1723 0 1731 1723 D000  "CCD mismatch"  <> <>
  1402 2 -5.377562 8.722412 0.599420 106 " " F "B" 24 -0.11500 -0.11500 "PHE " " CD2" "    " 6 0 0 808080  "C1732"  2 1 9 ""  1 ""  <> 0 0 0 1402 1402 1 0 3252 1 1402 3250 1 13.58 1724 0 1732 1724 D000  "CCD mismatch"  <> <>
  1403 2 -3.346217 10.281261 1.689427 106 " " F "B" 24 -0.11500 -0.11500 "PHE " " CE1" "    " 6 0 0 808080  "C1733"  2 1 9 ""  1 ""  <> 0 0 0 1403 1403 1 0 3253 1 1403 3251 1 14.62 1725 0 1733 1725 D000  "CCD mismatch"  <> <>
  1404 2 -5.044039 9.927248 -0.012010 106 " " F "B" 24 -0.11500 -0.11500 "PHE " " CE2" "    " 6 0 0 808080  "C1734"  2 1 9 ""  1 ""  <> 0 0 0 1404 1404 1 0 3254 1 1404 3252 1 16.59 1726 0 1734 1726 D000  "CCD mismatch"  <> <>
  1405 2 -3.905032 10.591510 0.468479 106 " " F "B" 24 -0.11500 -0.11500 "PHE " " CZ " "    " 6 0 0 808080  "C1735"  2 1 9 ""  1 ""  <> 0 0 0 1405 1405 1 0 3255 1 1405 3253 1 14.21 1727 0 1735 1727 D000  "CCD mismatch"  <> <>
  1406 43 -5.690028 5.858099 0.248986 106 " " F "B" 21 0.30000 0.30000 "PHE " " H  " "    " 1 0 0 FFFFFF  "H3254"  -1 0 1 ""  1 ""  <> 0 0 0 1406 1406 1 0 3256 0 1406 3254 <> 9.04 <> <> <> 4872 <> <> <> <>
  1407 41 -3.319251 6.058940 2.039374 106 " " F "B" 21 0.06000 0.06000 "PHE " " HA " "    " 1 0 0 FFFFFF  "H3255"  -1 0 1 ""  1 ""  <> 0 0 0 1407 1407 1 0 3257 0 1407 3255 <> 10.84 <> <> <> 4873 <> <> <> <>
  1408 41 -4.865992 7.303985 3.518238 106 " " F "B" 21 0.06000 0.06000 "PHE " " HB3" "    " 1 0 0 FFFFFF  "H3256"  -1 0 1 ""  1 ""  <> 0 0 0 1408 1408 1 0 3258 0 1408 3256 <> 10.23 <> <> <> 4874 <> <> <> <>
  1409 41 -6.165744 6.980385 2.375922 106 " " F "B" 21 0.06000 0.06000 "PHE " " HB2" "    " 1 0 0 FFFFFF  "H3257"  -1 0 1 ""  1 ""  <> 0 0 0 1409 1409 1 0 3259 0 1409 3257 <> 10.23 <> <> <> 4875 <> <> <> <>
  1410 41 -3.364176 8.762856 3.255600 106 " " F "B" 21 0.11500 0.11500 "PHE " " HD1" "    " 1 0 0 FFFFFF  "H3258"  -1 0 1 ""  1 ""  <> 0 0 0 1410 1410 1 0 3260 0 1410 3258 <> 12.2 <> <> <> 4876 <> <> <> <>
  1411 41 -6.194182 8.187856 0.137056 106 " " F "B" 21 0.11500 0.11500 "PHE " " HD2" "    " 1 0 0 FFFFFF  "H3259"  -1 0 1 ""  1 ""  <> 0 0 0 1411 1411 1 0 3261 0 1411 3259 <> 13.58 <> <> <> 4877 <> <> <> <>
  1412 41 -2.582514 10.897349 2.140645 106 " " F "B" 21 0.11500 0.11500 "PHE " " HE1" "    " 1 0 0 FFFFFF  "H3260"  -1 0 1 ""  1 ""  <> 0 0 0 1412 1412 1 0 3262 0 1412 3260 <> 14.62 <> <> <> 4878 <> <> <> <>
  1413 41 -5.488330 10.213737 -0.953779 106 " " F "B" 21 0.11500 0.11500 "PHE " " HE2" "    " 1 0 0 FFFFFF  "H3261"  -1 0 1 ""  1 ""  <> 0 0 0 1413 1413 1 0 3263 0 1413 3261 <> 16.59 <> <> <> 4879 <> <> <> <>
  1414 41 -3.701899 11.493754 -0.089277 106 " " F "B" 21 0.11500 0.11500 "PHE " " HZ " "    " 1 0 0 FFFFFF  "H3262"  -1 0 1 ""  1 ""  <> 0 0 0 1414 1414 1 0 3264 0 1414 3262 <> 14.21 <> <> <> 4880 <> <> <> <>
  1415 25 -3.838931 4.272290 3.790979 107 " " F "B" 38 -0.50000 -0.50000 "PHE " " N  " "    " 7 0 0 2E2EFF  "N1736"  2 1 9 ""  1 ""  <> 0 0 0 1415 1415 1 0 3265 1 1415 3263 1 10.12 1728 0 1736 1728 D000  "CCD mismatch"  <> <>
  1416 3 -3.862952 3.060458 4.554836 107 " " F "B" 24 0.14000 0.14000 "PHE " " CA " "    " 6 0 0 808080  "C1737"  2 1 -70 ""  1 ""  FF2E2E  0 0 0 1416 1416 1 0 3266 1 1416 3264 1 10.9 1729 0 1737 1729 D000  "CCD mismatch"  <> <>
  1417 2 -3.583583 3.356737 6.044231 107 " " F "B" 24 0.50000 0.50000 "PHE " " C  " "    " 6 0 0 808080  "C1738"  2 1 9 ""  1 ""  <> 0 0 0 1417 1417 1 0 3267 0 1417 3265 1 12.08 1730 0 1738 1730 D000  "CCD mismatch"  <> <>
  1418 15 -2.938143 4.313852 6.337017 107 " " F "B" 70 -0.50000 -0.50000 "PHE " " O  " "    " 8 0 0 FF2E2E  "O1739"  2 1 9 ""  1 ""  <> 0 0 0 1418 1418 1 0 3268 0 1418 3266 1 12.2 1731 0 1739 1731 D000  "CCD mismatch"  <> <>
  1419 3 -2.889281 1.934141 4.116871 107 " " F "B" 24 -0.00500 -0.00500 "PHE " " CB " "    " 6 0 0 808080  "C1740"  2 1 9 ""  1 ""  <> 0 0 0 1419 1419 1 0 3269 2 1419 3267 1 11.32 1732 0 1740 1732 D000  "CCD mismatch"  <> <>
  1420 2 -2.878314 1.276379 2.776692 107 " " F "B" 24 -0.11500 -0.11500 "PHE " " CG " "    " 6 0 0 808080  "C1741"  2 1 9 ""  1 ""  <> 0 0 0 1420 1420 1 0 3270 0 1420 3268 1 10.33 1733 0 1741 1733 D000  "CCD mismatch"  <> <>
  1421 2 -3.727046 0.150544 2.505412 107 " " F "B" 24 -0.11500 -0.11500 "PHE " " CD1" "    " 6 0 0 808080  "C1742"  2 1 9 ""  1 ""  <> 0 0 0 1421 1421 1 0 3271 1 1421 3269 1 10.25 1734 0 1742 1734 D000  "CCD mismatch"  <> <>
  1422 2 -2.315791 2.008614 1.704284 107 " " F "B" 24 -0.11500 -0.11500 "PHE " " CD2" "    " 6 0 0 808080  "C1743"  2 1 9 ""  1 ""  <> 0 0 0 1422 1422 1 0 3272 1 1422 3270 1 10.01 1735 0 1743 1735 D000  "CCD mismatch"  <> <>
  1423 2 -4.012542 -0.205864 1.162955 107 " " F "B" 24 -0.11500 -0.11500 "PHE " " CE1" "    " 6 0 0 808080  "C1744"  2 1 9 ""  1 ""  <> 0 0 0 1423 1423 1 0 3273 1 1423 3271 1 12.02 1736 0 1744 1736 D000  "CCD mismatch"  <> <>
  1424 2 -2.489318 1.578161 0.415570 107 " " F "B" 24 -0.11500 -0.11500 "PHE " " CE2" "    " 6 0 0 808080  "C1745"  2 1 9 ""  1 ""  <> 0 0 0 1424 1424 1 0 3274 1 1424 3272 1 12.92 1737 0 1745 1737 D000  "CCD mismatch"  <> <>
  1425 2 -3.356387 0.514029 0.123971 107 " " F "B" 24 -0.11500 -0.11500 "PHE " " CZ " "    " 6 0 0 808080  "C1746"  2 1 9 ""  1 ""  <> 0 0 0 1425 1425 1 0 3275 1 1425 3273 1 9.86 1738 0 1746 1738 D000  "CCD mismatch"  <> <>
  1426 43 -3.071379 4.901257 3.979047 107 " " F "B" 21 0.30000 0.30000 "PHE " " H  " "    " 1 0 0 FFFFFF  "H3274"  -1 0 1 ""  1 ""  <> 0 0 0 1426 1426 1 0 3276 0 1426 3274 <> 10.12 <> <> <> 4881 <> <> <> <>
  1427 41 -4.859233 2.644526 4.404736 107 " " F "B" 21 0.06000 0.06000 "PHE " " HA " "    " 1 0 0 FFFFFF  "H3275"  -1 0 1 ""  1 ""  <> 0 0 0 1427 1427 1 0 3277 0 1427 3275 <> 10.9 <> <> <> 4882 <> <> <> <>
  1428 41 -2.920588 1.116368 4.836848 107 " " F "B" 21 0.06000 0.06000 "PHE " " HB3" "    " 1 0 0 FFFFFF  "H3276"  -1 0 1 ""  1 ""  <> 0 0 0 1428 1428 1 0 3278 0 1428 3276 <> 11.32 <> <> <> 4883 <> <> <> <>
  1429 41 -1.934657 2.404668 4.352249 107 " " F "B" 21 0.06000 0.06000 "PHE " " HB2" "    " 1 0 0 FFFFFF  "H3277"  -1 0 1 ""  1 ""  <> 0 0 0 1429 1429 1 0 3279 0 1429 3277 <> 11.32 <> <> <> 4884 <> <> <> <>
  1430 41 -4.390444 -0.125231 3.311794 107 " " F "B" 21 0.11500 0.11500 "PHE " " HD1" "    " 1 0 0 FFFFFF  "H3278"  -1 0 1 ""  1 ""  <> 0 0 0 1430 1430 1 0 3280 0 1430 3278 <> 10.25 <> <> <> 4885 <> <> <> <>
  1431 41 -1.820422 2.963874 1.796427 107 " " F "B" 21 0.11500 0.11500 "PHE " " HD2" "    " 1 0 0 FFFFFF  "H3279"  -1 0 1 ""  1 ""  <> 0 0 0 1431 1431 1 0 3281 0 1431 3279 <> 10.01 <> <> <> 4886 <> <> <> <>
  1432 41 -4.612105 -1.078808 0.951085 107 " " F "B" 21 0.11500 0.11500 "PHE " " HE1" "    " 1 0 0 FFFFFF  "H3280"  -1 0 1 ""  1 ""  <> 0 0 0 1432 1432 1 0 3282 0 1432 3280 <> 12.02 <> <> <> 4887 <> <> <> <>
  1433 41 -2.174739 2.166769 -0.433535 107 " " F "B" 21 0.11500 0.11500 "PHE " " HE2" "    " 1 0 0 FFFFFF  "H3281"  -1 0 1 ""  1 ""  <> 0 0 0 1433 1433 1 0 3283 0 1433 3281 <> 12.92 <> <> <> 4888 <> <> <> <>
  1434 41 -3.605292 0.299662 -0.904859 107 " " F "B" 21 0.11500 0.11500 "PHE " " HZ " "    " 1 0 0 FFFFFF  "H3282"  -1 0 1 ""  1 ""  <> 0 0 0 1434 1434 1 0 3284 0 1434 3282 <> 9.86 <> <> <> 4889 <> <> <> <>
  1435 25 -4.077006 2.474208 6.912578 108 " " W "B" 38 -0.50000 -0.50000 "TRP " " N  " "    " 7 0 0 2E2EFF  "N1747"  2 1 9 ""  1 ""  <> 0 0 0 1435 1435 1 0 3285 1 1435 3283 1 10.68 1739 0 1747 1739 D000  "CCD mismatch"  <> <>
  1436 3 -3.491118 2.415092 8.282388 108 " " W "B" 24 0.14000 0.14000 "TRP " " CA " "    " 6 0 0 808080  "C1748"  2 1 -70 ""  1 ""  FF2E2E  0 0 0 1436 1436 1 0 3286 1 1436 3284 1 9.37 1740 0 1748 1740 D000  "CCD mismatch"  <> <>
  1437 2 -3.011668 0.970854 8.397319 108 " " W "B" 24 0.50000 0.50000 "TRP " " C  " "    " 6 0 0 808080  "C1749"  2 1 9 ""  1 ""  <> 0 0 0 1437 1437 1 0 3287 0 1437 3285 1 11.42 1741 0 1749 1741 D000  "CCD mismatch"  <> <>
  1438 15 -3.754626 0.010353 7.995166 108 " " W "B" 70 -0.50000 -0.50000 "TRP " " O  " "    " 8 0 0 FF2E2E  "O1750"  2 1 9 ""  1 ""  <> 0 0 0 1438 1438 1 0 3288 0 1438 3286 1 12.03 1742 0 1750 1742 D000  "CCD mismatch"  <> <>
  1439 3 -4.579818 2.618584 9.329085 108 " " W "B" 24 -0.12000 -0.12000 "TRP " " CB " "    " 6 0 0 808080  "C1751"  2 1 9 ""  1 ""  <> 0 0 0 1439 1439 1 0 3289 2 1439 3287 1 12.08 1743 0 1751 1743 D000  "CCD mismatch"  <> <>
  1440 2 -5.755198 1.646196 9.371389 108 " " W "B" 24 0.07500 0.07500 "TRP " " CG " "    " 6 0 0 808080  "C1752"  2 1 9 ""  1 ""  <> 0 0 0 1440 1440 1 0 3290 0 1440 3288 1 12.67 1744 0 1752 1744 D000  "CCD mismatch"  <> <>
  1441 2 -6.757281 1.536964 8.463304 108 " " W "B" 24 -0.11500 -0.11500 "TRP " " CD1" "    " 6 0 0 808080  "C1753"  2 1 9 ""  1 ""  <> 0 0 0 1441 1441 1 0 3291 1 1441 3289 1 11 1745 0 1753 1745 D000  "CCD mismatch"  <> <>
  1442 2 -6.071200 0.788980 10.485396 108 " " W "B" 24 -0.05500 -0.05500 "TRP " " CD2" "    " 6 0 0 808080  "C1754"  2 1 9 ""  1 ""  <> 0 0 0 1442 1442 1 0 3292 0 1442 3290 1 11.55 1746 0 1754 1746 D000  "CCD mismatch"  <> <>
  1443 2 -7.412646 0.363302 10.309455 108 " " W "B" 24 0.13000 0.13000 "TRP " " CE2" "    " 6 0 0 808080  "C1755"  2 1 9 ""  1 ""  <> 0 0 0 1443 1443 1 0 3293 0 1443 3291 1 11.46 1747 0 1755 1747 D000  "CCD mismatch"  <> <>
  1444 2 -5.509295 0.443537 11.749631 108 " " W "B" 24 -0.11500 -0.11500 "TRP " " CE3" "    " 6 0 0 808080  "C1756"  2 1 9 ""  1 ""  <> 0 0 0 1444 1444 1 0 3294 1 1444 3292 1 14.89 1748 0 1756 1748 D000  "CCD mismatch"  <> <>
  1445 25 -7.739032 0.832386 9.077397 108 " " W "B" 38 -0.57000 -0.57000 "TRP " " NE1" "    " 7 0 0 2E2EFF  "N1757"  2 1 9 ""  1 ""  <> 0 0 0 1445 1445 1 0 3295 1 1445 3293 1 10.93 1749 0 1757 1749 D000  "CCD mismatch"  <> <>
  1446 2 -8.100924 -0.335763 11.336995 108 " " W "B" 24 -0.11500 -0.11500 "TRP " " CZ2" "    " 6 0 0 808080  "C1758"  2 1 9 ""  1 ""  <> 0 0 0 1446 1446 1 0 3296 1 1446 3294 1 13.08 1750 0 1758 1750 D000  "CCD mismatch"  <> <>
  1447 2 -6.151808 -0.373954 12.712278 108 " " W "B" 24 -0.11500 -0.11500 "TRP " " CZ3" "    " 6 0 0 808080  "C1759"  2 1 9 ""  1 ""  <> 0 0 0 1447 1447 1 0 3297 1 1447 3295 1 13.94 1751 0 1759 1751 D000  "CCD mismatch"  <> <>
  1448 2 -7.441443 -0.741220 12.556489 108 " " W "B" 24 -0.11500 -0.11500 "TRP " " CH2" "    " 6 0 0 808080  "C1760"  2 1 9 ""  1 ""  <> 0 0 0 1448 1448 1 0 3298 1 1448 3296 1 14.17 1752 0 1760 1752 D000  "CCD mismatch"  <> <>
  1449 43 -4.657698 1.715206 6.585760 108 " " W "B" 21 0.30000 0.30000 "TRP " " H  " "    " 1 0 0 FFFFFF  "H3297"  -1 0 1 ""  1 ""  <> 0 0 0 1449 1449 1 0 3299 0 1449 3297 <> 10.68 <> <> <> 4890 <> <> <> <>
  1450 41 -2.675715 3.111953 8.476293 108 " " W "B" 21 0.06000 0.06000 "TRP " " HA " "    " 1 0 0 FFFFFF  "H3298"  -1 0 1 ""  1 ""  <> 0 0 0 1450 1450 1 0 3300 0 1450 3298 <> 9.37 <> <> <> 4891 <> <> <> <>
  1451 41 -5.078471 3.573342 9.162107 108 " " W "B" 21 0.06000 0.06000 "TRP " " HB3" "    " 1 0 0 FFFFFF  "H3299"  -1 0 1 ""  1 ""  <> 0 0 0 1451 1451 1 0 3301 0 1451 3299 <> 12.08 <> <> <> 4892 <> <> <> <>
  1452 41 -4.147982 2.591842 10.329536 108 " " W "B" 21 0.06000 0.06000 "TRP " " HB2" "    " 1 0 0 FFFFFF  "H3300"  -1 0 1 ""  1 ""  <> 0 0 0 1452 1452 1 0 3302 0 1452 3300 <> 12.08 <> <> <> 4893 <> <> <> <>
  1453 41 -6.686461 1.962434 7.473172 108 " " W "B" 21 0.11500 0.11500 "TRP " " HD1" "    " 1 0 0 FFFFFF  "H3301"  -1 0 1 ""  1 ""  <> 0 0 0 1453 1453 1 0 3303 0 1453 3301 <> 11 <> <> <> 4894 <> <> <> <>
  1454 41 -4.573996 0.865121 12.087096 108 " " W "B" 21 0.11500 0.11500 "TRP " " HE3" "    " 1 0 0 FFFFFF  "H3302"  -1 0 1 ""  1 ""  <> 0 0 0 1454 1454 1 0 3304 0 1454 3302 <> 14.89 <> <> <> 4895 <> <> <> <>
  1455 43 -8.587947 0.641294 8.564633 108 " " W "B" 21 0.42000 0.42000 "TRP " " HE1" "    " 1 0 0 FFFFFF  "H3303"  -1 0 1 ""  1 ""  <> 0 0 0 1455 1455 1 0 3305 0 1455 3303 <> 10.93 <> <> <> 4896 <> <> <> <>
  1456 41 -9.135863 -0.644045 11.320619 108 " " W "B" 21 0.11500 0.11500 "TRP " " HZ2" "    " 1 0 0 FFFFFF  "H3304"  -1 0 1 ""  1 ""  <> 0 0 0 1456 1456 1 0 3306 0 1456 3304 <> 13.08 <> <> <> 4897 <> <> <> <>
  1457 41 -5.628710 -0.590184 13.632068 108 " " W "B" 21 0.11500 0.11500 "TRP " " HZ3" "    " 1 0 0 FFFFFF  "H3305"  -1 0 1 ""  1 ""  <> 0 0 0 1457 1457 1 0 3307 0 1457 3305 <> 13.94 <> <> <> 4898 <> <> <> <>
  1458 41 -8.047183 -1.397830 13.163406 108 " " W "B" 21 0.11500 0.11500 "TRP " " HH2" "    " 1 0 0 FFFFFF  "H3306"  -1 0 1 ""  1 ""  <> 0 0 0 1458 1458 1 0 3308 0 1458 3306 <> 14.17 <> <> <> 4899 <> <> <> <>
  1459 25 -1.745871 0.800477 8.878635 109 " " M "B" 38 -0.50000 -0.50000 "MET " " N  " "    " 7 0 0 2E2EFF  "N1761"  2 1 9 ""  1 ""  <> 0 0 0 1459 1459 1 0 3309 1 1459 3307 1 10.95 1753 0 1761 1753 D000  "CCD mismatch"  <> <>
  1460 3 -1.010791 -0.445829 9.061938 109 " " M "B" 24 0.14000 0.14000 "MET " " CA " "    " 6 0 0 808080  "C1762"  2 1 -70 ""  1 ""  FF2E2E  0 0 0 1460 1460 1 0 3310 1 1460 3308 1 12.21 1754 0 1762 1754 D000  "CCD mismatch"  <> <>
  1461 2 -1.641215 -1.285030 10.121833 109 " " M "B" 24 0.50000 0.50000 "MET " " C  " "    " 6 0 0 808080  "C1763"  2 1 9 ""  1 ""  <> 0 0 0 1461 1461 1 0 3311 0 1461 3309 1 12.56 1755 0 1763 1755 D000  "CCD mismatch"  <> <>
  1462 15 -2.019061 -0.621186 11.097224 109 " " M "B" 70 -0.50000 -0.50000 "MET " " O  " "    " 8 0 0 FF2E2E  "O1764"  2 1 9 ""  1 ""  <> 0 0 0 1462 1462 1 0 3312 0 1462 3310 1 13.75 1756 0 1764 1756 D000  "CCD mismatch"  <> <>
  1463 3 0.486322 -0.100905 9.279443 109 " " M "B" 24 -0.12000 -0.12000 "MET " " CB " "    " 6 0 0 808080  "C1765"  2 1 9 ""  1 ""  <> 0 0 0 1463 1463 1 0 3313 2 1463 3311 1 10.42 1757 0 1765 1757 D000  "CCD mismatch"  <> <>
  1464 3 1.394994 -1.284283 9.254712 109 " " M "B" 24 0.00020 0.00020 "MET " " CG " "    " 6 0 0 808080  "C1766"  2 1 9 ""  1 ""  <> 0 0 0 1464 1464 1 0 3314 2 1464 3312 1 12.79 1758 0 1766 1758 D000  "CCD mismatch"  <> <>
  1465 49 1.235242 -2.376558 7.810680 109 " " M "B" 143 -0.24040 -0.24040 "MET " " SD " "    " 16 0 0 FFFF6B  "S1767"  2 1 9 ""  1 ""  <> 0 0 0 1465 1465 1 0 3315 0 1465 3313 1 16.46 1759 0 1767 1759 D000  "CCD mismatch"  <> <>
  1466 3 2.043378 -1.493199 6.466617 109 " " M "B" 24 -0.05980 -0.05980 "MET " " CE " "    " 6 0 0 808080  "C1768"  2 1 9 ""  1 ""  <> 0 0 0 1466 1466 1 0 3316 3 1466 3314 1 15.29 1760 0 1768 1760 D000  "CCD mismatch"  <> <>
  1467 43 -1.409251 1.665316 9.277183 109 " " M "B" 21 0.30000 0.30000 "MET " " H  " "    " 1 0 0 FFFFFF  "H3315"  -1 0 1 ""  1 ""  <> 0 0 0 1467 1467 1 0 3317 0 1467 3315 <> 10.95 <> <> <> 4900 <> <> <> <>
  1468 41 -1.127879 -1.039895 8.155585 109 " " M "B" 21 0.06000 0.06000 "MET " " HA " "    " 1 0 0 FFFFFF  "H3316"  -1 0 1 ""  1 ""  <> 0 0 0 1468 1468 1 0 3318 0 1468 3316 <> 12.21 <> <> <> 4901 <> <> <> <>
  1469 41 0.692891 0.393094 10.228860 109 " " M "B" 21 0.06000 0.06000 "MET " " HB3" "    " 1 0 0 FFFFFF  "H3317"  -1 0 1 ""  1 ""  <> 0 0 0 1469 1469 1 0 3319 0 1469 3317 <> 10.42 <> <> <> 4902 <> <> <> <>
  1470 41 0.898374 0.547205 8.505963 109 " " M "B" 21 0.06000 0.06000 "MET " " HB2" "    " 1 0 0 FFFFFF  "H3318"  -1 0 1 ""  1 ""  <> 0 0 0 1470 1470 1 0 3320 0 1470 3318 <> 10.42 <> <> <> 4903 <> <> <> <>
  1471 41 1.348314 -2.007816 10.068605 109 " " M "B" 21 0.06000 0.06000 "MET " " HG3" "    " 1 0 0 FFFFFF  "H3319"  -1 0 1 ""  1 ""  <> 0 0 0 1471 1471 1 0 3321 0 1471 3319 <> 12.79 <> <> <> 4904 <> <> <> <>
  1472 41 2.388627 -0.878884 9.445621 109 " " M "B" 21 0.06000 0.06000 "MET " " HG2" "    " 1 0 0 FFFFFF  "H3320"  -1 0 1 ""  1 ""  <> 0 0 0 1472 1472 1 0 3322 0 1472 3320 <> 12.79 <> <> <> 4905 <> <> <> <>
  1473 41 1.457776 -0.685717 6.027137 109 " " M "B" 21 0.06000 0.06000 "MET " " HE1" "    " 1 0 0 FFFFFF  "H3321"  -1 0 1 ""  1 ""  <> 0 0 0 1473 1473 1 0 3323 0 1473 3321 <> 15.29 <> <> <> 4906 <> <> <> <>
  1474 41 2.821271 -0.892782 6.938295 109 " " M "B" 21 0.06000 0.06000 "MET " " HE2" "    " 1 0 0 FFFFFF  "H3322"  -1 0 1 ""  1 ""  <> 0 0 0 1474 1474 1 0 3324 0 1474 3322 <> 15.29 <> <> <> 4907 <> <> <> <>
  1475 41 2.453130 -2.253160 5.801287 109 " " M "B" 21 0.06000 0.06000 "MET " " HE3" "    " 1 0 0 FFFFFF  "H3323"  -1 0 1 ""  1 ""  <> 0 0 0 1475 1475 1 0 3325 0 1475 3323 <> 15.29 <> <> <> 4908 <> <> <> <>
  1476 25 -1.848811 -2.570590 9.917848 110 " " Q "B" 38 -0.50000 -0.50000 "GLN " " N  " "    " 7 0 0 2E2EFF  "N1769"  0 1 9 ""  1 ""  <> 0 0 0 1476 1476 1 0 3326 1 1476 3324 1 11.74 1761 0 1769 1761 D000  "CCD mismatch"  <> <>
  1477 3 -2.526301 -3.439600 10.893247 110 " " Q "B" 24 0.14000 0.14000 "GLN " " CA " "    " 6 0 0 808080  "C1770"  0 1 -70 ""  1 ""  FF2E2E  0 0 0 1477 1477 1 0 3327 1 1477 3325 1 11.09 1762 0 1770 1762 D000  "CCD mismatch"  <> <>
  1478 2 -1.542525 -4.666829 11.213094 110 " " Q "B" 24 0.50000 0.50000 "GLN " " C  " "    " 6 0 0 808080  "C1771"  0 1 9 ""  1 ""  <> 0 0 0 1478 1478 1 0 3328 0 1478 3326 1 15.02 1763 0 1771 1763 D000  "CCD mismatch"  <> <>
  1479 15 -2.018969 -5.540933 11.965222 110 " " Q "B" 70 -0.50000 -0.50000 "GLN " " O  " "    " 8 0 0 FF2E2E  "O1772"  0 1 9 ""  1 ""  <> 0 0 0 1479 1479 1 0 3329 0 1479 3327 1 16.23 1764 0 1772 1764 D000  "CCD mismatch"  <> <>
  1480 3 -3.909655 -3.894641 10.408532 110 " " Q "B" 24 -0.12000 -0.12000 "GLN " " CB " "    " 6 0 0 808080  "C1773"  0 1 9 ""  1 ""  <> 0 0 0 1480 1480 1 0 3330 2 1480 3328 1 12.07 1765 0 1773 1765 D000  "CCD mismatch"  <> <>
  1481 3 -4.925559 -2.879530 9.886901 110 " " Q "B" 24 -0.12000 -0.12000 "GLN " " CG " "    " 6 0 0 808080  "C1774"  0 1 9 ""  1 ""  <> 0 0 0 1481 1481 1 0 3331 2 1481 3329 1 11.65 1766 0 1774 1766 D000  "CCD mismatch"  <> <>
  1482 2 -6.105406 -3.537278 9.258981 110 " " Q "B" 24 0.50000 0.50000 "GLN " " CD " "    " 6 0 0 808080  "C1775"  0 1 9 "%UT"  13 ""  <> 0 0 0 1482 1482 1 0 3332 0 1482 3330 1 15.58 1767 0 1775 1767 D000  "CCD mismatch"  176.656919655543 "No Flip" 
  1483 25 -7.335643 -3.108780 9.607638 110 " " Q "B" 38 -0.76000 -0.76000 "GLN " " NE2" "    " 7 0 0 2E2EFF  "N1776"  0 1 9 ""  1 ""  <> 0 0 0 1483 1483 1 0 3333 2 1483 3331 1 13.65 1768 0 1776 1768 D000  "CCD mismatch"  <> <>
  1484 15 -6.026694 -4.446516 8.445203 110 " " Q "B" 70 -0.50000 -0.50000 "GLN " " OE1" "    " 8 0 0 FF2E2E  "O1777"  0 1 9 ""  1 ""  <> 0 0 0 1484 1484 1 0 3334 0 1484 3332 1 13.06 1769 0 1777 1769 D000  "CCD mismatch"  <> <>
  1485 43 -1.588973 -2.964781 9.024989 110 " " Q "B" 21 0.30000 0.30000 "GLN " " H  " "    " 1 0 0 FFFFFF  "H3333"  -1 0 1 ""  1 ""  <> 0 0 0 1485 1485 1 0 3335 0 1485 3333 <> 11.74 <> <> <> 4909 <> <> <> <>
  1486 41 -2.623843 -2.896493 11.833257 110 " " Q "B" 21 0.06000 0.06000 "GLN " " HA " "    " 1 0 0 FFFFFF  "H3334"  -1 0 1 ""  1 ""  <> 0 0 0 1486 1486 1 0 3336 0 1486 3334 <> 11.09 <> <> <> 4910 <> <> <> <>
  1487 41 -4.426589 -4.576987 11.083278 110 " " Q "B" 21 0.06000 0.06000 "GLN " " HB3" "    " 1 0 0 FFFFFF  "H3335"  -1 0 1 ""  1 ""  <> 0 0 0 1487 1487 1 0 3337 0 1487 3335 <> 12.07 <> <> <> 4911 <> <> <> <>
  1488 41 -3.686949 -4.439721 9.491258 110 " " Q "B" 21 0.06000 0.06000 "GLN " " HB2" "    " 1 0 0 FFFFFF  "H3336"  -1 0 1 ""  1 ""  <> 0 0 0 1488 1488 1 0 3338 0 1488 3336 <> 12.07 <> <> <> 4912 <> <> <> <>
  1489 41 -4.408347 -2.282757 9.135598 110 " " Q "B" 21 0.06000 0.06000 "GLN " " HG3" "    " 1 0 0 FFFFFF  "H3337"  -1 0 1 ""  1 ""  <> 0 0 0 1489 1489 1 0 3339 0 1489 3337 <> 11.65 <> <> <> 4913 <> <> <> <>
  1490 41 -5.170397 -2.136362 10.645751 110 " " Q "B" 21 0.06000 0.06000 "GLN " " HG2" "    " 1 0 0 FFFFFF  "H3338"  -1 0 1 ""  1 ""  <> 0 0 0 1490 1490 1 0 3340 0 1490 3338 <> 11.65 <> <> <> 4914 <> <> <> <>
  1491 43 -8.178492 -3.445892 9.164847 110 " " Q "B" 21 0.38000 0.38000 "GLN " "HE22" "    " 1 0 0 FFFFFF  "H3339"  -1 0 1 ""  1 ""  <> 0 0 0 1491 1491 1 0 3341 0 1491 3339 <> 13.65 <> <> <> 4915 <> <> <> <>
  1492 43 -7.534404 -2.433504 10.331927 110 " " Q "B" 21 0.38000 0.38000 "GLN " "HE21" "    " 1 0 0 FFFFFF  "H3340"  -1 0 1 ""  1 ""  <> 0 0 0 1492 1492 1 0 3342 0 1492 3340 <> 13.65 <> <> <> 4916 <> <> <> <>
  1493 25 -0.350482 -4.744858 10.688869 111 " " E "B" 38 -0.50000 -0.50000 "GLU " " N  " "    " 7 0 0 2E2EFF  "N1778"  0 1 9 ""  1 ""  <> 0 0 0 1493 1493 1 0 3343 1 1493 3341 1 17.3 1770 0 1778 1770 D000  "CCD mismatch"  <> <>
  1494 3 0.694959 -5.662493 11.248315 111 " " E "B" 24 0.14000 0.14000 "GLU " " CA " "    " 6 0 0 808080  "C1779"  0 1 -70 ""  1 ""  FF2E2E  0 0 0 1494 1494 1 0 3344 1 1494 3342 1 20.21 1771 0 1779 1771 D000  "CCD mismatch"  <> <>
  1495 2 1.169938 -5.184208 12.614564 111 " " E "B" 24 0.50000 0.50000 "GLU " " C  " "    " 6 0 0 808080  "C1780"  0 1 9 ""  1 ""  <> 0 0 0 1495 1495 1 0 3345 0 1495 3343 1 17.29 1772 0 1780 1772 D000  "CCD mismatch"  <> <>
  1496 15 1.680921 -4.077020 12.644414 111 " " E "B" 70 -0.50000 -0.50000 "GLU " " O  " "    " 8 0 0 FF2E2E  "O1781"  0 1 9 ""  1 ""  <> 0 0 0 1496 1496 1 0 3346 0 1496 3344 1 15.61 1773 0 1781 1773 D000  "CCD mismatch"  <> <>
  1497 3 1.848638 -5.633531 10.286170 111 " " E "B" 24 -0.12000 -0.12000 "GLU " " CB " "    " 6 0 0 808080  "C1782"  0 1 9 ""  1 ""  <> 0 0 0 1497 1497 1 0 3347 2 1497 3345 1 22.45 1774 0 1782 1774 D000  "CCD mismatch"  <> <>
  1498 3 1.704862 -6.492138 8.964685 111 " " E "B" 24 -0.22000 -0.22000 "GLU " " CG " "    " 6 0 0 808080  "C1783"  0 1 9 ""  1 ""  <> 0 0 0 1498 1498 1 0 3348 2 1498 3346 1 29.51 1775 0 1783 1775 D000  "CCD mismatch"  <> <>
  1499 2 1.829519 -7.990878 9.160504 111 " " E "B" 24 0.70000 0.70000 "GLU " " CD " "    " 6 0 0 808080  "C1784"  0 1 9 "%UT"  13 ""  <> 0 0 0 1499 1499 1 0 3349 0 1499 3347 1 38.69 1776 0 1784 1776 D000  "CCD mismatch"  <> <>
  1500 15 2.525617 -8.421588 10.068135 111 " " E "B" 70 -0.80000 -0.80000 "GLU " " OE1" "    " 8 0 0 FF2E2E  "O1785"  0 1 9 ""  1 ""  <> 0 0 0 1500 1500 1 0 3350 0 1500 3348 1 29.96 1777 0 1785 1777 D000  "CCD mismatch"  <> <>
  1501 18 0.988801 -8.664360 8.538579 111 " " E "B" 70 -0.80000 -0.80000 "GLU " " OE2" "    " 8 -1 0 FF2E2E  "O1786"  0 1 9 ""  1 ""  <> 0 0 0 1501 1501 1 0 3351 0 1501 3349 1 23.05 1778 0 1786 1778 D000  "CCD mismatch"  <> <>
  1502 43 -0.044268 -4.137183 9.942502 111 " " E "B" 21 0.30000 0.30000 "GLU " " H  " "    " 1 0 0 FFFFFF  "H3350"  -1 0 1 ""  1 ""  <> 0 0 0 1502 1502 1 0 3352 0 1502 3350 <> 17.3 <> <> <> 4917 <> <> <> <>
  1503 41 0.156667 -6.604741 11.350850 111 " " E "B" 21 0.06000 0.06000 "GLU " " HA " "    " 1 0 0 FFFFFF  "H3351"  -1 0 1 ""  1 ""  <> 0 0 0 1503 1503 1 0 3353 0 1503 3351 <> 20.21 <> <> <> 4918 <> <> <> <>
  1504 41 2.748052 -5.936542 10.822206 111 " " E "B" 21 0.06000 0.06000 "GLU " " HB3" "    " 1 0 0 FFFFFF  "H3352"  -1 0 1 ""  1 ""  <> 0 0 0 1504 1504 1 0 3354 0 1504 3352 <> 22.45 <> <> <> 4919 <> <> <> <>
  1505 41 1.911268 -4.600369 9.944476 111 " " E "B" 21 0.06000 0.06000 "GLU " " HB2" "    " 1 0 0 FFFFFF  "H3353"  -1 0 1 ""  1 ""  <> 0 0 0 1505 1505 1 0 3355 0 1505 3353 <> 22.45 <> <> <> 4920 <> <> <> <>
  1506 41 2.439191 -6.078216 8.273650 111 " " E "B" 21 0.06000 0.06000 "GLU " " HG3" "    " 1 0 0 FFFFFF  "H3354"  -1 0 1 ""  1 ""  <> 0 0 0 1506 1506 1 0 3356 0 1506 3354 <> 29.51 <> <> <> 4921 <> <> <> <>
  1507 41 0.751684 -6.194562 8.527660 111 " " E "B" 21 0.06000 0.06000 "GLU " " HG2" "    " 1 0 0 FFFFFF  "H3355"  -1 0 1 ""  1 ""  <> 0 0 0 1507 1507 1 0 3357 0 1507 3355 <> 29.51 <> <> <> 4922 <> <> <> <>
  1508 25 0.778104 -5.787147 13.785180 112 " " P "B" 38 -0.14000 -0.14000 "PRO " " N  " "    " 7 0 0 2E2EFF  "N1787"  0 1 9 ""  1 ""  <> 0 0 0 1508 1508 1 0 3358 0 1508 3356 1 19.48 1779 0 1787 1779 D000  "CCD mismatch"  <> <>
  1509 3 0.968137 -5.221226 15.155299 112 " " P "B" 24 0.01000 0.01000 "PRO " " CA " "    " 6 0 0 808080  "C1788"  0 1 -70 ""  1 ""  FF2E2E  0 0 0 1509 1509 1 0 3359 1 1509 3357 1 18.01 1780 0 1788 1780 D000  "CCD mismatch"  <> <>
  1510 2 2.338701 -4.641150 15.536288 112 " " P "B" 24 0.50000 0.50000 "PRO " " C  " "    " 6 0 0 808080  "C1789"  0 1 9 ""  1 ""  <> 0 0 0 1510 1510 1 0 3360 0 1510 3358 1 20.54 1781 0 1789 1781 D000  "CCD mismatch"  <> <>
  1511 15 2.316152 -3.746538 16.437408 112 " " P "B" 70 -0.50000 -0.50000 "PRO " " O  " "    " 8 0 0 FF2E2E  "O1790"  0 1 9 ""  1 ""  <> 0 0 0 1511 1511 1 0 3361 0 1511 3359 1 26.5 1782 0 1790 1782 D000  "CCD mismatch"  <> <>
  1512 3 0.678037 -6.404864 16.114818 112 " " P "B" 24 -0.12000 -0.12000 "PRO " " CB " "    " 6 0 0 808080  "C1791"  0 1 9 ""  1 ""  <> 0 0 0 1512 1512 1 0 3362 2 1512 3360 1 22.32 1783 0 1791 1783 D000  "CCD mismatch"  <> <>
  1513 3 -0.274150 -7.307826 15.374696 112 " " P "B" 24 -0.12000 -0.12000 "PRO " " CG " "    " 6 0 0 808080  "C1792"  0 1 9 ""  1 ""  <> 0 0 0 1513 1513 1 0 3363 2 1513 3361 1 25.91 1784 0 1792 1784 D000  "CCD mismatch"  <> <>
  1514 3 0.209142 -7.119023 13.907891 112 " " P "B" 24 -0.05000 -0.05000 "PRO " " CD " "    " 6 0 0 808080  "C1793"  0 1 9 ""  1 ""  <> 0 0 0 1514 1514 1 0 3364 2 1514 3362 1 25.5 1785 0 1793 1785 D000  "CCD mismatch"  <> <>
  1515 41 0.287278 -4.379088 15.279138 112 " " P "B" 21 0.06000 0.06000 "PRO " " HA " "    " 1 0 0 FFFFFF  "H3363"  -1 0 1 ""  1 ""  <> 0 0 0 1515 1515 1 0 3365 0 1515 3363 <> 18.01 <> <> <> 4923 <> <> <> <>
  1516 41 0.164922 -6.094935 17.025180 112 " " P "B" 21 0.06000 0.06000 "PRO " " HB3" "    " 1 0 0 FFFFFF  "H3364"  -1 0 1 ""  1 ""  <> 0 0 0 1516 1516 1 0 3366 0 1516 3364 <> 22.32 <> <> <> 4924 <> <> <> <>
  1517 41 1.595907 -6.900208 16.431434 112 " " P "B" 21 0.06000 0.06000 "PRO " " HB2" "    " 1 0 0 FFFFFF  "H3365"  -1 0 1 ""  1 ""  <> 0 0 0 1517 1517 1 0 3367 0 1517 3365 <> 22.32 <> <> <> 4925 <> <> <> <>
  1518 41 -1.314730 -6.986196 15.417682 112 " " P "B" 21 0.06000 0.06000 "PRO " " HG3" "    " 1 0 0 FFFFFF  "H3366"  -1 0 1 ""  1 ""  <> 0 0 0 1518 1518 1 0 3368 0 1518 3366 <> 25.91 <> <> <> 4926 <> <> <> <>
  1519 41 -0.221926 -8.366496 15.628846 112 " " P "B" 21 0.06000 0.06000 "PRO " " HG2" "    " 1 0 0 FFFFFF  "H3367"  -1 0 1 ""  1 ""  <> 0 0 0 1519 1519 1 0 3369 0 1519 3367 <> 25.91 <> <> <> 4927 <> <> <> <>
  1520 41 1.022268 -7.776973 13.601253 112 " " P "B" 21 0.06000 0.06000 "PRO " " HD2" "    " 1 0 0 FFFFFF  "H3368"  -1 0 1 ""  1 ""  <> 0 0 0 1520 1520 1 0 3370 0 1520 3368 <> 25.5 <> <> <> 4928 <> <> <> <>
  1521 41 -0.558703 -7.454335 13.210698 112 " " P "B" 21 0.06000 0.06000 "PRO " " HD3" "    " 1 0 0 FFFFFF  "H3369"  -1 0 1 ""  1 ""  <> 0 0 0 1521 1521 1 0 3371 0 1521 3369 <> 25.5 <> <> <> 4929 <> <> <> <>
  1522 25 3.436673 -5.244946 15.019387 113 " " K "B" 38 -0.50000 -0.50000 "LYS " " N  " "    " 7 0 0 2E2EFF  "N1794"  0 1 9 ""  1 ""  <> 0 0 0 1522 1522 1 0 3372 1 1522 3370 1 21.4 1786 0 1794 1786 D000  "CCD mismatch"  <> <>
  1523 3 4.764123 -4.896437 15.412793 113 " " K "B" 24 0.14000 0.14000 "LYS " " CA " "    " 6 0 0 808080  "C1795"  0 1 -70 ""  1 ""  FF2E2E  0 0 0 1523 1523 1 0 3373 1 1523 3371 1 20.27 1787 0 1795 1787 D000  "CCD mismatch"  <> <>
  1524 2 5.257581 -3.542235 14.919248 113 " " K "B" 24 0.50000 0.50000 "LYS " " C  " "    " 6 0 0 808080  "C1796"  0 1 9 ""  1 ""  <> 0 0 0 1524 1524 1 0 3374 0 1524 3372 1 18.57 1788 0 1796 1788 D000  "CCD mismatch"  <> <>
  1525 15 5.386319 -3.311811 13.723537 113 " " K "B" 70 -0.50000 -0.50000 "LYS " " O  " "    " 8 0 0 FF2E2E  "O1797"  0 1 9 ""  1 ""  <> 0 0 0 1525 1525 1 0 3375 0 1525 3373 1 17.84 1789 0 1797 1789 D000  "CCD mismatch"  <> <>
  1526 3 5.728231 -5.978714 14.868772 113 " " K "B" 24 -0.12000 -0.12000 "LYS " " CB " "    " 6 0 0 808080  "C1798"  0 1 9 ""  1 ""  <> 0 0 0 1526 1526 1 0 3376 2 1526 3374 1 24.98 1790 0 1798 1790 D000  "CCD mismatch"  <> <>
  1527 3 7.212102 -5.819945 15.250987 113 " " K "B" 24 -0.12000 -0.12000 "LYS " " CG " "    " 6 0 0 808080  "C1799"  0 1 9 ""  1 ""  <> 0 0 0 1527 1527 1 0 3377 2 1527 3375 1 24.24 1791 0 1799 1791 D000  "CCD mismatch"  <> <>
  1528 3 8.133642 -6.797517 14.484550 113 " " K "B" 24 -0.12000 -0.12000 "LYS " " CD " "    " 6 0 0 808080  "C1800"  0 1 9 ""  1 ""  <> 0 0 0 1528 1528 1 0 3378 2 1528 3376 1 33.75 1792 0 1800 1792 D000  "CCD mismatch"  <> <>
  1529 3 7.711164 -8.299726 14.591418 113 " " K "B" 24 0.19000 0.19000 "LYS " " CE " "    " 6 0 0 808080  "C1801"  0 1 9 ""  1 ""  <> 0 0 0 1529 1529 1 0 3379 2 1529 3377 1 32.14 1793 0 1801 1793 D000  "CCD mismatch"  <> <>
  1530 32 8.775937 -9.277549 14.168229 113 " " K "B" 38 -0.30000 -0.30000 "LYS " " NZ " "    " 7 1 0 2E2EFF  "N1802"  0 1 9 "%UT"  13 ""  <> 0 0 0 1530 1530 1 0 3380 3 1530 3378 1 33.97 1794 0 1802 1794 D000  "CCD mismatch"  <> <>
  1531 43 3.345865 -5.992627 14.346463 113 " " K "B" 21 0.30000 0.30000 "LYS " " H  " "    " 1 0 0 FFFFFF  "H3379"  -1 0 1 ""  1 ""  <> 0 0 0 1531 1531 1 0 3381 0 1531 3379 <> 21.4 <> <> <> 4930 <> <> <> <>
  1532 41 4.731710 -4.936559 16.501571 113 " " K "B" 21 0.06000 0.06000 "LYS " " HA " "    " 1 0 0 FFFFFF  "H3380"  -1 0 1 ""  1 ""  <> 0 0 0 1532 1532 1 0 3382 0 1532 3380 <> 20.27 <> <> <> 4931 <> <> <> <>
  1533 41 5.716802 -6.032130 13.780143 113 " " K "B" 21 0.06000 0.06000 "LYS " " HB3" "    " 1 0 0 FFFFFF  "H3381"  -1 0 1 ""  1 ""  <> 0 0 0 1533 1533 1 0 3383 0 1533 3381 <> 24.98 <> <> <> 4932 <> <> <> <>
  1534 41 5.396856 -6.979776 15.144752 113 " " K "B" 21 0.06000 0.06000 "LYS " " HB2" "    " 1 0 0 FFFFFF  "H3382"  -1 0 1 ""  1 ""  <> 0 0 0 1534 1534 1 0 3384 0 1534 3382 <> 24.98 <> <> <> 4933 <> <> <> <>
  1535 41 7.354329 -6.029369 16.311181 113 " " K "B" 21 0.06000 0.06000 "LYS " " HG3" "    " 1 0 0 FFFFFF  "H3383"  -1 0 1 ""  1 ""  <> 0 0 0 1535 1535 1 0 3385 0 1535 3383 <> 24.24 <> <> <> 4934 <> <> <> <>
  1536 41 7.490228 -4.783087 15.062112 113 " " K "B" 21 0.06000 0.06000 "LYS " " HG2" "    " 1 0 0 FFFFFF  "H3384"  -1 0 1 ""  1 ""  <> 0 0 0 1536 1536 1 0 3386 0 1536 3384 <> 24.24 <> <> <> 4935 <> <> <> <>
  1537 41 9.090741 -6.648584 14.984426 113 " " K "B" 21 0.06000 0.06000 "LYS " " HD3" "    " 1 0 0 FFFFFF  "H3385"  -1 0 1 ""  1 ""  <> 0 0 0 1537 1537 1 0 3387 0 1537 3385 <> 33.75 <> <> <> 4936 <> <> <> <>
  1538 41 8.332998 -6.606120 13.430165 113 " " K "B" 21 0.06000 0.06000 "LYS " " HD2" "    " 1 0 0 FFFFFF  "H3386"  -1 0 1 ""  1 ""  <> 0 0 0 1538 1538 1 0 3388 0 1538 3386 <> 33.75 <> <> <> 4937 <> <> <> <>
  1539 41 6.846570 -8.440088 13.942670 113 " " K "B" 21 0.06000 0.06000 "LYS " " HE3" "    " 1 0 0 FFFFFF  "H3387"  -1 0 1 ""  1 ""  <> 0 0 0 1539 1539 1 0 3389 0 1539 3387 <> 32.14 <> <> <> 4938 <> <> <> <>
  1540 41 7.454870 -8.528938 15.625766 113 " " K "B" 21 0.06000 0.06000 "LYS " " HE2" "    " 1 0 0 FFFFFF  "H3388"  -1 0 1 ""  1 ""  <> 0 0 0 1540 1540 1 0 3390 0 1540 3388 <> 32.14 <> <> <> 4939 <> <> <> <>
  1541 44 9.594205 -9.296345 14.759994 113 " " K "B" 21 0.33000 0.33000 "LYS " " HZ1" "    " 1 0 0 FFFFFF  "H3389"  -1 0 1 ""  1 ""  <> 0 0 0 1541 1541 1 0 3391 0 1541 3389 <> 33.97 <> <> <> 4940 <> <> <> <>
  1542 44 8.300840 -10.166715 14.229581 113 " " K "B" 21 0.33000 0.33000 "LYS " " HZ2" "    " 1 0 0 FFFFFF  "H3390"  -1 0 1 ""  1 ""  <> 0 0 0 1542 1542 1 0 3392 0 1542 3390 <> 33.97 <> <> <> 4941 <> <> <> <>
  1543 44 8.911058 -9.173400 13.172742 113 " " K "B" 21 0.33000 0.33000 "LYS " " HZ3" "    " 1 0 0 FFFFFF  "H3391"  -1 0 1 ""  1 ""  <> 0 0 0 1543 1543 1 0 3393 0 1543 3391 <> 33.97 <> <> <> 4942 <> <> <> <>
  1544 25 5.389592 -2.623408 15.871621 114 " " T "B" 38 -0.50000 -0.50000 "THR " " N  " "    " 7 0 0 2E2EFF  "N1803"  0 1 9 ""  1 ""  <> 0 0 0 1544 1544 1 0 3394 1 1544 3392 1 18 1795 0 1803 1795 D000  "CCD mismatch"  <> <>
  1545 3 5.713277 -1.184391 15.595227 114 " " T "B" 24 0.14000 0.14000 "THR " " CA " "    " 6 0 0 808080  "C1804"  0 1 -70 ""  1 ""  FF2E2E  0 0 0 1545 1545 1 0 3395 1 1545 3393 1 16.44 1796 0 1804 1796 D000  "CCD mismatch"  <> <>
  1546 2 7.068540 -1.015633 14.900739 114 " " T "B" 24 0.50000 0.50000 "THR " " C  " "    " 6 0 0 808080  "C1805"  0 1 9 ""  1 ""  <> 0 0 0 1546 1546 1 0 3396 0 1546 3394 1 19.39 1797 0 1805 1797 D000  "CCD mismatch"  <> <>
  1547 15 7.192487 -0.316726 13.901157 114 " " T "B" 70 -0.50000 -0.50000 "THR " " O  " "    " 8 0 0 FF2E2E  "O1806"  0 1 9 ""  1 ""  <> 0 0 0 1547 1547 1 0 3397 0 1547 3395 1 19.53 1798 0 1806 1798 D000  "CCD mismatch"  <> <>
  1548 3 5.698537 -0.275927 16.837442 114 " " T "B" 24 0.20500 0.20500 "THR " " CB " "    " 6 0 0 808080  "C1807"  0 1 9 ""  1 ""  <> 0 0 0 1548 1548 1 0 3398 1 1548 3396 1 20.94 1799 0 1807 1799 D000  "CCD mismatch"  <> <>
  1549 3 4.353917 -0.167364 17.610101 114 " " T "B" 24 -0.18000 -0.18000 "THR " " CG2" "    " 6 0 0 808080  "C1808"  0 1 9 ""  1 ""  <> 0 0 0 1549 1549 1 0 3399 3 1549 3397 1 20.83 1800 0 1808 1800 D000  "CCD mismatch"  <> <>
  1550 16 6.648858 -0.825502 17.728704 114 " " T "B" 70 -0.68300 -0.68300 "THR " " OG1" "    " 8 0 0 FF2E2E  "O1809"  0 1 9 "%UT"  13 ""  <> 0 0 0 1550 1550 1 0 3400 1 1550 3398 1 18.46 1801 0 1809 1801 D000  "CCD mismatch"  <> <>
  1551 43 5.411248 -2.920031 16.836839 114 " " T "B" 21 0.30000 0.30000 "THR " " H  " "    " 1 0 0 FFFFFF  "H3399"  -1 0 1 ""  1 ""  <> 0 0 0 1551 1551 1 0 3401 0 1551 3399 <> 18 <> <> <> 4943 <> <> <> <>
  1552 41 5.050638 -0.727339 14.860305 114 " " T "B" 21 0.06000 0.06000 "THR " " HA " "    " 1 0 0 FFFFFF  "H3400"  -1 0 1 ""  1 ""  <> 0 0 0 1552 1552 1 0 3402 0 1552 3400 <> 16.44 <> <> <> 4944 <> <> <> <>
  1553 41 5.998414 0.744868 16.600478 114 " " T "B" 21 0.06000 0.06000 "THR " " HB " "    " 1 0 0 FFFFFF  "H3401"  -1 0 1 ""  1 ""  <> 0 0 0 1553 1553 1 0 3403 0 1553 3401 <> 20.94 <> <> <> 4945 <> <> <> <>
  1554 41 3.861779 -1.099073 17.889066 114 " " T "B" 21 0.06000 0.06000 "THR " "HG21" "    " 1 0 0 FFFFFF  "H3402"  -1 0 1 ""  1 ""  <> 0 0 0 1554 1554 1 0 3404 0 1554 3402 <> 20.83 <> <> <> 4946 <> <> <> <>
  1555 41 4.414201 0.421872 18.525125 114 " " T "B" 21 0.06000 0.06000 "THR " "HG22" "    " 1 0 0 FFFFFF  "H3403"  -1 0 1 ""  1 ""  <> 0 0 0 1555 1555 1 0 3405 0 1555 3403 <> 20.83 <> <> <> 4947 <> <> <> <>
  1556 41 3.667329 0.495132 17.083034 114 " " T "B" 21 0.06000 0.06000 "THR " "HG23" "    " 1 0 0 FFFFFF  "H3404"  -1 0 1 ""  1 ""  <> 0 0 0 1556 1556 1 0 3406 0 1556 3404 <> 20.83 <> <> <> 4948 <> <> <> <>
  1557 42 6.181997 -1.330749 18.398305 114 " " T "B" 21 0.41800 0.41800 "THR " " HG1" "    " 1 0 0 FFFFFF  "H3405"  -1 0 1 ""  1 ""  <> 0 0 0 1557 1557 1 0 3407 0 1557 3405 <> 18.46 <> <> <> 4949 <> <> <> <>
  1558 25 8.025403 -1.803012 15.414399 115 " " D "B" 38 -0.50000 -0.50000 "ASP " " N  " "    " 7 0 0 2E2EFF  "N1810"  0 1 9 ""  1 ""  <> 0 0 0 1558 1558 1 0 3408 1 1558 3406 1 17.44 1802 0 1810 1802 D000  "CCD mismatch"  <> <>
  1559 3 9.387529 -1.982195 14.877900 115 " " D "B" 24 0.14000 0.14000 "ASP " " CA " "    " 6 0 0 808080  "C1811"  0 1 -70 ""  1 ""  FF2E2E  0 0 0 1559 1559 1 0 3409 1 1559 3407 1 21.91 1803 0 1811 1803 D000  "CCD mismatch"  <> <>
  1560 2 9.395711 -2.333755 13.342498 115 " " D "B" 24 0.50000 0.50000 "ASP " " C  " "    " 6 0 0 808080  "C1812"  0 1 9 ""  1 ""  <> 0 0 0 1560 1560 1 0 3410 0 1560 3408 1 21.09 1804 0 1812 1804 D000  "CCD mismatch"  <> <>
  1561 15 10.451726 -2.109388 12.722253 115 " " D "B" 70 -0.50000 -0.50000 "ASP " " O  " "    " 8 0 0 FF2E2E  "O1813"  0 1 9 ""  1 ""  <> 0 0 0 1561 1561 1 0 3411 0 1561 3409 1 22 1805 0 1813 1805 D000  "CCD mismatch"  <> <>
  1562 3 10.277047 -3.121487 15.456388 115 " " D "B" 24 -0.22000 -0.22000 "ASP " " CB " "    " 6 0 0 808080  "C1814"  0 1 9 ""  1 ""  <> 0 0 0 1562 1562 1 0 3412 2 1562 3410 1 25.31 1806 0 1814 1806 D000  "CCD mismatch"  <> <>
  1563 2 10.415830 -3.104347 17.003913 115 " " D "B" 24 0.70000 0.70000 "ASP " " CG " "    " 6 0 0 808080  "C1815"  0 1 9 "%UT"  13 ""  <> 0 0 0 1563 1563 1 0 3413 0 1563 3411 1 37.84 1807 0 1815 1807 D000  "CCD mismatch"  <> <>
  1564 15 10.334214 -2.077484 17.639730 115 " " D "B" 70 -0.80000 -0.80000 "ASP " " OD1" "    " 8 0 0 FF2E2E  "O1816"  0 1 9 ""  1 ""  <> 0 0 0 1564 1564 1 0 3414 0 1564 3412 1 35.07 1808 0 1816 1808 D000  "CCD mismatch"  <> <>
  1565 18 10.835187 -4.136772 17.484981 115 " " D "B" 70 -0.80000 -0.80000 "ASP " " OD2" "    " 8 -1 0 FF2E2E  "O1817"  0 1 9 ""  1 ""  <> 0 0 0 1565 1565 1 0 3415 0 1565 3413 1 48.08 1809 0 1817 1809 D000  "CCD mismatch"  <> <>
  1566 43 7.805764 -2.189262 16.321410 115 " " D "B" 21 0.30000 0.30000 "ASP " " H  " "    " 1 0 0 FFFFFF  "H3414"  -1 0 1 ""  1 ""  <> 0 0 0 1566 1566 1 0 3416 0 1566 3414 <> 17.44 <> <> <> 4950 <> <> <> <>
  1567 41 9.828843 -1.001764 15.057052 115 " " D "B" 21 0.06000 0.06000 "ASP " " HA " "    " 1 0 0 FFFFFF  "H3415"  -1 0 1 ""  1 ""  <> 0 0 0 1567 1567 1 0 3417 0 1567 3415 <> 21.91 <> <> <> 4951 <> <> <> <>
  1568 41 11.301770 -3.193060 15.091807 115 " " D "B" 21 0.06000 0.06000 "ASP " " HB3" "    " 1 0 0 FFFFFF  "H3416"  -1 0 1 ""  1 ""  <> 0 0 0 1568 1568 1 0 3418 0 1568 3416 <> 25.31 <> <> <> 4952 <> <> <> <>
  1569 41 9.717595 -4.046053 15.313937 115 " " D "B" 21 0.06000 0.06000 "ASP " " HB2" "    " 1 0 0 FFFFFF  "H3417"  -1 0 1 ""  1 ""  <> 0 0 0 1569 1569 1 0 3419 0 1569 3417 <> 25.31 <> <> <> 4953 <> <> <> <>
  1570 25 8.325269 -2.939926 12.758544 116 " " Q "B" 38 -0.50000 -0.50000 "GLN " " N  " "    " 7 0 0 2E2EFF  "N1818"  0 1 9 ""  1 ""  <> 0 0 0 1570 1570 1 0 3420 1 1570 3418 1 15.08 1810 0 1818 1810 D000  "CCD mismatch"  <> <>
  1571 3 8.281835 -3.477200 11.396648 116 " " Q "B" 24 0.14000 0.14000 "GLN " " CA " "    " 6 0 0 808080  "C1819"  0 1 -70 ""  1 ""  FF2E2E  0 0 0 1571 1571 1 0 3421 1 1571 3419 1 14.91 1811 0 1819 1811 D000  "CCD mismatch"  <> <>
  1572 2 8.105390 -2.358011 10.420432 116 " " Q "B" 24 0.50000 0.50000 "GLN " " C  " "    " 6 0 0 808080  "C1820"  0 1 9 ""  1 ""  <> 0 0 0 1572 1572 1 0 3422 0 1572 3420 1 15.45 1812 0 1820 1812 D000  "CCD mismatch"  <> <>
  1573 15 8.383527 -2.543253 9.209956 116 " " Q "B" 70 -0.50000 -0.50000 "GLN " " O  " "    " 8 0 0 FF2E2E  "O1821"  0 1 9 ""  1 ""  <> 0 0 0 1573 1573 1 0 3423 0 1573 3421 1 13.61 1813 0 1821 1813 D000  "CCD mismatch"  <> <>
  1574 3 7.221578 -4.538293 11.252185 116 " " Q "B" 24 -0.12000 -0.12000 "GLN " " CB " "    " 6 0 0 808080  "C1822"  0 1 9 ""  1 ""  <> 0 0 0 1574 1574 1 0 3424 2 1574 3422 1 19.23 1814 0 1822 1814 D000  "CCD mismatch"  <> <>
  1575 3 7.399816 -5.601288 10.192416 116 " " Q "B" 24 -0.12000 -0.12000 "GLN " " CG " "    " 6 0 0 808080  "C1823"  0 1 9 ""  1 ""  <> 0 0 0 1575 1575 1 0 3425 2 1575 3423 1 22.46 1815 0 1823 1815 D000  "CCD mismatch"  <> <>
  1576 2 6.310056 -6.689775 10.338084 116 " " Q "B" 24 0.50000 0.50000 "GLN " " CD " "    " 6 0 0 808080  "C1824"  0 1 9 "%UT"  13 "Flip"  <> 0 0 0 1576 1576 1 0 3426 0 1576 3424 1 32.49 1816 0 1824 1816 D000  "CCD mismatch"  0.0536000101145546 "Flip" 
  1577 25 5.223260 -6.529933 9.599933 116 " " Q "B" 38 -0.76000 -0.76000 "GLN " " NE2" "    " 7 0 0 2E2EFF  "N1825"  0 1 9 ""  1 ""  <> 0 0 0 1577 1577 1 0 3427 2 1577 3425 1 39.08 1817 0 1825 1817 D000  "CCD mismatch"  <> <>
  1578 15 6.384885 -7.606569 11.157798 116 " " Q "B" 70 -0.50000 -0.50000 "GLN " " OE1" "    " 8 0 0 FF2E2E  "O1826"  0 1 9 ""  1 ""  <> 0 0 0 1578 1578 1 0 3428 0 1578 3426 1 33.37 1818 0 1826 1818 D000  "CCD mismatch"  <> <>
  1579 43 7.652345 -3.275554 13.432803 116 " " Q "B" 21 0.30000 0.30000 "GLN " " H  " "    " 1 0 0 FFFFFF  "H3427"  -1 0 1 ""  1 ""  <> 0 0 0 1579 1579 1 0 3429 0 1579 3427 <> 15.08 <> <> <> 4954 <> <> <> <>
  1580 41 9.276044 -3.891134 11.228376 116 " " Q "B" 21 0.06000 0.06000 "GLN " " HA " "    " 1 0 0 FFFFFF  "H3428"  -1 0 1 ""  1 ""  <> 0 0 0 1580 1580 1 0 3430 0 1580 3428 <> 14.91 <> <> <> 4955 <> <> <> <>
  1581 41 6.225087 -4.113557 11.130920 116 " " Q "B" 21 0.06000 0.06000 "GLN " " HB3" "    " 1 0 0 FFFFFF  "H3429"  -1 0 1 ""  1 ""  <> 0 0 0 1581 1581 1 0 3431 0 1581 3429 <> 19.23 <> <> <> 4956 <> <> <> <>
  1582 41 7.207361 -5.064298 12.206761 116 " " Q "B" 21 0.06000 0.06000 "GLN " " HB2" "    " 1 0 0 FFFFFF  "H3430"  -1 0 1 ""  1 ""  <> 0 0 0 1582 1582 1 0 3432 0 1582 3430 <> 19.23 <> <> <> 4957 <> <> <> <>
  1583 41 8.325925 -6.136097 10.403140 116 " " Q "B" 21 0.06000 0.06000 "GLN " " HG3" "    " 1 0 0 FFFFFF  "H3431"  -1 0 1 ""  1 ""  <> 0 0 0 1583 1583 1 0 3433 0 1583 3431 <> 22.46 <> <> <> 4958 <> <> <> <>
  1584 41 7.488263 -5.254624 9.162805 116 " " Q "B" 21 0.06000 0.06000 "GLN " " HG2" "    " 1 0 0 FFFFFF  "H3432"  -1 0 1 ""  1 ""  <> 0 0 0 1584 1584 1 0 3434 0 1584 3432 <> 22.46 <> <> <> 4959 <> <> <> <>
  1585 43 4.444833 -7.073673 9.944169 116 " " Q "B" 21 0.38000 0.38000 "GLN " "HE22" "    " 1 0 0 FFFFFF  "H3433"  -1 0 1 ""  1 ""  <> 0 0 0 1585 1585 1 0 3435 0 1585 3433 <> 39.08 <> <> <> 4960 <> <> <> <>
  1586 43 5.055562 -5.757470 8.971221 116 " " Q "B" 21 0.38000 0.38000 "GLN " "HE21" "    " 1 0 0 FFFFFF  "H3434"  -1 0 1 ""  1 ""  <> 0 0 0 1586 1586 1 0 3436 0 1586 3434 <> 39.08 <> <> <> 4961 <> <> <> <>
  1587 25 7.837720 -1.118665 10.806960 117 " " D "B" 38 -0.50000 -0.50000 "ASP " " N  " "    " 7 0 0 2E2EFF  "N1827"  1 1 9 ""  1 ""  <> 0 0 0 1587 1587 1 0 3437 1 1587 3435 1 13.43 1819 0 1827 1819 D000  "CCD mismatch"  <> <>
  1588 3 7.659238 0.044237 9.943673 117 " " D "B" 24 0.14000 0.14000 "ASP " " CA " "    " 6 0 0 808080  "C1828"  1 1 -70 ""  1 ""  FF2E2E  0 0 0 1588 1588 1 0 3438 1 1588 3436 1 16.4 1820 0 1828 1820 D000  "CCD mismatch"  <> <>
  1589 2 8.881902 0.359971 9.039338 117 " " D "B" 24 0.50000 0.50000 "ASP " " C  " "    " 6 0 0 808080  "C1829"  1 1 9 ""  1 ""  <> 0 0 0 1589 1589 1 0 3439 0 1589 3437 1 14.96 1821 0 1829 1821 D000  "CCD mismatch"  <> <>
  1590 15 8.771730 0.581222 7.810201 117 " " D "B" 70 -0.50000 -0.50000 "ASP " " O  " "    " 8 0 0 FF2E2E  "O1830"  1 1 9 ""  1 ""  <> 0 0 0 1590 1590 1 0 3440 0 1590 3438 1 13.82 1822 0 1830 1822 D000  "CCD mismatch"  <> <>
  1591 3 7.101693 1.322582 10.655206 117 " " D "B" 24 -0.22000 -0.22000 "ASP " " CB " "    " 6 0 0 808080  "C1831"  1 1 9 ""  1 ""  <> 0 0 0 1591 1591 1 0 3441 2 1591 3439 1 14.79 1823 0 1831 1823 D000  "CCD mismatch"  <> <>
  1592 2 5.628370 1.207122 11.092998 117 " " D "B" 24 0.70000 0.70000 "ASP " " CG " "    " 6 0 0 808080  "C1832"  1 1 9 "%UT"  13 ""  <> 0 0 0 1592 1592 1 0 3442 0 1592 3440 1 17.56 1824 0 1832 1824 D000  "CCD mismatch"  <> <>
  1593 15 4.837877 0.583197 10.381276 117 " " D "B" 70 -0.80000 -0.80000 "ASP " " OD1" "    " 8 0 0 FF2E2E  "O1833"  1 1 9 ""  1 ""  <> 0 0 0 1593 1593 1 0 3443 0 1593 3441 1 15.81 1825 0 1833 1825 D000  "CCD mismatch"  <> <>
  1594 18 5.238611 1.873971 12.029149 117 " " D "B" 70 -0.80000 -0.80000 "ASP " " OD2" "    " 8 -1 0 FF2E2E  "O1834"  1 1 9 ""  1 ""  <> 0 0 0 1594 1594 1 0 3444 0 1594 3442 1 15.95 1826 0 1834 1826 D000  "CCD mismatch"  <> <>
  1595 43 7.538373 -1.036583 11.768081 117 " " D "B" 21 0.30000 0.30000 "ASP " " H  " "    " 1 0 0 FFFFFF  "H3443"  -1 0 1 ""  1 ""  <> 0 0 0 1595 1595 1 0 3445 0 1595 3443 <> 13.43 <> <> <> 4962 <> <> <> <>
  1596 41 7.011766 -0.283395 9.130324 117 " " D "B" 21 0.06000 0.06000 "ASP " " HA " "    " 1 0 0 FFFFFF  "H3444"  -1 0 1 ""  1 ""  <> 0 0 0 1596 1596 1 0 3446 0 1596 3444 <> 16.4 <> <> <> 4963 <> <> <> <>
  1597 41 7.229905 2.187261 10.004058 117 " " D "B" 21 0.06000 0.06000 "ASP " " HB3" "    " 1 0 0 FFFFFF  "H3445"  -1 0 1 ""  1 ""  <> 0 0 0 1597 1597 1 0 3447 0 1597 3445 <> 14.79 <> <> <> 4964 <> <> <> <>
  1598 41 7.668710 1.498253 11.569388 117 " " D "B" 21 0.06000 0.06000 "ASP " " HB2" "    " 1 0 0 FFFFFF  "H3446"  -1 0 1 ""  1 ""  <> 0 0 0 1598 1598 1 0 3448 0 1598 3446 <> 14.79 <> <> <> 4965 <> <> <> <>
  1599 25 10.124547 0.111125 9.646609 118 " " E "B" 38 -0.50000 -0.50000 "GLU " " N  " "    " 7 0 0 2E2EFF  "N1835"  1 1 9 ""  1 ""  <> 0 0 0 1599 1599 1 0 3449 1 1599 3447 1 14.7 1827 0 1835 1827 D000  "CCD mismatch"  <> <>
  1600 3 11.398973 0.327267 8.965110 118 " " E "B" 24 0.14000 0.14000 "GLU " " CA " "    " 6 0 0 808080  "C1836"  1 1 -70 ""  1 ""  FF2E2E  0 0 0 1600 1600 1 0 3450 1 1600 3448 1 16.26 1828 0 1836 1828 D000  "CCD mismatch"  <> <>
  1601 2 11.547040 -0.757332 7.898944 118 " " E "B" 24 0.50000 0.50000 "GLU " " C  " "    " 6 0 0 808080  "C1837"  1 1 9 ""  1 ""  <> 0 0 0 1601 1601 1 0 3451 0 1601 3449 1 16.01 1829 0 1837 1829 D000  "CCD mismatch"  <> <>
  1602 15 12.160566 -0.539970 6.900249 118 " " E "B" 70 -0.50000 -0.50000 "GLU " " O  " "    " 8 0 0 FF2E2E  "O1838"  1 1 9 ""  1 ""  <> 0 0 0 1602 1602 1 0 3452 0 1602 3450 1 14.94 1830 0 1838 1830 D000  "CCD mismatch"  <> <>
  1603 3 12.580777 0.180290 9.926503 118 " " E "B" 24 -0.12000 -0.12000 "GLU " " CB " "    " 6 0 0 808080  "C1839"  1 1 9 ""  1 ""  <> 0 0 0 1603 1603 1 0 3453 2 1603 3451 1 24.44 1831 0 1839 1831 D000  "CCD mismatch"  <> <>
  1604 3 12.358739 0.864161 11.300874 118 " " E "B" 24 -0.22000 -0.22000 "GLU " " CG " "    " 6 0 0 808080  "C1840"  1 1 9 ""  1 ""  <> 0 0 0 1604 1604 1 0 3454 2 1604 3452 1 30.96 1832 0 1840 1832 D000  "CCD mismatch"  <> <>
  1605 2 13.577302 0.652494 12.247319 118 " " E "B" 24 0.70000 0.70000 "GLU " " CD " "    " 6 0 0 808080  "C1841"  1 1 9 "%UT"  13 ""  <> 0 0 0 1605 1605 1 0 3455 0 1605 3453 1 37.52 1833 0 1841 1833 D000  "CCD mismatch"  10 <>
  1606 15 14.159745 -0.459765 12.330674 118 " " E "B" 70 -0.80000 -0.80000 "GLU " " OE1" "    " 8 0 0 FF2E2E  "O1842"  1 1 9 ""  1 ""  <> 0 0 0 1606 1606 1 0 3456 0 1606 3454 1 44.89 1834 0 1842 1834 D000  "CCD mismatch"  <> <>
  1607 18 13.836889 1.512179 13.105283 118 " " E "B" 70 -0.80000 -0.80000 "GLU " " OE2" "    " 8 -1 0 FF2E2E  "O1843"  1 1 9 ""  1 ""  <> 0 0 0 1607 1607 1 0 3457 0 1607 3455 1 25.87 1835 0 1843 1835 D000  "CCD mismatch"  <> <>
  1608 43 10.122449 0.035075 10.653741 118 " " E "B" 21 0.30000 0.30000 "GLU " " H  " "    " 1 0 0 FFFFFF  "H3456"  -1 0 1 ""  1 ""  <> 0 0 0 1608 1608 1 0 3458 0 1608 3456 <> 14.7 <> <> <> 4966 <> <> <> <>
  1609 41 11.497083 1.311939 8.508060 118 " " E "B" 21 0.06000 0.06000 "GLU " " HA " "    " 1 0 0 FFFFFF  "H3457"  -1 0 1 ""  1 ""  <> 0 0 0 1609 1609 1 0 3459 0 1609 3457 <> 16.26 <> <> <> 4967 <> <> <> <>
  1610 41 13.501958 0.477979 9.425599 118 " " E "B" 21 0.06000 0.06000 "GLU " " HB3" "    " 1 0 0 FFFFFF  "H3458"  -1 0 1 ""  1 ""  <> 0 0 0 1610 1610 1 0 3460 0 1610 3458 <> 24.44 <> <> <> 4968 <> <> <> <>
  1611 41 12.674535 -0.874183 10.186111 118 " " E "B" 21 0.06000 0.06000 "GLU " " HB2" "    " 1 0 0 FFFFFF  "H3459"  -1 0 1 ""  1 ""  <> 0 0 0 1611 1611 1 0 3461 0 1611 3459 <> 24.44 <> <> <> 4969 <> <> <> <>
  1612 41 11.469308 0.456047 11.780934 118 " " E "B" 21 0.06000 0.06000 "GLU " " HG3" "    " 1 0 0 FFFFFF  "H3460"  -1 0 1 ""  1 ""  <> 0 0 0 1612 1612 1 0 3462 0 1612 3460 <> 30.96 <> <> <> 4970 <> <> <> <>
  1613 41 12.155473 1.911901 11.079459 118 " " E "B" 21 0.06000 0.06000 "GLU " " HG2" "    " 1 0 0 FFFFFF  "H3461"  -1 0 1 ""  1 ""  <> 0 0 0 1613 1613 1 0 3463 0 1613 3461 <> 30.96 <> <> <> 4971 <> <> <> <>
  1614 25 10.940694 -1.900199 8.249488 119 " " E "B" 38 -0.50000 -0.50000 "GLU " " N  " "    " 7 0 0 2E2EFF  "N1844"  1 1 9 ""  1 ""  <> 0 0 0 1614 1614 1 0 3464 1 1614 3462 1 13.7 1836 0 1844 1836 D000  "CCD mismatch"  <> <>
  1615 3 10.820962 -3.077110 7.278102 119 " " E "B" 24 0.14000 0.14000 "GLU " " CA " "    " 6 0 0 808080  "C1845"  1 1 -70 ""  1 ""  FF2E2E  0 0 0 1615 1615 1 0 3465 1 1615 3463 1 15.56 1837 0 1845 1837 D000  "CCD mismatch"  <> <>
  1616 2 9.838247 -2.800155 6.105556 119 " " E "B" 24 0.50000 0.50000 "GLU " " C  " "    " 6 0 0 808080  "C1846"  1 1 9 ""  1 ""  <> 0 0 0 1616 1616 1 0 3466 0 1616 3464 1 11.64 1838 0 1846 1838 D000  "CCD mismatch"  <> <>
  1617 15 10.092088 -3.157795 4.951800 119 " " E "B" 70 -0.50000 -0.50000 "GLU " " O  " "    " 8 0 0 FF2E2E  "O1847"  1 1 9 ""  1 ""  <> 0 0 0 1617 1617 1 0 3467 0 1617 3465 1 10.58 1839 0 1847 1839 D000  "CCD mismatch"  <> <>
  1618 3 10.480241 -4.466913 7.861312 119 " " E "B" 24 -0.12000 -0.12000 "GLU " " CB " "    " 6 0 0 808080  "C1848"  1 1 9 ""  1 ""  <> 0 0 0 1618 1618 1 0 3468 2 1618 3466 1 18.5 1840 0 1848 1840 D000  "CCD mismatch"  <> <>
  1619 3 11.278676 -4.756315 9.155925 119 " " E "B" 24 -0.22000 -0.22000 "GLU " " CG " "    " 6 0 0 808080  "C1849"  1 1 9 ""  1 ""  <> 0 0 0 1619 1619 1 0 3469 2 1619 3467 1 26.28 1841 0 1849 1841 D000  "CCD mismatch"  <> <>
  1620 2 11.220868 -6.174943 9.635842 119 " " E "B" 24 0.70000 0.70000 "GLU " " CD " "    " 6 0 0 808080  "C1850"  1 1 9 "%UT"  13 ""  <> 0 0 0 1620 1620 1 0 3470 0 1620 3468 1 34.25 1842 0 1850 1842 D000  "CCD mismatch"  83.5856658324844 <>
  1621 15 11.610212 -7.054852 8.857598 119 " " E "B" 70 -0.80000 -0.80000 "GLU " " OE1" "    " 8 0 0 FF2E2E  "O1851"  1 1 9 ""  1 ""  <> 0 0 0 1621 1621 1 0 3471 0 1621 3469 1 35.05 1843 0 1851 1843 D000  "CCD mismatch"  <> <>
  1622 18 10.657903 -6.375104 10.736570 119 " " E "B" 70 -0.80000 -0.80000 "GLU " " OE2" "    " 8 -1 0 FF2E2E  "O1852"  1 1 9 ""  1 ""  <> 0 0 0 1622 1622 1 0 3472 0 1622 3470 1 38.72 1844 0 1852 1844 D000  "CCD mismatch"  <> <>
  1623 43 10.286687 -1.875443 9.018748 119 " " E "B" 21 0.30000 0.30000 "GLU " " H  " "    " 1 0 0 FFFFFF  "H3471"  -1 0 1 ""  1 ""  <> 0 0 0 1623 1623 1 0 3473 0 1623 3471 <> 13.7 <> <> <> 4972 <> <> <> <>
  1624 41 11.836675 -3.256590 6.925656 119 " " E "B" 21 0.06000 0.06000 "GLU " " HA " "    " 1 0 0 FFFFFF  "H3472"  -1 0 1 ""  1 ""  <> 0 0 0 1624 1624 1 0 3474 0 1624 3472 <> 15.56 <> <> <> 4973 <> <> <> <>
  1625 41 10.794961 -5.202294 7.120862 119 " " E "B" 21 0.06000 0.06000 "GLU " " HB3" "    " 1 0 0 FFFFFF  "H3473"  -1 0 1 ""  1 ""  <> 0 0 0 1625 1625 1 0 3475 0 1625 3473 <> 18.5 <> <> <> 4974 <> <> <> <>
  1626 41 9.413976 -4.565886 8.064740 119 " " E "B" 21 0.06000 0.06000 "GLU " " HB2" "    " 1 0 0 FFFFFF  "H3474"  -1 0 1 ""  1 ""  <> 0 0 0 1626 1626 1 0 3476 0 1626 3474 <> 18.5 <> <> <> 4975 <> <> <> <>
  1627 41 10.785627 -4.127828 9.897550 119 " " E "B" 21 0.06000 0.06000 "GLU " " HG3" "    " 1 0 0 FFFFFF  "H3475"  -1 0 1 ""  1 ""  <> 0 0 0 1627 1627 1 0 3477 0 1627 3475 <> 26.28 <> <> <> 4976 <> <> <> <>
  1628 41 12.300184 -4.412631 8.993123 119 " " E "B" 21 0.06000 0.06000 "GLU " " HG2" "    " 1 0 0 FFFFFF  "H3476"  -1 0 1 ""  1 ""  <> 0 0 0 1628 1628 1 0 3478 0 1628 3476 <> 26.28 <> <> <> 4977 <> <> <> <>
  1629 25 8.714647 -2.124243 6.398152 120 " " H "B" 38 -0.50000 -0.50000 "HIS " " N  " "    " 7 0 0 2E2EFF  "N1853"  1 1 9 ""  1 ""  <> 0 0 0 1629 1629 1 0 3479 1 1629 3477 1 12.17 1845 0 1853 1845 D000  "CCD mismatch"  <> <>
  1630 3 7.687558 -1.765647 5.391363 120 " " H "B" 24 0.14000 0.14000 "HIS " " CA " "    " 6 0 0 808080  "C1854"  1 1 -70 ""  1 ""  FF2E2E  0 0 0 1630 1630 1 0 3480 1 1630 3478 1 11.83 1846 0 1854 1846 D000  "CCD mismatch"  <> <>
  1631 2 8.180059 -0.753295 4.307438 120 " " H "B" 24 0.50000 0.50000 "HIS " " C  " "    " 6 0 0 808080  "C1855"  1 1 9 ""  1 ""  <> 0 0 0 1631 1631 1 0 3481 0 1631 3479 1 9.4 1847 0 1855 1847 D000  "CCD mismatch"  <> <>
  1632 15 7.774770 -0.792367 3.106546 120 " " H "B" 70 -0.50000 -0.50000 "HIS " " O  " "    " 8 0 0 FF2E2E  "O1856"  1 1 9 ""  1 ""  <> 0 0 0 1632 1632 1 0 3482 0 1632 3480 1 9.48 1848 0 1856 1848 D000  "CCD mismatch"  <> <>
  1633 3 6.456823 -1.168215 6.091302 120 " " H "B" 24 -0.12000 -0.12000 "HIS " " CB " "    " 6 0 0 808080  "C1857"  1 1 9 ""  1 ""  <> 0 0 0 1633 1633 1 0 3483 2 1633 3481 1 10.87 1849 0 1857 1849 D000  "CCD mismatch"  <> <>
  1634 2 5.871816 -2.142403 7.042155 120 " " H "B" 24 -0.09900 -0.09900 "HIS " " CG " "    " 6 0 0 808080  "C1858"  1 1 9 "%UT"  13 "Flip HIS"  <> 0 0 0 1634 1634 1 0 3484 0 1634 3482 1 13.19 1850 0 1858 1850 D000  "CCD mismatch"  <> "Flip HIS" 
  1635 2 5.842244 -3.513958 7.161931 120 " " H "B" 24 0.18500 0.18500 "HIS " " CD2" "    " 6 0 0 808080  "C1859"  1 1 9 ""  1 ""  <> 0 0 0 1635 1635 1 0 3485 1 1635 3483 1 13.62 1851 0 1859 1851 D000  "CCD mismatch"  <> <>
  1636 25 5.105661 -1.695963 8.083137 120 " " H "B" 38 -0.25700 -0.25700 "HIS " " ND1" "    " 7 0 0 2E2EFF  "N1860"  1 1 9 ""  1 ""  <> 0 0 0 1636 1636 1 0 3486 1 1636 3484 1 18.76 1852 0 1860 1852 D000  "CCD mismatch"  <> <>
  1637 2 4.646642 -2.775376 8.721088 120 " " H "B" 24 0.27500 0.27500 "HIS " " CE1" "    " 6 0 0 808080  "C1861"  1 1 9 ""  1 ""  <> 0 0 0 1637 1637 1 0 3487 1 1637 3485 1 16.66 1853 0 1861 1853 D000  "CCD mismatch"  <> <>
  1638 25 5.036287 -3.947111 8.209685 120 " " H "B" 38 -0.56300 -0.56300 "HIS " " NE2" "    " 7 0 0 2E2EFF  "N1862"  1 1 9 ""  1 ""  <> 0 0 0 1638 1638 1 0 3488 0 1638 3486 1 16.62 1854 0 1862 1854 D000  "CCD mismatch"  <> <>
  1639 43 8.545537 -1.850835 7.355624 120 " " H "B" 21 0.30000 0.30000 "HIS " " H  " "    " 1 0 0 FFFFFF  "H3487"  -1 0 1 ""  1 ""  <> 0 0 0 1639 1639 1 0 3489 0 1639 3487 <> 12.17 <> <> <> 4978 <> <> <> <>
  1640 41 7.399839 -2.672747 4.859870 120 " " H "B" 21 0.06000 0.06000 "HIS " " HA " "    " 1 0 0 FFFFFF  "H3488"  -1 0 1 ""  1 ""  <> 0 0 0 1640 1640 1 0 3490 0 1640 3488 <> 11.83 <> <> <> 4979 <> <> <> <>
  1641 41 5.797620 -1.092341 5.226547 120 " " H "B" 21 0.06000 0.06000 "HIS " " HB3" "    " 1 0 0 FFFFFF  "H3489"  -1 0 1 ""  1 ""  <> 0 0 0 1641 1641 1 0 3491 0 1641 3489 <> 10.87 <> <> <> 4980 <> <> <> <>
  1642 41 6.584394 -0.109561 6.317303 120 " " H "B" 21 0.06000 0.06000 "HIS " " HB2" "    " 1 0 0 FFFFFF  "H3490"  -1 0 1 ""  1 ""  <> 0 0 0 1642 1642 1 0 3492 0 1642 3490 <> 10.87 <> <> <> 4981 <> <> <> <>
  1643 41 6.280282 -4.181840 6.434980 120 " " H "B" 21 0.07500 0.07500 "HIS " " HD2" "    " 1 0 0 FFFFFF  "H3491"  -1 0 1 ""  1 ""  <> 0 0 0 1643 1643 1 0 3493 0 1643 3491 <> 13.62 <> <> <> 4982 <> <> <> <>
  1644 43 4.975904 -0.728463 8.342374 120 " " H "B" 21 0.30600 0.30600 "HIS " " HD1" "    " 1 0 0 FFFFFF  "H3492"  -1 0 1 ""  1 ""  <> 0 0 0 1644 1644 1 0 3494 0 1644 3492 <> 18.76 <> <> <> 4983 <> <> <> <>
  1645 41 4.135267 -2.781435 9.672328 120 " " H "B" 21 0.07800 0.07800 "HIS " " HE1" "    " 1 0 0 FFFFFF  "H3493"  -1 0 1 ""  1 ""  <> 0 0 0 1645 1645 1 0 3495 0 1645 3493 <> 16.66 <> <> <> 4984 <> <> <> <>
  1646 25 9.098085 0.095951 4.756304 121 " " C "B" 38 -0.50000 -0.50000 "CYS " " N  " "    " 7 0 0 2E2EFF  "N1863"  1 1 9 ""  1 ""  <> 0 0 0 1646 1646 1 0 3496 1 1646 3494 1 9.3 1855 0 1863 1855 D000  "CCD mismatch"  <> <>
  1647 3 9.567609 1.204696 3.970736 121 " " C "B" 24 0.14000 0.14000 "CYS " " CA " "    " 6 0 0 808080  "C1864"  1 1 -70 ""  1 ""  FF2E2E  0 0 0 1647 1647 1 0 3497 1 1647 3495 1 8.75 1856 0 1864 1856 D000  "CCD mismatch"  <> <>
  1648 2 10.711458 0.781862 3.016981 121 " " C "B" 24 0.50000 0.50000 "CYS " " C  " "    " 6 0 0 808080  "C1865"  1 1 9 ""  1 ""  <> 0 0 0 1648 1648 1 0 3498 0 1648 3496 1 11.23 1857 0 1865 1857 D000  "CCD mismatch"  <> <>
  1649 15 11.209081 1.595814 2.255214 121 " " C "B" 70 -0.50000 -0.50000 "CYS " " O  " "    " 8 0 0 FF2E2E  "O1866"  1 1 9 ""  1 ""  <> 0 0 0 1649 1649 1 0 3499 0 1649 3497 1 8.59 1858 0 1866 1858 D000  "CCD mismatch"  <> <>
  1650 3 9.903653 2.458156 4.850326 121 " " C "B" 24 0.02000 0.02000 "CYS " " CB " "    " 6 0 0 808080  "C1867"  1 1 9 ""  1 ""  <> 0 0 0 1650 1650 1 0 3500 2 1650 3498 1 14.08 1859 0 1867 1859 D000  "CCD mismatch"  <> <>
  1651 49 8.404714 3.115370 5.771357 121 " " C "B" 143 -0.33500 -0.33500 "CYS " " SG " "    " 16 0 0 FFFF6B  "S1868"  1 1 9 "%UT"  13 ""  <> 0 0 0 1651 1651 1 0 3501 1 1651 3499 1 16.1 1860 0 1868 1860 D000  "CCD mismatch"  <> <>
  1652 43 9.203382 0.273386 5.745005 121 " " C "B" 21 0.30000 0.30000 "CYS " " H  " "    " 1 0 0 FFFFFF  "H3500"  -1 0 1 ""  1 ""  <> 0 0 0 1652 1652 1 0 3502 0 1652 3500 <> 9.3 <> <> <> 4985 <> <> <> <>
  1653 41 8.773137 1.572309 3.321289 121 " " C "B" 21 0.06000 0.06000 "CYS " " HA " "    " 1 0 0 FFFFFF  "H3501"  -1 0 1 ""  1 ""  <> 0 0 0 1653 1653 1 0 3503 0 1653 3501 <> 8.75 <> <> <> 4986 <> <> <> <>
  1654 41 10.263799 3.224632 4.164098 121 " " C "B" 21 0.08000 0.08000 "CYS " " HB3" "    " 1 0 0 FFFFFF  "H3502"  -1 0 1 ""  1 ""  <> 0 0 0 1654 1654 1 0 3504 0 1654 3502 <> 14.08 <> <> <> 4987 <> <> <> <>
  1655 41 10.724923 2.280872 5.544721 121 " " C "B" 21 0.08000 0.08000 "CYS " " HB2" "    " 1 0 0 FFFFFF  "H3503"  -1 0 1 ""  1 ""  <> 0 0 0 1655 1655 1 0 3505 0 1655 3503 <> 14.08 <> <> <> 4988 <> <> <> <>
  1656 41 8.277040 2.104786 6.635831 121 " " C "B" 21 0.15500 0.15500 "CYS " " HG " "    " 1 0 0 FFFFFF  "H3504"  -1 0 1 ""  1 ""  <> 0 0 0 1656 1656 1 0 3506 0 1656 3504 <> 16.1 <> <> <> 4989 <> <> <> <>
  1657 25 11.097360 -0.471836 3.120533 122 " " R "B" 38 -0.50000 -0.50000 "ARG " " N  " "    " 7 0 0 2E2EFF  "N1869"  1 1 9 ""  1 ""  <> 0 0 0 1657 1657 1 0 3507 1 1657 3505 1 9.91 1861 0 1869 1861 D000  "CCD mismatch"  <> <>
  1658 3 12.274228 -0.982267 2.344093 122 " " R "B" 24 0.14000 0.14000 "ARG " " CA " "    " 6 0 0 808080  "C1870"  1 1 -70 ""  1 ""  FF2E2E  0 0 0 1658 1658 1 0 3508 1 1658 3506 1 13 1862 0 1870 1862 D000  "CCD mismatch"  <> <>
  1659 2 11.690622 -1.954039 1.343833 122 " " R "B" 24 0.50000 0.50000 "ARG " " C  " "    " 6 0 0 808080  "C1871"  1 1 9 ""  1 ""  <> 0 0 0 1659 1659 1 0 3509 0 1659 3507 1 12.03 1863 0 1871 1863 D000  "CCD mismatch"  <> <>
  1660 15 11.780530 -1.694519 0.101365 122 " " R "B" 70 -0.50000 -0.50000 "ARG " " O  " "    " 8 0 0 FF2E2E  "O1872"  1 1 9 ""  1 ""  <> 0 0 0 1660 1660 1 0 3510 0 1660 3508 1 9.56 1864 0 1872 1864 D000  "CCD mismatch"  <> <>
  1661 3 13.409856 -1.539723 3.225383 122 " " R "B" 24 -0.12000 -0.12000 "ARG " " CB " "    " 6 0 0 808080  "C1873"  1 1 9 ""  1 ""  <> 0 0 0 1661 1661 1 0 3511 2 1661 3509 1 14.97 1865 0 1873 1865 D000  "CCD mismatch"  <> <>
  1662 3 14.192006 -0.497816 3.982369 122 " " R "B" 24 -0.05000 -0.05000 "ARG " " CG " "    " 6 0 0 808080  "C1874"  1 1 9 ""  1 ""  <> 0 0 0 1662 1662 1 0 3512 2 1662 3510 1 22.15 1866 0 1874 1866 D000  "CCD mismatch"  <> <>
  1663 3 15.468091 -0.960619 4.650853 122 " " R "B" 24 0.19000 0.19000 "ARG " " CD " "    " 6 0 0 808080  "C1875"  1 1 9 ""  1 ""  <> 0 0 0 1663 1663 1 0 3513 2 1663 3511 1 29 1867 0 1875 1867 D000  "CCD mismatch"  <> <>
  1664 25 15.258455 -1.933480 5.753640 122 " " R "B" 38 -0.69997 -0.69997 "ARG " " NE " "    " 7 0 0 2E2EFF  "N1876"  1 1 9 ""  1 ""  <> 0 0 0 1664 1664 1 0 3514 1 1664 3512 1 31.99 1868 0 1876 1868 D000  "CCD mismatch"  <> <>
  1665 2 15.604612 -1.994147 7.000690 122 " " R "B" 24 0.63990 0.63990 "ARG " " CZ " "    " 6 0 0 808080  "C1877"  1 1 9 ""  1 ""  <> 0 0 0 1665 1665 1 0 3515 0 1665 3513 1 37.96 1869 0 1877 1869 D000  "CCD mismatch"  <> <>
  1666 25 16.367131 -1.037385 7.575860 122 " " R "B" 38 -0.79997 -0.79997 "ARG " " NH1" "    " 7 0 0 2E2EFF  "N1878"  1 1 9 ""  1 ""  <> 0 0 0 1666 1666 1 0 3516 2 1666 3514 1 37.23 1870 0 1878 1870 D000  "CCD mismatch"  <> <>
  1667 31 15.125104 -2.984672 7.723487 122 " " R "B" 38 -0.79997 -0.79997 "ARG " " NH2" "    " 7 1 0 2E2EFF  "N1879"  1 1 9 ""  1 ""  <> 0 0 0 1667 1667 1 0 3517 2 1667 3515 1 38.85 1871 0 1879 1871 D000  "CCD mismatch"  <> <>
  1668 43 10.587529 -1.113881 3.710407 122 " " R "B" 21 0.30000 0.30000 "ARG " " H  " "    " 1 0 0 FFFFFF  "H3516"  -1 0 1 ""  1 ""  <> 0 0 0 1668 1668 1 0 3518 0 1668 3516 <> 9.91 <> <> <> 4990 <> <> <> <>
  1669 41 12.667188 -0.140954 1.773239 122 " " R "B" 21 0.06000 0.06000 "ARG " " HA " "    " 1 0 0 FFFFFF  "H3517"  -1 0 1 ""  1 ""  <> 0 0 0 1669 1669 1 0 3519 0 1669 3517 <> 13 <> <> <> 4991 <> <> <> <>
  1670 41 14.015405 -2.157950 2.562657 122 " " R "B" 21 0.06000 0.06000 "ARG " " HB3" "    " 1 0 0 FFFFFF  "H3518"  -1 0 1 ""  1 ""  <> 0 0 0 1670 1670 1 0 3520 0 1670 3518 <> 14.97 <> <> <> 4992 <> <> <> <>
  1671 41 12.923757 -2.217541 3.927075 122 " " R "B" 21 0.06000 0.06000 "ARG " " HB2" "    " 1 0 0 FFFFFF  "H3519"  -1 0 1 ""  1 ""  <> 0 0 0 1671 1671 1 0 3521 0 1671 3519 <> 14.97 <> <> <> 4993 <> <> <> <>
  1672 41 13.564050 0.119627 4.624657 122 " " R "B" 21 0.06000 0.06000 "ARG " " HG3" "    " 1 0 0 FFFFFF  "H3520"  -1 0 1 ""  1 ""  <> 0 0 0 1672 1672 1 0 3522 0 1672 3520 <> 22.15 <> <> <> 4994 <> <> <> <>
  1673 41 14.548475 0.225131 3.248625 122 " " R "B" 21 0.06000 0.06000 "ARG " " HG2" "    " 1 0 0 FFFFFF  "H3521"  -1 0 1 ""  1 ""  <> 0 0 0 1673 1673 1 0 3523 0 1673 3521 <> 22.15 <> <> <> 4995 <> <> <> <>
  1674 41 15.968068 -0.079023 5.051988 122 " " R "B" 21 0.06000 0.06000 "ARG " " HD3" "    " 1 0 0 FFFFFF  "H3522"  -1 0 1 ""  1 ""  <> 0 0 0 1674 1674 1 0 3524 0 1674 3522 <> 29 <> <> <> 4996 <> <> <> <>
  1675 41 16.252622 -1.319729 3.984786 122 " " R "B" 21 0.06000 0.06000 "ARG " " HD2" "    " 1 0 0 FFFFFF  "H3523"  -1 0 1 ""  1 ""  <> 0 0 0 1675 1675 1 0 3525 0 1675 3523 <> 29 <> <> <> 4997 <> <> <> <>
  1676 43 14.774717 -2.710451 5.326539 122 " " R "B" 21 0.44000 0.44000 "ARG " " HE " "    " 1 0 0 FFFFFF  "H3524"  -1 0 1 ""  1 ""  <> 0 0 0 1676 1676 1 0 3526 0 1676 3524 <> 31.99 <> <> <> 4998 <> <> <> <>
  1677 43 16.460538 -0.998420 8.580775 122 " " R "B" 21 0.46000 0.46000 "ARG " "HH12" "    " 1 0 0 FFFFFF  "H3525"  -1 0 1 ""  1 ""  <> 0 0 0 1677 1677 1 0 3527 0 1677 3525 <> 37.23 <> <> <> 4999 <> <> <> <>
  1678 43 16.812253 -0.286107 7.068372 122 " " R "B" 21 0.46000 0.46000 "ARG " "HH11" "    " 1 0 0 FFFFFF  "H3526"  -1 0 1 ""  1 ""  <> 0 0 0 1678 1678 1 0 3528 0 1678 3526 <> 37.23 <> <> <> 5000 <> <> <> <>
  1679 44 14.930696 -2.933703 8.713288 122 " " R "B" 21 0.46000 0.46000 "ARG " "HH22" "    " 1 0 0 FFFFFF  "H3527"  -1 0 1 ""  1 ""  <> 0 0 0 1679 1679 1 0 3529 0 1679 3527 <> 38.85 <> <> <> 5001 <> <> <> <>
  1680 44 14.499360 -3.549385 7.167031 122 " " R "B" 21 0.46000 0.46000 "ARG " "HH21" "    " 1 0 0 FFFFFF  "H3528"  -1 0 1 ""  1 ""  <> 0 0 0 1680 1680 1 0 3530 0 1680 3528 <> 38.85 <> <> <> 5002 <> <> <> <>
  1681 25 11.103910 -3.092296 1.812299 123 " " K "B" 38 -0.50000 -0.50000 "LYS " " N  " "    " 7 0 0 2E2EFF  "N1880"  1 1 9 ""  1 ""  <> 0 0 0 1681 1681 1 0 3531 1 1681 3529 1 9.79 1872 0 1880 1872 D000  "CCD mismatch"  <> <>
  1682 3 10.735437 -4.247170 0.986926 123 " " K "B" 24 0.14000 0.14000 "LYS " " CA " "    " 6 0 0 808080  "C1881"  1 1 -70 ""  1 ""  FF2E2E  0 0 0 1682 1682 1 0 3532 1 1682 3530 1 11.76 1873 0 1881 1873 D000  "CCD mismatch"  <> <>
  1683 2 9.540647 -4.006973 0.020283 123 " " K "B" 24 0.50000 0.50000 "LYS " " C  " "    " 6 0 0 808080  "C1882"  1 1 9 ""  1 ""  <> 0 0 0 1683 1683 1 0 3533 0 1683 3531 1 10.03 1874 0 1882 1874 D000  "CCD mismatch"  <> <>
  1684 15 9.650575 -4.319105 -1.118364 123 " " K "B" 70 -0.50000 -0.50000 "LYS " " O  " "    " 8 0 0 FF2E2E  "O1883"  1 1 9 ""  1 ""  <> 0 0 0 1684 1684 1 0 3534 0 1684 3532 1 9.08 1875 0 1883 1875 D000  "CCD mismatch"  <> <>
  1685 3 10.525930 -5.423962 1.927251 123 " " K "B" 24 -0.12000 -0.12000 "LYS " " CB " "    " 6 0 0 808080  "C1884"  1 1 9 ""  1 ""  <> 0 0 0 1685 1685 1 0 3535 2 1685 3533 1 14.19 1876 0 1884 1876 D000  "CCD mismatch"  <> <>
  1686 3 9.239137 -5.489776 2.712291 123 " " K "B" 24 -0.12000 -0.12000 "LYS " " CG " "    " 6 0 0 808080  "C1885"  1 1 9 ""  1 ""  <> 0 0 0 1686 1686 1 0 3536 2 1686 3534 1 18.33 1877 0 1885 1877 D000  "CCD mismatch"  <> <>
  1687 3 9.055578 -6.877335 3.381280 123 " " K "B" 24 -0.12000 -0.12000 "LYS " " CD " "    " 6 0 0 808080  "C1886"  1 1 9 ""  1 ""  <> 0 0 0 1687 1687 1 0 3537 2 1687 3535 1 23.14 1878 0 1886 1878 D000  "CCD mismatch"  <> <>
  1688 3 10.307111 -7.570367 3.759187 123 " " K "B" 24 0.19000 0.19000 "LYS " " CE " "    " 6 0 0 808080  "C1887"  1 1 9 ""  1 ""  <> 0 0 0 1688 1688 1 0 3538 2 1688 3536 1 32.3 1879 0 1887 1879 D000  "CCD mismatch"  <> <>
  1689 32 10.119615 -8.893452 4.329056 123 " " K "B" 38 -0.30000 -0.30000 "LYS " " NZ " "    " 7 1 0 2E2EFF  "N1888"  1 1 9 "%UT"  13 ""  <> 0 0 0 1689 1689 1 0 3539 3 1689 3537 1 21.12 1880 0 1888 1880 D000  "CCD mismatch"  <> <>
  1690 43 10.933934 -3.162688 2.805403 123 " " K "B" 21 0.30000 0.30000 "LYS " " H  " "    " 1 0 0 FFFFFF  "H3538"  -1 0 1 ""  1 ""  <> 0 0 0 1690 1690 1 0 3540 0 1690 3538 <> 9.79 <> <> <> 5003 <> <> <> <>
  1691 41 11.648031 -4.391788 0.408695 123 " " K "B" 21 0.06000 0.06000 "LYS " " HA " "    " 1 0 0 FFFFFF  "H3539"  -1 0 1 ""  1 ""  <> 0 0 0 1691 1691 1 0 3541 0 1691 3539 <> 11.76 <> <> <> 5004 <> <> <> <>
  1692 41 11.436979 -5.512884 2.519018 123 " " K "B" 21 0.06000 0.06000 "LYS " " HB3" "    " 1 0 0 FFFFFF  "H3540"  -1 0 1 ""  1 ""  <> 0 0 0 1692 1692 1 0 3542 0 1692 3540 <> 14.19 <> <> <> 5005 <> <> <> <>
  1693 41 10.655927 -6.146774 1.121804 123 " " K "B" 21 0.06000 0.06000 "LYS " " HB2" "    " 1 0 0 FFFFFF  "H3541"  -1 0 1 ""  1 ""  <> 0 0 0 1693 1693 1 0 3543 0 1693 3541 <> 14.19 <> <> <> 5006 <> <> <> <>
  1694 41 8.375387 -5.403934 2.053001 123 " " K "B" 21 0.06000 0.06000 "LYS " " HG3" "    " 1 0 0 FFFFFF  "H3542"  -1 0 1 ""  1 ""  <> 0 0 0 1694 1694 1 0 3544 0 1694 3542 <> 18.33 <> <> <> 5007 <> <> <> <>
  1695 41 9.262178 -4.636260 3.389844 123 " " K "B" 21 0.06000 0.06000 "LYS " " HG2" "    " 1 0 0 FFFFFF  "H3543"  -1 0 1 ""  1 ""  <> 0 0 0 1695 1695 1 0 3545 0 1695 3543 <> 18.33 <> <> <> 5008 <> <> <> <>
  1696 41 8.439206 -7.532894 2.766115 123 " " K "B" 21 0.06000 0.06000 "LYS " " HD3" "    " 1 0 0 FFFFFF  "H3544"  -1 0 1 ""  1 ""  <> 0 0 0 1696 1696 1 0 3546 0 1696 3544 <> 23.14 <> <> <> 5009 <> <> <> <>
  1697 41 8.475438 -6.666884 4.279751 123 " " K "B" 21 0.06000 0.06000 "LYS " " HD2" "    " 1 0 0 FFFFFF  "H3545"  -1 0 1 ""  1 ""  <> 0 0 0 1697 1697 1 0 3547 0 1697 3545 <> 23.14 <> <> <> 5010 <> <> <> <>
  1698 41 10.801152 -6.962943 4.517512 123 " " K "B" 21 0.06000 0.06000 "LYS " " HE3" "    " 1 0 0 FFFFFF  "H3546"  -1 0 1 ""  1 ""  <> 0 0 0 1698 1698 1 0 3548 0 1698 3546 <> 32.3 <> <> <> 5011 <> <> <> <>
  1699 41 11.048536 -7.673899 2.966930 123 " " K "B" 21 0.06000 0.06000 "LYS " " HE2" "    " 1 0 0 FFFFFF  "H3547"  -1 0 1 ""  1 ""  <> 0 0 0 1699 1699 1 0 3549 0 1699 3547 <> 32.3 <> <> <> 5012 <> <> <> <>
  1700 44 9.455636 -8.756974 5.077793 123 " " K "B" 21 0.33000 0.33000 "LYS " " HZ1" "    " 1 0 0 FFFFFF  "H3548"  -1 0 1 ""  1 ""  <> 0 0 0 1700 1700 1 0 3550 0 1700 3548 <> 21.12 <> <> <> 5013 <> <> <> <>
  1701 44 9.749845 -9.548160 3.654719 123 " " K "B" 21 0.33000 0.33000 "LYS " " HZ2" "    " 1 0 0 FFFFFF  "H3549"  -1 0 1 ""  1 ""  <> 0 0 0 1701 1701 1 0 3551 0 1701 3549 <> 21.12 <> <> <> 5014 <> <> <> <>
  1702 44 10.999036 -9.227486 4.696663 123 " " K "B" 21 0.33000 0.33000 "LYS " " HZ3" "    " 1 0 0 FFFFFF  "H3550"  -1 0 1 ""  1 ""  <> 0 0 0 1702 1702 1 0 3552 0 1702 3550 <> 21.12 <> <> <> 5015 <> <> <> <>
  1703 25 8.550290 -3.196253 0.527928 124 " " V "B" 38 -0.50000 -0.50000 "VAL " " N  " "    " 7 0 0 2E2EFF  "N1889"  1 1 9 ""  1 ""  <> 0 0 0 1703 1703 1 0 3553 1 1703 3551 1 7.59 1881 0 1889 1881 D000  "CCD mismatch"  <> <>
  1704 3 7.471387 -2.738792 -0.296910 124 " " V "B" 24 0.14000 0.14000 "VAL " " CA " "    " 6 0 0 808080  "C1890"  1 1 -70 ""  1 ""  FF2E2E  0 0 0 1704 1704 1 0 3554 1 1704 3552 1 8.72 1882 0 1890 1882 D000  "CCD mismatch"  <> <>
  1705 2 7.957174 -1.840094 -1.512897 124 " " V "B" 24 0.50000 0.50000 "VAL " " C  " "    " 6 0 0 808080  "C1891"  1 1 9 ""  1 ""  <> 0 0 0 1705 1705 1 0 3555 0 1705 3553 1 9.49 1883 0 1891 1883 D000  "CCD mismatch"  <> <>
  1706 15 7.604253 -2.148032 -2.696430 124 " " V "B" 70 -0.50000 -0.50000 "VAL " " O  " "    " 8 0 0 FF2E2E  "O1892"  1 1 9 ""  1 ""  <> 0 0 0 1706 1706 1 0 3556 0 1706 3554 1 8.53 1884 0 1892 1884 D000  "CCD mismatch"  <> <>
  1707 3 6.317926 -2.003795 0.490622 124 " " V "B" 24 -0.06000 -0.06000 "VAL " " CB " "    " 6 0 0 808080  "C1893"  1 1 9 ""  1 ""  <> 0 0 0 1707 1707 1 0 3557 1 1707 3555 1 8.05 1885 0 1893 1885 D000  "CCD mismatch"  <> <>
  1708 3 5.167661 -1.567329 -0.417632 124 " " V "B" 24 -0.18000 -0.18000 "VAL " " CG1" "    " 6 0 0 808080  "C1894"  1 1 9 ""  1 ""  <> 0 0 0 1708 1708 1 0 3558 3 1708 3556 1 8.66 1886 0 1894 1886 D000  "CCD mismatch"  <> <>
  1709 3 5.780824 -2.963165 1.573702 124 " " V "B" 24 -0.18000 -0.18000 "VAL " " CG2" "    " 6 0 0 808080  "C1895"  1 1 9 ""  1 ""  <> 0 0 0 1709 1709 1 0 3559 3 1709 3557 1 9.05 1887 0 1895 1887 D000  "CCD mismatch"  <> <>
  1710 43 8.591916 -2.826301 1.466812 124 " " V "B" 21 0.30000 0.30000 "VAL " " H  " "    " 1 0 0 FFFFFF  "H3558"  -1 0 1 ""  1 ""  <> 0 0 0 1710 1710 1 0 3560 0 1710 3558 <> 7.59 <> <> <> 5016 <> <> <> <>
  1711 41 7.051152 -3.628008 -0.766803 124 " " V "B" 21 0.06000 0.06000 "VAL " " HA " "    " 1 0 0 FFFFFF  "H3559"  -1 0 1 ""  1 ""  <> 0 0 0 1711 1711 1 0 3561 0 1711 3559 <> 8.72 <> <> <> 5017 <> <> <> <>
  1712 41 6.699704 -1.122921 1.006768 124 " " V "B" 21 0.06000 0.06000 "VAL " " HB " "    " 1 0 0 FFFFFF  "H3560"  -1 0 1 ""  1 ""  <> 0 0 0 1712 1712 1 0 3562 0 1712 3560 <> 8.05 <> <> <> 5018 <> <> <> <>
  1713 41 4.931173 -2.475627 -0.971860 124 " " V "B" 21 0.06000 0.06000 "VAL " "HG11" "    " 1 0 0 FFFFFF  "H3561"  -1 0 1 ""  1 ""  <> 0 0 0 1713 1713 1 0 3563 0 1713 3561 <> 8.66 <> <> <> 5019 <> <> <> <>
  1714 41 4.272920 -1.190056 0.077547 124 " " V "B" 21 0.06000 0.06000 "VAL " "HG12" "    " 1 0 0 FFFFFF  "H3562"  -1 0 1 ""  1 ""  <> 0 0 0 1714 1714 1 0 3564 0 1714 3562 <> 8.66 <> <> <> 5020 <> <> <> <>
  1715 41 5.570756 -0.851246 -1.133760 124 " " V "B" 21 0.06000 0.06000 "VAL " "HG13" "    " 1 0 0 FFFFFF  "H3563"  -1 0 1 ""  1 ""  <> 0 0 0 1715 1715 1 0 3565 0 1715 3563 <> 8.66 <> <> <> 5021 <> <> <> <>
  1716 41 6.484876 -3.168082 2.380189 124 " " V "B" 21 0.06000 0.06000 "VAL " "HG21" "    " 1 0 0 FFFFFF  "H3564"  -1 0 1 ""  1 ""  <> 0 0 0 1716 1716 1 0 3566 0 1716 3564 <> 9.05 <> <> <> 5022 <> <> <> <>
  1717 41 4.832242 -2.574870 1.944542 124 " " V "B" 21 0.06000 0.06000 "VAL " "HG22" "    " 1 0 0 FFFFFF  "H3565"  -1 0 1 ""  1 ""  <> 0 0 0 1717 1717 1 0 3567 0 1717 3565 <> 9.05 <> <> <> 5023 <> <> <> <>
  1718 41 5.567777 -3.938970 1.137221 124 " " V "B" 21 0.06000 0.06000 "VAL " "HG23" "    " 1 0 0 FFFFFF  "H3566"  -1 0 1 ""  1 ""  <> 0 0 0 1718 1718 1 0 3568 0 1718 3566 <> 9.05 <> <> <> 5024 <> <> <> <>
  1719 25 8.929036 -0.974600 -1.293961 125 " " N "B" 38 -0.50000 -0.50000 "ASN " " N  " "    " 7 0 0 2E2EFF  "N1896"  1 1 9 ""  1 ""  <> 0 0 0 1719 1719 1 0 3569 1 1719 3567 1 9.23 1888 0 1896 1888 D000  "CCD mismatch"  <> <>
  1720 3 9.516202 -0.115858 -2.315314 125 " " N "B" 24 0.14000 0.14000 "ASN " " CA " "    " 6 0 0 808080  "C1897"  1 1 -70 ""  1 ""  FF2E2E  0 0 0 1720 1720 1 0 3570 1 1720 3568 1 10.72 1889 0 1897 1889 D000  "CCD mismatch"  <> <>
  1721 2 10.381414 -0.812511 -3.409874 125 " " N "B" 24 0.50000 0.50000 "ASN " " C  " "    " 6 0 0 808080  "C1898"  1 1 9 ""  1 ""  <> 0 0 0 1721 1721 1 0 3571 0 1721 3569 1 8.85 1890 0 1898 1890 D000  "CCD mismatch"  <> <>
  1722 15 10.500531 -0.292460 -4.518316 125 " " N "B" 70 -0.50000 -0.50000 "ASN " " O  " "    " 8 0 0 FF2E2E  "O1899"  1 1 9 ""  1 ""  <> 0 0 0 1722 1722 1 0 3572 0 1722 3570 1 12.34 1891 0 1899 1891 D000  "CCD mismatch"  <> <>
  1723 3 10.235151 1.060614 -1.620618 125 " " N "B" 24 -0.12000 -0.12000 "ASN " " CB " "    " 6 0 0 808080  "C1900"  1 1 9 ""  1 ""  <> 0 0 0 1723 1723 1 0 3573 2 1723 3571 1 9.96 1892 0 1900 1892 D000  "CCD mismatch"  <> <>
  1724 2 9.256528 2.055059 -1.010975 125 " " N "B" 24 0.50000 0.50000 "ASN " " CG " "    " 6 0 0 808080  "C1901"  1 1 9 "%UT"  13 "Flip"  <> 0 0 0 1724 1724 1 0 3574 0 1724 3572 1 11.44 1893 0 1901 1893 D000  "CCD mismatch"  <> "Flip" 
  1725 25 9.538911 2.568768 0.194155 125 " " N "B" 38 -0.76000 -0.76000 "ASN " " ND2" "    " 7 0 0 2E2EFF  "N1902"  1 1 9 ""  1 ""  <> 0 0 0 1725 1725 1 0 3575 2 1725 3573 1 7.45 1894 0 1902 1894 D000  "CCD mismatch"  <> <>
  1726 15 8.263234 2.457572 -1.628445 125 " " N "B" 70 -0.50000 -0.50000 "ASN " " OD1" "    " 8 0 0 FF2E2E  "O1903"  1 1 9 ""  1 ""  <> 0 0 0 1726 1726 1 0 3576 0 1726 3574 1 14.08 1895 0 1903 1895 D000  "CCD mismatch"  <> <>
  1727 43 9.303266 -1.096255 -0.363772 125 " " N "B" 21 0.30000 0.30000 "ASN " " H  " "    " 1 0 0 FFFFFF  "H3575"  -1 0 1 ""  1 ""  <> 0 0 0 1727 1727 1 0 3577 0 1727 3575 <> 9.23 <> <> <> 5025 <> <> <> <>
  1728 41 8.667970 0.362440 -2.805037 125 " " N "B" 21 0.06000 0.06000 "ASN " " HA " "    " 1 0 0 FFFFFF  "H3576"  -1 0 1 ""  1 ""  <> 0 0 0 1728 1728 1 0 3578 0 1728 3576 <> 10.72 <> <> <> 5026 <> <> <> <>
  1729 41 10.893533 1.515283 -2.360824 125 " " N "B" 21 0.06000 0.06000 "ASN " " HB3" "    " 1 0 0 FFFFFF  "H3577"  -1 0 1 ""  1 ""  <> 0 0 0 1729 1729 1 0 3579 0 1729 3577 <> 9.96 <> <> <> 5027 <> <> <> <>
  1730 41 10.872640 0.708792 -0.809489 125 " " N "B" 21 0.06000 0.06000 "ASN " " HB2" "    " 1 0 0 FFFFFF  "H3578"  -1 0 1 ""  1 ""  <> 0 0 0 1730 1730 1 0 3580 0 1730 3578 <> 9.96 <> <> <> 5028 <> <> <> <>
  1731 43 8.887899 3.079147 0.773631 125 " " N "B" 21 0.38000 0.38000 "ASN " "HD22" "    " 1 0 0 FFFFFF  "H3579"  -1 0 1 ""  1 ""  <> 0 0 0 1731 1731 1 0 3581 0 1731 3579 <> 7.45 <> <> <> 5029 <> <> <> <>
  1732 43 10.380407 2.195564 0.609730 125 " " N "B" 21 0.38000 0.38000 "ASN " "HD21" "    " 1 0 0 FFFFFF  "H3580"  -1 0 1 ""  1 ""  <> 0 0 0 1732 1732 1 0 3582 0 1732 3580 <> 7.45 <> <> <> 5030 <> <> <> <>
  1733 25 11.022558 -1.939421 -3.081943 126 " " E "B" 38 -0.50000 -0.50000 "GLU " " N  " "    " 7 0 0 2E2EFF  "N1904"  1 1 9 ""  1 ""  <> 0 0 0 1733 1733 1 0 3583 1 1733 3581 1 8.44 1896 0 1904 1896 D000  "CCD mismatch"  <> <>
  1734 3 11.716749 -2.788147 -4.137495 126 " " E "B" 24 0.14000 0.14000 "GLU " " CA " "    " 6 0 0 808080  "C1905"  1 1 -70 ""  1 ""  FF2E2E  0 0 0 1734 1734 1 0 3584 1 1734 3582 1 8.4 1897 0 1905 1897 D000  "CCD mismatch"  <> <>
  1735 2 10.776052 -3.405644 -5.238942 126 " " E "B" 24 0.50000 0.50000 "GLU " " C  " "    " 6 0 0 808080  "C1906"  1 1 9 ""  1 ""  <> 0 0 0 1735 1735 1 0 3585 0 1735 3583 1 10.18 1898 0 1906 1898 D000  "CCD mismatch"  <> <>
  1736 15 11.177209 -3.468113 -6.412209 126 " " E "B" 70 -0.50000 -0.50000 "GLU " " O  " "    " 8 0 0 FF2E2E  "O1907"  1 1 9 ""  1 ""  <> 0 0 0 1736 1736 1 0 3586 0 1736 3584 1 11.29 1899 0 1907 1899 D000  "CCD mismatch"  <> <>
  1737 3 12.361028 -4.038604 -3.409518 126 " " E "B" 24 -0.12000 -0.12000 "GLU " " CB " "    " 6 0 0 808080  "C1908"  1 1 9 ""  1 ""  <> 0 0 0 1737 1737 1 0 3587 2 1737 3585 1 9.58 1900 0 1908 1900 D000  "CCD mismatch"  <> <>
  1738 3 13.288503 -3.561884 -2.231799 126 " " E "B" 24 -0.22000 -0.22000 "GLU " " CG " "    " 6 0 0 808080  "C1909"  1 1 9 ""  1 ""  <> 0 0 0 1738 1738 1 0 3588 2 1738 3586 1 16.15 1901 0 1909 1901 D000  "CCD mismatch"  <> <>
  1739 2 13.745210 -4.775693 -1.344236 126 " " E "B" 24 0.70000 0.70000 "GLU " " CD " "    " 6 0 0 808080  "C1910"  1 1 9 "%UT"  13 ""  <> 0 0 0 1739 1739 1 0 3589 0 1739 3587 1 23.38 1902 0 1910 1902 D000  "CCD mismatch"  <> <>
  1740 15 13.880128 -5.826930 -1.969176 126 " " E "B" 70 -0.80000 -0.80000 "GLU " " OE1" "    " 8 0 0 FF2E2E  "O1911"  1 1 9 ""  1 ""  <> 0 0 0 1740 1740 1 0 3590 0 1740 3588 1 25.9 1903 0 1911 1903 D000  "CCD mismatch"  <> <>
  1741 18 14.214521 -4.581260 -0.201839 126 " " E "B" 70 -0.80000 -0.80000 "GLU " " OE2" "    " 8 -1 0 FF2E2E  "O1912"  1 1 9 ""  1 ""  <> 0 0 0 1741 1741 1 0 3591 0 1741 3589 1 27.68 1904 0 1912 1904 D000  "CCD mismatch"  <> <>
  1742 43 11.049436 -2.278810 -2.131052 126 " " E "B" 21 0.30000 0.30000 "GLU " " H  " "    " 1 0 0 FFFFFF  "H3590"  -1 0 1 ""  1 ""  <> 0 0 0 1742 1742 1 0 3592 0 1742 3590 <> 8.44 <> <> <> 5031 <> <> <> <>
  1743 41 12.464383 -2.109451 -4.548004 126 " " E "B" 21 0.06000 0.06000 "GLU " " HA " "    " 1 0 0 FFFFFF  "H3591"  -1 0 1 ""  1 ""  <> 0 0 0 1743 1743 1 0 3593 0 1743 3591 <> 8.4 <> <> <> 5032 <> <> <> <>
  1744 41 12.929281 -4.590998 -4.157881 126 " " E "B" 21 0.06000 0.06000 "GLU " " HB3" "    " 1 0 0 FFFFFF  "H3592"  -1 0 1 ""  1 ""  <> 0 0 0 1744 1744 1 0 3594 0 1744 3592 <> 9.58 <> <> <> 5033 <> <> <> <>
  1745 41 11.676549 -4.844090 -3.143461 126 " " E "B" 21 0.06000 0.06000 "GLU " " HB2" "    " 1 0 0 FFFFFF  "H3593"  -1 0 1 ""  1 ""  <> 0 0 0 1745 1745 1 0 3595 0 1745 3593 <> 9.58 <> <> <> 5034 <> <> <> <>
  1746 41 12.615804 -3.028753 -1.559977 126 " " E "B" 21 0.06000 0.06000 "GLU " " HG3" "    " 1 0 0 FFFFFF  "H3594"  -1 0 1 ""  1 ""  <> 0 0 0 1746 1746 1 0 3596 0 1746 3594 <> 16.15 <> <> <> 5035 <> <> <> <>
  1747 41 14.055631 -2.859566 -2.557934 126 " " E "B" 21 0.06000 0.06000 "GLU " " HG2" "    " 1 0 0 FFFFFF  "H3595"  -1 0 1 ""  1 ""  <> 0 0 0 1747 1747 1 0 3597 0 1747 3595 <> 16.15 <> <> <> 5036 <> <> <> <>
  1748 25 9.522592 -3.797163 -4.910435 127 " " Y "B" 38 -0.50000 -0.50000 "TYR " " N  " "    " 7 0 0 2E2EFF  "N1913"  1 1 9 ""  1 ""  <> 0 0 0 1748 1748 1 0 3598 1 1748 3596 1 8.73 1905 0 1913 1905 D000  "CCD mismatch"  <> <>
  1749 3 8.501233 -4.108088 -5.899715 127 " " Y "B" 24 0.14000 0.14000 "TYR " " CA " "    " 6 0 0 808080  "C1914"  1 1 -70 ""  1 ""  FF2E2E  0 0 0 1749 1749 1 0 3599 1 1749 3597 1 10.64 1906 0 1914 1906 D000  "CCD mismatch"  <> <>
  1750 2 7.922742 -2.868727 -6.697120 127 " " Y "B" 24 0.50000 0.50000 "TYR " " C  " "    " 6 0 0 808080  "C1915"  1 1 9 ""  1 ""  <> 0 0 0 1750 1750 1 0 3600 0 1750 3598 1 13.64 1907 0 1915 1907 D000  "CCD mismatch"  <> <>
  1751 15 7.315110 -3.020036 -7.814721 127 " " Y "B" 70 -0.50000 -0.50000 "TYR " " O  " "    " 8 0 0 FF2E2E  "O1916"  1 1 9 ""  1 ""  <> 0 0 0 1751 1751 1 0 3601 0 1751 3599 1 13.33 1908 0 1916 1908 D000  "CCD mismatch"  <> <>
  1752 3 7.387403 -4.970640 -5.238256 127 " " Y "B" 24 -0.00500 -0.00500 "TYR " " CB " "    " 6 0 0 808080  "C1917"  1 1 9 ""  1 ""  <> 0 0 0 1752 1752 1 0 3602 2 1752 3600 1 10.38 1909 0 1917 1909 D000  "CCD mismatch"  <> <>
  1753 2 8.009595 -6.072267 -4.388069 127 " " Y "B" 24 -0.11500 -0.11500 "TYR " " CG " "    " 6 0 0 808080  "C1918"  1 1 9 ""  1 ""  <> 0 0 0 1753 1753 1 0 3603 0 1753 3601 1 12.71 1910 0 1918 1910 D000  "CCD mismatch"  <> <>
  1754 2 7.848489 -6.098040 -2.978253 127 " " Y "B" 24 -0.11500 -0.11500 "TYR " " CD1" "    " 6 0 0 808080  "C1919"  1 1 9 ""  1 ""  <> 0 0 0 1754 1754 1 0 3604 1 1754 3602 1 15.75 1911 0 1919 1911 D000  "CCD mismatch"  <> <>
  1755 2 8.761907 -7.125984 -4.938150 127 " " Y "B" 24 -0.11500 -0.11500 "TYR " " CD2" "    " 6 0 0 808080  "C1920"  1 1 9 ""  1 ""  <> 0 0 0 1755 1755 1 0 3605 1 1755 3603 1 14.82 1912 0 1920 1912 D000  "CCD mismatch"  <> <>
  1756 2 8.413411 -7.080193 -2.164673 127 " " Y "B" 24 -0.11500 -0.11500 "TYR " " CE1" "    " 6 0 0 808080  "C1921"  1 1 9 ""  1 ""  <> 0 0 0 1756 1756 1 0 3606 1 1756 3604 1 17.53 1913 0 1921 1913 D000  "CCD mismatch"  <> <>
  1757 2 9.330514 -8.148206 -4.164544 127 " " Y "B" 24 -0.11500 -0.11500 "TYR " " CE2" "    " 6 0 0 808080  "C1922"  1 1 9 ""  1 ""  <> 0 0 0 1757 1757 1 0 3607 1 1757 3605 1 20.56 1914 0 1922 1914 D000  "CCD mismatch"  <> <>
  1758 2 9.145772 -8.155188 -2.762512 127 " " Y "B" 24 0.15000 0.15000 "TYR " " CZ " "    " 6 0 0 808080  "C1923"  1 1 9 ""  1 ""  <> 0 0 0 1758 1758 1 0 3608 0 1758 3606 1 24.34 1915 0 1923 1915 D000  "CCD mismatch"  <> <>
  1759 16 9.673639 -9.216696 -2.032904 127 " " Y "B" 70 -0.58500 -0.58500 "TYR " " OH " "    " 8 0 0 FF2E2E  "O1924"  1 1 9 "%UT"  13 ""  <> 0 0 0 1759 1759 1 0 3609 1 1759 3607 1 27.53 1916 0 1924 1916 D000  "CCD mismatch"  <> <>
  1760 43 9.259576 -3.840511 -3.936246 127 " " Y "B" 21 0.30000 0.30000 "TYR " " H  " "    " 1 0 0 FFFFFF  "H3608"  -1 0 1 ""  1 ""  <> 0 0 0 1760 1760 1 0 3610 0 1760 3608 <> 8.73 <> <> <> 5037 <> <> <> <>
  1761 41 8.998594 -4.673561 -6.687734 127 " " Y "B" 21 0.06000 0.06000 "TYR " " HA " "    " 1 0 0 FFFFFF  "H3609"  -1 0 1 ""  1 ""  <> 0 0 0 1761 1761 1 0 3611 0 1761 3609 <> 10.64 <> <> <> 5038 <> <> <> <>
  1762 41 6.621244 -5.363683 -5.906549 127 " " Y "B" 21 0.06000 0.06000 "TYR " " HB3" "    " 1 0 0 FFFFFF  "H3610"  -1 0 1 ""  1 ""  <> 0 0 0 1762 1762 1 0 3612 0 1762 3610 <> 10.38 <> <> <> 5039 <> <> <> <>
  1763 41 6.921895 -4.269871 -4.545202 127 " " Y "B" 21 0.06000 0.06000 "TYR " " HB2" "    " 1 0 0 FFFFFF  "H3611"  -1 0 1 ""  1 ""  <> 0 0 0 1763 1763 1 0 3613 0 1763 3611 <> 10.38 <> <> <> 5040 <> <> <> <>
  1764 41 7.274297 -5.377149 -2.415211 127 " " Y "B" 21 0.11500 0.11500 "TYR " " HD1" "    " 1 0 0 FFFFFF  "H3612"  -1 0 1 ""  1 ""  <> 0 0 0 1764 1764 1 0 3614 0 1764 3612 <> 15.75 <> <> <> 5041 <> <> <> <>
  1765 41 8.910695 -7.130171 -6.007844 127 " " Y "B" 21 0.11500 0.11500 "TYR " " HD2" "    " 1 0 0 FFFFFF  "H3613"  -1 0 1 ""  1 ""  <> 0 0 0 1765 1765 1 0 3615 0 1765 3613 <> 14.82 <> <> <> 5042 <> <> <> <>
  1766 41 8.292882 -6.974455 -1.096641 127 " " Y "B" 21 0.11500 0.11500 "TYR " " HE1" "    " 1 0 0 FFFFFF  "H3614"  -1 0 1 ""  1 ""  <> 0 0 0 1766 1766 1 0 3616 0 1766 3614 <> 17.53 <> <> <> 5043 <> <> <> <>
  1767 41 9.866643 -8.953115 -4.645259 127 " " Y "B" 21 0.11500 0.11500 "TYR " " HE2" "    " 1 0 0 FFFFFF  "H3615"  -1 0 1 ""  1 ""  <> 0 0 0 1767 1767 1 0 3617 0 1767 3615 <> 20.56 <> <> <> 5044 <> <> <> <>
  1768 42 9.370816 -9.092057 -1.130483 127 " " Y "B" 21 0.43500 0.43500 "TYR " " HH " "    " 1 0 0 FFFFFF  "H3616"  -1 0 1 ""  1 ""  <> 0 0 0 1768 1768 1 0 3618 0 1768 3616 <> 27.53 <> <> <> 5045 <> <> <> <>
  1769 25 8.003560 -1.619219 -6.188998 128 " " L "B" 38 -0.50000 -0.50000 "LEU " " N  " "    " 7 0 0 2E2EFF  "N1925"  1 1 9 ""  1 ""  <> 0 0 0 1769 1769 1 0 3619 1 1769 3617 1 10.23 1917 0 1925 1917 D000  "CCD mismatch"  <> <>
  1770 3 7.422483 -0.389747 -6.704195 128 " " L "B" 24 0.14000 0.14000 "LEU " " CA " "    " 6 0 0 808080  "C1926"  1 1 -70 ""  1 ""  FF2E2E  0 0 0 1770 1770 1 0 3620 1 1770 3618 1 9.24 1918 0 1926 1918 D000  "CCD mismatch"  <> <>
  1771 2 8.441839 0.481919 -7.479807 128 " " L "B" 24 0.50000 0.50000 "LEU " " C  " "    " 6 0 0 808080  "C1927"  1 1 9 ""  1 ""  <> 0 0 0 1771 1771 1 0 3621 0 1771 3619 1 12.69 1919 0 1927 1919 D000  "CCD mismatch"  <> <>
  1772 15 7.927621 1.271256 -8.306462 128 " " L "B" 70 -0.50000 -0.50000 "LEU " " O  " "    " 8 0 0 FF2E2E  "O1928"  1 1 9 ""  1 ""  <> 0 0 0 1772 1772 1 0 3622 0 1772 3620 1 13.19 1920 0 1928 1920 D000  "CCD mismatch"  <> <>
  1773 3 6.779432 0.445316 -5.575158 128 " " L "B" 24 -0.12000 -0.12000 "LEU " " CB " "    " 6 0 0 808080  "C1929"  1 1 9 ""  1 ""  <> 0 0 0 1773 1773 1 0 3623 2 1773 3621 1 9.26 1921 0 1929 1921 D000  "CCD mismatch"  <> <>
  1774 3 5.686750 -0.199215 -4.760236 128 " " L "B" 24 -0.06000 -0.06000 "LEU " " CG " "    " 6 0 0 808080  "C1930"  1 1 9 ""  1 ""  <> 0 0 0 1774 1774 1 0 3624 1 1774 3622 1 11.09 1922 0 1930 1922 D000  "CCD mismatch"  <> <>
  1775 3 5.286409 0.687460 -3.638293 128 " " L "B" 24 -0.18000 -0.18000 "LEU " " CD1" "    " 6 0 0 808080  "C1931"  1 1 9 ""  1 ""  <> 0 0 0 1775 1775 1 0 3625 3 1775 3623 1 14.49 1923 0 1931 1923 D000  "CCD mismatch"  <> <>
  1776 3 4.446153 -0.617322 -5.504176 128 " " L "B" 24 -0.18000 -0.18000 "LEU " " CD2" "    " 6 0 0 808080  "C1932"  1 1 9 ""  1 ""  <> 0 0 0 1776 1776 1 0 3626 3 1776 3624 1 14.96 1924 0 1932 1924 D000  "CCD mismatch"  <> <>
  1777 43 8.743139 -1.268296 -5.597411 128 " " L "B" 21 0.30000 0.30000 "LEU " " H  " "    " 1 0 0 FFFFFF  "H3625"  -1 0 1 ""  1 ""  <> 0 0 0 1777 1777 1 0 3627 0 1777 3625 <> 10.23 <> <> <> 5046 <> <> <> <>
  1778 41 6.608739 -0.722765 -7.348414 128 " " L "B" 21 0.06000 0.06000 "LEU " " HA " "    " 1 0 0 FFFFFF  "H3626"  -1 0 1 ""  1 ""  <> 0 0 0 1778 1778 1 0 3628 0 1778 3626 <> 9.24 <> <> <> 5047 <> <> <> <>
  1779 41 6.376146 1.344145 -6.041599 128 " " L "B" 21 0.06000 0.06000 "LEU " " HB3" "    " 1 0 0 FFFFFF  "H3627"  -1 0 1 ""  1 ""  <> 0 0 0 1779 1779 1 0 3629 0 1779 3627 <> 9.26 <> <> <> 5048 <> <> <> <>
  1780 41 7.507207 0.712927 -4.809115 128 " " L "B" 21 0.06000 0.06000 "LEU " " HB2" "    " 1 0 0 FFFFFF  "H3628"  -1 0 1 ""  1 ""  <> 0 0 0 1780 1780 1 0 3630 0 1780 3628 <> 9.26 <> <> <> 5049 <> <> <> <>
  1781 41 5.979837 -1.116008 -4.248680 128 " " L "B" 21 0.06000 0.06000 "LEU " " HG " "    " 1 0 0 FFFFFF  "H3629"  -1 0 1 ""  1 ""  <> 0 0 0 1781 1781 1 0 3631 0 1781 3629 <> 11.09 <> <> <> 5050 <> <> <> <>
  1782 41 6.103532 0.998104 -2.987208 128 " " L "B" 21 0.06000 0.06000 "LEU " "HD11" "    " 1 0 0 FFFFFF  "H3630"  -1 0 1 ""  1 ""  <> 0 0 0 1782 1782 1 0 3632 0 1782 3630 <> 14.49 <> <> <> 5051 <> <> <> <>
  1783 41 4.737088 1.581791 -3.932434 128 " " L "B" 21 0.06000 0.06000 "LEU " "HD12" "    " 1 0 0 FFFFFF  "H3631"  -1 0 1 ""  1 ""  <> 0 0 0 1783 1783 1 0 3633 0 1783 3631 <> 14.49 <> <> <> 5052 <> <> <> <>
  1784 41 4.628438 0.233901 -2.897038 128 " " L "B" 21 0.06000 0.06000 "LEU " "HD13" "    " 1 0 0 FFFFFF  "H3632"  -1 0 1 ""  1 ""  <> 0 0 0 1784 1784 1 0 3634 0 1784 3632 <> 14.49 <> <> <> 5053 <> <> <> <>
  1785 41 4.638459 -1.464765 -6.162172 128 " " L "B" 21 0.06000 0.06000 "LEU " "HD21" "    " 1 0 0 FFFFFF  "H3633"  -1 0 1 ""  1 ""  <> 0 0 0 1785 1785 1 0 3635 0 1785 3633 <> 14.96 <> <> <> 5054 <> <> <> <>
  1786 41 3.702871 -0.822832 -4.733852 128 " " L "B" 21 0.06000 0.06000 "LEU " "HD22" "    " 1 0 0 FFFFFF  "H3634"  -1 0 1 ""  1 ""  <> 0 0 0 1786 1786 1 0 3636 0 1786 3634 <> 14.96 <> <> <> 5055 <> <> <> <>
  1787 41 4.093900 0.181950 -6.156237 128 " " L "B" 21 0.06000 0.06000 "LEU " "HD23" "    " 1 0 0 FFFFFF  "H3635"  -1 0 1 ""  1 ""  <> 0 0 0 1787 1787 1 0 3637 0 1787 3635 <> 14.96 <> <> <> 5056 <> <> <> <>
  1788 25 9.711244 0.245938 -7.244964 129 " " N "B" 38 -0.50000 -0.50000 "ASN " " N  " "    " 7 0 0 2E2EFF  "N1933"  1 1 9 ""  1 ""  <> 0 0 0 1788 1788 1 0 3638 1 1788 3636 1 10.18 1925 0 1933 1925 D000  "CCD mismatch"  <> <>
  1789 3 10.735898 0.973617 -7.964618 129 " " N "B" 24 0.14000 0.14000 "ASN " " CA " "    " 6 0 0 808080  "C1934"  1 1 -70 ""  1 ""  FF2E2E  0 0 0 1789 1789 1 0 3639 1 1789 3637 1 12.07 1926 0 1934 1926 D000  "CCD mismatch"  <> <>
  1790 2 11.381971 -0.016247 -9.018484 129 " " N "B" 24 0.50000 0.50000 "ASN " " C  " "    " 6 0 0 808080  "C1935"  1 1 9 ""  1 ""  <> 0 0 0 1790 1790 1 0 3640 0 1790 3638 1 18.62 1927 0 1935 1927 D000  "CCD mismatch"  <> <>
  1791 15 11.367269 -1.223185 -8.660680 129 " " N "B" 70 -0.50000 -0.50000 "ASN " " O  " "    " 8 0 0 FF2E2E  "O1936"  1 1 9 ""  1 ""  <> 0 0 0 1791 1791 1 0 3641 0 1791 3639 1 15.54 1928 0 1936 1928 D000  "CCD mismatch"  <> <>
  1792 3 11.837838 1.523060 -7.045197 129 " " N "B" 24 -0.12000 -0.12000 "ASN " " CB " "    " 6 0 0 808080  "C1937"  1 1 9 ""  1 ""  <> 0 0 0 1792 1792 1 0 3642 2 1792 3640 1 10.71 1929 0 1937 1929 D000  "CCD mismatch"  <> <>
  1793 2 11.469739 2.811426 -6.263912 129 " " N "B" 24 0.50000 0.50000 "ASN " " CG " "    " 6 0 0 808080  "C1938"  1 1 9 "%UT"  13 "Flip"  <> 0 0 0 1793 1793 1 0 3643 0 1793 3641 1 14.18 1930 0 1938 1930 D000  "CCD mismatch"  <> "Flip" 
  1794 25 10.801984 2.714935 -5.119996 129 " " N "B" 38 -0.76000 -0.76000 "ASN " " ND2" "    " 7 0 0 2E2EFF  "N1939"  1 1 9 ""  1 ""  <> 0 0 0 1794 1794 1 0 3644 2 1794 3642 1 10.41 1931 0 1939 1931 D000  "CCD mismatch"  <> <>
  1795 15 11.846425 3.828926 -6.771266 129 " " N "B" 70 -0.50000 -0.50000 "ASN " " OD1" "    " 8 0 0 FF2E2E  "O1940"  1 1 9 ""  1 ""  <> 0 0 0 1795 1795 1 0 3645 0 1795 3643 1 14.86 1932 0 1940 1932 D000  "CCD mismatch"  <> <>
  1796 43 10.010961 -0.344274 -6.482127 129 " " N "B" 21 0.30000 0.30000 "ASN " " H  " "    " 1 0 0 FFFFFF  "H3644"  -1 0 1 ""  1 ""  <> 0 0 0 1796 1796 1 0 3646 0 1796 3644 <> 10.18 <> <> <> 5057 <> <> <> <>
  1797 41 10.308217 1.886886 -8.378299 129 " " N "B" 21 0.06000 0.06000 "ASN " " HA " "    " 1 0 0 FFFFFF  "H3645"  -1 0 1 ""  1 ""  <> 0 0 0 1797 1797 1 0 3647 0 1797 3645 <> 12.07 <> <> <> 5058 <> <> <> <>
  1798 41 12.690931 1.702640 -7.699479 129 " " N "B" 21 0.06000 0.06000 "ASN " " HB3" "    " 1 0 0 FFFFFF  "H3646"  -1 0 1 ""  1 ""  <> 0 0 0 1798 1798 1 0 3648 0 1798 3646 <> 10.71 <> <> <> 5059 <> <> <> <>
  1799 41 12.171819 0.733600 -6.371914 129 " " N "B" 21 0.06000 0.06000 "ASN " " HB2" "    " 1 0 0 FFFFFF  "H3647"  -1 0 1 ""  1 ""  <> 0 0 0 1799 1799 1 0 3649 0 1799 3647 <> 10.71 <> <> <> 5060 <> <> <> <>
  1800 43 10.651998 3.538194 -4.554444 129 " " N "B" 21 0.38000 0.38000 "ASN " "HD22" "    " 1 0 0 FFFFFF  "H3648"  -1 0 1 ""  1 ""  <> 0 0 0 1800 1800 1 0 3650 0 1800 3648 <> 10.41 <> <> <> 5061 <> <> <> <>
  1801 43 10.574624 1.831953 -4.685540 129 " " N "B" 21 0.38000 0.38000 "ASN " "HD21" "    " 1 0 0 FFFFFF  "H3649"  -1 0 1 ""  1 ""  <> 0 0 0 1801 1801 1 0 3651 0 1801 3649 <> 10.41 <> <> <> 5062 <> <> <> <>
  1802 25 11.914602 0.371047 -10.147931 130 " " N "B" 38 -0.50000 -0.50000 "ASN " " N  " "    " 7 0 0 2E2EFF  "N1941"  0 1 9 ""  1 ""  <> 0 0 0 1802 1802 1 0 3652 1 1802 3650 1 13.63 1933 0 1941 1933 D000  "CCD mismatch"  <> <>
  1803 3 12.556157 -0.610235 -11.110148 130 " " N "B" 24 0.14000 0.14000 "ASN " " CA " "    " 6 0 0 808080  "C1942"  0 1 -70 ""  1 ""  FF2E2E  0 0 0 1803 1803 1 0 3653 1 1803 3651 1 18.98 1934 0 1942 1934 D000  "CCD mismatch"  <> <>
  1804 2 13.846250 -1.202798 -10.369741 130 " " N "B" 24 0.50000 0.50000 "ASN " " C  " "    " 6 0 0 808080  "C1943"  0 1 9 ""  1 ""  <> 0 0 0 1804 1804 1 0 3654 0 1804 3652 1 17.91 1935 0 1943 1935 D000  "CCD mismatch"  <> <>
  1805 15 14.599386 -0.378831 -9.854017 130 " " N "B" 70 -0.50000 -0.50000 "ASN " " O  " "    " 8 0 0 FF2E2E  "O1944"  0 1 9 ""  1 ""  <> 0 0 0 1805 1805 1 0 3655 0 1805 3653 1 17.49 1936 0 1944 1936 D000  "CCD mismatch"  <> <>
  1806 3 13.069703 0.218486 -12.342446 130 " " N "B" 24 -0.12000 -0.12000 "ASN " " CB " "    " 6 0 0 808080  "C1945"  0 1 9 ""  1 ""  <> 0 0 0 1806 1806 1 0 3656 2 1806 3654 1 18.02 1937 0 1945 1937 D000  "CCD mismatch"  <> <>
  1807 2 12.011434 0.492396 -13.345624 130 " " N "B" 24 0.50000 0.50000 "ASN " " CG " "    " 6 0 0 808080  "C1946"  0 1 9 "%UT"  13 "Flip"  <> 0 0 0 1807 1807 1 0 3657 0 1807 3655 1 30.96 1938 0 1946 1938 D000  "CCD mismatch"  0.60065429991083 "Flip" 
  1808 25 11.789228 1.742544 -13.700427 130 " " N "B" 38 -0.76000 -0.76000 "ASN " " ND2" "    " 7 0 0 2E2EFF  "N1947"  0 1 9 ""  1 ""  <> 0 0 0 1808 1808 1 0 3658 2 1808 3656 1 32.07 1939 0 1947 1939 D000  "CCD mismatch"  <> <>
  1809 15 11.429490 -0.445748 -13.932588 130 " " N "B" 70 -0.50000 -0.50000 "ASN " " OD1" "    " 8 0 0 FF2E2E  "O1948"  0 1 9 ""  1 ""  <> 0 0 0 1809 1809 1 0 3659 0 1809 3657 1 34.23 1940 0 1948 1940 D000  "CCD mismatch"  <> <>
  1810 43 11.903554 1.354856 -10.376178 130 " " N "B" 21 0.30000 0.30000 "ASN " " H  " "    " 1 0 0 FFFFFF  "H3658"  -1 0 1 ""  1 ""  <> 0 0 0 1810 1810 1 0 3660 0 1810 3658 <> 13.63 <> <> <> 5063 <> <> <> <>
  1811 41 11.745343 -1.301170 -11.340987 130 " " N "B" 21 0.06000 0.06000 "ASN " " HA " "    " 1 0 0 FFFFFF  "H3659"  -1 0 1 ""  1 ""  <> 0 0 0 1811 1811 1 0 3661 0 1811 3659 <> 18.98 <> <> <> 5064 <> <> <> <>
  1812 41 13.816663 -0.366500 -12.879046 130 " " N "B" 21 0.06000 0.06000 "ASN " " HB3" "    " 1 0 0 FFFFFF  "H3660"  -1 0 1 ""  1 ""  <> 0 0 0 1812 1812 1 0 3662 0 1812 3660 <> 18.02 <> <> <> 5065 <> <> <> <>
  1813 41 13.725755 1.017177 -11.996341 130 " " N "B" 21 0.06000 0.06000 "ASN " " HB2" "    " 1 0 0 FFFFFF  "H3661"  -1 0 1 ""  1 ""  <> 0 0 0 1813 1813 1 0 3663 0 1813 3661 <> 18.02 <> <> <> 5066 <> <> <> <>
  1814 43 11.033963 2.043225 -14.299813 130 " " N "B" 21 0.38000 0.38000 "ASN " "HD22" "    " 1 0 0 FFFFFF  "H3662"  -1 0 1 ""  1 ""  <> 0 0 0 1814 1814 1 0 3664 0 1814 3662 <> 32.07 <> <> <> 5067 <> <> <> <>
  1815 43 12.042119 2.479875 -13.058174 130 " " N "B" 21 0.38000 0.38000 "ASN " "HD21" "    " 1 0 0 FFFFFF  "H3663"  -1 0 1 ""  1 ""  <> 0 0 0 1815 1815 1 0 3665 0 1815 3663 <> 32.07 <> <> <> 5068 <> <> <> <>
  1816 25 13.950238 -2.543059 -10.276097 131 " " P "B" 38 -0.14000 -0.14000 "PRO " " N  " "    " 7 0 0 2E2EFF  "N1949"  0 1 9 ""  1 ""  <> 0 0 0 1816 1816 1 0 3666 0 1816 3664 1 15.33 1941 0 1949 1941 D000  "CCD mismatch"  <> <>
  1817 3 14.839750 -3.307566 -9.317192 131 " " P "B" 24 0.01000 0.01000 "PRO " " CA " "    " 6 0 0 808080  "C1950"  0 1 -70 ""  1 ""  FF2E2E  0 0 0 1817 1817 1 0 3667 1 1817 3665 1 16.44 1942 0 1950 1942 D000  "CCD mismatch"  <> <>
  1818 2 16.033510 -2.609558 -8.798441 131 " " P "B" 24 0.50000 0.50000 "PRO " " C  " "    " 6 0 0 808080  "C1951"  0 1 9 ""  1 ""  <> 0 0 0 1818 1818 1 0 3668 0 1818 3666 1 20.17 1943 0 1951 1943 D000  "CCD mismatch"  <> <>
  1819 15 17.088292 -2.599156 -9.521029 131 " " P "B" 70 -0.50000 -0.50000 "PRO " " O  " "    " 8 0 0 FF2E2E  "O1952"  0 1 9 ""  1 ""  <> 0 0 0 1819 1819 1 0 3669 0 1819 3667 1 20.62 1944 0 1952 1944 D000  "CCD mismatch"  <> <>
  1820 3 15.135877 -4.616530 -10.082941 131 " " P "B" 24 -0.12000 -0.12000 "PRO " " CB " "    " 6 0 0 808080  "C1953"  0 1 9 ""  1 ""  <> 0 0 0 1820 1820 1 0 3670 2 1820 3668 1 18.69 1945 0 1953 1945 D000  "CCD mismatch"  <> <>
  1821 3 13.813634 -4.837537 -10.807011 131 " " P "B" 24 -0.12000 -0.12000 "PRO " " CG " "    " 6 0 0 808080  "C1954"  0 1 9 ""  1 ""  <> 0 0 0 1821 1821 1 0 3671 2 1821 3669 1 19.61 1946 0 1954 1946 D000  "CCD mismatch"  <> <>
  1822 3 13.118581 -3.484264 -11.177400 131 " " P "B" 24 -0.05000 -0.05000 "PRO " " CD " "    " 6 0 0 808080  "C1955"  0 1 9 ""  1 ""  <> 0 0 0 1822 1822 1 0 3672 2 1822 3670 1 18.12 1947 0 1955 1947 D000  "CCD mismatch"  <> <>
  1823 41 14.184377 -3.556041 -8.482419 131 " " P "B" 21 0.06000 0.06000 "PRO " " HA " "    " 1 0 0 FFFFFF  "H3671"  -1 0 1 ""  1 ""  <> 0 0 0 1823 1823 1 0 3673 0 1823 3671 <> 16.44 <> <> <> 5069 <> <> <> <>
  1824 41 15.215566 -5.391684 -9.320782 131 " " P "B" 21 0.06000 0.06000 "PRO " " HB3" "    " 1 0 0 FFFFFF  "H3672"  -1 0 1 ""  1 ""  <> 0 0 0 1824 1824 1 0 3674 0 1824 3672 <> 18.69 <> <> <> 5070 <> <> <> <>
  1825 41 16.045739 -4.544396 -10.678803 131 " " P "B" 21 0.06000 0.06000 "PRO " " HB2" "    " 1 0 0 FFFFFF  "H3673"  -1 0 1 ""  1 ""  <> 0 0 0 1825 1825 1 0 3675 0 1825 3673 <> 18.69 <> <> <> 5071 <> <> <> <>
  1826 41 13.078969 -5.321210 -10.163247 131 " " P "B" 21 0.06000 0.06000 "PRO " " HG3" "    " 1 0 0 FFFFFF  "H3674"  -1 0 1 ""  1 ""  <> 0 0 0 1826 1826 1 0 3676 0 1826 3674 <> 19.61 <> <> <> 5072 <> <> <> <>
  1827 41 13.982965 -5.539868 -11.623197 131 " " P "B" 21 0.06000 0.06000 "PRO " " HG2" "    " 1 0 0 FFFFFF  "H3675"  -1 0 1 ""  1 ""  <> 0 0 0 1827 1827 1 0 3677 0 1827 3675 <> 19.61 <> <> <> 5073 <> <> <> <>
  1828 41 13.336721 -3.186945 -12.203127 131 " " P "B" 21 0.06000 0.06000 "PRO " " HD2" "    " 1 0 0 FFFFFF  "H3676"  -1 0 1 ""  1 ""  <> 0 0 0 1828 1828 1 0 3678 0 1828 3676 <> 18.12 <> <> <> 5074 <> <> <> <>
  1829 41 12.062383 -3.294581 -10.986192 131 " " P "B" 21 0.06000 0.06000 "PRO " " HD3" "    " 1 0 0 FFFFFF  "H3677"  -1 0 1 ""  1 ""  <> 0 0 0 1829 1829 1 0 3679 0 1829 3677 <> 18.12 <> <> <> 5075 <> <> <> <>
  1830 25 16.066274 -2.040225 -7.568421 132 " " P "B" 38 -0.14000 -0.14000 "PRO " " N  " "    " 7 0 0 2E2EFF  "N1956"  0 1 9 ""  1 ""  <> 0 0 0 1830 1830 1 0 3680 0 1830 3678 1 24.56 1948 0 1956 1948 D000  "CCD mismatch"  <> <>
  1831 3 17.320482 -1.650257 -6.913359 132 " " P "B" 24 0.01000 0.01000 "PRO " " CA " "    " 6 0 0 808080  "C1957"  0 1 -70 ""  1 ""  FF2E2E  0 0 0 1831 1831 1 0 3681 1 1831 3679 1 26.91 1949 0 1957 1949 D000  "CCD mismatch"  <> <>
  1832 2 18.338453 -2.799717 -6.763408 132 " " P "B" 24 0.50000 0.50000 "PRO " " C  " "    " 6 0 0 808080  "C1958"  0 1 9 ""  1 ""  <> 0 0 0 1832 1832 1 0 3682 0 1832 3680 1 27.86 1950 0 1958 1950 D000  "CCD mismatch"  <> <>
  1833 15 19.426717 -2.715809 -7.280625 132 " " P "B" 70 -0.50000 -0.50000 "PRO " " O  " "    " 8 0 0 FF2E2E  "O1959"  0 1 9 ""  1 ""  <> 0 0 0 1833 1833 1 0 3683 0 1833 3681 1 28.62 1951 0 1959 1951 D000  "CCD mismatch"  <> <>
  1834 3 16.847806 -1.067910 -5.579158 132 " " P "B" 24 -0.12000 -0.12000 "PRO " " CB " "    " 6 0 0 808080  "C1960"  0 1 9 ""  1 ""  <> 0 0 0 1834 1834 1 0 3684 2 1834 3682 1 24.45 1952 0 1960 1952 D000  "CCD mismatch"  <> <>
  1835 3 15.389909 -0.633766 -5.820631 132 " " P "B" 24 -0.12000 -0.12000 "PRO " " CG " "    " 6 0 0 808080  "C1961"  0 1 9 ""  1 ""  <> 0 0 0 1835 1835 1 0 3685 2 1835 3683 1 24.09 1953 0 1961 1953 D000  "CCD mismatch"  <> <>
  1836 3 14.950345 -1.818451 -6.661312 132 " " P "B" 24 -0.05000 -0.05000 "PRO " " CD " "    " 6 0 0 808080  "C1962"  0 1 9 ""  1 ""  <> 0 0 0 1836 1836 1 0 3686 2 1836 3684 1 22.11 1954 0 1962 1954 D000  "CCD mismatch"  <> <>
  1837 41 17.920724 -0.959103 -7.505065 132 " " P "B" 21 0.06000 0.06000 "PRO " " HA " "    " 1 0 0 FFFFFF  "H3685"  -1 0 1 ""  1 ""  <> 0 0 0 1837 1837 1 0 3687 0 1837 3685 <> 26.91 <> <> <> 5076 <> <> <> <>
  1838 41 17.368337 -0.207722 -5.158177 132 " " P "B" 21 0.06000 0.06000 "PRO " " HB3" "    " 1 0 0 FFFFFF  "H3686"  -1 0 1 ""  1 ""  <> 0 0 0 1838 1838 1 0 3688 0 1838 3686 <> 24.45 <> <> <> 5078 <> <> <> <>
  1839 41 16.940252 -1.852269 -4.827936 132 " " P "B" 21 0.06000 0.06000 "PRO " " HB2" "    " 1 0 0 FFFFFF  "H3687"  -1 0 1 ""  1 ""  <> 0 0 0 1839 1839 1 0 3689 0 1839 3687 <> 24.45 <> <> <> 5079 <> <> <> <>
  1840 41 15.247178 0.267765 -6.416424 132 " " P "B" 21 0.06000 0.06000 "PRO " " HG3" "    " 1 0 0 FFFFFF  "H3688"  -1 0 1 ""  1 ""  <> 0 0 0 1840 1840 1 0 3690 0 1840 3688 <> 24.09 <> <> <> 5080 <> <> <> <>
  1841 41 14.693109 -0.515580 -4.990811 132 " " P "B" 21 0.06000 0.06000 "PRO " " HG2" "    " 1 0 0 FFFFFF  "H3689"  -1 0 1 ""  1 ""  <> 0 0 0 1841 1841 1 0 3691 0 1841 3689 <> 24.09 <> <> <> 5081 <> <> <> <>
  1842 41 14.859449 -2.735682 -6.079482 132 " " P "B" 21 0.06000 0.06000 "PRO " " HD2" "    " 1 0 0 FFFFFF  "H3690"  -1 0 1 ""  1 ""  <> 0 0 0 1842 1842 1 0 3692 0 1842 3690 <> 22.11 <> <> <> 5082 <> <> <> <>
  1843 41 13.967611 -1.604817 -7.081664 132 " " P "B" 21 0.06000 0.06000 "PRO " " HD3" "    " 1 0 0 FFFFFF  "H3691"  -1 0 1 ""  1 ""  <> 0 0 0 1843 1843 1 0 3693 0 1843 3691 <> 22.11 <> <> <> 5083 <> <> <> <>
  1844 43 16.930448 -3.928604 -5.844511 132 "A" X "B" 21 0.30000 0.30000 "NMA " " H  " "  g0" 1 0 1 FFFFFF  "H3692"  -1 0 1 ""  1 ""  <> 0 0 0 1844 1844 1 0 3694 0 1844 3692 <> <> <> <> <> <> <> <> <> <>
  1845 25 17.915517 -3.852803 -6.054243 132 "A" X "B" 43 -0.50000 -0.50000 "NMA " " N  " "  c1" 7 0 1 5757FF  "N3693"  -1 0 1 ""  1 ""  <> 0 0 0 1845 1845 1 0 3695 1 1845 3693 <> <> <> <> <> <> <> <> <> <>
  1846 3 18.729642 -5.065006 -5.955905 132 "A" X "B" 2 0.02000 0.02000 "NMA " " CA " "  n1" 6 0 1 A0A0A0  "C3694"  -1 0 1 ""  1 ""  <> 0 0 0 1846 1846 1 0 3696 3 1846 3694 <> <> <> <> <> <> <> <> <> <>
  1847 41 18.703023 -5.604961 -6.902393 132 "A" X "B" 21 0.06000 0.06000 "NMA " "1HA " "    " 1 0 0 FFFFFF  "H3695"  -1 0 1 ""  1 ""  <> 0 0 0 1847 1847 1 0 3697 0 1847 3695 <> <> <> <> <> <> <> <> <> <>
  1848 41 19.765760 -4.916291 -5.651860 132 "A" X "B" 21 0.06000 0.06000 "NMA " "2HA " "    " 1 0 0 FFFFFF  "H3696"  -1 0 1 ""  1 ""  <> 0 0 0 1848 1848 1 0 3698 0 1848 3696 <> <> <> <> <> <> <> <> <> <>
  1849 41 18.314492 -5.839550 -5.311053 132 "A" X "B" 21 0.06000 0.06000 "NMA " "3HA " "  n2" 1 0 0 FFFFFF  "H3697"  -1 0 1 ""  1 ""  <> 0 0 0 1849 1849 1 0 3699 0 1849 3697 <> <> <> <> <> <> <> <> <> <>
  1850 32 13.944036 4.896408 -8.361674 0 " " G "D" 38 -0.23245 -0.23245 "GLY " " N  " "    " 7 1 0 2E2EFF  "N934"  0 1 9 ""  1 ""  <> 0 0 0 1850 1850 1 0 5550 3 1850 5547 1 27.36 926 0 934 926 <> "CCD mismatch"  <> <>
[truncated: 8,488,288 more chars]
