# Supplementary material for: An adaptive peptide-binding site in ubiquitin receptor hRpn13 revealed by structural studies
Source: Nat Commun. 2025 Jul 1;16:5669. doi: 10.1038/s41467-025-60843-w (PMC12218921; doi:10.1038/s41467-025-60843-w)
Supplement: Supplementary file 12 — Supplementary Data 10 [file 41467_2025_60843_MOESM12_ESM.zip › Pru-B_Extension_1/Final_Coordinates/Pru_N_term_Monomer_1_ENT_-_Frame_1002.pdb]

TITLE     Pru_N_term_Monomer_1_ENT - Frame 1002
REMARK   4      COMPLIES WITH FORMAT V. 3.0, 1-DEC-2006
REMARK 888
REMARK 888 WRITTEN BY MAESTRO (A PRODUCT OF SCHRODINGER, LLC)
SEQRES   1 B  114  ACE LYS TYR LEU VAL GLU PHE ARG ALA GLY LYS MET SER
SEQRES   2 B  114  LEU LYS GLY THR THR VAL THR PRO ASP LYS ARG LYS GLY
SEQRES   3 B  114  LEU VAL TYR ILE GLN GLN THR ASP ASP SER LEU ILE HIS
SEQRES   4 B  114  PHE CYS TRP LYS ASP ARG THR SER GLY ASN VAL GLU ASP
SEQRES   5 B  114  ASP LEU ILE ILE PHE PRO ASP ASP CYS GLU PHE LYS ARG
SEQRES   6 B  114  VAL PRO GLN CYS PRO SER GLY ARG VAL TYR VAL LEU LYS
SEQRES   7 B  114  PHE LYS ALA GLY SER LYS ARG LEU PHE PHE TRP MET GLN
SEQRES   8 B  114  GLU PRO LYS THR ASP GLN ASP GLU GLU HIS CYS ARG LYS
SEQRES   9 B  114  VAL ASN GLU TYR LEU ASN ASN PRO PRO NMA
SEQRES   1 D    7  GLY PRO GLY SER MET THR THR
HELIX    1   1 ASP B  117  ASP B  117  1
HELIX    2   2 GLU B  118  GLU B  118  1
HELIX    3   3 GLU B  119  GLU B  119  1
HELIX    4   4 HIS B  120  HIS B  120  1
HELIX    5   5 CYS B  121  CYS B  121  1
HELIX    6   6 ARG B  122  ARG B  122  1
HELIX    7   7 LYS B  123  LYS B  123  1
HELIX    8   8 VAL B  124  VAL B  124  1
HELIX    9   9 ASN B  125  ASN B  125  1
HELIX   10  10 GLU B  126  GLU B  126  1
HELIX   11  11 TYR B  127  TYR B  127  1
HELIX   12  12 LEU B  128  LEU B  128  1
HELIX   13  13 ASN B  129  ASN B  129  1
TURN     1   1 LYS B  21  LYS B  21
TURN     2   2 GLY B  35  GLY B  35
TURN     3   3 THR B  36  THR B  36
TURN     4   4 PRO B  40  PRO B  40
TURN     5   5 ASP B  41  ASP B  41
TURN     6   6 LYS B  42  LYS B  42
TURN     7   7 ARG B  43  ARG B  43
TURN     8   8 LYS B  44  LYS B  44
TURN     9   9 THR B  52  THR B  52
TURN    10  10 ASP B  53  ASP B  53
TURN    11  11 ASP B  54  ASP B  54
TURN    12  12 SER B  55  SER B  55
TURN    13  13 LEU B  56  LEU B  56
TURN    14  14 ARG B  64  ARG B  64
TURN    15  15 THR B  65  THR B  65
TURN    16  16 SER B  66  SER B  66
TURN    17  17 GLY B  67  GLY B  67
TURN    18  18 ASN B  68  ASN B  68
TURN    19  19 ILE B  75  ILE B  75
TURN    20  20 PHE B  76  PHE B  76
TURN    21  21 PRO B  77  PRO B  77
TURN    22  22 ASP B  78  ASP B  78
TURN    23  23 ASP B  79  ASP B  79
TURN    24  24 VAL B  85  VAL B  85
TURN    25  25 PRO B  86  PRO B  86
TURN    26  26 GLN B  87  GLN B  87
TURN    27  27 CYS B  88  CYS B  88
TURN    28  28 PRO B  89  PRO B  89
TURN    29  29 SER B  90  SER B  90
TURN    30  30 GLY B  91  GLY B  91
TURN    31  31 ARG B  92  ARG B  92
TURN    32  32 LYS B  99  LYS B  99
TURN    33  33 ALA B 100  ALA B 100
TURN    34  34 GLY B 101  GLY B 101
TURN    35  35 SER B 102  SER B 102
TURN    36  36 LYS B 103  LYS B 103
TURN    37  37 GLN B 110  GLN B 110
TURN    38  38 GLU B 111  GLU B 111
TURN    39  39 PRO B 112  PRO B 112
TURN    40  40 LYS B 113  LYS B 113
TURN    41  41 THR B 114  THR B 114
TURN    42  42 ASP B 115  ASP B 115
TURN    43  43 GLN B 116  GLN B 116
TURN    44  44 ASN B 130  ASN B 130
TURN    45  45 PRO B 131  PRO B 131
TURN    46  46 PRO B 132  PRO B 132
TURN    47  47 GLY D   0  GLY D   0
TURN    48  48 PRO D   1  PRO D   1
TURN    49  49 GLY D   2  GLY D   2
TURN    50  50 SER D   3  SER D   3
TURN    51  51 MET D   4  MET D   4
TURN    52  52 THR D   5  THR D   5
TURN    53  53 THR D   6  THR D   6
SHEET    1   1 1 TYR B  22  TYR B  22  0
SHEET    1   2 1 LEU B  23  LEU B  23  0
SHEET    1   3 1 VAL B  24  VAL B  24  0
SHEET    1   4 1 GLU B  25  GLU B  25  0
SHEET    1   5 1 PHE B  26  PHE B  26  0
SHEET    1   6 1 ARG B  27  ARG B  27  0
SHEET    1   7 1 ALA B  28  ALA B  28  0
SHEET    1   8 1 GLY B  29  GLY B  29  0
SHEET    1   9 1 LYS B  30  LYS B  30  0
SHEET    1  10 1 MET B  31  MET B  31  0
SHEET    1  11 1 SER B  32  SER B  32  0
SHEET    1  12 1 LEU B  33  LEU B  33  0
SHEET    1  13 1 LYS B  34  LYS B  34  0
SHEET    1  14 1 THR B  37  THR B  37  0
SHEET    1  15 1 VAL B  38  VAL B  38  0
SHEET    1  16 1 THR B  39  THR B  39  0
SHEET    1  17 1 GLY B  45  GLY B  45  0
SHEET    1  18 1 LEU B  46  LEU B  46  0
SHEET    1  19 1 VAL B  47  VAL B  47  0
SHEET    1  20 1 TYR B  48  TYR B  48  0
SHEET    1  21 1 ILE B  49  ILE B  49  0
SHEET    1  22 1 GLN B  50  GLN B  50  0
SHEET    1  23 1 GLN B  51  GLN B  51  0
SHEET    1  24 1 ILE B  57  ILE B  57  0
SHEET    1  25 1 HIS B  58  HIS B  58  0
SHEET    1  26 1 PHE B  59  PHE B  59  0
SHEET    1  27 1 CYS B  60  CYS B  60  0
SHEET    1  28 1 TRP B  61  TRP B  61  0
SHEET    1  29 1 LYS B  62  LYS B  62  0
SHEET    1  30 1 ASP B  63  ASP B  63  0
SHEET    1  31 1 VAL B  69  VAL B  69  0
SHEET    1  32 1 GLU B  70  GLU B  70  0
SHEET    1  33 1 ASP B  71  ASP B  71  0
SHEET    1  34 1 ASP B  72  ASP B  72  0
SHEET    1  35 1 LEU B  73  LEU B  73  0
SHEET    1  36 1 ILE B  74  ILE B  74  0
SHEET    1  37 1 CYS B  80  CYS B  80  0
SHEET    1  38 1 GLU B  81  GLU B  81  0
SHEET    1  39 1 PHE B  82  PHE B  82  0
SHEET    1  40 1 LYS B  83  LYS B  83  0
SHEET    1  41 1 ARG B  84  ARG B  84  0
SHEET    1  42 1 VAL B  93  VAL B  93  0
SHEET    1  43 1 TYR B  94  TYR B  94  0
SHEET    1  44 1 VAL B  95  VAL B  95  0
SHEET    1  45 1 LEU B  96  LEU B  96  0
SHEET    1  46 1 LYS B  97  LYS B  97  0
SHEET    1  47 1 PHE B  98  PHE B  98  0
SHEET    1  48 1 ARG B 104  ARG B 104  0
SHEET    1  49 1 LEU B 105  LEU B 105  0
SHEET    1  50 1 PHE B 106  PHE B 106  0
SHEET    1  51 1 PHE B 107  PHE B 107  0
SHEET    1  52 1 TRP B 108  TRP B 108  0
SHEET    1  53 1 MET B 109  MET B 109  0
CRYST1   65.503   65.503   65.503  60.00  60.00  60.00 P 1           1
ATOM      1  CH3 ACE B  20       0.663 -17.978  -5.766  1.00  0.00           C  
ATOM      2  C   ACE B  20       1.998 -17.271  -5.724  1.00  0.00           C  
ATOM      3  O   ACE B  20       2.805 -17.524  -4.830  1.00  0.00           O  
ATOM      4 1H   ACE B  20       0.446 -18.234  -4.729  1.00  0.00           H  
ATOM      5 2H   ACE B  20      -0.070 -17.218  -6.037  1.00  0.00           H  
ATOM      6 3H   ACE B  20       0.594 -18.896  -6.348  1.00  0.00           H  
ATOM      7  N   LYS B  21       2.156 -16.352  -6.608  1.00 50.58      D000 N  
ATOM      8  CA  LYS B  21       3.203 -15.358  -6.674  1.00 34.33      D000 C  
ATOM      9  C   LYS B  21       2.904 -14.103  -5.785  1.00 34.38      D000 C  
ATOM     10  O   LYS B  21       2.985 -13.024  -6.324  1.00 25.10      D000 O  
ATOM     11  CB  LYS B  21       3.582 -15.085  -8.143  1.00 32.74      D000 C  
ATOM     12  CG  LYS B  21       3.855 -16.350  -9.062  1.00 41.67      D000 C  
ATOM     13  CD  LYS B  21       4.130 -15.946 -10.478  1.00 46.26      D000 C  
ATOM     14  CE  LYS B  21       4.639 -17.110 -11.368  1.00 39.34      D000 C  
ATOM     15  NZ  LYS B  21       3.541 -17.813 -12.121  1.00 53.68      D000 N1+
ATOM     16  H2  LYS B  21       1.338 -16.358  -7.200  1.00 50.58           H  
ATOM     17  HA  LYS B  21       4.076 -15.812  -6.207  1.00 34.33           H  
ATOM     18  HB3 LYS B  21       4.311 -14.276  -8.110  1.00 32.74           H  
ATOM     19  HB2 LYS B  21       2.646 -14.788  -8.618  1.00 32.74           H  
ATOM     20  HG3 LYS B  21       3.018 -17.048  -9.038  1.00 41.67           H  
ATOM     21  HG2 LYS B  21       4.751 -16.844  -8.684  1.00 41.67           H  
ATOM     22  HD3 LYS B  21       4.927 -15.204 -10.444  1.00 46.26           H  
ATOM     23  HD2 LYS B  21       3.201 -15.453 -10.767  1.00 46.26           H  
ATOM     24  HE3 LYS B  21       4.852 -18.003 -10.781  1.00 39.34           H  
ATOM     25  HE2 LYS B  21       5.480 -16.781 -11.977  1.00 39.34           H  
ATOM     26  HZ1 LYS B  21       3.949 -18.498 -12.742  1.00 53.68           H  
ATOM     27  HZ2 LYS B  21       2.775 -18.209 -11.596  1.00 53.68           H  
ATOM     28  HZ3 LYS B  21       3.042 -17.232 -12.779  1.00 53.68           H  
ATOM     29  N   TYR B  22       2.598 -14.258  -4.546  1.00 26.63      D000 N  
ATOM     30  CA  TYR B  22       2.492 -13.236  -3.619  1.00 22.80      D000 C  
ATOM     31  C   TYR B  22       3.819 -12.840  -3.071  1.00 21.58      D000 C  
ATOM     32  O   TYR B  22       4.597 -13.690  -2.640  1.00 23.57      D000 O  
ATOM     33  CB  TYR B  22       1.382 -13.552  -2.601  1.00 24.66      D000 C  
ATOM     34  CG  TYR B  22       0.178 -14.240  -3.069  1.00 36.06      D000 C  
ATOM     35  CD1 TYR B  22      -0.768 -13.678  -3.909  1.00 30.08      D000 C  
ATOM     36  CD2 TYR B  22      -0.142 -15.493  -2.479  1.00 36.98      D000 C  
ATOM     37  CE1 TYR B  22      -1.857 -14.428  -4.349  1.00 33.68      D000 C  
ATOM     38  CE2 TYR B  22      -1.333 -16.220  -2.787  1.00 35.55      D000 C  
ATOM     39  CZ  TYR B  22      -2.190 -15.699  -3.823  1.00 35.99      D000 C  
ATOM     40  OH  TYR B  22      -3.295 -16.413  -4.291  1.00 38.43      D000 O  
ATOM     41  H   TYR B  22       2.589 -15.189  -4.155  1.00 26.63           H  
ATOM     42  HA  TYR B  22       2.131 -12.323  -4.091  1.00 22.80           H  
ATOM     43  HB3 TYR B  22       1.068 -12.703  -1.995  1.00 24.66           H  
ATOM     44  HB2 TYR B  22       1.858 -14.192  -1.858  1.00 24.66           H  
ATOM     45  HD1 TYR B  22      -0.491 -12.688  -4.243  1.00 30.08           H  
ATOM     46  HD2 TYR B  22       0.446 -15.820  -1.634  1.00 36.98           H  
ATOM     47  HE1 TYR B  22      -2.608 -13.950  -4.961  1.00 33.68           H  
ATOM     48  HE2 TYR B  22      -1.628 -17.105  -2.242  1.00 35.55           H  
ATOM     49  HH  TYR B  22      -3.558 -17.113  -3.689  1.00 38.43           H  
ATOM     50  N   LEU B  23       4.253 -11.624  -3.384  1.00 14.12      D000 N  
ATOM     51  CA  LEU B  23       5.583 -10.962  -3.127  1.00 13.37      D000 C  
ATOM     52  C   LEU B  23       5.880 -10.447  -1.674  1.00 15.60      D000 C  
ATOM     53  O   LEU B  23       7.080 -10.417  -1.288  1.00 15.56      D000 O  
ATOM     54  CB  LEU B  23       5.736  -9.808  -4.114  1.00 14.43      D000 C  
ATOM     55  CG  LEU B  23       5.564 -10.138  -5.587  1.00 17.96      D000 C  
ATOM     56  CD1 LEU B  23       5.757  -8.887  -6.426  1.00 18.01      D000 C  
ATOM     57  CD2 LEU B  23       6.556 -11.164  -5.972  1.00 21.49      D000 C  
ATOM     58  H   LEU B  23       3.642 -10.903  -3.741  1.00 14.12           H  
ATOM     59  HA  LEU B  23       6.297 -11.744  -3.386  1.00 13.37           H  
ATOM     60  HB3 LEU B  23       6.759  -9.437  -4.045  1.00 14.43           H  
ATOM     61  HB2 LEU B  23       5.023  -9.014  -3.894  1.00 14.43           H  
ATOM     62  HG  LEU B  23       4.559 -10.524  -5.757  1.00 17.96           H  
ATOM     63 HD11 LEU B  23       6.789  -8.916  -6.775  1.00 18.01           H  
ATOM     64 HD12 LEU B  23       5.147  -8.713  -7.313  1.00 18.01           H  
ATOM     65 HD13 LEU B  23       5.703  -7.935  -5.899  1.00 18.01           H  
ATOM     66 HD21 LEU B  23       6.016 -12.083  -5.746  1.00 21.49           H  
ATOM     67 HD22 LEU B  23       6.625 -11.153  -7.060  1.00 21.49           H  
ATOM     68 HD23 LEU B  23       7.541 -11.205  -5.506  1.00 21.49           H  
ATOM     69  N   VAL B  24       4.806 -10.175  -0.865  1.00 11.33      D000 N  
ATOM     70  CA  VAL B  24       4.653  -9.946   0.582  1.00 10.41      D000 C  
ATOM     71  C   VAL B  24       3.138  -9.885   0.727  1.00 12.08      D000 C  
ATOM     72  O   VAL B  24       2.342  -9.504  -0.137  1.00 11.44      D000 O  
ATOM     73  CB  VAL B  24       5.314  -8.670   1.112  1.00 12.37      D000 C  
ATOM     74  CG1 VAL B  24       4.850  -7.338   0.543  1.00 14.96      D000 C  
ATOM     75  CG2 VAL B  24       5.432  -8.621   2.600  1.00 16.44      D000 C  
ATOM     76  H   VAL B  24       3.897 -10.097  -1.299  1.00 11.33           H  
ATOM     77  HA  VAL B  24       5.058 -10.794   1.133  1.00 10.41           H  
ATOM     78  HB  VAL B  24       6.370  -8.739   0.851  1.00 12.37           H  
ATOM     79 HG11 VAL B  24       4.690  -7.472  -0.527  1.00 14.96           H  
ATOM     80 HG12 VAL B  24       3.946  -7.020   1.062  1.00 14.96           H  
ATOM     81 HG13 VAL B  24       5.461  -6.457   0.741  1.00 14.96           H  
ATOM     82 HG21 VAL B  24       5.927  -9.501   3.010  1.00 16.44           H  
ATOM     83 HG22 VAL B  24       6.062  -7.774   2.869  1.00 16.44           H  
ATOM     84 HG23 VAL B  24       4.489  -8.480   3.127  1.00 16.44           H  
ATOM     85  N   GLU B  25       2.804 -10.175   1.997  1.00 12.54      D000 N  
ATOM     86  CA  GLU B  25       1.512 -10.142   2.675  1.00 11.61      D000 C  
ATOM     87  C   GLU B  25       1.656  -9.393   3.986  1.00 12.81      D000 C  
ATOM     88  O   GLU B  25       2.595  -9.548   4.651  1.00 14.69      D000 O  
ATOM     89  CB  GLU B  25       1.017 -11.613   2.909  1.00 15.94      D000 C  
ATOM     90  CG  GLU B  25       0.655 -12.409   1.602  1.00 21.86      D000 C  
ATOM     91  CD  GLU B  25       0.526 -13.923   1.750  1.00 34.88      D000 C  
ATOM     92  OE1 GLU B  25       0.130 -14.590   0.736  1.00 35.13      D000 O  
ATOM     93  OE2 GLU B  25       0.793 -14.420   2.845  1.00 36.26      D000 O1-
ATOM     94  H   GLU B  25       3.516 -10.244   2.710  1.00 12.54           H  
ATOM     95  HA  GLU B  25       0.844  -9.670   1.955  1.00 11.61           H  
ATOM     96  HB3 GLU B  25       0.166 -11.589   3.590  1.00 15.94           H  
ATOM     97  HB2 GLU B  25       1.807 -12.168   3.415  1.00 15.94           H  
ATOM     98  HG3 GLU B  25       1.490 -12.305   0.909  1.00 21.86           H  
ATOM     99  HG2 GLU B  25      -0.269 -11.998   1.195  1.00 21.86           H  
ATOM    100  N   PHE B  26       0.652  -8.629   4.434  1.00  9.11      D000 N  
ATOM    101  CA  PHE B  26       0.680  -7.907   5.710  1.00 11.34      D000 C  
ATOM    102  C   PHE B  26      -0.699  -7.297   6.002  1.00 11.64      D000 C  
ATOM    103  O   PHE B  26      -1.478  -7.033   5.136  1.00 10.09      D000 O  
ATOM    104  CB  PHE B  26       1.714  -6.781   5.763  1.00 12.10      D000 C  
ATOM    105  CG  PHE B  26       1.662  -5.631   4.734  1.00  9.89      D000 C  
ATOM    106  CD1 PHE B  26       0.965  -4.424   5.020  1.00 10.89      D000 C  
ATOM    107  CD2 PHE B  26       2.318  -5.730   3.493  1.00 10.50      D000 C  
ATOM    108  CE1 PHE B  26       0.963  -3.345   4.108  1.00 10.68      D000 C  
ATOM    109  CE2 PHE B  26       2.223  -4.716   2.553  1.00 13.37      D000 C  
ATOM    110  CZ  PHE B  26       1.542  -3.562   2.864  1.00  9.51      D000 C  
ATOM    111  H   PHE B  26      -0.165  -8.535   3.848  1.00  9.11           H  
ATOM    112  HA  PHE B  26       0.870  -8.651   6.483  1.00 11.34           H  
ATOM    113  HB3 PHE B  26       2.713  -7.214   5.818  1.00 12.10           H  
ATOM    114  HB2 PHE B  26       1.673  -6.246   6.711  1.00 12.10           H  
ATOM    115  HD1 PHE B  26       0.385  -4.352   5.929  1.00 10.89           H  
ATOM    116  HD2 PHE B  26       2.905  -6.632   3.403  1.00 10.50           H  
ATOM    117  HE1 PHE B  26       0.386  -2.472   4.378  1.00 10.68           H  
ATOM    118  HE2 PHE B  26       2.742  -4.729   1.606  1.00 13.37           H  
ATOM    119  HZ  PHE B  26       1.658  -2.739   2.174  1.00  9.51           H  
ATOM    120  N   ARG B  27      -0.904  -7.114   7.299  1.00 10.26      D000 N  
ATOM    121  CA  ARG B  27      -2.187  -6.543   7.674  1.00 11.78      D000 C  
ATOM    122  C   ARG B  27      -2.220  -5.005   7.716  1.00 10.64      D000 C  
ATOM    123  O   ARG B  27      -1.335  -4.378   8.284  1.00 12.35      D000 O  
ATOM    124  CB  ARG B  27      -2.660  -7.171   9.025  1.00 11.36      D000 C  
ATOM    125  CG  ARG B  27      -2.612  -8.748   9.091  1.00 13.69      D000 C  
ATOM    126  CD  ARG B  27      -2.705  -9.329  10.515  1.00 17.81      D000 C  
ATOM    127  NE  ARG B  27      -1.442  -9.171  11.281  1.00 25.50      D000 N  
ATOM    128  CZ  ARG B  27      -1.094  -9.714  12.424  1.00 32.61      D000 C  
ATOM    129  NH1 ARG B  27      -1.794 -10.641  13.065  1.00 31.42      D000 N  
ATOM    130  NH2 ARG B  27       0.027  -9.272  12.937  1.00 28.44      D000 N1+
ATOM    131  H   ARG B  27      -0.235  -7.299   8.032  1.00 10.26           H  
ATOM    132  HA  ARG B  27      -2.983  -6.730   6.954  1.00 11.78           H  
ATOM    133  HB3 ARG B  27      -3.635  -6.779   9.318  1.00 11.36           H  
ATOM    134  HB2 ARG B  27      -2.053  -6.767   9.835  1.00 11.36           H  
ATOM    135  HG3 ARG B  27      -1.729  -9.121   8.572  1.00 13.69           H  
ATOM    136  HG2 ARG B  27      -3.407  -9.102   8.435  1.00 13.69           H  
ATOM    137  HD3 ARG B  27      -3.135 -10.313  10.327  1.00 17.81           H  
ATOM    138  HD2 ARG B  27      -3.438  -8.781  11.107  1.00 17.81           H  
ATOM    139  HE  ARG B  27      -0.676  -8.716  10.806  1.00 25.50           H  
ATOM    140 HH12 ARG B  27      -1.510 -11.092  13.923  1.00 31.42           H  
ATOM    141 HH11 ARG B  27      -2.752 -10.780  12.779  1.00 31.42           H  
ATOM    142 HH22 ARG B  27       0.277  -9.664  13.834  1.00 28.44           H  
ATOM    143 HH21 ARG B  27       0.757  -8.746  12.478  1.00 28.44           H  
ATOM    144  N   ALA B  28      -3.241  -4.516   7.045  1.00 10.34      D000 N  
ATOM    145  CA  ALA B  28      -3.550  -3.092   6.974  1.00  9.97      D000 C  
ATOM    146  C   ALA B  28      -4.964  -2.787   6.727  1.00 11.41      D000 C  
ATOM    147  O   ALA B  28      -5.506  -3.526   5.940  1.00 10.95      D000 O  
ATOM    148  CB  ALA B  28      -2.591  -2.347   6.017  1.00 11.90      D000 C  
ATOM    149  H   ALA B  28      -3.940  -5.185   6.756  1.00 10.34           H  
ATOM    150  HA  ALA B  28      -3.296  -2.635   7.930  1.00  9.97           H  
ATOM    151  HB1 ALA B  28      -2.671  -1.275   6.198  1.00 11.90           H  
ATOM    152  HB2 ALA B  28      -1.550  -2.615   6.195  1.00 11.90           H  
ATOM    153  HB3 ALA B  28      -2.814  -2.421   4.953  1.00 11.90           H  
ATOM    154  N   GLY B  29      -5.486  -1.749   7.389  1.00 10.88      D000 N  
ATOM    155  CA  GLY B  29      -6.820  -1.273   7.077  1.00 10.42      D000 C  
ATOM    156  C   GLY B  29      -6.663  -0.145   6.104  1.00 10.00      D000 C  
ATOM    157  O   GLY B  29      -5.683   0.638   6.201  1.00  8.79      D000 O  
ATOM    158  H   GLY B  29      -4.927  -1.054   7.863  1.00 10.88           H  
ATOM    159  HA3 GLY B  29      -7.081  -0.963   8.088  1.00 10.42           H  
ATOM    160  HA2 GLY B  29      -7.541  -2.030   6.767  1.00 10.42           H  
ATOM    161  N   LYS B  30      -7.731   0.126   5.247  1.00  9.77      D000 N  
ATOM    162  CA  LYS B  30      -8.033   1.354   4.471  1.00  9.79      D000 C  
ATOM    163  C   LYS B  30      -8.308   2.550   5.474  1.00 10.05      D000 C  
ATOM    164  O   LYS B  30      -8.715   2.438   6.624  1.00 10.40      D000 O  
ATOM    165  CB  LYS B  30      -9.168   0.991   3.419  1.00 10.49      D000 C  
ATOM    166  CG  LYS B  30      -8.636  -0.016   2.388  1.00 14.81      D000 C  
ATOM    167  CD  LYS B  30      -9.608  -0.189   1.220  1.00 18.43      D000 C  
ATOM    168  CE  LYS B  30      -9.036  -0.966   0.067  1.00 22.27      D000 C  
ATOM    169  NZ  LYS B  30      -9.813  -0.817  -1.215  1.00 27.53      D000 N1+
ATOM    170  H   LYS B  30      -8.486  -0.535   5.360  1.00  9.77           H  
ATOM    171  HA  LYS B  30      -7.140   1.675   3.937  1.00  9.79           H  
ATOM    172  HB3 LYS B  30      -9.412   1.923   2.909  1.00 10.49           H  
ATOM    173  HB2 LYS B  30     -10.050   0.634   3.949  1.00 10.49           H  
ATOM    174  HG3 LYS B  30      -8.498  -1.010   2.813  1.00 14.81           H  
ATOM    175  HG2 LYS B  30      -7.687   0.397   2.045  1.00 14.81           H  
ATOM    176  HD3 LYS B  30     -10.078   0.723   0.852  1.00 18.43           H  
ATOM    177  HD2 LYS B  30     -10.461  -0.790   1.536  1.00 18.43           H  
ATOM    178  HE3 LYS B  30      -8.800  -2.020   0.218  1.00 22.27           H  
ATOM    179  HE2 LYS B  30      -8.143  -0.416  -0.230  1.00 22.27           H  
ATOM    180  HZ1 LYS B  30     -10.176   0.093  -1.458  1.00 27.53           H  
ATOM    181  HZ2 LYS B  30      -9.293  -1.191  -1.996  1.00 27.53           H  
ATOM    182  HZ3 LYS B  30     -10.642  -1.391  -1.273  1.00 27.53           H  
ATOM    183  N   MET B  31      -8.052   3.781   4.908  1.00 12.16      D000 N  
ATOM    184  CA  MET B  31      -8.365   5.146   5.504  1.00 10.64      D000 C  
ATOM    185  C   MET B  31      -9.062   5.938   4.454  1.00 15.72      D000 C  
ATOM    186  O   MET B  31      -8.807   5.740   3.246  1.00 15.15      D000 O  
ATOM    187  CB  MET B  31      -7.017   5.740   6.090  1.00 11.19      D000 C  
ATOM    188  CG  MET B  31      -7.274   7.093   6.822  1.00 10.97      D000 C  
ATOM    189  SD  MET B  31      -5.959   7.672   7.930  1.00 11.84      D000 S  
ATOM    190  CE  MET B  31      -5.972   6.502   9.345  1.00 12.02      D000 C  
ATOM    191  H   MET B  31      -7.770   3.939   3.951  1.00 12.16           H  
ATOM    192  HA  MET B  31      -9.109   4.981   6.283  1.00 10.64           H  
ATOM    193  HB3 MET B  31      -6.315   5.836   5.261  1.00 11.19           H  
ATOM    194  HB2 MET B  31      -6.593   5.010   6.779  1.00 11.19           H  
ATOM    195  HG3 MET B  31      -8.262   7.058   7.281  1.00 10.97           H  
ATOM    196  HG2 MET B  31      -7.346   7.867   6.058  1.00 10.97           H  
ATOM    197  HE1 MET B  31      -5.008   6.576   9.850  1.00 12.02           H  
ATOM    198  HE2 MET B  31      -6.734   6.747  10.085  1.00 12.02           H  
ATOM    199  HE3 MET B  31      -6.179   5.449   9.151  1.00 12.02           H  
ATOM    200  N   SER B  32      -9.921   6.955   4.815  1.00 13.17      D000 N  
ATOM    201  CA  SER B  32     -10.546   7.878   3.957  1.00 17.80      D000 C  
ATOM    202  C   SER B  32     -10.170   9.362   4.467  1.00 18.73      D000 C  
ATOM    203  O   SER B  32      -9.768   9.543   5.624  1.00 18.00      D000 O  
ATOM    204  CB  SER B  32     -12.031   7.613   3.741  1.00 23.48      D000 C  
ATOM    205  OG  SER B  32     -12.609   7.423   4.997  1.00 33.01      D000 O  
ATOM    206  H   SER B  32     -10.190   7.058   5.783  1.00 13.17           H  
ATOM    207  HA  SER B  32     -10.174   7.726   2.944  1.00 17.80           H  
ATOM    208  HB3 SER B  32     -12.132   6.791   3.033  1.00 23.48           H  
ATOM    209  HB2 SER B  32     -12.601   8.362   3.191  1.00 23.48           H  
ATOM    210  HG  SER B  32     -12.320   6.572   5.337  1.00 33.01           H  
ATOM    211  N   LEU B  33     -10.214  10.385   3.550  1.00 19.77      D000 N  
ATOM    212  CA  LEU B  33     -10.343  11.784   3.873  1.00 20.23      D000 C  
ATOM    213  C   LEU B  33     -11.796  12.246   3.997  1.00 29.58      D000 C  
ATOM    214  O   LEU B  33     -12.501  11.921   3.034  1.00 26.46      D000 O  
ATOM    215  CB  LEU B  33      -9.570  12.665   2.835  1.00 20.74      D000 C  
ATOM    216  CG  LEU B  33      -8.119  12.259   2.482  1.00 24.31      D000 C  
ATOM    217  CD1 LEU B  33      -7.502  13.136   1.405  1.00 22.21      D000 C  
ATOM    218  CD2 LEU B  33      -7.134  12.092   3.739  1.00 26.86      D000 C  
ATOM    219  H   LEU B  33     -10.682  10.030   2.728  1.00 19.77           H  
ATOM    220  HA  LEU B  33      -9.789  12.122   4.749  1.00 20.23           H  
ATOM    221  HB3 LEU B  33      -9.540  13.705   3.162  1.00 20.74           H  
ATOM    222  HB2 LEU B  33     -10.125  12.702   1.898  1.00 20.74           H  
ATOM    223  HG  LEU B  33      -8.085  11.214   2.175  1.00 24.31           H  
ATOM    224 HD11 LEU B  33      -7.044  12.469   0.675  1.00 22.21           H  
ATOM    225 HD12 LEU B  33      -8.217  13.785   0.899  1.00 22.21           H  
ATOM    226 HD13 LEU B  33      -6.761  13.842   1.781  1.00 22.21           H  
ATOM    227 HD21 LEU B  33      -7.296  11.174   4.303  1.00 26.86           H  
ATOM    228 HD22 LEU B  33      -6.098  12.168   3.408  1.00 26.86           H  
ATOM    229 HD23 LEU B  33      -7.346  12.990   4.319  1.00 26.86           H  
ATOM    230  N   LYS B  34     -12.122  13.033   4.960  1.00 26.49      D000 N  
ATOM    231  CA  LYS B  34     -13.427  13.597   5.192  1.00 31.99      D000 C  
ATOM    232  C   LYS B  34     -13.116  15.098   5.392  1.00 30.53      D000 C  
ATOM    233  O   LYS B  34     -13.141  15.643   6.492  1.00 29.47      D000 O  
ATOM    234  CB  LYS B  34     -13.972  12.813   6.425  1.00 36.72      D000 C  
ATOM    235  CG  LYS B  34     -15.490  13.050   6.504  1.00 45.31      D000 C  
ATOM    236  CD  LYS B  34     -16.181  12.441   7.789  1.00 50.51      D000 C  
ATOM    237  CE  LYS B  34     -17.677  12.667   7.815  1.00 44.17      D000 C  
ATOM    238  NZ  LYS B  34     -18.370  11.570   8.494  1.00 42.45      D000 N1+
ATOM    239  H   LYS B  34     -11.438  13.292   5.657  1.00 26.49           H  
ATOM    240  HA  LYS B  34     -14.041  13.453   4.304  1.00 31.99           H  
ATOM    241  HB3 LYS B  34     -13.474  13.190   7.318  1.00 36.72           H  
ATOM    242  HB2 LYS B  34     -13.929  11.730   6.538  1.00 36.72           H  
ATOM    243  HG3 LYS B  34     -15.944  12.615   5.614  1.00 45.31           H  
ATOM    244  HG2 LYS B  34     -15.815  14.080   6.360  1.00 45.31           H  
ATOM    245  HD3 LYS B  34     -15.814  13.008   8.645  1.00 50.51           H  
ATOM    246  HD2 LYS B  34     -15.976  11.388   7.983  1.00 50.51           H  
ATOM    247  HE3 LYS B  34     -18.234  12.653   6.878  1.00 44.17           H  
ATOM    248  HE2 LYS B  34     -18.013  13.527   8.394  1.00 44.17           H  
ATOM    249  HZ1 LYS B  34     -17.970  11.416   9.408  1.00 42.45           H  
ATOM    250  HZ2 LYS B  34     -19.325  11.739   8.773  1.00 42.45           H  
ATOM    251  HZ3 LYS B  34     -18.258  10.753   7.911  1.00 42.45           H  
ATOM    252  N   GLY B  35     -12.866  15.755   4.266  1.00 31.13      D000 N  
ATOM    253  CA  GLY B  35     -12.328  17.084   4.230  1.00 29.23      D000 C  
ATOM    254  C   GLY B  35     -10.980  17.095   4.928  1.00 28.66      D000 C  
ATOM    255  O   GLY B  35     -10.076  16.487   4.397  1.00 30.32      D000 O  
ATOM    256  H   GLY B  35     -12.787  15.158   3.455  1.00 31.13           H  
ATOM    257  HA3 GLY B  35     -13.046  17.773   4.676  1.00 29.23           H  
ATOM    258  HA2 GLY B  35     -12.237  17.460   3.211  1.00 29.23           H  
ATOM    259  N   THR B  36     -10.798  17.845   6.049  1.00 21.69      D000 N  
ATOM    260  CA  THR B  36      -9.541  17.975   6.788  1.00 23.68      D000 C  
ATOM    261  C   THR B  36      -9.306  16.720   7.771  1.00 23.17      D000 C  
ATOM    262  O   THR B  36      -8.165  16.549   8.160  1.00 23.97      D000 O  
ATOM    263  CB  THR B  36      -9.305  19.221   7.629  1.00 29.66      D000 C  
ATOM    264  CG2 THR B  36      -9.090  20.404   6.673  1.00 36.25      D000 C  
ATOM    265  OG1 THR B  36     -10.486  19.582   8.392  1.00 29.94      D000 O  
ATOM    266  H   THR B  36     -11.596  18.203   6.552  1.00 21.69           H  
ATOM    267  HA  THR B  36      -8.647  17.945   6.164  1.00 23.68           H  
ATOM    268  HB  THR B  36      -8.495  19.096   8.347  1.00 29.66           H  
ATOM    269 HG21 THR B  36      -8.764  21.258   7.268  1.00 36.25           H  
ATOM    270 HG22 THR B  36      -8.249  20.232   6.001  1.00 36.25           H  
ATOM    271 HG23 THR B  36     -10.001  20.576   6.100  1.00 36.25           H  
ATOM    272  HG1 THR B  36     -10.511  18.971   9.132  1.00 29.94           H  
ATOM    273  N   THR B  37     -10.418  16.024   8.078  1.00 17.31      D000 N  
ATOM    274  CA  THR B  37     -10.435  14.952   9.045  1.00 16.45      D000 C  
ATOM    275  C   THR B  37     -10.162  13.641   8.264  1.00 18.35      D000 C  
ATOM    276  O   THR B  37     -11.058  13.188   7.536  1.00 17.18      D000 O  
ATOM    277  CB  THR B  37     -11.842  14.845   9.636  1.00 20.45      D000 C  
ATOM    278  CG2 THR B  37     -12.183  13.517  10.346  1.00 19.32      D000 C  
ATOM    279  OG1 THR B  37     -12.075  15.849  10.582  1.00 21.66      D000 O  
ATOM    280  H   THR B  37     -11.221  16.069   7.466  1.00 17.31           H  
ATOM    281  HA  THR B  37      -9.551  15.065   9.672  1.00 16.45           H  
ATOM    282  HB  THR B  37     -12.571  15.057   8.853  1.00 20.45           H  
ATOM    283 HG21 THR B  37     -11.497  13.175  11.121  1.00 19.32           H  
ATOM    284 HG22 THR B  37     -13.209  13.643  10.691  1.00 19.32           H  
ATOM    285 HG23 THR B  37     -12.164  12.641   9.697  1.00 19.32           H  
ATOM    286  HG1 THR B  37     -11.510  16.599  10.383  1.00 21.66           H  
ATOM    287  N   VAL B  38      -9.038  12.910   8.552  1.00 13.85      D000 N  
ATOM    288  CA  VAL B  38      -8.877  11.526   8.203  1.00 13.85      D000 C  
ATOM    289  C   VAL B  38      -9.589  10.530   9.080  1.00 14.67      D000 C  
ATOM    290  O   VAL B  38      -9.722  10.695  10.276  1.00 13.73      D000 O  
ATOM    291  CB  VAL B  38      -7.401  11.085   8.169  1.00 11.12      D000 C  
ATOM    292  CG1 VAL B  38      -6.578  12.078   7.274  1.00 12.42      D000 C  
ATOM    293  CG2 VAL B  38      -6.627  11.027   9.540  1.00 16.55      D000 C  
ATOM    294  H   VAL B  38      -8.386  13.186   9.272  1.00 13.85           H  
ATOM    295  HA  VAL B  38      -9.368  11.438   7.234  1.00 13.85           H  
ATOM    296  HB  VAL B  38      -7.289  10.100   7.716  1.00 11.12           H  
ATOM    297 HG11 VAL B  38      -5.544  11.736   7.311  1.00 12.42           H  
ATOM    298 HG12 VAL B  38      -6.972  12.071   6.257  1.00 12.42           H  
ATOM    299 HG13 VAL B  38      -6.421  13.097   7.626  1.00 12.42           H  
ATOM    300 HG21 VAL B  38      -5.564  10.802   9.461  1.00 16.55           H  
ATOM    301 HG22 VAL B  38      -6.757  11.951  10.103  1.00 16.55           H  
ATOM    302 HG23 VAL B  38      -7.065  10.300  10.224  1.00 16.55           H  
ATOM    303  N   THR B  39     -10.143   9.529   8.381  1.00 13.45      D000 N  
ATOM    304  CA  THR B  39     -11.121   8.609   8.985  1.00 12.51      D000 C  
ATOM    305  C   THR B  39     -10.732   7.169   8.556  1.00 13.72      D000 C  
ATOM    306  O   THR B  39     -10.970   6.870   7.389  1.00 14.09      D000 O  
ATOM    307  CB  THR B  39     -12.608   8.873   8.764  1.00 18.92      D000 C  
ATOM    308  CG2 THR B  39     -13.449   8.176   9.851  1.00 18.67      D000 C  
ATOM    309  OG1 THR B  39     -12.824  10.271   8.950  1.00 21.92      D000 O  
ATOM    310  H   THR B  39     -10.110   9.513   7.371  1.00 13.45           H  
ATOM    311  HA  THR B  39     -10.862   8.722  10.038  1.00 12.51           H  
ATOM    312  HB  THR B  39     -12.961   8.490   7.807  1.00 18.92           H  
ATOM    313 HG21 THR B  39     -13.214   8.592  10.830  1.00 18.67           H  
ATOM    314 HG22 THR B  39     -14.502   8.064   9.593  1.00 18.67           H  
ATOM    315 HG23 THR B  39     -13.173   7.125   9.947  1.00 18.67           H  
ATOM    316  HG1 THR B  39     -12.539  10.782   8.189  1.00 21.92           H  
ATOM    317  N   PRO B  40     -10.404   6.265   9.509  1.00 12.31      D000 N  
ATOM    318  CA  PRO B  40     -10.093   4.842   9.153  1.00  9.83      D000 C  
ATOM    319  C   PRO B  40     -11.341   3.911   8.838  1.00 13.06      D000 C  
ATOM    320  O   PRO B  40     -12.341   3.989   9.503  1.00 14.54      D000 O  
ATOM    321  CB  PRO B  40      -9.393   4.289  10.398  1.00 11.75      D000 C  
ATOM    322  CG  PRO B  40      -9.783   5.170  11.547  1.00 10.47      D000 C  
ATOM    323  CD  PRO B  40      -9.998   6.522  10.939  1.00 12.39      D000 C  
ATOM    324  HA  PRO B  40      -9.408   4.821   8.306  1.00  9.83           H  
ATOM    325  HB3 PRO B  40      -8.340   4.523  10.239  1.00 11.75           H  
ATOM    326  HB2 PRO B  40      -9.511   3.222  10.589  1.00 11.75           H  
ATOM    327  HG3 PRO B  40      -9.055   5.116  12.356  1.00 10.47           H  
ATOM    328  HG2 PRO B  40     -10.726   4.840  11.984  1.00 10.47           H  
ATOM    329  HD2 PRO B  40     -10.628   6.979  11.703  1.00 12.39           H  
ATOM    330  HD3 PRO B  40      -9.034   7.022  10.845  1.00 12.39           H  
ATOM    331  N   ASP B  41     -11.152   3.019   7.875  1.00  9.89      D000 N  
ATOM    332  CA  ASP B  41     -12.079   1.886   7.614  1.00 10.36      D000 C  
ATOM    333  C   ASP B  41     -11.620   0.762   8.640  1.00 14.37      D000 C  
ATOM    334  O   ASP B  41     -10.503   0.309   8.423  1.00 12.38      D000 O  
ATOM    335  CB  ASP B  41     -12.048   1.410   6.111  1.00 14.77      D000 C  
ATOM    336  CG  ASP B  41     -12.668   0.066   5.802  1.00 17.53      D000 C  
ATOM    337  OD1 ASP B  41     -13.540  -0.387   6.558  1.00 19.58      D000 O  
ATOM    338  OD2 ASP B  41     -12.346  -0.483   4.751  1.00 20.06      D000 O1-
ATOM    339  H   ASP B  41     -10.246   2.882   7.452  1.00  9.89           H  
ATOM    340  HA  ASP B  41     -13.118   2.158   7.798  1.00 10.36           H  
ATOM    341  HB3 ASP B  41     -11.008   1.341   5.793  1.00 14.77           H  
ATOM    342  HB2 ASP B  41     -12.590   2.206   5.600  1.00 14.77           H  
ATOM    343  N   LYS B  42     -12.454   0.479   9.644  1.00 14.02      D000 N  
ATOM    344  CA  LYS B  42     -11.929  -0.200  10.805  1.00 13.34      D000 C  
ATOM    345  C   LYS B  42     -12.043  -1.769  10.697  1.00 16.98      D000 C  
ATOM    346  O   LYS B  42     -11.590  -2.417  11.617  1.00 20.31      D000 O  
ATOM    347  CB  LYS B  42     -12.590   0.365  12.093  1.00 23.29      D000 C  
ATOM    348  CG  LYS B  42     -13.960  -0.166  12.553  1.00 22.12      D000 C  
ATOM    349  CD  LYS B  42     -14.536   0.383  13.850  1.00 26.69      D000 C  
ATOM    350  CE  LYS B  42     -15.998  -0.133  14.056  1.00 22.79      D000 C  
ATOM    351  NZ  LYS B  42     -16.542   0.330  15.332  1.00 22.77      D000 N1+
ATOM    352  H   LYS B  42     -13.379   0.874   9.738  1.00 14.02           H  
ATOM    353  HA  LYS B  42     -10.865   0.014  10.899  1.00 13.34           H  
ATOM    354  HB3 LYS B  42     -12.691   1.447  12.015  1.00 23.29           H  
ATOM    355  HB2 LYS B  42     -11.916   0.285  12.946  1.00 23.29           H  
ATOM    356  HG3 LYS B  42     -13.886  -1.249  12.660  1.00 22.12           H  
ATOM    357  HG2 LYS B  42     -14.696  -0.072  11.755  1.00 22.12           H  
ATOM    358  HD3 LYS B  42     -14.679   1.457  13.728  1.00 26.69           H  
ATOM    359  HD2 LYS B  42     -13.926   0.096  14.707  1.00 26.69           H  
ATOM    360  HE3 LYS B  42     -15.958  -1.221  14.105  1.00 22.79           H  
ATOM    361  HE2 LYS B  42     -16.662   0.081  13.219  1.00 22.79           H  
ATOM    362  HZ1 LYS B  42     -15.984  -0.008  16.103  1.00 22.77           H  
ATOM    363  HZ2 LYS B  42     -16.476   1.336  15.388  1.00 22.77           H  
ATOM    364  HZ3 LYS B  42     -17.511   0.072  15.450  1.00 22.77           H  
ATOM    365  N   ARG B  43     -12.457  -2.236   9.504  1.00 15.14      D000 N  
ATOM    366  CA  ARG B  43     -12.295  -3.590   9.080  1.00 14.04      D000 C  
ATOM    367  C   ARG B  43     -10.893  -4.130   9.249  1.00 13.23      D000 C  
ATOM    368  O   ARG B  43      -9.912  -3.355   9.097  1.00 10.99      D000 O  
ATOM    369  CB  ARG B  43     -12.828  -3.918   7.685  1.00 13.09      D000 C  
ATOM    370  CG  ARG B  43     -14.379  -3.565   7.426  1.00 13.89      D000 C  
ATOM    371  CD  ARG B  43     -14.932  -3.948   6.057  1.00 16.51      D000 C  
ATOM    372  NE  ARG B  43     -14.429  -3.078   4.928  1.00 14.72      D000 N  
ATOM    373  CZ  ARG B  43     -14.195  -3.349   3.652  1.00 16.63      D000 C  
ATOM    374  NH1 ARG B  43     -14.516  -4.501   3.101  1.00 23.98      D000 N  
ATOM    375  NH2 ARG B  43     -13.545  -2.454   2.939  1.00 20.94      D000 N1+
ATOM    376  H   ARG B  43     -12.882  -1.596   8.849  1.00 15.14           H  
ATOM    377  HA  ARG B  43     -12.922  -4.243   9.687  1.00 14.04           H  
ATOM    378  HB3 ARG B  43     -12.537  -4.901   7.316  1.00 13.09           H  
ATOM    379  HB2 ARG B  43     -12.223  -3.330   6.994  1.00 13.09           H  
ATOM    380  HG3 ARG B  43     -14.543  -2.491   7.515  1.00 13.89           H  
ATOM    381  HG2 ARG B  43     -15.020  -4.095   8.131  1.00 13.89           H  
ATOM    382  HD3 ARG B  43     -15.968  -3.611   6.108  1.00 16.51           H  
ATOM    383  HD2 ARG B  43     -14.916  -5.018   5.850  1.00 16.51           H  
ATOM    384  HE  ARG B  43     -14.176  -2.145   5.221  1.00 14.72           H  
ATOM    385 HH12 ARG B  43     -14.295  -4.810   2.165  1.00 23.98           H  
ATOM    386 HH11 ARG B  43     -15.062  -5.131   3.671  1.00 23.98           H  
ATOM    387 HH22 ARG B  43     -13.509  -2.380   1.933  1.00 20.94           H  
ATOM    388 HH21 ARG B  43     -13.093  -1.750   3.505  1.00 20.94           H  
ATOM    389  N   LYS B  44     -10.758  -5.480   9.467  1.00 13.48      D000 N  
ATOM    390  CA  LYS B  44      -9.514  -6.190   9.535  1.00 12.56      D000 C  
ATOM    391  C   LYS B  44      -9.076  -6.503   8.057  1.00 14.32      D000 C  
ATOM    392  O   LYS B  44      -9.861  -7.263   7.447  1.00 12.92      D000 O  
ATOM    393  CB  LYS B  44      -9.730  -7.531  10.246  1.00 12.73      D000 C  
ATOM    394  CG  LYS B  44      -9.806  -7.393  11.755  1.00 19.86      D000 C  
ATOM    395  CD  LYS B  44      -9.873  -8.726  12.561  1.00 21.99      D000 C  
ATOM    396  CE  LYS B  44     -11.209  -9.549  12.368  1.00 29.61      D000 C  
ATOM    397  NZ  LYS B  44     -12.472  -8.847  12.673  1.00 29.82      D000 N1+
ATOM    398  H   LYS B  44     -11.542  -6.116   9.489  1.00 13.48           H  
ATOM    399  HA  LYS B  44      -8.753  -5.720  10.158  1.00 12.56           H  
ATOM    400  HB3 LYS B  44      -8.913  -8.242  10.126  1.00 12.73           H  
ATOM    401  HB2 LYS B  44     -10.475  -8.085   9.675  1.00 12.73           H  
ATOM    402  HG3 LYS B  44     -10.619  -6.696  11.960  1.00 19.86           H  
ATOM    403  HG2 LYS B  44      -8.890  -6.937  12.130  1.00 19.86           H  
ATOM    404  HD3 LYS B  44      -9.807  -8.674  13.648  1.00 21.99           H  
ATOM    405  HD2 LYS B  44      -9.036  -9.406  12.404  1.00 21.99           H  
ATOM    406  HE3 LYS B  44     -11.163 -10.402  13.045  1.00 29.61           H  
ATOM    407  HE2 LYS B  44     -11.368  -9.834  11.328  1.00 29.61           H  
ATOM    408  HZ1 LYS B  44     -12.462  -8.520  13.629  1.00 29.82           H  
ATOM    409  HZ2 LYS B  44     -12.455  -8.047  12.058  1.00 29.82           H  
ATOM    410  HZ3 LYS B  44     -13.333  -9.364  12.569  1.00 29.82           H  
ATOM    411  N   GLY B  45      -8.028  -5.876   7.563  1.00 11.40      D000 N  
ATOM    412  CA  GLY B  45      -7.706  -5.927   6.126  1.00 12.63      D000 C  
ATOM    413  C   GLY B  45      -6.358  -6.610   6.005  1.00  9.16      D000 C  
ATOM    414  O   GLY B  45      -5.708  -6.871   6.971  1.00 11.41      D000 O  
ATOM    415  H   GLY B  45      -7.365  -5.464   8.203  1.00 11.40           H  
ATOM    416  HA3 GLY B  45      -7.641  -4.944   5.661  1.00 12.63           H  
ATOM    417  HA2 GLY B  45      -8.417  -6.545   5.577  1.00 12.63           H  
ATOM    418  N   LEU B  46      -5.994  -7.045   4.833  1.00 10.52      D000 N  
ATOM    419  CA  LEU B  46      -4.753  -7.598   4.490  1.00  9.68      D000 C  
ATOM    420  C   LEU B  46      -4.371  -7.134   3.075  1.00 12.12      D000 C  
ATOM    421  O   LEU B  46      -5.005  -7.664   2.134  1.00 11.39      D000 O  
ATOM    422  CB  LEU B  46      -5.025  -9.129   4.669  1.00 11.25      D000 C  
ATOM    423  CG  LEU B  46      -3.858 -10.069   4.296  1.00 12.74      D000 C  
ATOM    424  CD1 LEU B  46      -2.696 -10.066   5.370  1.00 12.09      D000 C  
ATOM    425  CD2 LEU B  46      -4.169 -11.490   3.731  1.00 14.69      D000 C  
ATOM    426  H   LEU B  46      -6.702  -6.841   4.142  1.00 10.52           H  
ATOM    427  HA  LEU B  46      -3.878  -7.298   5.068  1.00  9.68           H  
ATOM    428  HB3 LEU B  46      -5.780  -9.291   3.900  1.00 11.25           H  
ATOM    429  HB2 LEU B  46      -5.482  -9.336   5.636  1.00 11.25           H  
ATOM    430  HG  LEU B  46      -3.429  -9.586   3.418  1.00 12.74           H  
ATOM    431 HD11 LEU B  46      -2.518 -11.110   5.627  1.00 12.09           H  
ATOM    432 HD12 LEU B  46      -1.793  -9.592   4.984  1.00 12.09           H  
ATOM    433 HD13 LEU B  46      -3.089  -9.399   6.137  1.00 12.09           H  
ATOM    434 HD21 LEU B  46      -3.698 -11.647   2.761  1.00 14.69           H  
ATOM    435 HD22 LEU B  46      -3.769 -12.249   4.402  1.00 14.69           H  
ATOM    436 HD23 LEU B  46      -5.241 -11.683   3.687  1.00 14.69           H  
ATOM    437  N   VAL B  47      -3.246  -6.357   2.950  1.00  8.56      D000 N  
ATOM    438  CA  VAL B  47      -2.603  -6.000   1.698  1.00  8.10      D000 C  
ATOM    439  C   VAL B  47      -1.810  -7.192   1.241  1.00  9.53      D000 C  
ATOM    440  O   VAL B  47      -1.323  -7.960   2.145  1.00 11.23      D000 O  
ATOM    441  CB  VAL B  47      -1.734  -4.753   1.786  1.00  7.88      D000 C  
ATOM    442  CG1 VAL B  47      -0.830  -4.489   0.525  1.00  8.90      D000 C  
ATOM    443  CG2 VAL B  47      -2.462  -3.494   2.179  1.00 10.10      D000 C  
ATOM    444  H   VAL B  47      -2.545  -6.309   3.675  1.00  8.56           H  
ATOM    445  HA  VAL B  47      -3.329  -5.762   0.922  1.00  8.10           H  
ATOM    446  HB  VAL B  47      -1.122  -4.914   2.674  1.00  7.88           H  
ATOM    447 HG11 VAL B  47      -1.323  -4.742  -0.414  1.00  8.90           H  
ATOM    448 HG12 VAL B  47      -0.407  -3.485   0.524  1.00  8.90           H  
ATOM    449 HG13 VAL B  47      -0.008  -5.205   0.502  1.00  8.90           H  
ATOM    450 HG21 VAL B  47      -3.287  -3.249   1.510  1.00 10.10           H  
ATOM    451 HG22 VAL B  47      -1.795  -2.632   2.203  1.00 10.10           H  
ATOM    452 HG23 VAL B  47      -2.853  -3.533   3.195  1.00 10.10           H  
ATOM    453  N   TYR B  48      -1.648  -7.382  -0.048  1.00  8.70      D000 N  
ATOM    454  CA  TYR B  48      -0.581  -8.209  -0.555  1.00 11.16      D000 C  
ATOM    455  C   TYR B  48      -0.291  -7.735  -1.943  1.00 11.93      D000 C  
ATOM    456  O   TYR B  48      -1.123  -7.168  -2.634  1.00 10.96      D000 O  
ATOM    457  CB  TYR B  48      -1.023  -9.698  -0.603  1.00 11.13      D000 C  
ATOM    458  CG  TYR B  48      -2.261 -10.162  -1.354  1.00 13.18      D000 C  
ATOM    459  CD1 TYR B  48      -3.514 -10.191  -0.734  1.00 13.60      D000 C  
ATOM    460  CD2 TYR B  48      -2.210 -10.684  -2.704  1.00 18.32      D000 C  
ATOM    461  CE1 TYR B  48      -4.666 -10.729  -1.332  1.00 16.18      D000 C  
ATOM    462  CE2 TYR B  48      -3.349 -11.125  -3.396  1.00 18.81      D000 C  
ATOM    463  CZ  TYR B  48      -4.567 -11.318  -2.684  1.00 18.72      D000 C  
ATOM    464  OH  TYR B  48      -5.619 -12.002  -3.268  1.00 20.30      D000 O  
ATOM    465  H   TYR B  48      -2.174  -6.781  -0.667  1.00  8.70           H  
ATOM    466  HA  TYR B  48       0.259  -7.984   0.102  1.00 11.16           H  
ATOM    467  HB3 TYR B  48      -1.161  -9.913   0.457  1.00 11.13           H  
ATOM    468  HB2 TYR B  48      -0.122 -10.236  -0.899  1.00 11.13           H  
ATOM    469  HD1 TYR B  48      -3.666  -9.752   0.241  1.00 13.60           H  
ATOM    470  HD2 TYR B  48      -1.234 -10.743  -3.163  1.00 18.32           H  
ATOM    471  HE1 TYR B  48      -5.631 -10.599  -0.865  1.00 16.18           H  
ATOM    472  HE2 TYR B  48      -3.170 -11.509  -4.389  1.00 18.81           H  
ATOM    473  HH  TYR B  48      -5.446 -12.323  -4.156  1.00 20.30           H  
ATOM    474  N   ILE B  49       0.939  -7.938  -2.377  1.00 11.69      D000 N  
ATOM    475  CA  ILE B  49       1.499  -7.591  -3.680  1.00 11.94      D000 C  
ATOM    476  C   ILE B  49       1.633  -8.960  -4.378  1.00 12.45      D000 C  
ATOM    477  O   ILE B  49       2.305  -9.843  -3.891  1.00 12.29      D000 O  
ATOM    478  CB  ILE B  49       2.861  -6.822  -3.659  1.00 11.74      D000 C  
ATOM    479  CG1 ILE B  49       2.829  -5.559  -2.778  1.00 15.98      D000 C  
ATOM    480  CG2 ILE B  49       3.532  -6.499  -5.038  1.00 15.30      D000 C  
ATOM    481  CD1 ILE B  49       2.068  -4.295  -3.317  1.00 18.56      D000 C  
ATOM    482  H   ILE B  49       1.501  -8.470  -1.728  1.00 11.69           H  
ATOM    483  HA  ILE B  49       0.885  -6.890  -4.245  1.00 11.94           H  
ATOM    484  HB  ILE B  49       3.590  -7.456  -3.154  1.00 11.74           H  
ATOM    485 HG13 ILE B  49       3.797  -5.268  -2.370  1.00 15.98           H  
ATOM    486 HG12 ILE B  49       2.310  -5.923  -1.892  1.00 15.98           H  
ATOM    487 HG21 ILE B  49       3.521  -7.347  -5.722  1.00 15.30           H  
ATOM    488 HG22 ILE B  49       2.885  -5.848  -5.626  1.00 15.30           H  
ATOM    489 HG23 ILE B  49       4.499  -5.997  -5.073  1.00 15.30           H  
ATOM    490 HD11 ILE B  49       1.639  -4.455  -4.306  1.00 18.56           H  
ATOM    491 HD12 ILE B  49       1.238  -3.955  -2.699  1.00 18.56           H  
ATOM    492 HD13 ILE B  49       2.730  -3.430  -3.275  1.00 18.56           H  
ATOM    493  N   GLN B  50       1.120  -9.029  -5.619  1.00 12.16      D000 N  
ATOM    494  CA  GLN B  50       1.250 -10.235  -6.448  1.00 16.12      D000 C  
ATOM    495  C   GLN B  50       1.991  -9.883  -7.793  1.00 18.46      D000 C  
ATOM    496  O   GLN B  50       1.888  -8.787  -8.289  1.00 14.68      D000 O  
ATOM    497  CB  GLN B  50      -0.188 -10.734  -6.823  1.00 14.89      D000 C  
ATOM    498  CG  GLN B  50      -0.227 -12.186  -7.293  1.00 22.06      D000 C  
ATOM    499  CD  GLN B  50      -1.651 -12.629  -7.405  1.00 29.49      D000 C  
ATOM    500  NE2 GLN B  50      -1.795 -13.757  -8.115  1.00 33.76      D000 N  
ATOM    501  OE1 GLN B  50      -2.577 -11.971  -6.929  1.00 31.22      D000 O  
ATOM    502  H   GLN B  50       0.895  -8.164  -6.089  1.00 12.16           H  
ATOM    503  HA  GLN B  50       1.754 -11.016  -5.877  1.00 16.12           H  
ATOM    504  HB3 GLN B  50      -0.582 -10.106  -7.622  1.00 14.89           H  
ATOM    505  HB2 GLN B  50      -0.840 -10.631  -5.956  1.00 14.89           H  
ATOM    506  HG3 GLN B  50       0.395 -12.762  -6.608  1.00 22.06           H  
ATOM    507  HG2 GLN B  50       0.233 -12.183  -8.282  1.00 22.06           H  
ATOM    508 HE22 GLN B  50      -2.694 -14.082  -8.441  1.00 33.76           H  
ATOM    509 HE21 GLN B  50      -1.093 -14.462  -8.286  1.00 33.76           H  
ATOM    510  N   GLN B  51       2.629 -10.899  -8.377  1.00 15.21      D000 N  
ATOM    511  CA  GLN B  51       3.277 -10.779  -9.681  1.00 14.75      D000 C  
ATOM    512  C   GLN B  51       2.437 -11.689 -10.572  1.00 17.02      D000 C  
ATOM    513  O   GLN B  51       2.162 -12.837 -10.229  1.00 17.17      D000 O  
ATOM    514  CB  GLN B  51       4.728 -11.363  -9.542  1.00 16.63      D000 C  
ATOM    515  CG  GLN B  51       5.546 -11.126 -10.846  1.00 17.03      D000 C  
ATOM    516  CD  GLN B  51       6.936 -11.640 -10.608  1.00 22.80      D000 C  
ATOM    517  NE2 GLN B  51       7.185 -12.899 -10.998  1.00 20.70      D000 N  
ATOM    518  OE1 GLN B  51       7.697 -10.998  -9.920  1.00 22.52      D000 O  
ATOM    519  H   GLN B  51       2.597 -11.802  -7.927  1.00 15.21           H  
ATOM    520  HA  GLN B  51       3.288  -9.781 -10.120  1.00 14.75           H  
ATOM    521  HB3 GLN B  51       4.736 -12.383  -9.157  1.00 16.63           H  
ATOM    522  HB2 GLN B  51       5.170 -10.705  -8.795  1.00 16.63           H  
ATOM    523  HG3 GLN B  51       5.657 -10.098 -11.192  1.00 17.03           H  
ATOM    524  HG2 GLN B  51       5.113 -11.742 -11.634  1.00 17.03           H  
ATOM    525 HE22 GLN B  51       8.058 -13.333 -10.730  1.00 20.70           H  
ATOM    526 HE21 GLN B  51       6.656 -13.193 -11.807  1.00 20.70           H  
ATOM    527  N   THR B  52       2.077 -11.208 -11.757  1.00 17.32      D000 N  
ATOM    528  CA  THR B  52       1.324 -11.891 -12.767  1.00 14.39      D000 C  
ATOM    529  C   THR B  52       2.187 -12.650 -13.762  1.00 18.16      D000 C  
ATOM    530  O   THR B  52       3.402 -12.445 -13.862  1.00 18.43      D000 O  
ATOM    531  CB  THR B  52       0.499 -10.812 -13.515  1.00 20.30      D000 C  
ATOM    532  CG2 THR B  52      -0.364  -9.832 -12.657  1.00 20.33      D000 C  
ATOM    533  OG1 THR B  52       1.321 -10.010 -14.289  1.00 17.29      D000 O  
ATOM    534  H   THR B  52       2.634 -10.461 -12.146  1.00 17.32           H  
ATOM    535  HA  THR B  52       0.591 -12.536 -12.282  1.00 14.39           H  
ATOM    536  HB  THR B  52      -0.196 -11.350 -14.159  1.00 20.30           H  
ATOM    537 HG21 THR B  52      -0.961  -9.148 -13.260  1.00 20.33           H  
ATOM    538 HG22 THR B  52      -1.062 -10.534 -12.200  1.00 20.33           H  
ATOM    539 HG23 THR B  52       0.171  -9.275 -11.888  1.00 20.33           H  
ATOM    540  HG1 THR B  52       1.648  -9.343 -13.681  1.00 17.29           H  
ATOM    541  N   ASP B  53       1.542 -13.522 -14.483  1.00 19.51      D000 N  
ATOM    542  CA  ASP B  53       2.187 -14.277 -15.549  1.00 25.09      D000 C  
ATOM    543  C   ASP B  53       2.265 -13.364 -16.818  1.00 22.18      D000 C  
ATOM    544  O   ASP B  53       3.101 -13.560 -17.721  1.00 23.70      D000 O  
ATOM    545  CB  ASP B  53       1.448 -15.583 -15.986  1.00 28.29      D000 C  
ATOM    546  CG  ASP B  53       0.904 -16.520 -14.965  1.00 38.53      D000 C  
ATOM    547  OD1 ASP B  53       0.357 -17.512 -15.452  1.00 46.00      D000 O  
ATOM    548  OD2 ASP B  53       1.447 -16.508 -13.828  1.00 49.68      D000 O1-
ATOM    549  H   ASP B  53       0.540 -13.593 -14.383  1.00 19.51           H  
ATOM    550  HA  ASP B  53       3.172 -14.559 -15.179  1.00 25.09           H  
ATOM    551  HB3 ASP B  53       2.112 -16.117 -16.665  1.00 28.29           H  
ATOM    552  HB2 ASP B  53       0.592 -15.363 -16.625  1.00 28.29           H  
ATOM    553  N   ASP B  54       1.501 -12.258 -16.779  1.00 21.89      D000 N  
ATOM    554  CA  ASP B  54       1.754 -11.066 -17.652  1.00 20.84      D000 C  
ATOM    555  C   ASP B  54       2.913 -10.160 -17.093  1.00 20.96      D000 C  
ATOM    556  O   ASP B  54       3.004  -9.048 -17.529  1.00 18.51      D000 O  
ATOM    557  CB  ASP B  54       0.561 -10.142 -18.140  1.00 19.86      D000 C  
ATOM    558  CG  ASP B  54      -0.627 -10.897 -18.674  1.00 20.63      D000 C  
ATOM    559  OD1 ASP B  54      -1.752 -10.473 -18.390  1.00 17.95      D000 O  
ATOM    560  OD2 ASP B  54      -0.480 -11.872 -19.454  1.00 20.41      D000 O1-
ATOM    561  H   ASP B  54       0.833 -12.061 -16.048  1.00 21.89           H  
ATOM    562  HA  ASP B  54       2.058 -11.537 -18.587  1.00 20.84           H  
ATOM    563  HB3 ASP B  54       0.831  -9.452 -18.939  1.00 19.86           H  
ATOM    564  HB2 ASP B  54       0.210  -9.646 -17.235  1.00 19.86           H  
ATOM    565  N   SER B  55       3.788 -10.596 -16.127  1.00 18.05      D000 N  
ATOM    566  CA  SER B  55       4.932  -9.951 -15.591  1.00 18.07      D000 C  
ATOM    567  C   SER B  55       4.555  -8.629 -14.819  1.00 14.71      D000 C  
ATOM    568  O   SER B  55       5.351  -8.092 -14.059  1.00 16.32      D000 O  
ATOM    569  CB  SER B  55       5.908  -9.543 -16.739  1.00 25.94      D000 C  
ATOM    570  OG  SER B  55       6.717 -10.665 -17.226  1.00 27.70      D000 O  
ATOM    571  H   SER B  55       3.541 -11.437 -15.626  1.00 18.05           H  
ATOM    572  HA  SER B  55       5.407 -10.638 -14.890  1.00 18.07           H  
ATOM    573  HB3 SER B  55       6.618  -8.771 -16.440  1.00 25.94           H  
ATOM    574  HB2 SER B  55       5.483  -9.074 -17.626  1.00 25.94           H  
ATOM    575  HG  SER B  55       7.007 -11.088 -16.415  1.00 27.70           H  
ATOM    576  N   LEU B  56       3.333  -8.110 -14.927  1.00 14.49      D000 N  
ATOM    577  CA  LEU B  56       2.802  -6.916 -14.239  1.00 12.13      D000 C  
ATOM    578  C   LEU B  56       2.886  -7.158 -12.696  1.00 13.26      D000 C  
ATOM    579  O   LEU B  56       2.618  -8.331 -12.344  1.00 13.12      D000 O  
ATOM    580  CB  LEU B  56       1.406  -6.570 -14.713  1.00 11.10      D000 C  
ATOM    581  CG  LEU B  56       1.263  -6.099 -16.168  1.00 12.10      D000 C  
ATOM    582  CD1 LEU B  56      -0.265  -6.305 -16.492  1.00 16.66      D000 C  
ATOM    583  CD2 LEU B  56       1.646  -4.666 -16.462  1.00 14.24      D000 C  
ATOM    584  H   LEU B  56       2.727  -8.683 -15.495  1.00 14.49           H  
ATOM    585  HA  LEU B  56       3.426  -6.043 -14.430  1.00 12.13           H  
ATOM    586  HB3 LEU B  56       0.918  -5.784 -14.136  1.00 11.10           H  
ATOM    587  HB2 LEU B  56       0.690  -7.383 -14.601  1.00 11.10           H  
ATOM    588  HG  LEU B  56       1.843  -6.762 -16.810  1.00 12.10           H  
ATOM    589 HD11 LEU B  56      -0.520  -6.989 -17.302  1.00 16.66           H  
ATOM    590 HD12 LEU B  56      -0.974  -6.616 -15.726  1.00 16.66           H  
ATOM    591 HD13 LEU B  56      -0.719  -5.354 -16.771  1.00 16.66           H  
ATOM    592 HD21 LEU B  56       0.844  -4.102 -16.938  1.00 14.24           H  
ATOM    593 HD22 LEU B  56       1.833  -4.089 -15.557  1.00 14.24           H  
ATOM    594 HD23 LEU B  56       2.475  -4.667 -17.171  1.00 14.24           H  
ATOM    595  N   ILE B  57       3.182  -6.108 -11.920  1.00 10.43      D000 N  
ATOM    596  CA  ILE B  57       3.000  -6.133 -10.480  1.00 11.74      D000 C  
ATOM    597  C   ILE B  57       1.638  -5.406 -10.130  1.00 13.82      D000 C  
ATOM    598  O   ILE B  57       1.261  -4.383 -10.789  1.00 11.76      D000 O  
ATOM    599  CB  ILE B  57       4.163  -5.367  -9.771  1.00 14.14      D000 C  
ATOM    600  CG1 ILE B  57       5.585  -5.739 -10.141  1.00 17.07      D000 C  
ATOM    601  CG2 ILE B  57       4.017  -5.362  -8.237  1.00 11.87      D000 C  
ATOM    602  CD1 ILE B  57       5.826  -7.308 -10.231  1.00 19.87      D000 C  
ATOM    603  H   ILE B  57       3.481  -5.265 -12.389  1.00 10.43           H  
ATOM    604  HA  ILE B  57       2.860  -7.168 -10.165  1.00 11.74           H  
ATOM    605  HB  ILE B  57       4.163  -4.321 -10.077  1.00 14.14           H  
ATOM    606 HG13 ILE B  57       6.305  -5.287  -9.459  1.00 17.07           H  
ATOM    607 HG12 ILE B  57       5.884  -5.271 -11.079  1.00 17.07           H  
ATOM    608 HG21 ILE B  57       4.725  -4.690  -7.752  1.00 11.87           H  
ATOM    609 HG22 ILE B  57       3.035  -5.020  -7.911  1.00 11.87           H  
ATOM    610 HG23 ILE B  57       4.190  -6.346  -7.801  1.00 11.87           H  
ATOM    611 HD11 ILE B  57       5.703  -7.675 -11.250  1.00 19.87           H  
ATOM    612 HD12 ILE B  57       6.883  -7.467 -10.016  1.00 19.87           H  
ATOM    613 HD13 ILE B  57       5.134  -7.838  -9.576  1.00 19.87           H  
ATOM    614  N   HIS B  58       0.940  -6.080  -9.211  1.00 12.18      D000 N  
ATOM    615  CA  HIS B  58      -0.429  -5.716  -8.788  1.00 11.97      D000 C  
ATOM    616  C   HIS B  58      -0.408  -5.363  -7.283  1.00 12.40      D000 C  
ATOM    617  O   HIS B  58       0.187  -6.132  -6.501  1.00 12.52      D000 O  
ATOM    618  CB  HIS B  58      -1.261  -6.925  -9.017  1.00 13.05      D000 C  
ATOM    619  CG  HIS B  58      -1.718  -7.171 -10.449  1.00 16.15      D000 C  
ATOM    620  CD2 HIS B  58      -1.157  -6.660 -11.565  1.00 15.02      D000 C  
ATOM    621  ND1 HIS B  58      -2.819  -7.984 -10.754  1.00 13.97      D000 N  
ATOM    622  CE1 HIS B  58      -3.005  -7.764 -12.043  1.00 17.27      D000 C  
ATOM    623  NE2 HIS B  58      -2.107  -6.911 -12.589  1.00 16.85      D000 N  
ATOM    624  H   HIS B  58       1.270  -6.823  -8.612  1.00 12.18           H  
ATOM    625  HA  HIS B  58      -0.977  -4.953  -9.340  1.00 11.97           H  
ATOM    626  HB3 HIS B  58      -2.143  -6.887  -8.378  1.00 13.05           H  
ATOM    627  HB2 HIS B  58      -0.722  -7.851  -8.819  1.00 13.05           H  
ATOM    628  HD2 HIS B  58      -0.260  -6.065 -11.649  1.00 15.02           H  
ATOM    629  HD1 HIS B  58      -3.499  -8.422 -10.149  1.00 13.97           H  
ATOM    630  HE1 HIS B  58      -3.824  -8.264 -12.540  1.00 17.27           H  
ATOM    631  N   PHE B  59      -0.964  -4.251  -6.826  1.00  9.73      D000 N  
ATOM    632  CA  PHE B  59      -1.347  -4.076  -5.430  1.00  8.99      D000 C  
ATOM    633  C   PHE B  59      -2.773  -4.682  -5.283  1.00  8.80      D000 C  
ATOM    634  O   PHE B  59      -3.675  -4.135  -5.981  1.00 10.33      D000 O  
ATOM    635  CB  PHE B  59      -1.377  -2.499  -5.204  1.00  9.15      D000 C  
ATOM    636  CG  PHE B  59      -1.524  -2.158  -3.709  1.00 11.90      D000 C  
ATOM    637  CD1 PHE B  59      -0.491  -1.502  -3.082  1.00 10.63      D000 C  
ATOM    638  CD2 PHE B  59      -2.650  -2.542  -2.964  1.00 13.46      D000 C  
ATOM    639  CE1 PHE B  59      -0.536  -1.233  -1.721  1.00  9.95      D000 C  
ATOM    640  CE2 PHE B  59      -2.725  -2.217  -1.590  1.00 13.75      D000 C  
ATOM    641  CZ  PHE B  59      -1.716  -1.551  -1.000  1.00 11.27      D000 C  
ATOM    642  H   PHE B  59      -1.498  -3.724  -7.502  1.00  9.73           H  
ATOM    643  HA  PHE B  59      -0.638  -4.560  -4.758  1.00  8.99           H  
ATOM    644  HB3 PHE B  59      -2.295  -2.027  -5.552  1.00  9.15           H  
ATOM    645  HB2 PHE B  59      -0.532  -1.962  -5.636  1.00  9.15           H  
ATOM    646  HD1 PHE B  59       0.327  -1.123  -3.677  1.00 10.63           H  
ATOM    647  HD2 PHE B  59      -3.580  -2.889  -3.388  1.00 13.46           H  
ATOM    648  HE1 PHE B  59       0.198  -0.651  -1.184  1.00  9.95           H  
ATOM    649  HE2 PHE B  59      -3.652  -2.492  -1.108  1.00 13.75           H  
ATOM    650  HZ  PHE B  59      -1.695  -1.201   0.022  1.00 11.27           H  
ATOM    651  N   CYS B  60      -2.935  -5.580  -4.327  1.00  8.75      D000 N  
ATOM    652  CA  CYS B  60      -4.194  -6.307  -3.955  1.00  8.46      D000 C  
ATOM    653  C   CYS B  60      -4.505  -6.117  -2.453  1.00  9.71      D000 C  
ATOM    654  O   CYS B  60      -3.559  -5.902  -1.713  1.00  9.15      D000 O  
ATOM    655  CB  CYS B  60      -4.052  -7.813  -4.284  1.00 10.80      D000 C  
ATOM    656  SG  CYS B  60      -3.864  -8.172  -6.064  1.00 15.04      D000 S  
ATOM    657  H   CYS B  60      -2.204  -5.699  -3.641  1.00  8.75           H  
ATOM    658  HA  CYS B  60      -5.003  -5.792  -4.473  1.00  8.46           H  
ATOM    659  HB3 CYS B  60      -4.826  -8.437  -3.836  1.00 10.80           H  
ATOM    660  HB2 CYS B  60      -3.183  -8.091  -3.688  1.00 10.80           H  
ATOM    661  HG  CYS B  60      -5.149  -8.055  -6.409  1.00 15.04           H  
ATOM    662  N   TRP B  61      -5.754  -6.130  -2.106  1.00  7.46      D000 N  
ATOM    663  CA  TRP B  61      -6.223  -6.004  -0.749  1.00  7.00      D000 C  
ATOM    664  C   TRP B  61      -7.460  -6.916  -0.563  1.00 11.91      D000 C  
ATOM    665  O   TRP B  61      -8.459  -6.835  -1.242  1.00 11.33      D000 O  
ATOM    666  CB  TRP B  61      -6.638  -4.532  -0.424  1.00 11.03      D000 C  
ATOM    667  CG  TRP B  61      -7.084  -4.212   0.998  1.00  9.39      D000 C  
ATOM    668  CD1 TRP B  61      -6.257  -3.942   2.013  1.00 10.53      D000 C  
ATOM    669  CD2 TRP B  61      -8.359  -4.227   1.598  1.00 13.45      D000 C  
ATOM    670  CE2 TRP B  61      -8.240  -3.903   2.942  1.00 11.53      D000 C  
ATOM    671  CE3 TRP B  61      -9.649  -4.531   1.087  1.00 12.69      D000 C  
ATOM    672  NE1 TRP B  61      -6.935  -3.595   3.143  1.00  9.60      D000 N  
ATOM    673  CZ2 TRP B  61      -9.342  -4.009   3.825  1.00 11.62      D000 C  
ATOM    674  CZ3 TRP B  61     -10.761  -4.687   1.958  1.00 14.54      D000 C  
ATOM    675  CH2 TRP B  61     -10.637  -4.361   3.326  1.00 12.71      D000 C  
ATOM    676  H   TRP B  61      -6.512  -6.380  -2.726  1.00  7.46           H  
ATOM    677  HA  TRP B  61      -5.427  -6.252  -0.047  1.00  7.00           H  
ATOM    678  HB3 TRP B  61      -7.453  -4.266  -1.096  1.00 11.03           H  
ATOM    679  HB2 TRP B  61      -5.836  -3.910  -0.822  1.00 11.03           H  
ATOM    680  HD1 TRP B  61      -5.196  -3.895   1.815  1.00 10.53           H  
ATOM    681  HE3 TRP B  61      -9.702  -4.679   0.019  1.00 12.69           H  
ATOM    682  HE1 TRP B  61      -6.541  -3.200   3.986  1.00  9.60           H  
ATOM    683  HZ2 TRP B  61      -9.218  -3.709   4.855  1.00 11.62           H  
ATOM    684  HZ3 TRP B  61     -11.692  -5.070   1.567  1.00 14.54           H  
ATOM    685  HH2 TRP B  61     -11.421  -4.321   4.067  1.00 12.71           H  
ATOM    686  N   LYS B  62      -7.304  -7.815   0.437  1.00  9.20      D000 N  
ATOM    687  CA  LYS B  62      -8.368  -8.664   0.905  1.00 13.70      D000 C  
ATOM    688  C   LYS B  62      -9.027  -8.033   2.208  1.00 13.84      D000 C  
ATOM    689  O   LYS B  62      -8.287  -7.465   3.050  1.00 12.09      D000 O  
ATOM    690  CB  LYS B  62      -7.690 -10.037   1.289  1.00 13.13      D000 C  
ATOM    691  CG  LYS B  62      -8.488 -10.958   2.296  1.00 15.05      D000 C  
ATOM    692  CD  LYS B  62      -7.989 -12.426   2.163  1.00 24.64      D000 C  
ATOM    693  CE  LYS B  62      -8.390 -13.201   0.870  1.00 32.77      D000 C  
ATOM    694  NZ  LYS B  62      -7.813 -14.574   0.868  1.00 36.42      D000 N1+
ATOM    695  H   LYS B  62      -6.458  -7.771   0.987  1.00  9.20           H  
ATOM    696  HA  LYS B  62      -9.187  -8.836   0.207  1.00 13.70           H  
ATOM    697  HB3 LYS B  62      -6.705  -9.761   1.665  1.00 13.13           H  
ATOM    698  HB2 LYS B  62      -7.585 -10.549   0.333  1.00 13.13           H  
ATOM    699  HG3 LYS B  62      -9.504 -11.022   1.905  1.00 15.05           H  
ATOM    700  HG2 LYS B  62      -8.696 -10.466   3.246  1.00 15.05           H  
ATOM    701  HD3 LYS B  62      -8.371 -12.920   3.056  1.00 24.64           H  
ATOM    702  HD2 LYS B  62      -6.908 -12.333   2.265  1.00 24.64           H  
ATOM    703  HE3 LYS B  62      -8.009 -12.715  -0.029  1.00 32.77           H  
ATOM    704  HE2 LYS B  62      -9.472 -13.291   0.780  1.00 32.77           H  
ATOM    705  HZ1 LYS B  62      -6.808 -14.614   0.769  1.00 36.42           H  
ATOM    706  HZ2 LYS B  62      -8.078 -15.069   1.707  1.00 36.42           H  
ATOM    707  HZ3 LYS B  62      -8.215 -15.119   0.119  1.00 36.42           H  
ATOM    708  N   ASP B  63     -10.315  -8.143   2.297  1.00 11.89      D000 N  
ATOM    709  CA  ASP B  63     -11.142  -7.991   3.445  1.00 15.04      D000 C  
ATOM    710  C   ASP B  63     -11.042  -9.299   4.240  1.00 14.38      D000 C  
ATOM    711  O   ASP B  63     -11.543 -10.282   3.713  1.00 14.70      D000 O  
ATOM    712  CB  ASP B  63     -12.664  -7.754   3.083  1.00 15.13      D000 C  
ATOM    713  CG  ASP B  63     -13.564  -7.479   4.209  1.00 15.28      D000 C  
ATOM    714  OD1 ASP B  63     -14.771  -7.697   4.032  1.00 16.52      D000 O  
ATOM    715  OD2 ASP B  63     -13.169  -7.200   5.342  1.00 20.77      D000 O1-
ATOM    716  H   ASP B  63     -10.895  -8.407   1.513  1.00 11.89           H  
ATOM    717  HA  ASP B  63     -10.750  -7.131   3.989  1.00 15.04           H  
ATOM    718  HB3 ASP B  63     -13.033  -8.447   2.327  1.00 15.13           H  
ATOM    719  HB2 ASP B  63     -12.758  -6.884   2.432  1.00 15.13           H  
ATOM    720  N   ARG B  64     -10.383  -9.393   5.420  1.00 10.24      D000 N  
ATOM    721  CA  ARG B  64     -10.378 -10.513   6.346  1.00 11.81      D000 C  
ATOM    722  C   ARG B  64     -11.679 -10.642   7.179  1.00 15.55      D000 C  
ATOM    723  O   ARG B  64     -11.818 -11.693   7.853  1.00 18.60      D000 O  
ATOM    724  CB  ARG B  64      -9.194 -10.497   7.304  1.00 12.16      D000 C  
ATOM    725  CG  ARG B  64      -7.808 -10.537   6.680  1.00 14.84      D000 C  
ATOM    726  CD  ARG B  64      -6.606 -10.558   7.647  1.00 16.19      D000 C  
ATOM    727  NE  ARG B  64      -6.467  -9.307   8.423  1.00 19.23      D000 N  
ATOM    728  CZ  ARG B  64      -6.235  -9.137   9.782  1.00 17.12      D000 C  
ATOM    729  NH1 ARG B  64      -6.096 -10.158  10.687  1.00 15.11      D000 N  
ATOM    730  NH2 ARG B  64      -6.108  -7.861  10.171  1.00 16.37      D000 N1+
ATOM    731  H   ARG B  64      -9.992  -8.537   5.788  1.00 10.24           H  
ATOM    732  HA  ARG B  64     -10.425 -11.476   5.838  1.00 11.81           H  
ATOM    733  HB3 ARG B  64      -9.227 -11.409   7.900  1.00 12.16           H  
ATOM    734  HB2 ARG B  64      -9.260  -9.667   8.008  1.00 12.16           H  
ATOM    735  HG3 ARG B  64      -7.738  -9.716   5.967  1.00 14.84           H  
ATOM    736  HG2 ARG B  64      -7.750 -11.464   6.109  1.00 14.84           H  
ATOM    737  HD3 ARG B  64      -5.689 -10.900   7.167  1.00 16.19           H  
ATOM    738  HD2 ARG B  64      -6.791 -11.289   8.434  1.00 16.19           H  
ATOM    739  HE  ARG B  64      -6.222  -8.542   7.811  1.00 19.23           H  
ATOM    740 HH12 ARG B  64      -5.970 -10.124  11.688  1.00 15.11           H  
ATOM    741 HH11 ARG B  64      -6.234 -11.108  10.372  1.00 15.11           H  
ATOM    742 HH22 ARG B  64      -6.073  -7.637  11.155  1.00 16.37           H  
ATOM    743 HH21 ARG B  64      -6.154  -7.109   9.498  1.00 16.37           H  
ATOM    744  N   THR B  65     -12.660  -9.688   7.124  1.00 14.37      D000 N  
ATOM    745  CA  THR B  65     -13.970  -9.829   7.687  1.00 18.18      D000 C  
ATOM    746  C   THR B  65     -14.856 -10.854   6.860  1.00 15.92      D000 C  
ATOM    747  O   THR B  65     -15.994 -11.090   7.330  1.00 17.30      D000 O  
ATOM    748  CB  THR B  65     -14.686  -8.535   7.807  1.00 16.37      D000 C  
ATOM    749  CG2 THR B  65     -15.866  -8.385   8.742  1.00 22.33      D000 C  
ATOM    750  OG1 THR B  65     -13.684  -7.521   8.056  1.00 21.99      D000 O  
ATOM    751  H   THR B  65     -12.551  -8.942   6.452  1.00 14.37           H  
ATOM    752  HA  THR B  65     -13.901 -10.340   8.648  1.00 18.18           H  
ATOM    753  HB  THR B  65     -15.066  -8.278   6.818  1.00 16.37           H  
ATOM    754 HG21 THR B  65     -16.841  -8.734   8.403  1.00 22.33           H  
ATOM    755 HG22 THR B  65     -15.593  -8.900   9.663  1.00 22.33           H  
ATOM    756 HG23 THR B  65     -16.073  -7.350   9.012  1.00 22.33           H  
ATOM    757  HG1 THR B  65     -13.274  -7.191   7.253  1.00 21.99           H  
ATOM    758  N   SER B  66     -14.406 -11.334   5.675  1.00 13.41      D000 N  
ATOM    759  CA  SER B  66     -15.095 -12.164   4.716  1.00 15.77      D000 C  
ATOM    760  C   SER B  66     -14.195 -12.994   3.837  1.00 16.24      D000 C  
ATOM    761  O   SER B  66     -14.585 -14.099   3.483  1.00 14.67      D000 O  
ATOM    762  CB  SER B  66     -16.018 -11.240   3.711  1.00 16.93      D000 C  
ATOM    763  OG  SER B  66     -15.250 -10.248   2.962  1.00 13.57      D000 O  
ATOM    764  H   SER B  66     -13.458 -11.154   5.379  1.00 13.41           H  
ATOM    765  HA  SER B  66     -15.729 -12.952   5.122  1.00 15.77           H  
ATOM    766  HB3 SER B  66     -16.882 -10.861   4.258  1.00 16.93           H  
ATOM    767  HB2 SER B  66     -16.313 -11.954   2.943  1.00 16.93           H  
ATOM    768  HG  SER B  66     -15.155  -9.518   3.579  1.00 13.57           H  
ATOM    769  N   GLY B  67     -13.129 -12.423   3.323  1.00 13.07      D000 N  
ATOM    770  CA  GLY B  67     -12.290 -13.066   2.322  1.00 13.81      D000 C  
ATOM    771  C   GLY B  67     -12.589 -12.456   0.938  1.00 17.21      D000 C  
ATOM    772  O   GLY B  67     -11.878 -12.846  -0.013  1.00 24.48      D000 O  
ATOM    773  H   GLY B  67     -12.770 -11.539   3.654  1.00 13.07           H  
ATOM    774  HA3 GLY B  67     -12.473 -14.127   2.157  1.00 13.81           H  
ATOM    775  HA2 GLY B  67     -11.260 -12.847   2.604  1.00 13.81           H  
ATOM    776  N   ASN B  68     -13.517 -11.500   0.805  1.00 14.44      D000 N  
ATOM    777  CA  ASN B  68     -13.775 -10.795  -0.516  1.00 21.91      D000 C  
ATOM    778  C   ASN B  68     -12.609  -9.808  -0.808  1.00 15.53      D000 C  
ATOM    779  O   ASN B  68     -12.355  -8.856  -0.065  1.00 15.98      D000 O  
ATOM    780  CB  ASN B  68     -15.099  -9.981  -0.498  1.00 21.41      D000 C  
ATOM    781  CG  ASN B  68     -16.341 -10.927  -0.362  1.00 29.99      D000 C  
ATOM    782  ND2 ASN B  68     -17.196 -10.651   0.634  1.00 25.16      D000 N  
ATOM    783  OD1 ASN B  68     -16.679 -11.853  -1.148  1.00 33.11      D000 O  
ATOM    784  H   ASN B  68     -14.043 -11.209   1.617  1.00 14.44           H  
ATOM    785  HA  ASN B  68     -13.838 -11.611  -1.235  1.00 21.91           H  
ATOM    786  HB3 ASN B  68     -15.133  -9.452  -1.450  1.00 21.41           H  
ATOM    787  HB2 ASN B  68     -15.050  -9.206   0.268  1.00 21.41           H  
ATOM    788 HD22 ASN B  68     -18.084 -11.086   0.838  1.00 25.16           H  
ATOM    789 HD21 ASN B  68     -17.007  -9.789   1.126  1.00 25.16           H  
ATOM    790  N   VAL B  69     -11.969 -10.018  -1.931  1.00 21.24      D000 N  
ATOM    791  CA  VAL B  69     -10.909  -9.195  -2.526  1.00 16.27      D000 C  
ATOM    792  C   VAL B  69     -11.471  -8.063  -3.376  1.00 21.13      D000 C  
ATOM    793  O   VAL B  69     -12.455  -8.156  -4.171  1.00 22.04      D000 O  
ATOM    794  CB  VAL B  69      -9.857  -9.925  -3.431  1.00 14.72      D000 C  
ATOM    795  CG1 VAL B  69      -9.251 -11.117  -2.661  1.00 15.49      D000 C  
ATOM    796  CG2 VAL B  69     -10.315 -10.378  -4.803  1.00 17.97      D000 C  
ATOM    797  H   VAL B  69     -12.201 -10.862  -2.435  1.00 21.24           H  
ATOM    798  HA  VAL B  69     -10.214  -8.836  -1.766  1.00 16.27           H  
ATOM    799  HB  VAL B  69      -9.039  -9.209  -3.515  1.00 14.72           H  
ATOM    800 HG11 VAL B  69      -8.225 -11.305  -2.977  1.00 15.49           H  
ATOM    801 HG12 VAL B  69      -9.155 -10.809  -1.620  1.00 15.49           H  
ATOM    802 HG13 VAL B  69      -9.801 -12.035  -2.866  1.00 15.49           H  
ATOM    803 HG21 VAL B  69      -9.572 -11.067  -5.204  1.00 17.97           H  
ATOM    804 HG22 VAL B  69     -11.281 -10.883  -4.817  1.00 17.97           H  
ATOM    805 HG23 VAL B  69     -10.378  -9.641  -5.603  1.00 17.97           H  
ATOM    806  N   GLU B  70     -10.758  -6.914  -3.330  1.00 13.39      D000 N  
ATOM    807  CA  GLU B  70     -11.104  -5.653  -4.009  1.00 17.43      D000 C  
ATOM    808  C   GLU B  70     -10.158  -5.490  -5.160  1.00 23.70      D000 C  
ATOM    809  O   GLU B  70      -9.019  -5.871  -4.898  1.00 22.67      D000 O  
ATOM    810  CB  GLU B  70     -10.788  -4.546  -2.893  1.00 19.30      D000 C  
ATOM    811  CG  GLU B  70     -11.845  -4.773  -1.697  1.00 26.23      D000 C  
ATOM    812  CD  GLU B  70     -12.574  -3.586  -1.026  1.00 29.60      D000 C  
ATOM    813  OE1 GLU B  70     -12.313  -2.441  -1.471  1.00 35.14      D000 O  
ATOM    814  OE2 GLU B  70     -13.489  -3.761  -0.231  1.00 32.35      D000 O1-
ATOM    815  H   GLU B  70      -9.921  -6.984  -2.769  1.00 13.39           H  
ATOM    816  HA  GLU B  70     -12.114  -5.640  -4.418  1.00 17.43           H  
ATOM    817  HB3 GLU B  70      -9.740  -4.542  -2.593  1.00 19.30           H  
ATOM    818  HB2 GLU B  70     -10.927  -3.568  -3.353  1.00 19.30           H  
ATOM    819  HG3 GLU B  70     -11.380  -5.360  -0.904  1.00 26.23           H  
ATOM    820  HG2 GLU B  70     -12.592  -5.463  -2.090  1.00 26.23           H  
ATOM    821  N   ASP B  71     -10.629  -5.076  -6.345  1.00 13.51      D000 N  
ATOM    822  CA  ASP B  71      -9.975  -4.808  -7.587  1.00 14.39      D000 C  
ATOM    823  C   ASP B  71      -8.433  -4.526  -7.527  1.00 14.44      D000 C  
ATOM    824  O   ASP B  71      -8.032  -3.529  -6.916  1.00 10.49      D000 O  
ATOM    825  CB  ASP B  71     -10.735  -3.952  -8.621  1.00 15.70      D000 C  
ATOM    826  CG  ASP B  71     -12.243  -4.037  -8.943  1.00 24.69      D000 C  
ATOM    827  OD1 ASP B  71     -12.879  -3.156  -9.522  1.00 28.18      D000 O  
ATOM    828  OD2 ASP B  71     -12.798  -5.095  -8.648  1.00 28.16      D000 O1-
ATOM    829  H   ASP B  71     -11.635  -5.040  -6.427  1.00 13.51           H  
ATOM    830  HA  ASP B  71     -10.082  -5.771  -8.087  1.00 14.39           H  
ATOM    831  HB3 ASP B  71     -10.309  -4.248  -9.579  1.00 15.70           H  
ATOM    832  HB2 ASP B  71     -10.429  -2.931  -8.392  1.00 15.70           H  
ATOM    833  N   ASP B  72      -7.739  -5.262  -8.390  1.00 10.77      D000 N  
ATOM    834  CA  ASP B  72      -6.245  -5.324  -8.512  1.00 13.51      D000 C  
ATOM    835  C   ASP B  72      -5.795  -3.982  -9.166  1.00 14.54      D000 C  
ATOM    836  O   ASP B  72      -6.226  -3.641 -10.257  1.00 14.02      D000 O  
ATOM    837  CB  ASP B  72      -5.735  -6.437  -9.430  1.00 15.27      D000 C  
ATOM    838  CG  ASP B  72      -6.347  -7.911  -9.036  1.00 21.76      D000 C  
ATOM    839  OD1 ASP B  72      -6.231  -8.869  -9.847  1.00 18.13      D000 O  
ATOM    840  OD2 ASP B  72      -7.041  -8.076  -7.975  1.00 21.52      D000 O1-
ATOM    841  H   ASP B  72      -8.082  -6.054  -8.915  1.00 10.77           H  
ATOM    842  HA  ASP B  72      -5.779  -5.477  -7.538  1.00 13.51           H  
ATOM    843  HB3 ASP B  72      -4.652  -6.536  -9.352  1.00 15.27           H  
ATOM    844  HB2 ASP B  72      -5.969  -6.289 -10.484  1.00 15.27           H  
ATOM    845  N   LEU B  73      -5.009  -3.260  -8.484  1.00 11.90      D000 N  
ATOM    846  CA  LEU B  73      -4.411  -1.951  -8.963  1.00 10.74      D000 C  
ATOM    847  C   LEU B  73      -2.995  -2.335  -9.480  1.00 10.41      D000 C  
ATOM    848  O   LEU B  73      -2.233  -2.894  -8.691  1.00 12.02      D000 O  
ATOM    849  CB  LEU B  73      -4.445  -0.911  -7.849  1.00 14.24      D000 C  
ATOM    850  CG  LEU B  73      -5.853  -0.575  -7.340  1.00 17.47      D000 C  
ATOM    851  CD1 LEU B  73      -5.653   0.417  -6.142  1.00 25.78      D000 C  
ATOM    852  CD2 LEU B  73      -6.801   0.031  -8.431  1.00 21.06      D000 C  
ATOM    853  H   LEU B  73      -4.573  -3.725  -7.701  1.00 11.90           H  
ATOM    854  HA  LEU B  73      -4.919  -1.700  -9.894  1.00 10.74           H  
ATOM    855  HB3 LEU B  73      -3.940  -0.062  -8.311  1.00 14.24           H  
ATOM    856  HB2 LEU B  73      -3.856  -1.383  -7.062  1.00 14.24           H  
ATOM    857  HG  LEU B  73      -6.371  -1.497  -7.075  1.00 17.47           H  
ATOM    858 HD11 LEU B  73      -4.729   0.992  -6.088  1.00 25.78           H  
ATOM    859 HD12 LEU B  73      -6.450   1.149  -6.007  1.00 25.78           H  
ATOM    860 HD13 LEU B  73      -5.678  -0.241  -5.274  1.00 25.78           H  
ATOM    861 HD21 LEU B  73      -7.352  -0.705  -9.016  1.00 21.06           H  
ATOM    862 HD22 LEU B  73      -7.540   0.694  -7.983  1.00 21.06           H  
ATOM    863 HD23 LEU B  73      -6.290   0.714  -9.109  1.00 21.06           H  
ATOM    864  N   ILE B  74      -2.616  -2.058 -10.715  1.00 10.13      D000 N  
ATOM    865  CA  ILE B  74      -1.349  -2.432 -11.270  1.00 10.13      D000 C  
ATOM    866  C   ILE B  74      -0.309  -1.275 -10.933  1.00 12.37      D000 C  
ATOM    867  O   ILE B  74      -0.595  -0.110 -11.093  1.00 10.87      D000 O  
ATOM    868  CB  ILE B  74      -1.589  -2.663 -12.876  1.00 10.85      D000 C  
ATOM    869  CG1 ILE B  74      -2.722  -3.670 -13.202  1.00 15.63      D000 C  
ATOM    870  CG2 ILE B  74      -0.282  -3.044 -13.550  1.00 11.33      D000 C  
ATOM    871  CD1 ILE B  74      -4.094  -2.903 -13.185  1.00 17.93      D000 C  
ATOM    872  H   ILE B  74      -3.237  -1.498 -11.281  1.00 10.13           H  
ATOM    873  HA  ILE B  74      -0.963  -3.385 -10.910  1.00 10.13           H  
ATOM    874  HB  ILE B  74      -1.933  -1.732 -13.328  1.00 10.85           H  
ATOM    875 HG13 ILE B  74      -2.688  -4.422 -12.413  1.00 15.63           H  
ATOM    876 HG12 ILE B  74      -2.634  -4.238 -14.128  1.00 15.63           H  
ATOM    877 HG21 ILE B  74      -0.350  -3.143 -14.633  1.00 11.33           H  
ATOM    878 HG22 ILE B  74       0.451  -2.256 -13.378  1.00 11.33           H  
ATOM    879 HG23 ILE B  74       0.145  -4.002 -13.254  1.00 11.33           H  
ATOM    880 HD11 ILE B  74      -3.975  -1.828 -13.316  1.00 17.93           H  
ATOM    881 HD12 ILE B  74      -4.670  -3.246 -14.045  1.00 17.93           H  
ATOM    882 HD13 ILE B  74      -4.729  -3.017 -12.306  1.00 17.93           H  
ATOM    883  N   ILE B  75       0.848  -1.667 -10.409  1.00  7.85      D000 N  
ATOM    884  CA  ILE B  75       1.928  -0.816  -9.981  1.00  7.57      D000 C  
ATOM    885  C   ILE B  75       2.937  -0.946 -11.170  1.00 10.85      D000 C  
ATOM    886  O   ILE B  75       3.292  -2.026 -11.616  1.00 11.40      D000 O  
ATOM    887  CB  ILE B  75       2.694  -1.257  -8.625  1.00 11.07      D000 C  
ATOM    888  CG1 ILE B  75       1.766  -1.574  -7.445  1.00 13.15      D000 C  
ATOM    889  CG2 ILE B  75       3.703  -0.244  -8.127  1.00 11.91      D000 C  
ATOM    890  CD1 ILE B  75       2.499  -2.334  -6.301  1.00 20.36      D000 C  
ATOM    891  H   ILE B  75       1.010  -2.663 -10.350  1.00  7.85           H  
ATOM    892  HA  ILE B  75       1.598   0.216  -9.865  1.00  7.57           H  
ATOM    893  HB  ILE B  75       3.265  -2.158  -8.850  1.00 11.07           H  
ATOM    894 HG13 ILE B  75       0.908  -2.150  -7.791  1.00 13.15           H  
ATOM    895 HG12 ILE B  75       1.383  -0.590  -7.173  1.00 13.15           H  
ATOM    896 HG21 ILE B  75       3.216   0.728  -8.050  1.00 11.91           H  
ATOM    897 HG22 ILE B  75       4.118  -0.497  -7.152  1.00 11.91           H  
ATOM    898 HG23 ILE B  75       4.450  -0.032  -8.892  1.00 11.91           H  
ATOM    899 HD11 ILE B  75       2.238  -3.380  -6.135  1.00 20.36           H  
ATOM    900 HD12 ILE B  75       3.564  -2.346  -6.530  1.00 20.36           H  
ATOM    901 HD13 ILE B  75       2.292  -1.936  -5.308  1.00 20.36           H  
ATOM    902  N   PHE B  76       3.337   0.212 -11.690  1.00  9.46      D000 N  
ATOM    903  CA  PHE B  76       4.442   0.482 -12.604  1.00 11.18      D000 C  
ATOM    904  C   PHE B  76       5.526   1.337 -11.777  1.00 12.31      D000 C  
ATOM    905  O   PHE B  76       5.102   2.171 -10.939  1.00 11.67      D000 O  
ATOM    906  CB  PHE B  76       3.909   1.327 -13.834  1.00 12.52      D000 C  
ATOM    907  CG  PHE B  76       2.855   0.631 -14.657  1.00 12.43      D000 C  
ATOM    908  CD1 PHE B  76       1.462   0.720 -14.399  1.00 12.08      D000 C  
ATOM    909  CD2 PHE B  76       3.260  -0.266 -15.648  1.00 13.76      D000 C  
ATOM    910  CE1 PHE B  76       0.539  -0.034 -15.138  1.00 12.14      D000 C  
ATOM    911  CE2 PHE B  76       2.341  -1.016 -16.389  1.00 11.16      D000 C  
ATOM    912  CZ  PHE B  76       0.998  -0.879 -16.084  1.00 12.73      D000 C  
ATOM    913  H   PHE B  76       2.813   1.032 -11.416  1.00  9.46           H  
ATOM    914  HA  PHE B  76       4.894  -0.483 -12.831  1.00 11.18           H  
ATOM    915  HB3 PHE B  76       4.821   1.481 -14.411  1.00 12.52           H  
ATOM    916  HB2 PHE B  76       3.609   2.327 -13.521  1.00 12.52           H  
ATOM    917  HD1 PHE B  76       1.050   1.319 -13.601  1.00 12.08           H  
ATOM    918  HD2 PHE B  76       4.290  -0.401 -15.943  1.00 13.76           H  
ATOM    919  HE1 PHE B  76      -0.506   0.002 -14.868  1.00 12.14           H  
ATOM    920  HE2 PHE B  76       2.621  -1.748 -17.133  1.00 11.16           H  
ATOM    921  HZ  PHE B  76       0.295  -1.584 -16.503  1.00 12.73           H  
ATOM    922  N   PRO B  77       6.774   0.964 -11.842  1.00 11.07      D000 N  
ATOM    923  CA  PRO B  77       7.802   1.696 -11.041  1.00 13.98      D000 C  
ATOM    924  C   PRO B  77       7.979   3.078 -11.504  1.00 15.86      D000 C  
ATOM    925  O   PRO B  77       7.717   3.359 -12.716  1.00 11.86      D000 O  
ATOM    926  CB  PRO B  77       9.098   0.787 -11.248  1.00 13.91      D000 C  
ATOM    927  CG  PRO B  77       8.909   0.006 -12.572  1.00 18.27      D000 C  
ATOM    928  CD  PRO B  77       7.350  -0.121 -12.636  1.00 13.89      D000 C  
ATOM    929  HA  PRO B  77       7.457   1.662 -10.007  1.00 13.98           H  
ATOM    930  HB3 PRO B  77       9.229   0.060 -10.447  1.00 13.91           H  
ATOM    931  HB2 PRO B  77       9.954   1.456 -11.333  1.00 13.91           H  
ATOM    932  HG3 PRO B  77       9.509  -0.903 -12.611  1.00 18.27           H  
ATOM    933  HG2 PRO B  77       9.175   0.690 -13.379  1.00 18.27           H  
ATOM    934  HD2 PRO B  77       6.913  -0.114 -13.634  1.00 13.89           H  
ATOM    935  HD3 PRO B  77       7.115  -1.066 -12.145  1.00 13.89           H  
ATOM    936  N   ASP B  78       8.434   3.973 -10.617  1.00 12.88      D000 N  
ATOM    937  CA  ASP B  78       8.716   5.400 -10.777  1.00 13.51      D000 C  
ATOM    938  C   ASP B  78       7.457   6.261 -11.087  1.00 13.25      D000 C  
ATOM    939  O   ASP B  78       7.308   7.364 -10.580  1.00 14.17      D000 O  
ATOM    940  CB  ASP B  78       9.871   5.717 -11.789  1.00 14.61      D000 C  
ATOM    941  CG  ASP B  78      11.245   5.145 -11.536  1.00 21.89      D000 C  
ATOM    942  OD1 ASP B  78      11.615   4.872 -10.393  1.00 21.73      D000 O  
ATOM    943  OD2 ASP B  78      12.047   5.298 -12.454  1.00 20.72      D000 O1-
ATOM    944  H   ASP B  78       8.580   3.740  -9.645  1.00 12.88           H  
ATOM    945  HA  ASP B  78       8.968   5.768  -9.782  1.00 13.51           H  
ATOM    946  HB3 ASP B  78       9.984   6.788 -11.953  1.00 14.61           H  
ATOM    947  HB2 ASP B  78       9.630   5.260 -12.749  1.00 14.61           H  
ATOM    948  N   ASP B  79       6.537   5.758 -11.906  1.00 11.37      D000 N  
ATOM    949  CA  ASP B  79       5.213   6.332 -12.252  1.00  8.98      D000 C  
ATOM    950  C   ASP B  79       4.305   6.356 -11.007  1.00 12.03      D000 C  
ATOM    951  O   ASP B  79       3.366   7.152 -11.005  1.00 10.54      D000 O  
ATOM    952  CB  ASP B  79       4.560   5.515 -13.381  1.00 11.12      D000 C  
ATOM    953  CG  ASP B  79       5.331   4.984 -14.592  1.00 14.80      D000 C  
ATOM    954  OD1 ASP B  79       6.268   5.712 -15.015  1.00 13.73      D000 O  
ATOM    955  OD2 ASP B  79       4.808   4.144 -15.324  1.00 13.09      D000 O1-
ATOM    956  H   ASP B  79       6.820   4.960 -12.457  1.00 11.37           H  
ATOM    957  HA  ASP B  79       5.331   7.372 -12.554  1.00  8.98           H  
ATOM    958  HB3 ASP B  79       3.702   6.046 -13.794  1.00 11.12           H  
ATOM    959  HB2 ASP B  79       4.213   4.595 -12.911  1.00 11.12           H  
ATOM    960  N   CYS B  80       4.567   5.531 -10.028  1.00  9.14      D000 N  
ATOM    961  CA  CYS B  80       3.695   5.341  -8.856  1.00 10.72      D000 C  
ATOM    962  C   CYS B  80       4.503   5.663  -7.580  1.00  9.14      D000 C  
ATOM    963  O   CYS B  80       5.667   5.329  -7.551  1.00  9.49      D000 O  
ATOM    964  CB  CYS B  80       3.170   3.908  -8.792  1.00 13.36      D000 C  
ATOM    965  SG  CYS B  80       2.219   3.531 -10.291  1.00 17.27      D000 S  
ATOM    966  H   CYS B  80       5.382   4.959 -10.197  1.00  9.14           H  
ATOM    967  HA  CYS B  80       2.883   6.068  -8.832  1.00 10.72           H  
ATOM    968  HB3 CYS B  80       2.342   3.909  -8.083  1.00 13.36           H  
ATOM    969  HB2 CYS B  80       3.854   3.113  -8.495  1.00 13.36           H  
ATOM    970  HG  CYS B  80       3.280   3.291 -11.066  1.00 17.27           H  
ATOM    971  N   GLU B  81       3.915   6.302  -6.608  1.00  9.68      D000 N  
ATOM    972  CA  GLU B  81       4.623   6.878  -5.449  1.00  9.26      D000 C  
ATOM    973  C   GLU B  81       4.165   6.191  -4.160  1.00 11.23      D000 C  
ATOM    974  O   GLU B  81       3.007   5.743  -4.114  1.00 12.77      D000 O  
ATOM    975  CB  GLU B  81       4.392   8.394  -5.519  1.00 12.92      D000 C  
ATOM    976  CG  GLU B  81       4.232   8.964  -6.924  1.00 18.86      D000 C  
ATOM    977  CD  GLU B  81       4.488  10.475  -7.070  1.00 28.81      D000 C  
ATOM    978  OE1 GLU B  81       4.246  10.917  -8.206  1.00 24.94      D000 O  
ATOM    979  OE2 GLU B  81       4.711  11.220  -6.082  1.00 27.85      D000 O1-
ATOM    980  H   GLU B  81       2.911   6.347  -6.517  1.00  9.68           H  
ATOM    981  HA  GLU B  81       5.704   6.738  -5.440  1.00  9.26           H  
ATOM    982  HB3 GLU B  81       5.182   8.963  -5.029  1.00 12.92           H  
ATOM    983  HB2 GLU B  81       3.496   8.622  -4.941  1.00 12.92           H  
ATOM    984  HG3 GLU B  81       3.242   8.694  -7.292  1.00 18.86           H  
ATOM    985  HG2 GLU B  81       4.967   8.521  -7.596  1.00 18.86           H  
ATOM    986  N   PHE B  82       4.918   6.248  -3.082  1.00  9.20      D000 N  
ATOM    987  CA  PHE B  82       4.509   5.734  -1.803  1.00  9.59      D000 C  
ATOM    988  C   PHE B  82       5.263   6.416  -0.626  1.00 11.50      D000 C  
ATOM    989  O   PHE B  82       6.488   6.671  -0.744  1.00 12.24      D000 O  
ATOM    990  CB  PHE B  82       4.911   4.278  -1.806  1.00 10.24      D000 C  
ATOM    991  CG  PHE B  82       4.892   3.366  -0.525  1.00  8.52      D000 C  
ATOM    992  CD1 PHE B  82       6.084   2.746  -0.011  1.00 10.19      D000 C  
ATOM    993  CD2 PHE B  82       3.698   3.153   0.196  1.00  8.85      D000 C  
ATOM    994  CE1 PHE B  82       6.087   2.059   1.205  1.00 10.91      D000 C  
ATOM    995  CE2 PHE B  82       3.689   2.291   1.316  1.00 11.00      D000 C  
ATOM    996  CZ  PHE B  82       4.910   1.766   1.820  1.00  9.58      D000 C  
ATOM    997  H   PHE B  82       5.824   6.694  -3.054  1.00  9.20           H  
ATOM    998  HA  PHE B  82       3.433   5.832  -1.659  1.00  9.59           H  
ATOM    999  HB3 PHE B  82       5.854   4.104  -2.324  1.00 10.24           H  
ATOM   1000  HB2 PHE B  82       4.174   3.807  -2.456  1.00 10.24           H  
ATOM   1001  HD1 PHE B  82       6.982   3.030  -0.540  1.00 10.19           H  
ATOM   1002  HD2 PHE B  82       2.797   3.655  -0.126  1.00  8.85           H  
ATOM   1003  HE1 PHE B  82       6.974   1.652   1.666  1.00 10.91           H  
ATOM   1004  HE2 PHE B  82       2.849   2.064   1.955  1.00 11.00           H  
ATOM   1005  HZ  PHE B  82       5.040   1.106   2.666  1.00  9.58           H  
ATOM   1006  N   LYS B  83       4.539   6.623   0.498  1.00  9.89      D000 N  
ATOM   1007  CA  LYS B  83       5.089   7.282   1.661  1.00 11.65      D000 C  
ATOM   1008  C   LYS B  83       4.445   6.947   2.974  1.00 13.66      D000 C  
ATOM   1009  O   LYS B  83       3.321   6.458   2.997  1.00 10.33      D000 O  
ATOM   1010  CB  LYS B  83       5.145   8.721   1.385  1.00 12.64      D000 C  
ATOM   1011  CG  LYS B  83       3.774   9.414   1.160  1.00 16.65      D000 C  
ATOM   1012  CD  LYS B  83       3.925  10.920   1.009  1.00 22.39      D000 C  
ATOM   1013  CE  LYS B  83       2.626  11.653   1.287  1.00 18.90      D000 C  
ATOM   1014  NZ  LYS B  83       2.871  13.069   0.905  1.00 18.46      D000 N1+
ATOM   1015  H   LYS B  83       3.590   6.288   0.584  1.00  9.89           H  
ATOM   1016  HA  LYS B  83       6.087   6.872   1.809  1.00 11.65           H  
ATOM   1017  HB3 LYS B  83       5.705   8.830   0.456  1.00 12.64           H  
ATOM   1018  HB2 LYS B  83       5.804   9.158   2.135  1.00 12.64           H  
ATOM   1019  HG3 LYS B  83       3.101   9.191   1.988  1.00 16.65           H  
ATOM   1020  HG2 LYS B  83       3.242   9.010   0.300  1.00 16.65           H  
ATOM   1021  HD3 LYS B  83       4.357  11.217   0.053  1.00 22.39           H  
ATOM   1022  HD2 LYS B  83       4.653  11.274   1.739  1.00 22.39           H  
ATOM   1023  HE3 LYS B  83       2.184  11.609   2.282  1.00 18.90           H  
ATOM   1024  HE2 LYS B  83       1.889  11.230   0.604  1.00 18.90           H  
ATOM   1025  HZ1 LYS B  83       1.996  13.496   1.172  1.00 18.46           H  
ATOM   1026  HZ2 LYS B  83       3.583  13.559   1.427  1.00 18.46           H  
ATOM   1027  HZ3 LYS B  83       3.066  13.154  -0.082  1.00 18.46           H  
ATOM   1028  N   ARG B  84       5.134   7.213   4.113  1.00 10.22      D000 N  
ATOM   1029  CA  ARG B  84       4.351   7.452   5.366  1.00 12.49      D000 C  
ATOM   1030  C   ARG B  84       3.612   8.823   5.320  1.00 12.19      D000 C  
ATOM   1031  O   ARG B  84       3.981   9.641   4.444  1.00 12.48      D000 O  
ATOM   1032  CB  ARG B  84       5.369   7.544   6.514  1.00 11.51      D000 C  
ATOM   1033  CG  ARG B  84       6.322   6.356   6.637  1.00 17.00      D000 C  
ATOM   1034  CD  ARG B  84       7.177   6.507   7.863  1.00 16.56      D000 C  
ATOM   1035  NE  ARG B  84       7.844   5.240   8.236  1.00 23.80      D000 N  
ATOM   1036  CZ  ARG B  84       8.935   4.689   7.804  1.00 26.31      D000 C  
ATOM   1037  NH1 ARG B  84       9.787   5.310   7.047  1.00 25.67      D000 N  
ATOM   1038  NH2 ARG B  84       9.117   3.398   8.199  1.00 22.22      D000 N1+
ATOM   1039  H   ARG B  84       6.013   7.695   3.994  1.00 10.22           H  
ATOM   1040  HA  ARG B  84       3.604   6.682   5.557  1.00 12.49           H  
ATOM   1041  HB3 ARG B  84       4.740   7.709   7.389  1.00 11.51           H  
ATOM   1042  HB2 ARG B  84       5.965   8.433   6.310  1.00 11.51           H  
ATOM   1043  HG3 ARG B  84       6.982   6.254   5.776  1.00 17.00           H  
ATOM   1044  HG2 ARG B  84       5.638   5.511   6.710  1.00 17.00           H  
ATOM   1045  HD3 ARG B  84       6.623   6.828   8.745  1.00 16.56           H  
ATOM   1046  HD2 ARG B  84       7.896   7.323   7.795  1.00 16.56           H  
ATOM   1047  HE  ARG B  84       7.268   4.629   8.797  1.00 23.80           H  
ATOM   1048 HH12 ARG B  84      10.685   4.946   6.762  1.00 25.67           H  
ATOM   1049 HH11 ARG B  84       9.490   6.160   6.590  1.00 25.67           H  
ATOM   1050 HH22 ARG B  84      10.047   3.038   8.040  1.00 22.22           H  
ATOM   1051 HH21 ARG B  84       8.345   2.856   8.560  1.00 22.22           H  
ATOM   1052  N   VAL B  85       2.706   9.116   6.211  1.00 12.42      D000 N  
ATOM   1053  CA  VAL B  85       1.862  10.341   6.356  1.00 12.97      D000 C  
ATOM   1054  C   VAL B  85       2.010  10.729   7.828  1.00 14.55      D000 C  
ATOM   1055  O   VAL B  85       1.037  10.645   8.530  1.00 17.00      D000 O  
ATOM   1056  CB  VAL B  85       0.467  10.087   5.927  1.00 14.21      D000 C  
ATOM   1057  CG1 VAL B  85      -0.383  11.398   5.997  1.00 14.87      D000 C  
ATOM   1058  CG2 VAL B  85       0.428   9.567   4.514  1.00 12.07      D000 C  
ATOM   1059  H   VAL B  85       2.469   8.402   6.885  1.00 12.42           H  
ATOM   1060  HA  VAL B  85       2.192  11.103   5.650  1.00 12.97           H  
ATOM   1061  HB  VAL B  85       0.003   9.423   6.655  1.00 14.21           H  
ATOM   1062 HG11 VAL B  85      -1.407  11.213   5.671  1.00 14.87           H  
ATOM   1063 HG12 VAL B  85      -0.545  11.731   7.022  1.00 14.87           H  
ATOM   1064 HG13 VAL B  85       0.092  12.140   5.355  1.00 14.87           H  
ATOM   1065 HG21 VAL B  85       0.755   8.529   4.443  1.00 12.07           H  
ATOM   1066 HG22 VAL B  85      -0.525   9.582   3.986  1.00 12.07           H  
ATOM   1067 HG23 VAL B  85       1.062  10.152   3.847  1.00 12.07           H  
ATOM   1068  N   PRO B  86       3.236  11.143   8.292  1.00 17.23      D000 N  
ATOM   1069  CA  PRO B  86       3.345  11.479   9.755  1.00 18.60      D000 C  
ATOM   1070  C   PRO B  86       2.339  12.522  10.325  1.00 18.27      D000 C  
ATOM   1071  O   PRO B  86       2.039  12.411  11.520  1.00 18.56      D000 O  
ATOM   1072  CB  PRO B  86       4.811  11.822   9.959  1.00 21.64      D000 C  
ATOM   1073  CG  PRO B  86       5.384  12.173   8.522  1.00 22.65      D000 C  
ATOM   1074  CD  PRO B  86       4.475  11.350   7.535  1.00 21.01      D000 C  
ATOM   1075  HA  PRO B  86       3.246  10.624  10.423  1.00 18.60           H  
ATOM   1076  HB3 PRO B  86       5.402  10.970  10.294  1.00 21.64           H  
ATOM   1077  HB2 PRO B  86       4.979  12.647  10.652  1.00 21.64           H  
ATOM   1078  HG3 PRO B  86       6.456  12.047   8.370  1.00 22.65           H  
ATOM   1079  HG2 PRO B  86       5.229  13.175   8.123  1.00 22.65           H  
ATOM   1080  HD2 PRO B  86       4.315  11.786   6.548  1.00 21.01           H  
ATOM   1081  HD3 PRO B  86       4.819  10.316   7.527  1.00 21.01           H  
ATOM   1082  N   GLN B  87       1.862  13.479   9.486  1.00 16.51      D000 N  
ATOM   1083  CA  GLN B  87       0.958  14.593   9.863  1.00 17.13      D000 C  
ATOM   1084  C   GLN B  87      -0.484  14.136  10.169  1.00 15.86      D000 C  
ATOM   1085  O   GLN B  87      -1.323  14.978  10.464  1.00 15.32      D000 O  
ATOM   1086  CB  GLN B  87       1.030  15.694   8.826  1.00 16.88      D000 C  
ATOM   1087  CG  GLN B  87       0.823  15.239   7.343  1.00 23.51      D000 C  
ATOM   1088  CD  GLN B  87       2.146  14.893   6.607  1.00 30.47      D000 C  
ATOM   1089  NE2 GLN B  87       2.009  14.673   5.269  1.00 35.63      D000 N  
ATOM   1090  OE1 GLN B  87       3.245  14.788   7.161  1.00 22.75      D000 O  
ATOM   1091  H   GLN B  87       2.328  13.589   8.597  1.00 16.51           H  
ATOM   1092  HA  GLN B  87       1.325  14.878  10.849  1.00 17.13           H  
ATOM   1093  HB3 GLN B  87       2.005  16.152   8.988  1.00 16.88           H  
ATOM   1094  HB2 GLN B  87       0.368  16.489   9.169  1.00 16.88           H  
ATOM   1095  HG3 GLN B  87       0.320  16.026   6.782  1.00 23.51           H  
ATOM   1096  HG2 GLN B  87       0.114  14.431   7.159  1.00 23.51           H  
ATOM   1097 HE22 GLN B  87       2.901  14.501   4.830  1.00 35.63           H  
ATOM   1098 HE21 GLN B  87       1.119  14.633   4.794  1.00 35.63           H  
ATOM   1099  N   CYS B  88      -0.724  12.813  10.240  1.00 16.57      D000 N  
ATOM   1100  CA  CYS B  88      -1.829  12.127  10.901  1.00 13.92      D000 C  
ATOM   1101  C   CYS B  88      -1.148  10.954  11.620  1.00 15.03      D000 C  
ATOM   1102  O   CYS B  88      -0.922   9.939  10.992  1.00 19.01      D000 O  
ATOM   1103  CB  CYS B  88      -2.837  11.688   9.781  1.00 16.34      D000 C  
ATOM   1104  SG  CYS B  88      -3.936  13.104   9.371  1.00 18.11      D000 S  
ATOM   1105  H   CYS B  88       0.043  12.177  10.074  1.00 16.57           H  
ATOM   1106  HA  CYS B  88      -2.373  12.701  11.650  1.00 13.92           H  
ATOM   1107  HB3 CYS B  88      -3.435  10.884  10.211  1.00 16.34           H  
ATOM   1108  HB2 CYS B  88      -2.362  11.288   8.885  1.00 16.34           H  
ATOM   1109  HG  CYS B  88      -3.133  14.160   9.215  1.00 18.11           H  
ATOM   1110  N   PRO B  89      -0.711  11.122  12.866  1.00 13.00      D000 N  
ATOM   1111  CA  PRO B  89       0.064  10.059  13.541  1.00 16.36      D000 C  
ATOM   1112  C   PRO B  89      -0.810   9.029  14.263  1.00 20.19      D000 C  
ATOM   1113  O   PRO B  89      -0.271   8.263  15.060  1.00 23.01      D000 O  
ATOM   1114  CB  PRO B  89       0.980  10.833  14.632  1.00 18.78      D000 C  
ATOM   1115  CG  PRO B  89       0.212  12.072  14.986  1.00 18.97      D000 C  
ATOM   1116  CD  PRO B  89      -0.537  12.383  13.628  1.00 16.37      D000 C  
ATOM   1117  HA  PRO B  89       0.664   9.412  12.902  1.00 16.36           H  
ATOM   1118  HB3 PRO B  89       1.786  11.243  14.024  1.00 18.78           H  
ATOM   1119  HB2 PRO B  89       1.292  10.265  15.508  1.00 18.78           H  
ATOM   1120  HG3 PRO B  89       0.921  12.834  15.310  1.00 18.97           H  
ATOM   1121  HG2 PRO B  89      -0.544  12.009  15.769  1.00 18.97           H  
ATOM   1122  HD2 PRO B  89      -1.523  12.803  13.827  1.00 16.37           H  
ATOM   1123  HD3 PRO B  89      -0.063  13.150  13.016  1.00 16.37           H  
ATOM   1124  N   SER B  90      -2.108   9.082  13.978  1.00 13.28      D000 N  
ATOM   1125  CA  SER B  90      -3.134   8.163  14.460  1.00 13.55      D000 C  
ATOM   1126  C   SER B  90      -3.058   6.780  13.778  1.00 16.63      D000 C  
ATOM   1127  O   SER B  90      -3.636   6.509  12.731  1.00 18.26      D000 O  
ATOM   1128  CB  SER B  90      -4.443   8.952  14.331  1.00 17.55      D000 C  
ATOM   1129  OG  SER B  90      -4.570   9.526  13.095  1.00 21.65      D000 O  
ATOM   1130  H   SER B  90      -2.596   9.702  13.348  1.00 13.28           H  
ATOM   1131  HA  SER B  90      -3.029   7.933  15.520  1.00 13.55           H  
ATOM   1132  HB3 SER B  90      -4.491   9.615  15.194  1.00 17.55           H  
ATOM   1133  HB2 SER B  90      -5.314   8.303  14.420  1.00 17.55           H  
ATOM   1134  HG  SER B  90      -4.609   8.819  12.448  1.00 21.65           H  
ATOM   1135  N   GLY B  91      -2.289   5.844  14.313  1.00 14.96      D000 N  
ATOM   1136  CA  GLY B  91      -1.830   4.734  13.559  1.00 15.85      D000 C  
ATOM   1137  C   GLY B  91      -0.467   5.180  12.859  1.00 16.69      D000 C  
ATOM   1138  O   GLY B  91      -0.096   6.363  12.703  1.00 15.66      D000 O  
ATOM   1139  H   GLY B  91      -1.681   6.147  15.061  1.00 14.96           H  
ATOM   1140  HA3 GLY B  91      -2.506   4.303  12.819  1.00 15.85           H  
ATOM   1141  HA2 GLY B  91      -1.639   3.879  14.207  1.00 15.85           H  
ATOM   1142  N   ARG B  92       0.207   4.207  12.278  1.00 10.75      D000 N  
ATOM   1143  CA  ARG B  92       1.225   4.236  11.296  1.00 11.37      D000 C  
ATOM   1144  C   ARG B  92       0.661   4.375   9.856  1.00 13.88      D000 C  
ATOM   1145  O   ARG B  92       0.339   3.353   9.315  1.00 11.33      D000 O  
ATOM   1146  CB  ARG B  92       2.177   3.071  11.531  1.00 15.15      D000 C  
ATOM   1147  CG  ARG B  92       2.748   3.021  12.972  1.00 15.35      D000 C  
ATOM   1148  CD  ARG B  92       4.074   2.210  13.027  1.00 16.99      D000 C  
ATOM   1149  NE  ARG B  92       4.082   0.881  12.458  1.00 15.41      D000 N  
ATOM   1150  CZ  ARG B  92       3.671  -0.250  13.000  1.00 13.33      D000 C  
ATOM   1151  NH1 ARG B  92       3.167  -0.418  14.270  1.00 14.38      D000 N  
ATOM   1152  NH2 ARG B  92       3.585  -1.300  12.241  1.00 14.76      D000 N1+
ATOM   1153  H   ARG B  92      -0.291   3.339  12.136  1.00 10.75           H  
ATOM   1154  HA  ARG B  92       1.880   5.092  11.458  1.00 11.37           H  
ATOM   1155  HB3 ARG B  92       2.964   3.125  10.779  1.00 15.15           H  
ATOM   1156  HB2 ARG B  92       1.642   2.141  11.339  1.00 15.15           H  
ATOM   1157  HG3 ARG B  92       2.018   2.401  13.492  1.00 15.35           H  
ATOM   1158  HG2 ARG B  92       2.795   3.927  13.575  1.00 15.35           H  
ATOM   1159  HD3 ARG B  92       4.661   2.263  13.944  1.00 16.99           H  
ATOM   1160  HD2 ARG B  92       4.746   2.740  12.352  1.00 16.99           H  
ATOM   1161  HE  ARG B  92       4.470   0.860  11.526  1.00 15.41           H  
ATOM   1162 HH12 ARG B  92       2.597  -1.208  14.538  1.00 14.38           H  
ATOM   1163 HH11 ARG B  92       3.477   0.284  14.926  1.00 14.38           H  
ATOM   1164 HH22 ARG B  92       3.363  -2.203  12.635  1.00 14.76           H  
ATOM   1165 HH21 ARG B  92       4.011  -1.245  11.327  1.00 14.76           H  
ATOM   1166  N   VAL B  93       0.331   5.596   9.348  1.00 10.38      D000 N  
ATOM   1167  CA  VAL B  93      -0.511   5.800   8.173  1.00 10.69      D000 C  
ATOM   1168  C   VAL B  93       0.507   5.947   7.010  1.00 13.62      D000 C  
ATOM   1169  O   VAL B  93       1.390   6.800   7.013  1.00 13.67      D000 O  
ATOM   1170  CB  VAL B  93      -1.329   7.129   8.268  1.00 11.98      D000 C  
ATOM   1171  CG1 VAL B  93      -2.296   7.182   7.119  1.00  9.94      D000 C  
ATOM   1172  CG2 VAL B  93      -2.284   7.154   9.567  1.00 10.00      D000 C  
ATOM   1173  H   VAL B  93       0.566   6.414   9.891  1.00 10.38           H  
ATOM   1174  HA  VAL B  93      -1.219   4.976   8.084  1.00 10.69           H  
ATOM   1175  HB  VAL B  93      -0.744   8.042   8.157  1.00 11.98           H  
ATOM   1176 HG11 VAL B  93      -1.896   7.475   6.149  1.00  9.94           H  
ATOM   1177 HG12 VAL B  93      -2.656   6.169   6.937  1.00  9.94           H  
ATOM   1178 HG13 VAL B  93      -3.131   7.879   7.190  1.00  9.94           H  
ATOM   1179 HG21 VAL B  93      -1.597   7.350  10.390  1.00 10.00           H  
ATOM   1180 HG22 VAL B  93      -2.959   7.999   9.433  1.00 10.00           H  
ATOM   1181 HG23 VAL B  93      -2.669   6.139   9.666  1.00 10.00           H  
ATOM   1182  N   TYR B  94       0.201   5.211   6.001  1.00 11.55      D000 N  
ATOM   1183  CA  TYR B  94       0.834   5.296   4.627  1.00 11.60      D000 C  
ATOM   1184  C   TYR B  94      -0.131   5.674   3.513  1.00 13.01      D000 C  
ATOM   1185  O   TYR B  94      -1.313   5.750   3.747  1.00 14.75      D000 O  
ATOM   1186  CB  TYR B  94       1.578   3.966   4.243  1.00 10.20      D000 C  
ATOM   1187  CG  TYR B  94       2.733   3.624   5.140  1.00 11.39      D000 C  
ATOM   1188  CD1 TYR B  94       2.634   3.035   6.409  1.00 10.18      D000 C  
ATOM   1189  CD2 TYR B  94       4.047   3.766   4.638  1.00  9.68      D000 C  
ATOM   1190  CE1 TYR B  94       3.731   2.573   7.114  1.00 12.62      D000 C  
ATOM   1191  CE2 TYR B  94       5.191   3.342   5.293  1.00 12.49      D000 C  
ATOM   1192  CZ  TYR B  94       5.012   2.708   6.560  1.00 14.71      D000 C  
ATOM   1193  OH  TYR B  94       6.124   2.111   7.096  1.00 14.15      D000 O  
ATOM   1194  H   TYR B  94      -0.616   4.626   6.098  1.00 11.55           H  
ATOM   1195  HA  TYR B  94       1.563   6.105   4.666  1.00 11.60           H  
ATOM   1196  HB3 TYR B  94       1.908   3.916   3.205  1.00 10.20           H  
ATOM   1197  HB2 TYR B  94       0.850   3.165   4.371  1.00 10.20           H  
ATOM   1198  HD1 TYR B  94       1.730   2.858   6.973  1.00 10.18           H  
ATOM   1199  HD2 TYR B  94       4.206   4.169   3.649  1.00  9.68           H  
ATOM   1200  HE1 TYR B  94       3.500   2.049   8.030  1.00 12.62           H  
ATOM   1201  HE2 TYR B  94       6.178   3.509   4.887  1.00 12.49           H  
ATOM   1202  HH  TYR B  94       5.969   1.793   7.988  1.00 14.15           H  
ATOM   1203  N   VAL B  95       0.397   5.895   2.323  1.00 10.44      D000 N  
ATOM   1204  CA  VAL B  95      -0.393   6.175   1.129  1.00  9.98      D000 C  
ATOM   1205  C   VAL B  95       0.478   5.953  -0.137  1.00  8.99      D000 C  
ATOM   1206  O   VAL B  95       1.691   6.152  -0.086  1.00  9.30      D000 O  
ATOM   1207  CB  VAL B  95      -0.968   7.630   1.096  1.00 11.43      D000 C  
ATOM   1208  CG1 VAL B  95       0.166   8.580   1.132  1.00  9.37      D000 C  
ATOM   1209  CG2 VAL B  95      -1.762   7.907  -0.222  1.00 10.08      D000 C  
ATOM   1210  H   VAL B  95       1.392   5.778   2.194  1.00 10.44           H  
ATOM   1211  HA  VAL B  95      -1.197   5.439   1.140  1.00  9.98           H  
ATOM   1212  HB  VAL B  95      -1.635   7.692   1.956  1.00 11.43           H  
ATOM   1213 HG11 VAL B  95       0.940   8.355   1.866  1.00  9.37           H  
ATOM   1214 HG12 VAL B  95       0.729   8.677   0.204  1.00  9.37           H  
ATOM   1215 HG13 VAL B  95      -0.132   9.596   1.390  1.00  9.37           H  
ATOM   1216 HG21 VAL B  95      -1.113   7.888  -1.097  1.00 10.08           H  
ATOM   1217 HG22 VAL B  95      -2.690   7.345  -0.333  1.00 10.08           H  
ATOM   1218 HG23 VAL B  95      -2.026   8.963  -0.156  1.00 10.08           H  
ATOM   1219  N   LEU B  96      -0.171   5.503  -1.206  1.00  9.05      D000 N  
ATOM   1220  CA  LEU B  96       0.450   4.974  -2.449  1.00  8.82      D000 C  
ATOM   1221  C   LEU B  96      -0.294   5.742  -3.562  1.00 10.57      D000 C  
ATOM   1222  O   LEU B  96      -1.509   5.510  -3.579  1.00 11.60      D000 O  
ATOM   1223  CB  LEU B  96       0.537   3.469  -2.444  1.00  8.13      D000 C  
ATOM   1224  CG  LEU B  96       1.510   2.738  -3.441  1.00 11.51      D000 C  
ATOM   1225  CD1 LEU B  96       1.805   1.315  -3.030  1.00 11.95      D000 C  
ATOM   1226  CD2 LEU B  96       0.982   2.859  -4.909  1.00 16.82      D000 C  
ATOM   1227  H   LEU B  96      -1.173   5.421  -1.116  1.00  9.05           H  
ATOM   1228  HA  LEU B  96       1.498   5.267  -2.389  1.00  8.82           H  
ATOM   1229  HB3 LEU B  96      -0.404   2.919  -2.412  1.00  8.13           H  
ATOM   1230  HB2 LEU B  96       0.862   3.086  -1.476  1.00  8.13           H  
ATOM   1231  HG  LEU B  96       2.432   3.312  -3.349  1.00 11.51           H  
ATOM   1232 HD11 LEU B  96       2.480   1.143  -2.191  1.00 11.95           H  
ATOM   1233 HD12 LEU B  96       0.931   0.696  -2.828  1.00 11.95           H  
ATOM   1234 HD13 LEU B  96       2.054   0.716  -3.905  1.00 11.95           H  
ATOM   1235 HD21 LEU B  96       0.039   3.387  -5.052  1.00 16.82           H  
ATOM   1236 HD22 LEU B  96       1.755   3.396  -5.459  1.00 16.82           H  
ATOM   1237 HD23 LEU B  96       0.905   1.894  -5.410  1.00 16.82           H  
ATOM   1238  N   LYS B  97       0.370   6.437  -4.439  1.00 10.73      D000 N  
ATOM   1239  CA  LYS B  97      -0.225   7.131  -5.630  1.00 12.13      D000 C  
ATOM   1240  C   LYS B  97      -0.050   6.292  -6.906  1.00 14.59      D000 C  
ATOM   1241  O   LYS B  97       1.069   6.236  -7.462  1.00 13.36      D000 O  
ATOM   1242  CB  LYS B  97       0.290   8.586  -5.722  1.00 19.50      D000 C  
ATOM   1243  CG  LYS B  97      -0.689   9.402  -6.636  1.00 26.03      D000 C  
ATOM   1244  CD  LYS B  97      -0.450  10.877  -6.740  1.00 32.51      D000 C  
ATOM   1245  CE  LYS B  97       0.821  11.462  -7.354  1.00 37.30      D000 C  
ATOM   1246  NZ  LYS B  97       1.130  11.064  -8.740  1.00 35.43      D000 N1+
ATOM   1247  H   LYS B  97       1.369   6.377  -4.304  1.00 10.73           H  
ATOM   1248  HA  LYS B  97      -1.302   7.125  -5.460  1.00 12.13           H  
ATOM   1249  HB3 LYS B  97       1.323   8.639  -6.066  1.00 19.50           H  
ATOM   1250  HB2 LYS B  97       0.320   9.146  -4.787  1.00 19.50           H  
ATOM   1251  HG3 LYS B  97      -1.711   9.332  -6.264  1.00 26.03           H  
ATOM   1252  HG2 LYS B  97      -0.801   8.955  -7.624  1.00 26.03           H  
ATOM   1253  HD3 LYS B  97      -0.519  11.189  -5.698  1.00 32.51           H  
ATOM   1254  HD2 LYS B  97      -1.309  11.210  -7.323  1.00 32.51           H  
ATOM   1255  HE3 LYS B  97       1.725  11.254  -6.782  1.00 37.30           H  
ATOM   1256  HE2 LYS B  97       0.719  12.544  -7.428  1.00 37.30           H  
ATOM   1257  HZ1 LYS B  97       2.016  11.510  -8.932  1.00 35.43           H  
ATOM   1258  HZ2 LYS B  97       1.276  10.069  -8.833  1.00 35.43           H  
ATOM   1259  HZ3 LYS B  97       0.371  11.387  -9.323  1.00 35.43           H  
ATOM   1260  N   PHE B  98      -1.184   5.723  -7.461  1.00 17.59      D000 N  
ATOM   1261  CA  PHE B  98      -1.165   4.781  -8.621  1.00 14.97      D000 C  
ATOM   1262  C   PHE B  98      -1.084   5.577  -9.948  1.00 20.11      D000 C  
ATOM   1263  O   PHE B  98      -1.187   6.784  -9.947  1.00 22.34      D000 O  
ATOM   1264  CB  PHE B  98      -2.351   3.785  -8.598  1.00 18.11      D000 C  
ATOM   1265  CG  PHE B  98      -2.223   2.799  -7.473  1.00 21.68      D000 C  
ATOM   1266  CD1 PHE B  98      -2.657   3.138  -6.191  1.00 18.82      D000 C  
ATOM   1267  CD2 PHE B  98      -1.407   1.676  -7.713  1.00 21.37      D000 C  
ATOM   1268  CE1 PHE B  98      -2.238   2.365  -5.134  1.00 20.53      D000 C  
ATOM   1269  CE2 PHE B  98      -1.264   0.794  -6.660  1.00 19.62      D000 C  
ATOM   1270  CZ  PHE B  98      -1.675   1.146  -5.427  1.00 20.23      D000 C  
ATOM   1271  H   PHE B  98      -2.067   5.813  -6.980  1.00 17.59           H  
ATOM   1272  HA  PHE B  98      -0.321   4.091  -8.638  1.00 14.97           H  
ATOM   1273  HB3 PHE B  98      -2.518   3.297  -9.558  1.00 18.11           H  
ATOM   1274  HB2 PHE B  98      -3.281   4.336  -8.458  1.00 18.11           H  
ATOM   1275  HD1 PHE B  98      -3.173   4.055  -5.948  1.00 18.82           H  
ATOM   1276  HD2 PHE B  98      -1.075   1.412  -8.706  1.00 21.37           H  
ATOM   1277  HE1 PHE B  98      -2.374   2.503  -4.072  1.00 20.53           H  
ATOM   1278  HE2 PHE B  98      -0.761  -0.130  -6.902  1.00 19.62           H  
ATOM   1279  HZ  PHE B  98      -1.478   0.421  -4.652  1.00 20.23           H  
ATOM   1280  N   LYS B  99      -0.903   4.913 -11.091  1.00 17.88      D000 N  
ATOM   1281  CA  LYS B  99      -0.669   5.539 -12.400  1.00 22.62      D000 C  
ATOM   1282  C   LYS B  99      -1.958   6.043 -12.970  1.00 27.51      D000 C  
ATOM   1283  O   LYS B  99      -2.078   7.045 -13.618  1.00 29.97      D000 O  
ATOM   1284  CB  LYS B  99       0.072   4.564 -13.316  1.00 24.14      D000 C  
ATOM   1285  CG  LYS B  99       0.678   5.234 -14.560  1.00 25.59      D000 C  
ATOM   1286  CD  LYS B  99       1.402   4.188 -15.414  1.00 28.04      D000 C  
ATOM   1287  CE  LYS B  99       1.802   4.806 -16.809  1.00 25.48      D000 C  
ATOM   1288  NZ  LYS B  99       2.907   3.990 -17.423  1.00 21.44      D000 N1+
ATOM   1289  H   LYS B  99      -0.953   3.909 -11.185  1.00 17.88           H  
ATOM   1290  HA  LYS B  99      -0.137   6.460 -12.157  1.00 22.62           H  
ATOM   1291  HB3 LYS B  99      -0.622   3.765 -13.577  1.00 24.14           H  
ATOM   1292  HB2 LYS B  99       0.852   4.042 -12.762  1.00 24.14           H  
ATOM   1293  HG3 LYS B  99       1.378   5.994 -14.212  1.00 25.59           H  
ATOM   1294  HG2 LYS B  99       0.036   5.838 -15.201  1.00 25.59           H  
ATOM   1295  HD3 LYS B  99       0.862   3.246 -15.505  1.00 28.04           H  
ATOM   1296  HD2 LYS B  99       2.293   3.880 -14.868  1.00 28.04           H  
ATOM   1297  HE3 LYS B  99       2.202   5.812 -16.680  1.00 25.48           H  
ATOM   1298  HE2 LYS B  99       1.025   4.755 -17.572  1.00 25.48           H  
ATOM   1299  HZ1 LYS B  99       3.251   4.256 -18.335  1.00 21.44           H  
ATOM   1300  HZ2 LYS B  99       3.625   3.910 -16.718  1.00 21.44           H  
ATOM   1301  HZ3 LYS B  99       2.580   3.050 -17.595  1.00 21.44           H  
ATOM   1302  N   ALA B 100      -3.009   5.202 -12.903  1.00 26.32      D000 N  
ATOM   1303  CA  ALA B 100      -4.299   5.441 -13.572  1.00 27.37      D000 C  
ATOM   1304  C   ALA B 100      -5.229   6.271 -12.767  1.00 28.92      D000 C  
ATOM   1305  O   ALA B 100      -5.626   5.942 -11.638  1.00 30.87      D000 O  
ATOM   1306  CB  ALA B 100      -5.036   4.099 -13.744  1.00 28.73      D000 C  
ATOM   1307  H   ALA B 100      -2.913   4.432 -12.256  1.00 26.32           H  
ATOM   1308  HA  ALA B 100      -3.990   5.905 -14.509  1.00 27.37           H  
ATOM   1309  HB1 ALA B 100      -5.678   3.830 -12.905  1.00 28.73           H  
ATOM   1310  HB2 ALA B 100      -5.710   4.128 -14.600  1.00 28.73           H  
ATOM   1311  HB3 ALA B 100      -4.459   3.200 -13.961  1.00 28.73           H  
ATOM   1312  N   GLY B 101      -5.377   7.511 -13.299  1.00 31.15      D000 N  
ATOM   1313  CA  GLY B 101      -6.080   8.637 -12.742  1.00 30.08      D000 C  
ATOM   1314  C   GLY B 101      -5.212   9.468 -11.783  1.00 29.61      D000 C  
ATOM   1315  O   GLY B 101      -5.703  10.528 -11.323  1.00 35.20      D000 O  
ATOM   1316  H   GLY B 101      -4.760   7.820 -14.037  1.00 31.15           H  
ATOM   1317  HA3 GLY B 101      -6.916   8.271 -12.146  1.00 30.08           H  
ATOM   1318  HA2 GLY B 101      -6.478   9.235 -13.562  1.00 30.08           H  
ATOM   1319  N   SER B 102      -3.921   9.069 -11.513  1.00 24.99      D000 N  
ATOM   1320  CA  SER B 102      -2.968   9.500 -10.545  1.00 31.30      D000 C  
ATOM   1321  C   SER B 102      -3.484   9.177  -9.127  1.00 30.19      D000 C  
ATOM   1322  O   SER B 102      -3.395   9.983  -8.219  1.00 35.47      D000 O  
ATOM   1323  CB  SER B 102      -2.784  11.007 -10.680  1.00 32.69      D000 C  
ATOM   1324  OG  SER B 102      -1.550  11.503 -10.067  1.00 37.64      D000 O  
ATOM   1325  H   SER B 102      -3.723   8.195 -11.980  1.00 24.99           H  
ATOM   1326  HA  SER B 102      -1.987   9.028 -10.604  1.00 31.30           H  
ATOM   1327  HB3 SER B 102      -3.720  11.495 -10.409  1.00 32.69           H  
ATOM   1328  HB2 SER B 102      -2.716  11.215 -11.748  1.00 32.69           H  
ATOM   1329  HG  SER B 102      -1.651  12.403  -9.749  1.00 37.64           H  
ATOM   1330  N   LYS B 103      -4.269   8.134  -8.961  1.00 22.42      D000 N  
ATOM   1331  CA  LYS B 103      -5.125   7.932  -7.791  1.00 24.52      D000 C  
ATOM   1332  C   LYS B 103      -4.360   7.459  -6.526  1.00 25.61      D000 C  
ATOM   1333  O   LYS B 103      -3.617   6.477  -6.640  1.00 23.50      D000 O  
ATOM   1334  CB  LYS B 103      -6.325   7.060  -8.179  1.00 28.24      D000 C  
ATOM   1335  CG  LYS B 103      -7.476   6.682  -7.162  1.00 31.75      D000 C  
ATOM   1336  CD  LYS B 103      -7.912   7.805  -6.195  1.00 36.84      D000 C  
ATOM   1337  CE  LYS B 103      -9.251   7.516  -5.462  1.00 30.53      D000 C  
ATOM   1338  NZ  LYS B 103      -9.624   8.533  -4.442  1.00 31.33      D000 N1+
ATOM   1339  H   LYS B 103      -4.485   7.600  -9.791  1.00 22.42           H  
ATOM   1340  HA  LYS B 103      -5.535   8.928  -7.624  1.00 24.52           H  
ATOM   1341  HB3 LYS B 103      -5.865   6.093  -8.381  1.00 28.24           H  
ATOM   1342  HB2 LYS B 103      -6.839   7.395  -9.080  1.00 28.24           H  
ATOM   1343  HG3 LYS B 103      -7.197   5.759  -6.652  1.00 31.75           H  
ATOM   1344  HG2 LYS B 103      -8.374   6.532  -7.760  1.00 31.75           H  
ATOM   1345  HD3 LYS B 103      -7.974   8.745  -6.745  1.00 36.84           H  
ATOM   1346  HD2 LYS B 103      -7.205   7.998  -5.389  1.00 36.84           H  
ATOM   1347  HE3 LYS B 103      -9.128   6.499  -5.092  1.00 30.53           H  
ATOM   1348  HE2 LYS B 103     -10.036   7.519  -6.218  1.00 30.53           H  
ATOM   1349  HZ1 LYS B 103      -9.330   9.483  -4.620  1.00 31.33           H  
ATOM   1350  HZ2 LYS B 103     -10.630   8.626  -4.421  1.00 31.33           H  
ATOM   1351  HZ3 LYS B 103      -9.194   8.287  -3.562  1.00 31.33           H  
ATOM   1352  N   ARG B 104      -4.684   8.087  -5.390  1.00 19.44      D000 N  
ATOM   1353  CA  ARG B 104      -4.197   7.601  -4.100  1.00 18.39      D000 C  
ATOM   1354  C   ARG B 104      -5.099   6.572  -3.381  1.00 18.33      D000 C  
ATOM   1355  O   ARG B 104      -6.292   6.499  -3.652  1.00 19.38      D000 O  
ATOM   1356  CB  ARG B 104      -3.838   8.806  -3.094  1.00 21.19      D000 C  
ATOM   1357  CG  ARG B 104      -2.733   9.721  -3.619  1.00 26.18      D000 C  
ATOM   1358  CD  ARG B 104      -2.545  10.969  -2.742  1.00 29.68      D000 C  
ATOM   1359  NE  ARG B 104      -3.670  11.882  -2.630  1.00 28.45      D000 N  
ATOM   1360  CZ  ARG B 104      -3.785  12.947  -1.890  1.00 28.75      D000 C  
ATOM   1361  NH1 ARG B 104      -2.739  13.519  -1.298  1.00 33.56      D000 N  
ATOM   1362  NH2 ARG B 104      -4.934  13.539  -1.841  1.00 37.09      D000 N1+
ATOM   1363  H   ARG B 104      -5.363   8.834  -5.355  1.00 19.44           H  
ATOM   1364  HA  ARG B 104      -3.228   7.140  -4.292  1.00 18.39           H  
ATOM   1365  HB3 ARG B 104      -3.367   8.294  -2.255  1.00 21.19           H  
ATOM   1366  HB2 ARG B 104      -4.778   9.266  -2.789  1.00 21.19           H  
ATOM   1367  HG3 ARG B 104      -3.217  10.087  -4.524  1.00 26.18           H  
ATOM   1368  HG2 ARG B 104      -1.805   9.247  -3.939  1.00 26.18           H  
ATOM   1369  HD3 ARG B 104      -1.561  11.393  -2.946  1.00 29.68           H  
ATOM   1370  HD2 ARG B 104      -2.583  10.826  -1.662  1.00 29.68           H  
ATOM   1371  HE  ARG B 104      -4.439  11.522  -3.177  1.00 28.45           H  
ATOM   1372 HH12 ARG B 104      -2.776  14.462  -0.940  1.00 33.56           H  
ATOM   1373 HH11 ARG B 104      -1.890  12.972  -1.294  1.00 33.56           H  
ATOM   1374 HH22 ARG B 104      -5.185  14.413  -1.402  1.00 37.09           H  
ATOM   1375 HH21 ARG B 104      -5.675  12.884  -2.050  1.00 37.09           H  
ATOM   1376  N   LEU B 105      -4.479   5.769  -2.508  1.00 11.89      D000 N  
ATOM   1377  CA  LEU B 105      -5.103   4.858  -1.563  1.00 11.37      D000 C  
ATOM   1378  C   LEU B 105      -4.281   4.969  -0.258  1.00 12.78      D000 C  
ATOM   1379  O   LEU B 105      -3.076   4.647  -0.232  1.00 12.48      D000 O  
ATOM   1380  CB  LEU B 105      -5.218   3.395  -2.128  1.00 11.96      D000 C  
ATOM   1381  CG  LEU B 105      -6.270   2.471  -1.459  1.00 19.34      D000 C  
ATOM   1382  CD1 LEU B 105      -7.745   2.901  -1.619  1.00 16.27      D000 C  
ATOM   1383  CD2 LEU B 105      -6.065   1.037  -1.816  1.00 19.40      D000 C  
ATOM   1384  H   LEU B 105      -3.473   5.711  -2.576  1.00 11.89           H  
ATOM   1385  HA  LEU B 105      -6.084   5.268  -1.324  1.00 11.37           H  
ATOM   1386  HB3 LEU B 105      -4.283   2.857  -1.976  1.00 11.96           H  
ATOM   1387  HB2 LEU B 105      -5.346   3.418  -3.210  1.00 11.96           H  
ATOM   1388  HG  LEU B 105      -6.122   2.525  -0.380  1.00 19.34           H  
ATOM   1389 HD11 LEU B 105      -7.658   3.955  -1.882  1.00 16.27           H  
ATOM   1390 HD12 LEU B 105      -8.291   2.503  -2.474  1.00 16.27           H  
ATOM   1391 HD13 LEU B 105      -8.298   2.809  -0.684  1.00 16.27           H  
ATOM   1392 HD21 LEU B 105      -5.275   0.803  -2.530  1.00 19.40           H  
ATOM   1393 HD22 LEU B 105      -6.015   0.383  -0.945  1.00 19.40           H  
ATOM   1394 HD23 LEU B 105      -7.025   0.748  -2.244  1.00 19.40           H  
ATOM   1395  N   PHE B 106      -4.901   5.470   0.778  1.00  9.04      D000 N  
ATOM   1396  CA  PHE B 106      -4.288   5.627   2.148  1.00 10.84      D000 C  
ATOM   1397  C   PHE B 106      -4.831   4.449   3.011  1.00  9.79      D000 C  
ATOM   1398  O   PHE B 106      -5.973   4.025   2.948  1.00 11.94      D000 O  
ATOM   1399  CB  PHE B 106      -4.811   6.976   2.785  1.00 10.23      D000 C  
ATOM   1400  CG  PHE B 106      -4.397   8.272   2.149  1.00 14.64      D000 C  
ATOM   1401  CD1 PHE B 106      -3.547   9.154   2.855  1.00 12.20      D000 C  
ATOM   1402  CD2 PHE B 106      -4.984   8.748   0.953  1.00 13.58      D000 C  
ATOM   1403  CE1 PHE B 106      -3.352  10.467   2.396  1.00 14.62      D000 C  
ATOM   1404  CE2 PHE B 106      -4.730  10.043   0.416  1.00 16.59      D000 C  
ATOM   1405  CZ  PHE B 106      -3.976  10.897   1.235  1.00 14.21      D000 C  
ATOM   1406  H   PHE B 106      -5.899   5.571   0.668  1.00  9.04           H  
ATOM   1407  HA  PHE B 106      -3.206   5.749   2.117  1.00 10.84           H  
ATOM   1408  HB3 PHE B 106      -4.407   7.037   3.795  1.00 10.23           H  
ATOM   1409  HB2 PHE B 106      -5.900   7.008   2.813  1.00 10.23           H  
ATOM   1410  HD1 PHE B 106      -2.925   8.934   3.710  1.00 12.20           H  
ATOM   1411  HD2 PHE B 106      -5.666   8.122   0.396  1.00 13.58           H  
ATOM   1412  HE1 PHE B 106      -2.643  11.126   2.876  1.00 14.62           H  
ATOM   1413  HE2 PHE B 106      -5.101  10.364  -0.546  1.00 16.59           H  
ATOM   1414  HZ  PHE B 106      -3.858  11.947   1.013  1.00 14.21           H  
ATOM   1415  N   PHE B 107      -3.874   3.920   3.772  1.00 10.12      D000 N  
ATOM   1416  CA  PHE B 107      -4.060   2.775   4.633  1.00 10.90      D000 C  
ATOM   1417  C   PHE B 107      -3.269   2.929   5.960  1.00 12.08      D000 C  
ATOM   1418  O   PHE B 107      -2.347   3.777   6.048  1.00 12.20      D000 O  
ATOM   1419  CB  PHE B 107      -3.742   1.424   3.879  1.00 11.32      D000 C  
ATOM   1420  CG  PHE B 107      -2.474   1.419   3.034  1.00 10.33      D000 C  
ATOM   1421  CD1 PHE B 107      -2.566   1.813   1.684  1.00 10.25      D000 C  
ATOM   1422  CD2 PHE B 107      -1.239   1.012   3.566  1.00 10.01      D000 C  
ATOM   1423  CE1 PHE B 107      -1.379   1.958   0.933  1.00 12.02      D000 C  
ATOM   1424  CE2 PHE B 107      -0.097   1.078   2.690  1.00 12.92      D000 C  
ATOM   1425  CZ  PHE B 107      -0.196   1.559   1.407  1.00  9.86      D000 C  
ATOM   1426  H   PHE B 107      -3.036   4.388   4.086  1.00 10.12           H  
ATOM   1427  HA  PHE B 107      -5.097   2.837   4.962  1.00 10.90           H  
ATOM   1428  HB3 PHE B 107      -4.562   1.136   3.221  1.00 11.32           H  
ATOM   1429  HB2 PHE B 107      -3.687   0.585   4.573  1.00 11.32           H  
ATOM   1430  HD1 PHE B 107      -3.490   2.153   1.240  1.00 10.25           H  
ATOM   1431  HD2 PHE B 107      -1.142   0.736   4.606  1.00 10.01           H  
ATOM   1432  HE1 PHE B 107      -1.402   2.314  -0.086  1.00 12.02           H  
ATOM   1433  HE2 PHE B 107       0.859   0.719   3.041  1.00 12.92           H  
ATOM   1434  HZ  PHE B 107       0.679   1.763   0.809  1.00  9.86           H  
ATOM   1435  N   TRP B 108      -3.510   2.116   6.949  1.00 10.68      D000 N  
ATOM   1436  CA  TRP B 108      -2.861   2.127   8.277  1.00  9.37      D000 C  
ATOM   1437  C   TRP B 108      -2.519   0.701   8.605  1.00 11.42      D000 C  
ATOM   1438  O   TRP B 108      -3.364  -0.212   8.456  1.00 12.03      D000 O  
ATOM   1439  CB  TRP B 108      -3.849   2.862   9.297  1.00 12.08      D000 C  
ATOM   1440  CG  TRP B 108      -5.235   2.277   9.502  1.00 12.67      D000 C  
ATOM   1441  CD1 TRP B 108      -6.280   2.487   8.657  1.00 11.00      D000 C  
ATOM   1442  CD2 TRP B 108      -5.805   1.407  10.531  1.00 11.55      D000 C  
ATOM   1443  CE2 TRP B 108      -7.110   1.025  10.213  1.00 11.46      D000 C  
ATOM   1444  CE3 TRP B 108      -5.253   0.912  11.657  1.00 14.89      D000 C  
ATOM   1445  NE1 TRP B 108      -7.358   1.762   9.063  1.00 10.93      D000 N  
ATOM   1446  CZ2 TRP B 108      -7.874   0.168  11.012  1.00 13.08      D000 C  
ATOM   1447  CZ3 TRP B 108      -5.989   0.097  12.547  1.00 13.94      D000 C  
ATOM   1448  CH2 TRP B 108      -7.302  -0.295  12.197  1.00 14.17      D000 C  
ATOM   1449  H   TRP B 108      -4.320   1.516   6.895  1.00 10.68           H  
ATOM   1450  HA  TRP B 108      -1.910   2.657   8.322  1.00  9.37           H  
ATOM   1451  HB3 TRP B 108      -3.963   3.929   9.102  1.00 12.08           H  
ATOM   1452  HB2 TRP B 108      -3.448   2.848  10.310  1.00 12.08           H  
ATOM   1453  HD1 TRP B 108      -6.159   3.225   7.878  1.00 11.00           H  
ATOM   1454  HE3 TRP B 108      -4.228   1.120  11.927  1.00 14.89           H  
ATOM   1455  HE1 TRP B 108      -8.262   1.700   8.617  1.00 10.93           H  
ATOM   1456  HZ2 TRP B 108      -8.786  -0.239  10.601  1.00 13.08           H  
ATOM   1457  HZ3 TRP B 108      -5.603  -0.158  13.523  1.00 13.94           H  
ATOM   1458  HH2 TRP B 108      -7.853  -0.919  12.885  1.00 14.17           H  
ATOM   1459  N   MET B 109      -1.290   0.478   9.100  1.00 10.95      D000 N  
ATOM   1460  CA  MET B 109      -0.735  -0.913   9.454  1.00 12.21      D000 C  
ATOM   1461  C   MET B 109      -1.377  -1.477  10.735  1.00 12.56      D000 C  
ATOM   1462  O   MET B 109      -1.510  -0.773  11.755  1.00 13.75      D000 O  
ATOM   1463  CB  MET B 109       0.820  -0.815   9.687  1.00 10.42      D000 C  
ATOM   1464  CG  MET B 109       1.412  -0.288   8.384  1.00 12.79      D000 C  
ATOM   1465  SD  MET B 109       1.470  -1.530   7.006  1.00 16.46      D000 S  
ATOM   1466  CE  MET B 109       1.943  -0.462   5.489  1.00 15.29      D000 C  
ATOM   1467  H   MET B 109      -0.604   1.216   9.176  1.00 10.95           H  
ATOM   1468  HA  MET B 109      -0.824  -1.547   8.572  1.00 12.21           H  
ATOM   1469  HB3 MET B 109       1.288  -1.770   9.928  1.00 10.42           H  
ATOM   1470  HB2 MET B 109       0.962  -0.130  10.523  1.00 10.42           H  
ATOM   1471  HG3 MET B 109       2.470  -0.033   8.454  1.00 12.79           H  
ATOM   1472  HG2 MET B 109       1.062   0.698   8.076  1.00 12.79           H  
ATOM   1473  HE1 MET B 109       2.410  -1.167   4.800  1.00 15.29           H  
ATOM   1474  HE2 MET B 109       1.205   0.187   5.018  1.00 15.29           H  
ATOM   1475  HE3 MET B 109       2.742   0.217   5.787  1.00 15.29           H  
ATOM   1476  N   GLN B 110      -1.837  -2.751  10.613  1.00 11.74      D000 N  
ATOM   1477  CA  GLN B 110      -2.520  -3.525  11.595  1.00 11.09      D000 C  
ATOM   1478  C   GLN B 110      -1.511  -4.290  12.439  1.00 15.02      D000 C  
ATOM   1479  O   GLN B 110      -1.922  -4.549  13.567  1.00 16.23      D000 O  
ATOM   1480  CB  GLN B 110      -3.759  -4.289  11.017  1.00 12.07      D000 C  
ATOM   1481  CG  GLN B 110      -4.900  -3.300  10.679  1.00 11.65      D000 C  
ATOM   1482  CD  GLN B 110      -6.166  -3.899  10.107  1.00 15.58      D000 C  
ATOM   1483  NE2 GLN B 110      -7.260  -3.247  10.235  1.00 13.65      D000 N  
ATOM   1484  OE1 GLN B 110      -6.023  -4.936   9.426  1.00 13.06      D000 O  
ATOM   1485  H   GLN B 110      -1.785  -3.192   9.706  1.00 11.74           H  
ATOM   1486  HA  GLN B 110      -2.963  -2.764  12.237  1.00 11.09           H  
ATOM   1487  HB3 GLN B 110      -3.992  -5.163  11.625  1.00 12.07           H  
ATOM   1488  HB2 GLN B 110      -3.507  -4.732  10.054  1.00 12.07           H  
ATOM   1489  HG3 GLN B 110      -4.670  -2.475  10.006  1.00 11.65           H  
ATOM   1490  HG2 GLN B 110      -5.154  -2.763  11.593  1.00 11.65           H  
ATOM   1491 HE22 GLN B 110      -8.123  -3.531   9.794  1.00 13.65           H  
ATOM   1492 HE21 GLN B 110      -7.255  -2.363  10.723  1.00 13.65           H  
ATOM   1493  N   GLU B 111      -0.334  -4.503  11.907  1.00 17.30      D000 N  
ATOM   1494  CA  GLU B 111       0.868  -5.038  12.506  1.00 20.21      D000 C  
ATOM   1495  C   GLU B 111       1.330  -4.317  13.803  1.00 17.29      D000 C  
ATOM   1496  O   GLU B 111       1.373  -3.090  13.664  1.00 15.61      D000 O  
ATOM   1497  CB  GLU B 111       2.036  -4.881  11.490  1.00 22.45      D000 C  
ATOM   1498  CG  GLU B 111       1.864  -5.564  10.164  1.00 29.51      D000 C  
ATOM   1499  CD  GLU B 111       1.598  -7.052  10.280  1.00 38.69      D000 C  
ATOM   1500  OE1 GLU B 111       1.944  -7.687  11.292  1.00 29.96      D000 O  
ATOM   1501  OE2 GLU B 111       0.913  -7.623   9.360  1.00 23.05      D000 O1-
ATOM   1502  H   GLU B 111      -0.256  -4.057  11.004  1.00 17.30           H  
ATOM   1503  HA  GLU B 111       0.642  -6.073  12.761  1.00 20.21           H  
ATOM   1504  HB3 GLU B 111       2.946  -5.324  11.895  1.00 22.45           H  
ATOM   1505  HB2 GLU B 111       2.318  -3.847  11.291  1.00 22.45           H  
ATOM   1506  HG3 GLU B 111       2.717  -5.328   9.527  1.00 29.51           H  
ATOM   1507  HG2 GLU B 111       1.101  -4.961   9.672  1.00 29.51           H  
ATOM   1508  N   PRO B 112       1.492  -4.999  15.010  1.00 19.48      D000 N  
ATOM   1509  CA  PRO B 112       1.664  -4.371  16.318  1.00 18.01      D000 C  
ATOM   1510  C   PRO B 112       2.853  -3.381  16.580  1.00 20.54      D000 C  
ATOM   1511  O   PRO B 112       2.718  -2.186  16.764  1.00 26.50      D000 O  
ATOM   1512  CB  PRO B 112       1.692  -5.602  17.336  1.00 22.32      D000 C  
ATOM   1513  CG  PRO B 112       1.774  -6.830  16.526  1.00 25.91      D000 C  
ATOM   1514  CD  PRO B 112       1.242  -6.439  15.178  1.00 25.50      D000 C  
ATOM   1515  HA  PRO B 112       0.789  -3.738  16.463  1.00 18.01           H  
ATOM   1516  HB3 PRO B 112       0.685  -5.467  17.731  1.00 22.32           H  
ATOM   1517  HB2 PRO B 112       2.375  -5.449  18.171  1.00 22.32           H  
ATOM   1518  HG3 PRO B 112       1.348  -7.743  16.942  1.00 25.91           H  
ATOM   1519  HG2 PRO B 112       2.806  -7.173  16.462  1.00 25.91           H  
ATOM   1520  HD2 PRO B 112       1.726  -7.033  14.402  1.00 25.50           H  
ATOM   1521  HD3 PRO B 112       0.166  -6.544  15.039  1.00 25.50           H  
ATOM   1522  N   LYS B 113       4.002  -3.993  16.655  1.00 21.40      D000 N  
ATOM   1523  CA  LYS B 113       5.267  -3.292  16.944  1.00 20.27      D000 C  
ATOM   1524  C   LYS B 113       5.712  -2.561  15.668  1.00 18.57      D000 C  
ATOM   1525  O   LYS B 113       5.317  -2.808  14.541  1.00 17.84      D000 O  
ATOM   1526  CB  LYS B 113       6.385  -4.236  17.329  1.00 24.98      D000 C  
ATOM   1527  CG  LYS B 113       6.050  -5.162  18.516  1.00 24.24      D000 C  
ATOM   1528  CD  LYS B 113       5.772  -4.329  19.821  1.00 33.75      D000 C  
ATOM   1529  CE  LYS B 113       5.894  -5.230  21.062  1.00 32.14      D000 C  
ATOM   1530  NZ  LYS B 113       4.897  -6.326  21.042  1.00 33.97      D000 N1+
ATOM   1531  H   LYS B 113       4.185  -4.947  16.378  1.00 21.40           H  
ATOM   1532  HA  LYS B 113       5.228  -2.529  17.721  1.00 20.27           H  
ATOM   1533  HB3 LYS B 113       7.289  -3.638  17.442  1.00 24.98           H  
ATOM   1534  HB2 LYS B 113       6.597  -4.863  16.464  1.00 24.98           H  
ATOM   1535  HG3 LYS B 113       6.957  -5.742  18.688  1.00 24.24           H  
ATOM   1536  HG2 LYS B 113       5.232  -5.855  18.318  1.00 24.24           H  
ATOM   1537  HD3 LYS B 113       4.733  -3.999  19.828  1.00 33.75           H  
ATOM   1538  HD2 LYS B 113       6.408  -3.461  19.992  1.00 33.75           H  
ATOM   1539  HE3 LYS B 113       5.686  -4.616  21.938  1.00 32.14           H  
ATOM   1540  HE2 LYS B 113       6.897  -5.656  21.072  1.00 32.14           H  
ATOM   1541  HZ1 LYS B 113       4.838  -6.700  21.979  1.00 33.97           H  
ATOM   1542  HZ2 LYS B 113       3.995  -5.875  20.992  1.00 33.97           H  
ATOM   1543  HZ3 LYS B 113       5.064  -7.109  20.427  1.00 33.97           H  
ATOM   1544  N   THR B 114       6.550  -1.505  15.914  1.00 18.00      D000 N  
ATOM   1545  CA  THR B 114       6.820  -0.450  14.909  1.00 16.44      D000 C  
ATOM   1546  C   THR B 114       7.924  -0.896  14.017  1.00 19.39      D000 C  
ATOM   1547  O   THR B 114       7.872  -0.588  12.837  1.00 19.53      D000 O  
ATOM   1548  CB  THR B 114       7.090   0.826  15.696  1.00 20.94      D000 C  
ATOM   1549  CG2 THR B 114       7.517   2.053  14.886  1.00 20.83      D000 C  
ATOM   1550  OG1 THR B 114       5.907   1.264  16.296  1.00 18.46      D000 O  
ATOM   1551  H   THR B 114       6.882  -1.375  16.859  1.00 18.00           H  
ATOM   1552  HA  THR B 114       5.968  -0.227  14.266  1.00 16.44           H  
ATOM   1553  HB  THR B 114       7.696   0.464  16.527  1.00 20.94           H  
ATOM   1554 HG21 THR B 114       8.530   1.889  14.519  1.00 20.83           H  
ATOM   1555 HG22 THR B 114       6.802   2.340  14.115  1.00 20.83           H  
ATOM   1556 HG23 THR B 114       7.583   2.914  15.552  1.00 20.83           H  
ATOM   1557  HG1 THR B 114       5.519   0.620  16.893  1.00 18.46           H  
ATOM   1558  N   ASP B 115       8.792  -1.727  14.563  1.00 17.44      D000 N  
ATOM   1559  CA  ASP B 115       9.928  -2.355  13.934  1.00 21.91      D000 C  
ATOM   1560  C   ASP B 115       9.528  -3.312  12.805  1.00 21.09      D000 C  
ATOM   1561  O   ASP B 115      10.368  -3.603  11.937  1.00 22.00      D000 O  
ATOM   1562  CB  ASP B 115      10.951  -2.986  14.868  1.00 25.31      D000 C  
ATOM   1563  CG  ASP B 115      11.968  -2.088  15.612  1.00 37.84      D000 C  
ATOM   1564  OD1 ASP B 115      12.169  -0.978  15.104  1.00 35.07      D000 O  
ATOM   1565  OD2 ASP B 115      12.606  -2.537  16.600  1.00 48.08      D000 O1-
ATOM   1566  H   ASP B 115       8.713  -1.964  15.541  1.00 17.44           H  
ATOM   1567  HA  ASP B 115      10.322  -1.480  13.418  1.00 21.91           H  
ATOM   1568  HB3 ASP B 115      11.453  -3.839  14.410  1.00 25.31           H  
ATOM   1569  HB2 ASP B 115      10.424  -3.498  15.673  1.00 25.31           H  
ATOM   1570  N   GLN B 116       8.246  -3.720  12.733  1.00 15.08      D000 N  
ATOM   1571  CA  GLN B 116       7.823  -4.662  11.665  1.00 14.91      D000 C  
ATOM   1572  C   GLN B 116       7.868  -4.103  10.232  1.00 15.45      D000 C  
ATOM   1573  O   GLN B 116       7.998  -4.820   9.253  1.00 13.61      D000 O  
ATOM   1574  CB  GLN B 116       6.409  -5.173  12.024  1.00 19.23      D000 C  
ATOM   1575  CG  GLN B 116       6.383  -6.121  13.250  1.00 22.46      D000 C  
ATOM   1576  CD  GLN B 116       4.984  -6.592  13.554  1.00 32.49      D000 C  
ATOM   1577  NE2 GLN B 116       4.452  -7.523  12.790  1.00 39.08      D000 N  
ATOM   1578  OE1 GLN B 116       4.335  -6.102  14.455  1.00 33.37      D000 O  
ATOM   1579  H   GLN B 116       7.571  -3.379  13.403  1.00 15.08           H  
ATOM   1580  HA  GLN B 116       8.479  -5.529  11.732  1.00 14.91           H  
ATOM   1581  HB3 GLN B 116       6.061  -5.691  11.130  1.00 19.23           H  
ATOM   1582  HB2 GLN B 116       5.764  -4.299  12.113  1.00 19.23           H  
ATOM   1583  HG3 GLN B 116       6.755  -5.520  14.079  1.00 22.46           H  
ATOM   1584  HG2 GLN B 116       7.160  -6.884  13.210  1.00 22.46           H  
ATOM   1585 HE22 GLN B 116       3.462  -7.516  12.591  1.00 39.08           H  
ATOM   1586 HE21 GLN B 116       5.117  -8.045  12.237  1.00 39.08           H  
ATOM   1587  N   ASP B 117       7.656  -2.819  10.126  1.00 13.43      D000 N  
ATOM   1588  CA  ASP B 117       7.522  -2.142   8.822  1.00 16.40      D000 C  
ATOM   1589  C   ASP B 117       8.897  -2.177   8.106  1.00 14.96      D000 C  
ATOM   1590  O   ASP B 117       8.979  -2.163   6.924  1.00 13.82      D000 O  
ATOM   1591  CB  ASP B 117       7.151  -0.612   8.852  1.00 14.79      D000 C  
ATOM   1592  CG  ASP B 117       5.957  -0.136   9.627  1.00 17.56      D000 C  
ATOM   1593  OD1 ASP B 117       5.096  -1.028   9.886  1.00 15.81      D000 O  
ATOM   1594  OD2 ASP B 117       5.763   1.097   9.722  1.00 15.95      D000 O1-
ATOM   1595  H   ASP B 117       7.310  -2.476  11.011  1.00 13.43           H  
ATOM   1596  HA  ASP B 117       6.764  -2.654   8.230  1.00 16.40           H  
ATOM   1597  HB3 ASP B 117       6.964  -0.326   7.817  1.00 14.79           H  
ATOM   1598  HB2 ASP B 117       7.976  -0.015   9.243  1.00 14.79           H  
ATOM   1599  N   GLU B 118       9.984  -2.272   8.837  1.00 14.70      D000 N  
ATOM   1600  CA  GLU B 118      11.367  -2.177   8.289  1.00 16.26      D000 C  
ATOM   1601  C   GLU B 118      11.609  -3.411   7.357  1.00 16.01      D000 C  
ATOM   1602  O   GLU B 118      12.315  -3.306   6.354  1.00 14.94      D000 O  
ATOM   1603  CB  GLU B 118      12.343  -2.075   9.435  1.00 24.44      D000 C  
ATOM   1604  CG  GLU B 118      11.866  -1.102  10.545  1.00 30.96      D000 C  
ATOM   1605  CD  GLU B 118      11.908   0.394  10.207  1.00 37.52      D000 C  
ATOM   1606  OE1 GLU B 118      11.850   0.754   9.014  1.00 44.89      D000 O  
ATOM   1607  OE2 GLU B 118      11.838   1.167  11.203  1.00 25.87      D000 O1-
ATOM   1608  H   GLU B 118       9.909  -2.387   9.838  1.00 14.70           H  
ATOM   1609  HA  GLU B 118      11.541  -1.311   7.649  1.00 16.26           H  
ATOM   1610  HB3 GLU B 118      13.261  -1.581   9.117  1.00 24.44           H  
ATOM   1611  HB2 GLU B 118      12.668  -3.012   9.887  1.00 24.44           H  
ATOM   1612  HG3 GLU B 118      12.488  -1.216  11.433  1.00 30.96           H  
ATOM   1613  HG2 GLU B 118      10.851  -1.297  10.891  1.00 30.96           H  
ATOM   1614  N   GLU B 119      10.890  -4.531   7.614  1.00 13.70      D000 N  
ATOM   1615  CA  GLU B 119      10.823  -5.724   6.734  1.00 15.56      D000 C  
ATOM   1616  C   GLU B 119       9.861  -5.315   5.547  1.00 11.64      D000 C  
ATOM   1617  O   GLU B 119      10.404  -5.037   4.490  1.00 10.58      D000 O  
ATOM   1618  CB  GLU B 119      10.387  -6.975   7.569  1.00 18.50      D000 C  
ATOM   1619  CG  GLU B 119      11.104  -7.291   8.931  1.00 26.28      D000 C  
ATOM   1620  CD  GLU B 119      12.623  -7.333   8.727  1.00 34.25      D000 C  
ATOM   1621  OE1 GLU B 119      13.456  -6.664   9.423  1.00 35.05      D000 O  
ATOM   1622  OE2 GLU B 119      13.049  -8.095   7.830  1.00 38.72      D000 O1-
ATOM   1623  H   GLU B 119      10.240  -4.486   8.387  1.00 13.70           H  
ATOM   1624  HA  GLU B 119      11.843  -5.915   6.403  1.00 15.56           H  
ATOM   1625  HB3 GLU B 119      10.489  -7.834   6.906  1.00 18.50           H  
ATOM   1626  HB2 GLU B 119       9.314  -6.926   7.754  1.00 18.50           H  
ATOM   1627  HG3 GLU B 119      10.751  -8.252   9.306  1.00 26.28           H  
ATOM   1628  HG2 GLU B 119      10.780  -6.547   9.659  1.00 26.28           H  
ATOM   1629  N   HIS B 120       8.550  -5.367   5.826  1.00 12.17      D000 N  
ATOM   1630  CA  HIS B 120       7.570  -4.998   4.892  1.00 11.83      D000 C  
ATOM   1631  C   HIS B 120       7.872  -3.859   3.912  1.00  9.40      D000 C  
ATOM   1632  O   HIS B 120       8.046  -3.997   2.737  1.00  9.48      D000 O  
ATOM   1633  CB  HIS B 120       6.150  -4.805   5.645  1.00 10.87      D000 C  
ATOM   1634  CG  HIS B 120       5.623  -5.976   6.453  1.00 13.19      D000 C  
ATOM   1635  CD2 HIS B 120       5.444  -7.296   6.011  1.00 13.62      D000 C  
ATOM   1636  ND1 HIS B 120       5.066  -5.850   7.697  1.00 18.76      D000 N  
ATOM   1637  CE1 HIS B 120       4.699  -7.107   8.052  1.00 16.66      D000 C  
ATOM   1638  NE2 HIS B 120       5.000  -8.006   7.130  1.00 16.62      D000 N  
ATOM   1639  H   HIS B 120       8.318  -5.443   6.806  1.00 12.17           H  
ATOM   1640  HA  HIS B 120       7.421  -5.909   4.311  1.00 11.83           H  
ATOM   1641  HB3 HIS B 120       5.304  -4.542   5.010  1.00 10.87           H  
ATOM   1642  HB2 HIS B 120       6.166  -3.950   6.321  1.00 10.87           H  
ATOM   1643  HD2 HIS B 120       5.644  -7.718   5.037  1.00 13.62           H  
ATOM   1644  HD1 HIS B 120       5.031  -4.990   8.225  1.00 18.76           H  
ATOM   1645  HE1 HIS B 120       4.288  -7.377   9.013  1.00 16.66           H  
ATOM   1646  N   CYS B 121       7.905  -2.596   4.367  1.00  9.30      D000 N  
ATOM   1647  CA  CYS B 121       7.785  -1.387   3.581  1.00  8.75      D000 C  
ATOM   1648  C   CYS B 121       8.901  -1.050   2.667  1.00 11.23      D000 C  
ATOM   1649  O   CYS B 121       8.709  -0.370   1.688  1.00  8.59      D000 O  
ATOM   1650  CB  CYS B 121       7.542  -0.247   4.571  1.00 14.08      D000 C  
ATOM   1651  SG  CYS B 121       5.902  -0.601   5.434  1.00 16.10      D000 S  
ATOM   1652  H   CYS B 121       7.754  -2.473   5.358  1.00  9.30           H  
ATOM   1653  HA  CYS B 121       6.905  -1.632   2.987  1.00  8.75           H  
ATOM   1654  HB3 CYS B 121       7.367   0.653   3.983  1.00 14.08           H  
ATOM   1655  HB2 CYS B 121       8.414  -0.097   5.209  1.00 14.08           H  
ATOM   1656  HG  CYS B 121       5.677   0.709   5.573  1.00 16.10           H  
ATOM   1657  N   ARG B 122      10.073  -1.419   3.135  1.00  9.91      D000 N  
ATOM   1658  CA  ARG B 122      11.312  -1.349   2.443  1.00 13.00      D000 C  
ATOM   1659  C   ARG B 122      11.414  -2.463   1.314  1.00 12.03      D000 C  
ATOM   1660  O   ARG B 122      12.137  -2.324   0.370  1.00  9.56      D000 O  
ATOM   1661  CB  ARG B 122      12.628  -1.432   3.275  1.00 14.97      D000 C  
ATOM   1662  CG  ARG B 122      12.624  -0.414   4.460  1.00 22.15      D000 C  
ATOM   1663  CD  ARG B 122      14.007  -0.404   4.955  1.00 29.00      D000 C  
ATOM   1664  NE  ARG B 122      14.065   0.341   6.248  1.00 31.99      D000 N  
ATOM   1665  CZ  ARG B 122      15.120   0.597   7.036  1.00 37.96      D000 C  
ATOM   1666  NH1 ARG B 122      16.307   0.123   6.653  1.00 37.23      D000 N  
ATOM   1667  NH2 ARG B 122      14.942   1.353   8.155  1.00 38.85      D000 N1+
ATOM   1668  H   ARG B 122      10.216  -1.853   4.036  1.00  9.91           H  
ATOM   1669  HA  ARG B 122      11.274  -0.325   2.072  1.00 13.00           H  
ATOM   1670  HB3 ARG B 122      13.534  -1.451   2.670  1.00 14.97           H  
ATOM   1671  HB2 ARG B 122      12.659  -2.402   3.772  1.00 14.97           H  
ATOM   1672  HG3 ARG B 122      11.785  -0.532   5.146  1.00 22.15           H  
ATOM   1673  HG2 ARG B 122      12.535   0.589   4.044  1.00 22.15           H  
ATOM   1674  HD3 ARG B 122      14.623   0.192   4.282  1.00 29.00           H  
ATOM   1675  HD2 ARG B 122      14.487  -1.382   5.007  1.00 29.00           H  
ATOM   1676  HE  ARG B 122      13.195   0.696   6.619  1.00 31.99           H  
ATOM   1677 HH12 ARG B 122      17.091   0.457   7.196  1.00 37.23           H  
ATOM   1678 HH11 ARG B 122      16.415  -0.531   5.891  1.00 37.23           H  
ATOM   1679 HH22 ARG B 122      15.666   1.495   8.844  1.00 38.85           H  
ATOM   1680 HH21 ARG B 122      14.004   1.564   8.465  1.00 38.85           H  
ATOM   1681  N   LYS B 123      10.871  -3.641   1.518  1.00  9.79      D000 N  
ATOM   1682  CA  LYS B 123      10.725  -4.601   0.390  1.00 11.76      D000 C  
ATOM   1683  C   LYS B 123       9.690  -4.084  -0.704  1.00 10.03      D000 C  
ATOM   1684  O   LYS B 123       9.770  -4.308  -1.885  1.00  9.08      D000 O  
ATOM   1685  CB  LYS B 123      10.178  -5.944   0.930  1.00 14.19      D000 C  
ATOM   1686  CG  LYS B 123       9.658  -7.027  -0.003  1.00 18.33      D000 C  
ATOM   1687  CD  LYS B 123      10.685  -7.509  -1.045  1.00 23.14      D000 C  
ATOM   1688  CE  LYS B 123      11.771  -8.393  -0.423  1.00 32.30      D000 C  
ATOM   1689  NZ  LYS B 123      12.749  -8.797  -1.497  1.00 21.12      D000 N1+
ATOM   1690  H   LYS B 123      10.468  -3.880   2.412  1.00  9.79           H  
ATOM   1691  HA  LYS B 123      11.704  -4.728  -0.072  1.00 11.76           H  
ATOM   1692  HB3 LYS B 123       9.358  -5.694   1.603  1.00 14.19           H  
ATOM   1693  HB2 LYS B 123      10.845  -6.326   1.702  1.00 14.19           H  
ATOM   1694  HG3 LYS B 123       8.758  -6.749  -0.552  1.00 18.33           H  
ATOM   1695  HG2 LYS B 123       9.341  -7.906   0.558  1.00 18.33           H  
ATOM   1696  HD3 LYS B 123      11.195  -6.645  -1.471  1.00 23.14           H  
ATOM   1697  HD2 LYS B 123      10.103  -7.989  -1.832  1.00 23.14           H  
ATOM   1698  HE3 LYS B 123      11.465  -9.326   0.050  1.00 32.30           H  
ATOM   1699  HE2 LYS B 123      12.324  -7.875   0.361  1.00 32.30           H  
ATOM   1700  HZ1 LYS B 123      12.414  -9.341  -2.279  1.00 21.12           H  
ATOM   1701  HZ2 LYS B 123      13.118  -7.939  -1.880  1.00 21.12           H  
ATOM   1702  HZ3 LYS B 123      13.560  -9.311  -1.182  1.00 21.12           H  
ATOM   1703  N   VAL B 124       8.553  -3.519  -0.211  1.00  7.59      D000 N  
ATOM   1704  CA  VAL B 124       7.564  -2.920  -1.079  1.00  8.72      D000 C  
ATOM   1705  C   VAL B 124       8.108  -1.864  -2.064  1.00  9.49      D000 C  
ATOM   1706  O   VAL B 124       7.631  -1.687  -3.175  1.00  8.53      D000 O  
ATOM   1707  CB  VAL B 124       6.369  -2.342  -0.219  1.00  8.05      D000 C  
ATOM   1708  CG1 VAL B 124       5.627  -1.082  -0.766  1.00  8.66      D000 C  
ATOM   1709  CG2 VAL B 124       5.295  -3.410   0.200  1.00  9.05      D000 C  
ATOM   1710  H   VAL B 124       8.386  -3.534   0.785  1.00  7.59           H  
ATOM   1711  HA  VAL B 124       7.150  -3.765  -1.629  1.00  8.72           H  
ATOM   1712  HB  VAL B 124       6.737  -2.000   0.749  1.00  8.05           H  
ATOM   1713 HG11 VAL B 124       4.996  -0.614  -0.011  1.00  8.66           H  
ATOM   1714 HG12 VAL B 124       6.300  -0.227  -0.843  1.00  8.66           H  
ATOM   1715 HG13 VAL B 124       5.106  -1.216  -1.714  1.00  8.66           H  
ATOM   1716 HG21 VAL B 124       5.787  -4.244   0.699  1.00  9.05           H  
ATOM   1717 HG22 VAL B 124       4.473  -3.142   0.865  1.00  9.05           H  
ATOM   1718 HG23 VAL B 124       4.767  -3.837  -0.652  1.00  9.05           H  
ATOM   1719  N   ASN B 125       9.064  -1.144  -1.470  1.00  9.23      D000 N  
ATOM   1720  CA  ASN B 125       9.790  -0.016  -2.163  1.00 10.72      D000 C  
ATOM   1721  C   ASN B 125      10.682  -0.573  -3.301  1.00  8.85      D000 C  
ATOM   1722  O   ASN B 125      10.785   0.154  -4.318  1.00 12.34      D000 O  
ATOM   1723  CB  ASN B 125      10.550   0.778  -1.154  1.00  9.96      D000 C  
ATOM   1724  CG  ASN B 125       9.859   2.044  -0.628  1.00 11.44      D000 C  
ATOM   1725  ND2 ASN B 125       9.318   2.055   0.587  1.00  7.45      D000 N  
ATOM   1726  OD1 ASN B 125       9.830   2.999  -1.334  1.00 14.08      D000 O  
ATOM   1727  H   ASN B 125       9.402  -1.303  -0.531  1.00  9.23           H  
ATOM   1728  HA  ASN B 125       9.019   0.605  -2.619  1.00 10.72           H  
ATOM   1729  HB3 ASN B 125      11.407   1.245  -1.640  1.00  9.96           H  
ATOM   1730  HB2 ASN B 125      10.996   0.208  -0.339  1.00  9.96           H  
ATOM   1731 HD22 ASN B 125       8.868   2.907   0.890  1.00  7.45           H  
ATOM   1732 HD21 ASN B 125       9.181   1.199   1.106  1.00  7.45           H  
ATOM   1733  N   GLU B 126      11.138  -1.832  -3.359  1.00  8.44      D000 N  
ATOM   1734  CA  GLU B 126      11.674  -2.505  -4.564  1.00  8.40      D000 C  
ATOM   1735  C   GLU B 126      10.790  -2.448  -5.781  1.00 10.18      D000 C  
ATOM   1736  O   GLU B 126      11.290  -2.607  -6.848  1.00 11.29      D000 O  
ATOM   1737  CB  GLU B 126      12.165  -3.936  -4.169  1.00  9.58      D000 C  
ATOM   1738  CG  GLU B 126      13.210  -3.911  -2.962  1.00 16.15      D000 C  
ATOM   1739  CD  GLU B 126      13.848  -5.201  -2.463  1.00 23.38      D000 C  
ATOM   1740  OE1 GLU B 126      13.551  -6.343  -2.946  1.00 25.90      D000 O  
ATOM   1741  OE2 GLU B 126      14.688  -5.035  -1.568  1.00 27.68      D000 O1-
ATOM   1742  H   GLU B 126      11.085  -2.404  -2.528  1.00  8.44           H  
ATOM   1743  HA  GLU B 126      12.576  -2.005  -4.918  1.00  8.40           H  
ATOM   1744  HB3 GLU B 126      12.697  -4.479  -4.951  1.00  9.58           H  
ATOM   1745  HB2 GLU B 126      11.289  -4.513  -3.873  1.00  9.58           H  
ATOM   1746  HG3 GLU B 126      12.756  -3.400  -2.112  1.00 16.15           H  
ATOM   1747  HG2 GLU B 126      14.029  -3.238  -3.215  1.00 16.15           H  
ATOM   1748  N   TYR B 127       9.436  -2.345  -5.597  1.00  8.73      D000 N  
ATOM   1749  CA  TYR B 127       8.462  -2.481  -6.695  1.00 10.64      D000 C  
ATOM   1750  C   TYR B 127       7.919  -1.182  -7.268  1.00 13.64      D000 C  
ATOM   1751  O   TYR B 127       7.550  -0.967  -8.413  1.00 13.33      D000 O  
ATOM   1752  CB  TYR B 127       7.352  -3.416  -6.120  1.00 10.38      D000 C  
ATOM   1753  CG  TYR B 127       7.810  -4.827  -5.860  1.00 12.71      D000 C  
ATOM   1754  CD1 TYR B 127       7.786  -5.465  -4.607  1.00 15.75      D000 C  
ATOM   1755  CD2 TYR B 127       8.269  -5.519  -6.997  1.00 14.82      D000 C  
ATOM   1756  CE1 TYR B 127       8.214  -6.760  -4.447  1.00 17.53      D000 C  
ATOM   1757  CE2 TYR B 127       8.745  -6.851  -6.857  1.00 20.56      D000 C  
ATOM   1758  CZ  TYR B 127       8.692  -7.419  -5.596  1.00 24.34      D000 C  
ATOM   1759  OH  TYR B 127       9.131  -8.708  -5.437  1.00 27.53      D000 O  
ATOM   1760  H   TYR B 127       9.072  -2.539  -4.676  1.00  8.73           H  
ATOM   1761  HA  TYR B 127       8.965  -2.966  -7.532  1.00 10.64           H  
ATOM   1762  HB3 TYR B 127       6.587  -3.362  -6.895  1.00 10.38           H  
ATOM   1763  HB2 TYR B 127       6.963  -2.948  -5.216  1.00 10.38           H  
ATOM   1764  HD1 TYR B 127       7.360  -4.946  -3.761  1.00 15.75           H  
ATOM   1765  HD2 TYR B 127       8.237  -4.989  -7.937  1.00 14.82           H  
ATOM   1766  HE1 TYR B 127       8.188  -7.231  -3.475  1.00 17.53           H  
ATOM   1767  HE2 TYR B 127       8.988  -7.479  -7.701  1.00 20.56           H  
ATOM   1768  HH  TYR B 127       9.325  -9.142  -6.271  1.00 27.53           H  
ATOM   1769  N   LEU B 128       8.010  -0.152  -6.479  1.00 10.23      D000 N  
ATOM   1770  CA  LEU B 128       7.626   1.223  -6.694  1.00  9.24      D000 C  
ATOM   1771  C   LEU B 128       8.758   1.969  -7.328  1.00 12.69      D000 C  
ATOM   1772  O   LEU B 128       8.506   3.088  -7.836  1.00 13.19      D000 O  
ATOM   1773  CB  LEU B 128       7.099   1.860  -5.346  1.00  9.26      D000 C  
ATOM   1774  CG  LEU B 128       5.623   1.444  -5.007  1.00 11.09      D000 C  
ATOM   1775  CD1 LEU B 128       5.303   1.269  -3.490  1.00 14.49      D000 C  
ATOM   1776  CD2 LEU B 128       4.569   2.395  -5.655  1.00 14.96      D000 C  
ATOM   1777  H   LEU B 128       8.109  -0.417  -5.509  1.00 10.23           H  
ATOM   1778  HA  LEU B 128       6.785   1.353  -7.376  1.00  9.24           H  
ATOM   1779  HB3 LEU B 128       7.233   2.937  -5.245  1.00  9.26           H  
ATOM   1780  HB2 LEU B 128       7.733   1.410  -4.582  1.00  9.26           H  
ATOM   1781  HG  LEU B 128       5.547   0.430  -5.399  1.00 11.09           H  
ATOM   1782 HD11 LEU B 128       4.481   1.863  -3.090  1.00 14.49           H  
ATOM   1783 HD12 LEU B 128       4.940   0.245  -3.399  1.00 14.49           H  
ATOM   1784 HD13 LEU B 128       6.195   1.248  -2.865  1.00 14.49           H  
ATOM   1785 HD21 LEU B 128       4.373   3.246  -5.004  1.00 14.96           H  
ATOM   1786 HD22 LEU B 128       4.922   2.705  -6.638  1.00 14.96           H  
ATOM   1787 HD23 LEU B 128       3.568   1.996  -5.822  1.00 14.96           H  
ATOM   1788  N   ASN B 129       9.944   1.342  -7.423  1.00 10.18      D000 N  
ATOM   1789  CA  ASN B 129      11.151   1.988  -7.940  1.00 12.07      D000 C  
ATOM   1790  C   ASN B 129      11.730   1.045  -9.023  1.00 18.62      D000 C  
ATOM   1791  O   ASN B 129      11.690  -0.204  -8.908  1.00 15.54      D000 O  
ATOM   1792  CB  ASN B 129      12.059   2.032  -6.735  1.00 10.71      D000 C  
ATOM   1793  CG  ASN B 129      11.736   3.215  -5.745  1.00 14.18      D000 C  
ATOM   1794  ND2 ASN B 129      11.786   3.012  -4.443  1.00 10.41      D000 N  
ATOM   1795  OD1 ASN B 129      11.387   4.325  -6.161  1.00 14.86      D000 O  
ATOM   1796  H   ASN B 129      10.040   0.345  -7.291  1.00 10.18           H  
ATOM   1797  HA  ASN B 129      10.910   2.974  -8.338  1.00 12.07           H  
ATOM   1798  HB3 ASN B 129      13.057   2.330  -7.053  1.00 10.71           H  
ATOM   1799  HB2 ASN B 129      12.335   1.079  -6.283  1.00 10.71           H  
ATOM   1800 HD22 ASN B 129      11.783   3.737  -3.739  1.00 10.41           H  
ATOM   1801 HD21 ASN B 129      11.796   2.052  -4.128  1.00 10.41           H  
ATOM   1802  N   ASN B 130      12.317   1.672 -10.055  1.00 13.63      D000 N  
ATOM   1803  CA  ASN B 130      13.283   0.995 -10.835  1.00 18.98      D000 C  
ATOM   1804  C   ASN B 130      14.588   0.820 -10.080  1.00 17.91      D000 C  
ATOM   1805  O   ASN B 130      14.890   1.686  -9.224  1.00 17.49      D000 O  
ATOM   1806  CB  ASN B 130      13.523   1.803 -12.096  1.00 18.02      D000 C  
ATOM   1807  CG  ASN B 130      12.481   1.490 -13.036  1.00 30.96      D000 C  
ATOM   1808  ND2 ASN B 130      11.720   2.518 -13.411  1.00 32.07      D000 N  
ATOM   1809  OD1 ASN B 130      12.406   0.351 -13.513  1.00 34.23      D000 O  
ATOM   1810  H   ASN B 130      12.315   2.676 -10.160  1.00 13.63           H  
ATOM   1811  HA  ASN B 130      12.826   0.056 -11.148  1.00 18.98           H  
ATOM   1812  HB3 ASN B 130      14.422   1.414 -12.573  1.00 18.02           H  
ATOM   1813  HB2 ASN B 130      13.570   2.883 -11.962  1.00 18.02           H  
ATOM   1814 HD22 ASN B 130      10.973   2.332 -14.066  1.00 32.07           H  
ATOM   1815 HD21 ASN B 130      11.696   3.403 -12.926  1.00 32.07           H  
ATOM   1816  N   PRO B 131      15.299  -0.323 -10.187  1.00 15.33      D000 N  
ATOM   1817  CA  PRO B 131      16.467  -0.672  -9.384  1.00 16.44      D000 C  
ATOM   1818  C   PRO B 131      17.570   0.446  -9.332  1.00 20.17      D000 C  
ATOM   1819  O   PRO B 131      17.785   1.059 -10.422  1.00 20.62      D000 O  
ATOM   1820  CB  PRO B 131      16.932  -1.999  -9.881  1.00 18.69      D000 C  
ATOM   1821  CG  PRO B 131      15.712  -2.567 -10.504  1.00 19.61      D000 C  
ATOM   1822  CD  PRO B 131      14.990  -1.394 -11.141  1.00 18.12      D000 C  
ATOM   1823  HA  PRO B 131      16.099  -0.798  -8.365  1.00 16.44           H  
ATOM   1824  HB3 PRO B 131      17.370  -2.580  -9.070  1.00 18.69           H  
ATOM   1825  HB2 PRO B 131      17.779  -2.025 -10.567  1.00 18.69           H  
ATOM   1826  HG3 PRO B 131      15.093  -2.927  -9.682  1.00 19.61           H  
ATOM   1827  HG2 PRO B 131      15.945  -3.369 -11.205  1.00 19.61           H  
ATOM   1828  HD2 PRO B 131      15.470  -1.069 -12.064  1.00 18.12           H  
ATOM   1829  HD3 PRO B 131      13.934  -1.665 -11.154  1.00 18.12           H  
ATOM   1830  N   PRO B 132      18.312   0.560  -8.247  1.00 24.56      D000 N  
ATOM   1831  CA  PRO B 132      19.366   1.622  -8.160  1.00 26.91      D000 C  
ATOM   1832  C   PRO B 132      20.645   1.187  -8.789  1.00 27.86      D000 C  
ATOM   1833  O   PRO B 132      21.512   0.627  -8.094  1.00 28.62      D000 O  
ATOM   1834  CB  PRO B 132      19.427   1.905  -6.560  1.00 24.45      D000 C  
ATOM   1835  CG  PRO B 132      19.129   0.563  -6.041  1.00 24.09      D000 C  
ATOM   1836  CD  PRO B 132      17.983   0.059  -6.913  1.00 22.11      D000 C  
ATOM   1837  HA  PRO B 132      19.014   2.492  -8.714  1.00 26.91           H  
ATOM   1838  HB3 PRO B 132      18.667   2.626  -6.260  1.00 24.45           H  
ATOM   1839  HB2 PRO B 132      20.382   2.335  -6.260  1.00 24.45           H  
ATOM   1840  HG3 PRO B 132      18.809   0.516  -5.000  1.00 24.09           H  
ATOM   1841  HG2 PRO B 132      19.996  -0.093  -6.122  1.00 24.09           H  
ATOM   1842  HD2 PRO B 132      17.979  -1.031  -6.944  1.00 22.11           H  
ATOM   1843  HD3 PRO B 132      16.990   0.423  -6.650  1.00 22.11           H  
ATOM   1844  N   NMA B 132A     20.728   1.301 -10.089  1.00  0.00           N  
ATOM   1845  CA  NMA B 132A     21.695   0.789 -10.982  1.00  0.00           C  
ATOM   1846  H   NMA B 132A     19.945   1.736 -10.556  1.00  0.00           H  
ATOM   1847 1HA  NMA B 132A     21.304   0.379 -11.913  1.00  0.00           H  
ATOM   1848 2HA  NMA B 132A     22.443   1.558 -11.175  1.00  0.00           H  
ATOM   1849 3HA  NMA B 132A     22.231  -0.052 -10.541  1.00  0.00           H  
TER    1850      NMA B 132A
ATOM   1851  N   GLY D   0      11.927   9.325  -8.226  1.00 27.36           N1+
ATOM   1852  CA  GLY D   0      10.724  10.151  -8.731  1.00 23.71           C  
ATOM   1853  C   GLY D   0      10.323   9.720 -10.146  1.00 26.31           C  
ATOM   1854  O   GLY D   0      11.087   8.993 -10.748  1.00 20.36           O  
ATOM   1855  H1  GLY D   0      12.637   9.303  -8.945  1.00 27.36           H  
ATOM   1856  H2  GLY D   0      12.216   9.492  -7.273  1.00 27.36           H  
ATOM   1857  H3  GLY D   0      11.689   8.343  -8.208  1.00 27.36           H  
ATOM   1858  HA3 GLY D   0      11.210  11.126  -8.678  1.00 23.71           H  
ATOM   1859  HA2 GLY D   0       9.888  10.025  -8.042  1.00 23.71           H  
ATOM   1860  N   PRO D   1       9.220  10.273 -10.802  1.00 21.71           N  
ATOM   1861  CA  PRO D   1       8.757   9.932 -12.172  1.00 21.10           C  
ATOM   1862  C   PRO D   1       9.574  10.334 -13.386  1.00 25.15           C  
ATOM   1863  O   PRO D   1       9.141  10.187 -14.502  1.00 21.46           O  
ATOM   1864  CB  PRO D   1       7.391  10.636 -12.231  1.00 20.91           C  
ATOM   1865  CG  PRO D   1       7.462  11.836 -11.314  1.00 23.42           C  
ATOM   1866  CD  PRO D   1       8.326  11.280 -10.209  1.00 24.71           C  
ATOM   1867  HA  PRO D   1       8.650   8.847 -12.158  1.00 21.10           H  
ATOM   1868  HB3 PRO D   1       6.645   9.983 -11.778  1.00 20.91           H  
ATOM   1869  HB2 PRO D   1       7.040  10.881 -13.234  1.00 20.91           H  
ATOM   1870  HG3 PRO D   1       6.476  12.151 -10.975  1.00 23.42           H  
ATOM   1871  HG2 PRO D   1       7.841  12.645 -11.939  1.00 23.42           H  
ATOM   1872  HD2 PRO D   1       8.718  12.011  -9.502  1.00 24.71           H  
ATOM   1873  HD3 PRO D   1       7.638  10.713  -9.583  1.00 24.71           H  
ATOM   1874  N   GLY D   2      10.837  10.717 -13.178  1.00 17.87           N  
ATOM   1875  CA  GLY D   2      11.783  10.999 -14.249  1.00 18.56           C  
ATOM   1876  C   GLY D   2      13.205  11.074 -13.698  1.00 15.91           C  
ATOM   1877  O   GLY D   2      13.549  10.384 -12.694  1.00 18.52           O  
ATOM   1878  H   GLY D   2      11.172  10.622 -12.230  1.00 17.87           H  
ATOM   1879  HA3 GLY D   2      11.596  11.900 -14.834  1.00 18.56           H  
ATOM   1880  HA2 GLY D   2      11.750  10.229 -15.020  1.00 18.56           H  
ATOM   1881  N   SER D   3      14.077  11.893 -14.301  1.00 14.08           N  
ATOM   1882  CA  SER D   3      15.315  12.324 -13.668  1.00 13.10           C  
ATOM   1883  C   SER D   3      15.185  13.525 -12.711  1.00 15.43           C  
ATOM   1884  O   SER D   3      15.589  13.436 -11.515  1.00 16.50           O  
ATOM   1885  CB  SER D   3      16.409  12.761 -14.797  1.00 13.56           C  
ATOM   1886  OG  SER D   3      16.153  13.954 -15.581  1.00 13.12           O  
ATOM   1887  H   SER D   3      13.660  12.540 -14.954  1.00 14.08           H  
ATOM   1888  HA  SER D   3      15.772  11.445 -13.216  1.00 13.10           H  
ATOM   1889  HB3 SER D   3      16.632  11.880 -15.399  1.00 13.56           H  
ATOM   1890  HB2 SER D   3      17.399  12.911 -14.366  1.00 13.56           H  
ATOM   1891  HG  SER D   3      16.753  13.916 -16.329  1.00 13.12           H  
ATOM   1892  N   MET D   4      14.560  14.625 -13.162  1.00 11.61           N  
ATOM   1893  CA  MET D   4      14.234  15.800 -12.319  1.00 12.15           C  
ATOM   1894  C   MET D   4      13.288  16.641 -13.170  1.00 20.71           C  
ATOM   1895  O   MET D   4      13.297  16.655 -14.367  1.00 16.87           O  
ATOM   1896  CB  MET D   4      15.481  16.625 -11.868  1.00 13.95           C  
ATOM   1897  CG  MET D   4      15.109  17.784 -10.870  1.00 13.07           C  
ATOM   1898  SD  MET D   4      14.282  17.396  -9.334  1.00 16.04           S  
ATOM   1899  CE  MET D   4      15.617  16.520  -8.558  1.00 11.66           C  
ATOM   1900  H   MET D   4      14.403  14.702 -14.157  1.00 11.61           H  
ATOM   1901  HA  MET D   4      13.735  15.385 -11.443  1.00 12.15           H  
ATOM   1902  HB3 MET D   4      15.920  17.132 -12.727  1.00 13.95           H  
ATOM   1903  HB2 MET D   4      16.279  15.954 -11.549  1.00 13.95           H  
ATOM   1904  HG3 MET D   4      14.348  18.319 -11.439  1.00 13.07           H  
ATOM   1905  HG2 MET D   4      15.990  18.407 -10.717  1.00 13.07           H  
ATOM   1906  HE1 MET D   4      15.508  16.320  -7.492  1.00 11.66           H  
ATOM   1907  HE2 MET D   4      15.694  15.584  -9.111  1.00 11.66           H  
ATOM   1908  HE3 MET D   4      16.593  16.994  -8.661  1.00 11.66           H  
ATOM   1909  N   THR D   5      12.442  17.403 -12.430  1.00 20.66           N  
ATOM   1910  CA  THR D   5      11.497  18.406 -12.957  1.00 22.48           C  
ATOM   1911  C   THR D   5      12.181  19.605 -13.552  1.00 25.15           C  
ATOM   1912  O   THR D   5      13.250  19.915 -13.053  1.00 23.60           O  
ATOM   1913  CB  THR D   5      10.553  18.896 -11.838  1.00 22.26           C  
ATOM   1914  CG2 THR D   5       9.606  17.720 -11.608  1.00 23.60           C  
ATOM   1915  OG1 THR D   5      11.195  19.196 -10.614  1.00 22.97           O  
ATOM   1916  H   THR D   5      12.375  17.303 -11.427  1.00 20.66           H  
ATOM   1917  HA  THR D   5      10.932  17.931 -13.758  1.00 22.48           H  
ATOM   1918  HB  THR D   5       9.823  19.656 -12.117  1.00 22.26           H  
ATOM   1919 HG21 THR D   5      10.167  16.796 -11.470  1.00 23.60           H  
ATOM   1920 HG22 THR D   5       9.042  17.906 -10.694  1.00 23.60           H  
ATOM   1921 HG23 THR D   5       8.951  17.524 -12.457  1.00 23.60           H  
ATOM   1922  HG1 THR D   5      11.175  20.147 -10.483  1.00 22.97           H  
ATOM   1923  N   THR D   6      11.508  20.361 -14.397  1.00 28.78           N  
ATOM   1924  CA  THR D   6      11.841  21.648 -15.023  1.00 27.67           C  
ATOM   1925  C   THR D   6      10.905  22.648 -14.382  1.00 33.66           C  
ATOM   1926  O   THR D   6      10.500  23.509 -15.141  1.00 37.95           O  
ATOM   1927  CB  THR D   6      11.901  21.491 -16.554  1.00 32.02           C  
ATOM   1928  CG2 THR D   6      12.656  20.256 -17.128  1.00 39.68           C  
ATOM   1929  OG1 THR D   6      10.549  21.255 -17.037  1.00 38.87           O  
ATOM   1930  H   THR D   6      10.609  20.019 -14.703  1.00 28.78           H  
ATOM   1931  HA  THR D   6      12.846  21.856 -14.653  1.00 27.67           H  
ATOM   1932  HXT THR D   6      10.524  22.615 -13.362  1.00 33.66           H  
ATOM   1933  HB  THR D   6      12.385  22.308 -17.090  1.00 32.02           H  
ATOM   1934 HG21 THR D   6      12.115  19.315 -17.040  1.00 39.68           H  
ATOM   1935 HG22 THR D   6      12.636  20.323 -18.216  1.00 39.68           H  
ATOM   1936 HG23 THR D   6      13.713  20.289 -16.863  1.00 39.68           H  
ATOM   1937  HG1 THR D   6      10.182  22.140 -17.101  1.00 38.87           H  
TER    1938      THR D   6
HETATM 1939 CL   CL      1      -2.575  28.498 -35.260  1.00  0.00          Cl1-
HETATM 1940  O   SPC     1     -23.326  24.338   4.143  1.00  0.00           O  
HETATM 1941  H1  SPC     1     -23.584  23.440   4.499  1.00  0.00           H  
HETATM 1942  H2  SPC     1     -24.006  25.015   4.424  1.00  0.00           H  
HETATM 1943 CL   CL      2     -15.703  23.220  -9.709  1.00  0.00          Cl1-
HETATM 1944  O   SPC     2      -0.722  18.875 -17.441  1.00  0.00           O  
HETATM 1945  H1  SPC     2      -1.215  18.351 -18.136  1.00  0.00           H  
HETATM 1946  H2  SPC     2      -0.627  18.323 -16.613  1.00  0.00           H  
HETATM 1947 CL   CL      3      -3.029   1.526 -22.869  1.00  0.00          Cl1-
HETATM 1948  O   SPC     3       7.160   4.226  28.015  1.00  0.00           O  
HETATM 1949  H1  SPC     3       7.830   4.968  27.979  1.00  0.00           H  
HETATM 1950  H2  SPC     3       7.297   3.693  28.850  1.00  0.00           H  
HETATM 1951 NA   NA      4      -4.973  22.050 -37.394  1.00  0.00          Na1+
HETATM 1952  O   SPC     4      -6.437  23.400 -36.157  1.00  0.00           O  
HETATM 1953  H1  SPC     4      -6.587  24.386 -36.236  1.00  0.00           H  
HETATM 1954  H2  SPC     4      -7.230  22.976 -35.718  1.00  0.00           H  
HETATM 1955 NA   NA      5      -8.872  14.193 -21.802  1.00  0.00          Na1+
HETATM 1956  O   SPC     5      19.684 -14.526  12.893  1.00  0.00           O  
HETATM 1957  H1  SPC     5      18.829 -14.975  13.153  1.00  0.00           H  
HETATM 1958  H2  SPC     5      19.603 -13.541  13.045  1.00  0.00           H  
HETATM 1959 NA   NA      6       9.368  13.325 -18.451  1.00  0.00          Na1+
HETATM 1960  O   SPC     6     -26.239 -15.231  14.089  1.00  0.00           O  
HETATM 1961  H1  SPC     6     -27.022 -14.871  13.582  1.00  0.00           H  
HETATM 1962  H2  SPC     6     -25.393 -14.980  13.619  1.00  0.00           H  
HETATM 1963 NA   NA      7      32.961  20.352 -12.290  1.00  0.00          Na1+
HETATM 1964  O   SPC     7       8.066   3.928  11.921  1.00  0.00           O  
HETATM 1965  H1  SPC     7       8.506   3.036  11.823  1.00  0.00           H  
HETATM 1966  H2  SPC     7       8.721   4.584  12.296  1.00  0.00           H  
HETATM 1967 NA   NA      8     -20.139  11.794  -2.736  1.00  0.00          Na1+
HETATM 1968  O   SPC     8      -0.105  29.669 -15.355  1.00  0.00           O  
HETATM 1969  H1  SPC     8      -0.097  29.013 -14.601  1.00  0.00           H  
HETATM 1970  H2  SPC     8       0.389  29.285 -16.136  1.00  0.00           H  
HETATM 1971 NA   NA      9       2.377  15.601 -10.131  1.00  0.00          Na1+
HETATM 1972  O   SPC     9      -9.101  34.136 -15.664  1.00  0.00           O  
HETATM 1973  H1  SPC     9      -8.874  34.880 -16.294  1.00  0.00           H  
HETATM 1974  H2  SPC     9      -9.865  34.415 -15.081  1.00  0.00           H  
HETATM 1975 NA   NA     10      12.526 -44.760   6.566  1.00  0.00          Na1+
HETATM 1976  O   SPC    10       4.907  18.375 -22.568  1.00  0.00           O  
HETATM 1977  H1  SPC    10       4.273  17.629 -22.771  1.00  0.00           H  
HETATM 1978  H2  SPC    10       4.492  18.992 -21.899  1.00  0.00           H  
HETATM 1979 NA   NA     11      19.648  -9.943  12.972  1.00  0.00          Na1+
HETATM 1980  O   SPC    11      14.592  -3.145  21.462  1.00  0.00           O  
HETATM 1981  H1  SPC    11      13.742  -3.671  21.436  1.00  0.00           H  
HETATM 1982  H2  SPC    11      14.381  -2.178  21.603  1.00  0.00           H  
HETATM 1983 NA   NA     12      21.141  26.739 -11.050  1.00  0.00          Na1+
HETATM 1984  O   SPC    12      -5.855  36.642 -23.217  1.00  0.00           O  
HETATM 1985  H1  SPC    12      -5.418  37.085 -23.999  1.00  0.00           H  
HETATM 1986  H2  SPC    12      -6.638  36.106 -23.531  1.00  0.00           H  
HETATM 1987 NA   NA     13       9.141  34.814 -23.538  1.00  0.00          Na1+
HETATM 1988  O   SPC    13      26.822  14.091   1.855  1.00  0.00           O  
HETATM 1989  H1  SPC    13      26.600  13.936   0.892  1.00  0.00           H  
HETATM 1990  H2  SPC    13      26.203  13.556   2.430  1.00  0.00           H  
HETATM 1991 NA   NA     14       0.908  39.663 -23.528  1.00  0.00          Na1+
HETATM 1992  O   SPC    14     -17.405 -25.371  22.854  1.00  0.00           O  
HETATM 1993  H1  SPC    14     -17.746 -24.442  22.713  1.00  0.00           H  
HETATM 1994  H2  SPC    14     -16.936 -25.683  22.028  1.00  0.00           H  
HETATM 1995 NA   NA     15      16.384  -2.084  12.269  1.00  0.00          Na1+
HETATM 1996  O   SPC    15      -5.928 -17.340   1.195  1.00  0.00           O  
HETATM 1997  H1  SPC    15      -5.038 -16.984   0.909  1.00  0.00           H  
HETATM 1998  H2  SPC    15      -5.904 -17.552   2.172  1.00  0.00           H  
HETATM 1999 NA   NA     16       2.959 -33.055  13.306  1.00  0.00          Na1+
HETATM 2000  O   SPC    16     -17.426  10.844  -7.351  1.00  0.00           O  
HETATM 2001  H1  SPC    16     -16.964  10.614  -8.207  1.00  0.00           H  
HETATM 2002  H2  SPC    16     -18.298  11.290  -7.552  1.00  0.00           H  
HETATM 2003 NA   NA     17      -3.391  16.096 -22.587  1.00  0.00          Na1+
HETATM 2004  O   SPC    17      -3.926 -21.084 -13.693  1.00  0.00           O  
HETATM 2005  H1  SPC    17      -3.091 -21.436 -14.116  1.00  0.00           H  
HETATM 2006  H2  SPC    17      -3.978 -21.400 -12.746  1.00  0.00           H  
HETATM 2007 NA   NA     18       9.849  37.611 -29.782  1.00  0.00          Na1+
HETATM 2008  O   SPC    18      22.533  12.949  -6.677  1.00  0.00           O  
HETATM 2009  H1  SPC    18      23.151  12.762  -5.913  1.00  0.00           H  
HETATM 2010  H2  SPC    18      21.911  13.691  -6.428  1.00  0.00           H  
HETATM 2011 NA   NA     19       0.233 -46.762  19.087  1.00  0.00          Na1+
HETATM 2012  O   SPC    19      17.578 -25.759  12.099  1.00  0.00           O  
HETATM 2013  H1  SPC    19      17.716 -26.700  12.408  1.00  0.00           H  
HETATM 2014  H2  SPC    19      16.738 -25.705  11.560  1.00  0.00           H  
HETATM 2015 CL   CL     20      -4.359  13.469 -22.062  1.00  0.00          Cl1-
HETATM 2016  O   SPC    20     -28.112  -1.595   0.157  1.00  0.00           O  
HETATM 2017  H1  SPC    20     -28.087  -0.596   0.198  1.00  0.00           H  
HETATM 2018  H2  SPC    20     -27.409  -1.971   0.760  1.00  0.00           H  
HETATM 2019 CL   CL     21      -7.484 -35.423  37.880  1.00  0.00          Cl1-
HETATM 2020  O   SPC    21      25.468  -5.434  -0.146  1.00  0.00           O  
HETATM 2021  H1  SPC    21      24.567  -5.827   0.036  1.00  0.00           H  
HETATM 2022  H2  SPC    21      25.572  -5.278  -1.128  1.00  0.00           H  
HETATM 2023 CL   CL     22       4.652  14.615   3.280  1.00  0.00          Cl1-
HETATM 2024  O   SPC    22     -12.776   2.957  -9.279  1.00  0.00           O  
HETATM 2025  H1  SPC    22     -13.490   3.123  -9.959  1.00  0.00           H  
HETATM 2026  H2  SPC    22     -12.235   2.161  -9.551  1.00  0.00           H  
HETATM 2027 CL   CL     23      -6.803  10.961  -4.451  1.00  0.00          Cl1-
HETATM 2028  O   SPC    23     -17.288   1.291 -28.114  1.00  0.00           O  
HETATM 2029  H1  SPC    23     -16.628   1.378 -27.368  1.00  0.00           H  
HETATM 2030  H2  SPC    23     -17.098   0.458 -28.633  1.00  0.00           H  
HETATM 2031 CL   CL     24      -2.339  16.511 -11.867  1.00  0.00          Cl1-
HETATM 2032  O   SPC    24     -22.217  10.588   1.775  1.00  0.00           O  
HETATM 2033  H1  SPC    24     -22.159  11.520   2.131  1.00  0.00           H  
HETATM 2034  H2  SPC    24     -22.956  10.099   2.238  1.00  0.00           H  
HETATM 2035 CL   CL     25      -0.258  24.381 -25.572  1.00  0.00          Cl1-
HETATM 2036  O   SPC    25     -24.675  21.595   4.797  1.00  0.00           O  
HETATM 2037  H1  SPC    25     -25.482  21.719   4.219  1.00  0.00           H  
HETATM 2038  H2  SPC    25     -24.942  21.145   5.649  1.00  0.00           H  
HETATM 2039 CL   CL     26      19.960  10.354  10.449  1.00  0.00          Cl1-
HETATM 2040  O   SPC    26      -1.915  31.275 -18.501  1.00  0.00           O  
HETATM 2041  H1  SPC    26      -0.950  31.404 -18.731  1.00  0.00           H  
HETATM 2042  H2  SPC    26      -2.049  30.356 -18.131  1.00  0.00           H  
HETATM 2043 CL   CL     27     -20.506  -6.163  17.187  1.00  0.00          Cl1-
HETATM 2044  O   SPC    27      13.287 -29.445   9.662  1.00  0.00           O  
HETATM 2045  H1  SPC    27      12.905 -28.528   9.549  1.00  0.00           H  
HETATM 2046  H2  SPC    27      12.842 -29.899  10.434  1.00  0.00           H  
HETATM 2047 CL   CL     28      27.773  21.200 -12.925  1.00  0.00          Cl1-
HETATM 2048  O   SPC    28      -3.070  30.047  -9.303  1.00  0.00           O  
HETATM 2049  H1  SPC    28      -3.624  30.640  -9.887  1.00  0.00           H  
HETATM 2050  H2  SPC    28      -2.127  30.379  -9.289  1.00  0.00           H  
HETATM 2051 CL   CL     29      12.989  28.126 -22.487  1.00  0.00          Cl1-
HETATM 2052  O   SPC    29      -4.027 -56.279  43.751  1.00  0.00           O  
HETATM 2053  H1  SPC    29      -3.596 -56.949  44.354  1.00  0.00           H  
HETATM 2054  H2  SPC    29      -4.908 -56.003  44.134  1.00  0.00           H  
HETATM 2055 CL   CL     30     -28.411 -15.983   2.759  1.00  0.00          Cl1-
HETATM 2056  O   SPC    30       9.503 -10.828  42.756  1.00  0.00           O  
HETATM 2057  H1  SPC    30      10.242 -11.501  42.794  1.00  0.00           H  
HETATM 2058  H2  SPC    30       9.498 -10.389  41.858  1.00  0.00           H  
HETATM 2059 CL   CL     31      -8.425 -44.742  20.557  1.00  0.00          Cl1-
HETATM 2060  O   SPC    31      -8.456  19.486  13.978  1.00  0.00           O  
HETATM 2061  H1  SPC    31      -7.738  20.163  13.819  1.00  0.00           H  
HETATM 2062  H2  SPC    31      -8.520  18.876  13.188  1.00  0.00           H  
HETATM 2063 CL   CL     32     -14.448  23.582  15.037  1.00  0.00          Cl1-
HETATM 2064  O   SPC    32      -7.882   6.325  20.895  1.00  0.00           O  
HETATM 2065  H1  SPC    32      -7.493   6.950  20.218  1.00  0.00           H  
HETATM 2066  H2  SPC    32      -7.925   6.782  21.784  1.00  0.00           H  
HETATM 2067 CL   CL     33      -9.290   0.828  16.941  1.00  0.00          Cl1-
HETATM 2068  O   SPC    33      17.272  -4.937  -2.482  1.00  0.00           O  
HETATM 2069  H1  SPC    33      16.296  -4.772  -2.340  1.00  0.00           H  
HETATM 2070  H2  SPC    33      17.762  -4.799  -1.621  1.00  0.00           H  
HETATM 2071 CL   CL     34       7.342  -1.358 -22.139  1.00  0.00          Cl1-
HETATM 2072  O   SPC    34       1.230 -41.511  26.425  1.00  0.00           O  
HETATM 2073  H1  SPC    34       1.102 -40.534  26.596  1.00  0.00           H  
HETATM 2074  H2  SPC    34       2.204 -41.705  26.315  1.00  0.00           H  
HETATM 2075 CL   CL     35       8.530 -18.197  10.352  1.00  0.00          Cl1-
HETATM 2076  O   SPC    35       1.027 -52.896  27.587  1.00  0.00           O  
HETATM 2077  H1  SPC    35       1.592 -52.693  28.386  1.00  0.00           H  
HETATM 2078  H2  SPC    35       1.270 -53.797  27.226  1.00  0.00           H  
HETATM 2079  O   SPC    36     -31.564 -14.910  11.540  1.00  0.00           O  
HETATM 2080  H1  SPC    36     -31.177 -15.317  12.367  1.00  0.00           H  
HETATM 2081  H2  SPC    36     -30.901 -14.279  11.137  1.00  0.00           H  
HETATM 2082  O   SPC    37     -14.299 -25.989  16.474  1.00  0.00           O  
HETATM 2083  H1  SPC    37     -14.221 -26.263  17.433  1.00  0.00           H  
HETATM 2084  H2  SPC    37     -15.109 -26.415  16.071  1.00  0.00           H  
HETATM 2085  O   SPC    38       8.548  24.547   5.651  1.00  0.00           O  
HETATM 2086  H1  SPC    38       7.570  24.684   5.808  1.00  0.00           H  
HETATM 2087  H2  SPC    38       8.697  24.260   4.704  1.00  0.00           H  
HETATM 2088  O   SPC    39       0.345  16.143  -8.505  1.00  0.00           O  
HETATM 2089  H1  SPC    39      -0.302  16.821  -8.853  1.00  0.00           H  
HETATM 2090  H2  SPC    39       1.011  16.593  -7.910  1.00  0.00           H  
HETATM 2091  O   SPC    40      12.001  36.763 -19.192  1.00  0.00           O  
HETATM 2092  H1  SPC    40      12.840  36.247 -19.019  1.00  0.00           H  
HETATM 2093  H2  SPC    40      11.912  36.934 -20.174  1.00  0.00           H  
HETATM 2094  O   SPC    41      11.140   6.531   0.494  1.00  0.00           O  
HETATM 2095  H1  SPC    41      12.129   6.660   0.426  1.00  0.00           H  
HETATM 2096  H2  SPC    41      10.699   6.907  -0.321  1.00  0.00           H  
HETATM 2097  O   SPC    42      -8.553  -4.263 -21.436  1.00  0.00           O  
HETATM 2098  H1  SPC    42      -7.919  -3.637 -20.981  1.00  0.00           H  
HETATM 2099  H2  SPC    42      -8.595  -4.045 -22.411  1.00  0.00           H  
HETATM 2100  O   SPC    43      17.926 -13.612 -16.498  1.00  0.00           O  
HETATM 2101  H1  SPC    43      17.364 -13.100 -15.848  1.00  0.00           H  
HETATM 2102  H2  SPC    43      18.651 -13.020 -16.850  1.00  0.00           H  
HETATM 2103  O   SPC    44     -27.074 -16.264  -4.746  1.00  0.00           O  
HETATM 2104  H1  SPC    44     -26.113 -16.024  -4.882  1.00  0.00           H  
HETATM 2105  H2  SPC    44     -27.611 -15.430  -4.621  1.00  0.00           H  
HETATM 2106  O   SPC    45     -11.849 -24.527  15.757  1.00  0.00           O  
HETATM 2107  H1  SPC    45     -11.657 -24.795  14.813  1.00  0.00           H  
HETATM 2108  H2  SPC    45     -12.691 -24.971  16.064  1.00  0.00           H  
HETATM 2109  O   SPC    46       0.402  36.937  -8.300  1.00  0.00           O  
HETATM 2110  H1  SPC    46      -0.303  36.579  -7.687  1.00  0.00           H  
HETATM 2111  H2  SPC    46      -0.026  37.273  -9.139  1.00  0.00           H  
HETATM 2112  O   SPC    47       9.634 -14.280  -0.456  1.00  0.00           O  
HETATM 2113  H1  SPC    47       9.740 -13.412   0.029  1.00  0.00           H  
HETATM 2114  H2  SPC    47      10.536 -14.642  -0.692  1.00  0.00           H  
HETATM 2115  O   SPC    48       2.549  37.515 -20.110  1.00  0.00           O  
HETATM 2116  H1  SPC    48       2.134  36.966 -20.836  1.00  0.00           H  
HETATM 2117  H2  SPC    48       2.303  38.476 -20.237  1.00  0.00           H  
HETATM 2118  O   SPC    49      -5.853   5.801 -32.594  1.00  0.00           O  
HETATM 2119  H1  SPC    49      -6.321   6.008 -31.735  1.00  0.00           H  
HETATM 2120  H2  SPC    49      -5.092   5.176 -32.418  1.00  0.00           H  
HETATM 2121  O   SPC    50      36.306  21.412  -6.784  1.00  0.00           O  
HETATM 2122  H1  SPC    50      36.518  22.386  -6.865  1.00  0.00           H  
HETATM 2123  H2  SPC    50      35.391  21.238  -7.148  1.00  0.00           H  
HETATM 2124  O   SPC    51      -8.314 -13.623  27.580  1.00  0.00           O  
HETATM 2125  H1  SPC    51      -8.326 -14.025  28.495  1.00  0.00           H  
HETATM 2126  H2  SPC    51      -8.291 -14.352  26.896  1.00  0.00           H  
HETATM 2127  O   SPC    52       2.052 -19.355  -9.912  1.00  0.00           O  
HETATM 2128  H1  SPC    52       1.808 -20.258 -10.265  1.00  0.00           H  
HETATM 2129  H2  SPC    52       1.245 -18.927  -9.504  1.00  0.00           H  
HETATM 2130  O   SPC    53      -5.579   5.056  17.496  1.00  0.00           O  
HETATM 2131  H1  SPC    53      -6.358   4.521  17.169  1.00  0.00           H  
HETATM 2132  H2  SPC    53      -4.891   4.442  17.883  1.00  0.00           H  
HETATM 2133  O   SPC    54       8.945  21.551  -0.712  1.00  0.00           O  
HETATM 2134  H1  SPC    54       8.438  21.508   0.149  1.00  0.00           H  
HETATM 2135  H2  SPC    54       9.119  20.623  -1.043  1.00  0.00           H  
HETATM 2136  O   SPC    55       2.625  42.509 -13.098  1.00  0.00           O  
HETATM 2137  H1  SPC    55       1.914  42.809 -13.734  1.00  0.00           H  
HETATM 2138  H2  SPC    55       3.129  43.305 -12.762  1.00  0.00           H  
HETATM 2139  O   SPC    56      10.784  40.381 -23.648  1.00  0.00           O  
HETATM 2140  H1  SPC    56      10.107  40.116 -22.961  1.00  0.00           H  
HETATM 2141  H2  SPC    56      11.652  40.590 -23.199  1.00  0.00           H  
HETATM 2142  O   SPC    57      -3.429  12.770 -32.950  1.00  0.00           O  
HETATM 2143  H1  SPC    57      -4.237  12.182 -32.960  1.00  0.00           H  
HETATM 2144  H2  SPC    57      -3.693  13.704 -33.191  1.00  0.00           H  
HETATM 2145  O   SPC    58      -3.876 -22.683  36.258  1.00  0.00           O  
HETATM 2146  H1  SPC    58      -4.233 -21.752  36.173  1.00  0.00           H  
HETATM 2147  H2  SPC    58      -3.037 -22.670  36.801  1.00  0.00           H  
HETATM 2148  O   SPC    59       0.348 -19.408  -0.032  1.00  0.00           O  
HETATM 2149  H1  SPC    59       0.599 -19.823   0.842  1.00  0.00           H  
HETATM 2150  H2  SPC    59       0.659 -19.993  -0.781  1.00  0.00           H  
HETATM 2151  O   SPC    60       7.824  47.768 -30.944  1.00  0.00           O  
HETATM 2152  H1  SPC    60       7.706  47.232 -30.108  1.00  0.00           H  
HETATM 2153  H2  SPC    60       8.686  48.274 -30.897  1.00  0.00           H  
HETATM 2154  O   SPC    61     -15.185   1.667 -21.750  1.00  0.00           O  
HETATM 2155  H1  SPC    61     -14.257   1.299 -21.809  1.00  0.00           H  
HETATM 2156  H2  SPC    61     -15.164   2.554 -21.289  1.00  0.00           H  
HETATM 2157  O   SPC    62       4.693 -18.173  38.500  1.00  0.00           O  
HETATM 2158  H1  SPC    62       5.384 -17.992  37.799  1.00  0.00           H  
HETATM 2159  H2  SPC    62       5.036 -17.877  39.391  1.00  0.00           H  
HETATM 2160  O   SPC    63      -4.377  33.955 -10.203  1.00  0.00           O  
HETATM 2161  H1  SPC    63      -5.096  34.130  -9.530  1.00  0.00           H  
HETATM 2162  H2  SPC    63      -4.579  33.108 -10.695  1.00  0.00           H  
HETATM 2163  O   SPC    64      22.889  10.839  -1.160  1.00  0.00           O  
HETATM 2164  H1  SPC    64      22.259  11.589  -1.359  1.00  0.00           H  
HETATM 2165  H2  SPC    64      23.170  10.884  -0.201  1.00  0.00           H  
HETATM 2166  O   SPC    65     -18.819  27.813   0.886  1.00  0.00           O  
HETATM 2167  H1  SPC    65     -17.929  28.027   1.288  1.00  0.00           H  
HETATM 2168  H2  SPC    65     -18.756  27.866  -0.111  1.00  0.00           H  
HETATM 2169  O   SPC    66      -6.932 -48.504  35.378  1.00  0.00           O  
HETATM 2170  H1  SPC    66      -6.683 -48.144  34.479  1.00  0.00           H  
HETATM 2171  H2  SPC    66      -6.142 -48.967  35.782  1.00  0.00           H  
HETATM 2172  O   SPC    67     -13.167  10.753  19.709  1.00  0.00           O  
HETATM 2173  H1  SPC    67     -12.740   9.867  19.529  1.00  0.00           H  
HETATM 2174  H2  SPC    67     -14.097  10.756  19.341  1.00  0.00           H  
HETATM 2175  O   SPC    68       5.971  49.160 -32.467  1.00  0.00           O  
HETATM 2176  H1  SPC    68       6.265  50.115 -32.417  1.00  0.00           H  
HETATM 2177  H2  SPC    68       6.437  48.631 -31.758  1.00  0.00           H  
HETATM 2178  O   SPC    69      -4.982  25.415 -13.734  1.00  0.00           O  
HETATM 2179  H1  SPC    69      -5.597  24.838 -13.197  1.00  0.00           H  
HETATM 2180  H2  SPC    69      -4.465  24.846 -14.374  1.00  0.00           H  
HETATM 2181  O   SPC    70       9.669  21.978  -7.698  1.00  0.00           O  
HETATM 2182  H1  SPC    70      10.523  22.115  -7.197  1.00  0.00           H  
HETATM 2183  H2  SPC    70       9.067  22.763  -7.552  1.00  0.00           H  
HETATM 2184  O   SPC    71      -4.799 -32.419  13.164  1.00  0.00           O  
HETATM 2185  H1  SPC    71      -5.443 -32.445  12.400  1.00  0.00           H  
HETATM 2186  H2  SPC    71      -5.228 -32.818  13.975  1.00  0.00           H  
HETATM 2187  O   SPC    72       6.241   8.164  18.793  1.00  0.00           O  
HETATM 2188  H1  SPC    72       6.573   8.911  19.369  1.00  0.00           H  
HETATM 2189  H2  SPC    72       5.267   8.018  18.966  1.00  0.00           H  
HETATM 2190  O   SPC    73       0.979 -37.426  37.623  1.00  0.00           O  
HETATM 2191  H1  SPC    73      -0.014 -37.503  37.532  1.00  0.00           H  
HETATM 2192  H2  SPC    73       1.206 -37.141  38.555  1.00  0.00           H  
HETATM 2193  O   SPC    74      21.303  -4.509   0.353  1.00  0.00           O  
HETATM 2194  H1  SPC    74      21.771  -5.317   0.710  1.00  0.00           H  
HETATM 2195  H2  SPC    74      21.786  -4.175  -0.457  1.00  0.00           H  
HETATM 2196  O   SPC    75       5.516  -4.529  24.816  1.00  0.00           O  
HETATM 2197  H1  SPC    75       4.764  -4.133  24.290  1.00  0.00           H  
HETATM 2198  H2  SPC    75       6.363  -4.461  24.288  1.00  0.00           H  
HETATM 2199  O   SPC    76       6.500   5.782  35.253  1.00  0.00           O  
HETATM 2200  H1  SPC    76       5.806   5.078  35.407  1.00  0.00           H  
HETATM 2201  H2  SPC    76       6.659   6.285  36.103  1.00  0.00           H  
HETATM 2202  O   SPC    77     -11.539 -18.253   6.850  1.00  0.00           O  
HETATM 2203  H1  SPC    77     -12.302 -18.240   7.496  1.00  0.00           H  
HETATM 2204  H2  SPC    77     -10.680 -18.360   7.351  1.00  0.00           H  
HETATM 2205  O   SPC    78      -1.577  26.208   4.964  1.00  0.00           O  
HETATM 2206  H1  SPC    78      -1.770  27.038   4.441  1.00  0.00           H  
HETATM 2207  H2  SPC    78      -0.816  25.716   4.540  1.00  0.00           H  
HETATM 2208  O   SPC    79      16.838  10.495  11.163  1.00  0.00           O  
HETATM 2209  H1  SPC    79      17.826  10.635  11.099  1.00  0.00           H  
HETATM 2210  H2  SPC    79      16.574   9.716  10.594  1.00  0.00           H  
HETATM 2211  O   SPC    80      -6.400  18.044  -7.979  1.00  0.00           O  
HETATM 2212  H1  SPC    80      -6.003  18.750  -7.393  1.00  0.00           H  
HETATM 2213  H2  SPC    80      -5.754  17.811  -8.706  1.00  0.00           H  
HETATM 2214  O   SPC    81     -15.108 -11.187  -4.762  1.00  0.00           O  
HETATM 2215  H1  SPC    81     -15.232 -11.393  -3.791  1.00  0.00           H  
HETATM 2216  H2  SPC    81     -15.696 -10.419  -5.018  1.00  0.00           H  
HETATM 2217  O   SPC    82       7.905  18.604   4.497  1.00  0.00           O  
HETATM 2218  H1  SPC    82       7.248  18.592   5.250  1.00  0.00           H  
HETATM 2219  H2  SPC    82       7.414  18.594   3.626  1.00  0.00           H  
HETATM 2220  O   SPC    83       6.782   4.406 -20.332  1.00  0.00           O  
HETATM 2221  H1  SPC    83       6.934   4.261 -19.355  1.00  0.00           H  
HETATM 2222  H2  SPC    83       6.158   3.705 -20.679  1.00  0.00           H  
HETATM 2223  O   SPC    84     -10.491  -2.809 -34.664  1.00  0.00           O  
HETATM 2224  H1  SPC    84     -10.956  -3.204 -35.457  1.00  0.00           H  
HETATM 2225  H2  SPC    84     -10.621  -3.405 -33.872  1.00  0.00           H  
HETATM 2226  O   SPC    85      -2.676 -27.128  36.710  1.00  0.00           O  
HETATM 2227  H1  SPC    85      -2.659 -26.761  37.640  1.00  0.00           H  
HETATM 2228  H2  SPC    85      -3.578 -27.516  36.521  1.00  0.00           H  
HETATM 2229  O   SPC    86       4.127 -38.362  22.708  1.00  0.00           O  
HETATM 2230  H1  SPC    86       3.580 -38.556  21.894  1.00  0.00           H  
HETATM 2231  H2  SPC    86       5.085 -38.249  22.447  1.00  0.00           H  
HETATM 2232  O   SPC    87       0.296  39.055 -12.172  1.00  0.00           O  
HETATM 2233  H1  SPC    87       0.232  39.559 -13.034  1.00  0.00           H  
HETATM 2234  H2  SPC    87       0.581  38.115 -12.356  1.00  0.00           H  
HETATM 2235  O   SPC    88       9.826 -13.777 -12.932  1.00  0.00           O  
HETATM 2236  H1  SPC    88       9.392 -13.781 -13.833  1.00  0.00           H  
HETATM 2237  H2  SPC    88      10.818 -13.834 -13.039  1.00  0.00           H  
HETATM 2238  O   SPC    89     -13.875 -41.219  33.655  1.00  0.00           O  
HETATM 2239  H1  SPC    89     -13.188 -40.837  33.037  1.00  0.00           H  
HETATM 2240  H2  SPC    89     -14.757 -40.778  33.486  1.00  0.00           H  
HETATM 2241  O   SPC    90      -9.606  14.740 -34.246  1.00  0.00           O  
HETATM 2242  H1  SPC    90      -9.972  15.258 -35.020  1.00  0.00           H  
HETATM 2243  H2  SPC    90      -9.799  15.230 -33.396  1.00  0.00           H  
HETATM 2244  O   SPC    91      14.613   1.957  11.570  1.00  0.00           O  
HETATM 2245  H1  SPC    91      14.778   2.780  12.113  1.00  0.00           H  
HETATM 2246  H2  SPC    91      13.630   1.789  11.510  1.00  0.00           H  
HETATM 2247  O   SPC    92      -6.771  25.465 -16.030  1.00  0.00           O  
HETATM 2248  H1  SPC    92      -6.016  25.607 -15.390  1.00  0.00           H  
HETATM 2249  H2  SPC    92      -7.186  24.571 -15.863  1.00  0.00           H  
HETATM 2250  O   SPC    93       8.661  24.264  -6.781  1.00  0.00           O  
HETATM 2251  H1  SPC    93       8.099  24.265  -5.953  1.00  0.00           H  
HETATM 2252  H2  SPC    93       8.365  25.003  -7.386  1.00  0.00           H  
HETATM 2253  O   SPC    94      -9.304 -12.327  18.476  1.00  0.00           O  
HETATM 2254  H1  SPC    94      -9.551 -12.057  19.407  1.00  0.00           H  
HETATM 2255  H2  SPC    94      -9.885 -13.088  18.185  1.00  0.00           H  
HETATM 2256  O   SPC    95      -0.103 -28.611  21.388  1.00  0.00           O  
HETATM 2257  H1  SPC    95       0.509 -29.356  21.120  1.00  0.00           H  
HETATM 2258  H2  SPC    95      -0.267 -28.016  20.601  1.00  0.00           H  
HETATM 2259  O   SPC    96       7.289 -25.728 -16.340  1.00  0.00           O  
HETATM 2260  H1  SPC    96       7.035 -24.862 -16.771  1.00  0.00           H  
HETATM 2261  H2  SPC    96       7.037 -26.486 -16.942  1.00  0.00           H  
HETATM 2262  O   SPC    97      -7.481  25.455  -2.670  1.00  0.00           O  
HETATM 2263  H1  SPC    97      -7.528  24.757  -1.955  1.00  0.00           H  
HETATM 2264  H2  SPC    97      -8.061  25.183  -3.438  1.00  0.00           H  
HETATM 2265  O   SPC    98     -20.888 -22.430   3.230  1.00  0.00           O  
HETATM 2266  H1  SPC    98     -21.276 -21.700   2.668  1.00  0.00           H  
HETATM 2267  H2  SPC    98     -20.972 -22.187   4.196  1.00  0.00           H  
HETATM 2268  O   SPC    99      11.411 -26.266  15.321  1.00  0.00           O  
HETATM 2269  H1  SPC    99      10.675 -26.686  15.852  1.00  0.00           H  
HETATM 2270  H2  SPC    99      12.289 -26.454  15.761  1.00  0.00           H  
HETATM 2271  O   SPC   100     -16.890  -4.775   9.601  1.00  0.00           O  
HETATM 2272  H1  SPC   100     -16.895  -5.224   8.707  1.00  0.00           H  
HETATM 2273  H2  SPC   100     -17.316  -3.874   9.523  1.00  0.00           H  
HETATM 2274  O   SPC   101     -20.965   3.193   8.235  1.00  0.00           O  
HETATM 2275  H1  SPC   101     -20.452   3.901   8.721  1.00  0.00           H  
HETATM 2276  H2  SPC   101     -21.782   3.597   7.823  1.00  0.00           H  
HETATM 2277  O   SPC   102      28.260  17.333  -7.134  1.00  0.00           O  
HETATM 2278  H1  SPC   102      28.725  17.739  -6.347  1.00  0.00           H  
HETATM 2279  H2  SPC   102      28.837  17.425  -7.946  1.00  0.00           H  
HETATM 2280  O   SPC   103       4.769 -20.517   8.359  1.00  0.00           O  
HETATM 2281  H1  SPC   103       4.131 -19.756   8.484  1.00  0.00           H  
HETATM 2282  H2  SPC   103       4.293 -21.284   7.929  1.00  0.00           H  
HETATM 2283  O   SPC   104      12.512  10.094  22.950  1.00  0.00           O  
HETATM 2284  H1  SPC   104      13.379  10.228  23.429  1.00  0.00           H  
HETATM 2285  H2  SPC   104      12.345  10.868  22.339  1.00  0.00           H  
HETATM 2286  O   SPC   105      -1.531 -30.704  16.642  1.00  0.00           O  
HETATM 2287  H1  SPC   105      -2.474 -30.834  16.948  1.00  0.00           H  
HETATM 2288  H2  SPC   105      -0.904 -31.079  17.325  1.00  0.00           H  
HETATM 2289  O   SPC   106      21.139  -5.780  -5.750  1.00  0.00           O  
HETATM 2290  H1  SPC   106      21.045  -5.004  -6.373  1.00  0.00           H  
HETATM 2291  H2  SPC   106      21.079  -6.633  -6.268  1.00  0.00           H  
HETATM 2292  O   SPC   107      11.484   6.305  16.002  1.00  0.00           O  
HETATM 2293  H1  SPC   107      10.960   7.145  15.857  1.00  0.00           H  
HETATM 2294  H2  SPC   107      12.147   6.194  15.262  1.00  0.00           H  
HETATM 2295  O   SPC   108      12.800 -21.798  13.587  1.00  0.00           O  
HETATM 2296  H1  SPC   108      12.384 -20.984  13.180  1.00  0.00           H  
HETATM 2297  H2  SPC   108      13.399 -21.524  14.339  1.00  0.00           H  
HETATM 2298  O   SPC   109     -21.081  -8.623  12.731  1.00  0.00           O  
HETATM 2299  H1  SPC   109     -20.472  -8.274  13.443  1.00  0.00           H  
HETATM 2300  H2  SPC   109     -21.388  -9.543  12.976  1.00  0.00           H  
HETATM 2301  O   SPC   110       0.625 -12.505  35.465  1.00  0.00           O  
HETATM 2302  H1  SPC   110      -0.239 -12.371  35.949  1.00  0.00           H  
HETATM 2303  H2  SPC   110       1.174 -13.189  35.946  1.00  0.00           H  
HETATM 2304  O   SPC   111      15.435   1.910  30.851  1.00  0.00           O  
HETATM 2305  H1  SPC   111      15.714   1.933  29.891  1.00  0.00           H  
HETATM 2306  H2  SPC   111      15.638   2.792  31.278  1.00  0.00           H  
HETATM 2307  O   SPC   112      20.834   5.149   4.620  1.00  0.00           O  
HETATM 2308  H1  SPC   112      20.407   5.774   5.273  1.00  0.00           H  
HETATM 2309  H2  SPC   112      21.599   5.608   4.170  1.00  0.00           H  
HETATM 2310  O   SPC   113      15.259  36.989 -29.655  1.00  0.00           O  
HETATM 2311  H1  SPC   113      15.032  37.718 -30.301  1.00  0.00           H  
HETATM 2312  H2  SPC   113      16.011  36.441 -30.022  1.00  0.00           H  
HETATM 2313  O   SPC   114       4.407  -1.785 -25.952  1.00  0.00           O  
HETATM 2314  H1  SPC   114       3.615  -1.279 -26.293  1.00  0.00           H  
HETATM 2315  H2  SPC   114       4.101  -2.495 -25.317  1.00  0.00           H  
HETATM 2316  O   SPC   115      11.462 -18.051  21.016  1.00  0.00           O  
HETATM 2317  H1  SPC   115      11.016 -17.976  20.125  1.00  0.00           H  
HETATM 2318  H2  SPC   115      12.455 -18.036  20.895  1.00  0.00           H  
HETATM 2319  O   SPC   116      -5.371 -10.829 -22.345  1.00  0.00           O  
HETATM 2320  H1  SPC   116      -4.472 -10.934 -21.919  1.00  0.00           H  
HETATM 2321  H2  SPC   116      -6.042 -11.381 -21.850  1.00  0.00           H  
HETATM 2322  O   SPC   117      -0.352  51.360 -28.708  1.00  0.00           O  
HETATM 2323  H1  SPC   117      -0.841  51.607 -27.871  1.00  0.00           H  
HETATM 2324  H2  SPC   117       0.612  51.612 -28.618  1.00  0.00           H  
HETATM 2325  O   SPC   118       9.758 -10.657  -1.827  1.00  0.00           O  
HETATM 2326  H1  SPC   118       9.964 -11.207  -1.018  1.00  0.00           H  
HETATM 2327  H2  SPC   118       8.771 -10.504  -1.883  1.00  0.00           H  
HETATM 2328  O   SPC   119     -11.590  10.962 -31.397  1.00  0.00           O  
HETATM 2329  H1  SPC   119     -11.348  10.030 -31.131  1.00  0.00           H  
HETATM 2330  H2  SPC   119     -12.198  11.358 -30.709  1.00  0.00           H  
HETATM 2331  O   SPC   120       1.927  42.911 -28.316  1.00  0.00           O  
HETATM 2332  H1  SPC   120       2.418  43.758 -28.516  1.00  0.00           H  
HETATM 2333  H2  SPC   120       2.313  42.165 -28.859  1.00  0.00           H  
HETATM 2334  O   SPC   121      31.663   7.183  -3.421  1.00  0.00           O  
HETATM 2335  H1  SPC   121      32.315   7.458  -4.128  1.00  0.00           H  
HETATM 2336  H2  SPC   121      30.737   7.198  -3.798  1.00  0.00           H  
HETATM 2337  O   SPC   122      -3.310   2.982  18.617  1.00  0.00           O  
HETATM 2338  H1  SPC   122      -3.946   2.252  18.865  1.00  0.00           H  
HETATM 2339  H2  SPC   122      -2.811   3.280  19.431  1.00  0.00           H  
HETATM 2340  O   SPC   123      22.043  26.213 -17.820  1.00  0.00           O  
HETATM 2341  H1  SPC   123      22.190  25.238 -17.989  1.00  0.00           H  
HETATM 2342  H2  SPC   123      21.074  26.376 -17.635  1.00  0.00           H  
HETATM 2343  O   SPC   124       6.084 -20.853  40.546  1.00  0.00           O  
HETATM 2344  H1  SPC   124       6.395 -20.411  39.705  1.00  0.00           H  
HETATM 2345  H2  SPC   124       5.515 -20.216  41.066  1.00  0.00           H  
HETATM 2346  O   SPC   125       0.333 -33.761  16.671  1.00  0.00           O  
HETATM 2347  H1  SPC   125       0.383 -33.526  17.642  1.00  0.00           H  
HETATM 2348  H2  SPC   125      -0.600 -34.038  16.442  1.00  0.00           H  
HETATM 2349  O   SPC   126      -6.063 -23.363  -7.912  1.00  0.00           O  
HETATM 2350  H1  SPC   126      -6.602 -22.635  -7.488  1.00  0.00           H  
HETATM 2351  H2  SPC   126      -5.188 -23.450  -7.435  1.00  0.00           H  
HETATM 2352  O   SPC   127      15.618  17.589  -2.653  1.00  0.00           O  
HETATM 2353  H1  SPC   127      15.884  18.341  -2.050  1.00  0.00           H  
HETATM 2354  H2  SPC   127      14.712  17.257  -2.391  1.00  0.00           H  
HETATM 2355  O   SPC   128      14.908 -22.912 -15.116  1.00  0.00           O  
HETATM 2356  H1  SPC   128      13.967 -22.927 -14.776  1.00  0.00           H  
HETATM 2357  H2  SPC   128      15.508 -22.521 -14.418  1.00  0.00           H  
HETATM 2358  O   SPC   129      -3.380  13.384  19.326  1.00  0.00           O  
HETATM 2359  H1  SPC   129      -3.193  14.351  19.153  1.00  0.00           H  
HETATM 2360  H2  SPC   129      -4.369  13.235  19.354  1.00  0.00           H  
HETATM 2361  O   SPC   130     -15.638 -42.719  30.123  1.00  0.00           O  
HETATM 2362  H1  SPC   130     -16.046 -41.991  29.573  1.00  0.00           H  
HETATM 2363  H2  SPC   130     -16.355 -43.191  30.637  1.00  0.00           H  
HETATM 2364  O   SPC   131     -11.461   5.054   1.041  1.00  0.00           O  
HETATM 2365  H1  SPC   131     -12.397   5.359   0.867  1.00  0.00           H  
HETATM 2366  H2  SPC   131     -10.955   5.019   0.179  1.00  0.00           H  
HETATM 2367  O   SPC   132       8.890  16.993  10.905  1.00  0.00           O  
HETATM 2368  H1  SPC   132       8.275  16.488  10.299  1.00  0.00           H  
HETATM 2369  H2  SPC   132       9.313  17.745  10.399  1.00  0.00           H  
HETATM 2370  O   SPC   133       5.960  -9.974  32.919  1.00  0.00           O  
HETATM 2371  H1  SPC   133       5.407 -10.767  33.175  1.00  0.00           H  
HETATM 2372  H2  SPC   133       5.717  -9.684  31.993  1.00  0.00           H  
HETATM 2373  O   SPC   134      -7.541  32.736 -23.997  1.00  0.00           O  
HETATM 2374  H1  SPC   134      -8.065  33.455 -24.453  1.00  0.00           H  
HETATM 2375  H2  SPC   134      -7.917  32.578 -23.084  1.00  0.00           H  
HETATM 2376  O   SPC   135     -17.202  26.895   9.284  1.00  0.00           O  
HETATM 2377  H1  SPC   135     -16.322  27.325   9.485  1.00  0.00           H  
HETATM 2378  H2  SPC   135     -17.930  27.578   9.346  1.00  0.00           H  
HETATM 2379  O   SPC   136     -16.769  28.816  12.469  1.00  0.00           O  
HETATM 2380  H1  SPC   136     -16.038  28.151  12.618  1.00  0.00           H  
HETATM 2381  H2  SPC   136     -17.633  28.442  12.806  1.00  0.00           H  
HETATM 2382  O   SPC   137       7.389 -27.563  30.096  1.00  0.00           O  
HETATM 2383  H1  SPC   137       6.542 -27.818  30.562  1.00  0.00           H  
HETATM 2384  H2  SPC   137       7.248 -27.595  29.106  1.00  0.00           H  
HETATM 2385  O   SPC   138     -11.824  -0.440 -34.845  1.00  0.00           O  
HETATM 2386  H1  SPC   138     -11.567   0.208 -35.562  1.00  0.00           H  
HETATM 2387  H2  SPC   138     -11.212  -1.231 -34.876  1.00  0.00           H  
HETATM 2388  O   SPC   139     -15.765  -6.409 -20.474  1.00  0.00           O  
HETATM 2389  H1  SPC   139     -15.208  -6.677 -19.688  1.00  0.00           H  
HETATM 2390  H2  SPC   139     -15.707  -7.115 -21.180  1.00  0.00           H  
HETATM 2391  O   SPC   140       9.082   2.354   4.474  1.00  0.00           O  
HETATM 2392  H1  SPC   140       9.434   2.053   5.360  1.00  0.00           H  
HETATM 2393  H2  SPC   140       8.769   3.302   4.545  1.00  0.00           H  
HETATM 2394  O   SPC   141     -14.340  39.886  -0.972  1.00  0.00           O  
HETATM 2395  H1  SPC   141     -15.239  39.466  -0.855  1.00  0.00           H  
HETATM 2396  H2  SPC   141     -14.012  40.224  -0.090  1.00  0.00           H  
HETATM 2397  O   SPC   142     -13.994 -36.169  20.618  1.00  0.00           O  
HETATM 2398  H1  SPC   142     -13.512 -37.042  20.547  1.00  0.00           H  
HETATM 2399  H2  SPC   142     -13.688 -35.684  21.437  1.00  0.00           H  
HETATM 2400  O   SPC   143     -10.268  16.292  -5.495  1.00  0.00           O  
HETATM 2401  H1  SPC   143     -10.684  17.174  -5.276  1.00  0.00           H  
HETATM 2402  H2  SPC   143      -9.738  15.969  -4.711  1.00  0.00           H  
HETATM 2403  O   SPC   144      -5.215  -8.682  16.812  1.00  0.00           O  
HETATM 2404  H1  SPC   144      -4.711  -9.374  17.329  1.00  0.00           H  
HETATM 2405  H2  SPC   144      -4.840  -7.777  17.013  1.00  0.00           H  
HETATM 2406  O   SPC   145     -25.011   8.640  -3.993  1.00  0.00           O  
HETATM 2407  H1  SPC   145     -25.826   8.116  -3.743  1.00  0.00           H  
HETATM 2408  H2  SPC   145     -24.860   8.571  -4.979  1.00  0.00           H  
HETATM 2409  O   SPC   146      16.157 -20.931  10.921  1.00  0.00           O  
HETATM 2410  H1  SPC   146      15.566 -21.654  10.563  1.00  0.00           H  
HETATM 2411  H2  SPC   146      15.648 -20.383  11.585  1.00  0.00           H  
HETATM 2412  O   SPC   147     -25.650  -1.424  13.486  1.00  0.00           O  
HETATM 2413  H1  SPC   147     -25.272  -1.992  12.755  1.00  0.00           H  
HETATM 2414  H2  SPC   147     -26.171  -0.670  13.087  1.00  0.00           H  
HETATM 2415  O   SPC   148       6.205   3.697  10.141  1.00  0.00           O  
HETATM 2416  H1  SPC   148       6.800   3.924  10.912  1.00  0.00           H  
HETATM 2417  H2  SPC   148       5.975   2.724  10.173  1.00  0.00           H  
HETATM 2418  O   SPC   149      18.174  23.941  -8.984  1.00  0.00           O  
HETATM 2419  H1  SPC   149      18.117  23.974  -7.986  1.00  0.00           H  
HETATM 2420  H2  SPC   149      18.020  23.003  -9.295  1.00  0.00           H  
HETATM 2421  O   SPC   150      14.012  11.632   0.086  1.00  0.00           O  
HETATM 2422  H1  SPC   150      13.145  11.514  -0.398  1.00  0.00           H  
HETATM 2423  H2  SPC   150      14.751  11.745  -0.578  1.00  0.00           H  
HETATM 2424  O   SPC   151       6.428  25.670 -14.650  1.00  0.00           O  
HETATM 2425  H1  SPC   151       6.561  26.558 -14.210  1.00  0.00           H  
HETATM 2426  H2  SPC   151       6.746  25.716 -15.597  1.00  0.00           H  
HETATM 2427  O   SPC   152      10.790  15.754 -14.807  1.00  0.00           O  
HETATM 2428  H1  SPC   152      11.758  15.859 -15.034  1.00  0.00           H  
HETATM 2429  H2  SPC   152      10.236  15.930 -15.621  1.00  0.00           H  
HETATM 2430  O   SPC   153      18.522  16.350  -6.538  1.00  0.00           O  
HETATM 2431  H1  SPC   153      18.442  16.331  -5.541  1.00  0.00           H  
HETATM 2432  H2  SPC   153      18.535  17.299  -6.854  1.00  0.00           H  
HETATM 2433  O   SPC   154     -19.488  12.041  -8.666  1.00  0.00           O  
HETATM 2434  H1  SPC   154     -20.411  12.232  -8.331  1.00  0.00           H  
HETATM 2435  H2  SPC   154     -19.141  12.839  -9.159  1.00  0.00           H  
HETATM 2436  O   SPC   155     -13.401 -10.678  18.359  1.00  0.00           O  
HETATM 2437  H1  SPC   155     -14.163 -10.201  17.920  1.00  0.00           H  
HETATM 2438  H2  SPC   155     -12.594 -10.628  17.771  1.00  0.00           H  
HETATM 2439  O   SPC   156      -0.015 -32.982  -2.195  1.00  0.00           O  
HETATM 2440  H1  SPC   156      -0.900 -32.531  -2.311  1.00  0.00           H  
HETATM 2441  H2  SPC   156       0.404 -32.679  -1.339  1.00  0.00           H  
HETATM 2442  O   SPC   157      -1.218  10.994 -27.191  1.00  0.00           O  
HETATM 2443  H1  SPC   157      -1.567  11.560 -26.444  1.00  0.00           H  
HETATM 2444  H2  SPC   157      -1.505  11.383 -28.066  1.00  0.00           H  
HETATM 2445  O   SPC   158     -17.208 -28.806  19.990  1.00  0.00           O  
HETATM 2446  H1  SPC   158     -18.168 -29.002  20.189  1.00  0.00           H  
HETATM 2447  H2  SPC   158     -16.626 -29.298  20.637  1.00  0.00           H  
HETATM 2448  O   SPC   159      -4.555  23.666 -26.818  1.00  0.00           O  
HETATM 2449  H1  SPC   159      -3.822  23.978 -27.423  1.00  0.00           H  
HETATM 2450  H2  SPC   159      -4.236  22.881 -26.287  1.00  0.00           H  
HETATM 2451  O   SPC   160       3.919 -26.978  41.898  1.00  0.00           O  
HETATM 2452  H1  SPC   160       4.785 -27.458  41.754  1.00  0.00           H  
HETATM 2453  H2  SPC   160       4.091 -25.996  41.977  1.00  0.00           H  
HETATM 2454  O   SPC   161       5.582 -20.706   0.657  1.00  0.00           O  
HETATM 2455  H1  SPC   161       5.150 -20.522   1.540  1.00  0.00           H  
HETATM 2456  H2  SPC   161       5.991 -19.864   0.305  1.00  0.00           H  
HETATM 2457  O   SPC   162       7.173  -0.056 -27.040  1.00  0.00           O  
HETATM 2458  H1  SPC   162       6.986  -0.540 -27.895  1.00  0.00           H  
HETATM 2459  H2  SPC   162       7.504  -0.706 -26.355  1.00  0.00           H  
HETATM 2460  O   SPC   163     -14.249   6.494 -22.802  1.00  0.00           O  
HETATM 2461  H1  SPC   163     -14.531   6.901 -23.670  1.00  0.00           H  
HETATM 2462  H2  SPC   163     -13.709   7.157 -22.283  1.00  0.00           H  
HETATM 2463  O   SPC   164     -10.398   0.822 -36.644  1.00  0.00           O  
HETATM 2464  H1  SPC   164     -10.430  -0.027 -37.170  1.00  0.00           H  
HETATM 2465  H2  SPC   164     -10.459   1.602 -37.266  1.00  0.00           H  
HETATM 2466  O   SPC   165      10.804  12.864 -11.229  1.00  0.00           O  
HETATM 2467  H1  SPC   165      10.583  13.562 -10.548  1.00  0.00           H  
HETATM 2468  H2  SPC   165      10.656  13.235 -12.146  1.00  0.00           H  
HETATM 2469  O   SPC   166     -12.691  27.321  -7.612  1.00  0.00           O  
HETATM 2470  H1  SPC   166     -12.285  28.055  -7.067  1.00  0.00           H  
HETATM 2471  H2  SPC   166     -13.680  27.306  -7.467  1.00  0.00           H  
HETATM 2472  O   SPC   167      11.887  -4.781  21.578  1.00  0.00           O  
HETATM 2473  H1  SPC   167      12.529  -5.544  21.492  1.00  0.00           H  
HETATM 2474  H2  SPC   167      12.040  -4.132  20.833  1.00  0.00           H  
HETATM 2475  O   SPC   168     -23.377 -30.499  22.628  1.00  0.00           O  
HETATM 2476  H1  SPC   168     -22.971 -29.998  23.393  1.00  0.00           H  
HETATM 2477  H2  SPC   168     -23.315 -29.946  21.798  1.00  0.00           H  
HETATM 2478  O   SPC   169      -1.860  37.256 -30.281  1.00  0.00           O  
HETATM 2479  H1  SPC   169      -2.358  36.601 -29.712  1.00  0.00           H  
HETATM 2480  H2  SPC   169      -1.801  36.906 -31.216  1.00  0.00           H  
HETATM 2481  O   SPC   170       2.662  41.830 -31.231  1.00  0.00           O  
HETATM 2482  H1  SPC   170       2.936  42.649 -31.735  1.00  0.00           H  
HETATM 2483  H2  SPC   170       1.719  41.594 -31.467  1.00  0.00           H  
HETATM 2484  O   SPC   171       4.521   9.066  -2.318  1.00  0.00           O  
HETATM 2485  H1  SPC   171       4.719  10.038  -2.191  1.00  0.00           H  
HETATM 2486  H2  SPC   171       5.378   8.550  -2.329  1.00  0.00           H  
HETATM 2487  O   SPC   172     -13.655 -33.263  11.128  1.00  0.00           O  
HETATM 2488  H1  SPC   172     -13.172 -33.555  11.953  1.00  0.00           H  
HETATM 2489  H2  SPC   172     -13.633 -33.999  10.450  1.00  0.00           H  
HETATM 2490  O   SPC   173      -7.404   7.615 -37.195  1.00  0.00           O  
HETATM 2491  H1  SPC   173      -8.304   7.857 -37.557  1.00  0.00           H  
HETATM 2492  H2  SPC   173      -7.184   6.674 -37.451  1.00  0.00           H  
HETATM 2493  O   SPC   174     -21.798  -2.803 -10.880  1.00  0.00           O  
HETATM 2494  H1  SPC   174     -21.605  -1.822 -10.845  1.00  0.00           H  
HETATM 2495  H2  SPC   174     -22.517  -2.978 -11.552  1.00  0.00           H  
HETATM 2496  O   SPC   175     -12.418 -16.379   8.998  1.00  0.00           O  
HETATM 2497  H1  SPC   175     -12.946 -16.047   8.216  1.00  0.00           H  
HETATM 2498  H2  SPC   175     -13.033 -16.547   9.768  1.00  0.00           H  
HETATM 2499  O   SPC   176     -15.692  18.383  -4.319  1.00  0.00           O  
HETATM 2500  H1  SPC   176     -15.418  18.538  -5.268  1.00  0.00           H  
HETATM 2501  H2  SPC   176     -16.672  18.189  -4.282  1.00  0.00           H  
HETATM 2502  O   SPC   177       2.088 -26.592  23.216  1.00  0.00           O  
HETATM 2503  H1  SPC   177       2.580 -27.239  22.633  1.00  0.00           H  
HETATM 2504  H2  SPC   177       2.732 -26.153  23.842  1.00  0.00           H  
HETATM 2505  O   SPC   178       1.377 -36.917  23.887  1.00  0.00           O  
HETATM 2506  H1  SPC   178       2.113 -36.431  23.416  1.00  0.00           H  
HETATM 2507  H2  SPC   178       1.447 -37.896  23.695  1.00  0.00           H  
HETATM 2508  O   SPC   179     -10.231 -30.598   1.638  1.00  0.00           O  
HETATM 2509  H1  SPC   179      -9.289 -30.838   1.872  1.00  0.00           H  
HETATM 2510  H2  SPC   179     -10.669 -30.159   2.422  1.00  0.00           H  
HETATM 2511  O   SPC   180     -17.236   9.644   3.514  1.00  0.00           O  
HETATM 2512  H1  SPC   180     -16.472   9.584   4.157  1.00  0.00           H  
HETATM 2513  H2  SPC   180     -17.938   8.979   3.766  1.00  0.00           H  
HETATM 2514  O   SPC   181      -9.732 -30.895  28.293  1.00  0.00           O  
HETATM 2515  H1  SPC   181     -10.531 -30.388  27.967  1.00  0.00           H  
HETATM 2516  H2  SPC   181      -9.480 -30.569  29.204  1.00  0.00           H  
HETATM 2517  O   SPC   182       5.515  11.543 -22.608  1.00  0.00           O  
HETATM 2518  H1  SPC   182       5.483  10.927 -21.821  1.00  0.00           H  
HETATM 2519  H2  SPC   182       4.589  11.853 -22.826  1.00  0.00           H  
HETATM 2520  O   SPC   183       3.776  17.935  15.090  1.00  0.00           O  
HETATM 2521  H1  SPC   183       3.244  17.678  15.897  1.00  0.00           H  
HETATM 2522  H2  SPC   183       4.722  18.118  15.359  1.00  0.00           H  
HETATM 2523  O   SPC   184       0.756 -48.749  20.517  1.00  0.00           O  
HETATM 2524  H1  SPC   184       0.394 -49.682  20.528  1.00  0.00           H  
HETATM 2525  H2  SPC   184       1.754 -48.780  20.473  1.00  0.00           H  
HETATM 2526  O   SPC   185       7.088 -32.513  -5.419  1.00  0.00           O  
HETATM 2527  H1  SPC   185       7.785 -32.449  -6.133  1.00  0.00           H  
HETATM 2528  H2  SPC   185       7.527 -32.704  -4.541  1.00  0.00           H  
HETATM 2529  O   SPC   186       2.096   6.975  15.088  1.00  0.00           O  
HETATM 2530  H1  SPC   186       2.407   7.164  14.156  1.00  0.00           H  
HETATM 2531  H2  SPC   186       1.132   7.226  15.175  1.00  0.00           H  
HETATM 2532  O   SPC   187      10.282  38.747 -18.602  1.00  0.00           O  
HETATM 2533  H1  SPC   187       9.839  38.927 -17.724  1.00  0.00           H  
HETATM 2534  H2  SPC   187      10.918  37.981 -18.504  1.00  0.00           H  
HETATM 2535  O   SPC   188      25.472  24.841 -17.088  1.00  0.00           O  
HETATM 2536  H1  SPC   188      26.339  24.780 -16.593  1.00  0.00           H  
HETATM 2537  H2  SPC   188      25.116  23.921 -17.252  1.00  0.00           H  
HETATM 2538  O   SPC   189     -24.102   9.662   9.116  1.00  0.00           O  
HETATM 2539  H1  SPC   189     -23.704  10.501   8.746  1.00  0.00           H  
HETATM 2540  H2  SPC   189     -24.678   9.884   9.902  1.00  0.00           H  
HETATM 2541  O   SPC   190      -9.634 -35.303  17.028  1.00  0.00           O  
HETATM 2542  H1  SPC   190      -9.028 -35.908  16.512  1.00  0.00           H  
HETATM 2543  H2  SPC   190      -9.307 -35.228  17.970  1.00  0.00           H  
HETATM 2544  O   SPC   191      24.181   7.739   5.592  1.00  0.00           O  
HETATM 2545  H1  SPC   191      24.730   7.037   6.046  1.00  0.00           H  
HETATM 2546  H2  SPC   191      23.697   7.333   4.816  1.00  0.00           H  
HETATM 2547  O   SPC   192      12.167  -9.826  12.204  1.00  0.00           O  
HETATM 2548  H1  SPC   192      11.402  -9.229  12.447  1.00  0.00           H  
HETATM 2549  H2  SPC   192      12.955  -9.268  11.944  1.00  0.00           H  
HETATM 2550  O   SPC   193     -20.222   8.263  -3.891  1.00  0.00           O  
HETATM 2551  H1  SPC   193     -19.926   8.159  -4.841  1.00  0.00           H  
HETATM 2552  H2  SPC   193     -20.841   7.515  -3.651  1.00  0.00           H  
HETATM 2553  O   SPC   194      14.658  36.778 -23.046  1.00  0.00           O  
HETATM 2554  H1  SPC   194      15.034  36.053 -22.468  1.00  0.00           H  
HETATM 2555  H2  SPC   194      14.776  37.661 -22.592  1.00  0.00           H  
HETATM 2556  O   SPC   195       5.730  37.745 -34.873  1.00  0.00           O  
HETATM 2557  H1  SPC   195       5.828  38.256 -34.019  1.00  0.00           H  
HETATM 2558  H2  SPC   195       5.014  37.054 -34.768  1.00  0.00           H  
HETATM 2559  O   SPC   196      17.021 -12.442  10.771  1.00  0.00           O  
HETATM 2560  H1  SPC   196      16.906 -11.508  10.433  1.00  0.00           H  
HETATM 2561  H2  SPC   196      16.313 -13.028  10.378  1.00  0.00           H  
HETATM 2562  O   SPC   197      13.380 -13.993  -5.247  1.00  0.00           O  
HETATM 2563  H1  SPC   197      12.968 -13.151  -5.596  1.00  0.00           H  
HETATM 2564  H2  SPC   197      12.674 -14.558  -4.821  1.00  0.00           H  
HETATM 2565  O   SPC   198       4.803 -22.943  -9.475  1.00  0.00           O  
HETATM 2566  H1  SPC   198       5.023 -22.073  -9.034  1.00  0.00           H  
HETATM 2567  H2  SPC   198       5.156 -23.696  -8.920  1.00  0.00           H  
HETATM 2568  O   SPC   199       6.006 -14.432 -17.111  1.00  0.00           O  
HETATM 2569  H1  SPC   199       5.159 -13.901 -17.095  1.00  0.00           H  
HETATM 2570  H2  SPC   199       6.567 -14.141 -17.886  1.00  0.00           H  
HETATM 2571  O   SPC   200      13.890  -6.020  23.802  1.00  0.00           O  
HETATM 2572  H1  SPC   200      13.387  -5.172  23.966  1.00  0.00           H  
HETATM 2573  H2  SPC   200      14.070  -6.476  24.673  1.00  0.00           H  
HETATM 2574  O   SPC   201      26.447   1.846  -1.387  1.00  0.00           O  
HETATM 2575  H1  SPC   201      25.857   1.797  -0.581  1.00  0.00           H  
HETATM 2576  H2  SPC   201      25.896   2.074  -2.190  1.00  0.00           H  
HETATM 2577  O   SPC   202      12.342  -7.530  -9.451  1.00  0.00           O  
HETATM 2578  H1  SPC   202      13.134  -6.959  -9.665  1.00  0.00           H  
HETATM 2579  H2  SPC   202      11.507  -6.985  -9.527  1.00  0.00           H  
HETATM 2580  O   SPC   203      -4.245 -39.149  18.770  1.00  0.00           O  
HETATM 2581  H1  SPC   203      -4.070 -38.290  19.251  1.00  0.00           H  
HETATM 2582  H2  SPC   203      -4.824 -39.737  19.337  1.00  0.00           H  
HETATM 2583  O   SPC   204      -8.690   6.420 -22.469  1.00  0.00           O  
HETATM 2584  H1  SPC   204      -9.564   6.801 -22.770  1.00  0.00           H  
HETATM 2585  H2  SPC   204      -7.974   6.673 -23.120  1.00  0.00           H  
HETATM 2586  O   SPC   205     -24.404 -17.519   3.874  1.00  0.00           O  
HETATM 2587  H1  SPC   205     -23.665 -17.665   4.531  1.00  0.00           H  
HETATM 2588  H2  SPC   205     -24.221 -16.691   3.345  1.00  0.00           H  
HETATM 2589  O   SPC   206       3.942  11.630 -16.900  1.00  0.00           O  
HETATM 2590  H1  SPC   206       4.056  10.977 -17.648  1.00  0.00           H  
HETATM 2591  H2  SPC   206       4.104  12.557 -17.239  1.00  0.00           H  
HETATM 2592  O   SPC   207     -15.264  -0.824  -9.400  1.00  0.00           O  
HETATM 2593  H1  SPC   207     -14.702  -1.587  -9.718  1.00  0.00           H  
HETATM 2594  H2  SPC   207     -15.198  -0.754  -8.404  1.00  0.00           H  
HETATM 2595  O   SPC   208      17.933  23.075   1.235  1.00  0.00           O  
HETATM 2596  H1  SPC   208      17.135  23.596   0.932  1.00  0.00           H  
HETATM 2597  H2  SPC   208      17.811  22.802   2.189  1.00  0.00           H  
HETATM 2598  O   SPC   209     -13.213  30.513  -7.660  1.00  0.00           O  
HETATM 2599  H1  SPC   209     -12.503  30.079  -7.105  1.00  0.00           H  
HETATM 2600  H2  SPC   209     -13.572  29.852  -8.319  1.00  0.00           H  
HETATM 2601  O   SPC   210       9.626 -21.501  14.694  1.00  0.00           O  
HETATM 2602  H1  SPC   210       9.638 -20.703  15.296  1.00  0.00           H  
HETATM 2603  H2  SPC   210      10.424 -21.477  14.092  1.00  0.00           H  
HETATM 2604  O   SPC   211      -8.684  18.622  16.713  1.00  0.00           O  
HETATM 2605  H1  SPC   211      -7.946  19.093  17.195  1.00  0.00           H  
HETATM 2606  H2  SPC   211      -8.712  18.930  15.762  1.00  0.00           H  
HETATM 2607  O   SPC   212      24.053   9.926  16.542  1.00  0.00           O  
HETATM 2608  H1  SPC   212      23.492  10.239  15.775  1.00  0.00           H  
HETATM 2609  H2  SPC   212      23.778   9.000  16.800  1.00  0.00           H  
HETATM 2610  O   SPC   213      -3.625  45.566 -20.019  1.00  0.00           O  
HETATM 2611  H1  SPC   213      -3.999  44.916 -19.357  1.00  0.00           H  
HETATM 2612  H2  SPC   213      -3.030  46.217 -19.547  1.00  0.00           H  
HETATM 2613  O   SPC   214     -11.647 -32.866  21.008  1.00  0.00           O  
HETATM 2614  H1  SPC   214     -11.772 -32.998  20.025  1.00  0.00           H  
HETATM 2615  H2  SPC   214     -10.795 -33.303  21.297  1.00  0.00           H  
HETATM 2616  O   SPC   215       1.030  46.423 -19.914  1.00  0.00           O  
HETATM 2617  H1  SPC   215       0.840  46.542 -20.889  1.00  0.00           H  
HETATM 2618  H2  SPC   215       1.958  46.738 -19.715  1.00  0.00           H  
HETATM 2619  O   SPC   216      18.142 -15.535 -10.095  1.00  0.00           O  
HETATM 2620  H1  SPC   216      17.523 -14.752 -10.050  1.00  0.00           H  
HETATM 2621  H2  SPC   216      18.548 -15.586 -11.007  1.00  0.00           H  
HETATM 2622  O   SPC   217       2.596  15.999  22.945  1.00  0.00           O  
HETATM 2623  H1  SPC   217       3.515  15.714  22.671  1.00  0.00           H  
HETATM 2624  H2  SPC   217       2.287  15.436  23.711  1.00  0.00           H  
HETATM 2625  O   SPC   218       9.497 -28.826 -11.894  1.00  0.00           O  
HETATM 2626  H1  SPC   218       8.767 -29.472 -12.117  1.00  0.00           H  
HETATM 2627  H2  SPC   218       9.312 -27.949 -12.337  1.00  0.00           H  
HETATM 2628  O   SPC   219      29.139  17.209  -9.608  1.00  0.00           O  
HETATM 2629  H1  SPC   219      28.860  18.147  -9.815  1.00  0.00           H  
HETATM 2630  H2  SPC   219      29.461  16.765 -10.445  1.00  0.00           H  
HETATM 2631  O   SPC   220       6.771 -26.655  23.764  1.00  0.00           O  
HETATM 2632  H1  SPC   220       7.691 -26.798  24.127  1.00  0.00           H  
HETATM 2633  H2  SPC   220       6.273 -27.523  23.766  1.00  0.00           H  
HETATM 2634  O   SPC   221       2.262 -29.318  42.750  1.00  0.00           O  
HETATM 2635  H1  SPC   221       2.534 -28.415  42.419  1.00  0.00           H  
HETATM 2636  H2  SPC   221       2.853 -29.586  43.511  1.00  0.00           H  
HETATM 2637  O   SPC   222     -18.178   5.772  17.592  1.00  0.00           O  
HETATM 2638  H1  SPC   222     -18.364   6.379  18.365  1.00  0.00           H  
HETATM 2639  H2  SPC   222     -19.042   5.442  17.213  1.00  0.00           H  
HETATM 2640  O   SPC   223       6.619 -31.324  27.409  1.00  0.00           O  
HETATM 2641  H1  SPC   223       5.647 -31.409  27.194  1.00  0.00           H  
HETATM 2642  H2  SPC   223       7.077 -30.806  26.686  1.00  0.00           H  
HETATM 2643  O   SPC   224      26.624  -0.597  -4.232  1.00  0.00           O  
HETATM 2644  H1  SPC   224      26.592   0.240  -4.778  1.00  0.00           H  
HETATM 2645  H2  SPC   224      27.553  -0.967  -4.243  1.00  0.00           H  
HETATM 2646  O   SPC   225       8.386 -33.004  -2.836  1.00  0.00           O  
HETATM 2647  H1  SPC   225       7.543 -33.519  -2.682  1.00  0.00           H  
HETATM 2648  H2  SPC   225       8.312 -32.107  -2.398  1.00  0.00           H  
HETATM 2649  O   SPC   226      -2.277 -31.965  40.048  1.00  0.00           O  
HETATM 2650  H1  SPC   226      -2.749 -32.622  39.459  1.00  0.00           H  
HETATM 2651  H2  SPC   226      -2.744 -31.082  40.004  1.00  0.00           H  
HETATM 2652  O   SPC   227     -21.474 -10.966   9.022  1.00  0.00           O  
HETATM 2653  H1  SPC   227     -21.454 -11.582   9.810  1.00  0.00           H  
HETATM 2654  H2  SPC   227     -20.548 -10.640   8.830  1.00  0.00           H  
HETATM 2655  O   SPC   228      13.402  18.930  -0.164  1.00  0.00           O  
HETATM 2656  H1  SPC   228      13.319  19.712  -0.781  1.00  0.00           H  
HETATM 2657  H2  SPC   228      12.589  18.354  -0.245  1.00  0.00           H  
HETATM 2658  O   SPC   229      12.375 -18.656  16.250  1.00  0.00           O  
HETATM 2659  H1  SPC   229      11.683 -18.655  15.528  1.00  0.00           H  
HETATM 2660  H2  SPC   229      11.933 -18.506  17.135  1.00  0.00           H  
HETATM 2661  O   SPC   230       7.508  15.196 -24.374  1.00  0.00           O  
HETATM 2662  H1  SPC   230       7.189  15.481 -25.278  1.00  0.00           H  
HETATM 2663  H2  SPC   230       7.660  16.003 -23.804  1.00  0.00           H  
HETATM 2664  O   SPC   231     -11.832 -33.593  17.978  1.00  0.00           O  
HETATM 2665  H1  SPC   231     -12.105 -32.978  17.238  1.00  0.00           H  
HETATM 2666  H2  SPC   231     -11.099 -34.193  17.658  1.00  0.00           H  
HETATM 2667  O   SPC   232      -4.036   2.193 -38.158  1.00  0.00           O  
HETATM 2668  H1  SPC   232      -3.102   2.005 -38.463  1.00  0.00           H  
HETATM 2669  H2  SPC   232      -4.133   1.927 -37.199  1.00  0.00           H  
HETATM 2670  O   SPC   233      -6.953  -7.957  31.297  1.00  0.00           O  
HETATM 2671  H1  SPC   233      -7.942  -7.857  31.190  1.00  0.00           H  
HETATM 2672  H2  SPC   233      -6.503  -7.783  30.421  1.00  0.00           H  
HETATM 2673  O   SPC   234     -10.873 -28.179   8.718  1.00  0.00           O  
HETATM 2674  H1  SPC   234     -10.729 -28.439   7.764  1.00  0.00           H  
HETATM 2675  H2  SPC   234     -11.452 -27.365   8.758  1.00  0.00           H  
HETATM 2676  O   SPC   235     -10.614  20.527 -17.128  1.00  0.00           O  
HETATM 2677  H1  SPC   235     -11.229  19.753 -17.274  1.00  0.00           H  
HETATM 2678  H2  SPC   235     -11.128  21.381 -17.203  1.00  0.00           H  
HETATM 2679  O   SPC   236       6.372  30.840 -14.676  1.00  0.00           O  
HETATM 2680  H1  SPC   236       5.507  31.335 -14.758  1.00  0.00           H  
HETATM 2681  H2  SPC   236       7.014  31.378 -14.130  1.00  0.00           H  
HETATM 2682  O   SPC   237     -24.349   9.530   4.964  1.00  0.00           O  
HETATM 2683  H1  SPC   237     -23.479   9.941   5.238  1.00  0.00           H  
HETATM 2684  H2  SPC   237     -25.098  10.155   5.188  1.00  0.00           H  
HETATM 2685  O   SPC   238      12.651  10.500 -24.212  1.00  0.00           O  
HETATM 2686  H1  SPC   238      11.830  10.649 -23.661  1.00  0.00           H  
HETATM 2687  H2  SPC   238      13.055   9.616 -23.976  1.00  0.00           H  
HETATM 2688  O   SPC   239      11.131 -39.312  15.326  1.00  0.00           O  
HETATM 2689  H1  SPC   239      10.365 -39.487  14.707  1.00  0.00           H  
HETATM 2690  H2  SPC   239      11.038 -39.883  16.141  1.00  0.00           H  
HETATM 2691  O   SPC   240       9.993  37.806 -27.289  1.00  0.00           O  
HETATM 2692  H1  SPC   240       9.232  38.096 -26.709  1.00  0.00           H  
HETATM 2693  H2  SPC   240      10.206  36.846 -27.105  1.00  0.00           H  
HETATM 2694  O   SPC   241      14.770 -16.683  -2.496  1.00  0.00           O  
HETATM 2695  H1  SPC   241      13.926 -16.937  -2.969  1.00  0.00           H  
HETATM 2696  H2  SPC   241      15.489 -16.509  -3.169  1.00  0.00           H  
HETATM 2697  O   SPC   242       2.937  14.531 -28.153  1.00  0.00           O  
HETATM 2698  H1  SPC   242       3.413  14.601 -27.277  1.00  0.00           H  
HETATM 2699  H2  SPC   242       2.745  13.570 -28.352  1.00  0.00           H  
HETATM 2700  O   SPC   243     -13.834  -8.128 -12.207  1.00  0.00           O  
HETATM 2701  H1  SPC   243     -14.219  -7.268 -11.874  1.00  0.00           H  
HETATM 2702  H2  SPC   243     -13.767  -8.778 -11.450  1.00  0.00           H  
HETATM 2703  O   SPC   244      -0.832 -33.267  24.574  1.00  0.00           O  
HETATM 2704  H1  SPC   244      -0.435 -32.422  24.217  1.00  0.00           H  
HETATM 2705  H2  SPC   244      -0.480 -33.439  25.494  1.00  0.00           H  
HETATM 2706  O   SPC   245      -1.843  27.910 -28.509  1.00  0.00           O  
HETATM 2707  H1  SPC   245      -1.833  28.424 -27.651  1.00  0.00           H  
HETATM 2708  H2  SPC   245      -2.724  28.039 -28.964  1.00  0.00           H  
HETATM 2709  O   SPC   246      24.618   9.380 -12.835  1.00  0.00           O  
HETATM 2710  H1  SPC   246      24.786   9.865 -13.693  1.00  0.00           H  
HETATM 2711  H2  SPC   246      23.704   9.605 -12.498  1.00  0.00           H  
HETATM 2712  O   SPC   247     -22.389  26.412   9.281  1.00  0.00           O  
HETATM 2713  H1  SPC   247     -21.636  26.106   9.864  1.00  0.00           H  
HETATM 2714  H2  SPC   247     -22.266  26.047   8.358  1.00  0.00           H  
HETATM 2715  O   SPC   248     -14.968  -0.631  -6.697  1.00  0.00           O  
HETATM 2716  H1  SPC   248     -14.609   0.302  -6.678  1.00  0.00           H  
HETATM 2717  H2  SPC   248     -14.219  -1.279  -6.554  1.00  0.00           H  
HETATM 2718  O   SPC   249      -1.169 -19.932  38.077  1.00  0.00           O  
HETATM 2719  H1  SPC   249      -1.296 -20.249  39.017  1.00  0.00           H  
HETATM 2720  H2  SPC   249      -1.887 -19.275  37.848  1.00  0.00           H  
HETATM 2721  O   SPC   250       8.672 -33.566  20.543  1.00  0.00           O  
HETATM 2722  H1  SPC   250       9.347 -32.918  20.894  1.00  0.00           H  
HETATM 2723  H2  SPC   250       7.964 -33.717  21.233  1.00  0.00           H  
HETATM 2724  O   SPC   251     -17.493   3.950   5.173  1.00  0.00           O  
HETATM 2725  H1  SPC   251     -17.224   3.343   5.921  1.00  0.00           H  
HETATM 2726  H2  SPC   251     -16.933   4.778   5.197  1.00  0.00           H  
HETATM 2727  O   SPC   252      -4.936  29.137 -32.900  1.00  0.00           O  
HETATM 2728  H1  SPC   252      -5.044  30.130 -32.858  1.00  0.00           H  
HETATM 2729  H2  SPC   252      -4.257  28.905 -33.597  1.00  0.00           H  
HETATM 2730  O   SPC   253       2.487  27.553 -29.757  1.00  0.00           O  
HETATM 2731  H1  SPC   253       2.894  26.689 -30.052  1.00  0.00           H  
HETATM 2732  H2  SPC   253       2.029  27.423 -28.878  1.00  0.00           H  
HETATM 2733  O   SPC   254      18.586  32.456 -23.751  1.00  0.00           O  
HETATM 2734  H1  SPC   254      17.786  31.927 -23.468  1.00  0.00           H  
HETATM 2735  H2  SPC   254      18.454  33.417 -23.507  1.00  0.00           H  
HETATM 2736  O   SPC   255     -10.220  -1.929  14.878  1.00  0.00           O  
HETATM 2737  H1  SPC   255      -9.452  -1.561  15.401  1.00  0.00           H  
HETATM 2738  H2  SPC   255     -11.045  -1.400  15.080  1.00  0.00           H  
HETATM 2739  O   SPC   256     -18.548  -5.758 -20.368  1.00  0.00           O  
HETATM 2740  H1  SPC   256     -17.565  -5.934 -20.305  1.00  0.00           H  
HETATM 2741  H2  SPC   256     -19.018  -6.594 -20.650  1.00  0.00           H  
HETATM 2742  O   SPC   257     -32.587  -7.152  10.064  1.00  0.00           O  
HETATM 2743  H1  SPC   257     -33.545  -6.880  10.154  1.00  0.00           H  
HETATM 2744  H2  SPC   257     -32.454  -8.048  10.488  1.00  0.00           H  
HETATM 2745  O   SPC   258       6.744  14.250 -28.002  1.00  0.00           O  
HETATM 2746  H1  SPC   258       6.876  13.276 -28.186  1.00  0.00           H  
HETATM 2747  H2  SPC   258       6.408  14.703 -28.827  1.00  0.00           H  
HETATM 2748  O   SPC   259     -10.885  21.023  14.979  1.00  0.00           O  
HETATM 2749  H1  SPC   259     -11.721  21.363  14.549  1.00  0.00           H  
HETATM 2750  H2  SPC   259     -10.338  20.532  14.301  1.00  0.00           H  
HETATM 2751  O   SPC   260      -2.719  45.049 -36.959  1.00  0.00           O  
HETATM 2752  H1  SPC   260      -2.495  45.872 -36.437  1.00  0.00           H  
HETATM 2753  H2  SPC   260      -2.035  44.912 -37.675  1.00  0.00           H  
HETATM 2754  O   SPC   261      17.514  -1.700  14.428  1.00  0.00           O  
HETATM 2755  H1  SPC   261      18.393  -2.173  14.481  1.00  0.00           H  
HETATM 2756  H2  SPC   261      17.642  -0.734  14.656  1.00  0.00           H  
HETATM 2757  O   SPC   262     -18.341   1.080  -5.983  1.00  0.00           O  
HETATM 2758  H1  SPC   262     -17.432   1.448  -6.177  1.00  0.00           H  
HETATM 2759  H2  SPC   262     -18.632   1.373  -5.073  1.00  0.00           H  
HETATM 2760  O   SPC   263      -1.627   1.793 -36.306  1.00  0.00           O  
HETATM 2761  H1  SPC   263      -0.826   2.315 -36.599  1.00  0.00           H  
HETATM 2762  H2  SPC   263      -1.397   1.257 -35.494  1.00  0.00           H  
HETATM 2763  O   SPC   264       0.432 -16.604  39.282  1.00  0.00           O  
HETATM 2764  H1  SPC   264       0.343 -17.372  39.916  1.00  0.00           H  
HETATM 2765  H2  SPC   264       1.302 -16.673  38.795  1.00  0.00           H  
HETATM 2766  O   SPC   265       1.448   8.846 -15.355  1.00  0.00           O  
HETATM 2767  H1  SPC   265       0.725   8.695 -16.030  1.00  0.00           H  
HETATM 2768  H2  SPC   265       1.676   7.979 -14.912  1.00  0.00           H  
HETATM 2769  O   SPC   266     -18.170 -31.353  13.530  1.00  0.00           O  
HETATM 2770  H1  SPC   266     -17.910 -30.399  13.384  1.00  0.00           H  
HETATM 2771  H2  SPC   266     -17.515 -31.786  14.149  1.00  0.00           H  
HETATM 2772  O   SPC   267      26.314  13.833 -12.164  1.00  0.00           O  
HETATM 2773  H1  SPC   267      26.325  14.722 -11.708  1.00  0.00           H  
HETATM 2774  H2  SPC   267      25.450  13.368 -11.968  1.00  0.00           H  
HETATM 2775  O   SPC   268      15.323  26.109 -23.552  1.00  0.00           O  
HETATM 2776  H1  SPC   268      14.518  26.673 -23.369  1.00  0.00           H  
HETATM 2777  H2  SPC   268      15.669  26.309 -24.469  1.00  0.00           H  
HETATM 2778  O   SPC   269     -12.862 -11.268 -11.256  1.00  0.00           O  
HETATM 2779  H1  SPC   269     -13.625 -10.701 -10.948  1.00  0.00           H  
HETATM 2780  H2  SPC   269     -12.014 -10.940 -10.839  1.00  0.00           H  
HETATM 2781  O   SPC   270      28.981   7.474  -3.431  1.00  0.00           O  
HETATM 2782  H1  SPC   270      28.589   7.742  -2.551  1.00  0.00           H  
HETATM 2783  H2  SPC   270      28.278   7.036  -3.990  1.00  0.00           H  
HETATM 2784  O   SPC   271     -14.388  -6.564  -0.278  1.00  0.00           O  
HETATM 2785  H1  SPC   271     -13.657  -7.245  -0.247  1.00  0.00           H  
HETATM 2786  H2  SPC   271     -13.990  -5.653  -0.384  1.00  0.00           H  
HETATM 2787  O   SPC   272     -24.022  -8.906  -5.012  1.00  0.00           O  
HETATM 2788  H1  SPC   272     -23.568  -9.622  -5.543  1.00  0.00           H  
HETATM 2789  H2  SPC   272     -23.655  -8.013  -5.274  1.00  0.00           H  
HETATM 2790  O   SPC   273     -10.342 -10.894  -9.733  1.00  0.00           O  
HETATM 2791  H1  SPC   273      -9.731 -11.344 -10.384  1.00  0.00           H  
HETATM 2792  H2  SPC   273      -9.920 -10.047  -9.409  1.00  0.00           H  
HETATM 2793  O   SPC   274       7.406 -49.965  16.879  1.00  0.00           O  
HETATM 2794  H1  SPC   274       7.699 -50.761  16.349  1.00  0.00           H  
HETATM 2795  H2  SPC   274       6.951 -50.271  17.716  1.00  0.00           H  
HETATM 2796  O   SPC   275       1.344 -40.736  41.573  1.00  0.00           O  
HETATM 2797  H1  SPC   275       1.742 -41.649  41.484  1.00  0.00           H  
HETATM 2798  H2  SPC   275       0.386 -40.761  41.287  1.00  0.00           H  
HETATM 2799  O   SPC   276      20.040  -5.830 -16.641  1.00  0.00           O  
HETATM 2800  H1  SPC   276      20.557  -5.165 -17.180  1.00  0.00           H  
HETATM 2801  H2  SPC   276      20.246  -6.754 -16.964  1.00  0.00           H  
HETATM 2802  O   SPC   277     -10.197  23.964   8.757  1.00  0.00           O  
HETATM 2803  H1  SPC   277      -9.300  23.538   8.874  1.00  0.00           H  
HETATM 2804  H2  SPC   277     -10.112  24.955   8.864  1.00  0.00           H  
HETATM 2805  O   SPC   278     -25.224   0.582   2.510  1.00  0.00           O  
HETATM 2806  H1  SPC   278     -24.749  -0.092   3.076  1.00  0.00           H  
HETATM 2807  H2  SPC   278     -25.020   0.411   1.546  1.00  0.00           H  
HETATM 2808  O   SPC   279     -18.660 -18.184   2.326  1.00  0.00           O  
HETATM 2809  H1  SPC   279     -18.267 -17.803   3.162  1.00  0.00           H  
HETATM 2810  H2  SPC   279     -19.651 -18.272   2.433  1.00  0.00           H  
HETATM 2811  O   SPC   280     -28.553  -7.460   6.237  1.00  0.00           O  
HETATM 2812  H1  SPC   280     -28.433  -6.760   6.941  1.00  0.00           H  
HETATM 2813  H2  SPC   280     -29.114  -8.204   6.599  1.00  0.00           H  
HETATM 2814  O   SPC   281       8.566  -8.152 -26.080  1.00  0.00           O  
HETATM 2815  H1  SPC   281       7.616  -8.143 -25.770  1.00  0.00           H  
HETATM 2816  H2  SPC   281       9.027  -7.322 -25.768  1.00  0.00           H  
HETATM 2817  O   SPC   282       8.967 -12.949  37.916  1.00  0.00           O  
HETATM 2818  H1  SPC   282       9.784 -12.431  38.170  1.00  0.00           H  
HETATM 2819  H2  SPC   282       9.158 -13.490  37.097  1.00  0.00           H  
HETATM 2820  O   SPC   283       6.817  -5.577  28.821  1.00  0.00           O  
HETATM 2821  H1  SPC   283       7.225  -6.066  28.050  1.00  0.00           H  
HETATM 2822  H2  SPC   283       7.498  -4.968  29.228  1.00  0.00           H  
HETATM 2823  O   SPC   284      18.319  10.099   4.334  1.00  0.00           O  
HETATM 2824  H1  SPC   284      18.975   9.931   3.599  1.00  0.00           H  
HETATM 2825  H2  SPC   284      18.805  10.167   5.206  1.00  0.00           H  
HETATM 2826  O   SPC   285       4.558 -28.537  30.691  1.00  0.00           O  
HETATM 2827  H1  SPC   285       4.792 -29.317  31.272  1.00  0.00           H  
HETATM 2828  H2  SPC   285       4.099 -27.838  31.240  1.00  0.00           H  
HETATM 2829  O   SPC   286       1.424  13.619 -11.324  1.00  0.00           O  
HETATM 2830  H1  SPC   286       0.930  13.300 -12.132  1.00  0.00           H  
HETATM 2831  H2  SPC   286       2.036  12.897 -11.000  1.00  0.00           H  
HETATM 2832  O   SPC   287     -28.918 -32.962  20.504  1.00  0.00           O  
HETATM 2833  H1  SPC   287     -28.490 -32.941  21.407  1.00  0.00           H  
HETATM 2834  H2  SPC   287     -28.411 -33.586  19.909  1.00  0.00           H  
HETATM 2835  O   SPC   288      17.768   7.321  24.307  1.00  0.00           O  
HETATM 2836  H1  SPC   288      18.562   6.720  24.406  1.00  0.00           H  
HETATM 2837  H2  SPC   288      17.399   7.537  25.210  1.00  0.00           H  
HETATM 2838  O   SPC   289      13.249  -7.967 -18.491  1.00  0.00           O  
HETATM 2839  H1  SPC   289      14.197  -8.286 -18.506  1.00  0.00           H  
HETATM 2840  H2  SPC   289      13.164  -7.203 -17.851  1.00  0.00           H  
HETATM 2841  O   SPC   290      -9.974   8.567  14.392  1.00  0.00           O  
HETATM 2842  H1  SPC   290      -9.202   8.016  14.077  1.00  0.00           H  
HETATM 2843  H2  SPC   290     -10.059   8.486  15.385  1.00  0.00           H  
HETATM 2844  O   SPC   291      -8.984  -7.956  20.556  1.00  0.00           O  
HETATM 2845  H1  SPC   291      -8.650  -7.960  21.498  1.00  0.00           H  
HETATM 2846  H2  SPC   291      -9.758  -8.583  20.474  1.00  0.00           H  
HETATM 2847  O   SPC   292      -7.971 -12.456 -16.138  1.00  0.00           O  
HETATM 2848  H1  SPC   292      -8.606 -12.106 -15.449  1.00  0.00           H  
HETATM 2849  H2  SPC   292      -7.035 -12.393 -15.791  1.00  0.00           H  
HETATM 2850  O   SPC   293       3.556 -10.996 -21.111  1.00  0.00           O  
HETATM 2851  H1  SPC   293       3.276 -11.955 -21.155  1.00  0.00           H  
HETATM 2852  H2  SPC   293       4.291 -10.893 -20.441  1.00  0.00           H  
HETATM 2853  O   SPC   294       2.195  13.998  25.110  1.00  0.00           O  
HETATM 2854  H1  SPC   294       2.772  13.841  25.912  1.00  0.00           H  
HETATM 2855  H2  SPC   294       1.418  13.369  25.129  1.00  0.00           H  
HETATM 2856  O   SPC   295      -6.880 -56.982  37.318  1.00  0.00           O  
HETATM 2857  H1  SPC   295      -6.201 -57.359  37.949  1.00  0.00           H  
HETATM 2858  H2  SPC   295      -6.892 -55.986  37.399  1.00  0.00           H  
HETATM 2859  O   SPC   296     -21.148 -17.490  -1.902  1.00  0.00           O  
HETATM 2860  H1  SPC   296     -20.582 -18.284  -1.679  1.00  0.00           H  
HETATM 2861  H2  SPC   296     -21.464 -17.058  -1.058  1.00  0.00           H  
HETATM 2862  O   SPC   297     -16.354 -42.393  21.759  1.00  0.00           O  
HETATM 2863  H1  SPC   297     -16.194 -41.621  22.374  1.00  0.00           H  
HETATM 2864  H2  SPC   297     -16.232 -43.250  22.259  1.00  0.00           H  
HETATM 2865  O   SPC   298       0.549 -33.915  12.749  1.00  0.00           O  
HETATM 2866  H1  SPC   298      -0.021 -33.204  13.160  1.00  0.00           H  
HETATM 2867  H2  SPC   298       0.467 -34.757  13.282  1.00  0.00           H  
HETATM 2868  O   SPC   299       1.462  17.532 -28.724  1.00  0.00           O  
HETATM 2869  H1  SPC   299       1.675  16.775 -29.342  1.00  0.00           H  
HETATM 2870  H2  SPC   299       0.474  17.687 -28.715  1.00  0.00           H  
HETATM 2871  O   SPC   300       6.203  -9.419  11.798  1.00  0.00           O  
HETATM 2872  H1  SPC   300       7.010 -10.008  11.772  1.00  0.00           H  
HETATM 2873  H2  SPC   300       5.423  -9.904  11.401  1.00  0.00           H  
HETATM 2874  O   SPC   301      -2.004 -19.800  -5.302  1.00  0.00           O  
HETATM 2875  H1  SPC   301      -2.593 -19.168  -5.805  1.00  0.00           H  
HETATM 2876  H2  SPC   301      -2.170 -19.701  -4.321  1.00  0.00           H  
HETATM 2877  O   SPC   302      -9.666  26.345 -28.496  1.00  0.00           O  
HETATM 2878  H1  SPC   302     -10.608  26.662 -28.614  1.00  0.00           H  
HETATM 2879  H2  SPC   302      -9.206  26.331 -29.383  1.00  0.00           H  
HETATM 2880  O   SPC   303      -8.534 -51.096  35.269  1.00  0.00           O  
HETATM 2881  H1  SPC   303      -8.810 -50.241  35.708  1.00  0.00           H  
HETATM 2882  H2  SPC   303      -8.205 -51.736  35.963  1.00  0.00           H  
HETATM 2883  O   SPC   304      -4.273  35.938  -6.594  1.00  0.00           O  
HETATM 2884  H1  SPC   304      -4.171  36.930  -6.521  1.00  0.00           H  
HETATM 2885  H2  SPC   304      -4.956  35.623  -5.935  1.00  0.00           H  
HETATM 2886  O   SPC   305      13.593  -9.607 -11.317  1.00  0.00           O  
HETATM 2887  H1  SPC   305      13.294  -8.654 -11.269  1.00  0.00           H  
HETATM 2888  H2  SPC   305      12.879 -10.159 -11.748  1.00  0.00           H  
HETATM 2889  O   SPC   306      -2.346  36.128 -40.665  1.00  0.00           O  
HETATM 2890  H1  SPC   306      -3.264  36.127 -40.270  1.00  0.00           H  
HETATM 2891  H2  SPC   306      -1.674  36.317 -39.949  1.00  0.00           H  
HETATM 2892  O   SPC   307      -3.929  -8.342  23.518  1.00  0.00           O  
HETATM 2893  H1  SPC   307      -3.147  -8.964  23.561  1.00  0.00           H  
HETATM 2894  H2  SPC   307      -4.440  -8.389  24.376  1.00  0.00           H  
HETATM 2895  O   SPC   308      -8.144 -17.560  -8.446  1.00  0.00           O  
HETATM 2896  H1  SPC   308      -7.313 -17.678  -7.902  1.00  0.00           H  
HETATM 2897  H2  SPC   308      -8.926 -17.933  -7.946  1.00  0.00           H  
HETATM 2898  O   SPC   309     -20.171 -30.630  15.427  1.00  0.00           O  
HETATM 2899  H1  SPC   309     -19.928 -29.685  15.646  1.00  0.00           H  
HETATM 2900  H2  SPC   309     -19.593 -30.958  14.680  1.00  0.00           H  
HETATM 2901  O   SPC   310       4.444  -6.854  29.359  1.00  0.00           O  
HETATM 2902  H1  SPC   310       5.336  -6.554  29.020  1.00  0.00           H  
HETATM 2903  H2  SPC   310       4.258  -6.418  30.240  1.00  0.00           H  
HETATM 2904  O   SPC   311       8.359  -6.878  35.403  1.00  0.00           O  
HETATM 2905  H1  SPC   311       7.605  -7.535  35.385  1.00  0.00           H  
HETATM 2906  H2  SPC   311       8.425  -6.422  34.516  1.00  0.00           H  
HETATM 2907  O   SPC   312      -3.039  23.517 -29.900  1.00  0.00           O  
HETATM 2908  H1  SPC   312      -4.020  23.521 -30.096  1.00  0.00           H  
HETATM 2909  H2  SPC   312      -2.785  24.376 -29.456  1.00  0.00           H  
HETATM 2910  O   SPC   313     -11.217  39.086   0.978  1.00  0.00           O  
HETATM 2911  H1  SPC   313     -11.783  38.296   0.744  1.00  0.00           H  
HETATM 2912  H2  SPC   313     -10.964  39.039   1.945  1.00  0.00           H  
HETATM 2913  O   SPC   314      -9.067  -1.356  25.056  1.00  0.00           O  
HETATM 2914  H1  SPC   314      -8.801  -0.575  24.491  1.00  0.00           H  
HETATM 2915  H2  SPC   314      -9.947  -1.167  25.492  1.00  0.00           H  
HETATM 2916  O   SPC   315       1.433  51.283 -33.042  1.00  0.00           O  
HETATM 2917  H1  SPC   315       2.036  51.397 -33.832  1.00  0.00           H  
HETATM 2918  H2  SPC   315       0.761  52.024 -33.026  1.00  0.00           H  
HETATM 2919  O   SPC   316     -15.378  30.158  -3.419  1.00  0.00           O  
HETATM 2920  H1  SPC   316     -15.342  30.017  -2.430  1.00  0.00           H  
HETATM 2921  H2  SPC   316     -15.500  31.131  -3.613  1.00  0.00           H  
HETATM 2922  O   SPC   317     -15.516  31.106   8.135  1.00  0.00           O  
HETATM 2923  H1  SPC   317     -15.746  31.458   9.042  1.00  0.00           H  
HETATM 2924  H2  SPC   317     -14.559  30.816   8.122  1.00  0.00           H  
HETATM 2925  O   SPC   318      11.079  35.810 -34.292  1.00  0.00           O  
HETATM 2926  H1  SPC   318      11.042  35.883 -33.296  1.00  0.00           H  
HETATM 2927  H2  SPC   318      11.345  36.691 -34.682  1.00  0.00           H  
HETATM 2928  O   SPC   319     -12.961   8.181 -21.199  1.00  0.00           O  
HETATM 2929  H1  SPC   319     -12.877   9.176 -21.143  1.00  0.00           H  
HETATM 2930  H2  SPC   319     -13.406   7.836 -20.373  1.00  0.00           H  
HETATM 2931  O   SPC   320       1.619  19.887 -18.683  1.00  0.00           O  
HETATM 2932  H1  SPC   320       0.928  19.362 -18.187  1.00  0.00           H  
HETATM 2933  H2  SPC   320       1.627  20.829 -18.349  1.00  0.00           H  
HETATM 2934  O   SPC   321       9.748 -36.389  19.836  1.00  0.00           O  
HETATM 2935  H1  SPC   321      10.500 -36.685  20.425  1.00  0.00           H  
HETATM 2936  H2  SPC   321       9.440 -35.481  20.121  1.00  0.00           H  
HETATM 2937  O   SPC   322     -19.916 -17.426  16.131  1.00  0.00           O  
HETATM 2938  H1  SPC   322     -20.193 -17.899  16.967  1.00  0.00           H  
HETATM 2939  H2  SPC   322     -19.747 -18.097  15.409  1.00  0.00           H  
HETATM 2940  O   SPC   323      18.018   4.516  20.400  1.00  0.00           O  
HETATM 2941  H1  SPC   323      18.461   3.621  20.345  1.00  0.00           H  
HETATM 2942  H2  SPC   323      17.102   4.411  20.787  1.00  0.00           H  
HETATM 2943  O   SPC   324       3.586 -43.440  30.837  1.00  0.00           O  
HETATM 2944  H1  SPC   324       3.566 -44.228  31.452  1.00  0.00           H  
HETATM 2945  H2  SPC   324       2.917 -42.762  31.143  1.00  0.00           H  
HETATM 2946  O   SPC   325       3.790  32.849 -19.206  1.00  0.00           O  
HETATM 2947  H1  SPC   325       4.325  32.179 -18.691  1.00  0.00           H  
HETATM 2948  H2  SPC   325       4.296  33.710 -19.259  1.00  0.00           H  
HETATM 2949  O   SPC   326     -15.107   1.895  21.723  1.00  0.00           O  
HETATM 2950  H1  SPC   326     -14.728   2.674  22.222  1.00  0.00           H  
HETATM 2951  H2  SPC   326     -14.374   1.253  21.501  1.00  0.00           H  
HETATM 2952  O   SPC   327     -10.034   5.652  17.260  1.00  0.00           O  
HETATM 2953  H1  SPC   327     -10.281   6.562  16.927  1.00  0.00           H  
HETATM 2954  H2  SPC   327      -9.892   5.686  18.249  1.00  0.00           H  
HETATM 2955  O   SPC   328     -10.882  24.081 -21.566  1.00  0.00           O  
HETATM 2956  H1  SPC   328     -10.025  23.839 -22.021  1.00  0.00           H  
HETATM 2957  H2  SPC   328     -11.336  23.250 -21.247  1.00  0.00           H  
HETATM 2958  O   SPC   329      -4.301 -29.995  14.532  1.00  0.00           O  
HETATM 2959  H1  SPC   329      -4.075 -29.250  13.904  1.00  0.00           H  
HETATM 2960  H2  SPC   329      -4.639 -30.779  14.011  1.00  0.00           H  
HETATM 2961  O   SPC   330     -21.516  -0.779   3.403  1.00  0.00           O  
HETATM 2962  H1  SPC   330     -21.194  -0.015   3.962  1.00  0.00           H  
HETATM 2963  H2  SPC   330     -21.389  -0.561   2.435  1.00  0.00           H  
HETATM 2964  O   SPC   331     -20.893  10.805  10.065  1.00  0.00           O  
HETATM 2965  H1  SPC   331     -21.558  10.103   9.810  1.00  0.00           H  
HETATM 2966  H2  SPC   331     -20.792  10.823  11.060  1.00  0.00           H  
HETATM 2967  O   SPC   332      -2.571  32.346 -28.651  1.00  0.00           O  
HETATM 2968  H1  SPC   332      -2.789  31.754 -27.875  1.00  0.00           H  
HETATM 2969  H2  SPC   332      -1.579  32.415 -28.749  1.00  0.00           H  
HETATM 2970  O   SPC   333      12.456 -18.966  -9.636  1.00  0.00           O  
HETATM 2971  H1  SPC   333      12.271 -18.289 -10.349  1.00  0.00           H  
HETATM 2972  H2  SPC   333      12.439 -19.883 -10.035  1.00  0.00           H  
HETATM 2973  O   SPC   334      -7.952 -27.008   4.914  1.00  0.00           O  
HETATM 2974  H1  SPC   334      -8.088 -27.430   4.017  1.00  0.00           H  
HETATM 2975  H2  SPC   334      -7.015 -26.667   4.983  1.00  0.00           H  
HETATM 2976  O   SPC   335     -12.119  -7.991 -14.213  1.00  0.00           O  
HETATM 2977  H1  SPC   335     -12.439  -8.011 -13.266  1.00  0.00           H  
HETATM 2978  H2  SPC   335     -11.144  -7.770 -14.231  1.00  0.00           H  
HETATM 2979  O   SPC   336     -16.683  15.211  17.223  1.00  0.00           O  
HETATM 2980  H1  SPC   336     -16.955  15.759  18.014  1.00  0.00           H  
HETATM 2981  H2  SPC   336     -16.056  14.490  17.516  1.00  0.00           H  
HETATM 2982  O   SPC   337       6.988  28.389 -30.722  1.00  0.00           O  
HETATM 2983  H1  SPC   337       6.945  27.806 -29.911  1.00  0.00           H  
HETATM 2984  H2  SPC   337       6.085  28.781 -30.899  1.00  0.00           H  
HETATM 2985  O   SPC   338      14.980  23.558  -4.326  1.00  0.00           O  
HETATM 2986  H1  SPC   338      15.243  23.077  -5.162  1.00  0.00           H  
HETATM 2987  H2  SPC   338      15.235  23.008  -3.531  1.00  0.00           H  
HETATM 2988  O   SPC   339       8.157 -18.564  33.991  1.00  0.00           O  
HETATM 2989  H1  SPC   339       7.413 -18.683  34.649  1.00  0.00           H  
HETATM 2990  H2  SPC   339       8.650 -17.718  34.194  1.00  0.00           H  
HETATM 2991  O   SPC   340      -4.426  19.708   1.354  1.00  0.00           O  
HETATM 2992  H1  SPC   340      -4.293  18.822   1.798  1.00  0.00           H  
HETATM 2993  H2  SPC   340      -4.449  19.584   0.362  1.00  0.00           H  
HETATM 2994  O   SPC   341      16.660  24.813 -21.539  1.00  0.00           O  
HETATM 2995  H1  SPC   341      16.790  23.858 -21.805  1.00  0.00           H  
HETATM 2996  H2  SPC   341      16.117  25.282 -22.236  1.00  0.00           H  
HETATM 2997  O   SPC   342      21.958  19.595  -4.807  1.00  0.00           O  
HETATM 2998  H1  SPC   342      21.736  18.621  -4.770  1.00  0.00           H  
HETATM 2999  H2  SPC   342      21.765  19.947  -5.723  1.00  0.00           H  
HETATM 3000  O   SPC   343      -8.153  34.311 -26.998  1.00  0.00           O  
HETATM 3001  H1  SPC   343      -8.720  33.488 -27.017  1.00  0.00           H  
HETATM 3002  H2  SPC   343      -8.615  35.023 -26.468  1.00  0.00           H  
HETATM 3003  O   SPC   344      23.578  30.625 -16.132  1.00  0.00           O  
HETATM 3004  H1  SPC   344      22.871  30.428 -15.453  1.00  0.00           H  
HETATM 3005  H2  SPC   344      23.348  30.171 -16.993  1.00  0.00           H  
HETATM 3006  O   SPC   345      -7.213 -10.595  -6.588  1.00  0.00           O  
HETATM 3007  H1  SPC   345      -7.075  -9.833  -7.221  1.00  0.00           H  
HETATM 3008  H2  SPC   345      -7.712 -10.273  -5.783  1.00  0.00           H  
HETATM 3009  O   SPC   346      21.365 -21.235  -5.829  1.00  0.00           O  
HETATM 3010  H1  SPC   346      20.541 -20.740  -5.552  1.00  0.00           H  
HETATM 3011  H2  SPC   346      21.749 -20.811  -6.650  1.00  0.00           H  
HETATM 3012  O   SPC   347       1.502 -34.518  34.146  1.00  0.00           O  
HETATM 3013  H1  SPC   347       0.666 -34.061  34.450  1.00  0.00           H  
HETATM 3014  H2  SPC   347       2.040 -33.890  33.584  1.00  0.00           H  
HETATM 3015  O   SPC   348     -25.758  -6.255  -7.031  1.00  0.00           O  
HETATM 3016  H1  SPC   348     -24.838  -6.455  -6.694  1.00  0.00           H  
HETATM 3017  H2  SPC   348     -26.245  -5.698  -6.359  1.00  0.00           H  
HETATM 3018  O   SPC   349       0.811  22.263 -28.236  1.00  0.00           O  
HETATM 3019  H1  SPC   349       1.539  22.295 -28.920  1.00  0.00           H  
HETATM 3020  H2  SPC   349       1.018  22.906 -27.499  1.00  0.00           H  
HETATM 3021  O   SPC   350     -18.009  -4.317  -3.795  1.00  0.00           O  
HETATM 3022  H1  SPC   350     -17.302  -4.027  -4.441  1.00  0.00           H  
HETATM 3023  H2  SPC   350     -17.582  -4.792  -3.026  1.00  0.00           H  
HETATM 3024  O   SPC   351      -9.462  15.526 -23.754  1.00  0.00           O  
HETATM 3025  H1  SPC   351      -9.655  16.491 -23.934  1.00  0.00           H  
HETATM 3026  H2  SPC   351      -9.170  15.081 -24.601  1.00  0.00           H  
HETATM 3027  O   SPC   352     -13.149  -2.467  -6.116  1.00  0.00           O  
HETATM 3028  H1  SPC   352     -13.257  -2.125  -5.182  1.00  0.00           H  
HETATM 3029  H2  SPC   352     -13.589  -3.361  -6.196  1.00  0.00           H  
HETATM 3030  O   SPC   353       1.407 -28.936  -1.445  1.00  0.00           O  
HETATM 3031  H1  SPC   353       1.123 -29.641  -2.095  1.00  0.00           H  
HETATM 3032  H2  SPC   353       2.346 -29.114  -1.150  1.00  0.00           H  
HETATM 3033  O   SPC   354     -14.909 -31.104  30.142  1.00  0.00           O  
HETATM 3034  H1  SPC   354     -14.791 -31.946  29.615  1.00  0.00           H  
HETATM 3035  H2  SPC   354     -15.132 -31.333  31.089  1.00  0.00           H  
HETATM 3036  O   SPC   355      12.031  21.348  -0.898  1.00  0.00           O  
HETATM 3037  H1  SPC   355      12.241  20.778  -1.693  1.00  0.00           H  
HETATM 3038  H2  SPC   355      11.233  20.976  -0.423  1.00  0.00           H  
HETATM 3039  O   SPC   356      -4.614 -33.085  33.809  1.00  0.00           O  
HETATM 3040  H1  SPC   356      -4.349 -32.126  33.911  1.00  0.00           H  
HETATM 3041  H2  SPC   356      -4.776 -33.483  34.712  1.00  0.00           H  
HETATM 3042  O   SPC   357       0.712  25.153   3.742  1.00  0.00           O  
HETATM 3043  H1  SPC   357       0.625  24.383   3.111  1.00  0.00           H  
HETATM 3044  H2  SPC   357       1.467  24.981   4.375  1.00  0.00           H  
HETATM 3045  O   SPC   358      16.552  -4.462 -20.667  1.00  0.00           O  
HETATM 3046  H1  SPC   358      16.698  -5.355 -20.240  1.00  0.00           H  
HETATM 3047  H2  SPC   358      16.134  -3.840 -20.005  1.00  0.00           H  
HETATM 3048  O   SPC   359     -13.129 -37.951  16.503  1.00  0.00           O  
HETATM 3049  H1  SPC   359     -12.646 -38.220  17.336  1.00  0.00           H  
HETATM 3050  H2  SPC   359     -13.111 -36.955  16.413  1.00  0.00           H  
HETATM 3051  O   SPC   360      -6.673 -15.290  20.304  1.00  0.00           O  
HETATM 3052  H1  SPC   360      -7.421 -15.369  19.644  1.00  0.00           H  
HETATM 3053  H2  SPC   360      -6.488 -16.186  20.707  1.00  0.00           H  
HETATM 3054  O   SPC   361      -4.816 -27.564  27.261  1.00  0.00           O  
HETATM 3055  H1  SPC   361      -4.644 -27.753  26.294  1.00  0.00           H  
HETATM 3056  H2  SPC   361      -5.746 -27.847  27.496  1.00  0.00           H  
HETATM 3057  O   SPC   362      -4.214 -33.577  16.895  1.00  0.00           O  
HETATM 3058  H1  SPC   362      -5.117 -33.609  16.466  1.00  0.00           H  
HETATM 3059  H2  SPC   362      -3.553 -34.051  16.314  1.00  0.00           H  
HETATM 3060  O   SPC   363      -7.989   9.579 -20.887  1.00  0.00           O  
HETATM 3061  H1  SPC   363      -7.470   9.692 -21.735  1.00  0.00           H  
HETATM 3062  H2  SPC   363      -7.668   8.763 -20.406  1.00  0.00           H  
HETATM 3063  O   SPC   364      -2.206  -5.329 -29.157  1.00  0.00           O  
HETATM 3064  H1  SPC   364      -1.548  -5.797 -28.567  1.00  0.00           H  
HETATM 3065  H2  SPC   364      -2.698  -6.003 -29.708  1.00  0.00           H  
HETATM 3066  O   SPC   365       1.542 -26.751  -5.209  1.00  0.00           O  
HETATM 3067  H1  SPC   365       1.715 -26.238  -6.050  1.00  0.00           H  
HETATM 3068  H2  SPC   365       0.632 -26.525  -4.862  1.00  0.00           H  
HETATM 3069  O   SPC   366      -9.240  -6.651 -13.950  1.00  0.00           O  
HETATM 3070  H1  SPC   366      -8.914  -5.716 -13.812  1.00  0.00           H  
HETATM 3071  H2  SPC   366      -8.617  -7.135 -14.564  1.00  0.00           H  
HETATM 3072  O   SPC   367      12.525  -3.847  32.916  1.00  0.00           O  
HETATM 3073  H1  SPC   367      12.006  -3.008  32.751  1.00  0.00           H  
HETATM 3074  H2  SPC   367      13.435  -3.762  32.509  1.00  0.00           H  
HETATM 3075  O   SPC   368      -5.015  22.090  20.889  1.00  0.00           O  
HETATM 3076  H1  SPC   368      -4.383  22.083  21.664  1.00  0.00           H  
HETATM 3077  H2  SPC   368      -5.686  21.356  21.000  1.00  0.00           H  
HETATM 3078  O   SPC   369      -7.544 -39.047  21.024  1.00  0.00           O  
HETATM 3079  H1  SPC   369      -6.981 -38.427  21.571  1.00  0.00           H  
HETATM 3080  H2  SPC   369      -8.019 -38.527  20.314  1.00  0.00           H  
HETATM 3081  O   SPC   370     -20.305  20.272   7.619  1.00  0.00           O  
HETATM 3082  H1  SPC   370     -20.122  20.993   8.287  1.00  0.00           H  
HETATM 3083  H2  SPC   370     -21.288  20.225   7.440  1.00  0.00           H  
HETATM 3084  O   SPC   371     -14.145  32.710  -4.356  1.00  0.00           O  
HETATM 3085  H1  SPC   371     -13.897  33.678  -4.386  1.00  0.00           H  
HETATM 3086  H2  SPC   371     -13.321  32.152  -4.447  1.00  0.00           H  
HETATM 3087  O   SPC   372      20.113  21.233   1.261  1.00  0.00           O  
HETATM 3088  H1  SPC   372      19.326  21.821   1.073  1.00  0.00           H  
HETATM 3089  H2  SPC   372      19.883  20.287   1.034  1.00  0.00           H  
HETATM 3090  O   SPC   373      17.860 -30.506   3.302  1.00  0.00           O  
HETATM 3091  H1  SPC   373      18.472 -29.800   3.658  1.00  0.00           H  
HETATM 3092  H2  SPC   373      17.734 -30.373   2.319  1.00  0.00           H  
HETATM 3093  O   SPC   374      19.716   4.715  -4.241  1.00  0.00           O  
HETATM 3094  H1  SPC   374      18.977   5.137  -4.766  1.00  0.00           H  
HETATM 3095  H2  SPC   374      19.538   4.830  -3.264  1.00  0.00           H  
HETATM 3096  O   SPC   375      -0.856 -53.323  37.257  1.00  0.00           O  
HETATM 3097  H1  SPC   375      -0.804 -54.250  37.629  1.00  0.00           H  
HETATM 3098  H2  SPC   375      -0.832 -53.363  36.258  1.00  0.00           H  
HETATM 3099  O   SPC   376       1.010 -23.201 -15.049  1.00  0.00           O  
HETATM 3100  H1  SPC   376       0.660 -23.611 -15.892  1.00  0.00           H  
HETATM 3101  H2  SPC   376       2.005 -23.295 -15.021  1.00  0.00           H  
HETATM 3102  O   SPC   377      13.164 -42.057   9.801  1.00  0.00           O  
HETATM 3103  H1  SPC   377      13.136 -42.606  10.637  1.00  0.00           H  
HETATM 3104  H2  SPC   377      14.051 -41.601   9.732  1.00  0.00           H  
HETATM 3105  O   SPC   378      -6.628 -26.332  22.985  1.00  0.00           O  
HETATM 3106  H1  SPC   378      -6.291 -27.254  23.173  1.00  0.00           H  
HETATM 3107  H2  SPC   378      -5.924 -25.813  22.499  1.00  0.00           H  
HETATM 3108  O   SPC   379      15.969  -7.436 -15.293  1.00  0.00           O  
HETATM 3109  H1  SPC   379      16.913  -7.733 -15.150  1.00  0.00           H  
HETATM 3110  H2  SPC   379      15.640  -6.964 -14.476  1.00  0.00           H  
HETATM 3111  O   SPC   380     -13.981 -26.015   3.114  1.00  0.00           O  
HETATM 3112  H1  SPC   380     -13.255 -26.037   3.801  1.00  0.00           H  
HETATM 3113  H2  SPC   380     -13.629 -25.607   2.271  1.00  0.00           H  
HETATM 3114  O   SPC   381     -13.811  -1.352  -3.596  1.00  0.00           O  
HETATM 3115  H1  SPC   381     -13.420  -1.691  -2.741  1.00  0.00           H  
HETATM 3116  H2  SPC   381     -13.352  -0.504  -3.859  1.00  0.00           H  
HETATM 3117  O   SPC   382     -10.600 -14.259 -11.388  1.00  0.00           O  
HETATM 3118  H1  SPC   382      -9.766 -14.525 -10.904  1.00  0.00           H  
HETATM 3119  H2  SPC   382     -11.299 -13.991 -10.725  1.00  0.00           H  
HETATM 3120  O   SPC   383      -1.953  -4.904  25.287  1.00  0.00           O  
HETATM 3121  H1  SPC   383      -1.206  -4.874  24.623  1.00  0.00           H  
HETATM 3122  H2  SPC   383      -2.589  -4.153  25.108  1.00  0.00           H  
HETATM 3123  O   SPC   384     -14.670 -23.052  -0.982  1.00  0.00           O  
HETATM 3124  H1  SPC   384     -15.113 -22.158  -1.046  1.00  0.00           H  
HETATM 3125  H2  SPC   384     -13.758 -22.944  -0.586  1.00  0.00           H  
HETATM 3126  O   SPC   385      19.522   0.140  13.607  1.00  0.00           O  
HETATM 3127  H1  SPC   385      19.225   1.091  13.685  1.00  0.00           H  
HETATM 3128  H2  SPC   385      19.310  -0.202  12.691  1.00  0.00           H  
HETATM 3129  O   SPC   386     -23.028  -8.595  -1.693  1.00  0.00           O  
HETATM 3130  H1  SPC   386     -23.600  -8.706  -2.506  1.00  0.00           H  
HETATM 3131  H2  SPC   386     -22.083  -8.831  -1.916  1.00  0.00           H  
HETATM 3132  O   SPC   387      18.474 -12.899  -3.412  1.00  0.00           O  
HETATM 3133  H1  SPC   387      18.273 -13.486  -4.197  1.00  0.00           H  
HETATM 3134  H2  SPC   387      18.089 -13.307  -2.584  1.00  0.00           H  
HETATM 3135  O   SPC   388       2.882  29.647 -38.623  1.00  0.00           O  
HETATM 3136  H1  SPC   388       3.308  28.978 -38.013  1.00  0.00           H  
HETATM 3137  H2  SPC   388       2.340  30.291 -38.084  1.00  0.00           H  
HETATM 3138  O   SPC   389       2.510 -31.356  35.755  1.00  0.00           O  
HETATM 3139  H1  SPC   389       3.164 -30.673  35.431  1.00  0.00           H  
HETATM 3140  H2  SPC   389       2.319 -31.202  36.724  1.00  0.00           H  
HETATM 3141  O   SPC   390      -0.345 -32.144  41.991  1.00  0.00           O  
HETATM 3142  H1  SPC   390      -1.018 -32.307  41.270  1.00  0.00           H  
HETATM 3143  H2  SPC   390       0.101 -31.262  41.838  1.00  0.00           H  
HETATM 3144  O   SPC   391      -3.861  -5.953 -22.313  1.00  0.00           O  
HETATM 3145  H1  SPC   391      -3.190  -6.662 -22.098  1.00  0.00           H  
HETATM 3146  H2  SPC   391      -3.491  -5.057 -22.065  1.00  0.00           H  
HETATM 3147  O   SPC   392     -15.017  -1.347  -0.072  1.00  0.00           O  
HETATM 3148  H1  SPC   392     -14.281  -2.005  -0.234  1.00  0.00           H  
HETATM 3149  H2  SPC   392     -15.795  -1.814   0.349  1.00  0.00           H  
HETATM 3150  O   SPC   393       8.027   8.250  -8.133  1.00  0.00           O  
HETATM 3151  H1  SPC   393       7.696   8.092  -9.064  1.00  0.00           H  
HETATM 3152  H2  SPC   393       8.483   7.425  -7.798  1.00  0.00           H  
HETATM 3153  O   SPC   394       7.852  11.626 -28.309  1.00  0.00           O  
HETATM 3154  H1  SPC   394       7.965  10.938 -29.026  1.00  0.00           H  
HETATM 3155  H2  SPC   394       8.718  12.106 -28.168  1.00  0.00           H  
HETATM 3156  O   SPC   395      18.819 -37.170  -0.390  1.00  0.00           O  
HETATM 3157  H1  SPC   395      18.352 -37.999  -0.696  1.00  0.00           H  
HETATM 3158  H2  SPC   395      19.433 -37.393   0.367  1.00  0.00           H  
HETATM 3159  O   SPC   396      24.266 -18.103  -8.693  1.00  0.00           O  
HETATM 3160  H1  SPC   396      23.551 -18.023  -7.999  1.00  0.00           H  
HETATM 3161  H2  SPC   396      24.778 -17.245  -8.745  1.00  0.00           H  
HETATM 3162  O   SPC   397      18.423  17.795 -19.509  1.00  0.00           O  
HETATM 3163  H1  SPC   397      19.242  17.224 -19.565  1.00  0.00           H  
HETATM 3164  H2  SPC   397      17.964  17.808 -20.397  1.00  0.00           H  
HETATM 3165  O   SPC   398      10.423  10.461 -21.993  1.00  0.00           O  
HETATM 3166  H1  SPC   398      10.679   9.655 -21.460  1.00  0.00           H  
HETATM 3167  H2  SPC   398       9.536  10.305 -22.427  1.00  0.00           H  
HETATM 3168  O   SPC   399       6.363 -40.995  14.421  1.00  0.00           O  
HETATM 3169  H1  SPC   399       5.455 -40.935  14.006  1.00  0.00           H  
HETATM 3170  H2  SPC   399       6.713 -41.926  14.325  1.00  0.00           H  
HETATM 3171  O   SPC   400     -16.994 -46.018  30.054  1.00  0.00           O  
HETATM 3172  H1  SPC   400     -16.168 -46.425  29.664  1.00  0.00           H  
HETATM 3173  H2  SPC   400     -17.740 -46.075  29.391  1.00  0.00           H  
HETATM 3174  O   SPC   401      10.817 -33.562  -1.731  1.00  0.00           O  
HETATM 3175  H1  SPC   401      11.486 -33.870  -2.408  1.00  0.00           H  
HETATM 3176  H2  SPC   401       9.919 -33.482  -2.163  1.00  0.00           H  
HETATM 3177  O   SPC   402      18.433  16.714  -3.555  1.00  0.00           O  
HETATM 3178  H1  SPC   402      17.480  16.944  -3.359  1.00  0.00           H  
HETATM 3179  H2  SPC   402      18.966  17.555  -3.651  1.00  0.00           H  
HETATM 3180  O   SPC   403      -4.865  26.512   2.448  1.00  0.00           O  
HETATM 3181  H1  SPC   403      -5.703  26.746   2.939  1.00  0.00           H  
HETATM 3182  H2  SPC   403      -4.714  25.524   2.498  1.00  0.00           H  
HETATM 3183  O   SPC   404      13.665  44.040 -34.736  1.00  0.00           O  
HETATM 3184  H1  SPC   404      13.529  44.985 -35.032  1.00  0.00           H  
HETATM 3185  H2  SPC   404      13.794  44.017 -33.745  1.00  0.00           H  
HETATM 3186  O   SPC   405     -17.989 -19.208  11.745  1.00  0.00           O  
HETATM 3187  H1  SPC   405     -17.455 -20.018  11.990  1.00  0.00           H  
HETATM 3188  H2  SPC   405     -17.432 -18.601  11.179  1.00  0.00           H  
HETATM 3189  O   SPC   406       1.237 -43.558  23.258  1.00  0.00           O  
HETATM 3190  H1  SPC   406       2.207 -43.343  23.366  1.00  0.00           H  
HETATM 3191  H2  SPC   406       0.784 -43.512  24.148  1.00  0.00           H  
HETATM 3192  O   SPC   407     -22.263   0.942   7.469  1.00  0.00           O  
HETATM 3193  H1  SPC   407     -21.890   1.676   8.037  1.00  0.00           H  
HETATM 3194  H2  SPC   407     -23.115   0.609   7.872  1.00  0.00           H  
HETATM 3195  O   SPC   408     -10.868  12.963 -22.724  1.00  0.00           O  
HETATM 3196  H1  SPC   408     -10.854  12.293 -21.983  1.00  0.00           H  
HETATM 3197  H2  SPC   408     -11.766  12.954 -23.165  1.00  0.00           H  
HETATM 3198  O   SPC   409       8.856 -22.110  35.397  1.00  0.00           O  
HETATM 3199  H1  SPC   409       9.753 -21.668  35.392  1.00  0.00           H  
HETATM 3200  H2  SPC   409       8.889 -22.937  34.836  1.00  0.00           H  
HETATM 3201  O   SPC   410       2.438 -16.217  13.785  1.00  0.00           O  
HETATM 3202  H1  SPC   410       3.426 -16.092  13.690  1.00  0.00           H  
HETATM 3203  H2  SPC   410       2.097 -16.767  13.023  1.00  0.00           H  
HETATM 3204  O   SPC   411      -9.286   8.450  17.534  1.00  0.00           O  
HETATM 3205  H1  SPC   411      -8.597   7.801  17.859  1.00  0.00           H  
HETATM 3206  H2  SPC   411      -9.243   9.284  18.084  1.00  0.00           H  
HETATM 3207  O   SPC   412       8.059  15.525   1.651  1.00  0.00           O  
HETATM 3208  H1  SPC   412       7.961  14.762   2.290  1.00  0.00           H  
HETATM 3209  H2  SPC   412       8.701  15.272   0.926  1.00  0.00           H  
HETATM 3210  O   SPC   413     -12.321  13.623 -13.631  1.00  0.00           O  
HETATM 3211  H1  SPC   413     -11.598  13.696 -14.318  1.00  0.00           H  
HETATM 3212  H2  SPC   413     -11.914  13.424 -12.739  1.00  0.00           H  
HETATM 3213  O   SPC   414      22.953  -7.230  11.897  1.00  0.00           O  
HETATM 3214  H1  SPC   414      22.208  -7.190  11.231  1.00  0.00           H  
HETATM 3215  H2  SPC   414      22.832  -6.508  12.577  1.00  0.00           H  
HETATM 3216  O   SPC   415       8.193 -16.770  25.759  1.00  0.00           O  
HETATM 3217  H1  SPC   415       8.246 -17.133  26.690  1.00  0.00           H  
HETATM 3218  H2  SPC   415       8.228 -17.525  25.104  1.00  0.00           H  
HETATM 3219  O   SPC   416       4.369  27.467 -37.182  1.00  0.00           O  
HETATM 3220  H1  SPC   416       3.721  27.678 -36.450  1.00  0.00           H  
HETATM 3221  H2  SPC   416       4.347  26.486 -37.375  1.00  0.00           H  
HETATM 3222  O   SPC   417      -2.248 -26.370  -1.736  1.00  0.00           O  
HETATM 3223  H1  SPC   417      -1.904 -25.458  -1.515  1.00  0.00           H  
HETATM 3224  H2  SPC   417      -3.247 -26.369  -1.693  1.00  0.00           H  
HETATM 3225  O   SPC   418       9.297 -26.239   8.656  1.00  0.00           O  
HETATM 3226  H1  SPC   418       8.649 -26.991   8.531  1.00  0.00           H  
HETATM 3227  H2  SPC   418       9.000 -25.667   9.421  1.00  0.00           H  
HETATM 3228  O   SPC   419       8.397 -14.040  -2.835  1.00  0.00           O  
HETATM 3229  H1  SPC   419       9.047 -14.223  -2.097  1.00  0.00           H  
HETATM 3230  H2  SPC   419       7.669 -14.724  -2.816  1.00  0.00           H  
HETATM 3231  O   SPC   420     -11.628  25.735 -10.711  1.00  0.00           O  
HETATM 3232  H1  SPC   420     -11.092  26.151  -9.977  1.00  0.00           H  
HETATM 3233  H2  SPC   420     -11.200  24.876 -10.991  1.00  0.00           H  
HETATM 3234  O   SPC   421       8.923 -43.503  10.898  1.00  0.00           O  
HETATM 3235  H1  SPC   421       9.216 -44.458  10.878  1.00  0.00           H  
HETATM 3236  H2  SPC   421       9.144 -43.105  11.788  1.00  0.00           H  
HETATM 3237  O   SPC   422      -7.413  21.027 -13.465  1.00  0.00           O  
HETATM 3238  H1  SPC   422      -7.543  20.490 -14.298  1.00  0.00           H  
HETATM 3239  H2  SPC   422      -8.084  20.745 -12.779  1.00  0.00           H  
HETATM 3240  O   SPC   423       5.431 -29.497   3.057  1.00  0.00           O  
HETATM 3241  H1  SPC   423       5.891 -29.176   2.229  1.00  0.00           H  
HETATM 3242  H2  SPC   423       4.525 -29.847   2.820  1.00  0.00           H  
HETATM 3243  O   SPC   424      -5.541   0.441 -19.244  1.00  0.00           O  
HETATM 3244  H1  SPC   424      -4.806  -0.228 -19.346  1.00  0.00           H  
HETATM 3245  H2  SPC   424      -6.101   0.451 -20.072  1.00  0.00           H  
HETATM 3246  O   SPC   425      -1.147 -21.509  13.711  1.00  0.00           O  
HETATM 3247  H1  SPC   425      -0.518 -20.795  14.019  1.00  0.00           H  
HETATM 3248  H2  SPC   425      -1.290 -22.168  14.450  1.00  0.00           H  
HETATM 3249  O   SPC   426      31.789   1.607  -8.160  1.00  0.00           O  
HETATM 3250  H1  SPC   426      31.291   2.148  -7.482  1.00  0.00           H  
HETATM 3251  H2  SPC   426      31.159   1.307  -8.875  1.00  0.00           H  
HETATM 3252  O   SPC   427      -2.123  -2.369 -31.086  1.00  0.00           O  
HETATM 3253  H1  SPC   427      -1.831  -3.249 -30.711  1.00  0.00           H  
HETATM 3254  H2  SPC   427      -1.383  -1.703 -30.987  1.00  0.00           H  
HETATM 3255  O   SPC   428       3.601  20.880 -31.852  1.00  0.00           O  
HETATM 3256  H1  SPC   428       3.938  20.118 -32.405  1.00  0.00           H  
HETATM 3257  H2  SPC   428       2.956  20.536 -31.170  1.00  0.00           H  
HETATM 3258  O   SPC   429      -9.508 -27.932  11.263  1.00  0.00           O  
HETATM 3259  H1  SPC   429     -10.001 -28.615  11.802  1.00  0.00           H  
HETATM 3260  H2  SPC   429      -9.892 -27.895  10.340  1.00  0.00           H  
HETATM 3261  O   SPC   430      -3.877  -6.499  17.416  1.00  0.00           O  
HETATM 3262  H1  SPC   430      -3.005  -6.011  17.398  1.00  0.00           H  
HETATM 3263  H2  SPC   430      -4.512  -6.024  18.026  1.00  0.00           H  
HETATM 3264  O   SPC   431       4.195  14.886 -25.861  1.00  0.00           O  
HETATM 3265  H1  SPC   431       4.039  14.657 -24.900  1.00  0.00           H  
HETATM 3266  H2  SPC   431       5.022  14.426 -26.183  1.00  0.00           H  
HETATM 3267  O   SPC   432     -14.942 -29.184  15.342  1.00  0.00           O  
HETATM 3268  H1  SPC   432     -14.219 -29.398  15.999  1.00  0.00           H  
HETATM 3269  H2  SPC   432     -15.615 -29.924  15.336  1.00  0.00           H  
HETATM 3270  O   SPC   433     -23.827 -24.839  17.023  1.00  0.00           O  
HETATM 3271  H1  SPC   433     -24.188 -24.328  17.803  1.00  0.00           H  
HETATM 3272  H2  SPC   433     -24.343 -24.599  16.200  1.00  0.00           H  
HETATM 3273  O   SPC   434      15.014  31.594 -20.365  1.00  0.00           O  
HETATM 3274  H1  SPC   434      15.654  31.261 -21.058  1.00  0.00           H  
HETATM 3275  H2  SPC   434      15.522  32.044 -19.631  1.00  0.00           H  
HETATM 3276  O   SPC   435      -5.924  18.510   9.241  1.00  0.00           O  
HETATM 3277  H1  SPC   435      -4.943  18.344   9.144  1.00  0.00           H  
HETATM 3278  H2  SPC   435      -6.432  17.739   8.858  1.00  0.00           H  
HETATM 3279  O   SPC   436      17.395  29.707 -25.651  1.00  0.00           O  
HETATM 3280  H1  SPC   436      17.885  30.539 -25.909  1.00  0.00           H  
HETATM 3281  H2  SPC   436      17.940  28.907 -25.903  1.00  0.00           H  
HETATM 3282  O   SPC   437      13.196  12.697  -9.778  1.00  0.00           O  
HETATM 3283  H1  SPC   437      13.995  13.087 -10.236  1.00  0.00           H  
HETATM 3284  H2  SPC   437      12.430  12.656 -10.420  1.00  0.00           H  
HETATM 3285  O   SPC   438     -16.294  -1.705 -25.952  1.00  0.00           O  
HETATM 3286  H1  SPC   438     -15.823  -1.086 -26.579  1.00  0.00           H  
HETATM 3287  H2  SPC   438     -16.789  -1.172 -25.265  1.00  0.00           H  
HETATM 3288  O   SPC   439      20.885  27.971 -20.203  1.00  0.00           O  
HETATM 3289  H1  SPC   439      20.953  28.953 -20.378  1.00  0.00           H  
HETATM 3290  H2  SPC   439      21.443  27.735 -19.407  1.00  0.00           H  
HETATM 3291  O   SPC   440      -7.214 -11.163  21.158  1.00  0.00           O  
HETATM 3292  H1  SPC   440      -6.707 -11.025  22.008  1.00  0.00           H  
HETATM 3293  H2  SPC   440      -6.739 -11.836  20.591  1.00  0.00           H  
HETATM 3294  O   SPC   441       7.554 -26.491  14.607  1.00  0.00           O  
HETATM 3295  H1  SPC   441       7.989 -25.697  14.182  1.00  0.00           H  
HETATM 3296  H2  SPC   441       6.593 -26.285  14.793  1.00  0.00           H  
HETATM 3297  O   SPC   442      20.770  25.477 -22.979  1.00  0.00           O  
HETATM 3298  H1  SPC   442      20.462  26.117 -23.682  1.00  0.00           H  
HETATM 3299  H2  SPC   442      20.694  24.541 -23.323  1.00  0.00           H  
HETATM 3300  O   SPC   443      20.336  43.646 -29.910  1.00  0.00           O  
HETATM 3301  H1  SPC   443      19.799  43.766 -29.075  1.00  0.00           H  
HETATM 3302  H2  SPC   443      20.655  42.700 -29.969  1.00  0.00           H  
HETATM 3303  O   SPC   444      10.328 -12.780  -4.297  1.00  0.00           O  
HETATM 3304  H1  SPC   444      10.939 -12.249  -3.710  1.00  0.00           H  
HETATM 3305  H2  SPC   444       9.554 -13.114  -3.759  1.00  0.00           H  
HETATM 3306  O   SPC   445      -0.070   8.853  27.990  1.00  0.00           O  
HETATM 3307  H1  SPC   445      -0.401   8.550  28.884  1.00  0.00           H  
HETATM 3308  H2  SPC   445      -0.327   8.181  27.295  1.00  0.00           H  
HETATM 3309  O   SPC   446     -14.011 -34.576  28.629  1.00  0.00           O  
HETATM 3310  H1  SPC   446     -13.130 -34.168  28.390  1.00  0.00           H  
HETATM 3311  H2  SPC   446     -14.749 -34.035  28.226  1.00  0.00           H  
HETATM 3312  O   SPC   447       0.110 -49.203  30.840  1.00  0.00           O  
HETATM 3313  H1  SPC   447       0.604 -49.006  29.993  1.00  0.00           H  
HETATM 3314  H2  SPC   447       0.233 -50.166  31.081  1.00  0.00           H  
HETATM 3315  O   SPC   448      -4.927 -15.804 -13.528  1.00  0.00           O  
HETATM 3316  H1  SPC   448      -4.602 -14.859 -13.517  1.00  0.00           H  
HETATM 3317  H2  SPC   448      -5.875 -15.835 -13.210  1.00  0.00           H  
HETATM 3318  O   SPC   449       3.157  -8.610  19.620  1.00  0.00           O  
HETATM 3319  H1  SPC   449       3.329  -9.359  20.260  1.00  0.00           H  
HETATM 3320  H2  SPC   449       2.177  -8.412  19.595  1.00  0.00           H  
HETATM 3321  O   SPC   450       9.107 -10.915   2.783  1.00  0.00           O  
HETATM 3322  H1  SPC   450       8.641 -11.259   3.598  1.00  0.00           H  
HETATM 3323  H2  SPC   450       8.576 -11.151   1.970  1.00  0.00           H  
HETATM 3324  O   SPC   451     -14.622 -15.924   1.261  1.00  0.00           O  
HETATM 3325  H1  SPC   451     -15.489 -16.292   0.925  1.00  0.00           H  
HETATM 3326  H2  SPC   451     -14.802 -15.161   1.882  1.00  0.00           H  
HETATM 3327  O   SPC   452      -4.620 -31.738  22.233  1.00  0.00           O  
HETATM 3328  H1  SPC   452      -4.111 -32.497  22.640  1.00  0.00           H  
HETATM 3329  H2  SPC   452      -4.044 -31.273  21.561  1.00  0.00           H  
HETATM 3330  O   SPC   453     -12.674  36.687   0.599  1.00  0.00           O  
HETATM 3331  H1  SPC   453     -13.587  37.048   0.789  1.00  0.00           H  
HETATM 3332  H2  SPC   453     -12.741  35.950  -0.074  1.00  0.00           H  
HETATM 3333  O   SPC   454       9.425  -0.431  38.994  1.00  0.00           O  
HETATM 3334  H1  SPC   454       9.865  -0.129  38.149  1.00  0.00           H  
HETATM 3335  H2  SPC   454       9.642  -1.394  39.156  1.00  0.00           H  
HETATM 3336  O   SPC   455      10.403 -20.831  11.968  1.00  0.00           O  
HETATM 3337  H1  SPC   455       9.847 -20.101  11.569  1.00  0.00           H  
HETATM 3338  H2  SPC   455      10.764 -21.411  11.237  1.00  0.00           H  
HETATM 3339  O   SPC   456     -10.967  20.937  -1.916  1.00  0.00           O  
HETATM 3340  H1  SPC   456     -11.399  21.719  -2.365  1.00  0.00           H  
HETATM 3341  H2  SPC   456     -11.072  20.125  -2.490  1.00  0.00           H  
HETATM 3342  O   SPC   457       6.956  18.562  -1.546  1.00  0.00           O  
HETATM 3343  H1  SPC   457       6.769  17.653  -1.917  1.00  0.00           H  
HETATM 3344  H2  SPC   457       6.097  19.061  -1.435  1.00  0.00           H  
HETATM 3345  O   SPC   458       9.685 -32.396  -7.075  1.00  0.00           O  
HETATM 3346  H1  SPC   458      10.589 -32.292  -6.659  1.00  0.00           H  
HETATM 3347  H2  SPC   458       9.651 -33.253  -7.588  1.00  0.00           H  
HETATM 3348  O   SPC   459      15.499  -2.880 -18.812  1.00  0.00           O  
HETATM 3349  H1  SPC   459      14.941  -2.950 -17.986  1.00  0.00           H  
HETATM 3350  H2  SPC   459      15.032  -2.302 -19.482  1.00  0.00           H  
HETATM 3351  O   SPC   460     -27.851 -22.152   7.709  1.00  0.00           O  
HETATM 3352  H1  SPC   460     -28.845 -22.173   7.604  1.00  0.00           H  
HETATM 3353  H2  SPC   460     -27.617 -21.751   8.595  1.00  0.00           H  
HETATM 3354  O   SPC   461     -15.016  -4.267  11.292  1.00  0.00           O  
HETATM 3355  H1  SPC   461     -15.395  -4.659  12.130  1.00  0.00           H  
HETATM 3356  H2  SPC   461     -15.626  -4.466  10.525  1.00  0.00           H  
HETATM 3357  O   SPC   462      21.966  32.457 -25.214  1.00  0.00           O  
HETATM 3358  H1  SPC   462      22.866  32.029 -25.304  1.00  0.00           H  
HETATM 3359  H2  SPC   462      21.605  32.285 -24.298  1.00  0.00           H  
HETATM 3360  O   SPC   463       5.822  24.939   5.166  1.00  0.00           O  
HETATM 3361  H1  SPC   463       5.370  25.382   5.939  1.00  0.00           H  
HETATM 3362  H2  SPC   463       5.147  24.737   4.456  1.00  0.00           H  
HETATM 3363  O   SPC   464     -15.779   7.952 -24.895  1.00  0.00           O  
HETATM 3364  H1  SPC   464     -15.789   7.554 -25.812  1.00  0.00           H  
HETATM 3365  H2  SPC   464     -16.659   8.390 -24.711  1.00  0.00           H  
HETATM 3366  O   SPC   465      22.702  18.520  -0.766  1.00  0.00           O  
HETATM 3367  H1  SPC   465      22.641  19.516  -0.707  1.00  0.00           H  
HETATM 3368  H2  SPC   465      23.543  18.210  -0.323  1.00  0.00           H  
HETATM 3369  O   SPC   466     -13.621  38.800 -10.375  1.00  0.00           O  
HETATM 3370  H1  SPC   466     -14.146  38.954 -11.213  1.00  0.00           H  
HETATM 3371  H2  SPC   466     -14.201  38.345  -9.698  1.00  0.00           H  
HETATM 3372  O   SPC   467      13.953   5.616   0.119  1.00  0.00           O  
HETATM 3373  H1  SPC   467      14.188   4.793  -0.398  1.00  0.00           H  
HETATM 3374  H2  SPC   467      13.786   6.372  -0.514  1.00  0.00           H  
HETATM 3375  O   SPC   468      18.576  -1.781   8.065  1.00  0.00           O  
HETATM 3376  H1  SPC   468      18.399  -2.599   7.518  1.00  0.00           H  
HETATM 3377  H2  SPC   468      19.421  -1.347   7.751  1.00  0.00           H  
HETATM 3378  O   SPC   469       6.874   0.473  38.206  1.00  0.00           O  
HETATM 3379  H1  SPC   469       7.741   0.189  38.616  1.00  0.00           H  
HETATM 3380  H2  SPC   469       6.880   1.463  38.068  1.00  0.00           H  
HETATM 3381  O   SPC   470      14.600   1.877 -20.180  1.00  0.00           O  
HETATM 3382  H1  SPC   470      14.887   1.167 -19.536  1.00  0.00           H  
HETATM 3383  H2  SPC   470      15.071   2.732 -19.965  1.00  0.00           H  
HETATM 3384  O   SPC   471      14.106  -0.474  21.626  1.00  0.00           O  
HETATM 3385  H1  SPC   471      14.739   0.219  21.282  1.00  0.00           H  
HETATM 3386  H2  SPC   471      13.748  -0.187  22.514  1.00  0.00           H  
HETATM 3387  O   SPC   472      23.509   6.443  -3.988  1.00  0.00           O  
HETATM 3388  H1  SPC   472      23.776   5.482  -4.054  1.00  0.00           H  
HETATM 3389  H2  SPC   472      22.606   6.510  -3.566  1.00  0.00           H  
HETATM 3390  O   SPC   473      -1.405  52.471 -26.448  1.00  0.00           O  
HETATM 3391  H1  SPC   473      -1.231  52.567 -25.467  1.00  0.00           H  
HETATM 3392  H2  SPC   473      -2.363  52.227 -26.594  1.00  0.00           H  
HETATM 3393  O   SPC   474     -14.399 -34.452  25.428  1.00  0.00           O  
HETATM 3394  H1  SPC   474     -15.379 -34.625  25.332  1.00  0.00           H  
HETATM 3395  H2  SPC   474     -14.024 -35.048  26.139  1.00  0.00           H  
HETATM 3396  O   SPC   475      -8.485 -15.363  29.883  1.00  0.00           O  
HETATM 3397  H1  SPC   475      -9.118 -15.136  30.623  1.00  0.00           H  
HETATM 3398  H2  SPC   475      -7.680 -15.821  30.262  1.00  0.00           H  
HETATM 3399  O   SPC   476     -20.957  34.505   5.751  1.00  0.00           O  
HETATM 3400  H1  SPC   476     -20.256  34.667   5.057  1.00  0.00           H  
HETATM 3401  H2  SPC   476     -20.775  35.077   6.550  1.00  0.00           H  
HETATM 3402  O   SPC   477     -14.992 -27.963  12.893  1.00  0.00           O  
HETATM 3403  H1  SPC   477     -14.985 -28.340  11.967  1.00  0.00           H  
HETATM 3404  H2  SPC   477     -14.961 -28.710  13.557  1.00  0.00           H  
HETATM 3405  O   SPC   478       6.237  10.310  20.682  1.00  0.00           O  
HETATM 3406  H1  SPC   478       5.382   9.897  20.995  1.00  0.00           H  
HETATM 3407  H2  SPC   478       6.617  10.883  21.408  1.00  0.00           H  
HETATM 3408  O   SPC   479       1.057  11.181  -2.248  1.00  0.00           O  
HETATM 3409  H1  SPC   479       1.511  11.665  -2.995  1.00  0.00           H  
HETATM 3410  H2  SPC   479       1.225  10.199  -2.336  1.00  0.00           H  
HETATM 3411  O   SPC   480      -7.038  17.769  -2.508  1.00  0.00           O  
HETATM 3412  H1  SPC   480      -7.948  18.067  -2.794  1.00  0.00           H  
HETATM 3413  H2  SPC   480      -6.562  17.358  -3.286  1.00  0.00           H  
HETATM 3414  O   SPC   481      -1.983 -10.550  24.311  1.00  0.00           O  
HETATM 3415  H1  SPC   481      -1.818 -11.095  25.133  1.00  0.00           H  
HETATM 3416  H2  SPC   481      -1.340 -10.824  23.595  1.00  0.00           H  
HETATM 3417  O   SPC   482      -8.065 -54.397  40.632  1.00  0.00           O  
HETATM 3418  H1  SPC   482      -7.428 -54.359  41.401  1.00  0.00           H  
HETATM 3419  H2  SPC   482      -8.124 -55.336  40.293  1.00  0.00           H  
HETATM 3420  O   SPC   483     -17.263  -0.349   3.950  1.00  0.00           O  
HETATM 3421  H1  SPC   483     -17.876  -0.456   3.168  1.00  0.00           H  
HETATM 3422  H2  SPC   483     -17.742  -0.617   4.787  1.00  0.00           H  
HETATM 3423  O   SPC   484      -4.624  43.264 -18.581  1.00  0.00           O  
HETATM 3424  H1  SPC   484      -5.127  43.083 -19.427  1.00  0.00           H  
HETATM 3425  H2  SPC   484      -4.109  42.448 -18.318  1.00  0.00           H  
HETATM 3426  O   SPC   485      20.509  14.058 -21.391  1.00  0.00           O  
HETATM 3427  H1  SPC   485      20.643  14.576 -22.236  1.00  0.00           H  
HETATM 3428  H2  SPC   485      20.846  13.125 -21.516  1.00  0.00           H  
HETATM 3429  O   SPC   486       6.811 -25.881  37.346  1.00  0.00           O  
HETATM 3430  H1  SPC   486       7.419 -26.301  38.020  1.00  0.00           H  
HETATM 3431  H2  SPC   486       5.861 -25.998  37.635  1.00  0.00           H  
HETATM 3432  O   SPC   487      14.728  28.933  -4.077  1.00  0.00           O  
HETATM 3433  H1  SPC   487      15.174  28.047  -4.205  1.00  0.00           H  
HETATM 3434  H2  SPC   487      15.355  29.557  -3.611  1.00  0.00           H  
HETATM 3435  O   SPC   488      16.796   3.651 -12.941  1.00  0.00           O  
HETATM 3436  H1  SPC   488      16.632   3.845 -11.974  1.00  0.00           H  
HETATM 3437  H2  SPC   488      15.930   3.430 -13.389  1.00  0.00           H  
HETATM 3438  O   SPC   489      -1.489  44.989 -39.613  1.00  0.00           O  
HETATM 3439  H1  SPC   489      -1.498  44.219 -40.251  1.00  0.00           H  
HETATM 3440  H2  SPC   489      -0.549  45.305 -39.486  1.00  0.00           H  
HETATM 3441  O   SPC   490       4.330 -29.822  11.106  1.00  0.00           O  
HETATM 3442  H1  SPC   490       3.723 -30.487  10.669  1.00  0.00           H  
HETATM 3443  H2  SPC   490       4.950 -29.438  10.422  1.00  0.00           H  
HETATM 3444  O   SPC   491      14.622  31.149 -24.041  1.00  0.00           O  
HETATM 3445  H1  SPC   491      13.817  30.581 -23.875  1.00  0.00           H  
HETATM 3446  H2  SPC   491      15.425  30.717 -23.631  1.00  0.00           H  
HETATM 3447  O   SPC   492      24.926  11.354  10.460  1.00  0.00           O  
HETATM 3448  H1  SPC   492      25.499  11.353  11.280  1.00  0.00           H  
HETATM 3449  H2  SPC   492      25.128  10.543   9.911  1.00  0.00           H  
HETATM 3450  O   SPC   493      -7.787  -6.712 -17.098  1.00  0.00           O  
HETATM 3451  H1  SPC   493      -7.747  -5.871 -16.559  1.00  0.00           H  
HETATM 3452  H2  SPC   493      -7.991  -6.488 -18.051  1.00  0.00           H  
HETATM 3453  O   SPC   494      -2.756  21.243 -14.513  1.00  0.00           O  
HETATM 3454  H1  SPC   494      -3.368  20.657 -13.982  1.00  0.00           H  
HETATM 3455  H2  SPC   494      -3.250  22.061 -14.807  1.00  0.00           H  
HETATM 3456  O   SPC   495       4.024  40.626 -27.502  1.00  0.00           O  
HETATM 3457  H1  SPC   495       4.592  40.872 -26.717  1.00  0.00           H  
HETATM 3458  H2  SPC   495       4.448  40.968 -28.340  1.00  0.00           H  
HETATM 3459  O   SPC   496      19.016  19.861 -13.230  1.00  0.00           O  
HETATM 3460  H1  SPC   496      18.550  19.119 -13.712  1.00  0.00           H  
HETATM 3461  H2  SPC   496      18.364  20.335 -12.638  1.00  0.00           H  
HETATM 3462  O   SPC   497      -2.408 -18.457  29.965  1.00  0.00           O  
HETATM 3463  H1  SPC   497      -2.558 -18.694  29.005  1.00  0.00           H  
HETATM 3464  H2  SPC   497      -3.001 -17.692  30.217  1.00  0.00           H  
HETATM 3465  O   SPC   498      10.167 -22.739   7.281  1.00  0.00           O  
HETATM 3466  H1  SPC   498       9.491 -22.007   7.193  1.00  0.00           H  
HETATM 3467  H2  SPC   498      10.127 -23.329   6.475  1.00  0.00           H  
HETATM 3468  O   SPC   499     -19.368  14.311  -5.601  1.00  0.00           O  
HETATM 3469  H1  SPC   499     -19.837  13.429  -5.545  1.00  0.00           H  
HETATM 3470  H2  SPC   499     -18.636  14.343  -4.920  1.00  0.00           H  
HETATM 3471  O   SPC   500      17.212  -7.402  -3.687  1.00  0.00           O  
HETATM 3472  H1  SPC   500      17.425  -6.459  -3.428  1.00  0.00           H  
HETATM 3473  H2  SPC   500      17.975  -7.785  -4.208  1.00  0.00           H  
HETATM 3474  O   SPC   501      11.592 -29.391  20.836  1.00  0.00           O  
HETATM 3475  H1  SPC   501      11.981 -28.472  20.776  1.00  0.00           H  
HETATM 3476  H2  SPC   501      12.328 -30.067  20.811  1.00  0.00           H  
HETATM 3477  O   SPC   502       9.098 -27.403  24.681  1.00  0.00           O  
HETATM 3478  H1  SPC   502       8.863 -26.757  25.407  1.00  0.00           H  
HETATM 3479  H2  SPC   502      10.040 -27.715  24.805  1.00  0.00           H  
HETATM 3480  O   SPC   503     -15.902 -12.278  -8.015  1.00  0.00           O  
HETATM 3481  H1  SPC   503     -15.685 -12.760  -8.864  1.00  0.00           H  
HETATM 3482  H2  SPC   503     -15.151 -12.394  -7.365  1.00  0.00           H  
HETATM 3483  O   SPC   504       4.013  -8.581 -27.726  1.00  0.00           O  
HETATM 3484  H1  SPC   504       4.360  -9.421 -28.143  1.00  0.00           H  
HETATM 3485  H2  SPC   504       4.537  -7.800 -28.064  1.00  0.00           H  
HETATM 3486  O   SPC   505      -1.746   2.507  16.428  1.00  0.00           O  
HETATM 3487  H1  SPC   505      -2.592   2.573  16.957  1.00  0.00           H  
HETATM 3488  H2  SPC   505      -1.945   2.121  15.527  1.00  0.00           H  
HETATM 3489  O   SPC   506     -17.537  25.296  -4.131  1.00  0.00           O  
HETATM 3490  H1  SPC   506     -17.835  25.427  -3.185  1.00  0.00           H  
HETATM 3491  H2  SPC   506     -18.324  25.381  -4.743  1.00  0.00           H  
HETATM 3492  O   SPC   507       8.383 -13.241  26.975  1.00  0.00           O  
HETATM 3493  H1  SPC   507       7.862 -12.786  26.253  1.00  0.00           H  
HETATM 3494  H2  SPC   507       9.354 -13.237  26.738  1.00  0.00           H  
HETATM 3495  O   SPC   508       7.716 -31.560  -8.836  1.00  0.00           O  
HETATM 3496  H1  SPC   508       8.397 -31.747  -8.128  1.00  0.00           H  
HETATM 3497  H2  SPC   508       7.695 -32.319  -9.486  1.00  0.00           H  
HETATM 3498  O   SPC   509     -17.926 -38.608  23.094  1.00  0.00           O  
HETATM 3499  H1  SPC   509     -18.524 -38.388  23.864  1.00  0.00           H  
HETATM 3500  H2  SPC   509     -17.206 -39.231  23.399  1.00  0.00           H  
HETATM 3501  O   SPC   510      10.923 -23.074  22.737  1.00  0.00           O  
HETATM 3502  H1  SPC   510      11.286 -22.157  22.901  1.00  0.00           H  
HETATM 3503  H2  SPC   510      10.398 -23.077  21.886  1.00  0.00           H  
HETATM 3504  O   SPC   511     -18.881  28.851   9.690  1.00  0.00           O  
HETATM 3505  H1  SPC   511     -18.532  28.599  10.592  1.00  0.00           H  
HETATM 3506  H2  SPC   511     -18.888  29.847   9.602  1.00  0.00           H  
HETATM 3507  O   SPC   512      27.772   3.821  -6.954  1.00  0.00           O  
HETATM 3508  H1  SPC   512      28.160   3.774  -7.875  1.00  0.00           H  
HETATM 3509  H2  SPC   512      27.917   4.735  -6.577  1.00  0.00           H  
HETATM 3510  O   SPC   513      -8.488  41.618  -6.154  1.00  0.00           O  
HETATM 3511  H1  SPC   513      -7.798  41.330  -5.490  1.00  0.00           H  
HETATM 3512  H2  SPC   513      -8.343  41.134  -7.017  1.00  0.00           H  
HETATM 3513  O   SPC   514      -3.849 -10.483  -9.207  1.00  0.00           O  
HETATM 3514  H1  SPC   514      -3.574 -10.783  -8.294  1.00  0.00           H  
HETATM 3515  H2  SPC   514      -4.716  -9.988  -9.148  1.00  0.00           H  
HETATM 3516  O   SPC   515      12.092 -36.890  15.677  1.00  0.00           O  
HETATM 3517  H1  SPC   515      12.208 -36.758  16.662  1.00  0.00           H  
HETATM 3518  H2  SPC   515      11.581 -37.733  15.512  1.00  0.00           H  
HETATM 3519  O   SPC   516      10.387   8.969  -5.388  1.00  0.00           O  
HETATM 3520  H1  SPC   516      10.303   8.081  -4.936  1.00  0.00           H  
HETATM 3521  H2  SPC   516       9.486   9.398  -5.452  1.00  0.00           H  
HETATM 3522  O   SPC   517       8.166  -9.150  16.369  1.00  0.00           O  
HETATM 3523  H1  SPC   517       7.583  -9.576  15.678  1.00  0.00           H  
HETATM 3524  H2  SPC   517       7.886  -9.458  17.278  1.00  0.00           H  
HETATM 3525  O   SPC   518       5.333   7.599 -17.296  1.00  0.00           O  
HETATM 3526  H1  SPC   518       4.553   8.223 -17.240  1.00  0.00           H  
HETATM 3527  H2  SPC   518       5.569   7.277 -16.380  1.00  0.00           H  
HETATM 3528  O   SPC   519      -1.382  25.199  12.717  1.00  0.00           O  
HETATM 3529  H1  SPC   519      -1.396  24.837  13.649  1.00  0.00           H  
HETATM 3530  H2  SPC   519      -0.911  26.081  12.709  1.00  0.00           H  
HETATM 3531  O   SPC   520       1.829  -7.872  22.783  1.00  0.00           O  
HETATM 3532  H1  SPC   520       2.612  -7.637  23.359  1.00  0.00           H  
HETATM 3533  H2  SPC   520       1.040  -8.079  23.361  1.00  0.00           H  
HETATM 3534  O   SPC   521     -27.271   5.573   7.665  1.00  0.00           O  
HETATM 3535  H1  SPC   521     -27.061   6.550   7.662  1.00  0.00           H  
HETATM 3536  H2  SPC   521     -28.127   5.417   8.158  1.00  0.00           H  
HETATM 3537  O   SPC   522     -20.782  -6.600 -24.840  1.00  0.00           O  
HETATM 3538  H1  SPC   522     -21.701  -6.923 -24.615  1.00  0.00           H  
HETATM 3539  H2  SPC   522     -20.438  -7.100 -25.635  1.00  0.00           H  
HETATM 3540  O   SPC   523      30.054  25.045  -7.183  1.00  0.00           O  
HETATM 3541  H1  SPC   523      29.414  24.534  -7.756  1.00  0.00           H  
HETATM 3542  H2  SPC   523      29.628  25.900  -6.888  1.00  0.00           H  
HETATM 3543  O   SPC   524      -6.126 -33.884  14.979  1.00  0.00           O  
HETATM 3544  H1  SPC   524      -6.390 -34.557  14.288  1.00  0.00           H  
HETATM 3545  H2  SPC   524      -6.896 -33.271  15.158  1.00  0.00           H  
HETATM 3546  O   SPC   525       2.989 -39.428  11.136  1.00  0.00           O  
HETATM 3547  H1  SPC   525       2.384 -39.049  10.436  1.00  0.00           H  
HETATM 3548  H2  SPC   525       3.493 -38.686  11.578  1.00  0.00           H  
HETATM 3549  O   SPC   526     -16.070 -13.821 -10.260  1.00  0.00           O  
HETATM 3550  H1  SPC   526     -16.580 -14.671 -10.128  1.00  0.00           H  
HETATM 3551  H2  SPC   526     -16.489 -13.292 -10.998  1.00  0.00           H  
HETATM 3552  O   SPC   527     -13.088  38.365 -14.892  1.00  0.00           O  
HETATM 3553  H1  SPC   527     -13.596  37.732 -14.307  1.00  0.00           H  
HETATM 3554  H2  SPC   527     -13.108  39.280 -14.488  1.00  0.00           H  
HETATM 3555  O   SPC   528      18.405  -8.469 -14.777  1.00  0.00           O  
HETATM 3556  H1  SPC   528      18.490  -9.381 -15.179  1.00  0.00           H  
HETATM 3557  H2  SPC   528      19.219  -8.268 -14.232  1.00  0.00           H  
HETATM 3558  O   SPC   529      -6.675  29.812 -28.706  1.00  0.00           O  
HETATM 3559  H1  SPC   529      -6.880  30.654 -29.204  1.00  0.00           H  
HETATM 3560  H2  SPC   529      -6.836  29.955 -27.729  1.00  0.00           H  
HETATM 3561  O   SPC   530      14.181  39.770 -17.699  1.00  0.00           O  
HETATM 3562  H1  SPC   530      13.761  39.885 -18.600  1.00  0.00           H  
HETATM 3563  H2  SPC   530      13.923  40.536 -17.111  1.00  0.00           H  
HETATM 3564  O   SPC   531      21.968   0.410  10.905  1.00  0.00           O  
HETATM 3565  H1  SPC   531      21.015   0.148  11.056  1.00  0.00           H  
HETATM 3566  H2  SPC   531      22.028   1.402  10.796  1.00  0.00           H  
HETATM 3567  O   SPC   532       0.103  13.713 -16.618  1.00  0.00           O  
HETATM 3568  H1  SPC   532      -0.501  13.819 -15.828  1.00  0.00           H  
HETATM 3569  H2  SPC   532       0.957  14.207 -16.453  1.00  0.00           H  
HETATM 3570  O   SPC   533       0.312  10.238  18.001  1.00  0.00           O  
HETATM 3571  H1  SPC   533       1.291  10.367  18.160  1.00  0.00           H  
HETATM 3572  H2  SPC   533      -0.087   9.736  18.768  1.00  0.00           H  
HETATM 3573  O   SPC   534     -11.703  21.995   7.704  1.00  0.00           O  
HETATM 3574  H1  SPC   534     -11.409  21.087   8.001  1.00  0.00           H  
HETATM 3575  H2  SPC   534     -11.009  22.669   7.956  1.00  0.00           H  
HETATM 3576  O   SPC   535      -8.262   3.423 -16.565  1.00  0.00           O  
HETATM 3577  H1  SPC   535      -8.795   2.607 -16.339  1.00  0.00           H  
HETATM 3578  H2  SPC   535      -7.469   3.161 -17.115  1.00  0.00           H  
HETATM 3579  O   SPC   536      19.980  15.551 -19.243  1.00  0.00           O  
HETATM 3580  H1  SPC   536      20.815  15.568 -18.692  1.00  0.00           H  
HETATM 3581  H2  SPC   536      20.134  15.001 -20.064  1.00  0.00           H  
HETATM 3582  O   SPC   537     -17.171   9.077  10.774  1.00  0.00           O  
HETATM 3583  H1  SPC   537     -16.756   8.219  11.075  1.00  0.00           H  
HETATM 3584  H2  SPC   537     -16.476   9.796  10.759  1.00  0.00           H  
HETATM 3585  O   SPC   538      -4.518 -61.101  43.987  1.00  0.00           O  
HETATM 3586  H1  SPC   538      -5.082 -60.485  43.437  1.00  0.00           H  
HETATM 3587  H2  SPC   538      -3.936 -61.647  43.384  1.00  0.00           H  
HETATM 3588  O   SPC   539      10.536   3.732  29.675  1.00  0.00           O  
HETATM 3589  H1  SPC   539       9.918   3.373  30.374  1.00  0.00           H  
HETATM 3590  H2  SPC   539      11.472   3.442  29.877  1.00  0.00           H  
HETATM 3591  O   SPC   540      10.229  13.242 -27.557  1.00  0.00           O  
HETATM 3592  H1  SPC   540      10.490  14.176 -27.799  1.00  0.00           H  
HETATM 3593  H2  SPC   540      11.049  12.710 -27.345  1.00  0.00           H  
HETATM 3594  O   SPC   541       0.875 -40.710  36.830  1.00  0.00           O  
HETATM 3595  H1  SPC   541       1.297 -39.858  36.521  1.00  0.00           H  
HETATM 3596  H2  SPC   541       1.583 -41.404  36.960  1.00  0.00           H  
HETATM 3597  O   SPC   542     -21.806 -32.763  16.871  1.00  0.00           O  
HETATM 3598  H1  SPC   542     -21.047 -32.222  16.508  1.00  0.00           H  
HETATM 3599  H2  SPC   542     -21.808 -32.707  17.869  1.00  0.00           H  
HETATM 3600  O   SPC   543      17.038 -12.817  -9.542  1.00  0.00           O  
HETATM 3601  H1  SPC   543      16.056 -12.628  -9.555  1.00  0.00           H  
HETATM 3602  H2  SPC   543      17.507 -12.184 -10.158  1.00  0.00           H  
HETATM 3603  O   SPC   544      -0.985   5.619 -35.043  1.00  0.00           O  
HETATM 3604  H1  SPC   544      -0.671   6.116 -35.853  1.00  0.00           H  
HETATM 3605  H2  SPC   544      -1.303   6.271 -34.355  1.00  0.00           H  
HETATM 3606  O   SPC   545     -12.265  23.054  -3.125  1.00  0.00           O  
HETATM 3607  H1  SPC   545     -12.081  23.196  -4.098  1.00  0.00           H  
HETATM 3608  H2  SPC   545     -13.228  23.244  -2.937  1.00  0.00           H  
HETATM 3609  O   SPC   546     -12.716   4.694 -32.885  1.00  0.00           O  
HETATM 3610  H1  SPC   546     -12.915   5.281 -32.101  1.00  0.00           H  
HETATM 3611  H2  SPC   546     -11.726   4.618 -33.002  1.00  0.00           H  
HETATM 3612  O   SPC   547      -0.001  49.116 -38.399  1.00  0.00           O  
HETATM 3613  H1  SPC   547      -0.673  49.352 -39.101  1.00  0.00           H  
HETATM 3614  H2  SPC   547       0.914  49.107 -38.804  1.00  0.00           H  
HETATM 3615  O   SPC   548       3.597  28.348 -18.189  1.00  0.00           O  
HETATM 3616  H1  SPC   548       3.954  29.086 -18.761  1.00  0.00           H  
HETATM 3617  H2  SPC   548       4.182  27.542 -18.280  1.00  0.00           H  
HETATM 3618  O   SPC   549     -17.740  -1.634  -9.804  1.00  0.00           O  
HETATM 3619  H1  SPC   549     -17.954  -1.936  -8.875  1.00  0.00           H  
HETATM 3620  H2  SPC   549     -16.795  -1.309  -9.840  1.00  0.00           H  
HETATM 3621  O   SPC   550       7.994  20.303  11.907  1.00  0.00           O  
HETATM 3622  H1  SPC   550       8.218  19.403  12.281  1.00  0.00           H  
HETATM 3623  H2  SPC   550       7.402  20.792  12.547  1.00  0.00           H  
HETATM 3624  O   SPC   551       2.841  18.066   4.453  1.00  0.00           O  
HETATM 3625  H1  SPC   551       3.263  17.164   4.552  1.00  0.00           H  
HETATM 3626  H2  SPC   551       3.532  18.726   4.158  1.00  0.00           H  
HETATM 3627  O   SPC   552      14.140   6.263 -10.395  1.00  0.00           O  
HETATM 3628  H1  SPC   552      14.169   6.996 -11.075  1.00  0.00           H  
HETATM 3629  H2  SPC   552      13.227   5.854 -10.385  1.00  0.00           H  
HETATM 3630  O   SPC   553      -7.491 -14.746 -12.233  1.00  0.00           O  
HETATM 3631  H1  SPC   553      -8.031 -15.006 -13.034  1.00  0.00           H  
HETATM 3632  H2  SPC   553      -7.376 -13.752 -12.218  1.00  0.00           H  
HETATM 3633  O   SPC   554     -19.578   3.458   3.789  1.00  0.00           O  
HETATM 3634  H1  SPC   554     -20.178   2.712   4.076  1.00  0.00           H  
HETATM 3635  H2  SPC   554     -18.741   3.442   4.337  1.00  0.00           H  
HETATM 3636  O   SPC   555     -21.812  30.788   1.643  1.00  0.00           O  
HETATM 3637  H1  SPC   555     -21.007  30.259   1.915  1.00  0.00           H  
HETATM 3638  H2  SPC   555     -21.548  31.469   0.960  1.00  0.00           H  
HETATM 3639  O   SPC   556     -11.010   4.043 -22.315  1.00  0.00           O  
HETATM 3640  H1  SPC   556     -10.417   3.481 -21.737  1.00  0.00           H  
HETATM 3641  H2  SPC   556     -10.668   4.982 -22.329  1.00  0.00           H  
HETATM 3642  O   SPC   557       5.350   7.830  33.010  1.00  0.00           O  
HETATM 3643  H1  SPC   557       4.915   6.942  32.860  1.00  0.00           H  
HETATM 3644  H2  SPC   557       5.703   7.875  33.944  1.00  0.00           H  
HETATM 3645  O   SPC   558     -34.741  -8.907   8.745  1.00  0.00           O  
HETATM 3646  H1  SPC   558     -34.555  -8.741   7.776  1.00  0.00           H  
HETATM 3647  H2  SPC   558     -35.117  -8.078   9.159  1.00  0.00           H  
HETATM 3648  O   SPC   559     -17.456 -23.362  -2.583  1.00  0.00           O  
HETATM 3649  H1  SPC   559     -17.802 -23.494  -1.654  1.00  0.00           H  
HETATM 3650  H2  SPC   559     -16.877 -22.547  -2.610  1.00  0.00           H  
HETATM 3651  O   SPC   560      10.059   9.480 -29.417  1.00  0.00           O  
HETATM 3652  H1  SPC   560       9.336   8.791 -29.363  1.00  0.00           H  
HETATM 3653  H2  SPC   560      10.519   9.550 -28.532  1.00  0.00           H  
HETATM 3654  O   SPC   561       7.253 -20.470  16.242  1.00  0.00           O  
HETATM 3655  H1  SPC   561       7.380 -20.233  15.279  1.00  0.00           H  
HETATM 3656  H2  SPC   561       6.473 -19.962  16.610  1.00  0.00           H  
HETATM 3657  O   SPC   562      19.230 -10.636   5.045  1.00  0.00           O  
HETATM 3658  H1  SPC   562      20.100 -10.716   4.558  1.00  0.00           H  
HETATM 3659  H2  SPC   562      19.089  -9.685   5.320  1.00  0.00           H  
HETATM 3660  O   SPC   563      11.878 -25.622  -5.088  1.00  0.00           O  
HETATM 3661  H1  SPC   563      11.969 -25.107  -5.940  1.00  0.00           H  
HETATM 3662  H2  SPC   563      12.733 -25.565  -4.572  1.00  0.00           H  
HETATM 3663  O   SPC   564     -14.460  39.491  -5.796  1.00  0.00           O  
HETATM 3664  H1  SPC   564     -14.371  39.698  -4.822  1.00  0.00           H  
HETATM 3665  H2  SPC   564     -13.557  39.509  -6.225  1.00  0.00           H  
HETATM 3666  O   SPC   565     -12.698  -0.014 -27.677  1.00  0.00           O  
HETATM 3667  H1  SPC   565     -11.809   0.161 -27.255  1.00  0.00           H  
HETATM 3668  H2  SPC   565     -12.570  -0.522 -28.528  1.00  0.00           H  
HETATM 3669  O   SPC   566     -34.084 -18.612  12.732  1.00  0.00           O  
HETATM 3670  H1  SPC   566     -34.381 -19.285  12.055  1.00  0.00           H  
HETATM 3671  H2  SPC   566     -33.332 -18.990  13.271  1.00  0.00           H  
HETATM 3672  O   SPC   567     -10.517 -30.400  20.489  1.00  0.00           O  
HETATM 3673  H1  SPC   567      -9.855 -30.282  21.230  1.00  0.00           H  
HETATM 3674  H2  SPC   567     -10.995 -31.270  20.605  1.00  0.00           H  
HETATM 3675  O   SPC   568      11.771 -25.995  12.720  1.00  0.00           O  
HETATM 3676  H1  SPC   568      11.602 -26.232  13.676  1.00  0.00           H  
HETATM 3677  H2  SPC   568      12.408 -25.226  12.674  1.00  0.00           H  
HETATM 3678  O   SPC   569      19.614   3.964  16.840  1.00  0.00           O  
HETATM 3679  H1  SPC   569      19.233   3.040  16.888  1.00  0.00           H  
HETATM 3680  H2  SPC   569      20.466   3.947  16.317  1.00  0.00           H  
HETATM 3681  O   SPC   570      20.122  -6.390  -9.565  1.00  0.00           O  
HETATM 3682  H1  SPC   570      19.162  -6.116  -9.627  1.00  0.00           H  
HETATM 3683  H2  SPC   570      20.209  -7.162  -8.936  1.00  0.00           H  
HETATM 3684  O   SPC   571      -4.045  29.313  -1.703  1.00  0.00           O  
HETATM 3685  H1  SPC   571      -3.977  30.285  -1.481  1.00  0.00           H  
HETATM 3686  H2  SPC   571      -3.127  28.932  -1.816  1.00  0.00           H  
HETATM 3687  O   SPC   572      16.149  31.944 -13.015  1.00  0.00           O  
HETATM 3688  H1  SPC   572      16.039  32.780 -13.553  1.00  0.00           H  
HETATM 3689  H2  SPC   572      15.249  31.595 -12.754  1.00  0.00           H  
HETATM 3690  O   SPC   573      -2.311  10.844  16.820  1.00  0.00           O  
HETATM 3691  H1  SPC   573      -2.673  10.335  17.601  1.00  0.00           H  
HETATM 3692  H2  SPC   573      -1.316  10.747  16.791  1.00  0.00           H  
HETATM 3693  O   SPC   574       0.676 -11.498  26.641  1.00  0.00           O  
HETATM 3694  H1  SPC   574       0.976 -12.385  26.992  1.00  0.00           H  
HETATM 3695  H2  SPC   574       1.219 -11.257  25.837  1.00  0.00           H  
HETATM 3696  O   SPC   575       7.779  43.385 -22.646  1.00  0.00           O  
HETATM 3697  H1  SPC   575       6.914  43.767 -22.320  1.00  0.00           H  
HETATM 3698  H2  SPC   575       8.374  43.194 -21.865  1.00  0.00           H  
HETATM 3699  O   SPC   576     -18.180  -2.375   9.080  1.00  0.00           O  
HETATM 3700  H1  SPC   576     -19.003  -1.933   8.721  1.00  0.00           H  
HETATM 3701  H2  SPC   576     -17.584  -1.685   9.490  1.00  0.00           H  
HETATM 3702  O   SPC   577     -12.278   8.084  19.488  1.00  0.00           O  
HETATM 3703  H1  SPC   577     -12.793   7.888  18.653  1.00  0.00           H  
HETATM 3704  H2  SPC   577     -11.652   7.328  19.679  1.00  0.00           H  
HETATM 3705  O   SPC   578      19.749 -16.304  -5.157  1.00  0.00           O  
HETATM 3706  H1  SPC   578      20.193 -15.629  -5.746  1.00  0.00           H  
HETATM 3707  H2  SPC   578      19.139 -16.876  -5.706  1.00  0.00           H  
HETATM 3708  O   SPC   579     -14.993  19.935 -11.884  1.00  0.00           O  
HETATM 3709  H1  SPC   579     -14.142  20.292 -11.499  1.00  0.00           H  
HETATM 3710  H2  SPC   579     -15.687  19.882 -11.166  1.00  0.00           H  
HETATM 3711  O   SPC   580     -11.157  12.844 -11.184  1.00  0.00           O  
HETATM 3712  H1  SPC   580     -10.989  13.684 -10.668  1.00  0.00           H  
HETATM 3713  H2  SPC   580     -10.290  12.371 -11.341  1.00  0.00           H  
HETATM 3714  O   SPC   581     -17.877 -36.477  21.358  1.00  0.00           O  
HETATM 3715  H1  SPC   581     -17.616 -37.261  21.921  1.00  0.00           H  
HETATM 3716  H2  SPC   581     -17.265 -35.709  21.551  1.00  0.00           H  
HETATM 3717  O   SPC   582       1.579 -35.521  -0.005  1.00  0.00           O  
HETATM 3718  H1  SPC   582       1.236 -34.637   0.312  1.00  0.00           H  
HETATM 3719  H2  SPC   582       0.809 -36.122  -0.217  1.00  0.00           H  
HETATM 3720  O   SPC   583       0.224 -50.294  27.357  1.00  0.00           O  
HETATM 3721  H1  SPC   583       0.218 -51.294  27.370  1.00  0.00           H  
HETATM 3722  H2  SPC   583      -0.662 -49.960  27.035  1.00  0.00           H  
HETATM 3723  O   SPC   584       0.413  -8.324  36.691  1.00  0.00           O  
HETATM 3724  H1  SPC   584      -0.168  -8.765  36.007  1.00  0.00           H  
HETATM 3725  H2  SPC   584      -0.020  -7.477  36.999  1.00  0.00           H  
HETATM 3726  O   SPC   585      14.383  32.005 -10.055  1.00  0.00           O  
HETATM 3727  H1  SPC   585      14.845  32.595 -10.717  1.00  0.00           H  
HETATM 3728  H2  SPC   585      13.713  31.433 -10.529  1.00  0.00           H  
HETATM 3729  O   SPC   586      10.287  14.865  -9.324  1.00  0.00           O  
HETATM 3730  H1  SPC   586      10.056  15.838  -9.332  1.00  0.00           H  
HETATM 3731  H2  SPC   586      10.743  14.638  -8.464  1.00  0.00           H  
HETATM 3732  O   SPC   587       0.865 -44.378  34.835  1.00  0.00           O  
HETATM 3733  H1  SPC   587       0.536 -44.778  35.690  1.00  0.00           H  
HETATM 3734  H2  SPC   587       0.571 -44.946  34.066  1.00  0.00           H  
HETATM 3735  O   SPC   588       9.560  -5.524 -16.022  1.00  0.00           O  
HETATM 3736  H1  SPC   588       9.288  -5.109 -16.890  1.00  0.00           H  
HETATM 3737  H2  SPC   588       8.797  -5.480 -15.378  1.00  0.00           H  
HETATM 3738  O   SPC   589      17.925  -3.938  11.774  1.00  0.00           O  
HETATM 3739  H1  SPC   589      18.728  -4.534  11.761  1.00  0.00           H  
HETATM 3740  H2  SPC   589      17.116  -4.475  12.012  1.00  0.00           H  
HETATM 3741  O   SPC   590       6.222 -48.171  15.038  1.00  0.00           O  
HETATM 3742  H1  SPC   590       6.531 -48.811  15.741  1.00  0.00           H  
HETATM 3743  H2  SPC   590       5.237 -48.023  15.131  1.00  0.00           H  
HETATM 3744  O   SPC   591      17.233   9.932 -22.633  1.00  0.00           O  
HETATM 3745  H1  SPC   591      17.276  10.782 -23.158  1.00  0.00           H  
HETATM 3746  H2  SPC   591      16.862  10.120 -21.724  1.00  0.00           H  
HETATM 3747  O   SPC   592     -14.018  11.555  -4.858  1.00  0.00           O  
HETATM 3748  H1  SPC   592     -14.775  10.905  -4.929  1.00  0.00           H  
HETATM 3749  H2  SPC   592     -14.268  12.291  -4.229  1.00  0.00           H  
HETATM 3750  O   SPC   593      16.815 -26.744 -11.539  1.00  0.00           O  
HETATM 3751  H1  SPC   593      17.542 -26.912 -12.205  1.00  0.00           H  
HETATM 3752  H2  SPC   593      15.963 -27.151 -11.867  1.00  0.00           H  
HETATM 3753  O   SPC   594     -11.782   0.038 -32.060  1.00  0.00           O  
HETATM 3754  H1  SPC   594     -12.593   0.584 -32.270  1.00  0.00           H  
HETATM 3755  H2  SPC   594     -11.393  -0.322 -32.907  1.00  0.00           H  
HETATM 3756  O   SPC   595      -7.355  17.301   3.747  1.00  0.00           O  
HETATM 3757  H1  SPC   595      -7.028  17.447   4.681  1.00  0.00           H  
HETATM 3758  H2  SPC   595      -8.252  16.860   3.774  1.00  0.00           H  
HETATM 3759  O   SPC   596      -4.750  -6.750  21.593  1.00  0.00           O  
HETATM 3760  H1  SPC   596      -5.418  -7.280  21.069  1.00  0.00           H  
HETATM 3761  H2  SPC   596      -4.459  -7.278  22.390  1.00  0.00           H  
HETATM 3762  O   SPC   597      14.597   7.502  -5.081  1.00  0.00           O  
HETATM 3763  H1  SPC   597      14.591   7.287  -6.058  1.00  0.00           H  
HETATM 3764  H2  SPC   597      15.541   7.523  -4.751  1.00  0.00           H  
HETATM 3765  O   SPC   598       0.948  -3.725 -25.817  1.00  0.00           O  
HETATM 3766  H1  SPC   598       0.736  -3.494 -24.868  1.00  0.00           H  
HETATM 3767  H2  SPC   598       1.635  -4.452 -25.837  1.00  0.00           H  
HETATM 3768  O   SPC   599      -6.179  43.094 -20.595  1.00  0.00           O  
HETATM 3769  H1  SPC   599      -6.133  43.705 -21.386  1.00  0.00           H  
HETATM 3770  H2  SPC   599      -6.689  42.270 -20.841  1.00  0.00           H  
HETATM 3771  O   SPC   600     -13.087   3.678 -35.548  1.00  0.00           O  
HETATM 3772  H1  SPC   600     -12.351   3.336 -36.132  1.00  0.00           H  
HETATM 3773  H2  SPC   600     -12.720   3.900 -34.645  1.00  0.00           H  
HETATM 3774  O   SPC   601     -19.683 -29.768  20.786  1.00  0.00           O  
HETATM 3775  H1  SPC   601     -19.596 -29.429  21.722  1.00  0.00           H  
HETATM 3776  H2  SPC   601     -20.613 -29.604  20.456  1.00  0.00           H  
HETATM 3777  O   SPC   602       7.156  29.623   1.954  1.00  0.00           O  
HETATM 3778  H1  SPC   602       7.015  29.085   2.785  1.00  0.00           H  
HETATM 3779  H2  SPC   602       7.582  29.049   1.255  1.00  0.00           H  
HETATM 3780  O   SPC   603       3.140  21.282  17.146  1.00  0.00           O  
HETATM 3781  H1  SPC   603       2.808  22.219  17.257  1.00  0.00           H  
HETATM 3782  H2  SPC   603       2.848  20.730  17.927  1.00  0.00           H  
HETATM 3783  O   SPC   604     -23.325 -19.120  13.590  1.00  0.00           O  
HETATM 3784  H1  SPC   604     -23.149 -18.876  12.637  1.00  0.00           H  
HETATM 3785  H2  SPC   604     -23.387 -20.115  13.674  1.00  0.00           H  
HETATM 3786  O   SPC   605     -18.869   6.177 -23.020  1.00  0.00           O  
HETATM 3787  H1  SPC   605     -18.907   5.530 -23.781  1.00  0.00           H  
HETATM 3788  H2  SPC   605     -19.506   5.889 -22.305  1.00  0.00           H  
HETATM 3789  O   SPC   606      18.198  16.773   5.464  1.00  0.00           O  
HETATM 3790  H1  SPC   606      17.437  17.311   5.102  1.00  0.00           H  
HETATM 3791  H2  SPC   606      18.821  17.373   5.967  1.00  0.00           H  
HETATM 3792  O   SPC   607      12.735  16.704  -6.347  1.00  0.00           O  
HETATM 3793  H1  SPC   607      12.875  15.915  -6.946  1.00  0.00           H  
HETATM 3794  H2  SPC   607      12.038  16.485  -5.664  1.00  0.00           H  
HETATM 3795  O   SPC   608     -13.762  -3.296  19.116  1.00  0.00           O  
HETATM 3796  H1  SPC   608     -13.940  -3.323  18.132  1.00  0.00           H  
HETATM 3797  H2  SPC   608     -14.172  -2.471  19.506  1.00  0.00           H  
HETATM 3798  O   SPC   609      -8.066   3.783  17.010  1.00  0.00           O  
HETATM 3799  H1  SPC   609      -8.354   2.826  17.042  1.00  0.00           H  
HETATM 3800  H2  SPC   609      -8.871   4.371  16.926  1.00  0.00           H  
HETATM 3801  O   SPC   610      -4.945  26.057 -44.552  1.00  0.00           O  
HETATM 3802  H1  SPC   610      -5.206  26.269 -43.610  1.00  0.00           H  
HETATM 3803  H2  SPC   610      -5.401  26.692 -45.175  1.00  0.00           H  
HETATM 3804  O   SPC   611      -3.460 -13.385  33.017  1.00  0.00           O  
HETATM 3805  H1  SPC   611      -2.488 -13.612  32.969  1.00  0.00           H  
HETATM 3806  H2  SPC   611      -3.852 -13.771  33.853  1.00  0.00           H  
HETATM 3807  O   SPC   612      12.852  20.292 -29.213  1.00  0.00           O  
HETATM 3808  H1  SPC   612      12.076  19.893 -29.702  1.00  0.00           H  
HETATM 3809  H2  SPC   612      13.265  21.011 -29.772  1.00  0.00           H  
HETATM 3810  O   SPC   613       1.565  -2.016 -19.828  1.00  0.00           O  
HETATM 3811  H1  SPC   613       2.541  -1.823 -19.924  1.00  0.00           H  
HETATM 3812  H2  SPC   613       1.417  -3.005 -19.843  1.00  0.00           H  
HETATM 3813  O   SPC   614       8.952 -25.146  26.482  1.00  0.00           O  
HETATM 3814  H1  SPC   614       9.876 -24.763  26.498  1.00  0.00           H  
HETATM 3815  H2  SPC   614       8.361 -24.568  25.920  1.00  0.00           H  
HETATM 3816  O   SPC   615       9.995 -24.456 -17.313  1.00  0.00           O  
HETATM 3817  H1  SPC   615       9.100 -24.095 -17.576  1.00  0.00           H  
HETATM 3818  H2  SPC   615      10.582 -24.511 -18.121  1.00  0.00           H  
HETATM 3819  O   SPC   616      12.365 -21.517 -10.699  1.00  0.00           O  
HETATM 3820  H1  SPC   616      12.108 -22.374 -10.253  1.00  0.00           H  
HETATM 3821  H2  SPC   616      11.540 -21.008 -10.943  1.00  0.00           H  
HETATM 3822  O   SPC   617      -6.049 -44.485  31.505  1.00  0.00           O  
HETATM 3823  H1  SPC   617      -5.380 -44.066  30.891  1.00  0.00           H  
HETATM 3824  H2  SPC   617      -6.259 -45.410  31.188  1.00  0.00           H  
HETATM 3825  O   SPC   618       1.913  57.793 -36.079  1.00  0.00           O  
HETATM 3826  H1  SPC   618       1.485  57.558 -36.952  1.00  0.00           H  
HETATM 3827  H2  SPC   618       1.859  58.782 -35.937  1.00  0.00           H  
HETATM 3828  O   SPC   619       8.535  17.936 -18.418  1.00  0.00           O  
HETATM 3829  H1  SPC   619       7.632  18.143 -18.793  1.00  0.00           H  
HETATM 3830  H2  SPC   619       9.072  17.436 -19.098  1.00  0.00           H  
HETATM 3831  O   SPC   620       6.498  31.838 -35.605  1.00  0.00           O  
HETATM 3832  H1  SPC   620       6.141  32.550 -36.210  1.00  0.00           H  
HETATM 3833  H2  SPC   620       7.147  32.242 -34.961  1.00  0.00           H  
HETATM 3834  O   SPC   621      -6.770 -28.336  35.621  1.00  0.00           O  
HETATM 3835  H1  SPC   621      -6.235 -27.580  35.244  1.00  0.00           H  
HETATM 3836  H2  SPC   621      -7.665 -27.999  35.912  1.00  0.00           H  
HETATM 3837  O   SPC   622     -11.938  40.882  -7.406  1.00  0.00           O  
HETATM 3838  H1  SPC   622     -11.457  41.210  -6.593  1.00  0.00           H  
HETATM 3839  H2  SPC   622     -11.283  40.458  -8.031  1.00  0.00           H  
HETATM 3840  O   SPC   623      10.551  15.819  -4.510  1.00  0.00           O  
HETATM 3841  H1  SPC   623      10.720  16.665  -4.006  1.00  0.00           H  
HETATM 3842  H2  SPC   623      10.955  15.049  -4.016  1.00  0.00           H  
HETATM 3843  O   SPC   624      -6.666  15.578  17.194  1.00  0.00           O  
HETATM 3844  H1  SPC   624      -6.964  16.278  16.546  1.00  0.00           H  
HETATM 3845  H2  SPC   624      -5.829  15.881  17.651  1.00  0.00           H  
HETATM 3846  O   SPC   625      15.029 -10.167 -13.862  1.00  0.00           O  
HETATM 3847  H1  SPC   625      14.569  -9.863 -13.028  1.00  0.00           H  
HETATM 3848  H2  SPC   625      15.831  -9.594 -14.028  1.00  0.00           H  
HETATM 3849  O   SPC   626      -8.497  -5.661  19.258  1.00  0.00           O  
HETATM 3850  H1  SPC   626      -8.738  -6.588  19.544  1.00  0.00           H  
HETATM 3851  H2  SPC   626      -8.722  -5.541  18.291  1.00  0.00           H  
HETATM 3852  O   SPC   627     -16.630   3.813 -19.584  1.00  0.00           O  
HETATM 3853  H1  SPC   627     -17.115   3.045 -20.002  1.00  0.00           H  
HETATM 3854  H2  SPC   627     -16.541   4.554 -20.249  1.00  0.00           H  
HETATM 3855  O   SPC   628       6.425   0.242  19.959  1.00  0.00           O  
HETATM 3856  H1  SPC   628       6.246   1.157  20.319  1.00  0.00           H  
HETATM 3857  H2  SPC   628       5.724   0.004  19.288  1.00  0.00           H  
HETATM 3858  O   SPC   629      10.607  -1.027 -22.669  1.00  0.00           O  
HETATM 3859  H1  SPC   629       9.722  -1.253 -22.261  1.00  0.00           H  
HETATM 3860  H2  SPC   629      11.086  -0.373 -22.084  1.00  0.00           H  
HETATM 3861  O   SPC   630     -11.834  41.515  -0.052  1.00  0.00           O  
HETATM 3862  H1  SPC   630     -11.632  40.597   0.289  1.00  0.00           H  
HETATM 3863  H2  SPC   630     -11.794  41.516  -1.051  1.00  0.00           H  
HETATM 3864  O   SPC   631      29.181  12.495  -5.669  1.00  0.00           O  
HETATM 3865  H1  SPC   631      28.689  12.146  -6.467  1.00  0.00           H  
HETATM 3866  H2  SPC   631      30.154  12.573  -5.884  1.00  0.00           H  
HETATM 3867  O   SPC   632     -11.330  11.012  16.028  1.00  0.00           O  
HETATM 3868  H1  SPC   632     -10.871  11.875  15.814  1.00  0.00           H  
HETATM 3869  H2  SPC   632     -10.985  10.293  15.425  1.00  0.00           H  
HETATM 3870  O   SPC   633      11.492   9.636   0.771  1.00  0.00           O  
HETATM 3871  H1  SPC   633      10.508   9.513   0.901  1.00  0.00           H  
HETATM 3872  H2  SPC   633      11.987   9.135   1.481  1.00  0.00           H  
HETATM 3873  O   SPC   634      10.603  -3.903  38.044  1.00  0.00           O  
HETATM 3874  H1  SPC   634      11.585  -3.951  37.859  1.00  0.00           H  
HETATM 3875  H2  SPC   634      10.455  -3.725  39.016  1.00  0.00           H  
HETATM 3876  O   SPC   635      -5.827 -34.378  28.026  1.00  0.00           O  
HETATM 3877  H1  SPC   635      -6.471 -35.143  28.000  1.00  0.00           H  
HETATM 3878  H2  SPC   635      -5.917 -33.896  28.898  1.00  0.00           H  
HETATM 3879  O   SPC   636     -10.408  -6.619 -28.681  1.00  0.00           O  
HETATM 3880  H1  SPC   636     -10.623  -5.644 -28.730  1.00  0.00           H  
HETATM 3881  H2  SPC   636      -9.878  -6.884 -29.486  1.00  0.00           H  
HETATM 3882  O   SPC   637      12.018  10.414  -3.591  1.00  0.00           O  
HETATM 3883  H1  SPC   637      11.553   9.978  -4.361  1.00  0.00           H  
HETATM 3884  H2  SPC   637      12.894   9.960  -3.429  1.00  0.00           H  
HETATM 3885  O   SPC   638       6.229  20.922 -10.534  1.00  0.00           O  
HETATM 3886  H1  SPC   638       6.953  20.681  -9.888  1.00  0.00           H  
HETATM 3887  H2  SPC   638       6.579  20.851 -11.468  1.00  0.00           H  
HETATM 3888  O   SPC   639       8.011 -40.127  20.695  1.00  0.00           O  
HETATM 3889  H1  SPC   639       7.793 -40.987  21.157  1.00  0.00           H  
HETATM 3890  H2  SPC   639       9.003 -40.038  20.608  1.00  0.00           H  
HETATM 3891  O   SPC   640      16.998  16.807 -17.078  1.00  0.00           O  
HETATM 3892  H1  SPC   640      17.253  17.396 -17.845  1.00  0.00           H  
HETATM 3893  H2  SPC   640      17.425  15.910 -17.191  1.00  0.00           H  
HETATM 3894  O   SPC   641      -5.127  42.098 -31.089  1.00  0.00           O  
HETATM 3895  H1  SPC   641      -4.453  41.375 -30.938  1.00  0.00           H  
HETATM 3896  H2  SPC   641      -4.679  42.990 -31.029  1.00  0.00           H  
HETATM 3897  O   SPC   642      25.383  20.356  -7.108  1.00  0.00           O  
HETATM 3898  H1  SPC   642      26.226  20.843  -6.880  1.00  0.00           H  
HETATM 3899  H2  SPC   642      25.089  19.811  -6.323  1.00  0.00           H  
HETATM 3900  O   SPC   643      20.095   7.088   6.381  1.00  0.00           O  
HETATM 3901  H1  SPC   643      19.144   7.387   6.453  1.00  0.00           H  
HETATM 3902  H2  SPC   643      20.689   7.756   6.830  1.00  0.00           H  
HETATM 3903  O   SPC   644      27.804  21.754  -3.542  1.00  0.00           O  
HETATM 3904  H1  SPC   644      27.843  22.278  -2.691  1.00  0.00           H  
HETATM 3905  H2  SPC   644      28.676  21.836  -4.024  1.00  0.00           H  
HETATM 3906  O   SPC   645       7.442 -29.805  25.150  1.00  0.00           O  
HETATM 3907  H1  SPC   645       7.930 -28.952  25.336  1.00  0.00           H  
HETATM 3908  H2  SPC   645       6.659 -29.618  24.557  1.00  0.00           H  
HETATM 3909  O   SPC   646       4.313  13.475  14.922  1.00  0.00           O  
HETATM 3910  H1  SPC   646       5.114  13.998  15.215  1.00  0.00           H  
HETATM 3911  H2  SPC   646       4.612  12.647  14.446  1.00  0.00           H  
HETATM 3912  O   SPC   647      29.278  10.971 -11.210  1.00  0.00           O  
HETATM 3913  H1  SPC   647      29.718  11.834 -10.960  1.00  0.00           H  
HETATM 3914  H2  SPC   647      28.697  11.113 -12.011  1.00  0.00           H  
HETATM 3915  O   SPC   648     -12.327 -15.836  11.710  1.00  0.00           O  
HETATM 3916  H1  SPC   648     -12.397 -16.551  12.405  1.00  0.00           H  
HETATM 3917  H2  SPC   648     -11.373 -15.737  11.429  1.00  0.00           H  
HETATM 3918  O   SPC   649     -18.298 -22.656   2.239  1.00  0.00           O  
HETATM 3919  H1  SPC   649     -17.376 -23.004   2.411  1.00  0.00           H  
HETATM 3920  H2  SPC   649     -18.957 -23.174   2.783  1.00  0.00           H  
HETATM 3921  O   SPC   650     -20.517   5.548  -5.925  1.00  0.00           O  
HETATM 3922  H1  SPC   650     -20.375   5.446  -4.941  1.00  0.00           H  
HETATM 3923  H2  SPC   650     -20.039   6.365  -6.248  1.00  0.00           H  
HETATM 3924  O   SPC   651      26.263  31.459 -18.904  1.00  0.00           O  
HETATM 3925  H1  SPC   651      26.171  31.666 -17.930  1.00  0.00           H  
HETATM 3926  H2  SPC   651      26.688  30.561 -19.015  1.00  0.00           H  
HETATM 3927  O   SPC   652     -22.163  10.937   5.667  1.00  0.00           O  
HETATM 3928  H1  SPC   652     -21.340  11.367   5.294  1.00  0.00           H  
HETATM 3929  H2  SPC   652     -22.450  11.427   6.490  1.00  0.00           H  
HETATM 3930  O   SPC   653     -15.817  -8.979  18.388  1.00  0.00           O  
HETATM 3931  H1  SPC   653     -15.915  -9.255  19.344  1.00  0.00           H  
HETATM 3932  H2  SPC   653     -16.381  -8.172  18.214  1.00  0.00           H  
HETATM 3933  O   SPC   654       8.201 -15.502  -5.565  1.00  0.00           O  
HETATM 3934  H1  SPC   654       7.543 -15.120  -6.214  1.00  0.00           H  
HETATM 3935  H2  SPC   654       8.083 -15.064  -4.674  1.00  0.00           H  
HETATM 3936  O   SPC   655      12.672 -44.594   8.924  1.00  0.00           O  
HETATM 3937  H1  SPC   655      12.901 -43.654   9.179  1.00  0.00           H  
HETATM 3938  H2  SPC   655      12.696 -45.175   9.737  1.00  0.00           H  
HETATM 3939  O   SPC   656       2.249 -31.920  -6.834  1.00  0.00           O  
HETATM 3940  H1  SPC   656       2.697 -32.614  -6.271  1.00  0.00           H  
HETATM 3941  H2  SPC   656       2.473 -31.011  -6.483  1.00  0.00           H  
HETATM 3942  O   SPC   657      -4.029 -52.959  40.801  1.00  0.00           O  
HETATM 3943  H1  SPC   657      -3.749 -52.008  40.667  1.00  0.00           H  
HETATM 3944  H2  SPC   657      -4.129 -53.406  39.912  1.00  0.00           H  
HETATM 3945  O   SPC   658       2.582 -36.557  32.825  1.00  0.00           O  
HETATM 3946  H1  SPC   658       2.260 -35.774  33.359  1.00  0.00           H  
HETATM 3947  H2  SPC   658       1.861 -37.248  32.779  1.00  0.00           H  
HETATM 3948  O   SPC   659      12.179 -16.893  -3.665  1.00  0.00           O  
HETATM 3949  H1  SPC   659      11.365 -17.050  -3.105  1.00  0.00           H  
HETATM 3950  H2  SPC   659      11.901 -16.619  -4.586  1.00  0.00           H  
HETATM 3951  O   SPC   660      -2.454 -34.121  29.646  1.00  0.00           O  
HETATM 3952  H1  SPC   660      -2.953 -34.987  29.689  1.00  0.00           H  
HETATM 3953  H2  SPC   660      -2.571 -33.626  30.507  1.00  0.00           H  
HETATM 3954  O   SPC   661      -8.726 -38.601  28.801  1.00  0.00           O  
HETATM 3955  H1  SPC   661      -9.230 -39.430  29.044  1.00  0.00           H  
HETATM 3956  H2  SPC   661      -7.994 -38.449  29.465  1.00  0.00           H  
HETATM 3957  O   SPC   662      14.571 -13.990   3.482  1.00  0.00           O  
HETATM 3958  H1  SPC   662      14.872 -13.256   4.091  1.00  0.00           H  
HETATM 3959  H2  SPC   662      15.369 -14.439   3.081  1.00  0.00           H  
HETATM 3960  O   SPC   663     -12.850  11.320 -21.039  1.00  0.00           O  
HETATM 3961  H1  SPC   663     -13.163  10.803 -20.243  1.00  0.00           H  
HETATM 3962  H2  SPC   663     -13.465  12.092 -21.199  1.00  0.00           H  
HETATM 3963  O   SPC   664     -16.885  -4.623  16.387  1.00  0.00           O  
HETATM 3964  H1  SPC   664     -17.307  -5.208  15.694  1.00  0.00           H  
HETATM 3965  H2  SPC   664     -17.413  -3.779  16.477  1.00  0.00           H  
HETATM 3966  O   SPC   665     -14.918 -13.668  15.070  1.00  0.00           O  
HETATM 3967  H1  SPC   665     -14.733 -13.468  14.107  1.00  0.00           H  
HETATM 3968  H2  SPC   665     -14.182 -13.294  15.635  1.00  0.00           H  
HETATM 3969  O   SPC   666       2.787 -26.547  15.467  1.00  0.00           O  
HETATM 3970  H1  SPC   666       2.941 -27.222  14.746  1.00  0.00           H  
HETATM 3971  H2  SPC   666       3.592 -25.959  15.551  1.00  0.00           H  
HETATM 3972  O   SPC   667      -1.918  19.740 -35.039  1.00  0.00           O  
HETATM 3973  H1  SPC   667      -1.185  19.578 -34.379  1.00  0.00           H  
HETATM 3974  H2  SPC   667      -1.596  19.506 -35.957  1.00  0.00           H  
HETATM 3975  O   SPC   668     -20.008 -34.000  25.276  1.00  0.00           O  
HETATM 3976  H1  SPC   668     -19.316 -34.659  24.980  1.00  0.00           H  
HETATM 3977  H2  SPC   668     -20.881 -34.215  24.838  1.00  0.00           H  
HETATM 3978  O   SPC   669      13.774   7.898 -23.189  1.00  0.00           O  
HETATM 3979  H1  SPC   669      14.007   7.605 -22.262  1.00  0.00           H  
HETATM 3980  H2  SPC   669      14.586   8.273 -23.634  1.00  0.00           H  
HETATM 3981  O   SPC   670      -6.116 -24.679  29.553  1.00  0.00           O  
HETATM 3982  H1  SPC   670      -6.842 -25.067  28.985  1.00  0.00           H  
HETATM 3983  H2  SPC   670      -5.234 -25.057  29.271  1.00  0.00           H  
HETATM 3984  O   SPC   671     -21.078  -3.151  -6.315  1.00  0.00           O  
HETATM 3985  H1  SPC   671     -20.775  -3.841  -5.658  1.00  0.00           H  
HETATM 3986  H2  SPC   671     -21.496  -3.601  -7.104  1.00  0.00           H  
HETATM 3987  O   SPC   672      20.216 -17.869   2.584  1.00  0.00           O  
HETATM 3988  H1  SPC   672      19.691 -18.558   2.084  1.00  0.00           H  
HETATM 3989  H2  SPC   672      20.098 -16.978   2.147  1.00  0.00           H  
HETATM 3990  O   SPC   673     -11.660 -14.379  -5.315  1.00  0.00           O  
HETATM 3991  H1  SPC   673     -11.459 -15.185  -4.759  1.00  0.00           H  
HETATM 3992  H2  SPC   673     -11.774 -14.653  -6.270  1.00  0.00           H  
HETATM 3993  O   SPC   674       3.569 -30.269  40.379  1.00  0.00           O  
HETATM 3994  H1  SPC   674       3.139 -29.756  41.122  1.00  0.00           H  
HETATM 3995  H2  SPC   674       4.410 -30.695  40.713  1.00  0.00           H  
HETATM 3996  O   SPC   675      -5.479  29.925 -17.293  1.00  0.00           O  
HETATM 3997  H1  SPC   675      -5.075  30.133 -18.185  1.00  0.00           H  
HETATM 3998  H2  SPC   675      -6.235  30.555 -17.115  1.00  0.00           H  
HETATM 3999  O   SPC   676      -0.739 -45.091  17.517  1.00  0.00           O  
HETATM 4000  H1  SPC   676      -1.381 -44.403  17.855  1.00  0.00           H  
HETATM 4001  H2  SPC   676       0.085 -44.640  17.176  1.00  0.00           H  
HETATM 4002  O   SPC   677     -18.515   8.546 -21.766  1.00  0.00           O  
HETATM 4003  H1  SPC   677     -18.578   8.396 -20.779  1.00  0.00           H  
HETATM 4004  H2  SPC   677     -18.518   7.664 -22.237  1.00  0.00           H  
HETATM 4005  O   SPC   678       4.391  -7.019  23.890  1.00  0.00           O  
HETATM 4006  H1  SPC   678       4.250  -7.763  24.543  1.00  0.00           H  
HETATM 4007  H2  SPC   678       4.756  -6.221  24.368  1.00  0.00           H  
HETATM 4008  O   SPC   679       3.846   7.298  26.869  1.00  0.00           O  
HETATM 4009  H1  SPC   679       4.091   7.844  27.671  1.00  0.00           H  
HETATM 4010  H2  SPC   679       3.373   7.876  26.204  1.00  0.00           H  
HETATM 4011  O   SPC   680      -6.640  16.508  24.061  1.00  0.00           O  
HETATM 4012  H1  SPC   680      -7.538  16.139  24.302  1.00  0.00           H  
HETATM 4013  H2  SPC   680      -5.952  15.786  24.137  1.00  0.00           H  
HETATM 4014  O   SPC   681       3.393 -32.210   4.150  1.00  0.00           O  
HETATM 4015  H1  SPC   681       3.016 -31.895   3.279  1.00  0.00           H  
HETATM 4016  H2  SPC   681       4.364 -32.419   4.037  1.00  0.00           H  
HETATM 4017  O   SPC   682      20.520   0.207  16.310  1.00  0.00           O  
HETATM 4018  H1  SPC   682      20.146   0.517  15.435  1.00  0.00           H  
HETATM 4019  H2  SPC   682      20.574   0.980  16.942  1.00  0.00           H  
HETATM 4020  O   SPC   683      -7.453  12.199 -15.450  1.00  0.00           O  
HETATM 4021  H1  SPC   683      -7.315  11.458 -16.107  1.00  0.00           H  
HETATM 4022  H2  SPC   683      -6.573  12.460 -15.053  1.00  0.00           H  
HETATM 4023  O   SPC   684      17.832  30.106 -19.945  1.00  0.00           O  
HETATM 4024  H1  SPC   684      17.325  29.910 -19.105  1.00  0.00           H  
HETATM 4025  H2  SPC   684      18.797  30.250 -19.725  1.00  0.00           H  
HETATM 4026  O   SPC   685     -22.585   1.576  -4.946  1.00  0.00           O  
HETATM 4027  H1  SPC   685     -21.953   0.808  -4.848  1.00  0.00           H  
HETATM 4028  H2  SPC   685     -22.215   2.231  -5.605  1.00  0.00           H  
HETATM 4029  O   SPC   686       6.912  51.626 -31.696  1.00  0.00           O  
HETATM 4030  H1  SPC   686       6.365  52.137 -32.359  1.00  0.00           H  
HETATM 4031  H2  SPC   686       6.424  51.580 -30.825  1.00  0.00           H  
HETATM 4032  O   SPC   687     -29.785 -13.315  10.265  1.00  0.00           O  
HETATM 4033  H1  SPC   687     -28.830 -13.403  10.545  1.00  0.00           H  
HETATM 4034  H2  SPC   687     -29.827 -13.020   9.310  1.00  0.00           H  
HETATM 4035  O   SPC   688       3.309  -0.645  24.685  1.00  0.00           O  
HETATM 4036  H1  SPC   688       3.434   0.098  25.341  1.00  0.00           H  
HETATM 4037  H2  SPC   688       4.180  -1.115  24.542  1.00  0.00           H  
HETATM 4038  O   SPC   689     -10.857  12.312  -1.677  1.00  0.00           O  
HETATM 4039  H1  SPC   689     -10.498  13.226  -1.490  1.00  0.00           H  
HETATM 4040  H2  SPC   689     -11.634  12.129  -1.074  1.00  0.00           H  
HETATM 4041  O   SPC   690      17.051 -30.644 -12.511  1.00  0.00           O  
HETATM 4042  H1  SPC   690      16.438 -30.733 -13.297  1.00  0.00           H  
HETATM 4043  H2  SPC   690      17.966 -30.397 -12.828  1.00  0.00           H  
HETATM 4044  O   SPC   691      22.093  34.520 -23.234  1.00  0.00           O  
HETATM 4045  H1  SPC   691      21.954  33.611 -22.842  1.00  0.00           H  
HETATM 4046  H2  SPC   691      22.392  34.431 -24.184  1.00  0.00           H  
HETATM 4047  O   SPC   692     -16.992 -25.694  19.774  1.00  0.00           O  
HETATM 4048  H1  SPC   692     -17.047 -26.439  19.109  1.00  0.00           H  
HETATM 4049  H2  SPC   692     -16.033 -25.488  19.964  1.00  0.00           H  
HETATM 4050  O   SPC   693     -15.415   1.424   5.457  1.00  0.00           O  
HETATM 4051  H1  SPC   693     -14.845   0.657   5.754  1.00  0.00           H  
HETATM 4052  H2  SPC   693     -16.133   1.089   4.847  1.00  0.00           H  
HETATM 4053  O   SPC   694      31.380  10.602   1.316  1.00  0.00           O  
HETATM 4054  H1  SPC   694      31.192  11.030   0.432  1.00  0.00           H  
HETATM 4055  H2  SPC   694      31.416   9.608   1.205  1.00  0.00           H  
HETATM 4056  O   SPC   695      21.513 -15.471 -12.815  1.00  0.00           O  
HETATM 4057  H1  SPC   695      20.518 -15.518 -12.893  1.00  0.00           H  
HETATM 4058  H2  SPC   695      21.810 -15.995 -12.017  1.00  0.00           H  
HETATM 4059  O   SPC   696       6.344 -27.594  19.247  1.00  0.00           O  
HETATM 4060  H1  SPC   696       7.044 -27.609  19.961  1.00  0.00           H  
HETATM 4061  H2  SPC   696       6.443 -28.402  18.666  1.00  0.00           H  
HETATM 4062  O   SPC   697      -9.743  19.991   2.654  1.00  0.00           O  
HETATM 4063  H1  SPC   697      -8.801  20.082   2.977  1.00  0.00           H  
HETATM 4064  H2  SPC   697      -9.745  19.567   1.748  1.00  0.00           H  
HETATM 4065  O   SPC   698       4.913  45.655 -25.536  1.00  0.00           O  
HETATM 4066  H1  SPC   698       5.856  45.397 -25.747  1.00  0.00           H  
HETATM 4067  H2  SPC   698       4.469  45.999 -26.363  1.00  0.00           H  
HETATM 4068  O   SPC   699      -3.372  13.979 -16.462  1.00  0.00           O  
HETATM 4069  H1  SPC   699      -3.379  14.194 -17.438  1.00  0.00           H  
HETATM 4070  H2  SPC   699      -3.893  13.140 -16.302  1.00  0.00           H  
HETATM 4071  O   SPC   700      -7.977  10.580 -41.631  1.00  0.00           O  
HETATM 4072  H1  SPC   700      -7.334  10.928 -40.948  1.00  0.00           H  
HETATM 4073  H2  SPC   700      -7.572   9.795 -42.100  1.00  0.00           H  
HETATM 4074  O   SPC   701     -21.510  -8.441  19.390  1.00  0.00           O  
HETATM 4075  H1  SPC   701     -21.117  -7.719  18.820  1.00  0.00           H  
HETATM 4076  H2  SPC   701     -21.805  -9.200  18.809  1.00  0.00           H  
HETATM 4077  O   SPC   702       1.212 -11.388 -28.420  1.00  0.00           O  
HETATM 4078  H1  SPC   702       1.987 -11.833 -28.867  1.00  0.00           H  
HETATM 4079  H2  SPC   702       1.545 -10.794 -27.687  1.00  0.00           H  
HETATM 4080  O   SPC   703      23.574  38.452 -22.660  1.00  0.00           O  
HETATM 4081  H1  SPC   703      22.771  39.049 -22.646  1.00  0.00           H  
HETATM 4082  H2  SPC   703      23.423  37.676 -22.048  1.00  0.00           H  
HETATM 4083  O   SPC   704      -3.803  37.029 -25.224  1.00  0.00           O  
HETATM 4084  H1  SPC   704      -4.675  37.338 -25.603  1.00  0.00           H  
HETATM 4085  H2  SPC   704      -3.051  37.445 -25.736  1.00  0.00           H  
HETATM 4086  O   SPC   705      22.131  26.566  -3.801  1.00  0.00           O  
HETATM 4087  H1  SPC   705      21.281  26.843  -3.352  1.00  0.00           H  
HETATM 4088  H2  SPC   705      22.295  27.152  -4.595  1.00  0.00           H  
HETATM 4089  O   SPC   706     -22.552 -20.490   1.297  1.00  0.00           O  
HETATM 4090  H1  SPC   706     -22.145 -19.769   1.857  1.00  0.00           H  
HETATM 4091  H2  SPC   706     -23.052 -20.078   0.535  1.00  0.00           H  
HETATM 4092  O   SPC   707      21.526  29.054 -11.730  1.00  0.00           O  
HETATM 4093  H1  SPC   707      21.717  29.785 -11.074  1.00  0.00           H  
HETATM 4094  H2  SPC   707      21.814  29.341 -12.643  1.00  0.00           H  
HETATM 4095  O   SPC   708      12.186  46.321 -30.808  1.00  0.00           O  
HETATM 4096  H1  SPC   708      12.577  47.238 -30.888  1.00  0.00           H  
HETATM 4097  H2  SPC   708      11.426  46.337 -30.158  1.00  0.00           H  
HETATM 4098  O   SPC   709       0.490  -0.211  18.644  1.00  0.00           O  
HETATM 4099  H1  SPC   709       0.385   0.282  19.507  1.00  0.00           H  
HETATM 4100  H2  SPC   709       0.527  -1.194  18.825  1.00  0.00           H  
HETATM 4101  O   SPC   710      -6.487  17.083 -25.037  1.00  0.00           O  
HETATM 4102  H1  SPC   710      -5.829  17.639 -25.546  1.00  0.00           H  
HETATM 4103  H2  SPC   710      -7.384  17.524 -25.062  1.00  0.00           H  
HETATM 4104  O   SPC   711     -11.767 -25.380   4.619  1.00  0.00           O  
HETATM 4105  H1  SPC   711     -11.502 -25.380   5.584  1.00  0.00           H  
HETATM 4106  H2  SPC   711     -11.945 -24.442   4.323  1.00  0.00           H  
HETATM 4107  O   SPC   712      -2.426 -31.914  -0.853  1.00  0.00           O  
HETATM 4108  H1  SPC   712      -2.489 -30.954  -1.126  1.00  0.00           H  
HETATM 4109  H2  SPC   712      -1.989 -31.978   0.044  1.00  0.00           H  
HETATM 4110  O   SPC   713      24.503  27.519  -7.305  1.00  0.00           O  
HETATM 4111  H1  SPC   713      24.283  26.576  -7.554  1.00  0.00           H  
HETATM 4112  H2  SPC   713      23.656  28.038  -7.184  1.00  0.00           H  
HETATM 4113  O   SPC   714      -0.387  53.746 -33.551  1.00  0.00           O  
HETATM 4114  H1  SPC   714      -0.882  53.637 -34.413  1.00  0.00           H  
HETATM 4115  H2  SPC   714       0.179  54.570 -33.594  1.00  0.00           H  
HETATM 4116  O   SPC   715     -13.185 -23.928  -5.476  1.00  0.00           O  
HETATM 4117  H1  SPC   715     -13.224 -23.877  -6.474  1.00  0.00           H  
HETATM 4118  H2  SPC   715     -14.086 -24.171  -5.119  1.00  0.00           H  
HETATM 4119  O   SPC   716      24.859  10.418  -6.763  1.00  0.00           O  
HETATM 4120  H1  SPC   716      25.858  10.466  -6.765  1.00  0.00           H  
HETATM 4121  H2  SPC   716      24.567   9.554  -6.355  1.00  0.00           H  
HETATM 4122  O   SPC   717      -6.533   5.985  15.016  1.00  0.00           O  
HETATM 4123  H1  SPC   717      -6.498   5.376  14.223  1.00  0.00           H  
HETATM 4124  H2  SPC   717      -6.401   5.452  15.852  1.00  0.00           H  
HETATM 4125  O   SPC   718     -19.638  26.198  -5.851  1.00  0.00           O  
HETATM 4126  H1  SPC   718     -19.612  25.998  -6.831  1.00  0.00           H  
HETATM 4127  H2  SPC   718     -20.565  26.050  -5.506  1.00  0.00           H  
HETATM 4128  O   SPC   719      -1.206  11.975 -20.891  1.00  0.00           O  
HETATM 4129  H1  SPC   719      -0.391  12.039 -21.468  1.00  0.00           H  
HETATM 4130  H2  SPC   719      -2.012  12.228 -21.425  1.00  0.00           H  
HETATM 4131  O   SPC   720       6.613  17.997   2.335  1.00  0.00           O  
HETATM 4132  H1  SPC   720       7.141  17.245   1.941  1.00  0.00           H  
HETATM 4133  H2  SPC   720       5.637  17.791   2.266  1.00  0.00           H  
HETATM 4134  O   SPC   721       1.310  18.592   6.874  1.00  0.00           O  
HETATM 4135  H1  SPC   721       2.070  18.378   6.261  1.00  0.00           H  
HETATM 4136  H2  SPC   721       1.620  19.228   7.581  1.00  0.00           H  
HETATM 4137  O   SPC   722      -1.550   8.482  24.016  1.00  0.00           O  
HETATM 4138  H1  SPC   722      -0.770   8.816  23.487  1.00  0.00           H  
HETATM 4139  H2  SPC   722      -2.163   9.244  24.223  1.00  0.00           H  
HETATM 4140  O   SPC   723      19.787 -12.942   2.236  1.00  0.00           O  
HETATM 4141  H1  SPC   723      19.003 -12.340   2.083  1.00  0.00           H  
HETATM 4142  H2  SPC   723      20.592 -12.391   2.457  1.00  0.00           H  
HETATM 4143  O   SPC   724     -12.633   6.881  -9.692  1.00  0.00           O  
HETATM 4144  H1  SPC   724     -11.684   6.730  -9.968  1.00  0.00           H  
HETATM 4145  H2  SPC   724     -12.768   6.541  -8.761  1.00  0.00           H  
HETATM 4146  O   SPC   725      32.792  10.897  -9.530  1.00  0.00           O  
HETATM 4147  H1  SPC   725      33.609  11.474  -9.533  1.00  0.00           H  
HETATM 4148  H2  SPC   725      32.015  11.418  -9.885  1.00  0.00           H  
HETATM 4149  O   SPC   726      25.989  10.153 -15.087  1.00  0.00           O  
HETATM 4150  H1  SPC   726      26.520   9.331 -15.293  1.00  0.00           H  
HETATM 4151  H2  SPC   726      25.935  10.728 -15.904  1.00  0.00           H  
HETATM 4152  O   SPC   727       9.017 -35.945   1.068  1.00  0.00           O  
HETATM 4153  H1  SPC   727       9.777 -36.226   1.654  1.00  0.00           H  
HETATM 4154  H2  SPC   727       9.144 -36.324   0.152  1.00  0.00           H  
HETATM 4155  O   SPC   728      -7.244  16.991 -11.308  1.00  0.00           O  
HETATM 4156  H1  SPC   728      -7.640  17.073 -12.223  1.00  0.00           H  
HETATM 4157  H2  SPC   728      -7.207  16.027 -11.045  1.00  0.00           H  
HETATM 4158  O   SPC   729     -13.713  27.948   5.695  1.00  0.00           O  
HETATM 4159  H1  SPC   729     -13.309  28.837   5.910  1.00  0.00           H  
HETATM 4160  H2  SPC   729     -13.089  27.433   5.107  1.00  0.00           H  
HETATM 4161  O   SPC   730      10.225 -29.505   7.295  1.00  0.00           O  
HETATM 4162  H1  SPC   730      10.351 -29.310   8.268  1.00  0.00           H  
HETATM 4163  H2  SPC   730      10.856 -30.228   7.016  1.00  0.00           H  
HETATM 4164  O   SPC   731      -1.042  29.746 -21.192  1.00  0.00           O  
HETATM 4165  H1  SPC   731      -1.966  30.075 -21.386  1.00  0.00           H  
HETATM 4166  H2  SPC   731      -0.412  30.094 -21.886  1.00  0.00           H  
HETATM 4167  O   SPC   732      -8.317  -3.982 -14.046  1.00  0.00           O  
HETATM 4168  H1  SPC   732      -9.313  -3.948 -13.967  1.00  0.00           H  
HETATM 4169  H2  SPC   732      -8.025  -3.420 -14.820  1.00  0.00           H  
HETATM 4170  O   SPC   733     -22.537 -29.838  14.184  1.00  0.00           O  
HETATM 4171  H1  SPC   733     -22.737 -30.283  13.311  1.00  0.00           H  
HETATM 4172  H2  SPC   733     -21.625 -30.107  14.493  1.00  0.00           H  
HETATM 4173  O   SPC   734     -18.288 -20.550   0.657  1.00  0.00           O  
HETATM 4174  H1  SPC   734     -18.505 -19.739   1.202  1.00  0.00           H  
HETATM 4175  H2  SPC   734     -18.238 -21.349   1.256  1.00  0.00           H  
HETATM 4176  O   SPC   735     -14.563   3.108 -24.648  1.00  0.00           O  
HETATM 4177  H1  SPC   735     -14.701   3.177 -23.660  1.00  0.00           H  
HETATM 4178  H2  SPC   735     -15.348   3.506 -25.123  1.00  0.00           H  
HETATM 4179  O   SPC   736      -4.091 -38.508  29.668  1.00  0.00           O  
HETATM 4180  H1  SPC   736      -4.794 -38.784  29.013  1.00  0.00           H  
HETATM 4181  H2  SPC   736      -3.816 -39.300  30.215  1.00  0.00           H  
HETATM 4182  O   SPC   737      -1.557 -12.504  29.049  1.00  0.00           O  
HETATM 4183  H1  SPC   737      -1.699 -11.746  29.685  1.00  0.00           H  
HETATM 4184  H2  SPC   737      -0.824 -12.270  28.410  1.00  0.00           H  
HETATM 4185  O   SPC   738      -5.763  39.035 -21.639  1.00  0.00           O  
HETATM 4186  H1  SPC   738      -5.271  39.668 -22.238  1.00  0.00           H  
HETATM 4187  H2  SPC   738      -5.791  38.130 -22.062  1.00  0.00           H  
HETATM 4188  O   SPC   739      26.579   1.543  -6.067  1.00  0.00           O  
HETATM 4189  H1  SPC   739      25.638   1.864  -5.959  1.00  0.00           H  
HETATM 4190  H2  SPC   739      27.138   2.274  -6.459  1.00  0.00           H  
HETATM 4191  O   SPC   740      -2.402 -22.417  26.527  1.00  0.00           O  
HETATM 4192  H1  SPC   740      -3.383 -22.260  26.636  1.00  0.00           H  
HETATM 4193  H2  SPC   740      -2.186 -22.515  25.556  1.00  0.00           H  
HETATM 4194  O   SPC   741     -11.093  -8.392 -19.494  1.00  0.00           O  
HETATM 4195  H1  SPC   741     -11.687  -7.779 -20.015  1.00  0.00           H  
HETATM 4196  H2  SPC   741     -10.234  -8.524 -19.988  1.00  0.00           H  
HETATM 4197  O   SPC   742      -5.451  27.693   9.466  1.00  0.00           O  
HETATM 4198  H1  SPC   742      -6.140  28.247   9.933  1.00  0.00           H  
HETATM 4199  H2  SPC   742      -4.778  28.294   9.034  1.00  0.00           H  
HETATM 4200  O   SPC   743     -12.669  14.563 -18.374  1.00  0.00           O  
HETATM 4201  H1  SPC   743     -12.557  13.630 -18.033  1.00  0.00           H  
HETATM 4202  H2  SPC   743     -12.760  15.192 -17.603  1.00  0.00           H  
HETATM 4203  O   SPC   744     -29.575  -3.261   9.815  1.00  0.00           O  
HETATM 4204  H1  SPC   744     -28.923  -2.992   9.106  1.00  0.00           H  
HETATM 4205  H2  SPC   744     -30.333  -2.609   9.834  1.00  0.00           H  
HETATM 4206  O   SPC   745      -7.049  -2.556 -31.381  1.00  0.00           O  
HETATM 4207  H1  SPC   745      -7.893  -2.944 -31.011  1.00  0.00           H  
HETATM 4208  H2  SPC   745      -6.369  -3.281 -31.491  1.00  0.00           H  
HETATM 4209  O   SPC   746     -14.716  -7.072  21.305  1.00  0.00           O  
HETATM 4210  H1  SPC   746     -15.151  -6.360  20.755  1.00  0.00           H  
HETATM 4211  H2  SPC   746     -13.857  -6.724  21.681  1.00  0.00           H  
HETATM 4212  O   SPC   747     -37.770 -20.479  10.515  1.00  0.00           O  
HETATM 4213  H1  SPC   747     -37.133 -20.890   9.864  1.00  0.00           H  
HETATM 4214  H2  SPC   747     -38.354 -19.820  10.041  1.00  0.00           H  
HETATM 4215  O   SPC   748      25.575 -11.875  -8.643  1.00  0.00           O  
HETATM 4216  H1  SPC   748      24.792 -11.255  -8.696  1.00  0.00           H  
HETATM 4217  H2  SPC   748      25.983 -11.976  -9.550  1.00  0.00           H  
HETATM 4218  O   SPC   749       4.211 -27.528  39.050  1.00  0.00           O  
HETATM 4219  H1  SPC   749       3.697 -26.950  39.684  1.00  0.00           H  
HETATM 4220  H2  SPC   749       4.199 -28.473  39.377  1.00  0.00           H  
HETATM 4221  O   SPC   750      -1.293  38.599 -24.089  1.00  0.00           O  
HETATM 4222  H1  SPC   750      -1.620  38.152 -24.922  1.00  0.00           H  
HETATM 4223  H2  SPC   750      -2.039  39.121 -23.676  1.00  0.00           H  
HETATM 4224  O   SPC   751     -20.437  -9.407  -2.420  1.00  0.00           O  
HETATM 4225  H1  SPC   751     -19.994  -8.911  -1.673  1.00  0.00           H  
HETATM 4226  H2  SPC   751     -20.268  -8.931  -3.283  1.00  0.00           H  
HETATM 4227  O   SPC   752     -29.087 -18.042   5.648  1.00  0.00           O  
HETATM 4228  H1  SPC   752     -30.027 -17.776   5.859  1.00  0.00           H  
HETATM 4229  H2  SPC   752     -28.724 -17.443   4.934  1.00  0.00           H  
HETATM 4230  O   SPC   753       0.362  -3.987 -31.769  1.00  0.00           O  
HETATM 4231  H1  SPC   753       0.186  -4.790 -32.338  1.00  0.00           H  
HETATM 4232  H2  SPC   753       0.544  -4.277 -30.829  1.00  0.00           H  
HETATM 4233  O   SPC   754       1.847  21.706 -15.569  1.00  0.00           O  
HETATM 4234  H1  SPC   754       2.194  22.632 -15.421  1.00  0.00           H  
HETATM 4235  H2  SPC   754       2.470  21.045 -15.150  1.00  0.00           H  
HETATM 4236  O   SPC   755     -13.883  42.764  -8.114  1.00  0.00           O  
HETATM 4237  H1  SPC   755     -13.131  42.179  -7.811  1.00  0.00           H  
HETATM 4238  H2  SPC   755     -14.250  43.267  -7.331  1.00  0.00           H  
HETATM 4239  O   SPC   756      -7.085 -17.283  -4.017  1.00  0.00           O  
HETATM 4240  H1  SPC   756      -7.729 -18.033  -4.168  1.00  0.00           H  
HETATM 4241  H2  SPC   756      -7.590 -16.454  -3.774  1.00  0.00           H  
HETATM 4242  O   SPC   757       1.906  33.888 -21.099  1.00  0.00           O  
HETATM 4243  H1  SPC   757       2.810  33.864 -20.672  1.00  0.00           H  
HETATM 4244  H2  SPC   757       1.232  34.215 -20.437  1.00  0.00           H  
HETATM 4245  O   SPC   758      21.500  -2.014  -4.649  1.00  0.00           O  
HETATM 4246  H1  SPC   758      20.760  -2.640  -4.894  1.00  0.00           H  
HETATM 4247  H2  SPC   758      21.930  -2.322  -3.801  1.00  0.00           H  
HETATM 4248  O   SPC   759     -33.513 -15.335   7.008  1.00  0.00           O  
HETATM 4249  H1  SPC   759     -34.161 -15.800   7.612  1.00  0.00           H  
HETATM 4250  H2  SPC   759     -33.552 -14.350   7.173  1.00  0.00           H  
HETATM 4251  O   SPC   760      17.105 -13.908  22.978  1.00  0.00           O  
HETATM 4252  H1  SPC   760      16.290 -13.479  22.590  1.00  0.00           H  
HETATM 4253  H2  SPC   760      17.292 -14.765  22.498  1.00  0.00           H  
HETATM 4254  O   SPC   761     -33.270 -21.260   9.348  1.00  0.00           O  
HETATM 4255  H1  SPC   761     -32.821 -20.823  10.128  1.00  0.00           H  
HETATM 4256  H2  SPC   761     -32.585 -21.495   8.658  1.00  0.00           H  
HETATM 4257  O   SPC   762       7.048 -14.354  -7.586  1.00  0.00           O  
HETATM 4258  H1  SPC   762       7.478 -14.883  -8.318  1.00  0.00           H  
HETATM 4259  H2  SPC   762       6.761 -13.465  -7.941  1.00  0.00           H  
HETATM 4260  O   SPC   763     -15.825 -13.758  19.712  1.00  0.00           O  
HETATM 4261  H1  SPC   763     -15.382 -13.058  20.272  1.00  0.00           H  
HETATM 4262  H2  SPC   763     -16.773 -13.491  19.533  1.00  0.00           H  
HETATM 4263  O   SPC   764      17.151  10.694  -2.766  1.00  0.00           O  
HETATM 4264  H1  SPC   764      17.424  11.345  -2.057  1.00  0.00           H  
HETATM 4265  H2  SPC   764      17.919  10.534  -3.386  1.00  0.00           H  
HETATM 4266  O   SPC   765       7.808   3.301  30.568  1.00  0.00           O  
HETATM 4267  H1  SPC   765       7.652   3.935  31.326  1.00  0.00           H  
HETATM 4268  H2  SPC   765       7.417   2.408  30.795  1.00  0.00           H  
HETATM 4269  O   SPC   766      -6.298  26.083 -35.802  1.00  0.00           O  
HETATM 4270  H1  SPC   766      -6.911  26.870 -35.738  1.00  0.00           H  
HETATM 4271  H2  SPC   766      -5.536  26.201 -35.165  1.00  0.00           H  
HETATM 4272  O   SPC   767      11.259  -2.392 -10.774  1.00  0.00           O  
HETATM 4273  H1  SPC   767      11.397  -1.597 -10.183  1.00  0.00           H  
HETATM 4274  H2  SPC   767      11.838  -2.310 -11.584  1.00  0.00           H  
HETATM 4275  O   SPC   768      14.460 -16.249  23.407  1.00  0.00           O  
HETATM 4276  H1  SPC   768      13.956 -15.440  23.709  1.00  0.00           H  
HETATM 4277  H2  SPC   768      14.234 -16.446  22.453  1.00  0.00           H  
HETATM 4278  O   SPC   769      -3.142  23.920 -15.292  1.00  0.00           O  
HETATM 4279  H1  SPC   769      -3.321  24.448 -16.122  1.00  0.00           H  
HETATM 4280  H2  SPC   769      -2.272  24.210 -14.894  1.00  0.00           H  
HETATM 4281  O   SPC   770      12.402   5.320 -18.724  1.00  0.00           O  
HETATM 4282  H1  SPC   770      12.971   4.536 -18.475  1.00  0.00           H  
HETATM 4283  H2  SPC   770      12.318   5.367 -19.720  1.00  0.00           H  
HETATM 4284  O   SPC   771     -28.061 -17.275  15.308  1.00  0.00           O  
HETATM 4285  H1  SPC   771     -27.336 -16.589  15.252  1.00  0.00           H  
HETATM 4286  H2  SPC   771     -28.647 -17.077  16.095  1.00  0.00           H  
HETATM 4287  O   SPC   772     -21.165 -12.907   6.777  1.00  0.00           O  
HETATM 4288  H1  SPC   772     -22.047 -13.289   6.502  1.00  0.00           H  
HETATM 4289  H2  SPC   772     -21.298 -12.289   7.552  1.00  0.00           H  
HETATM 4290  O   SPC   773     -16.526   9.749  -5.085  1.00  0.00           O  
HETATM 4291  H1  SPC   773     -16.699   8.782  -4.901  1.00  0.00           H  
HETATM 4292  H2  SPC   773     -16.908   9.993  -5.976  1.00  0.00           H  
HETATM 4293  O   SPC   774       1.890  38.520 -38.402  1.00  0.00           O  
HETATM 4294  H1  SPC   774       1.984  39.403 -37.942  1.00  0.00           H  
HETATM 4295  H2  SPC   774       2.503  37.855 -37.976  1.00  0.00           H  
HETATM 4296  O   SPC   775      -7.588  15.796  -6.750  1.00  0.00           O  
HETATM 4297  H1  SPC   775      -6.986  16.462  -7.191  1.00  0.00           H  
HETATM 4298  H2  SPC   775      -8.418  16.255  -6.433  1.00  0.00           H  
HETATM 4299  O   SPC   776      -4.457 -12.432  25.502  1.00  0.00           O  
HETATM 4300  H1  SPC   776      -4.285 -12.764  26.429  1.00  0.00           H  
HETATM 4301  H2  SPC   776      -4.063 -11.518  25.397  1.00  0.00           H  
HETATM 4302  O   SPC   777     -12.044 -20.082  20.300  1.00  0.00           O  
HETATM 4303  H1  SPC   777     -11.962 -20.957  19.822  1.00  0.00           H  
HETATM 4304  H2  SPC   777     -12.459 -19.407  19.690  1.00  0.00           H  
HETATM 4305  O   SPC   778      -1.558  44.871 -21.508  1.00  0.00           O  
HETATM 4306  H1  SPC   778      -2.326  45.353 -21.086  1.00  0.00           H  
HETATM 4307  H2  SPC   778      -1.023  45.513 -22.057  1.00  0.00           H  
HETATM 4308  O   SPC   779      25.212  -4.919  -2.826  1.00  0.00           O  
HETATM 4309  H1  SPC   779      25.924  -4.216  -2.811  1.00  0.00           H  
HETATM 4310  H2  SPC   779      24.745  -4.901  -3.709  1.00  0.00           H  
HETATM 4311  O   SPC   780      -6.339 -16.644   8.079  1.00  0.00           O  
HETATM 4312  H1  SPC   780      -6.961 -16.376   7.343  1.00  0.00           H  
HETATM 4313  H2  SPC   780      -5.432 -16.828   7.699  1.00  0.00           H  
HETATM 4314  O   SPC   781      23.967  19.262   4.302  1.00  0.00           O  
HETATM 4315  H1  SPC   781      23.822  18.827   5.191  1.00  0.00           H  
HETATM 4316  H2  SPC   781      23.853  20.252   4.393  1.00  0.00           H  
HETATM 4317  O   SPC   782     -14.014  24.484  -7.371  1.00  0.00           O  
HETATM 4318  H1  SPC   782     -14.491  24.035  -8.127  1.00  0.00           H  
HETATM 4319  H2  SPC   782     -14.444  24.226  -6.506  1.00  0.00           H  
HETATM 4320  O   SPC   783      -6.844 -51.338  32.673  1.00  0.00           O  
HETATM 4321  H1  SPC   783      -7.201 -51.247  33.603  1.00  0.00           H  
HETATM 4322  H2  SPC   783      -5.954 -50.886  32.612  1.00  0.00           H  
HETATM 4323  O   SPC   784      -4.728  46.857 -24.400  1.00  0.00           O  
HETATM 4324  H1  SPC   784      -5.356  47.513 -23.981  1.00  0.00           H  
HETATM 4325  H2  SPC   784      -5.091  46.567 -25.285  1.00  0.00           H  
HETATM 4326  O   SPC   785      -4.897   0.757  19.507  1.00  0.00           O  
HETATM 4327  H1  SPC   785      -5.761   1.146  19.827  1.00  0.00           H  
HETATM 4328  H2  SPC   785      -5.082   0.051  18.823  1.00  0.00           H  
HETATM 4329  O   SPC   786      19.313  10.660  -5.061  1.00  0.00           O  
HETATM 4330  H1  SPC   786      19.951  10.054  -5.537  1.00  0.00           H  
HETATM 4331  H2  SPC   786      19.823  11.382  -4.595  1.00  0.00           H  
HETATM 4332  O   SPC   787     -21.381  -8.989 -12.160  1.00  0.00           O  
HETATM 4333  H1  SPC   787     -20.781  -8.307 -11.742  1.00  0.00           H  
HETATM 4334  H2  SPC   787     -21.287  -9.858 -11.675  1.00  0.00           H  
HETATM 4335  O   SPC   788      27.742 -10.082  -8.360  1.00  0.00           O  
HETATM 4336  H1  SPC   788      27.199 -10.890  -8.133  1.00  0.00           H  
HETATM 4337  H2  SPC   788      27.304  -9.586  -9.110  1.00  0.00           H  
HETATM 4338  O   SPC   789      19.222   6.539  21.897  1.00  0.00           O  
HETATM 4339  H1  SPC   789      18.536   6.588  22.623  1.00  0.00           H  
HETATM 4340  H2  SPC   789      19.078   5.710  21.357  1.00  0.00           H  
HETATM 4341  O   SPC   790      -6.181 -23.576  33.583  1.00  0.00           O  
HETATM 4342  H1  SPC   790      -6.551 -23.443  32.664  1.00  0.00           H  
HETATM 4343  H2  SPC   790      -6.074 -22.688  34.031  1.00  0.00           H  
HETATM 4344  O   SPC   791      -0.269 -29.565  41.253  1.00  0.00           O  
HETATM 4345  H1  SPC   791       0.119 -29.477  40.335  1.00  0.00           H  
HETATM 4346  H2  SPC   791       0.388 -29.226  41.926  1.00  0.00           H  
HETATM 4347  O   SPC   792       4.503 -28.738  27.803  1.00  0.00           O  
HETATM 4348  H1  SPC   792       4.509 -28.539  28.782  1.00  0.00           H  
HETATM 4349  H2  SPC   792       4.058 -29.619  27.644  1.00  0.00           H  
HETATM 4350  O   SPC   793      -2.601  16.821  22.846  1.00  0.00           O  
HETATM 4351  H1  SPC   793      -2.722  15.835  22.963  1.00  0.00           H  
HETATM 4352  H2  SPC   793      -1.711  17.000  22.427  1.00  0.00           H  
HETATM 4353  O   SPC   794     -13.976  19.788  10.198  1.00  0.00           O  
HETATM 4354  H1  SPC   794     -14.053  20.653  10.695  1.00  0.00           H  
HETATM 4355  H2  SPC   794     -14.881  19.507   9.877  1.00  0.00           H  
HETATM 4356  O   SPC   795      -1.333  36.132  -6.074  1.00  0.00           O  
HETATM 4357  H1  SPC   795      -2.306  35.957  -6.224  1.00  0.00           H  
HETATM 4358  H2  SPC   795      -1.208  36.588  -5.193  1.00  0.00           H  
HETATM 4359  O   SPC   796      28.108  -2.805  -5.980  1.00  0.00           O  
HETATM 4360  H1  SPC   796      28.601  -3.538  -6.449  1.00  0.00           H  
HETATM 4361  H2  SPC   796      27.172  -2.756  -6.329  1.00  0.00           H  
HETATM 4362  O   SPC   797      10.255  33.385 -30.119  1.00  0.00           O  
HETATM 4363  H1  SPC   797      11.030  33.428 -29.489  1.00  0.00           H  
HETATM 4364  H2  SPC   797      10.254  32.502 -30.587  1.00  0.00           H  
HETATM 4365  O   SPC   798       3.474  -6.553  39.014  1.00  0.00           O  
HETATM 4366  H1  SPC   798       3.828  -6.389  38.093  1.00  0.00           H  
HETATM 4367  H2  SPC   798       3.009  -7.437  39.040  1.00  0.00           H  
HETATM 4368  O   SPC   799      16.084  -9.422  -2.292  1.00  0.00           O  
HETATM 4369  H1  SPC   799      16.394  -8.622  -2.806  1.00  0.00           H  
HETATM 4370  H2  SPC   799      15.830 -10.150  -2.929  1.00  0.00           H  
HETATM 4371  O   SPC   800       0.986  25.992 -10.084  1.00  0.00           O  
HETATM 4372  H1  SPC   800       0.343  26.637 -10.498  1.00  0.00           H  
HETATM 4373  H2  SPC   800       0.999  25.147 -10.618  1.00  0.00           H  
HETATM 4374  O   SPC   801     -14.608 -27.158  19.057  1.00  0.00           O  
HETATM 4375  H1  SPC   801     -14.747 -26.718  19.944  1.00  0.00           H  
HETATM 4376  H2  SPC   801     -14.134 -28.029  19.186  1.00  0.00           H  
HETATM 4377  O   SPC   802     -10.546  19.679 -27.465  1.00  0.00           O  
HETATM 4378  H1  SPC   802     -11.544  19.616 -27.465  1.00  0.00           H  
HETATM 4379  H2  SPC   802     -10.247  20.233 -26.688  1.00  0.00           H  
HETATM 4380  O   SPC   803       7.753  32.204 -10.809  1.00  0.00           O  
HETATM 4381  H1  SPC   803       7.377  31.278 -10.775  1.00  0.00           H  
HETATM 4382  H2  SPC   803       7.691  32.555 -11.743  1.00  0.00           H  
HETATM 4383  O   SPC   804     -26.484 -26.142   5.740  1.00  0.00           O  
HETATM 4384  H1  SPC   804     -27.428 -25.836   5.615  1.00  0.00           H  
HETATM 4385  H2  SPC   804     -26.139 -25.809   6.617  1.00  0.00           H  
HETATM 4386  O   SPC   805      -7.626  11.786 -44.158  1.00  0.00           O  
HETATM 4387  H1  SPC   805      -8.307  12.517 -44.108  1.00  0.00           H  
HETATM 4388  H2  SPC   805      -7.370  11.506 -43.233  1.00  0.00           H  
HETATM 4389  O   SPC   806      19.003 -20.008  -5.343  1.00  0.00           O  
HETATM 4390  H1  SPC   806      18.496 -20.861  -5.217  1.00  0.00           H  
HETATM 4391  H2  SPC   806      18.393 -19.310  -5.718  1.00  0.00           H  
HETATM 4392  O   SPC   807     -24.332   0.697 -12.044  1.00  0.00           O  
HETATM 4393  H1  SPC   807     -24.608   0.239 -11.200  1.00  0.00           H  
HETATM 4394  H2  SPC   807     -24.481   0.084 -12.820  1.00  0.00           H  
HETATM 4395  O   SPC   808       8.954 -16.050  18.208  1.00  0.00           O  
HETATM 4396  H1  SPC   808       7.966 -16.099  18.061  1.00  0.00           H  
HETATM 4397  H2  SPC   808       9.414 -15.902  17.332  1.00  0.00           H  
HETATM 4398  O   SPC   809     -18.191  12.264   1.820  1.00  0.00           O  
HETATM 4399  H1  SPC   809     -18.405  11.468   2.386  1.00  0.00           H  
HETATM 4400  H2  SPC   809     -17.228  12.506   1.936  1.00  0.00           H  
HETATM 4401  O   SPC   810     -17.643  19.677  14.873  1.00  0.00           O  
HETATM 4402  H1  SPC   810     -17.523  20.658  15.022  1.00  0.00           H  
HETATM 4403  H2  SPC   810     -17.306  19.434  13.963  1.00  0.00           H  
HETATM 4404  O   SPC   811     -19.474  14.698   2.137  1.00  0.00           O  
HETATM 4405  H1  SPC   811     -18.918  13.885   1.966  1.00  0.00           H  
HETATM 4406  H2  SPC   811     -19.457  15.289   1.330  1.00  0.00           H  
HETATM 4407  O   SPC   812      11.109 -13.623   6.242  1.00  0.00           O  
HETATM 4408  H1  SPC   812      11.618 -14.420   5.916  1.00  0.00           H  
HETATM 4409  H2  SPC   812      10.234 -13.920   6.624  1.00  0.00           H  
HETATM 4410  O   SPC   813      16.659 -35.695   0.521  1.00  0.00           O  
HETATM 4411  H1  SPC   813      17.442 -36.160   0.108  1.00  0.00           H  
HETATM 4412  H2  SPC   813      16.906 -35.374   1.436  1.00  0.00           H  
HETATM 4413  O   SPC   814      33.347   7.339  -5.342  1.00  0.00           O  
HETATM 4414  H1  SPC   814      33.847   7.365  -6.207  1.00  0.00           H  
HETATM 4415  H2  SPC   814      33.045   6.404  -5.159  1.00  0.00           H  
HETATM 4416  O   SPC   815      15.571   4.533  21.339  1.00  0.00           O  
HETATM 4417  H1  SPC   815      14.881   5.248  21.448  1.00  0.00           H  
HETATM 4418  H2  SPC   815      15.911   4.258  22.239  1.00  0.00           H  
HETATM 4419  O   SPC   816      -5.830 -40.999  19.878  1.00  0.00           O  
HETATM 4420  H1  SPC   816      -6.482 -40.540  20.480  1.00  0.00           H  
HETATM 4421  H2  SPC   816      -5.285 -41.648  20.409  1.00  0.00           H  
HETATM 4422  O   SPC   817      13.258  18.743   6.060  1.00  0.00           O  
HETATM 4423  H1  SPC   817      13.063  18.574   7.026  1.00  0.00           H  
HETATM 4424  H2  SPC   817      13.932  19.478   5.980  1.00  0.00           H  
HETATM 4425  O   SPC   818       1.918 -48.087  17.681  1.00  0.00           O  
HETATM 4426  H1  SPC   818       1.825 -48.394  16.734  1.00  0.00           H  
HETATM 4427  H2  SPC   818       2.350 -48.808  18.224  1.00  0.00           H  
HETATM 4428  O   SPC   819      25.587  21.613 -19.209  1.00  0.00           O  
HETATM 4429  H1  SPC   819      25.251  21.841 -18.295  1.00  0.00           H  
HETATM 4430  H2  SPC   819      24.866  21.783 -19.881  1.00  0.00           H  
HETATM 4431  O   SPC   820      -0.189  12.526  -0.416  1.00  0.00           O  
HETATM 4432  H1  SPC   820       0.287  13.391  -0.575  1.00  0.00           H  
HETATM 4433  H2  SPC   820       0.118  11.848  -1.085  1.00  0.00           H  
HETATM 4434  O   SPC   821     -10.141 -49.826  39.708  1.00  0.00           O  
HETATM 4435  H1  SPC   821     -10.606 -50.188  38.901  1.00  0.00           H  
HETATM 4436  H2  SPC   821      -9.498 -50.508  40.057  1.00  0.00           H  
HETATM 4437  O   SPC   822      -4.222  -8.733 -23.987  1.00  0.00           O  
HETATM 4438  H1  SPC   822      -4.630  -7.829 -24.120  1.00  0.00           H  
HETATM 4439  H2  SPC   822      -4.824  -9.289 -23.414  1.00  0.00           H  
HETATM 4440  O   SPC   823       2.577 -28.161  -8.208  1.00  0.00           O  
HETATM 4441  H1  SPC   823       2.681 -28.708  -7.378  1.00  0.00           H  
HETATM 4442  H2  SPC   823       2.411 -27.207  -7.960  1.00  0.00           H  
HETATM 4443  O   SPC   824     -23.740  11.099  -2.767  1.00  0.00           O  
HETATM 4444  H1  SPC   824     -23.966  10.296  -3.319  1.00  0.00           H  
HETATM 4445  H2  SPC   824     -24.583  11.557  -2.485  1.00  0.00           H  
HETATM 4446  O   SPC   825       0.751 -39.004  27.153  1.00  0.00           O  
HETATM 4447  H1  SPC   825       1.413 -38.282  26.954  1.00  0.00           H  
HETATM 4448  H2  SPC   825      -0.043 -38.610  27.615  1.00  0.00           H  
HETATM 4449  O   SPC   826      -6.638  33.184 -19.016  1.00  0.00           O  
HETATM 4450  H1  SPC   826      -7.349  32.499 -18.856  1.00  0.00           H  
HETATM 4451  H2  SPC   826      -6.947  33.826 -19.717  1.00  0.00           H  
HETATM 4452  O   SPC   827     -14.834 -25.498   0.238  1.00  0.00           O  
HETATM 4453  H1  SPC   827     -15.583 -26.123   0.019  1.00  0.00           H  
HETATM 4454  H2  SPC   827     -14.996 -24.615  -0.204  1.00  0.00           H  
HETATM 4455  O   SPC   828      -4.130  25.346 -21.550  1.00  0.00           O  
HETATM 4456  H1  SPC   828      -3.729  25.435 -22.461  1.00  0.00           H  
HETATM 4457  H2  SPC   828      -4.164  26.244 -21.111  1.00  0.00           H  
HETATM 4458  O   SPC   829       6.877  51.653 -36.165  1.00  0.00           O  
HETATM 4459  H1  SPC   829       7.833  51.397 -36.027  1.00  0.00           H  
HETATM 4460  H2  SPC   829       6.286  50.895 -35.887  1.00  0.00           H  
HETATM 4461  O   SPC   830       8.828  20.060   6.739  1.00  0.00           O  
HETATM 4462  H1  SPC   830       9.265  20.956   6.661  1.00  0.00           H  
HETATM 4463  H2  SPC   830       8.582  19.729   5.828  1.00  0.00           H  
HETATM 4464  O   SPC   831      -3.916  16.225  -0.600  1.00  0.00           O  
HETATM 4465  H1  SPC   831      -3.935  16.247   0.400  1.00  0.00           H  
HETATM 4466  H2  SPC   831      -4.488  16.961  -0.961  1.00  0.00           H  
HETATM 4467  O   SPC   832      23.297  -9.997   1.553  1.00  0.00           O  
HETATM 4468  H1  SPC   832      24.266  -9.945   1.311  1.00  0.00           H  
HETATM 4469  H2  SPC   832      22.745  -9.663   0.790  1.00  0.00           H  
HETATM 4470  O   SPC   833       3.338  55.297 -37.948  1.00  0.00           O  
HETATM 4471  H1  SPC   833       2.678  54.777 -38.490  1.00  0.00           H  
HETATM 4472  H2  SPC   833       2.851  55.851 -37.272  1.00  0.00           H  
HETATM 4473  O   SPC   834     -21.734  -3.044   9.379  1.00  0.00           O  
HETATM 4474  H1  SPC   834     -21.074  -3.476   9.993  1.00  0.00           H  
HETATM 4475  H2  SPC   834     -21.396  -2.143   9.108  1.00  0.00           H  
HETATM 4476  O   SPC   835       6.884 -35.339  16.293  1.00  0.00           O  
HETATM 4477  H1  SPC   835       7.611 -35.817  16.786  1.00  0.00           H  
HETATM 4478  H2  SPC   835       6.569 -34.560  16.835  1.00  0.00           H  
HETATM 4479  O   SPC   836     -18.737  20.462  -5.059  1.00  0.00           O  
HETATM 4480  H1  SPC   836     -18.083  20.972  -5.618  1.00  0.00           H  
HETATM 4481  H2  SPC   836     -19.063  19.667  -5.570  1.00  0.00           H  
HETATM 4482  O   SPC   837     -12.543  20.206   2.999  1.00  0.00           O  
HETATM 4483  H1  SPC   837     -11.562  20.033   2.919  1.00  0.00           H  
HETATM 4484  H2  SPC   837     -12.819  20.882   2.316  1.00  0.00           H  
HETATM 4485  O   SPC   838      -1.668 -21.929 -17.811  1.00  0.00           O  
HETATM 4486  H1  SPC   838      -2.469 -21.330 -17.808  1.00  0.00           H  
HETATM 4487  H2  SPC   838      -0.843 -21.382 -17.671  1.00  0.00           H  
HETATM 4488  O   SPC   839       0.378  32.438 -29.076  1.00  0.00           O  
HETATM 4489  H1  SPC   839       0.632  31.538 -28.721  1.00  0.00           H  
HETATM 4490  H2  SPC   839       1.047  32.726 -29.762  1.00  0.00           H  
HETATM 4491  O   SPC   840       1.688   8.710 -30.167  1.00  0.00           O  
HETATM 4492  H1  SPC   840       1.090   7.919 -30.296  1.00  0.00           H  
HETATM 4493  H2  SPC   840       2.164   8.630 -29.291  1.00  0.00           H  
HETATM 4494  O   SPC   841       6.650  54.420 -34.247  1.00  0.00           O  
HETATM 4495  H1  SPC   841       5.854  53.821 -34.163  1.00  0.00           H  
HETATM 4496  H2  SPC   841       6.904  54.504 -35.210  1.00  0.00           H  
HETATM 4497  O   SPC   842       4.599 -38.347   3.842  1.00  0.00           O  
HETATM 4498  H1  SPC   842       3.610 -38.267   3.721  1.00  0.00           H  
HETATM 4499  H2  SPC   842       4.820 -39.260   4.185  1.00  0.00           H  
HETATM 4500  O   SPC   843       2.925 -31.594  20.720  1.00  0.00           O  
HETATM 4501  H1  SPC   843       3.912 -31.635  20.880  1.00  0.00           H  
HETATM 4502  H2  SPC   843       2.466 -32.272  21.294  1.00  0.00           H  
HETATM 4503  O   SPC   844       8.788  -6.714  27.025  1.00  0.00           O  
HETATM 4504  H1  SPC   844       8.967  -7.524  27.584  1.00  0.00           H  
HETATM 4505  H2  SPC   844       9.650  -6.251  26.822  1.00  0.00           H  
HETATM 4506  O   SPC   845      -1.506   5.462 -17.863  1.00  0.00           O  
HETATM 4507  H1  SPC   845      -1.962   6.045 -18.534  1.00  0.00           H  
HETATM 4508  H2  SPC   845      -2.191   4.945 -17.350  1.00  0.00           H  
HETATM 4509  O   SPC   846      20.157  12.811 -15.557  1.00  0.00           O  
HETATM 4510  H1  SPC   846      20.767  12.485 -16.279  1.00  0.00           H  
HETATM 4511  H2  SPC   846      20.683  12.970 -14.722  1.00  0.00           H  
HETATM 4512  O   SPC   847      12.348   3.911  24.083  1.00  0.00           O  
HETATM 4513  H1  SPC   847      13.095   4.575  24.061  1.00  0.00           H  
HETATM 4514  H2  SPC   847      12.006   3.825  25.019  1.00  0.00           H  
HETATM 4515  O   SPC   848      -0.469 -33.025  38.201  1.00  0.00           O  
HETATM 4516  H1  SPC   848      -0.955 -32.547  38.933  1.00  0.00           H  
HETATM 4517  H2  SPC   848       0.209 -32.413  37.795  1.00  0.00           H  
HETATM 4518  O   SPC   849      -8.826 -39.113  18.211  1.00  0.00           O  
HETATM 4519  H1  SPC   849      -8.683 -40.086  18.395  1.00  0.00           H  
HETATM 4520  H2  SPC   849      -8.686 -38.935  17.237  1.00  0.00           H  
HETATM 4521  O   SPC   850     -14.594  -6.385  -4.502  1.00  0.00           O  
HETATM 4522  H1  SPC   850     -15.219  -6.812  -3.848  1.00  0.00           H  
HETATM 4523  H2  SPC   850     -13.760  -6.932  -4.572  1.00  0.00           H  
HETATM 4524  O   SPC   851     -10.093 -18.609  18.953  1.00  0.00           O  
HETATM 4525  H1  SPC   851      -9.894 -19.205  18.175  1.00  0.00           H  
HETATM 4526  H2  SPC   851     -10.182 -19.162  19.781  1.00  0.00           H  
HETATM 4527  O   SPC   852      15.568   1.797  20.949  1.00  0.00           O  
HETATM 4528  H1  SPC   852      15.211   2.717  20.792  1.00  0.00           H  
HETATM 4529  H2  SPC   852      16.553   1.845  21.116  1.00  0.00           H  
HETATM 4530  O   SPC   853      10.143  -0.059  25.940  1.00  0.00           O  
HETATM 4531  H1  SPC   853      10.999  -0.571  26.016  1.00  0.00           H  
HETATM 4532  H2  SPC   853       9.807   0.166  26.854  1.00  0.00           H  
HETATM 4533  O   SPC   854      16.645  21.302  -9.823  1.00  0.00           O  
HETATM 4534  H1  SPC   854      15.688  21.460  -9.580  1.00  0.00           H  
HETATM 4535  H2  SPC   854      16.777  21.492 -10.796  1.00  0.00           H  
HETATM 4536  O   SPC   855     -27.007   0.663  12.069  1.00  0.00           O  
HETATM 4537  H1  SPC   855     -26.809   1.427  11.455  1.00  0.00           H  
HETATM 4538  H2  SPC   855     -27.993   0.499  12.090  1.00  0.00           H  
HETATM 4539  O   SPC   856      -3.051  25.072 -24.183  1.00  0.00           O  
HETATM 4540  H1  SPC   856      -3.753  24.674 -24.773  1.00  0.00           H  
HETATM 4541  H2  SPC   856      -2.185  25.120 -24.681  1.00  0.00           H  
HETATM 4542  O   SPC   857     -14.590  27.390  -0.791  1.00  0.00           O  
HETATM 4543  H1  SPC   857     -13.962  26.866  -1.367  1.00  0.00           H  
HETATM 4544  H2  SPC   857     -14.489  27.101   0.161  1.00  0.00           H  
HETATM 4545  O   SPC   858      11.623  37.229 -15.481  1.00  0.00           O  
HETATM 4546  H1  SPC   858      12.605  37.147 -15.651  1.00  0.00           H  
HETATM 4547  H2  SPC   858      11.331  38.168 -15.663  1.00  0.00           H  
HETATM 4548  O   SPC   859      14.312  -1.925  36.231  1.00  0.00           O  
HETATM 4549  H1  SPC   859      14.914  -2.058  35.443  1.00  0.00           H  
HETATM 4550  H2  SPC   859      14.848  -1.986  37.073  1.00  0.00           H  
HETATM 4551  O   SPC   860       4.153 -17.896  29.461  1.00  0.00           O  
HETATM 4552  H1  SPC   860       4.993 -18.141  29.944  1.00  0.00           H  
HETATM 4553  H2  SPC   860       4.211 -16.947  29.151  1.00  0.00           H  
HETATM 4554  O   SPC   861       9.951   9.660 -16.958  1.00  0.00           O  
HETATM 4555  H1  SPC   861      10.785   9.113 -17.030  1.00  0.00           H  
HETATM 4556  H2  SPC   861       9.788   9.895 -16.000  1.00  0.00           H  
HETATM 4557  O   SPC   862     -11.682  32.475 -18.648  1.00  0.00           O  
HETATM 4558  H1  SPC   862     -11.964  31.517 -18.592  1.00  0.00           H  
HETATM 4559  H2  SPC   862     -12.371  33.051 -18.208  1.00  0.00           H  
HETATM 4560  O   SPC   863      20.864  -8.412  -7.203  1.00  0.00           O  
HETATM 4561  H1  SPC   863      21.216  -9.051  -6.519  1.00  0.00           H  
HETATM 4562  H2  SPC   863      19.955  -8.707  -7.498  1.00  0.00           H  
HETATM 4563  O   SPC   864      -8.607 -50.388  30.949  1.00  0.00           O  
HETATM 4564  H1  SPC   864      -9.349 -50.753  31.512  1.00  0.00           H  
HETATM 4565  H2  SPC   864      -7.728 -50.612  31.369  1.00  0.00           H  
HETATM 4566  O   SPC   865      13.118 -26.781 -17.096  1.00  0.00           O  
HETATM 4567  H1  SPC   865      12.179 -27.067 -17.288  1.00  0.00           H  
HETATM 4568  H2  SPC   865      13.273 -25.869 -17.475  1.00  0.00           H  
HETATM 4569  O   SPC   866      17.484 -15.841  14.060  1.00  0.00           O  
HETATM 4570  H1  SPC   866      18.297 -15.982  14.626  1.00  0.00           H  
HETATM 4571  H2  SPC   866      16.664 -15.947  14.623  1.00  0.00           H  
HETATM 4572  O   SPC   867       1.061 -12.698  16.237  1.00  0.00           O  
HETATM 4573  H1  SPC   867       0.251 -12.947  16.769  1.00  0.00           H  
HETATM 4574  H2  SPC   867       1.829 -13.278  16.508  1.00  0.00           H  
HETATM 4575  O   SPC   868     -10.550  38.072 -15.849  1.00  0.00           O  
HETATM 4576  H1  SPC   868     -11.226  38.225 -15.128  1.00  0.00           H  
HETATM 4577  H2  SPC   868     -10.735  37.197 -16.297  1.00  0.00           H  
HETATM 4578  O   SPC   869     -18.551  -2.718 -20.035  1.00  0.00           O  
HETATM 4579  H1  SPC   869     -17.597  -2.738 -19.735  1.00  0.00           H  
HETATM 4580  H2  SPC   869     -18.793  -3.602 -20.435  1.00  0.00           H  
HETATM 4581  O   SPC   870       8.621 -12.339 -20.767  1.00  0.00           O  
HETATM 4582  H1  SPC   870       8.246 -12.420 -21.690  1.00  0.00           H  
HETATM 4583  H2  SPC   870       9.620 -12.365 -20.809  1.00  0.00           H  
HETATM 4584  O   SPC   871     -15.720 -30.708   7.262  1.00  0.00           O  
HETATM 4585  H1  SPC   871     -15.535 -29.743   7.074  1.00  0.00           H  
HETATM 4586  H2  SPC   871     -16.565 -30.789   7.791  1.00  0.00           H  
HETATM 4587  O   SPC   872      -2.187  23.166   5.770  1.00  0.00           O  
HETATM 4588  H1  SPC   872      -2.528  24.097   5.904  1.00  0.00           H  
HETATM 4589  H2  SPC   872      -1.510  22.955   6.474  1.00  0.00           H  
HETATM 4590  O   SPC   873       0.478  35.876 -16.667  1.00  0.00           O  
HETATM 4591  H1  SPC   873       0.781  35.453 -15.813  1.00  0.00           H  
HETATM 4592  H2  SPC   873      -0.441  36.251 -16.546  1.00  0.00           H  
HETATM 4593  O   SPC   874     -10.259 -14.425  17.145  1.00  0.00           O  
HETATM 4594  H1  SPC   874      -9.459 -14.948  17.439  1.00  0.00           H  
HETATM 4595  H2  SPC   874     -11.086 -14.836  17.528  1.00  0.00           H  
HETATM 4596  O   SPC   875     -30.109 -27.914  15.743  1.00  0.00           O  
HETATM 4597  H1  SPC   875     -29.745 -27.236  16.382  1.00  0.00           H  
HETATM 4598  H2  SPC   875     -29.670 -27.801  14.851  1.00  0.00           H  
HETATM 4599  O   SPC   876      26.467   3.175   3.553  1.00  0.00           O  
HETATM 4600  H1  SPC   876      27.084   3.737   3.002  1.00  0.00           H  
HETATM 4601  H2  SPC   876      26.089   3.726   4.296  1.00  0.00           H  
HETATM 4602  O   SPC   877      -4.180  17.639  -9.137  1.00  0.00           O  
HETATM 4603  H1  SPC   877      -3.499  17.423  -8.438  1.00  0.00           H  
HETATM 4604  H2  SPC   877      -3.981  17.122  -9.969  1.00  0.00           H  
HETATM 4605  O   SPC   878      -1.064  33.459 -23.654  1.00  0.00           O  
HETATM 4606  H1  SPC   878      -1.928  33.840 -23.324  1.00  0.00           H  
HETATM 4607  H2  SPC   878      -0.991  33.605 -24.640  1.00  0.00           H  
HETATM 4608  O   SPC   879      -4.107  28.202 -29.906  1.00  0.00           O  
HETATM 4609  H1  SPC   879      -4.467  28.187 -30.838  1.00  0.00           H  
HETATM 4610  H2  SPC   879      -4.533  28.949 -29.396  1.00  0.00           H  
HETATM 4611  O   SPC   880      -1.738  12.224 -24.832  1.00  0.00           O  
HETATM 4612  H1  SPC   880      -2.709  12.062 -25.005  1.00  0.00           H  
HETATM 4613  H2  SPC   880      -1.593  13.191 -24.623  1.00  0.00           H  
HETATM 4614  O   SPC   881       1.645   7.890 -23.323  1.00  0.00           O  
HETATM 4615  H1  SPC   881       0.921   8.203 -23.939  1.00  0.00           H  
HETATM 4616  H2  SPC   881       2.154   7.147 -23.758  1.00  0.00           H  
HETATM 4617  O   SPC   882      10.079  16.840  15.504  1.00  0.00           O  
HETATM 4618  H1  SPC   882      10.120  17.384  16.342  1.00  0.00           H  
HETATM 4619  H2  SPC   882      10.981  16.453  15.313  1.00  0.00           H  
HETATM 4620  O   SPC   883      -4.972 -19.298  10.687  1.00  0.00           O  
HETATM 4621  H1  SPC   883      -4.036 -18.991  10.854  1.00  0.00           H  
HETATM 4622  H2  SPC   883      -5.233 -19.967  11.383  1.00  0.00           H  
HETATM 4623  O   SPC   884       1.761 -41.445  15.039  1.00  0.00           O  
HETATM 4624  H1  SPC   884       2.534 -41.140  15.595  1.00  0.00           H  
HETATM 4625  H2  SPC   884       1.166 -42.032  15.589  1.00  0.00           H  
HETATM 4626  O   SPC   885      25.219   7.462  11.769  1.00  0.00           O  
HETATM 4627  H1  SPC   885      24.529   8.113  12.086  1.00  0.00           H  
HETATM 4628  H2  SPC   885      26.071   7.948  11.573  1.00  0.00           H  
HETATM 4629  O   SPC   886      17.782   3.018  12.766  1.00  0.00           O  
HETATM 4630  H1  SPC   886      17.726   3.624  11.973  1.00  0.00           H  
HETATM 4631  H2  SPC   886      18.095   3.537  13.561  1.00  0.00           H  
HETATM 4632  O   SPC   887      -8.681 -27.775  21.620  1.00  0.00           O  
HETATM 4633  H1  SPC   887      -8.929 -28.562  22.183  1.00  0.00           H  
HETATM 4634  H2  SPC   887      -7.909 -27.295  22.038  1.00  0.00           H  
HETATM 4635  O   SPC   888      14.428 -22.546   9.527  1.00  0.00           O  
HETATM 4636  H1  SPC   888      13.965 -23.198   8.927  1.00  0.00           H  
HETATM 4637  H2  SPC   888      15.075 -22.002   8.993  1.00  0.00           H  
HETATM 4638  O   SPC   889       7.426   6.746  11.395  1.00  0.00           O  
HETATM 4639  H1  SPC   889       7.609   5.795  11.643  1.00  0.00           H  
HETATM 4640  H2  SPC   889       8.253   7.291  11.531  1.00  0.00           H  
HETATM 4641  O   SPC   890      -2.550  38.907 -17.550  1.00  0.00           O  
HETATM 4642  H1  SPC   890      -3.549  38.908 -17.577  1.00  0.00           H  
HETATM 4643  H2  SPC   890      -2.231  38.102 -17.050  1.00  0.00           H  
HETATM 4644  O   SPC   891      -1.736  -4.743 -25.298  1.00  0.00           O  
HETATM 4645  H1  SPC   891      -1.266  -4.281 -24.546  1.00  0.00           H  
HETATM 4646  H2  SPC   891      -1.257  -5.594 -25.518  1.00  0.00           H  
HETATM 4647  O   SPC   892      27.309  -3.843   0.801  1.00  0.00           O  
HETATM 4648  H1  SPC   892      26.513  -4.313   0.421  1.00  0.00           H  
HETATM 4649  H2  SPC   892      28.075  -3.915   0.162  1.00  0.00           H  
HETATM 4650  O   SPC   893     -19.234  33.071   2.297  1.00  0.00           O  
HETATM 4651  H1  SPC   893     -20.003  33.681   2.104  1.00  0.00           H  
HETATM 4652  H2  SPC   893     -19.509  32.125   2.126  1.00  0.00           H  
HETATM 4653  O   SPC   894       7.393 -23.350  10.519  1.00  0.00           O  
HETATM 4654  H1  SPC   894       6.861 -22.566  10.840  1.00  0.00           H  
HETATM 4655  H2  SPC   894       8.342 -23.254  10.819  1.00  0.00           H  
HETATM 4656  O   SPC   895      -3.588 -13.094  16.950  1.00  0.00           O  
HETATM 4657  H1  SPC   895      -3.309 -13.429  16.050  1.00  0.00           H  
HETATM 4658  H2  SPC   895      -4.575 -12.930  16.953  1.00  0.00           H  
HETATM 4659  O   SPC   896      -6.860 -17.998  21.655  1.00  0.00           O  
HETATM 4660  H1  SPC   896      -6.518 -18.692  21.022  1.00  0.00           H  
HETATM 4661  H2  SPC   896      -7.445 -18.431  22.341  1.00  0.00           H  
HETATM 4662  O   SPC   897      12.638  -0.506  40.297  1.00  0.00           O  
HETATM 4663  H1  SPC   897      11.687  -0.809  40.234  1.00  0.00           H  
HETATM 4664  H2  SPC   897      12.694   0.466  40.070  1.00  0.00           H  
HETATM 4665  O   SPC   898      -5.466 -31.757   4.478  1.00  0.00           O  
HETATM 4666  H1  SPC   898      -6.030 -31.010   4.127  1.00  0.00           H  
HETATM 4667  H2  SPC   898      -4.819 -31.398   5.151  1.00  0.00           H  
HETATM 4668  O   SPC   899       4.846 -12.765  34.395  1.00  0.00           O  
HETATM 4669  H1  SPC   899       4.625 -11.998  34.996  1.00  0.00           H  
HETATM 4670  H2  SPC   899       4.016 -13.287  34.200  1.00  0.00           H  
HETATM 4671  O   SPC   900      -0.561 -14.857  25.576  1.00  0.00           O  
HETATM 4672  H1  SPC   900      -1.083 -15.624  25.949  1.00  0.00           H  
HETATM 4673  H2  SPC   900       0.084 -14.526  26.266  1.00  0.00           H  
HETATM 4674  O   SPC   901      24.340   1.740 -14.151  1.00  0.00           O  
HETATM 4675  H1  SPC   901      23.573   1.180 -14.464  1.00  0.00           H  
HETATM 4676  H2  SPC   901      25.064   1.728 -14.840  1.00  0.00           H  
HETATM 4677  O   SPC   902      17.198  25.396 -11.380  1.00  0.00           O  
HETATM 4678  H1  SPC   902      16.881  25.070 -10.490  1.00  0.00           H  
HETATM 4679  H2  SPC   902      17.741  24.682 -11.823  1.00  0.00           H  
HETATM 4680  O   SPC   903      -0.366 -23.053  15.765  1.00  0.00           O  
HETATM 4681  H1  SPC   903      -0.041 -23.943  15.447  1.00  0.00           H  
HETATM 4682  H2  SPC   903       0.385 -22.393  15.731  1.00  0.00           H  
HETATM 4683  O   SPC   904     -26.776  12.119   4.080  1.00  0.00           O  
HETATM 4684  H1  SPC   904     -26.146  12.012   3.311  1.00  0.00           H  
HETATM 4685  H2  SPC   904     -26.596  12.988   4.541  1.00  0.00           H  
HETATM 4686  O   SPC   905      -6.012 -37.930  34.790  1.00  0.00           O  
HETATM 4687  H1  SPC   905      -6.427 -38.712  34.325  1.00  0.00           H  
HETATM 4688  H2  SPC   905      -5.851 -38.161  35.750  1.00  0.00           H  
HETATM 4689  O   SPC   906      -1.902  16.842 -38.171  1.00  0.00           O  
HETATM 4690  H1  SPC   906      -2.591  16.521 -37.521  1.00  0.00           H  
HETATM 4691  H2  SPC   906      -1.562  17.736 -37.881  1.00  0.00           H  
HETATM 4692  O   SPC   907      -3.323 -28.724   8.524  1.00  0.00           O  
HETATM 4693  H1  SPC   907      -4.087 -28.717   7.879  1.00  0.00           H  
HETATM 4694  H2  SPC   907      -3.404 -27.945   9.145  1.00  0.00           H  
HETATM 4695  O   SPC   908      13.255  -5.699  34.689  1.00  0.00           O  
HETATM 4696  H1  SPC   908      14.245  -5.638  34.557  1.00  0.00           H  
HETATM 4697  H2  SPC   908      12.790  -5.207  33.953  1.00  0.00           H  
HETATM 4698  O   SPC   909     -27.313  -8.436  -1.031  1.00  0.00           O  
HETATM 4699  H1  SPC   909     -27.427  -7.786  -0.280  1.00  0.00           H  
HETATM 4700  H2  SPC   909     -27.863  -9.252  -0.853  1.00  0.00           H  
HETATM 4701  O   SPC   910       8.812  17.143  -6.523  1.00  0.00           O  
HETATM 4702  H1  SPC   910       9.243  16.812  -5.683  1.00  0.00           H  
HETATM 4703  H2  SPC   910       9.517  17.474  -7.151  1.00  0.00           H  
HETATM 4704  O   SPC   911      11.999  27.259  -7.050  1.00  0.00           O  
HETATM 4705  H1  SPC   911      11.594  28.056  -6.602  1.00  0.00           H  
HETATM 4706  H2  SPC   911      12.093  26.516  -6.388  1.00  0.00           H  
HETATM 4707  O   SPC   912      20.063   1.241 -14.593  1.00  0.00           O  
HETATM 4708  H1  SPC   912      19.673   1.003 -15.483  1.00  0.00           H  
HETATM 4709  H2  SPC   912      19.365   1.137 -13.885  1.00  0.00           H  
HETATM 4710  O   SPC   913       8.060 -12.278 -14.921  1.00  0.00           O  
HETATM 4711  H1  SPC   913       8.308 -13.007 -15.558  1.00  0.00           H  
HETATM 4712  H2  SPC   913       7.481 -12.650 -14.196  1.00  0.00           H  
HETATM 4713  O   SPC   914       9.172  -3.565  20.217  1.00  0.00           O  
HETATM 4714  H1  SPC   914       9.111  -4.066  21.081  1.00  0.00           H  
HETATM 4715  H2  SPC   914       8.938  -2.605  20.372  1.00  0.00           H  
HETATM 4716  O   SPC   915       7.416   3.183  37.542  1.00  0.00           O  
HETATM 4717  H1  SPC   915       6.709   3.608  36.977  1.00  0.00           H  
HETATM 4718  H2  SPC   915       7.159   3.251  38.506  1.00  0.00           H  
HETATM 4719  O   SPC   916     -11.833 -15.111  -8.110  1.00  0.00           O  
HETATM 4720  H1  SPC   916     -12.584 -14.825  -8.704  1.00  0.00           H  
HETATM 4721  H2  SPC   916     -11.164 -14.370  -8.038  1.00  0.00           H  
HETATM 4722  O   SPC   917       4.152  40.069 -12.947  1.00  0.00           O  
HETATM 4723  H1  SPC   917       3.581  39.376 -13.386  1.00  0.00           H  
HETATM 4724  H2  SPC   917       3.648  40.931 -12.891  1.00  0.00           H  
HETATM 4725  O   SPC   918      -8.644 -13.725   9.090  1.00  0.00           O  
HETATM 4726  H1  SPC   918      -8.701 -14.597   9.578  1.00  0.00           H  
HETATM 4727  H2  SPC   918      -8.853 -13.870   8.123  1.00  0.00           H  
HETATM 4728  O   SPC   919      -4.813 -45.570  35.441  1.00  0.00           O  
HETATM 4729  H1  SPC   919      -5.179 -46.081  34.663  1.00  0.00           H  
HETATM 4730  H2  SPC   919      -5.568 -45.240  36.007  1.00  0.00           H  
HETATM 4731  O   SPC   920     -13.631  17.753  17.467  1.00  0.00           O  
HETATM 4732  H1  SPC   920     -13.197  18.437  18.053  1.00  0.00           H  
HETATM 4733  H2  SPC   920     -14.592  17.993  17.330  1.00  0.00           H  
HETATM 4734  O   SPC   921      25.864   6.960  -8.002  1.00  0.00           O  
HETATM 4735  H1  SPC   921      25.071   7.271  -7.479  1.00  0.00           H  
HETATM 4736  H2  SPC   921      25.558   6.395  -8.768  1.00  0.00           H  
HETATM 4737  O   SPC   922      -7.903 -20.419  14.807  1.00  0.00           O  
HETATM 4738  H1  SPC   922      -8.033 -19.443  14.631  1.00  0.00           H  
HETATM 4739  H2  SPC   922      -7.066 -20.553  15.338  1.00  0.00           H  
HETATM 4740  O   SPC   923       0.920  16.845 -11.732  1.00  0.00           O  
HETATM 4741  H1  SPC   923      -0.018  16.552 -11.548  1.00  0.00           H  
HETATM 4742  H2  SPC   923       0.907  17.726 -12.205  1.00  0.00           H  
HETATM 4743  O   SPC   924      -9.197  -0.019  -4.199  1.00  0.00           O  
HETATM 4744  H1  SPC   924      -8.932   0.943  -4.265  1.00  0.00           H  
HETATM 4745  H2  SPC   924      -9.679  -0.291  -5.032  1.00  0.00           H  
HETATM 4746  O   SPC   925      17.439  -5.329 -16.885  1.00  0.00           O  
HETATM 4747  H1  SPC   925      18.323  -5.630 -16.527  1.00  0.00           H  
HETATM 4748  H2  SPC   925      16.704  -5.728 -16.338  1.00  0.00           H  
HETATM 4749  O   SPC   926      -0.708   9.061 -24.469  1.00  0.00           O  
HETATM 4750  H1  SPC   926      -1.280   8.440 -23.933  1.00  0.00           H  
HETATM 4751  H2  SPC   926      -1.290   9.657 -25.022  1.00  0.00           H  
HETATM 4752  O   SPC   927       1.046 -31.588   8.599  1.00  0.00           O  
HETATM 4753  H1  SPC   927       1.707 -31.423   7.867  1.00  0.00           H  
HETATM 4754  H2  SPC   927       1.030 -32.564   8.819  1.00  0.00           H  
HETATM 4755  O   SPC   928      -9.654 -20.539  -6.233  1.00  0.00           O  
HETATM 4756  H1  SPC   928     -10.428 -20.913  -6.744  1.00  0.00           H  
HETATM 4757  H2  SPC   928      -8.802 -20.760  -6.708  1.00  0.00           H  
HETATM 4758  O   SPC   929      10.853 -10.940  17.972  1.00  0.00           O  
HETATM 4759  H1  SPC   929      10.728 -10.148  17.374  1.00  0.00           H  
HETATM 4760  H2  SPC   929      11.480 -10.702  18.714  1.00  0.00           H  
HETATM 4761  O   SPC   930     -20.200   2.861 -14.424  1.00  0.00           O  
HETATM 4762  H1  SPC   930     -20.444   3.762 -14.065  1.00  0.00           H  
HETATM 4763  H2  SPC   930     -19.441   2.485 -13.894  1.00  0.00           H  
HETATM 4764  O   SPC   931       5.577 -16.048 -14.983  1.00  0.00           O  
HETATM 4765  H1  SPC   931       5.789 -15.494 -15.788  1.00  0.00           H  
HETATM 4766  H2  SPC   931       5.392 -16.989 -15.266  1.00  0.00           H  
HETATM 4767  O   SPC   932      -8.310 -16.247  25.867  1.00  0.00           O  
HETATM 4768  H1  SPC   932      -9.171 -16.374  25.373  1.00  0.00           H  
HETATM 4769  H2  SPC   932      -7.543 -16.397  25.243  1.00  0.00           H  
HETATM 4770  O   SPC   933       8.693 -20.017  25.790  1.00  0.00           O  
HETATM 4771  H1  SPC   933       9.173 -19.711  24.968  1.00  0.00           H  
HETATM 4772  H2  SPC   933       9.324 -20.007  26.566  1.00  0.00           H  
HETATM 4773  O   SPC   934      17.003  19.768  -0.317  1.00  0.00           O  
HETATM 4774  H1  SPC   934      17.794  19.157  -0.352  1.00  0.00           H  
HETATM 4775  H2  SPC   934      16.770  19.957   0.637  1.00  0.00           H  
HETATM 4776  O   SPC   935      -1.078  20.419 -32.431  1.00  0.00           O  
HETATM 4777  H1  SPC   935      -1.311  20.900 -31.586  1.00  0.00           H  
HETATM 4778  H2  SPC   935      -0.084  20.383 -32.531  1.00  0.00           H  
HETATM 4779  O   SPC   936       4.891   9.361  28.844  1.00  0.00           O  
HETATM 4780  H1  SPC   936       5.472   8.951  29.547  1.00  0.00           H  
HETATM 4781  H2  SPC   936       5.453   9.629  28.062  1.00  0.00           H  
HETATM 4782  O   SPC   937     -12.403   2.114 -15.328  1.00  0.00           O  
HETATM 4783  H1  SPC   937     -11.464   2.047 -15.666  1.00  0.00           H  
HETATM 4784  H2  SPC   937     -12.709   1.216 -15.015  1.00  0.00           H  
HETATM 4785  O   SPC   938       9.048   2.871  24.354  1.00  0.00           O  
HETATM 4786  H1  SPC   938       9.753   2.567  23.713  1.00  0.00           H  
HETATM 4787  H2  SPC   938       8.354   2.157  24.448  1.00  0.00           H  
HETATM 4788  O   SPC   939       3.163  -2.177  20.472  1.00  0.00           O  
HETATM 4789  H1  SPC   939       2.197  -2.324  20.263  1.00  0.00           H  
HETATM 4790  H2  SPC   939       3.285  -1.263  20.861  1.00  0.00           H  
HETATM 4791  O   SPC   940      -9.979 -13.666  13.084  1.00  0.00           O  
HETATM 4792  H1  SPC   940     -10.303 -13.439  14.002  1.00  0.00           H  
HETATM 4793  H2  SPC   940      -9.546 -14.567  13.096  1.00  0.00           H  
HETATM 4794  O   SPC   941      -4.620 -43.347  38.874  1.00  0.00           O  
HETATM 4795  H1  SPC   941      -4.742 -43.961  39.655  1.00  0.00           H  
HETATM 4796  H2  SPC   941      -3.742 -43.536  38.435  1.00  0.00           H  
HETATM 4797  O   SPC   942      14.880   8.070  23.330  1.00  0.00           O  
HETATM 4798  H1  SPC   942      14.584   8.005  22.377  1.00  0.00           H  
HETATM 4799  H2  SPC   942      15.412   8.908  23.456  1.00  0.00           H  
HETATM 4800  O   SPC   943      16.567  -6.793 -19.211  1.00  0.00           O  
HETATM 4801  H1  SPC   943      17.079  -7.646 -19.114  1.00  0.00           H  
HETATM 4802  H2  SPC   943      16.696  -6.231 -18.394  1.00  0.00           H  
HETATM 4803  O   SPC   944      -1.775 -18.652   2.400  1.00  0.00           O  
HETATM 4804  H1  SPC   944      -1.368 -18.315   1.551  1.00  0.00           H  
HETATM 4805  H2  SPC   944      -1.751 -19.651   2.408  1.00  0.00           H  
HETATM 4806  O   SPC   945       8.795 -15.843 -22.350  1.00  0.00           O  
HETATM 4807  H1  SPC   945       9.140 -16.460 -21.642  1.00  0.00           H  
HETATM 4808  H2  SPC   945       8.962 -16.242 -23.251  1.00  0.00           H  
HETATM 4809  O   SPC   946     -10.496  28.411   7.521  1.00  0.00           O  
HETATM 4810  H1  SPC   946     -10.263  29.341   7.236  1.00  0.00           H  
HETATM 4811  H2  SPC   946     -10.003  28.187   8.362  1.00  0.00           H  
HETATM 4812  O   SPC   947     -14.358  11.763 -27.088  1.00  0.00           O  
HETATM 4813  H1  SPC   947     -15.332  11.946 -26.949  1.00  0.00           H  
HETATM 4814  H2  SPC   947     -14.162  10.810 -26.858  1.00  0.00           H  
HETATM 4815  O   SPC   948       0.625  27.074  -0.814  1.00  0.00           O  
HETATM 4816  H1  SPC   948       1.400  27.678  -0.998  1.00  0.00           H  
HETATM 4817  H2  SPC   948       0.313  27.208   0.127  1.00  0.00           H  
HETATM 4818  O   SPC   949       4.544  18.936 -33.756  1.00  0.00           O  
HETATM 4819  H1  SPC   949       5.536  18.846 -33.675  1.00  0.00           H  
HETATM 4820  H2  SPC   949       4.107  18.086 -33.461  1.00  0.00           H  
HETATM 4821  O   SPC   950     -22.370 -18.675  11.002  1.00  0.00           O  
HETATM 4822  H1  SPC   950     -21.727 -19.299  10.558  1.00  0.00           H  
HETATM 4823  H2  SPC   950     -22.048 -17.734  10.895  1.00  0.00           H  
HETATM 4824  O   SPC   951      12.466  19.865 -26.500  1.00  0.00           O  
HETATM 4825  H1  SPC   951      12.357  18.871 -26.508  1.00  0.00           H  
HETATM 4826  H2  SPC   951      12.687  20.183 -27.423  1.00  0.00           H  
HETATM 4827  O   SPC   952      -2.986  -0.635 -20.297  1.00  0.00           O  
HETATM 4828  H1  SPC   952      -2.041  -0.890 -20.090  1.00  0.00           H  
HETATM 4829  H2  SPC   952      -3.002  -0.044 -21.103  1.00  0.00           H  
HETATM 4830  O   SPC   953     -12.127 -22.241  -0.332  1.00  0.00           O  
HETATM 4831  H1  SPC   953     -11.346 -22.041   0.260  1.00  0.00           H  
HETATM 4832  H2  SPC   953     -12.356 -21.428  -0.868  1.00  0.00           H  
HETATM 4833  O   SPC   954      14.758   8.790   7.384  1.00  0.00           O  
HETATM 4834  H1  SPC   954      14.275   8.240   6.703  1.00  0.00           H  
HETATM 4835  H2  SPC   954      15.045   9.654   6.971  1.00  0.00           H  
HETATM 4836  O   SPC   955      -4.399  -4.184 -16.529  1.00  0.00           O  
HETATM 4837  H1  SPC   955      -3.961  -4.581 -17.336  1.00  0.00           H  
HETATM 4838  H2  SPC   955      -4.653  -4.914 -15.895  1.00  0.00           H  
HETATM 4839  O   SPC   956     -32.777 -16.510   1.822  1.00  0.00           O  
HETATM 4840  H1  SPC   956     -32.081 -17.188   2.057  1.00  0.00           H  
HETATM 4841  H2  SPC   956     -33.465 -16.473   2.547  1.00  0.00           H  
HETATM 4842  O   SPC   957      10.492  14.699   0.259  1.00  0.00           O  
HETATM 4843  H1  SPC   957      10.018  14.352  -0.550  1.00  0.00           H  
HETATM 4844  H2  SPC   957      11.448  14.405   0.237  1.00  0.00           H  
HETATM 4845  O   SPC   958      -1.718 -47.145  20.420  1.00  0.00           O  
HETATM 4846  H1  SPC   958      -2.103 -47.821  21.048  1.00  0.00           H  
HETATM 4847  H2  SPC   958      -1.609 -46.272  20.896  1.00  0.00           H  
HETATM 4848  O   SPC   959       2.438  -7.574  27.818  1.00  0.00           O  
HETATM 4849  H1  SPC   959       2.888  -8.221  27.203  1.00  0.00           H  
HETATM 4850  H2  SPC   959       3.108  -7.203  28.461  1.00  0.00           H  
HETATM 4851  O   SPC   960     -13.622  43.603  -2.924  1.00  0.00           O  
HETATM 4852  H1  SPC   960     -14.607  43.773  -2.887  1.00  0.00           H  
HETATM 4853  H2  SPC   960     -13.282  43.416  -2.003  1.00  0.00           H  
HETATM 4854  O   SPC   961      -2.234 -15.677  10.473  1.00  0.00           O  
HETATM 4855  H1  SPC   961      -1.242 -15.757  10.383  1.00  0.00           H  
HETATM 4856  H2  SPC   961      -2.553 -16.285  11.200  1.00  0.00           H  
HETATM 4857  O   SPC   962      -9.658 -21.140   1.399  1.00  0.00           O  
HETATM 4858  H1  SPC   962      -8.740 -20.782   1.569  1.00  0.00           H  
HETATM 4859  H2  SPC   962     -10.325 -20.607   1.921  1.00  0.00           H  
HETATM 4860  O   SPC   963      -9.345  18.472 -14.571  1.00  0.00           O  
HETATM 4861  H1  SPC   963      -9.412  19.074 -15.366  1.00  0.00           H  
HETATM 4862  H2  SPC   963      -8.385  18.251 -14.400  1.00  0.00           H  
HETATM 4863  O   SPC   964      16.311  13.659   1.138  1.00  0.00           O  
HETATM 4864  H1  SPC   964      15.660  13.222   1.760  1.00  0.00           H  
HETATM 4865  H2  SPC   964      17.203  13.729   1.584  1.00  0.00           H  
HETATM 4866  O   SPC   965     -27.168   0.596  -3.335  1.00  0.00           O  
HETATM 4867  H1  SPC   965     -27.704  -0.238  -3.199  1.00  0.00           H  
HETATM 4868  H2  SPC   965     -27.767   1.393  -3.262  1.00  0.00           H  
HETATM 4869  O   SPC   966       8.316  22.096   3.820  1.00  0.00           O  
HETATM 4870  H1  SPC   966       7.674  21.848   4.546  1.00  0.00           H  
HETATM 4871  H2  SPC   966       8.007  21.704   2.954  1.00  0.00           H
[truncated: 1,532,771 more chars]
