# Supplementary material for: An adaptive peptide-binding site in ubiquitin receptor hRpn13 revealed by structural studies
Source: Nat Commun. 2025 Jul 1;16:5669. doi: 10.1038/s41467-025-60843-w (PMC12218921; doi:10.1038/s41467-025-60843-w)
Supplement: Supplementary file 13 — Supplementary Data 11 [file 41467_2025_60843_MOESM13_ESM.zip › Pru-B_Extension_2/Input_Files/desmond_md_job_PruB_Monomer_extended_100ns_2.msj]

# Desmond standard NPT relaxation protocol
# All times are in the unit of ps.
# Energy is in the unit of kcal/mol.
task {
   task = "desmond:auto"
   set_family = {
      desmond = {
         checkpt.write_last_step = no
      }
   }
}

simulate {
   title       = "Brownian Dynamics NVT, T = 10 K, small timesteps, and restraints on solute heavy atoms, 100ps"
   annealing   = off
   time        = 100
   timestep    = [0.001 0.001 0.003 ]
   temperature = 10.0
   ensemble = {
      class = "NVT"
      method = "Brownie"
      brownie = {
         delta_max = 0.1
      }
   }
   restraints.new = [{
      name = posre_harm
      atoms = solute_heavy_atom
      force_constants = 50.0
   }]
}

simulate {
   title       = "NVT, T = 10 K, small timesteps, and restraints on solute heavy atoms, 12ps"
   annealing   = off
   time        = 12
   timestep    = [0.001 0.001 0.003]
   temperature = 10.0
   restraints.new = [{
      name = posre_harm
      atoms = solute_heavy_atom
      force_constants = 50.0
   }]
   ensemble = {
      class  = NVT
      method = Langevin
      thermostat.tau = 0.1
   }

   randomize_velocity.interval = 1.0
   eneseq.interval             = 0.3
   trajectory.center           = []
}

simulate {
   title       = "NPT, T = 10 K, and restraints on solute heavy atoms, 12ps"
   annealing   = off
   time        = 12
   temperature = 10.0
   restraints.existing = retain
   ensemble    = {
      class  = NPT
      method = Langevin
      thermostat.tau = 0.1
      barostat  .tau = 50.0
   }

   randomize_velocity.interval = 1.0
   eneseq.interval             = 0.3
   trajectory.center           = []
}

simulate {
   title       = "NPT and restraints on solute heavy atoms, 12ps"
   effect_if   = [["@*.*.annealing"] 'annealing = off temperature = "@*.*.temperature[0][0]"']
   time        = 12
   restraints.existing = retain
   ensemble    = {
      class  = NPT
      method = Langevin
      thermostat.tau = 0.1
      barostat  .tau = 50.0
   }

   randomize_velocity.interval = 1.0
   eneseq.interval             = 0.3
   trajectory.center           = []
}

simulate {
   title       = "NPT and no restraints, 24ps"
   effect_if   = [["@*.*.annealing"] 'annealing = off temperature = "@*.*.temperature[0][0]"']
   time        = 24
   ensemble    = {
      class  = NPT
      method = Langevin
      thermostat.tau = 0.1
      barostat  .tau = 2.0
   }

   eneseq.interval   = 0.3
   trajectory.center = solute
}

simulate {
   cfg_file = "desmond_md_job_PruB_Monomer_extended_100ns_2.cfg"
   jobname  = "$MAINJOBNAME"
   dir      = "."
   compress = ""
}

# Job launching command:
# $SCHRODINGER/utilities/multisim -VIEWNAME desmond_molecular_dynamics_gui.MDApp -JOBNAME desmond_md_job_PruB_Monomer_extended_100ns_2 -HOST singlecpu-singleV100xgpu-week -maxjob 1 -cpu 1 -m desmond_md_job_PruB_Monomer_extended_100ns_2.msj -c desmond_md_job_PruB_Monomer_extended_100ns_2.cfg -description "Molecular Dynamics" desmond_md_job_PruB_Monomer_extended_100ns_2.cms -mode umbrella -PROJ /data/hassanba/Cyclic_Peptide/extended_trajectory.prj -DISP append -o desmond_md_job_PruB_Monomer_extended_100ns_2-out.cms -lic DESMOND_GPGPU:16
