# Supplementary material for: An adaptive peptide-binding site in ubiquitin receptor hRpn13 revealed by structural studies
Source: Nat Commun. 2025 Jul 1;16:5669. doi: 10.1038/s41467-025-60843-w (PMC12218921; doi:10.1038/s41467-025-60843-w)
Supplement: Supplementary file 13 — Supplementary Data 11 [file 41467_2025_60843_MOESM13_ESM.zip › Pru-B_Extension_2/Final_Coordinates/Pru_N_term_Monomer_1_ENT_-_Frame_1002.pdb]

TITLE     Pru_N_term_Monomer_1_ENT - Frame 1002
REMARK   4      COMPLIES WITH FORMAT V. 3.0, 1-DEC-2006
REMARK 888
REMARK 888 WRITTEN BY MAESTRO (A PRODUCT OF SCHRODINGER, LLC)
SEQRES   1 B  114  ACE LYS TYR LEU VAL GLU PHE ARG ALA GLY LYS MET SER
SEQRES   2 B  114  LEU LYS GLY THR THR VAL THR PRO ASP LYS ARG LYS GLY
SEQRES   3 B  114  LEU VAL TYR ILE GLN GLN THR ASP ASP SER LEU ILE HIS
SEQRES   4 B  114  PHE CYS TRP LYS ASP ARG THR SER GLY ASN VAL GLU ASP
SEQRES   5 B  114  ASP LEU ILE ILE PHE PRO ASP ASP CYS GLU PHE LYS ARG
SEQRES   6 B  114  VAL PRO GLN CYS PRO SER GLY ARG VAL TYR VAL LEU LYS
SEQRES   7 B  114  PHE LYS ALA GLY SER LYS ARG LEU PHE PHE TRP MET GLN
SEQRES   8 B  114  GLU PRO LYS THR ASP GLN ASP GLU GLU HIS CYS ARG LYS
SEQRES   9 B  114  VAL ASN GLU TYR LEU ASN ASN PRO PRO NMA
SEQRES   1 D    7  GLY PRO GLY SER MET THR THR
HELIX    1   1 ASP B  117  ASP B  117  1
HELIX    2   2 GLU B  118  GLU B  118  1
HELIX    3   3 GLU B  119  GLU B  119  1
HELIX    4   4 HIS B  120  HIS B  120  1
HELIX    5   5 CYS B  121  CYS B  121  1
HELIX    6   6 ARG B  122  ARG B  122  1
HELIX    7   7 LYS B  123  LYS B  123  1
HELIX    8   8 VAL B  124  VAL B  124  1
HELIX    9   9 ASN B  125  ASN B  125  1
HELIX   10  10 GLU B  126  GLU B  126  1
HELIX   11  11 TYR B  127  TYR B  127  1
HELIX   12  12 LEU B  128  LEU B  128  1
HELIX   13  13 ASN B  129  ASN B  129  1
TURN     1   1 LYS B  21  LYS B  21
TURN     2   2 GLY B  35  GLY B  35
TURN     3   3 THR B  36  THR B  36
TURN     4   4 PRO B  40  PRO B  40
TURN     5   5 ASP B  41  ASP B  41
TURN     6   6 LYS B  42  LYS B  42
TURN     7   7 ARG B  43  ARG B  43
TURN     8   8 LYS B  44  LYS B  44
TURN     9   9 THR B  52  THR B  52
TURN    10  10 ASP B  53  ASP B  53
TURN    11  11 ASP B  54  ASP B  54
TURN    12  12 SER B  55  SER B  55
TURN    13  13 LEU B  56  LEU B  56
TURN    14  14 ARG B  64  ARG B  64
TURN    15  15 THR B  65  THR B  65
TURN    16  16 SER B  66  SER B  66
TURN    17  17 GLY B  67  GLY B  67
TURN    18  18 ASN B  68  ASN B  68
TURN    19  19 ILE B  75  ILE B  75
TURN    20  20 PHE B  76  PHE B  76
TURN    21  21 PRO B  77  PRO B  77
TURN    22  22 ASP B  78  ASP B  78
TURN    23  23 ASP B  79  ASP B  79
TURN    24  24 VAL B  85  VAL B  85
TURN    25  25 PRO B  86  PRO B  86
TURN    26  26 GLN B  87  GLN B  87
TURN    27  27 CYS B  88  CYS B  88
TURN    28  28 PRO B  89  PRO B  89
TURN    29  29 SER B  90  SER B  90
TURN    30  30 GLY B  91  GLY B  91
TURN    31  31 ARG B  92  ARG B  92
TURN    32  32 LYS B  99  LYS B  99
TURN    33  33 ALA B 100  ALA B 100
TURN    34  34 GLY B 101  GLY B 101
TURN    35  35 SER B 102  SER B 102
TURN    36  36 LYS B 103  LYS B 103
TURN    37  37 GLN B 110  GLN B 110
TURN    38  38 GLU B 111  GLU B 111
TURN    39  39 PRO B 112  PRO B 112
TURN    40  40 LYS B 113  LYS B 113
TURN    41  41 THR B 114  THR B 114
TURN    42  42 ASP B 115  ASP B 115
TURN    43  43 GLN B 116  GLN B 116
TURN    44  44 ASN B 130  ASN B 130
TURN    45  45 PRO B 131  PRO B 131
TURN    46  46 PRO B 132  PRO B 132
TURN    47  47 GLY D   0  GLY D   0
TURN    48  48 PRO D   1  PRO D   1
TURN    49  49 GLY D   2  GLY D   2
TURN    50  50 SER D   3  SER D   3
TURN    51  51 MET D   4  MET D   4
TURN    52  52 THR D   5  THR D   5
TURN    53  53 THR D   6  THR D   6
SHEET    1   1 1 TYR B  22  TYR B  22  0
SHEET    1   2 1 LEU B  23  LEU B  23  0
SHEET    1   3 1 VAL B  24  VAL B  24  0
SHEET    1   4 1 GLU B  25  GLU B  25  0
SHEET    1   5 1 PHE B  26  PHE B  26  0
SHEET    1   6 1 ARG B  27  ARG B  27  0
SHEET    1   7 1 ALA B  28  ALA B  28  0
SHEET    1   8 1 GLY B  29  GLY B  29  0
SHEET    1   9 1 LYS B  30  LYS B  30  0
SHEET    1  10 1 MET B  31  MET B  31  0
SHEET    1  11 1 SER B  32  SER B  32  0
SHEET    1  12 1 LEU B  33  LEU B  33  0
SHEET    1  13 1 LYS B  34  LYS B  34  0
SHEET    1  14 1 THR B  37  THR B  37  0
SHEET    1  15 1 VAL B  38  VAL B  38  0
SHEET    1  16 1 THR B  39  THR B  39  0
SHEET    1  17 1 GLY B  45  GLY B  45  0
SHEET    1  18 1 LEU B  46  LEU B  46  0
SHEET    1  19 1 VAL B  47  VAL B  47  0
SHEET    1  20 1 TYR B  48  TYR B  48  0
SHEET    1  21 1 ILE B  49  ILE B  49  0
SHEET    1  22 1 GLN B  50  GLN B  50  0
SHEET    1  23 1 GLN B  51  GLN B  51  0
SHEET    1  24 1 ILE B  57  ILE B  57  0
SHEET    1  25 1 HIS B  58  HIS B  58  0
SHEET    1  26 1 PHE B  59  PHE B  59  0
SHEET    1  27 1 CYS B  60  CYS B  60  0
SHEET    1  28 1 TRP B  61  TRP B  61  0
SHEET    1  29 1 LYS B  62  LYS B  62  0
SHEET    1  30 1 ASP B  63  ASP B  63  0
SHEET    1  31 1 VAL B  69  VAL B  69  0
SHEET    1  32 1 GLU B  70  GLU B  70  0
SHEET    1  33 1 ASP B  71  ASP B  71  0
SHEET    1  34 1 ASP B  72  ASP B  72  0
SHEET    1  35 1 LEU B  73  LEU B  73  0
SHEET    1  36 1 ILE B  74  ILE B  74  0
SHEET    1  37 1 CYS B  80  CYS B  80  0
SHEET    1  38 1 GLU B  81  GLU B  81  0
SHEET    1  39 1 PHE B  82  PHE B  82  0
SHEET    1  40 1 LYS B  83  LYS B  83  0
SHEET    1  41 1 ARG B  84  ARG B  84  0
SHEET    1  42 1 VAL B  93  VAL B  93  0
SHEET    1  43 1 TYR B  94  TYR B  94  0
SHEET    1  44 1 VAL B  95  VAL B  95  0
SHEET    1  45 1 LEU B  96  LEU B  96  0
SHEET    1  46 1 LYS B  97  LYS B  97  0
SHEET    1  47 1 PHE B  98  PHE B  98  0
SHEET    1  48 1 ARG B 104  ARG B 104  0
SHEET    1  49 1 LEU B 105  LEU B 105  0
SHEET    1  50 1 PHE B 106  PHE B 106  0
SHEET    1  51 1 PHE B 107  PHE B 107  0
SHEET    1  52 1 TRP B 108  TRP B 108  0
SHEET    1  53 1 MET B 109  MET B 109  0
CRYST1   65.496   65.496   65.496  60.00  60.00  60.00 P 1           1
ATOM      1  CH3 ACE B  20      -0.038 -15.719 -10.531  1.00  0.00           C  
ATOM      2  C   ACE B  20       0.876 -15.557  -9.282  1.00  0.00           C  
ATOM      3  O   ACE B  20       0.506 -16.243  -8.335  1.00  0.00           O  
ATOM      4 1H   ACE B  20      -0.035 -16.781 -10.773  1.00  0.00           H  
ATOM      5 2H   ACE B  20      -1.062 -15.393 -10.347  1.00  0.00           H  
ATOM      6 3H   ACE B  20       0.362 -15.236 -11.423  1.00  0.00           H  
ATOM      7  N   LYS B  21       1.898 -14.774  -9.188  1.00 50.58      D000 N  
ATOM      8  CA  LYS B  21       2.788 -14.810  -8.009  1.00 34.33      D000 C  
ATOM      9  C   LYS B  21       2.589 -13.666  -7.052  1.00 34.38      D000 C  
ATOM     10  O   LYS B  21       2.703 -12.499  -7.400  1.00 25.10      D000 O  
ATOM     11  CB  LYS B  21       4.138 -14.736  -8.725  1.00 32.74      D000 C  
ATOM     12  CG  LYS B  21       5.298 -14.858  -7.691  1.00 41.67      D000 C  
ATOM     13  CD  LYS B  21       6.729 -14.471  -8.106  1.00 46.26      D000 C  
ATOM     14  CE  LYS B  21       7.217 -15.189  -9.394  1.00 39.34      D000 C  
ATOM     15  NZ  LYS B  21       6.852 -14.494 -10.628  1.00 53.68      D000 N1+
ATOM     16  H2  LYS B  21       2.092 -14.015  -9.826  1.00 50.58           H  
ATOM     17  HA  LYS B  21       2.721 -15.724  -7.419  1.00 34.33           H  
ATOM     18  HB3 LYS B  21       4.121 -13.864  -9.378  1.00 32.74           H  
ATOM     19  HB2 LYS B  21       4.185 -15.640  -9.333  1.00 32.74           H  
ATOM     20  HG3 LYS B  21       5.417 -15.912  -7.442  1.00 41.67           H  
ATOM     21  HG2 LYS B  21       5.116 -14.218  -6.828  1.00 41.67           H  
ATOM     22  HD3 LYS B  21       7.368 -14.795  -7.285  1.00 46.26           H  
ATOM     23  HD2 LYS B  21       6.884 -13.393  -8.045  1.00 46.26           H  
ATOM     24  HE3 LYS B  21       7.055 -16.259  -9.262  1.00 39.34           H  
ATOM     25  HE2 LYS B  21       8.303 -15.119  -9.450  1.00 39.34           H  
ATOM     26  HZ1 LYS B  21       5.873 -14.571 -10.861  1.00 53.68           H  
ATOM     27  HZ2 LYS B  21       7.287 -13.587 -10.532  1.00 53.68           H  
ATOM     28  HZ3 LYS B  21       7.493 -14.827 -11.333  1.00 53.68           H  
ATOM     29  N   TYR B  22       2.312 -14.048  -5.839  1.00 26.63      D000 N  
ATOM     30  CA  TYR B  22       2.126 -13.171  -4.722  1.00 22.80      D000 C  
ATOM     31  C   TYR B  22       3.512 -12.836  -4.172  1.00 21.58      D000 C  
ATOM     32  O   TYR B  22       4.213 -13.718  -3.764  1.00 23.57      D000 O  
ATOM     33  CB  TYR B  22       1.190 -13.809  -3.701  1.00 24.66      D000 C  
ATOM     34  CG  TYR B  22      -0.159 -14.261  -4.211  1.00 36.06      D000 C  
ATOM     35  CD1 TYR B  22      -1.230 -13.337  -4.453  1.00 30.08      D000 C  
ATOM     36  CD2 TYR B  22      -0.439 -15.635  -4.526  1.00 36.98      D000 C  
ATOM     37  CE1 TYR B  22      -2.526 -13.759  -4.818  1.00 33.68      D000 C  
ATOM     38  CE2 TYR B  22      -1.732 -16.015  -4.997  1.00 35.55      D000 C  
ATOM     39  CZ  TYR B  22      -2.780 -15.104  -5.181  1.00 35.99      D000 C  
ATOM     40  OH  TYR B  22      -3.960 -15.507  -5.621  1.00 38.43      D000 O  
ATOM     41  H   TYR B  22       2.194 -15.043  -5.712  1.00 26.63           H  
ATOM     42  HA  TYR B  22       1.642 -12.328  -5.216  1.00 22.80           H  
ATOM     43  HB3 TYR B  22       0.992 -13.097  -2.901  1.00 24.66           H  
ATOM     44  HB2 TYR B  22       1.635 -14.690  -3.239  1.00 24.66           H  
ATOM     45  HD1 TYR B  22      -1.178 -12.273  -4.272  1.00 30.08           H  
ATOM     46  HD2 TYR B  22       0.244 -16.440  -4.299  1.00 36.98           H  
ATOM     47  HE1 TYR B  22      -3.383 -13.112  -4.928  1.00 33.68           H  
ATOM     48  HE2 TYR B  22      -1.851 -17.077  -5.150  1.00 35.55           H  
ATOM     49  HH  TYR B  22      -3.832 -16.430  -5.852  1.00 38.43           H  
ATOM     50  N   LEU B  23       3.846 -11.589  -4.287  1.00 14.12      D000 N  
ATOM     51  CA  LEU B  23       5.200 -11.033  -4.039  1.00 13.37      D000 C  
ATOM     52  C   LEU B  23       5.355 -10.842  -2.508  1.00 15.60      D000 C  
ATOM     53  O   LEU B  23       6.301 -11.408  -1.951  1.00 15.56      D000 O  
ATOM     54  CB  LEU B  23       5.321  -9.766  -4.904  1.00 14.43      D000 C  
ATOM     55  CG  LEU B  23       5.137  -9.993  -6.395  1.00 17.96      D000 C  
ATOM     56  CD1 LEU B  23       5.091  -8.664  -7.080  1.00 18.01      D000 C  
ATOM     57  CD2 LEU B  23       6.021 -11.176  -6.959  1.00 21.49      D000 C  
ATOM     58  H   LEU B  23       3.132 -10.928  -4.560  1.00 14.12           H  
ATOM     59  HA  LEU B  23       5.997 -11.731  -4.296  1.00 13.37           H  
ATOM     60  HB3 LEU B  23       6.310  -9.324  -4.786  1.00 14.43           H  
ATOM     61  HB2 LEU B  23       4.628  -9.019  -4.517  1.00 14.43           H  
ATOM     62  HG  LEU B  23       4.143 -10.427  -6.500  1.00 17.96           H  
ATOM     63 HD11 LEU B  23       4.348  -8.645  -7.877  1.00 18.01           H  
ATOM     64 HD12 LEU B  23       4.726  -7.891  -6.403  1.00 18.01           H  
ATOM     65 HD13 LEU B  23       6.084  -8.364  -7.415  1.00 18.01           H  
ATOM     66 HD21 LEU B  23       6.437 -11.856  -6.216  1.00 21.49           H  
ATOM     67 HD22 LEU B  23       5.408 -11.876  -7.527  1.00 21.49           H  
ATOM     68 HD23 LEU B  23       6.931 -10.776  -7.406  1.00 21.49           H  
ATOM     69  N   VAL B  24       4.367 -10.210  -1.886  1.00 11.33      D000 N  
ATOM     70  CA  VAL B  24       4.276  -9.865  -0.468  1.00 10.41      D000 C  
ATOM     71  C   VAL B  24       2.756  -9.743  -0.072  1.00 12.08      D000 C  
ATOM     72  O   VAL B  24       2.002  -9.173  -0.938  1.00 11.44      D000 O  
ATOM     73  CB  VAL B  24       5.071  -8.614  -0.101  1.00 12.37      D000 C  
ATOM     74  CG1 VAL B  24       4.835  -7.285  -0.773  1.00 14.96      D000 C  
ATOM     75  CG2 VAL B  24       4.958  -8.407   1.456  1.00 16.44      D000 C  
ATOM     76  H   VAL B  24       3.544  -9.895  -2.381  1.00 11.33           H  
ATOM     77  HA  VAL B  24       4.600 -10.749   0.081  1.00 10.41           H  
ATOM     78  HB  VAL B  24       6.106  -8.708  -0.429  1.00 12.37           H  
ATOM     79 HG11 VAL B  24       5.374  -6.523  -0.211  1.00 14.96           H  
ATOM     80 HG12 VAL B  24       5.273  -7.334  -1.770  1.00 14.96           H  
ATOM     81 HG13 VAL B  24       3.839  -6.861  -0.899  1.00 14.96           H  
ATOM     82 HG21 VAL B  24       3.968  -8.011   1.684  1.00 16.44           H  
ATOM     83 HG22 VAL B  24       5.192  -9.345   1.960  1.00 16.44           H  
ATOM     84 HG23 VAL B  24       5.719  -7.673   1.721  1.00 16.44           H  
ATOM     85  N   GLU B  25       2.353 -10.155   1.122  1.00 12.54      D000 N  
ATOM     86  CA  GLU B  25       1.073 -10.053   1.827  1.00 11.61      D000 C  
ATOM     87  C   GLU B  25       1.451  -9.506   3.255  1.00 12.81      D000 C  
ATOM     88  O   GLU B  25       2.520  -9.730   3.728  1.00 14.69      D000 O  
ATOM     89  CB  GLU B  25       0.327 -11.404   1.895  1.00 15.94      D000 C  
ATOM     90  CG  GLU B  25       0.215 -12.164   0.544  1.00 21.86      D000 C  
ATOM     91  CD  GLU B  25      -0.477 -13.482   0.498  1.00 34.88      D000 C  
ATOM     92  OE1 GLU B  25      -0.927 -13.949   1.573  1.00 35.13      D000 O  
ATOM     93  OE2 GLU B  25      -0.342 -14.126  -0.511  1.00 36.26      D000 O1-
ATOM     94  H   GLU B  25       3.056 -10.605   1.690  1.00 12.54           H  
ATOM     95  HA  GLU B  25       0.554  -9.235   1.327  1.00 11.61           H  
ATOM     96  HB3 GLU B  25      -0.680 -11.362   2.309  1.00 15.94           H  
ATOM     97  HB2 GLU B  25       0.890 -12.068   2.551  1.00 15.94           H  
ATOM     98  HG3 GLU B  25       1.190 -12.410   0.123  1.00 21.86           H  
ATOM     99  HG2 GLU B  25      -0.163 -11.474  -0.210  1.00 21.86           H  
ATOM    100  N   PHE B  26       0.539  -8.733   3.848  1.00  9.11      D000 N  
ATOM    101  CA  PHE B  26       0.604  -8.268   5.345  1.00 11.34      D000 C  
ATOM    102  C   PHE B  26      -0.684  -7.524   5.742  1.00 11.64      D000 C  
ATOM    103  O   PHE B  26      -1.499  -7.155   4.891  1.00 10.09      D000 O  
ATOM    104  CB  PHE B  26       1.926  -7.529   5.787  1.00 12.10      D000 C  
ATOM    105  CG  PHE B  26       2.205  -6.134   5.147  1.00  9.89      D000 C  
ATOM    106  CD1 PHE B  26       1.576  -4.999   5.644  1.00 10.89      D000 C  
ATOM    107  CD2 PHE B  26       3.099  -6.102   4.036  1.00 10.50      D000 C  
ATOM    108  CE1 PHE B  26       1.845  -3.744   5.030  1.00 10.68      D000 C  
ATOM    109  CE2 PHE B  26       3.373  -4.826   3.549  1.00 13.37      D000 C  
ATOM    110  CZ  PHE B  26       2.795  -3.646   3.981  1.00  9.51      D000 C  
ATOM    111  H   PHE B  26      -0.289  -8.385   3.386  1.00  9.11           H  
ATOM    112  HA  PHE B  26       0.571  -9.172   5.953  1.00 11.34           H  
ATOM    113  HB3 PHE B  26       2.737  -8.257   5.771  1.00 12.10           H  
ATOM    114  HB2 PHE B  26       1.779  -7.359   6.853  1.00 12.10           H  
ATOM    115  HD1 PHE B  26       0.835  -5.048   6.428  1.00 10.89           H  
ATOM    116  HD2 PHE B  26       3.560  -7.010   3.677  1.00 10.50           H  
ATOM    117  HE1 PHE B  26       1.277  -2.841   5.201  1.00 10.68           H  
ATOM    118  HE2 PHE B  26       3.872  -4.844   2.592  1.00 13.37           H  
ATOM    119  HZ  PHE B  26       2.730  -2.728   3.416  1.00  9.51           H  
ATOM    120  N   ARG B  27      -0.929  -7.498   7.079  1.00 10.26      D000 N  
ATOM    121  CA  ARG B  27      -2.196  -7.020   7.630  1.00 11.78      D000 C  
ATOM    122  C   ARG B  27      -2.081  -5.500   7.784  1.00 10.64      D000 C  
ATOM    123  O   ARG B  27      -1.361  -4.996   8.595  1.00 12.35      D000 O  
ATOM    124  CB  ARG B  27      -2.359  -7.658   9.028  1.00 11.36      D000 C  
ATOM    125  CG  ARG B  27      -2.517  -9.169   8.957  1.00 13.69      D000 C  
ATOM    126  CD  ARG B  27      -2.238  -9.851  10.320  1.00 17.81      D000 C  
ATOM    127  NE  ARG B  27      -0.783  -9.948  10.703  1.00 25.50      D000 N  
ATOM    128  CZ  ARG B  27      -0.119 -10.815  11.547  1.00 32.61      D000 C  
ATOM    129  NH1 ARG B  27      -0.731 -11.877  12.009  1.00 31.42      D000 N  
ATOM    130  NH2 ARG B  27       1.212 -10.497  11.695  1.00 28.44      D000 N1+
ATOM    131  H   ARG B  27      -0.292  -7.794   7.804  1.00 10.26           H  
ATOM    132  HA  ARG B  27      -3.090  -7.305   7.075  1.00 11.78           H  
ATOM    133  HB3 ARG B  27      -3.164  -7.199   9.602  1.00 11.36           H  
ATOM    134  HB2 ARG B  27      -1.522  -7.386   9.670  1.00 11.36           H  
ATOM    135  HG3 ARG B  27      -1.751  -9.550   8.282  1.00 13.69           H  
ATOM    136  HG2 ARG B  27      -3.465  -9.497   8.531  1.00 13.69           H  
ATOM    137  HD3 ARG B  27      -2.686 -10.845  10.330  1.00 17.81           H  
ATOM    138  HD2 ARG B  27      -2.600  -9.234  11.143  1.00 17.81           H  
ATOM    139  HE  ARG B  27      -0.241  -9.390  10.059  1.00 25.50           H  
ATOM    140 HH12 ARG B  27      -0.222 -12.509  12.611  1.00 31.42           H  
ATOM    141 HH11 ARG B  27      -1.735 -11.983  12.001  1.00 31.42           H  
ATOM    142 HH22 ARG B  27       1.814 -11.172  12.145  1.00 28.44           H  
ATOM    143 HH21 ARG B  27       1.671  -9.757  11.182  1.00 28.44           H  
ATOM    144  N   ALA B  28      -2.719  -4.806   6.890  1.00 10.34      D000 N  
ATOM    145  CA  ALA B  28      -2.795  -3.348   6.787  1.00  9.97      D000 C  
ATOM    146  C   ALA B  28      -4.176  -3.045   6.284  1.00 11.41      D000 C  
ATOM    147  O   ALA B  28      -4.738  -3.779   5.444  1.00 10.95      D000 O  
ATOM    148  CB  ALA B  28      -1.653  -2.693   5.987  1.00 11.90      D000 C  
ATOM    149  H   ALA B  28      -3.305  -5.168   6.151  1.00 10.34           H  
ATOM    150  HA  ALA B  28      -2.796  -2.961   7.806  1.00  9.97           H  
ATOM    151  HB1 ALA B  28      -1.683  -2.892   4.916  1.00 11.90           H  
ATOM    152  HB2 ALA B  28      -1.493  -1.633   6.181  1.00 11.90           H  
ATOM    153  HB3 ALA B  28      -0.731  -3.176   6.309  1.00 11.90           H  
ATOM    154  N   GLY B  29      -4.758  -2.020   6.873  1.00 10.88      D000 N  
ATOM    155  CA  GLY B  29      -6.160  -1.578   6.670  1.00 10.42      D000 C  
ATOM    156  C   GLY B  29      -6.084  -0.189   5.919  1.00 10.00      D000 C  
ATOM    157  O   GLY B  29      -5.032   0.538   5.948  1.00  8.79      D000 O  
ATOM    158  H   GLY B  29      -4.170  -1.387   7.397  1.00 10.88           H  
ATOM    159  HA3 GLY B  29      -6.557  -1.338   7.657  1.00 10.42           H  
ATOM    160  HA2 GLY B  29      -6.772  -2.318   6.155  1.00 10.42           H  
ATOM    161  N   LYS B  30      -7.172   0.132   5.265  1.00  9.77      D000 N  
ATOM    162  CA  LYS B  30      -7.296   1.285   4.380  1.00  9.79      D000 C  
ATOM    163  C   LYS B  30      -8.167   2.366   5.061  1.00 10.05      D000 C  
ATOM    164  O   LYS B  30      -9.208   1.979   5.609  1.00 10.40      D000 O  
ATOM    165  CB  LYS B  30      -7.885   0.774   3.030  1.00 10.49      D000 C  
ATOM    166  CG  LYS B  30      -7.814   1.802   1.880  1.00 14.81      D000 C  
ATOM    167  CD  LYS B  30      -8.151   1.147   0.492  1.00 18.43      D000 C  
ATOM    168  CE  LYS B  30      -9.422   0.354   0.396  1.00 22.27      D000 C  
ATOM    169  NZ  LYS B  30     -10.695   1.018   0.743  1.00 27.53      D000 N1+
ATOM    170  H   LYS B  30      -7.900  -0.564   5.192  1.00  9.77           H  
ATOM    171  HA  LYS B  30      -6.351   1.813   4.253  1.00  9.79           H  
ATOM    172  HB3 LYS B  30      -8.871   0.363   3.250  1.00 10.49           H  
ATOM    173  HB2 LYS B  30      -7.280  -0.097   2.777  1.00 10.49           H  
ATOM    174  HG3 LYS B  30      -6.803   2.208   1.863  1.00 14.81           H  
ATOM    175  HG2 LYS B  30      -8.474   2.662   1.992  1.00 14.81           H  
ATOM    176  HD3 LYS B  30      -7.316   0.569   0.097  1.00 18.43           H  
ATOM    177  HD2 LYS B  30      -8.271   1.973  -0.209  1.00 18.43           H  
ATOM    178  HE3 LYS B  30      -9.520  -0.591   0.931  1.00 22.27           H  
ATOM    179  HE2 LYS B  30      -9.533   0.171  -0.673  1.00 22.27           H  
ATOM    180  HZ1 LYS B  30     -11.433   0.378   0.485  1.00 27.53           H  
ATOM    181  HZ2 LYS B  30     -10.705   1.193   1.737  1.00 27.53           H  
ATOM    182  HZ3 LYS B  30     -10.753   1.915   0.280  1.00 27.53           H  
ATOM    183  N   MET B  31      -7.764   3.685   4.996  1.00 12.16      D000 N  
ATOM    184  CA  MET B  31      -8.527   4.827   5.657  1.00 10.64      D000 C  
ATOM    185  C   MET B  31      -9.101   5.643   4.541  1.00 15.72      D000 C  
ATOM    186  O   MET B  31      -8.366   6.297   3.733  1.00 15.15      D000 O  
ATOM    187  CB  MET B  31      -7.577   5.719   6.498  1.00 11.19      D000 C  
ATOM    188  CG  MET B  31      -6.978   4.893   7.674  1.00 10.97      D000 C  
ATOM    189  SD  MET B  31      -5.605   5.630   8.541  1.00 11.84      D000 S  
ATOM    190  CE  MET B  31      -6.504   6.529   9.801  1.00 12.02      D000 C  
ATOM    191  H   MET B  31      -7.051   3.896   4.312  1.00 12.16           H  
ATOM    192  HA  MET B  31      -9.401   4.488   6.212  1.00 10.64           H  
ATOM    193  HB3 MET B  31      -8.209   6.454   6.996  1.00 11.19           H  
ATOM    194  HB2 MET B  31      -6.804   6.310   6.006  1.00 11.19           H  
ATOM    195  HG3 MET B  31      -6.699   3.885   7.365  1.00 10.97           H  
ATOM    196  HG2 MET B  31      -7.694   4.744   8.483  1.00 10.97           H  
ATOM    197  HE1 MET B  31      -7.306   7.139   9.385  1.00 12.02           H  
ATOM    198  HE2 MET B  31      -6.999   5.898  10.539  1.00 12.02           H  
ATOM    199  HE3 MET B  31      -5.868   7.166  10.416  1.00 12.02           H  
ATOM    200  N   SER B  32     -10.472   5.667   4.434  1.00 13.17      D000 N  
ATOM    201  CA  SER B  32     -11.235   6.487   3.502  1.00 17.80      D000 C  
ATOM    202  C   SER B  32     -10.922   7.974   3.826  1.00 18.73      D000 C  
ATOM    203  O   SER B  32     -10.784   8.393   4.975  1.00 18.00      D000 O  
ATOM    204  CB  SER B  32     -12.746   6.178   3.595  1.00 23.48      D000 C  
ATOM    205  OG  SER B  32     -13.317   6.476   4.864  1.00 33.01      D000 O  
ATOM    206  H   SER B  32     -11.016   5.136   5.100  1.00 13.17           H  
ATOM    207  HA  SER B  32     -10.964   6.300   2.464  1.00 17.80           H  
ATOM    208  HB3 SER B  32     -12.806   5.120   3.342  1.00 23.48           H  
ATOM    209  HB2 SER B  32     -13.263   6.745   2.821  1.00 23.48           H  
ATOM    210  HG  SER B  32     -13.101   5.730   5.429  1.00 33.01           H  
ATOM    211  N   LEU B  33     -10.975   8.863   2.834  1.00 19.77      D000 N  
ATOM    212  CA  LEU B  33     -10.636  10.265   2.931  1.00 20.23      D000 C  
ATOM    213  C   LEU B  33     -12.037  11.008   2.888  1.00 29.58      D000 C  
ATOM    214  O   LEU B  33     -12.424  11.658   1.890  1.00 26.46      D000 O  
ATOM    215  CB  LEU B  33      -9.725  10.755   1.828  1.00 20.74      D000 C  
ATOM    216  CG  LEU B  33      -9.324  12.229   1.981  1.00 24.31      D000 C  
ATOM    217  CD1 LEU B  33      -8.580  12.464   3.296  1.00 22.21      D000 C  
ATOM    218  CD2 LEU B  33      -8.461  12.436   0.739  1.00 26.86      D000 C  
ATOM    219  H   LEU B  33     -11.154   8.491   1.912  1.00 19.77           H  
ATOM    220  HA  LEU B  33     -10.237  10.372   3.940  1.00 20.23           H  
ATOM    221  HB3 LEU B  33     -10.244  10.496   0.905  1.00 20.74           H  
ATOM    222  HB2 LEU B  33      -8.839  10.122   1.790  1.00 20.74           H  
ATOM    223  HG  LEU B  33     -10.169  12.912   1.897  1.00 24.31           H  
ATOM    224 HD11 LEU B  33      -7.603  12.883   3.056  1.00 22.21           H  
ATOM    225 HD12 LEU B  33      -9.118  13.243   3.838  1.00 22.21           H  
ATOM    226 HD13 LEU B  33      -8.411  11.539   3.847  1.00 22.21           H  
ATOM    227 HD21 LEU B  33      -8.319  11.541   0.133  1.00 26.86           H  
ATOM    228 HD22 LEU B  33      -9.035  12.966  -0.021  1.00 26.86           H  
ATOM    229 HD23 LEU B  33      -7.560  13.038   0.863  1.00 26.86           H  
ATOM    230  N   LYS B  34     -12.825  10.921   3.988  1.00 26.49      D000 N  
ATOM    231  CA  LYS B  34     -14.160  11.566   4.132  1.00 31.99      D000 C  
ATOM    232  C   LYS B  34     -13.936  13.069   4.517  1.00 30.53      D000 C  
ATOM    233  O   LYS B  34     -13.910  13.423   5.707  1.00 29.47      D000 O  
ATOM    234  CB  LYS B  34     -14.934  10.827   5.265  1.00 36.72      D000 C  
ATOM    235  CG  LYS B  34     -15.438   9.525   4.754  1.00 45.31      D000 C  
ATOM    236  CD  LYS B  34     -16.203   8.725   5.835  1.00 50.51      D000 C  
ATOM    237  CE  LYS B  34     -17.001   7.538   5.332  1.00 44.17      D000 C  
ATOM    238  NZ  LYS B  34     -16.208   6.647   4.536  1.00 42.45      D000 N1+
ATOM    239  H   LYS B  34     -12.583  10.438   4.841  1.00 26.49           H  
ATOM    240  HA  LYS B  34     -14.736  11.582   3.207  1.00 31.99           H  
ATOM    241  HB3 LYS B  34     -15.769  11.403   5.664  1.00 36.72           H  
ATOM    242  HB2 LYS B  34     -14.312  10.691   6.149  1.00 36.72           H  
ATOM    243  HG3 LYS B  34     -14.598   8.915   4.421  1.00 45.31           H  
ATOM    244  HG2 LYS B  34     -16.095   9.694   3.901  1.00 45.31           H  
ATOM    245  HD3 LYS B  34     -16.881   9.339   6.428  1.00 50.51           H  
ATOM    246  HD2 LYS B  34     -15.391   8.455   6.510  1.00 50.51           H  
ATOM    247  HE3 LYS B  34     -17.895   7.812   4.772  1.00 44.17           H  
ATOM    248  HE2 LYS B  34     -17.416   7.005   6.187  1.00 44.17           H  
ATOM    249  HZ1 LYS B  34     -15.274   6.547   4.906  1.00 42.45           H  
ATOM    250  HZ2 LYS B  34     -16.746   5.795   4.604  1.00 42.45           H  
ATOM    251  HZ3 LYS B  34     -16.197   6.930   3.566  1.00 42.45           H  
ATOM    252  N   GLY B  35     -13.635  13.901   3.510  1.00 31.13      D000 N  
ATOM    253  CA  GLY B  35     -13.309  15.315   3.692  1.00 29.23      D000 C  
ATOM    254  C   GLY B  35     -11.825  15.339   4.025  1.00 28.66      D000 C  
ATOM    255  O   GLY B  35     -11.017  14.731   3.331  1.00 30.32      D000 O  
ATOM    256  H   GLY B  35     -13.671  13.558   2.561  1.00 31.13           H  
ATOM    257  HA3 GLY B  35     -14.024  15.869   4.301  1.00 29.23           H  
ATOM    258  HA2 GLY B  35     -13.479  15.824   2.744  1.00 29.23           H  
ATOM    259  N   THR B  36     -11.486  16.111   5.021  1.00 21.69      D000 N  
ATOM    260  CA  THR B  36     -10.064  16.417   5.265  1.00 23.68      D000 C  
ATOM    261  C   THR B  36      -9.377  15.428   6.294  1.00 23.17      D000 C  
ATOM    262  O   THR B  36      -8.222  15.701   6.604  1.00 23.97      D000 O  
ATOM    263  CB  THR B  36      -9.902  17.870   5.877  1.00 29.66      D000 C  
ATOM    264  CG2 THR B  36     -10.171  18.888   4.713  1.00 36.25      D000 C  
ATOM    265  OG1 THR B  36     -10.875  18.083   6.885  1.00 29.94      D000 O  
ATOM    266  H   THR B  36     -12.159  16.567   5.620  1.00 21.69           H  
ATOM    267  HA  THR B  36      -9.477  16.368   4.348  1.00 23.68           H  
ATOM    268  HB  THR B  36      -8.917  18.091   6.288  1.00 29.66           H  
ATOM    269 HG21 THR B  36     -10.787  18.396   3.960  1.00 36.25           H  
ATOM    270 HG22 THR B  36     -10.710  19.749   5.106  1.00 36.25           H  
ATOM    271 HG23 THR B  36      -9.260  19.241   4.228  1.00 36.25           H  
ATOM    272  HG1 THR B  36     -10.394  18.055   7.715  1.00 29.94           H  
ATOM    273  N   THR B  37     -10.072  14.442   6.787  1.00 17.31      D000 N  
ATOM    274  CA  THR B  37      -9.774  13.480   7.807  1.00 16.45      D000 C  
ATOM    275  C   THR B  37      -9.613  12.158   7.041  1.00 18.35      D000 C  
ATOM    276  O   THR B  37     -10.581  11.673   6.391  1.00 17.18      D000 O  
ATOM    277  CB  THR B  37     -10.962  13.269   8.744  1.00 20.45      D000 C  
ATOM    278  CG2 THR B  37     -10.760  12.194   9.892  1.00 19.32      D000 C  
ATOM    279  OG1 THR B  37     -11.202  14.520   9.366  1.00 21.66      D000 O  
ATOM    280  H   THR B  37     -10.981  14.372   6.354  1.00 17.31           H  
ATOM    281  HA  THR B  37      -8.926  13.740   8.441  1.00 16.45           H  
ATOM    282  HB  THR B  37     -11.831  13.049   8.124  1.00 20.45           H  
ATOM    283 HG21 THR B  37      -9.750  12.432  10.226  1.00 19.32           H  
ATOM    284 HG22 THR B  37     -11.349  12.264  10.807  1.00 19.32           H  
ATOM    285 HG23 THR B  37     -10.659  11.129   9.685  1.00 19.32           H  
ATOM    286  HG1 THR B  37     -12.159  14.575   9.423  1.00 21.66           H  
ATOM    287  N   VAL B  38      -8.381  11.616   7.113  1.00 13.85      D000 N  
ATOM    288  CA  VAL B  38      -8.134  10.138   7.035  1.00 13.85      D000 C  
ATOM    289  C   VAL B  38      -8.914   9.330   8.122  1.00 14.67      D000 C  
ATOM    290  O   VAL B  38      -8.496   9.365   9.269  1.00 13.73      D000 O  
ATOM    291  CB  VAL B  38      -6.672   9.732   6.978  1.00 11.12      D000 C  
ATOM    292  CG1 VAL B  38      -6.047  10.206   5.552  1.00 12.42      D000 C  
ATOM    293  CG2 VAL B  38      -5.760  10.240   8.144  1.00 16.55      D000 C  
ATOM    294  H   VAL B  38      -7.682  12.186   7.566  1.00 13.85           H  
ATOM    295  HA  VAL B  38      -8.639   9.756   6.148  1.00 13.85           H  
ATOM    296  HB  VAL B  38      -6.668   8.644   6.920  1.00 11.12           H  
ATOM    297 HG11 VAL B  38      -5.036   9.803   5.504  1.00 12.42           H  
ATOM    298 HG12 VAL B  38      -6.650   9.890   4.700  1.00 12.42           H  
ATOM    299 HG13 VAL B  38      -6.091  11.291   5.466  1.00 12.42           H  
ATOM    300 HG21 VAL B  38      -5.893  11.307   8.317  1.00 16.55           H  
ATOM    301 HG22 VAL B  38      -5.932   9.816   9.134  1.00 16.55           H  
ATOM    302 HG23 VAL B  38      -4.699  10.044   7.993  1.00 16.55           H  
ATOM    303  N   THR B  39     -10.017   8.720   7.772  1.00 13.45      D000 N  
ATOM    304  CA  THR B  39     -10.886   8.186   8.818  1.00 12.51      D000 C  
ATOM    305  C   THR B  39     -10.663   6.685   9.169  1.00 13.72      D000 C  
ATOM    306  O   THR B  39     -10.286   5.917   8.263  1.00 14.09      D000 O  
ATOM    307  CB  THR B  39     -12.279   8.246   8.085  1.00 18.92      D000 C  
ATOM    308  CG2 THR B  39     -13.479   7.601   8.787  1.00 18.67      D000 C  
ATOM    309  OG1 THR B  39     -12.600   9.612   7.842  1.00 21.92      D000 O  
ATOM    310  H   THR B  39     -10.461   8.599   6.873  1.00 13.45           H  
ATOM    311  HA  THR B  39     -10.895   8.867   9.670  1.00 12.51           H  
ATOM    312  HB  THR B  39     -12.332   7.804   7.090  1.00 18.92           H  
ATOM    313 HG21 THR B  39     -13.586   6.519   8.870  1.00 18.67           H  
ATOM    314 HG22 THR B  39     -13.543   8.094   9.757  1.00 18.67           H  
ATOM    315 HG23 THR B  39     -14.408   7.788   8.249  1.00 18.67           H  
ATOM    316  HG1 THR B  39     -11.913   9.866   7.222  1.00 21.92           H  
ATOM    317  N   PRO B  40     -10.739   6.300  10.470  1.00 12.31      D000 N  
ATOM    318  CA  PRO B  40     -10.324   4.981  10.906  1.00  9.83      D000 C  
ATOM    319  C   PRO B  40     -11.431   3.889  10.686  1.00 13.06      D000 C  
ATOM    320  O   PRO B  40     -12.523   3.997  11.304  1.00 14.54      D000 O  
ATOM    321  CB  PRO B  40      -9.893   5.202  12.346  1.00 11.75      D000 C  
ATOM    322  CG  PRO B  40     -10.702   6.298  12.887  1.00 10.47      D000 C  
ATOM    323  CD  PRO B  40     -10.935   7.128  11.661  1.00 12.39      D000 C  
ATOM    324  HA  PRO B  40      -9.411   4.657  10.405  1.00  9.83           H  
ATOM    325  HB3 PRO B  40      -8.818   5.375  12.383  1.00 11.75           H  
ATOM    326  HB2 PRO B  40     -10.019   4.363  13.030  1.00 11.75           H  
ATOM    327  HG3 PRO B  40     -10.432   6.932  13.731  1.00 10.47           H  
ATOM    328  HG2 PRO B  40     -11.705   5.959  13.148  1.00 10.47           H  
ATOM    329  HD2 PRO B  40     -11.953   7.507  11.583  1.00 12.39           H  
ATOM    330  HD3 PRO B  40     -10.191   7.925  11.658  1.00 12.39           H  
ATOM    331  N   ASP B  41     -11.224   2.915   9.751  1.00  9.89      D000 N  
ATOM    332  CA  ASP B  41     -12.093   1.753   9.416  1.00 10.36      D000 C  
ATOM    333  C   ASP B  41     -11.742   0.638  10.397  1.00 14.37      D000 C  
ATOM    334  O   ASP B  41     -10.565   0.320  10.717  1.00 12.38      D000 O  
ATOM    335  CB  ASP B  41     -11.678   1.341   7.952  1.00 14.77      D000 C  
ATOM    336  CG  ASP B  41     -12.655   0.386   7.243  1.00 17.53      D000 C  
ATOM    337  OD1 ASP B  41     -13.831   0.356   7.594  1.00 19.58      D000 O  
ATOM    338  OD2 ASP B  41     -12.169  -0.166   6.222  1.00 20.06      D000 O1-
ATOM    339  H   ASP B  41     -10.301   2.843   9.347  1.00  9.89           H  
ATOM    340  HA  ASP B  41     -13.146   2.019   9.509  1.00 10.36           H  
ATOM    341  HB3 ASP B  41     -10.785   0.717   7.979  1.00 14.77           H  
ATOM    342  HB2 ASP B  41     -11.497   2.254   7.385  1.00 14.77           H  
ATOM    343  N   LYS B  42     -12.836   0.093  10.955  1.00 14.02      D000 N  
ATOM    344  CA  LYS B  42     -12.772  -1.060  11.882  1.00 13.34      D000 C  
ATOM    345  C   LYS B  42     -12.517  -2.402  11.168  1.00 16.98      D000 C  
ATOM    346  O   LYS B  42     -12.200  -3.420  11.832  1.00 20.31      D000 O  
ATOM    347  CB  LYS B  42     -13.867  -1.062  12.944  1.00 23.29      D000 C  
ATOM    348  CG  LYS B  42     -13.907   0.176  13.888  1.00 22.12      D000 C  
ATOM    349  CD  LYS B  42     -14.731   1.341  13.298  1.00 26.69      D000 C  
ATOM    350  CE  LYS B  42     -14.665   2.610  14.115  1.00 22.79      D000 C  
ATOM    351  NZ  LYS B  42     -15.443   3.729  13.505  1.00 22.77      D000 N1+
ATOM    352  H   LYS B  42     -13.761   0.402  10.694  1.00 14.02           H  
ATOM    353  HA  LYS B  42     -11.877  -0.939  12.492  1.00 13.34           H  
ATOM    354  HB3 LYS B  42     -13.680  -1.896  13.620  1.00 23.29           H  
ATOM    355  HB2 LYS B  42     -14.832  -1.176  12.449  1.00 23.29           H  
ATOM    356  HG3 LYS B  42     -12.915   0.474  14.225  1.00 22.12           H  
ATOM    357  HG2 LYS B  42     -14.329  -0.278  14.785  1.00 22.12           H  
ATOM    358  HD3 LYS B  42     -15.736   0.939  13.168  1.00 26.69           H  
ATOM    359  HD2 LYS B  42     -14.354   1.568  12.301  1.00 26.69           H  
ATOM    360  HE3 LYS B  42     -13.628   2.927  14.226  1.00 22.79           H  
ATOM    361  HE2 LYS B  42     -15.097   2.416  15.097  1.00 22.79           H  
ATOM    362  HZ1 LYS B  42     -15.328   4.550  14.082  1.00 22.77           H  
ATOM    363  HZ2 LYS B  42     -15.059   3.825  12.576  1.00 22.77           H  
ATOM    364  HZ3 LYS B  42     -16.420   3.474  13.468  1.00 22.77           H  
ATOM    365  N   ARG B  43     -12.479  -2.477   9.840  1.00 15.14      D000 N  
ATOM    366  CA  ARG B  43     -12.343  -3.793   9.217  1.00 14.04      D000 C  
ATOM    367  C   ARG B  43     -10.895  -4.309   9.297  1.00 13.23      D000 C  
ATOM    368  O   ARG B  43      -9.967  -3.492   9.231  1.00 10.99      D000 O  
ATOM    369  CB  ARG B  43     -12.850  -3.777   7.757  1.00 13.09      D000 C  
ATOM    370  CG  ARG B  43     -14.314  -3.416   7.568  1.00 13.89      D000 C  
ATOM    371  CD  ARG B  43     -14.662  -3.355   6.095  1.00 16.51      D000 C  
ATOM    372  NE  ARG B  43     -13.931  -2.321   5.290  1.00 14.72      D000 N  
ATOM    373  CZ  ARG B  43     -14.112  -2.081   3.975  1.00 16.63      D000 C  
ATOM    374  NH1 ARG B  43     -14.853  -2.823   3.128  1.00 23.98      D000 N  
ATOM    375  NH2 ARG B  43     -13.473  -0.983   3.463  1.00 20.94      D000 N1+
ATOM    376  H   ARG B  43     -12.666  -1.663   9.273  1.00 15.14           H  
ATOM    377  HA  ARG B  43     -12.875  -4.609   9.706  1.00 14.04           H  
ATOM    378  HB3 ARG B  43     -12.518  -4.748   7.390  1.00 13.09           H  
ATOM    379  HB2 ARG B  43     -12.197  -3.042   7.286  1.00 13.09           H  
ATOM    380  HG3 ARG B  43     -14.561  -2.439   7.984  1.00 13.89           H  
ATOM    381  HG2 ARG B  43     -15.068  -4.006   8.088  1.00 13.89           H  
ATOM    382  HD3 ARG B  43     -15.732  -3.205   5.957  1.00 16.51           H  
ATOM    383  HD2 ARG B  43     -14.366  -4.315   5.671  1.00 16.51           H  
ATOM    384  HE  ARG B  43     -13.224  -1.897   5.874  1.00 14.72           H  
ATOM    385 HH12 ARG B  43     -15.003  -2.562   2.164  1.00 23.98           H  
ATOM    386 HH11 ARG B  43     -15.466  -3.540   3.487  1.00 23.98           H  
ATOM    387 HH22 ARG B  43     -13.500  -0.882   2.458  1.00 20.94           H  
ATOM    388 HH21 ARG B  43     -13.059  -0.310   4.092  1.00 20.94           H  
ATOM    389  N   LYS B  44     -10.650  -5.589   9.313  1.00 13.48      D000 N  
ATOM    390  CA  LYS B  44      -9.276  -6.173   9.408  1.00 12.56      D000 C  
ATOM    391  C   LYS B  44      -8.786  -6.432   7.954  1.00 14.32      D000 C  
ATOM    392  O   LYS B  44      -9.174  -7.450   7.373  1.00 12.92      D000 O  
ATOM    393  CB  LYS B  44      -9.270  -7.417  10.372  1.00 12.73      D000 C  
ATOM    394  CG  LYS B  44     -10.212  -8.569  10.044  1.00 19.86      D000 C  
ATOM    395  CD  LYS B  44     -10.086  -9.759  10.914  1.00 21.99      D000 C  
ATOM    396  CE  LYS B  44     -11.141 -10.832  10.507  1.00 29.61      D000 C  
ATOM    397  NZ  LYS B  44     -10.876 -12.101  11.248  1.00 29.82      D000 N1+
ATOM    398  H   LYS B  44     -11.377  -6.276   9.174  1.00 13.48           H  
ATOM    399  HA  LYS B  44      -8.564  -5.396   9.689  1.00 12.56           H  
ATOM    400  HB3 LYS B  44      -9.461  -7.050  11.380  1.00 12.73           H  
ATOM    401  HB2 LYS B  44      -8.249  -7.788  10.466  1.00 12.73           H  
ATOM    402  HG3 LYS B  44     -10.109  -8.967   9.034  1.00 19.86           H  
ATOM    403  HG2 LYS B  44     -11.219  -8.156  10.101  1.00 19.86           H  
ATOM    404  HD3 LYS B  44     -10.119  -9.363  11.929  1.00 21.99           H  
ATOM    405  HD2 LYS B  44      -9.089 -10.195  10.848  1.00 21.99           H  
ATOM    406  HE3 LYS B  44     -11.014 -11.098   9.458  1.00 29.61           H  
ATOM    407  HE2 LYS B  44     -12.201 -10.643  10.681  1.00 29.61           H  
ATOM    408  HZ1 LYS B  44     -10.698 -11.870  12.215  1.00 29.82           H  
ATOM    409  HZ2 LYS B  44     -11.655 -12.726  11.103  1.00 29.82           H  
ATOM    410  HZ3 LYS B  44     -10.087 -12.641  10.922  1.00 29.82           H  
ATOM    411  N   GLY B  45      -8.011  -5.450   7.370  1.00 11.40      D000 N  
ATOM    412  CA  GLY B  45      -7.603  -5.485   5.978  1.00 12.63      D000 C  
ATOM    413  C   GLY B  45      -6.320  -6.362   5.745  1.00  9.16      D000 C  
ATOM    414  O   GLY B  45      -5.558  -6.543   6.698  1.00 11.41      D000 O  
ATOM    415  H   GLY B  45      -7.635  -4.749   7.993  1.00 11.40           H  
ATOM    416  HA3 GLY B  45      -7.337  -4.483   5.640  1.00 12.63           H  
ATOM    417  HA2 GLY B  45      -8.403  -5.747   5.285  1.00 12.63           H  
ATOM    418  N   LEU B  46      -6.075  -6.753   4.470  1.00 10.52      D000 N  
ATOM    419  CA  LEU B  46      -4.939  -7.418   4.079  1.00  9.68      D000 C  
ATOM    420  C   LEU B  46      -4.566  -6.772   2.721  1.00 12.12      D000 C  
ATOM    421  O   LEU B  46      -5.432  -6.759   1.811  1.00 11.39      D000 O  
ATOM    422  CB  LEU B  46      -5.219  -8.932   4.068  1.00 11.25      D000 C  
ATOM    423  CG  LEU B  46      -4.274  -9.823   3.323  1.00 12.74      D000 C  
ATOM    424  CD1 LEU B  46      -3.044 -10.033   4.235  1.00 12.09      D000 C  
ATOM    425  CD2 LEU B  46      -5.004 -11.058   2.712  1.00 14.69      D000 C  
ATOM    426  H   LEU B  46      -6.613  -6.409   3.686  1.00 10.52           H  
ATOM    427  HA  LEU B  46      -4.076  -7.229   4.717  1.00  9.68           H  
ATOM    428  HB3 LEU B  46      -6.152  -8.968   3.505  1.00 11.25           H  
ATOM    429  HB2 LEU B  46      -5.404  -9.419   5.025  1.00 11.25           H  
ATOM    430  HG  LEU B  46      -3.910  -9.333   2.420  1.00 12.74           H  
ATOM    431 HD11 LEU B  46      -3.182 -10.840   4.954  1.00 12.09           H  
ATOM    432 HD12 LEU B  46      -2.166 -10.193   3.610  1.00 12.09           H  
ATOM    433 HD13 LEU B  46      -2.829  -9.140   4.822  1.00 12.09           H  
ATOM    434 HD21 LEU B  46      -4.614 -12.010   3.072  1.00 14.69           H  
ATOM    435 HD22 LEU B  46      -6.040 -11.025   3.047  1.00 14.69           H  
ATOM    436 HD23 LEU B  46      -4.991 -10.952   1.627  1.00 14.69           H  
ATOM    437  N   VAL B  47      -3.320  -6.244   2.701  1.00  8.56      D000 N  
ATOM    438  CA  VAL B  47      -2.785  -5.698   1.545  1.00  8.10      D000 C  
ATOM    439  C   VAL B  47      -1.843  -6.762   0.984  1.00  9.53      D000 C  
ATOM    440  O   VAL B  47      -1.291  -7.501   1.794  1.00 11.23      D000 O  
ATOM    441  CB  VAL B  47      -1.920  -4.476   1.857  1.00  7.88      D000 C  
ATOM    442  CG1 VAL B  47      -0.758  -4.745   2.859  1.00  8.90      D000 C  
ATOM    443  CG2 VAL B  47      -1.445  -3.747   0.660  1.00 10.10      D000 C  
ATOM    444  H   VAL B  47      -2.771  -6.269   3.548  1.00  8.56           H  
ATOM    445  HA  VAL B  47      -3.523  -5.332   0.832  1.00  8.10           H  
ATOM    446  HB  VAL B  47      -2.591  -3.792   2.378  1.00  7.88           H  
ATOM    447 HG11 VAL B  47      -0.088  -3.887   2.910  1.00  8.90           H  
ATOM    448 HG12 VAL B  47      -1.139  -5.048   3.834  1.00  8.90           H  
ATOM    449 HG13 VAL B  47      -0.071  -5.556   2.615  1.00  8.90           H  
ATOM    450 HG21 VAL B  47      -0.842  -2.885   0.944  1.00 10.10           H  
ATOM    451 HG22 VAL B  47      -2.312  -3.543   0.032  1.00 10.10           H  
ATOM    452 HG23 VAL B  47      -0.713  -4.337   0.109  1.00 10.10           H  
ATOM    453  N   TYR B  48      -1.726  -6.826  -0.371  1.00  8.70      D000 N  
ATOM    454  CA  TYR B  48      -0.765  -7.636  -0.980  1.00 11.16      D000 C  
ATOM    455  C   TYR B  48      -0.376  -7.048  -2.369  1.00 11.93      D000 C  
ATOM    456  O   TYR B  48      -1.199  -6.343  -2.883  1.00 10.96      D000 O  
ATOM    457  CB  TYR B  48      -1.226  -9.016  -1.054  1.00 11.13      D000 C  
ATOM    458  CG  TYR B  48      -2.494  -9.294  -1.898  1.00 13.18      D000 C  
ATOM    459  CD1 TYR B  48      -2.344  -9.663  -3.274  1.00 13.60      D000 C  
ATOM    460  CD2 TYR B  48      -3.778  -9.241  -1.333  1.00 18.32      D000 C  
ATOM    461  CE1 TYR B  48      -3.501 -10.042  -4.011  1.00 16.18      D000 C  
ATOM    462  CE2 TYR B  48      -4.918  -9.422  -2.104  1.00 18.81      D000 C  
ATOM    463  CZ  TYR B  48      -4.764  -9.931  -3.427  1.00 18.72      D000 C  
ATOM    464  OH  TYR B  48      -5.897 -10.116  -4.149  1.00 20.30      D000 O  
ATOM    465  H   TYR B  48      -2.222  -6.198  -0.987  1.00  8.70           H  
ATOM    466  HA  TYR B  48       0.205  -7.702  -0.487  1.00 11.16           H  
ATOM    467  HB3 TYR B  48      -1.552  -9.377  -0.079  1.00 11.13           H  
ATOM    468  HB2 TYR B  48      -0.481  -9.715  -1.435  1.00 11.13           H  
ATOM    469  HD1 TYR B  48      -1.384  -9.734  -3.764  1.00 13.60           H  
ATOM    470  HD2 TYR B  48      -3.911  -8.905  -0.316  1.00 18.32           H  
ATOM    471  HE1 TYR B  48      -3.320 -10.407  -5.011  1.00 16.18           H  
ATOM    472  HE2 TYR B  48      -5.932  -9.221  -1.791  1.00 18.81           H  
ATOM    473  HH  TYR B  48      -5.741 -10.333  -5.071  1.00 20.30           H  
ATOM    474  N   ILE B  49       0.821  -7.405  -2.888  1.00 11.69      D000 N  
ATOM    475  CA  ILE B  49       1.105  -7.113  -4.306  1.00 11.94      D000 C  
ATOM    476  C   ILE B  49       1.231  -8.515  -4.948  1.00 12.45      D000 C  
ATOM    477  O   ILE B  49       1.680  -9.516  -4.345  1.00 12.29      D000 O  
ATOM    478  CB  ILE B  49       2.493  -6.389  -4.457  1.00 11.74      D000 C  
ATOM    479  CG1 ILE B  49       2.544  -5.055  -3.620  1.00 15.98      D000 C  
ATOM    480  CG2 ILE B  49       2.860  -5.939  -5.902  1.00 15.30      D000 C  
ATOM    481  CD1 ILE B  49       3.896  -4.422  -3.698  1.00 18.56      D000 C  
ATOM    482  H   ILE B  49       1.464  -7.968  -2.350  1.00 11.69           H  
ATOM    483  HA  ILE B  49       0.282  -6.557  -4.755  1.00 11.94           H  
ATOM    484  HB  ILE B  49       3.309  -7.048  -4.162  1.00 11.74           H  
ATOM    485 HG13 ILE B  49       2.110  -5.059  -2.620  1.00 15.98           H  
ATOM    486 HG12 ILE B  49       1.841  -4.393  -4.127  1.00 15.98           H  
ATOM    487 HG21 ILE B  49       2.405  -5.044  -6.325  1.00 15.30           H  
ATOM    488 HG22 ILE B  49       3.898  -5.697  -6.128  1.00 15.30           H  
ATOM    489 HG23 ILE B  49       2.598  -6.722  -6.613  1.00 15.30           H  
ATOM    490 HD11 ILE B  49       3.808  -3.488  -3.143  1.00 18.56           H  
ATOM    491 HD12 ILE B  49       4.706  -4.937  -3.180  1.00 18.56           H  
ATOM    492 HD13 ILE B  49       4.328  -4.221  -4.679  1.00 18.56           H  
ATOM    493  N   GLN B  50       0.693  -8.628  -6.147  1.00 12.16      D000 N  
ATOM    494  CA  GLN B  50       0.810  -9.802  -7.042  1.00 16.12      D000 C  
ATOM    495  C   GLN B  50       1.641  -9.414  -8.278  1.00 18.46      D000 C  
ATOM    496  O   GLN B  50       1.682  -8.156  -8.507  1.00 14.68      D000 O  
ATOM    497  CB  GLN B  50      -0.598 -10.341  -7.370  1.00 14.89      D000 C  
ATOM    498  CG  GLN B  50      -0.561 -11.846  -7.537  1.00 22.06      D000 C  
ATOM    499  CD  GLN B  50      -1.912 -12.393  -7.878  1.00 29.49      D000 C  
ATOM    500  NE2 GLN B  50      -2.054 -13.675  -8.198  1.00 33.76      D000 N  
ATOM    501  OE1 GLN B  50      -2.891 -11.633  -7.810  1.00 31.22      D000 O  
ATOM    502  H   GLN B  50       0.389  -7.790  -6.621  1.00 12.16           H  
ATOM    503  HA  GLN B  50       1.279 -10.567  -6.424  1.00 16.12           H  
ATOM    504  HB3 GLN B  50      -0.883  -9.757  -8.245  1.00 14.89           H  
ATOM    505  HB2 GLN B  50      -1.305  -9.999  -6.615  1.00 14.89           H  
ATOM    506  HG3 GLN B  50      -0.178 -12.454  -6.718  1.00 22.06           H  
ATOM    507  HG2 GLN B  50       0.056 -12.185  -8.370  1.00 22.06           H  
ATOM    508 HE22 GLN B  50      -2.988 -13.988  -8.422  1.00 33.76           H  
ATOM    509 HE21 GLN B  50      -1.283 -14.316  -8.080  1.00 33.76           H  
ATOM    510  N   GLN B  51       2.300 -10.382  -8.943  1.00 15.21      D000 N  
ATOM    511  CA  GLN B  51       2.881 -10.204 -10.338  1.00 14.75      D000 C  
ATOM    512  C   GLN B  51       2.222 -11.323 -11.172  1.00 17.02      D000 C  
ATOM    513  O   GLN B  51       2.271 -12.495 -10.790  1.00 17.17      D000 O  
ATOM    514  CB  GLN B  51       4.358 -10.458 -10.241  1.00 16.63      D000 C  
ATOM    515  CG  GLN B  51       5.161 -10.670 -11.517  1.00 17.03      D000 C  
ATOM    516  CD  GLN B  51       6.666 -10.978 -11.416  1.00 22.80      D000 C  
ATOM    517  NE2 GLN B  51       7.488 -10.556 -12.341  1.00 20.70      D000 N  
ATOM    518  OE1 GLN B  51       7.075 -11.587 -10.443  1.00 22.52      D000 O  
ATOM    519  H   GLN B  51       2.325 -11.351  -8.659  1.00 15.21           H  
ATOM    520  HA  GLN B  51       2.678  -9.255 -10.835  1.00 14.75           H  
ATOM    521  HB3 GLN B  51       4.640 -11.243  -9.540  1.00 16.63           H  
ATOM    522  HB2 GLN B  51       4.750  -9.561  -9.762  1.00 16.63           H  
ATOM    523  HG3 GLN B  51       5.099  -9.763 -12.119  1.00 17.03           H  
ATOM    524  HG2 GLN B  51       4.747 -11.517 -12.064  1.00 17.03           H  
ATOM    525 HE22 GLN B  51       8.399 -10.991 -12.370  1.00 20.70           H  
ATOM    526 HE21 GLN B  51       7.173 -10.077 -13.173  1.00 20.70           H  
ATOM    527  N   THR B  52       1.578 -10.976 -12.274  1.00 17.32      D000 N  
ATOM    528  CA  THR B  52       0.928 -11.994 -13.128  1.00 14.39      D000 C  
ATOM    529  C   THR B  52       2.045 -12.686 -13.924  1.00 18.16      D000 C  
ATOM    530  O   THR B  52       3.243 -12.303 -13.948  1.00 18.43      D000 O  
ATOM    531  CB  THR B  52       0.052 -11.144 -14.047  1.00 20.30      D000 C  
ATOM    532  CG2 THR B  52      -1.037 -10.307 -13.365  1.00 20.33      D000 C  
ATOM    533  OG1 THR B  52       0.736 -10.319 -15.005  1.00 17.29      D000 O  
ATOM    534  H   THR B  52       1.583 -10.038 -12.649  1.00 17.32           H  
ATOM    535  HA  THR B  52       0.263 -12.733 -12.682  1.00 14.39           H  
ATOM    536  HB  THR B  52      -0.510 -11.852 -14.656  1.00 20.30           H  
ATOM    537 HG21 THR B  52      -1.772  -9.945 -14.084  1.00 20.33           H  
ATOM    538 HG22 THR B  52      -1.672 -10.903 -12.709  1.00 20.33           H  
ATOM    539 HG23 THR B  52      -0.791  -9.402 -12.809  1.00 20.33           H  
ATOM    540  HG1 THR B  52       0.113  -9.880 -15.588  1.00 17.29           H  
ATOM    541  N   ASP B  53       1.766 -13.830 -14.559  1.00 19.51      D000 N  
ATOM    542  CA  ASP B  53       2.704 -14.532 -15.495  1.00 25.09      D000 C  
ATOM    543  C   ASP B  53       3.259 -13.718 -16.686  1.00 22.18      D000 C  
ATOM    544  O   ASP B  53       4.349 -14.016 -17.178  1.00 23.70      D000 O  
ATOM    545  CB  ASP B  53       2.053 -15.897 -16.048  1.00 28.29      D000 C  
ATOM    546  CG  ASP B  53       0.894 -15.652 -17.000  1.00 38.53      D000 C  
ATOM    547  OD1 ASP B  53      -0.020 -14.886 -16.764  1.00 46.00      D000 O  
ATOM    548  OD2 ASP B  53       0.799 -16.468 -17.947  1.00 49.68      D000 O1-
ATOM    549  H   ASP B  53       0.802 -14.126 -14.617  1.00 19.51           H  
ATOM    550  HA  ASP B  53       3.483 -14.868 -14.811  1.00 25.09           H  
ATOM    551  HB3 ASP B  53       1.727 -16.502 -15.203  1.00 28.29           H  
ATOM    552  HB2 ASP B  53       2.887 -16.459 -16.468  1.00 28.29           H  
ATOM    553  N   ASP B  54       2.435 -12.858 -17.284  1.00 21.89      D000 N  
ATOM    554  CA  ASP B  54       2.797 -11.708 -18.173  1.00 20.84      D000 C  
ATOM    555  C   ASP B  54       3.630 -10.519 -17.561  1.00 20.96      D000 C  
ATOM    556  O   ASP B  54       4.129  -9.637 -18.226  1.00 18.51      D000 O  
ATOM    557  CB  ASP B  54       1.675 -11.127 -19.011  1.00 19.86      D000 C  
ATOM    558  CG  ASP B  54       0.923 -11.950 -20.094  1.00 20.63      D000 C  
ATOM    559  OD1 ASP B  54      -0.101 -11.483 -20.605  1.00 17.95      D000 O  
ATOM    560  OD2 ASP B  54       1.321 -12.991 -20.599  1.00 20.41      D000 O1-
ATOM    561  H   ASP B  54       1.467 -12.920 -17.002  1.00 21.89           H  
ATOM    562  HA  ASP B  54       3.494 -12.202 -18.849  1.00 20.84           H  
ATOM    563  HB3 ASP B  54       1.956 -10.205 -19.520  1.00 19.86           H  
ATOM    564  HB2 ASP B  54       0.916 -10.779 -18.310  1.00 19.86           H  
ATOM    565  N   SER B  55       3.854 -10.613 -16.212  1.00 18.05      D000 N  
ATOM    566  CA  SER B  55       4.727  -9.840 -15.417  1.00 18.07      D000 C  
ATOM    567  C   SER B  55       4.268  -8.428 -15.046  1.00 14.71      D000 C  
ATOM    568  O   SER B  55       5.067  -7.494 -14.731  1.00 16.32      D000 O  
ATOM    569  CB  SER B  55       6.143 -10.004 -15.958  1.00 25.94      D000 C  
ATOM    570  OG  SER B  55       7.087  -9.711 -14.995  1.00 27.70      D000 O  
ATOM    571  H   SER B  55       3.299 -11.214 -15.620  1.00 18.05           H  
ATOM    572  HA  SER B  55       4.623 -10.407 -14.492  1.00 18.07           H  
ATOM    573  HB3 SER B  55       6.198  -9.327 -16.811  1.00 25.94           H  
ATOM    574  HB2 SER B  55       6.414 -11.016 -16.258  1.00 25.94           H  
ATOM    575  HG  SER B  55       7.978  -9.787 -15.343  1.00 27.70           H  
ATOM    576  N   LEU B  56       2.944  -8.164 -15.053  1.00 14.49      D000 N  
ATOM    577  CA  LEU B  56       2.277  -6.870 -14.766  1.00 12.13      D000 C  
ATOM    578  C   LEU B  56       2.126  -6.828 -13.251  1.00 13.26      D000 C  
ATOM    579  O   LEU B  56       1.610  -7.837 -12.663  1.00 13.12      D000 O  
ATOM    580  CB  LEU B  56       0.957  -6.632 -15.443  1.00 11.10      D000 C  
ATOM    581  CG  LEU B  56       0.861  -6.351 -16.982  1.00 12.10      D000 C  
ATOM    582  CD1 LEU B  56       1.816  -5.299 -17.598  1.00 16.66      D000 C  
ATOM    583  CD2 LEU B  56       1.133  -7.690 -17.663  1.00 14.24      D000 C  
ATOM    584  H   LEU B  56       2.323  -8.959 -15.020  1.00 14.49           H  
ATOM    585  HA  LEU B  56       2.983  -6.107 -15.094  1.00 12.13           H  
ATOM    586  HB3 LEU B  56       0.388  -5.849 -14.942  1.00 11.10           H  
ATOM    587  HB2 LEU B  56       0.383  -7.524 -15.192  1.00 11.10           H  
ATOM    588  HG  LEU B  56      -0.179  -6.127 -17.219  1.00 12.10           H  
ATOM    589 HD11 LEU B  56       1.382  -4.668 -18.373  1.00 16.66           H  
ATOM    590 HD12 LEU B  56       2.237  -4.642 -16.837  1.00 16.66           H  
ATOM    591 HD13 LEU B  56       2.664  -5.838 -18.021  1.00 16.66           H  
ATOM    592 HD21 LEU B  56       0.649  -7.830 -18.629  1.00 14.24           H  
ATOM    593 HD22 LEU B  56       2.165  -7.890 -17.948  1.00 14.24           H  
ATOM    594 HD23 LEU B  56       0.950  -8.561 -17.033  1.00 14.24           H  
ATOM    595  N   ILE B  57       2.561  -5.815 -12.479  1.00 10.43      D000 N  
ATOM    596  CA  ILE B  57       2.597  -5.754 -11.054  1.00 11.74      D000 C  
ATOM    597  C   ILE B  57       1.263  -5.126 -10.648  1.00 13.82      D000 C  
ATOM    598  O   ILE B  57       0.961  -4.060 -11.115  1.00 11.76      D000 O  
ATOM    599  CB  ILE B  57       3.804  -4.853 -10.623  1.00 14.14      D000 C  
ATOM    600  CG1 ILE B  57       5.215  -5.352 -11.101  1.00 17.07      D000 C  
ATOM    601  CG2 ILE B  57       3.919  -4.741  -9.103  1.00 11.87      D000 C  
ATOM    602  CD1 ILE B  57       5.783  -6.611 -10.361  1.00 19.87      D000 C  
ATOM    603  H   ILE B  57       2.913  -5.003 -12.966  1.00 10.43           H  
ATOM    604  HA  ILE B  57       2.733  -6.738 -10.604  1.00 11.74           H  
ATOM    605  HB  ILE B  57       3.599  -3.875 -11.058  1.00 14.14           H  
ATOM    606 HG13 ILE B  57       5.977  -4.636 -10.794  1.00 17.07           H  
ATOM    607 HG12 ILE B  57       5.371  -5.531 -12.165  1.00 17.07           H  
ATOM    608 HG21 ILE B  57       4.693  -4.112  -8.663  1.00 11.87           H  
ATOM    609 HG22 ILE B  57       2.973  -4.330  -8.749  1.00 11.87           H  
ATOM    610 HG23 ILE B  57       4.124  -5.744  -8.729  1.00 11.87           H  
ATOM    611 HD11 ILE B  57       6.027  -6.361  -9.329  1.00 19.87           H  
ATOM    612 HD12 ILE B  57       5.076  -7.441 -10.377  1.00 19.87           H  
ATOM    613 HD13 ILE B  57       6.712  -6.964 -10.810  1.00 19.87           H  
ATOM    614  N   HIS B  58       0.502  -5.863  -9.791  1.00 12.18      D000 N  
ATOM    615  CA  HIS B  58      -0.707  -5.255  -9.275  1.00 11.97      D000 C  
ATOM    616  C   HIS B  58      -0.602  -5.145  -7.690  1.00 12.40      D000 C  
ATOM    617  O   HIS B  58      -0.059  -6.024  -7.092  1.00 12.52      D000 O  
ATOM    618  CB  HIS B  58      -1.994  -5.990  -9.520  1.00 13.05      D000 C  
ATOM    619  CG  HIS B  58      -2.342  -6.398 -10.928  1.00 16.15      D000 C  
ATOM    620  CD2 HIS B  58      -1.816  -6.015 -12.192  1.00 15.02      D000 C  
ATOM    621  ND1 HIS B  58      -3.067  -7.580 -11.124  1.00 13.97      D000 N  
ATOM    622  CE1 HIS B  58      -3.157  -7.785 -12.421  1.00 17.27      D000 C  
ATOM    623  NE2 HIS B  58      -2.555  -6.767 -13.136  1.00 16.85      D000 N  
ATOM    624  H   HIS B  58       0.916  -6.679  -9.363  1.00 12.18           H  
ATOM    625  HA  HIS B  58      -0.803  -4.219  -9.599  1.00 11.97           H  
ATOM    626  HB3 HIS B  58      -2.741  -5.224  -9.312  1.00 13.05           H  
ATOM    627  HB2 HIS B  58      -2.143  -6.833  -8.845  1.00 13.05           H  
ATOM    628  HD2 HIS B  58      -1.064  -5.292 -12.470  1.00 15.02           H  
ATOM    629  HD1 HIS B  58      -3.480  -8.094 -10.360  1.00 13.97           H  
ATOM    630  HE1 HIS B  58      -3.855  -8.501 -12.828  1.00 17.27           H  
ATOM    631  N   PHE B  59      -1.007  -3.993  -7.132  1.00  9.73      D000 N  
ATOM    632  CA  PHE B  59      -1.210  -3.733  -5.685  1.00  8.99      D000 C  
ATOM    633  C   PHE B  59      -2.697  -3.949  -5.406  1.00  8.80      D000 C  
ATOM    634  O   PHE B  59      -3.473  -3.292  -6.114  1.00 10.33      D000 O  
ATOM    635  CB  PHE B  59      -0.544  -2.345  -5.453  1.00  9.15      D000 C  
ATOM    636  CG  PHE B  59      -0.483  -1.881  -3.996  1.00 11.90      D000 C  
ATOM    637  CD1 PHE B  59       0.764  -1.825  -3.336  1.00 10.63      D000 C  
ATOM    638  CD2 PHE B  59      -1.686  -1.503  -3.330  1.00 13.46      D000 C  
ATOM    639  CE1 PHE B  59       0.748  -1.535  -1.938  1.00  9.95      D000 C  
ATOM    640  CE2 PHE B  59      -1.665  -1.147  -1.966  1.00 13.75      D000 C  
ATOM    641  CZ  PHE B  59      -0.461  -1.210  -1.254  1.00 11.27      D000 C  
ATOM    642  H   PHE B  59      -1.444  -3.297  -7.721  1.00  9.73           H  
ATOM    643  HA  PHE B  59      -0.641  -4.310  -4.956  1.00  8.99           H  
ATOM    644  HB3 PHE B  59      -1.072  -1.619  -6.072  1.00  9.15           H  
ATOM    645  HB2 PHE B  59       0.441  -2.489  -5.897  1.00  9.15           H  
ATOM    646  HD1 PHE B  59       1.766  -2.010  -3.693  1.00 10.63           H  
ATOM    647  HD2 PHE B  59      -2.648  -1.572  -3.816  1.00 13.46           H  
ATOM    648  HE1 PHE B  59       1.650  -1.729  -1.376  1.00  9.95           H  
ATOM    649  HE2 PHE B  59      -2.574  -0.990  -1.404  1.00 13.75           H  
ATOM    650  HZ  PHE B  59      -0.542  -1.080  -0.185  1.00 11.27           H  
ATOM    651  N   CYS B  60      -3.061  -4.740  -4.368  1.00  8.75      D000 N  
ATOM    652  CA  CYS B  60      -4.377  -5.184  -3.941  1.00  8.46      D000 C  
ATOM    653  C   CYS B  60      -4.552  -4.950  -2.468  1.00  9.71      D000 C  
ATOM    654  O   CYS B  60      -3.566  -5.004  -1.702  1.00  9.15      D000 O  
ATOM    655  CB  CYS B  60      -4.675  -6.646  -4.339  1.00 10.80      D000 C  
ATOM    656  SG  CYS B  60      -5.025  -6.688  -6.079  1.00 15.04      D000 S  
ATOM    657  H   CYS B  60      -2.402  -5.277  -3.823  1.00  8.75           H  
ATOM    658  HA  CYS B  60      -5.184  -4.680  -4.472  1.00  8.46           H  
ATOM    659  HB3 CYS B  60      -5.557  -6.960  -3.780  1.00 10.80           H  
ATOM    660  HB2 CYS B  60      -3.809  -7.275  -4.133  1.00 10.80           H  
ATOM    661  HG  CYS B  60      -6.353  -6.589  -6.193  1.00 15.04           H  
ATOM    662  N   TRP B  61      -5.793  -4.653  -2.084  1.00  7.46      D000 N  
ATOM    663  CA  TRP B  61      -6.253  -4.812  -0.764  1.00  7.00      D000 C  
ATOM    664  C   TRP B  61      -7.710  -5.391  -0.769  1.00 11.91      D000 C  
ATOM    665  O   TRP B  61      -8.438  -5.145  -1.738  1.00 11.33      D000 O  
ATOM    666  CB  TRP B  61      -6.101  -3.446  -0.079  1.00 11.03      D000 C  
ATOM    667  CG  TRP B  61      -6.690  -3.310   1.250  1.00  9.39      D000 C  
ATOM    668  CD1 TRP B  61      -6.039  -3.552   2.441  1.00 10.53      D000 C  
ATOM    669  CD2 TRP B  61      -8.122  -3.155   1.653  1.00 13.45      D000 C  
ATOM    670  CE2 TRP B  61      -8.241  -3.371   3.087  1.00 11.53      D000 C  
ATOM    671  CE3 TRP B  61      -9.363  -3.066   0.998  1.00 12.69      D000 C  
ATOM    672  NE1 TRP B  61      -6.947  -3.480   3.486  1.00  9.60      D000 N  
ATOM    673  CZ2 TRP B  61      -9.501  -3.401   3.778  1.00 11.62      D000 C  
ATOM    674  CZ3 TRP B  61     -10.599  -3.265   1.622  1.00 14.54      D000 C  
ATOM    675  CH2 TRP B  61     -10.687  -3.439   3.011  1.00 12.71      D000 C  
ATOM    676  H   TRP B  61      -6.448  -4.206  -2.709  1.00  7.46           H  
ATOM    677  HA  TRP B  61      -5.729  -5.565  -0.174  1.00  7.00           H  
ATOM    678  HB3 TRP B  61      -6.599  -2.734  -0.737  1.00 11.03           H  
ATOM    679  HB2 TRP B  61      -5.036  -3.242   0.031  1.00 11.03           H  
ATOM    680  HD1 TRP B  61      -4.965  -3.657   2.499  1.00 10.53           H  
ATOM    681  HE3 TRP B  61      -9.332  -3.003  -0.080  1.00 12.69           H  
ATOM    682  HE1 TRP B  61      -6.620  -3.767   4.397  1.00  9.60           H  
ATOM    683  HZ2 TRP B  61      -9.558  -3.385   4.856  1.00 11.62           H  
ATOM    684  HZ3 TRP B  61     -11.500  -3.278   1.026  1.00 14.54           H  
ATOM    685  HH2 TRP B  61     -11.647  -3.482   3.504  1.00 12.71           H  
ATOM    686  N   LYS B  62      -7.980  -6.118   0.318  1.00  9.20      D000 N  
ATOM    687  CA  LYS B  62      -9.201  -6.733   0.680  1.00 13.70      D000 C  
ATOM    688  C   LYS B  62      -9.372  -6.738   2.185  1.00 13.84      D000 C  
ATOM    689  O   LYS B  62      -8.378  -6.857   2.886  1.00 12.09      D000 O  
ATOM    690  CB  LYS B  62      -9.147  -8.250   0.133  1.00 13.13      D000 C  
ATOM    691  CG  LYS B  62      -8.105  -9.161   0.901  1.00 15.05      D000 C  
ATOM    692  CD  LYS B  62      -7.980 -10.460   0.225  1.00 24.64      D000 C  
ATOM    693  CE  LYS B  62      -9.024 -11.561   0.457  1.00 32.77      D000 C  
ATOM    694  NZ  LYS B  62      -8.641 -12.859  -0.141  1.00 36.42      D000 N1+
ATOM    695  H   LYS B  62      -7.314  -6.112   1.077  1.00  9.20           H  
ATOM    696  HA  LYS B  62      -9.981  -6.134   0.209  1.00 13.70           H  
ATOM    697  HB3 LYS B  62      -8.951  -8.299  -0.938  1.00 13.13           H  
ATOM    698  HB2 LYS B  62     -10.108  -8.732   0.311  1.00 13.13           H  
ATOM    699  HG3 LYS B  62      -8.421  -9.285   1.937  1.00 15.05           H  
ATOM    700  HG2 LYS B  62      -7.090  -8.772   0.982  1.00 15.05           H  
ATOM    701  HD3 LYS B  62      -7.109 -10.928   0.684  1.00 24.64           H  
ATOM    702  HD2 LYS B  62      -7.857 -10.418  -0.858  1.00 24.64           H  
ATOM    703  HE3 LYS B  62      -9.963 -11.252  -0.002  1.00 32.77           H  
ATOM    704  HE2 LYS B  62      -9.250 -11.605   1.523  1.00 32.77           H  
ATOM    705  HZ1 LYS B  62      -7.819 -13.148   0.370  1.00 36.42           H  
ATOM    706  HZ2 LYS B  62      -9.334 -13.591  -0.079  1.00 36.42           H  
ATOM    707  HZ3 LYS B  62      -8.332 -12.794  -1.101  1.00 36.42           H  
ATOM    708  N   ASP B  63     -10.645  -6.862   2.608  1.00 11.89      D000 N  
ATOM    709  CA  ASP B  63     -10.972  -7.216   4.028  1.00 15.04      D000 C  
ATOM    710  C   ASP B  63     -10.896  -8.721   4.303  1.00 14.38      D000 C  
ATOM    711  O   ASP B  63     -11.544  -9.470   3.560  1.00 14.70      D000 O  
ATOM    712  CB  ASP B  63     -12.368  -6.579   4.426  1.00 15.13      D000 C  
ATOM    713  CG  ASP B  63     -12.999  -7.172   5.749  1.00 15.28      D000 C  
ATOM    714  OD1 ASP B  63     -12.286  -7.357   6.769  1.00 16.52      D000 O  
ATOM    715  OD2 ASP B  63     -14.265  -7.375   5.836  1.00 20.77      D000 O1-
ATOM    716  H   ASP B  63     -11.422  -6.913   1.964  1.00 11.89           H  
ATOM    717  HA  ASP B  63     -10.218  -6.656   4.581  1.00 15.04           H  
ATOM    718  HB3 ASP B  63     -13.077  -6.691   3.605  1.00 15.13           H  
ATOM    719  HB2 ASP B  63     -12.206  -5.502   4.467  1.00 15.13           H  
ATOM    720  N   ARG B  64     -10.197  -9.122   5.399  1.00 10.24      D000 N  
ATOM    721  CA  ARG B  64     -10.034 -10.591   5.756  1.00 11.81      D000 C  
ATOM    722  C   ARG B  64     -11.361 -11.218   6.107  1.00 15.55      D000 C  
ATOM    723  O   ARG B  64     -11.507 -12.442   5.857  1.00 18.60      D000 O  
ATOM    724  CB  ARG B  64      -8.886 -10.859   6.828  1.00 12.16      D000 C  
ATOM    725  CG  ARG B  64      -7.447 -10.389   6.525  1.00 14.84      D000 C  
ATOM    726  CD  ARG B  64      -6.409 -10.917   7.538  1.00 16.19      D000 C  
ATOM    727  NE  ARG B  64      -6.313 -10.151   8.756  1.00 19.23      D000 N  
ATOM    728  CZ  ARG B  64      -5.894 -10.593   9.978  1.00 17.12      D000 C  
ATOM    729  NH1 ARG B  64      -5.488 -11.886  10.144  1.00 15.11      D000 N  
ATOM    730  NH2 ARG B  64      -6.006  -9.679  10.968  1.00 16.37      D000 N1+
ATOM    731  H   ARG B  64      -9.791  -8.518   6.100  1.00 10.24           H  
ATOM    732  HA  ARG B  64      -9.750 -11.082   4.826  1.00 11.81           H  
ATOM    733  HB3 ARG B  64      -8.851 -11.947   6.873  1.00 12.16           H  
ATOM    734  HB2 ARG B  64      -9.189 -10.638   7.851  1.00 12.16           H  
ATOM    735  HG3 ARG B  64      -7.595  -9.312   6.439  1.00 14.84           H  
ATOM    736  HG2 ARG B  64      -7.073 -10.757   5.569  1.00 14.84           H  
ATOM    737  HD3 ARG B  64      -5.494 -10.714   6.981  1.00 16.19           H  
ATOM    738  HD2 ARG B  64      -6.596 -11.985   7.654  1.00 16.19           H  
ATOM    739  HE  ARG B  64      -6.545  -9.169   8.709  1.00 19.23           H  
ATOM    740 HH12 ARG B  64      -5.365 -12.528   9.374  1.00 15.11           H  
ATOM    741 HH11 ARG B  64      -4.931 -12.051  10.970  1.00 15.11           H  
ATOM    742 HH22 ARG B  64      -5.803  -9.867  11.939  1.00 16.37           H  
ATOM    743 HH21 ARG B  64      -6.088  -8.687  10.798  1.00 16.37           H  
ATOM    744  N   THR B  65     -12.290 -10.478   6.690  1.00 14.37      D000 N  
ATOM    745  CA  THR B  65     -13.583 -10.937   7.089  1.00 18.18      D000 C  
ATOM    746  C   THR B  65     -14.578 -11.204   5.939  1.00 15.92      D000 C  
ATOM    747  O   THR B  65     -15.001 -12.334   5.814  1.00 17.30      D000 O  
ATOM    748  CB  THR B  65     -14.312  -9.990   8.047  1.00 16.37      D000 C  
ATOM    749  CG2 THR B  65     -14.972 -10.837   9.191  1.00 22.33      D000 C  
ATOM    750  OG1 THR B  65     -13.542  -9.055   8.821  1.00 21.99      D000 O  
ATOM    751  H   THR B  65     -12.123  -9.482   6.721  1.00 14.37           H  
ATOM    752  HA  THR B  65     -13.361 -11.833   7.670  1.00 18.18           H  
ATOM    753  HB  THR B  65     -15.161  -9.422   7.667  1.00 16.37           H  
ATOM    754 HG21 THR B  65     -14.220 -11.414   9.728  1.00 22.33           H  
ATOM    755 HG22 THR B  65     -15.400 -10.287  10.029  1.00 22.33           H  
ATOM    756 HG23 THR B  65     -15.687 -11.543   8.767  1.00 22.33           H  
ATOM    757  HG1 THR B  65     -13.080  -8.420   8.269  1.00 21.99           H  
ATOM    758  N   SER B  66     -14.931 -10.222   5.077  1.00 13.41      D000 N  
ATOM    759  CA  SER B  66     -15.887 -10.296   3.993  1.00 15.77      D000 C  
ATOM    760  C   SER B  66     -15.436 -11.058   2.695  1.00 16.24      D000 C  
ATOM    761  O   SER B  66     -16.203 -11.570   1.933  1.00 14.67      D000 O  
ATOM    762  CB  SER B  66     -16.373  -8.818   3.843  1.00 16.93      D000 C  
ATOM    763  OG  SER B  66     -15.430  -7.968   3.255  1.00 13.57      D000 O  
ATOM    764  H   SER B  66     -14.540  -9.293   5.137  1.00 13.41           H  
ATOM    765  HA  SER B  66     -16.728 -10.898   4.338  1.00 15.77           H  
ATOM    766  HB3 SER B  66     -16.517  -8.300   4.791  1.00 16.93           H  
ATOM    767  HB2 SER B  66     -17.225  -8.739   3.169  1.00 16.93           H  
ATOM    768  HG  SER B  66     -15.110  -7.382   3.945  1.00 13.57           H  
ATOM    769  N   GLY B  67     -14.200 -10.812   2.351  1.00 13.07      D000 N  
ATOM    770  CA  GLY B  67     -13.579 -11.196   1.107  1.00 13.81      D000 C  
ATOM    771  C   GLY B  67     -13.601 -10.156   0.008  1.00 17.21      D000 C  
ATOM    772  O   GLY B  67     -13.040 -10.322  -1.042  1.00 24.48      D000 O  
ATOM    773  H   GLY B  67     -13.574 -10.376   3.013  1.00 13.07           H  
ATOM    774  HA3 GLY B  67     -13.844 -12.206   0.794  1.00 13.81           H  
ATOM    775  HA2 GLY B  67     -12.517 -11.187   1.356  1.00 13.81           H  
ATOM    776  N   ASN B  68     -14.314  -9.015   0.211  1.00 14.44      D000 N  
ATOM    777  CA  ASN B  68     -14.371  -7.898  -0.763  1.00 21.91      D000 C  
ATOM    778  C   ASN B  68     -13.038  -7.248  -0.993  1.00 15.53      D000 C  
ATOM    779  O   ASN B  68     -12.380  -6.811  -0.052  1.00 15.98      D000 O  
ATOM    780  CB  ASN B  68     -15.185  -6.694  -0.224  1.00 21.41      D000 C  
ATOM    781  CG  ASN B  68     -16.670  -7.112   0.067  1.00 29.99      D000 C  
ATOM    782  ND2 ASN B  68     -17.400  -6.159   0.681  1.00 25.16      D000 N  
ATOM    783  OD1 ASN B  68     -17.119  -8.198  -0.255  1.00 33.11      D000 O  
ATOM    784  H   ASN B  68     -14.719  -8.841   1.120  1.00 14.44           H  
ATOM    785  HA  ASN B  68     -14.747  -8.174  -1.748  1.00 21.91           H  
ATOM    786  HB3 ASN B  68     -15.248  -5.842  -0.902  1.00 21.41           H  
ATOM    787  HB2 ASN B  68     -14.714  -6.344   0.695  1.00 21.41           H  
ATOM    788 HD22 ASN B  68     -18.382  -6.365   0.795  1.00 25.16           H  
ATOM    789 HD21 ASN B  68     -16.959  -5.275   0.891  1.00 25.16           H  
ATOM    790  N   VAL B  69     -12.687  -7.114  -2.269  1.00 21.24      D000 N  
ATOM    791  CA  VAL B  69     -11.532  -6.414  -2.653  1.00 16.27      D000 C  
ATOM    792  C   VAL B  69     -11.910  -4.949  -3.028  1.00 21.13      D000 C  
ATOM    793  O   VAL B  69     -13.031  -4.816  -3.504  1.00 22.04      D000 O  
ATOM    794  CB  VAL B  69     -10.881  -7.105  -3.940  1.00 14.72      D000 C  
ATOM    795  CG1 VAL B  69      -9.696  -6.424  -4.618  1.00 15.49      D000 C  
ATOM    796  CG2 VAL B  69     -10.581  -8.555  -3.668  1.00 17.97      D000 C  
ATOM    797  H   VAL B  69     -13.247  -7.386  -3.064  1.00 21.24           H  
ATOM    798  HA  VAL B  69     -10.734  -6.340  -1.914  1.00 16.27           H  
ATOM    799  HB  VAL B  69     -11.667  -7.099  -4.695  1.00 14.72           H  
ATOM    800 HG11 VAL B  69      -9.857  -5.346  -4.631  1.00 15.49           H  
ATOM    801 HG12 VAL B  69      -8.844  -6.440  -3.939  1.00 15.49           H  
ATOM    802 HG13 VAL B  69      -9.585  -6.844  -5.618  1.00 15.49           H  
ATOM    803 HG21 VAL B  69     -10.298  -8.794  -2.643  1.00 17.97           H  
ATOM    804 HG22 VAL B  69     -11.455  -9.193  -3.802  1.00 17.97           H  
ATOM    805 HG23 VAL B  69      -9.838  -8.967  -4.351  1.00 17.97           H  
ATOM    806  N   GLU B  70     -11.091  -3.971  -2.770  1.00 13.39      D000 N  
ATOM    807  CA  GLU B  70     -11.257  -2.566  -3.072  1.00 17.43      D000 C  
ATOM    808  C   GLU B  70      -9.978  -1.812  -3.499  1.00 23.70      D000 C  
ATOM    809  O   GLU B  70      -8.925  -1.937  -2.839  1.00 22.67      D000 O  
ATOM    810  CB  GLU B  70     -11.882  -1.860  -1.888  1.00 19.30      D000 C  
ATOM    811  CG  GLU B  70     -13.149  -2.474  -1.288  1.00 26.23      D000 C  
ATOM    812  CD  GLU B  70     -13.722  -1.597  -0.225  1.00 29.60      D000 C  
ATOM    813  OE1 GLU B  70     -14.865  -1.929   0.192  1.00 35.14      D000 O  
ATOM    814  OE2 GLU B  70     -12.925  -0.795   0.346  1.00 32.35      D000 O1-
ATOM    815  H   GLU B  70     -10.122  -4.142  -2.541  1.00 13.39           H  
ATOM    816  HA  GLU B  70     -11.988  -2.585  -3.880  1.00 17.43           H  
ATOM    817  HB3 GLU B  70     -11.145  -1.830  -1.086  1.00 19.30           H  
ATOM    818  HB2 GLU B  70     -12.029  -0.807  -2.128  1.00 19.30           H  
ATOM    819  HG3 GLU B  70     -12.921  -3.459  -0.881  1.00 26.23           H  
ATOM    820  HG2 GLU B  70     -13.966  -2.624  -1.994  1.00 26.23           H  
ATOM    821  N   ASP B  71     -10.150  -0.804  -4.428  1.00 13.51      D000 N  
ATOM    822  CA  ASP B  71      -9.166   0.263  -4.673  1.00 14.39      D000 C  
ATOM    823  C   ASP B  71      -7.867  -0.093  -5.320  1.00 14.44      D000 C  
ATOM    824  O   ASP B  71      -6.990   0.790  -5.573  1.00 10.49      D000 O  
ATOM    825  CB  ASP B  71      -9.042   1.382  -3.547  1.00 15.70      D000 C  
ATOM    826  CG  ASP B  71     -10.326   2.091  -3.140  1.00 24.69      D000 C  
ATOM    827  OD1 ASP B  71     -10.301   2.744  -2.068  1.00 28.18      D000 O  
ATOM    828  OD2 ASP B  71     -11.371   2.100  -3.879  1.00 28.16      D000 O1-
ATOM    829  H   ASP B  71     -11.026  -0.599  -4.887  1.00 13.51           H  
ATOM    830  HA  ASP B  71      -9.736   0.817  -5.419  1.00 14.39           H  
ATOM    831  HB3 ASP B  71      -8.398   2.207  -3.850  1.00 15.70           H  
ATOM    832  HB2 ASP B  71      -8.576   0.929  -2.671  1.00 15.70           H  
ATOM    833  N   ASP B  72      -7.754  -1.413  -5.662  1.00 10.77      D000 N  
ATOM    834  CA  ASP B  72      -6.626  -2.067  -6.359  1.00 13.51      D000 C  
ATOM    835  C   ASP B  72      -6.244  -1.504  -7.715  1.00 14.54      D000 C  
ATOM    836  O   ASP B  72      -7.146  -1.166  -8.504  1.00 14.02      D000 O  
ATOM    837  CB  ASP B  72      -6.776  -3.599  -6.524  1.00 15.27      D000 C  
ATOM    838  CG  ASP B  72      -7.988  -4.222  -7.341  1.00 21.76      D000 C  
ATOM    839  OD1 ASP B  72      -7.814  -5.354  -7.780  1.00 18.13      D000 O  
ATOM    840  OD2 ASP B  72      -9.101  -3.599  -7.421  1.00 21.52      D000 O1-
ATOM    841  H   ASP B  72      -8.463  -2.096  -5.435  1.00 10.77           H  
ATOM    842  HA  ASP B  72      -5.724  -1.991  -5.752  1.00 13.51           H  
ATOM    843  HB3 ASP B  72      -6.809  -4.068  -5.540  1.00 15.27           H  
ATOM    844  HB2 ASP B  72      -5.894  -4.026  -7.000  1.00 15.27           H  
ATOM    845  N   LEU B  73      -4.912  -1.569  -7.973  1.00 11.90      D000 N  
ATOM    846  CA  LEU B  73      -4.402  -0.857  -9.163  1.00 10.74      D000 C  
ATOM    847  C   LEU B  73      -3.121  -1.561  -9.646  1.00 10.41      D000 C  
ATOM    848  O   LEU B  73      -2.437  -2.261  -8.914  1.00 12.02      D000 O  
ATOM    849  CB  LEU B  73      -4.109   0.594  -8.873  1.00 14.24      D000 C  
ATOM    850  CG  LEU B  73      -3.001   0.928  -7.825  1.00 17.47      D000 C  
ATOM    851  CD1 LEU B  73      -2.412   2.317  -8.162  1.00 25.78      D000 C  
ATOM    852  CD2 LEU B  73      -3.501   0.717  -6.364  1.00 21.06      D000 C  
ATOM    853  H   LEU B  73      -4.329  -2.092  -7.335  1.00 11.90           H  
ATOM    854  HA  LEU B  73      -5.183  -0.830  -9.923  1.00 10.74           H  
ATOM    855  HB3 LEU B  73      -5.015   1.083  -8.514  1.00 14.24           H  
ATOM    856  HB2 LEU B  73      -3.867   1.150  -9.779  1.00 14.24           H  
ATOM    857  HG  LEU B  73      -2.224   0.167  -7.902  1.00 17.47           H  
ATOM    858 HD11 LEU B  73      -3.064   2.854  -8.851  1.00 25.78           H  
ATOM    859 HD12 LEU B  73      -2.152   2.929  -7.298  1.00 25.78           H  
ATOM    860 HD13 LEU B  73      -1.461   2.239  -8.688  1.00 25.78           H  
ATOM    861 HD21 LEU B  73      -4.376   1.295  -6.068  1.00 21.06           H  
ATOM    862 HD22 LEU B  73      -3.810  -0.306  -6.146  1.00 21.06           H  
ATOM    863 HD23 LEU B  73      -2.709   0.787  -5.617  1.00 21.06           H  
ATOM    864  N   ILE B  74      -2.834  -1.344 -10.939  1.00 10.13      D000 N  
ATOM    865  CA  ILE B  74      -1.629  -1.720 -11.660  1.00 10.13      D000 C  
ATOM    866  C   ILE B  74      -0.499  -0.732 -11.352  1.00 12.37      D000 C  
ATOM    867  O   ILE B  74      -0.789   0.448 -11.301  1.00 10.87      D000 O  
ATOM    868  CB  ILE B  74      -1.875  -1.735 -13.165  1.00 10.85      D000 C  
ATOM    869  CG1 ILE B  74      -2.884  -2.846 -13.581  1.00 15.63      D000 C  
ATOM    870  CG2 ILE B  74      -0.459  -1.990 -13.873  1.00 11.33      D000 C  
ATOM    871  CD1 ILE B  74      -3.530  -2.529 -14.947  1.00 17.93      D000 C  
ATOM    872  H   ILE B  74      -3.538  -0.952 -11.547  1.00 10.13           H  
ATOM    873  HA  ILE B  74      -1.350  -2.725 -11.344  1.00 10.13           H  
ATOM    874  HB  ILE B  74      -2.393  -0.811 -13.421  1.00 10.85           H  
ATOM    875 HG13 ILE B  74      -3.626  -2.977 -12.793  1.00 15.63           H  
ATOM    876 HG12 ILE B  74      -2.355  -3.787 -13.735  1.00 15.63           H  
ATOM    877 HG21 ILE B  74       0.265  -1.181 -13.970  1.00 11.33           H  
ATOM    878 HG22 ILE B  74      -0.007  -2.852 -13.382  1.00 11.33           H  
ATOM    879 HG23 ILE B  74      -0.541  -2.143 -14.949  1.00 11.33           H  
ATOM    880 HD11 ILE B  74      -4.010  -1.551 -14.981  1.00 17.93           H  
ATOM    881 HD12 ILE B  74      -2.737  -2.448 -15.691  1.00 17.93           H  
ATOM    882 HD13 ILE B  74      -4.318  -3.268 -15.088  1.00 17.93           H  
ATOM    883  N   ILE B  75       0.705  -1.248 -11.069  1.00  7.85      D000 N  
ATOM    884  CA  ILE B  75       1.769  -0.514 -10.527  1.00  7.57      D000 C  
ATOM    885  C   ILE B  75       2.635  -0.028 -11.696  1.00 10.85      D000 C  
ATOM    886  O   ILE B  75       2.994  -0.805 -12.603  1.00 11.40      D000 O  
ATOM    887  CB  ILE B  75       2.719  -1.338  -9.515  1.00 11.07      D000 C  
ATOM    888  CG1 ILE B  75       1.886  -1.672  -8.307  1.00 13.15      D000 C  
ATOM    889  CG2 ILE B  75       4.137  -0.775  -9.184  1.00 11.91      D000 C  
ATOM    890  CD1 ILE B  75       1.542  -0.454  -7.483  1.00 20.36      D000 C  
ATOM    891  H   ILE B  75       0.877  -2.211 -11.319  1.00  7.85           H  
ATOM    892  HA  ILE B  75       1.275   0.315 -10.021  1.00  7.57           H  
ATOM    893  HB  ILE B  75       2.766  -2.228 -10.143  1.00 11.07           H  
ATOM    894 HG13 ILE B  75       2.466  -2.312  -7.641  1.00 13.15           H  
ATOM    895 HG12 ILE B  75       0.963  -2.146  -8.639  1.00 13.15           H  
ATOM    896 HG21 ILE B  75       4.889  -0.778  -9.973  1.00 11.91           H  
ATOM    897 HG22 ILE B  75       4.000   0.254  -8.852  1.00 11.91           H  
ATOM    898 HG23 ILE B  75       4.531  -1.324  -8.329  1.00 11.91           H  
ATOM    899 HD11 ILE B  75       0.522  -0.164  -7.734  1.00 20.36           H  
ATOM    900 HD12 ILE B  75       1.463  -0.695  -6.423  1.00 20.36           H  
ATOM    901 HD13 ILE B  75       2.214   0.401  -7.553  1.00 20.36           H  
ATOM    902  N   PHE B  76       3.062   1.226 -11.760  1.00  9.46      D000 N  
ATOM    903  CA  PHE B  76       4.089   1.674 -12.712  1.00 11.18      D000 C  
ATOM    904  C   PHE B  76       5.433   1.816 -11.915  1.00 12.31      D000 C  
ATOM    905  O   PHE B  76       5.401   2.696 -11.027  1.00 11.67      D000 O  
ATOM    906  CB  PHE B  76       3.592   3.005 -13.403  1.00 12.52      D000 C  
ATOM    907  CG  PHE B  76       2.564   2.781 -14.574  1.00 12.43      D000 C  
ATOM    908  CD1 PHE B  76       3.046   2.784 -15.890  1.00 12.08      D000 C  
ATOM    909  CD2 PHE B  76       1.233   2.403 -14.307  1.00 13.76      D000 C  
ATOM    910  CE1 PHE B  76       2.172   2.604 -16.961  1.00 12.14      D000 C  
ATOM    911  CE2 PHE B  76       0.383   2.216 -15.374  1.00 11.16      D000 C  
ATOM    912  CZ  PHE B  76       0.875   2.308 -16.674  1.00 12.73      D000 C  
ATOM    913  H   PHE B  76       2.770   1.898 -11.065  1.00  9.46           H  
ATOM    914  HA  PHE B  76       4.048   0.967 -13.540  1.00 11.18           H  
ATOM    915  HB3 PHE B  76       4.332   3.747 -13.705  1.00 12.52           H  
ATOM    916  HB2 PHE B  76       3.006   3.530 -12.649  1.00 12.52           H  
ATOM    917  HD1 PHE B  76       4.061   3.068 -16.128  1.00 12.08           H  
ATOM    918  HD2 PHE B  76       0.759   2.473 -13.339  1.00 13.76           H  
ATOM    919  HE1 PHE B  76       2.592   2.640 -17.955  1.00 12.14           H  
ATOM    920  HE2 PHE B  76      -0.639   1.998 -15.101  1.00 11.16           H  
ATOM    921  HZ  PHE B  76       0.313   2.027 -17.552  1.00 12.73           H  
ATOM    922  N   PRO B  77       6.505   1.140 -12.342  1.00 11.07      D000 N  
ATOM    923  CA  PRO B  77       7.828   1.088 -11.731  1.00 13.98      D000 C  
ATOM    924  C   PRO B  77       8.534   2.435 -11.813  1.00 15.86      D000 C  
ATOM    925  O   PRO B  77       8.622   3.074 -12.891  1.00 11.86      D000 O  
ATOM    926  CB  PRO B  77       8.553  -0.050 -12.419  1.00 13.91      D000 C  
ATOM    927  CG  PRO B  77       7.910  -0.087 -13.827  1.00 18.27      D000 C  
ATOM    928  CD  PRO B  77       6.489   0.286 -13.600  1.00 13.89      D000 C  
ATOM    929  HA  PRO B  77       7.684   0.820 -10.684  1.00 13.98           H  
ATOM    930  HB3 PRO B  77       8.389  -1.003 -11.917  1.00 13.91           H  
ATOM    931  HB2 PRO B  77       9.627   0.136 -12.427  1.00 13.91           H  
ATOM    932  HG3 PRO B  77       8.058  -1.039 -14.336  1.00 18.27           H  
ATOM    933  HG2 PRO B  77       8.491   0.679 -14.341  1.00 18.27           H  
ATOM    934  HD2 PRO B  77       6.129   0.924 -14.407  1.00 13.89           H  
ATOM    935  HD3 PRO B  77       5.961  -0.645 -13.394  1.00 13.89           H  
ATOM    936  N   ASP B  78       8.913   2.958 -10.614  1.00 12.88      D000 N  
ATOM    937  CA  ASP B  78       9.724   4.176 -10.437  1.00 13.51      D000 C  
ATOM    938  C   ASP B  78       8.854   5.450 -10.408  1.00 13.25      D000 C  
ATOM    939  O   ASP B  78       9.169   6.425  -9.744  1.00 14.17      D000 O  
ATOM    940  CB  ASP B  78      11.067   4.329 -11.229  1.00 14.61      D000 C  
ATOM    941  CG  ASP B  78      12.241   3.429 -10.815  1.00 21.89      D000 C  
ATOM    942  OD1 ASP B  78      13.141   3.336 -11.705  1.00 21.73      D000 O  
ATOM    943  OD2 ASP B  78      12.468   3.088  -9.629  1.00 20.72      D000 O1-
ATOM    944  H   ASP B  78       8.681   2.445  -9.775  1.00 12.88           H  
ATOM    945  HA  ASP B  78       9.892   4.116  -9.362  1.00 13.51           H  
ATOM    946  HB3 ASP B  78      11.393   5.369 -11.190  1.00 14.61           H  
ATOM    947  HB2 ASP B  78      10.785   4.141 -12.265  1.00 14.61           H  
ATOM    948  N   ASP B  79       7.640   5.370 -11.029  1.00 11.37      D000 N  
ATOM    949  CA  ASP B  79       6.695   6.469 -11.016  1.00  8.98      D000 C  
ATOM    950  C   ASP B  79       5.721   6.522  -9.826  1.00 12.03      D000 C  
ATOM    951  O   ASP B  79       5.121   7.545  -9.479  1.00 10.54      D000 O  
ATOM    952  CB  ASP B  79       5.931   6.503 -12.355  1.00 11.12      D000 C  
ATOM    953  CG  ASP B  79       6.650   6.564 -13.733  1.00 14.80      D000 C  
ATOM    954  OD1 ASP B  79       5.983   6.264 -14.748  1.00 13.73      D000 O  
ATOM    955  OD2 ASP B  79       7.852   6.972 -13.803  1.00 13.09      D000 O1-
ATOM    956  H   ASP B  79       7.426   4.585 -11.628  1.00 11.37           H  
ATOM    957  HA  ASP B  79       7.142   7.457 -11.126  1.00  8.98           H  
ATOM    958  HB3 ASP B  79       5.289   7.379 -12.258  1.00 11.12           H  
ATOM    959  HB2 ASP B  79       5.245   5.660 -12.433  1.00 11.12           H  
ATOM    960  N   CYS B  80       5.464   5.354  -9.248  1.00  9.14      D000 N  
ATOM    961  CA  CYS B  80       4.770   5.109  -8.014  1.00 10.72      D000 C  
ATOM    962  C   CYS B  80       5.665   5.290  -6.742  1.00  9.14      D000 C  
ATOM    963  O   CYS B  80       6.840   5.010  -6.820  1.00  9.49      D000 O  
ATOM    964  CB  CYS B  80       4.131   3.771  -7.991  1.00 13.36      D000 C  
ATOM    965  SG  CYS B  80       2.801   3.765  -9.206  1.00 17.27      D000 S  
ATOM    966  H   CYS B  80       5.938   4.547  -9.629  1.00  9.14           H  
ATOM    967  HA  CYS B  80       3.957   5.795  -7.776  1.00 10.72           H  
ATOM    968  HB3 CYS B  80       3.559   3.616  -7.076  1.00 13.36           H  
ATOM    969  HB2 CYS B  80       4.792   2.939  -8.234  1.00 13.36           H  
ATOM    970  HG  CYS B  80       1.800   4.157  -8.413  1.00 17.27           H  
ATOM    971  N   GLU B  81       5.036   5.784  -5.591  1.00  9.68      D000 N  
ATOM    972  CA  GLU B  81       5.757   5.817  -4.301  1.00  9.26      D000 C  
ATOM    973  C   GLU B  81       5.017   5.068  -3.179  1.00 11.23      D000 C  
ATOM    974  O   GLU B  81       3.788   4.963  -3.283  1.00 12.77      D000 O  
ATOM    975  CB  GLU B  81       6.153   7.207  -3.916  1.00 12.92      D000 C  
ATOM    976  CG  GLU B  81       5.110   8.340  -3.968  1.00 18.86      D000 C  
ATOM    977  CD  GLU B  81       5.752   9.691  -3.573  1.00 28.81      D000 C  
ATOM    978  OE1 GLU B  81       5.113  10.743  -3.771  1.00 24.94      D000 O  
ATOM    979  OE2 GLU B  81       6.922   9.734  -3.101  1.00 27.85      D000 O1-
ATOM    980  H   GLU B  81       4.031   5.867  -5.528  1.00  9.68           H  
ATOM    981  HA  GLU B  81       6.683   5.242  -4.286  1.00  9.26           H  
ATOM    982  HB3 GLU B  81       6.966   7.449  -4.601  1.00 12.92           H  
ATOM    983  HB2 GLU B  81       6.551   7.191  -2.902  1.00 12.92           H  
ATOM    984  HG3 GLU B  81       4.322   8.151  -3.240  1.00 18.86           H  
ATOM    985  HG2 GLU B  81       4.669   8.528  -4.947  1.00 18.86           H  
ATOM    986  N   PHE B  82       5.716   4.855  -2.055  1.00  9.20      D000 N  
ATOM    987  CA  PHE B  82       5.037   4.594  -0.737  1.00  9.59      D000 C  
ATOM    988  C   PHE B  82       5.780   5.199   0.407  1.00 11.50      D000 C  
ATOM    989  O   PHE B  82       7.013   5.100   0.434  1.00 12.24      D000 O  
ATOM    990  CB  PHE B  82       4.770   3.162  -0.527  1.00 10.24      D000 C  
ATOM    991  CG  PHE B  82       4.144   2.721   0.745  1.00  8.52      D000 C  
ATOM    992  CD1 PHE B  82       4.923   2.087   1.726  1.00 10.19      D000 C  
ATOM    993  CD2 PHE B  82       2.749   2.860   0.964  1.00  8.85      D000 C  
ATOM    994  CE1 PHE B  82       4.319   1.548   2.857  1.00 10.91      D000 C  
ATOM    995  CE2 PHE B  82       2.078   2.243   1.971  1.00 11.00      D000 C  
ATOM    996  CZ  PHE B  82       2.893   1.550   2.901  1.00  9.58      D000 C  
ATOM    997  H   PHE B  82       6.613   5.319  -2.055  1.00  9.20           H  
ATOM    998  HA  PHE B  82       4.044   5.038  -0.806  1.00  9.59           H  
ATOM    999  HB3 PHE B  82       5.676   2.590  -0.729  1.00 10.24           H  
ATOM   1000  HB2 PHE B  82       4.041   2.936  -1.305  1.00 10.24           H  
ATOM   1001  HD1 PHE B  82       5.940   1.827   1.469  1.00 10.19           H  
ATOM   1002  HD2 PHE B  82       2.159   3.313   0.181  1.00  8.85           H  
ATOM   1003  HE1 PHE B  82       4.871   0.965   3.580  1.00 10.91           H  
ATOM   1004  HE2 PHE B  82       1.012   2.095   1.884  1.00 11.00           H  
ATOM   1005  HZ  PHE B  82       2.349   0.978   3.639  1.00  9.58           H  
ATOM   1006  N   LYS B  83       5.037   5.932   1.265  1.00  9.89      D000 N  
ATOM   1007  CA  LYS B  83       5.649   6.682   2.423  1.00 11.65      D000 C  
ATOM   1008  C   LYS B  83       4.575   6.974   3.533  1.00 13.66      D000 C  
ATOM   1009  O   LYS B  83       3.379   6.698   3.273  1.00 10.33      D000 O  
ATOM   1010  CB  LYS B  83       6.241   8.037   1.869  1.00 12.64      D000 C  
ATOM   1011  CG  LYS B  83       5.218   8.990   1.213  1.00 16.65      D000 C  
ATOM   1012  CD  LYS B  83       5.869  10.264   0.751  1.00 22.39      D000 C  
ATOM   1013  CE  LYS B  83       5.019  11.188  -0.138  1.00 18.90      D000 C  
ATOM   1014  NZ  LYS B  83       5.828  12.340  -0.658  1.00 18.46      D000 N1+
ATOM   1015  H   LYS B  83       4.040   5.770   1.251  1.00  9.89           H  
ATOM   1016  HA  LYS B  83       6.463   6.204   2.967  1.00 11.65           H  
ATOM   1017  HB3 LYS B  83       7.165   7.841   1.325  1.00 12.64           H  
ATOM   1018  HB2 LYS B  83       6.689   8.575   2.704  1.00 12.64           H  
ATOM   1019  HG3 LYS B  83       4.416   9.142   1.935  1.00 16.65           H  
ATOM   1020  HG2 LYS B  83       4.824   8.588   0.280  1.00 16.65           H  
ATOM   1021  HD3 LYS B  83       6.635   9.900   0.066  1.00 22.39           H  
ATOM   1022  HD2 LYS B  83       6.376  10.824   1.537  1.00 22.39           H  
ATOM   1023  HE3 LYS B  83       4.254  11.591   0.525  1.00 18.90           H  
ATOM   1024  HE2 LYS B  83       4.603  10.666  -1.000  1.00 18.90           H  
ATOM   1025  HZ1 LYS B  83       6.506  12.006  -1.329  1.00 18.46           H  
ATOM   1026  HZ2 LYS B  83       5.229  13.003  -1.130  1.00 18.46           H  
ATOM   1027  HZ3 LYS B  83       6.332  12.909   0.007  1.00 18.46           H  
ATOM   1028  N   ARG B  84       4.963   7.409   4.735  1.00 10.22      D000 N  
ATOM   1029  CA  ARG B  84       4.094   7.796   5.799  1.00 12.49      D000 C  
ATOM   1030  C   ARG B  84       3.227   9.023   5.462  1.00 12.19      D000 C  
ATOM   1031  O   ARG B  84       3.556   9.863   4.686  1.00 12.48      D000 O  
ATOM   1032  CB  ARG B  84       4.968   8.133   7.025  1.00 11.51      D000 C  
ATOM   1033  CG  ARG B  84       5.639   6.877   7.608  1.00 17.00      D000 C  
ATOM   1034  CD  ARG B  84       6.252   7.087   8.967  1.00 16.56      D000 C  
ATOM   1035  NE  ARG B  84       7.272   8.120   8.957  1.00 23.80      D000 N  
ATOM   1036  CZ  ARG B  84       7.768   8.907   9.943  1.00 26.31      D000 C  
ATOM   1037  NH1 ARG B  84       7.412   8.712  11.212  1.00 25.67      D000 N  
ATOM   1038  NH2 ARG B  84       8.518   9.916   9.573  1.00 22.22      D000 N1+
ATOM   1039  H   ARG B  84       5.903   7.777   4.785  1.00 10.22           H  
ATOM   1040  HA  ARG B  84       3.374   7.017   6.050  1.00 12.49           H  
ATOM   1041  HB3 ARG B  84       4.351   8.588   7.800  1.00 11.51           H  
ATOM   1042  HB2 ARG B  84       5.751   8.861   6.814  1.00 11.51           H  
ATOM   1043  HG3 ARG B  84       6.340   6.542   6.843  1.00 17.00           H  
ATOM   1044  HG2 ARG B  84       4.894   6.084   7.659  1.00 17.00           H  
ATOM   1045  HD3 ARG B  84       6.700   6.148   9.290  1.00 16.56           H  
ATOM   1046  HD2 ARG B  84       5.498   7.478   9.649  1.00 16.56           H  
ATOM   1047  HE  ARG B  84       7.792   8.156   8.092  1.00 23.80           H  
ATOM   1048 HH12 ARG B  84       7.593   9.479  11.845  1.00 25.67           H  
ATOM   1049 HH11 ARG B  84       7.040   7.819  11.503  1.00 25.67           H  
ATOM   1050 HH22 ARG B  84       8.912  10.599  10.204  1.00 22.22           H  
ATOM   1051 HH21 ARG B  84       8.859  10.017   8.628  1.00 22.22           H  
ATOM   1052  N   VAL B  85       2.360   9.200   6.420  1.00 12.42      D000 N  
ATOM   1053  CA  VAL B  85       1.592  10.430   6.650  1.00 12.97      D000 C  
ATOM   1054  C   VAL B  85       1.792  10.950   8.128  1.00 14.55      D000 C  
ATOM   1055  O   VAL B  85       1.082  10.496   9.024  1.00 17.00      D000 O  
ATOM   1056  CB  VAL B  85       0.091  10.093   6.452  1.00 14.21      D000 C  
ATOM   1057  CG1 VAL B  85      -0.890  11.279   6.659  1.00 14.87      D000 C  
ATOM   1058  CG2 VAL B  85      -0.166   9.476   5.089  1.00 12.07      D000 C  
ATOM   1059  H   VAL B  85       2.194   8.551   7.176  1.00 12.42           H  
ATOM   1060  HA  VAL B  85       1.769  11.168   5.867  1.00 12.97           H  
ATOM   1061  HB  VAL B  85      -0.214   9.507   7.320  1.00 14.21           H  
ATOM   1062 HG11 VAL B  85      -1.913  10.910   6.588  1.00 14.87           H  
ATOM   1063 HG12 VAL B  85      -0.839  11.713   7.657  1.00 14.87           H  
ATOM   1064 HG13 VAL B  85      -0.877  11.963   5.810  1.00 14.87           H  
ATOM   1065 HG21 VAL B  85      -0.024  10.095   4.202  1.00 12.07           H  
ATOM   1066 HG22 VAL B  85       0.491   8.628   4.899  1.00 12.07           H  
ATOM   1067 HG23 VAL B  85      -1.214   9.187   5.003  1.00 12.07           H  
ATOM   1068  N   PRO B  86       2.881  11.703   8.390  1.00 17.23      D000 N  
ATOM   1069  CA  PRO B  86       3.438  11.935   9.724  1.00 18.60      D000 C  
ATOM   1070  C   PRO B  86       2.588  12.836  10.705  1.00 18.27      D000 C  
ATOM   1071  O   PRO B  86       2.795  12.742  11.902  1.00 18.56      D000 O  
ATOM   1072  CB  PRO B  86       4.882  12.410   9.535  1.00 21.64      D000 C  
ATOM   1073  CG  PRO B  86       4.842  13.047   8.146  1.00 22.65      D000 C  
ATOM   1074  CD  PRO B  86       3.908  12.136   7.410  1.00 21.01      D000 C  
ATOM   1075  HA  PRO B  86       3.557  10.948  10.171  1.00 18.60           H  
ATOM   1076  HB3 PRO B  86       5.604  11.593   9.530  1.00 21.64           H  
ATOM   1077  HB2 PRO B  86       5.025  13.111  10.358  1.00 21.64           H  
ATOM   1078  HG3 PRO B  86       5.862  13.245   7.817  1.00 22.65           H  
ATOM   1079  HG2 PRO B  86       4.313  13.999   8.143  1.00 22.65           H  
ATOM   1080  HD2 PRO B  86       3.374  12.695   6.642  1.00 21.01           H  
ATOM   1081  HD3 PRO B  86       4.342  11.192   7.080  1.00 21.01           H  
ATOM   1082  N   GLN B  87       1.601  13.586  10.151  1.00 16.51      D000 N  
ATOM   1083  CA  GLN B  87       0.482  14.336  10.779  1.00 17.13      D000 C  
ATOM   1084  C   GLN B  87      -0.193  13.343  11.820  1.00 15.86      D000 C  
ATOM   1085  O   GLN B  87      -0.502  13.806  12.892  1.00 15.32      D000 O  
ATOM   1086  CB  GLN B  87      -0.572  14.735   9.728  1.00 16.88      D000 C  
ATOM   1087  CG  GLN B  87       0.049  15.744   8.721  1.00 23.51      D000 C  
ATOM   1088  CD  GLN B  87       1.087  15.271   7.713  1.00 30.47      D000 C  
ATOM   1089  NE2 GLN B  87       1.722  16.165   7.016  1.00 35.63      D000 N  
ATOM   1090  OE1 GLN B  87       1.214  14.131   7.367  1.00 22.75      D000 O  
ATOM   1091  H   GLN B  87       1.619  13.799   9.164  1.00 16.51           H  
ATOM   1092  HA  GLN B  87       0.953  15.148  11.333  1.00 17.13           H  
ATOM   1093  HB3 GLN B  87      -1.472  15.083  10.234  1.00 16.88           H  
ATOM   1094  HB2 GLN B  87      -0.775  13.787   9.231  1.00 16.88           H  
ATOM   1095  HG3 GLN B  87       0.501  16.590   9.239  1.00 23.51           H  
ATOM   1096  HG2 GLN B  87      -0.771  16.219   8.183  1.00 23.51           H  
ATOM   1097 HE22 GLN B  87       2.313  15.805   6.280  1.00 35.63           H  
ATOM   1098 HE21 GLN B  87       1.662  17.142   7.267  1.00 35.63           H  
ATOM   1099  N   CYS B  88      -0.287  12.007  11.523  1.00 16.57      D000 N  
ATOM   1100  CA  CYS B  88      -0.949  11.202  12.518  1.00 13.92      D000 C  
ATOM   1101  C   CYS B  88       0.172  10.775  13.519  1.00 15.03      D000 C  
ATOM   1102  O   CYS B  88       1.192  10.251  13.014  1.00 19.01      D000 O  
ATOM   1103  CB  CYS B  88      -1.631   9.990  11.883  1.00 16.34      D000 C  
ATOM   1104  SG  CYS B  88      -2.585  10.371  10.420  1.00 18.11      D000 S  
ATOM   1105  H   CYS B  88      -0.059  11.530  10.663  1.00 16.57           H  
ATOM   1106  HA  CYS B  88      -1.749  11.760  13.005  1.00 13.92           H  
ATOM   1107  HB3 CYS B  88      -2.310   9.594  12.639  1.00 16.34           H  
ATOM   1108  HB2 CYS B  88      -0.872   9.288  11.539  1.00 16.34           H  
ATOM   1109  HG  CYS B  88      -3.512  11.031  11.119  1.00 18.11           H  
ATOM   1110  N   PRO B  89       0.141  11.194  14.767  1.00 13.00      D000 N  
ATOM   1111  CA  PRO B  89       1.264  11.357  15.605  1.00 16.36      D000 C  
ATOM   1112  C   PRO B  89       2.095  10.090  15.872  1.00 20.19      D000 C  
ATOM   1113  O   PRO B  89       3.318  10.337  15.892  1.00 23.01      D000 O  
ATOM   1114  CB  PRO B  89       0.742  12.179  16.881  1.00 18.78      D000 C  
ATOM   1115  CG  PRO B  89      -0.651  11.901  16.898  1.00 18.97      D000 C  
ATOM   1116  CD  PRO B  89      -0.993  11.777  15.439  1.00 16.37      D000 C  
ATOM   1117  HA  PRO B  89       1.988  12.010  15.117  1.00 16.36           H  
ATOM   1118  HB3 PRO B  89       1.050  13.216  16.753  1.00 18.78           H  
ATOM   1119  HB2 PRO B  89       1.233  11.764  17.761  1.00 18.78           H  
ATOM   1120  HG3 PRO B  89      -1.155  12.742  17.374  1.00 18.97           H  
ATOM   1121  HG2 PRO B  89      -0.970  10.976  17.377  1.00 18.97           H  
ATOM   1122  HD2 PRO B  89      -1.872  11.167  15.227  1.00 16.37           H  
ATOM   1123  HD3 PRO B  89      -1.150  12.760  14.995  1.00 16.37           H  
ATOM   1124  N   SER B  90       1.590   8.809  16.135  1.00 13.28      D000 N  
ATOM   1125  CA  SER B  90       2.287   7.547  16.097  1.00 13.55      D000 C  
ATOM   1126  C   SER B  90       2.974   7.222  14.780  1.00 16.63      D000 C  
ATOM   1127  O   SER B  90       3.930   6.500  14.781  1.00 18.26      D000 O  
ATOM   1128  CB  SER B  90       1.349   6.482  16.551  1.00 17.55      D000 C  
ATOM   1129  OG  SER B  90       0.116   6.419  15.833  1.00 21.65      D000 O  
ATOM   1130  H   SER B  90       0.594   8.663  16.221  1.00 13.28           H  
ATOM   1131  HA  SER B  90       3.067   7.539  16.859  1.00 13.55           H  
ATOM   1132  HB3 SER B  90       0.887   6.628  17.527  1.00 17.55           H  
ATOM   1133  HB2 SER B  90       1.758   5.472  16.523  1.00 17.55           H  
ATOM   1134  HG  SER B  90      -0.459   5.726  16.165  1.00 21.65           H  
ATOM   1135  N   GLY B  91       2.595   7.826  13.660  1.00 14.96      D000 N  
ATOM   1136  CA  GLY B  91       3.402   7.839  12.455  1.00 15.85      D000 C  
ATOM   1137  C   GLY B  91       3.204   6.461  11.785  1.00 16.69      D000 C  
ATOM   1138  O   GLY B  91       4.179   5.886  11.337  1.00 15.66      D000 O  
ATOM   1139  H   GLY B  91       1.745   8.369  13.718  1.00 14.96           H  
ATOM   1140  HA3 GLY B  91       4.472   8.020  12.552  1.00 15.85           H  
ATOM   1141  HA2 GLY B  91       2.987   8.649  11.854  1.00 15.85           H  
ATOM   1142  N   ARG B  92       2.019   5.894  11.829  1.00 10.75      D000 N  
ATOM   1143  CA  ARG B  92       1.765   4.552  11.362  1.00 11.37      D000 C  
ATOM   1144  C   ARG B  92       0.858   4.541  10.086  1.00 13.88      D000 C  
ATOM   1145  O   ARG B  92       0.697   3.484   9.500  1.00 11.33      D000 O  
ATOM   1146  CB  ARG B  92       1.206   3.742  12.483  1.00 15.15      D000 C  
ATOM   1147  CG  ARG B  92       2.081   3.425  13.707  1.00 15.35      D000 C  
ATOM   1148  CD  ARG B  92       1.805   2.088  14.394  1.00 16.99      D000 C  
ATOM   1149  NE  ARG B  92       2.219   0.864  13.594  1.00 15.41      D000 N  
ATOM   1150  CZ  ARG B  92       1.694  -0.358  13.746  1.00 13.33      D000 C  
ATOM   1151  NH1 ARG B  92       0.745  -0.612  14.599  1.00 14.38      D000 N  
ATOM   1152  NH2 ARG B  92       2.251  -1.450  13.185  1.00 14.76      D000 N1+
ATOM   1153  H   ARG B  92       1.201   6.354  12.201  1.00 10.75           H  
ATOM   1154  HA  ARG B  92       2.670   4.061  11.004  1.00 11.37           H  
ATOM   1155  HB3 ARG B  92       0.720   2.905  11.982  1.00 15.15           H  
ATOM   1156  HB2 ARG B  92       0.391   4.294  12.950  1.00 15.15           H  
ATOM   1157  HG3 ARG B  92       2.020   4.264  14.399  1.00 15.35           H  
ATOM   1158  HG2 ARG B  92       3.092   3.407  13.300  1.00 15.35           H  
ATOM   1159  HD3 ARG B  92       0.718   2.034  14.447  1.00 16.99           H  
ATOM   1160  HD2 ARG B  92       2.110   2.042  15.439  1.00 16.99           H  
ATOM   1161  HE  ARG B  92       3.044   0.961  13.020  1.00 15.41           H  
ATOM   1162 HH12 ARG B  92       0.215  -1.472  14.630  1.00 14.38           H  
ATOM   1163 HH11 ARG B  92       0.631  -0.007  15.400  1.00 14.38           H  
ATOM   1164 HH22 ARG B  92       1.954  -2.389  13.411  1.00 14.76           H  
ATOM   1165 HH21 ARG B  92       2.988  -1.282  12.515  1.00 14.76           H  
ATOM   1166  N   VAL B  93       0.214   5.670   9.794  1.00 10.38      D000 N  
ATOM   1167  CA  VAL B  93      -0.527   5.820   8.577  1.00 10.69      D000 C  
ATOM   1168  C   VAL B  93       0.411   6.117   7.378  1.00 13.62      D000 C  
ATOM   1169  O   VAL B  93       1.385   6.922   7.584  1.00 13.67      D000 O  
ATOM   1170  CB  VAL B  93      -1.492   7.057   8.641  1.00 11.98      D000 C  
ATOM   1171  CG1 VAL B  93      -2.274   7.506   7.430  1.00  9.94      D000 C  
ATOM   1172  CG2 VAL B  93      -2.554   6.917   9.819  1.00 10.00      D000 C  
ATOM   1173  H   VAL B  93       0.579   6.529  10.180  1.00 10.38           H  
ATOM   1174  HA  VAL B  93      -1.202   4.978   8.426  1.00 10.69           H  
ATOM   1175  HB  VAL B  93      -0.759   7.821   8.900  1.00 11.98           H  
ATOM   1176 HG11 VAL B  93      -2.616   8.539   7.493  1.00  9.94           H  
ATOM   1177 HG12 VAL B  93      -1.677   7.478   6.519  1.00  9.94           H  
ATOM   1178 HG13 VAL B  93      -3.128   6.829   7.406  1.00  9.94           H  
ATOM   1179 HG21 VAL B  93      -2.112   6.931  10.815  1.00 10.00           H  
ATOM   1180 HG22 VAL B  93      -3.293   7.715   9.754  1.00 10.00           H  
ATOM   1181 HG23 VAL B  93      -3.094   5.972   9.767  1.00 10.00           H  
ATOM   1182  N   TYR B  94       0.170   5.459   6.259  1.00 11.55      D000 N  
ATOM   1183  CA  TYR B  94       0.977   5.445   5.059  1.00 11.60      D000 C  
ATOM   1184  C   TYR B  94       0.060   5.809   3.887  1.00 13.01      D000 C  
ATOM   1185  O   TYR B  94      -1.139   5.643   4.024  1.00 14.75      D000 O  
ATOM   1186  CB  TYR B  94       1.705   4.098   4.924  1.00 10.20      D000 C  
ATOM   1187  CG  TYR B  94       2.925   3.866   5.808  1.00 11.39      D000 C  
ATOM   1188  CD1 TYR B  94       2.785   3.561   7.155  1.00 10.18      D000 C  
ATOM   1189  CD2 TYR B  94       4.240   4.051   5.276  1.00  9.68      D000 C  
ATOM   1190  CE1 TYR B  94       3.924   3.378   7.992  1.00 12.62      D000 C  
ATOM   1191  CE2 TYR B  94       5.348   3.940   6.094  1.00 12.49      D000 C  
ATOM   1192  CZ  TYR B  94       5.241   3.574   7.464  1.00 14.71      D000 C  
ATOM   1193  OH  TYR B  94       6.362   3.304   8.261  1.00 14.15      D000 O  
ATOM   1194  H   TYR B  94      -0.529   4.730   6.261  1.00 11.55           H  
ATOM   1195  HA  TYR B  94       1.776   6.184   5.110  1.00 11.60           H  
ATOM   1196  HB3 TYR B  94       2.039   4.075   3.887  1.00 10.20           H  
ATOM   1197  HB2 TYR B  94       1.024   3.248   4.966  1.00 10.20           H  
ATOM   1198  HD1 TYR B  94       1.876   3.206   7.618  1.00 10.18           H  
ATOM   1199  HD2 TYR B  94       4.330   4.346   4.241  1.00  9.68           H  
ATOM   1200  HE1 TYR B  94       3.847   3.172   9.049  1.00 12.62           H  
ATOM   1201  HE2 TYR B  94       6.323   4.229   5.731  1.00 12.49           H  
ATOM   1202  HH  TYR B  94       6.285   3.619   9.165  1.00 14.15           H  
ATOM   1203  N   VAL B  95       0.682   6.350   2.877  1.00 10.44      D000 N  
ATOM   1204  CA  VAL B  95      -0.001   6.694   1.625  1.00  9.98      D000 C  
ATOM   1205  C   VAL B  95       0.706   6.031   0.421  1.00  8.99      D000 C  
ATOM   1206  O   VAL B  95       1.962   6.003   0.400  1.00  9.30      D000 O  
ATOM   1207  CB  VAL B  95       0.050   8.253   1.430  1.00 11.43      D000 C  
ATOM   1208  CG1 VAL B  95       1.420   8.931   1.303  1.00  9.37      D000 C  
ATOM   1209  CG2 VAL B  95      -0.924   8.829   0.371  1.00 10.08      D000 C  
ATOM   1210  H   VAL B  95       1.684   6.476   2.897  1.00 10.44           H  
ATOM   1211  HA  VAL B  95      -1.047   6.388   1.633  1.00  9.98           H  
ATOM   1212  HB  VAL B  95      -0.244   8.576   2.428  1.00 11.43           H  
ATOM   1213 HG11 VAL B  95       2.220   8.645   1.985  1.00  9.37           H  
ATOM   1214 HG12 VAL B  95       1.915   8.662   0.371  1.00  9.37           H  
ATOM   1215 HG13 VAL B  95       1.151   9.939   1.621  1.00  9.37           H  
ATOM   1216 HG21 VAL B  95      -0.644   8.580  -0.653  1.00 10.08           H  
ATOM   1217 HG22 VAL B  95      -1.938   8.474   0.553  1.00 10.08           H  
ATOM   1218 HG23 VAL B  95      -0.939   9.918   0.417  1.00 10.08           H  
ATOM   1219  N   LEU B  96      -0.095   5.368  -0.416  1.00  9.05      D000 N  
ATOM   1220  CA  LEU B  96       0.375   5.036  -1.720  1.00  8.82      D000 C  
ATOM   1221  C   LEU B  96      -0.127   6.058  -2.613  1.00 10.57      D000 C  
ATOM   1222  O   LEU B  96      -1.234   6.488  -2.375  1.00 11.60      D000 O  
ATOM   1223  CB  LEU B  96      -0.278   3.690  -2.151  1.00  8.13      D000 C  
ATOM   1224  CG  LEU B  96       0.083   3.097  -3.491  1.00 11.51      D000 C  
ATOM   1225  CD1 LEU B  96       1.608   2.785  -3.782  1.00 11.95      D000 C  
ATOM   1226  CD2 LEU B  96      -0.740   1.805  -3.772  1.00 16.82      D000 C  
ATOM   1227  H   LEU B  96      -1.087   5.502  -0.288  1.00  9.05           H  
ATOM   1228  HA  LEU B  96       1.464   5.005  -1.742  1.00  8.82           H  
ATOM   1229  HB3 LEU B  96      -1.357   3.539  -2.121  1.00  8.13           H  
ATOM   1230  HB2 LEU B  96       0.131   3.065  -1.358  1.00  8.13           H  
ATOM   1231  HG  LEU B  96      -0.339   3.752  -4.254  1.00 11.51           H  
ATOM   1232 HD11 LEU B  96       1.774   3.319  -4.717  1.00 11.95           H  
ATOM   1233 HD12 LEU B  96       2.244   3.155  -2.978  1.00 11.95           H  
ATOM   1234 HD13 LEU B  96       1.880   1.747  -3.977  1.00 11.95           H  
ATOM   1235 HD21 LEU B  96      -0.175   1.147  -4.432  1.00 16.82           H  
ATOM   1236 HD22 LEU B  96      -0.984   1.224  -2.883  1.00 16.82           H  
ATOM   1237 HD23 LEU B  96      -1.678   1.986  -4.297  1.00 16.82           H  
ATOM   1238  N   LYS B  97       0.635   6.441  -3.622  1.00 10.73      D000 N  
ATOM   1239  CA  LYS B  97       0.232   7.419  -4.650  1.00 12.13      D000 C  
ATOM   1240  C   LYS B  97       1.275   7.284  -5.801  1.00 14.59      D000 C  
ATOM   1241  O   LYS B  97       2.308   6.615  -5.661  1.00 13.36      D000 O  
ATOM   1242  CB  LYS B  97       0.238   8.935  -4.060  1.00 19.50      D000 C  
ATOM   1243  CG  LYS B  97       1.549   9.139  -3.239  1.00 26.03      D000 C  
ATOM   1244  CD  LYS B  97       1.606  10.502  -2.516  1.00 32.51      D000 C  
ATOM   1245  CE  LYS B  97       1.443  11.752  -3.373  1.00 37.30      D000 C  
ATOM   1246  NZ  LYS B  97       2.425  11.942  -4.443  1.00 35.43      D000 N1+
ATOM   1247  H   LYS B  97       1.415   5.828  -3.810  1.00 10.73           H  
ATOM   1248  HA  LYS B  97      -0.735   7.169  -5.088  1.00 12.13           H  
ATOM   1249  HB3 LYS B  97      -0.675   9.009  -3.469  1.00 19.50           H  
ATOM   1250  HB2 LYS B  97       0.256   9.726  -4.810  1.00 19.50           H  
ATOM   1251  HG3 LYS B  97       2.476   9.187  -3.810  1.00 26.03           H  
ATOM   1252  HG2 LYS B  97       1.835   8.421  -2.470  1.00 26.03           H  
ATOM   1253  HD3 LYS B  97       2.456  10.593  -1.840  1.00 32.51           H  
ATOM   1254  HD2 LYS B  97       0.785  10.623  -1.809  1.00 32.51           H  
ATOM   1255  HE3 LYS B  97       1.517  12.569  -2.656  1.00 37.30           H  
ATOM   1256  HE2 LYS B  97       0.482  11.858  -3.876  1.00 37.30           H  
ATOM   1257  HZ1 LYS B  97       2.301  12.851  -4.864  1.00 35.43           H  
ATOM   1258  HZ2 LYS B  97       3.327  11.706  -4.054  1.00 35.43           H  
ATOM   1259  HZ3 LYS B  97       2.160  11.200  -5.075  1.00 35.43           H  
ATOM   1260  N   PHE B  98       0.893   7.942  -6.891  1.00 17.59      D000 N  
ATOM   1261  CA  PHE B  98       1.829   8.326  -7.889  1.00 14.97      D000 C  
ATOM   1262  C   PHE B  98       2.521   9.567  -7.437  1.00 20.11      D000 C  
ATOM   1263  O   PHE B  98       1.896  10.356  -6.762  1.00 22.34      D000 O  
ATOM   1264  CB  PHE B  98       1.028   8.645  -9.188  1.00 18.11      D000 C  
ATOM   1265  CG  PHE B  98       0.309   7.431  -9.778  1.00 21.68      D000 C  
ATOM   1266  CD1 PHE B  98       0.877   6.778 -10.934  1.00 18.82      D000 C  
ATOM   1267  CD2 PHE B  98      -0.846   6.892  -9.224  1.00 21.37      D000 C  
ATOM   1268  CE1 PHE B  98       0.328   5.629 -11.407  1.00 20.53      D000 C  
ATOM   1269  CE2 PHE B  98      -1.447   5.805  -9.785  1.00 19.62      D000 C  
ATOM   1270  CZ  PHE B  98      -0.877   5.124 -10.882  1.00 20.23      D000 C  
ATOM   1271  H   PHE B  98       0.213   8.688  -6.853  1.00 17.59           H  
ATOM   1272  HA  PHE B  98       2.631   7.600  -8.017  1.00 14.97           H  
ATOM   1273  HB3 PHE B  98       1.572   8.998 -10.064  1.00 18.11           H  
ATOM   1274  HB2 PHE B  98       0.264   9.388  -8.962  1.00 18.11           H  
ATOM   1275  HD1 PHE B  98       1.813   7.094 -11.369  1.00 18.82           H  
ATOM   1276  HD2 PHE B  98      -1.302   7.437  -8.411  1.00 21.37           H  
ATOM   1277  HE1 PHE B  98       0.846   5.208 -12.256  1.00 20.53           H  
ATOM   1278  HE2 PHE B  98      -2.323   5.321  -9.378  1.00 19.62           H  
ATOM   1279  HZ  PHE B  98      -1.250   4.181 -11.253  1.00 20.23           H  
ATOM   1280  N   LYS B  99       3.817   9.700  -7.739  1.00 17.88      D000 N  
ATOM   1281  CA  LYS B  99       4.637  10.888  -7.584  1.00 22.62      D000 C  
ATOM   1282  C   LYS B  99       3.973  12.211  -8.150  1.00 27.51      D000 C  
ATOM   1283  O   LYS B  99       3.683  13.033  -7.298  1.00 29.97      D000 O  
ATOM   1284  CB  LYS B  99       6.036  10.618  -8.208  1.00 24.14      D000 C  
ATOM   1285  CG  LYS B  99       6.916   9.679  -7.346  1.00 25.59      D000 C  
ATOM   1286  CD  LYS B  99       8.179   9.170  -8.055  1.00 28.04      D000 C  
ATOM   1287  CE  LYS B  99       9.313   8.708  -7.136  1.00 25.48      D000 C  
ATOM   1288  NZ  LYS B  99      10.513   8.509  -7.942  1.00 21.44      D000 N1+
ATOM   1289  H   LYS B  99       4.179   9.000  -8.370  1.00 17.88           H  
ATOM   1290  HA  LYS B  99       4.759  10.979  -6.504  1.00 22.62           H  
ATOM   1291  HB3 LYS B  99       6.505  11.596  -8.320  1.00 24.14           H  
ATOM   1292  HB2 LYS B  99       5.898  10.342  -9.253  1.00 24.14           H  
ATOM   1293  HG3 LYS B  99       6.306   8.833  -7.029  1.00 25.59           H  
ATOM   1294  HG2 LYS B  99       7.141  10.147  -6.387  1.00 25.59           H  
ATOM   1295  HD3 LYS B  99       8.519   9.954  -8.732  1.00 28.04           H  
ATOM   1296  HD2 LYS B  99       7.840   8.433  -8.784  1.00 28.04           H  
ATOM   1297  HE3 LYS B  99       9.042   7.784  -6.625  1.00 25.48           H  
ATOM   1298  HE2 LYS B  99       9.617   9.359  -6.317  1.00 25.48           H  
ATOM   1299  HZ1 LYS B  99      11.295   8.293  -7.340  1.00 21.44           H  
ATOM   1300  HZ2 LYS B  99      10.441   7.798  -8.656  1.00 21.44           H  
ATOM   1301  HZ3 LYS B  99      10.719   9.396  -8.378  1.00 21.44           H  
ATOM   1302  N   ALA B 100       3.698  12.358  -9.450  1.00 26.32      D000 N  
ATOM   1303  CA  ALA B 100       2.877  13.378  -9.967  1.00 27.37      D000 C  
ATOM   1304  C   ALA B 100       1.511  12.743 -10.252  1.00 28.92      D000 C  
ATOM   1305  O   ALA B 100       1.440  11.550 -10.641  1.00 30.87      D000 O  
ATOM   1306  CB  ALA B 100       3.525  13.989 -11.165  1.00 28.73      D000 C  
ATOM   1307  H   ALA B 100       3.861  11.621 -10.121  1.00 26.32           H  
ATOM   1308  HA  ALA B 100       2.881  14.175  -9.224  1.00 27.37           H  
ATOM   1309  HB1 ALA B 100       4.000  13.294 -11.858  1.00 28.73           H  
ATOM   1310  HB2 ALA B 100       2.924  14.591 -11.846  1.00 28.73           H  
ATOM   1311  HB3 ALA B 100       4.351  14.610 -10.819  1.00 28.73           H  
ATOM   1312  N   GLY B 101       0.486  13.584 -10.298  1.00 31.15      D000 N  
ATOM   1313  CA  GLY B 101      -0.900  13.160 -10.592  1.00 30.08      D000 C  
ATOM   1314  C   GLY B 101      -1.556  12.628  -9.318  1.00 29.61      D000 C  
ATOM   1315  O   GLY B 101      -2.561  11.953  -9.522  1.00 35.20      D000 O  
ATOM   1316  H   GLY B 101       0.606  14.540  -9.994  1.00 31.15           H  
ATOM   1317  HA3 GLY B 101      -0.859  12.436 -11.405  1.00 30.08           H  
ATOM   1318  HA2 GLY B 101      -1.351  14.110 -10.880  1.00 30.08           H  
ATOM   1319  N   SER B 102      -1.024  12.867  -8.109  1.00 24.99      D000 N  
ATOM   1320  CA  SER B 102      -1.457  12.408  -6.767  1.00 31.30      D000 C  
ATOM   1321  C   SER B 102      -2.080  10.917  -6.677  1.00 30.19      D000 C  
ATOM   1322  O   SER B 102      -1.269  10.022  -6.839  1.00 35.47      D000 O  
ATOM   1323  CB  SER B 102      -2.368  13.488  -6.220  1.00 32.69      D000 C  
ATOM   1324  OG  SER B 102      -2.746  13.223  -4.880  1.00 37.64      D000 O  
ATOM   1325  H   SER B 102      -0.196  13.444  -8.135  1.00 24.99           H  
ATOM   1326  HA  SER B 102      -0.579  12.500  -6.127  1.00 31.30           H  
ATOM   1327  HB3 SER B 102      -3.305  13.556  -6.773  1.00 32.69           H  
ATOM   1328  HB2 SER B 102      -1.920  14.469  -6.376  1.00 32.69           H  
ATOM   1329  HG  SER B 102      -1.982  13.460  -4.350  1.00 37.64           H  
ATOM   1330  N   LYS B 103      -3.335  10.711  -6.385  1.00 22.42      D000 N  
ATOM   1331  CA  LYS B 103      -4.089   9.511  -6.087  1.00 24.52      D000 C  
ATOM   1332  C   LYS B 103      -3.574   8.893  -4.797  1.00 25.61      D000 C  
ATOM   1333  O   LYS B 103      -3.253   7.716  -4.743  1.00 23.50      D000 O  
ATOM   1334  CB  LYS B 103      -4.081   8.541  -7.353  1.00 28.24      D000 C  
ATOM   1335  CG  LYS B 103      -4.536   9.138  -8.667  1.00 31.75      D000 C  
ATOM   1336  CD  LYS B 103      -4.701   8.021  -9.729  1.00 36.84      D000 C  
ATOM   1337  CE  LYS B 103      -5.323   8.436 -11.154  1.00 30.53      D000 C  
ATOM   1338  NZ  LYS B 103      -6.047   7.332 -11.805  1.00 31.33      D000 N1+
ATOM   1339  H   LYS B 103      -3.861  11.565  -6.266  1.00 22.42           H  
ATOM   1340  HA  LYS B 103      -5.120   9.775  -5.851  1.00 24.52           H  
ATOM   1341  HB3 LYS B 103      -4.774   7.706  -7.245  1.00 28.24           H  
ATOM   1342  HB2 LYS B 103      -3.121   8.028  -7.408  1.00 28.24           H  
ATOM   1343  HG3 LYS B 103      -3.792   9.886  -8.943  1.00 31.75           H  
ATOM   1344  HG2 LYS B 103      -5.501   9.608  -8.480  1.00 31.75           H  
ATOM   1345  HD3 LYS B 103      -5.287   7.232  -9.258  1.00 36.84           H  
ATOM   1346  HD2 LYS B 103      -3.713   7.661 -10.016  1.00 36.84           H  
ATOM   1347  HE3 LYS B 103      -4.535   8.707 -11.857  1.00 30.53           H  
ATOM   1348  HE2 LYS B 103      -5.976   9.300 -11.031  1.00 30.53           H  
ATOM   1349  HZ1 LYS B 103      -6.860   7.002 -11.303  1.00 31.33           H  
ATOM   1350  HZ2 LYS B 103      -6.365   7.622 -12.718  1.00 31.33           H  
ATOM   1351  HZ3 LYS B 103      -5.451   6.527 -11.937  1.00 31.33           H  
ATOM   1352  N   ARG B 104      -3.538   9.669  -3.747  1.00 19.44      D000 N  
ATOM   1353  CA  ARG B 104      -3.534   9.269  -2.303  1.00 18.39      D000 C  
ATOM   1354  C   ARG B 104      -4.558   8.177  -2.013  1.00 18.33      D000 C  
ATOM   1355  O   ARG B 104      -5.703   8.570  -1.738  1.00 19.38      D000 O  
ATOM   1356  CB  ARG B 104      -3.748  10.561  -1.509  1.00 21.19      D000 C  
ATOM   1357  CG  ARG B 104      -2.605  11.469  -1.811  1.00 26.18      D000 C  
ATOM   1358  CD  ARG B 104      -2.581  12.838  -1.130  1.00 29.68      D000 C  
ATOM   1359  NE  ARG B 104      -3.771  13.727  -1.312  1.00 28.45      D000 N  
ATOM   1360  CZ  ARG B 104      -4.262  14.582  -0.356  1.00 28.75      D000 C  
ATOM   1361  NH1 ARG B 104      -3.497  14.859   0.652  1.00 33.56      D000 N  
ATOM   1362  NH2 ARG B 104      -5.356  15.356  -0.584  1.00 37.09      D000 N1+
ATOM   1363  H   ARG B 104      -3.690  10.659  -3.878  1.00 19.44           H  
ATOM   1364  HA  ARG B 104      -2.629   8.818  -1.896  1.00 18.39           H  
ATOM   1365  HB3 ARG B 104      -3.750  10.225  -0.472  1.00 21.19           H  
ATOM   1366  HB2 ARG B 104      -4.686  10.967  -1.886  1.00 21.19           H  
ATOM   1367  HG3 ARG B 104      -2.677  11.702  -2.874  1.00 26.18           H  
ATOM   1368  HG2 ARG B 104      -1.671  10.935  -1.636  1.00 26.18           H  
ATOM   1369  HD3 ARG B 104      -1.652  13.353  -1.375  1.00 29.68           H  
ATOM   1370  HD2 ARG B 104      -2.522  12.631  -0.062  1.00 29.68           H  
ATOM   1371  HE  ARG B 104      -4.054  13.899  -2.266  1.00 28.45           H  
ATOM   1372 HH12 ARG B 104      -3.889  15.631   1.173  1.00 33.56           H  
ATOM   1373 HH11 ARG B 104      -2.586  14.468   0.847  1.00 33.56           H  
ATOM   1374 HH22 ARG B 104      -5.609  16.168  -0.039  1.00 37.09           H  
ATOM   1375 HH21 ARG B 104      -6.036  15.060  -1.269  1.00 37.09           H  
ATOM   1376  N   LEU B 105      -4.041   6.976  -1.756  1.00 11.89      D000 N  
ATOM   1377  CA  LEU B 105      -4.766   5.927  -1.033  1.00 11.37      D000 C  
ATOM   1378  C   LEU B 105      -4.054   5.638   0.289  1.00 12.78      D000 C  
ATOM   1379  O   LEU B 105      -2.842   5.259   0.302  1.00 12.48      D000 O  
ATOM   1380  CB  LEU B 105      -4.840   4.660  -1.822  1.00 11.96      D000 C  
ATOM   1381  CG  LEU B 105      -5.936   4.699  -2.895  1.00 19.34      D000 C  
ATOM   1382  CD1 LEU B 105      -5.782   3.498  -3.844  1.00 16.27      D000 C  
ATOM   1383  CD2 LEU B 105      -7.414   4.782  -2.298  1.00 19.40      D000 C  
ATOM   1384  H   LEU B 105      -3.106   6.717  -2.034  1.00 11.89           H  
ATOM   1385  HA  LEU B 105      -5.790   6.244  -0.838  1.00 11.37           H  
ATOM   1386  HB3 LEU B 105      -5.080   3.780  -1.225  1.00 11.96           H  
ATOM   1387  HB2 LEU B 105      -3.833   4.427  -2.166  1.00 11.96           H  
ATOM   1388  HG  LEU B 105      -5.660   5.585  -3.467  1.00 19.34           H  
ATOM   1389 HD11 LEU B 105      -6.412   3.700  -4.710  1.00 16.27           H  
ATOM   1390 HD12 LEU B 105      -4.796   3.556  -4.304  1.00 16.27           H  
ATOM   1391 HD13 LEU B 105      -6.083   2.544  -3.410  1.00 16.27           H  
ATOM   1392 HD21 LEU B 105      -7.395   4.823  -1.209  1.00 19.40           H  
ATOM   1393 HD22 LEU B 105      -7.974   5.674  -2.577  1.00 19.40           H  
ATOM   1394 HD23 LEU B 105      -7.863   3.829  -2.578  1.00 19.40           H  
ATOM   1395  N   PHE B 106      -4.756   5.847   1.405  1.00  9.04      D000 N  
ATOM   1396  CA  PHE B 106      -4.179   5.980   2.787  1.00 10.84      D000 C  
ATOM   1397  C   PHE B 106      -4.324   4.604   3.436  1.00  9.79      D000 C  
ATOM   1398  O   PHE B 106      -5.418   4.031   3.234  1.00 11.94      D000 O  
ATOM   1399  CB  PHE B 106      -4.804   7.162   3.556  1.00 10.23      D000 C  
ATOM   1400  CG  PHE B 106      -4.694   8.460   2.778  1.00 14.64      D000 C  
ATOM   1401  CD1 PHE B 106      -5.729   8.903   1.968  1.00 12.20      D000 C  
ATOM   1402  CD2 PHE B 106      -3.555   9.356   2.915  1.00 13.58      D000 C  
ATOM   1403  CE1 PHE B 106      -5.846  10.184   1.487  1.00 14.62      D000 C  
ATOM   1404  CE2 PHE B 106      -3.623  10.652   2.379  1.00 16.59      D000 C  
ATOM   1405  CZ  PHE B 106      -4.829  11.094   1.757  1.00 14.21      D000 C  
ATOM   1406  H   PHE B 106      -5.760   5.749   1.352  1.00  9.04           H  
ATOM   1407  HA  PHE B 106      -3.124   6.251   2.793  1.00 10.84           H  
ATOM   1408  HB3 PHE B 106      -4.342   7.404   4.513  1.00 10.23           H  
ATOM   1409  HB2 PHE B 106      -5.849   6.895   3.715  1.00 10.23           H  
ATOM   1410  HD1 PHE B 106      -6.541   8.256   1.671  1.00 12.20           H  
ATOM   1411  HD2 PHE B 106      -2.739   9.113   3.579  1.00 13.58           H  
ATOM   1412  HE1 PHE B 106      -6.678  10.442   0.848  1.00 14.62           H  
ATOM   1413  HE2 PHE B 106      -2.758  11.299   2.391  1.00 16.59           H  
ATOM   1414  HZ  PHE B 106      -4.824  12.053   1.261  1.00 14.21           H  
ATOM   1415  N   PHE B 107      -3.340   4.028   4.099  1.00 10.12      D000 N  
ATOM   1416  CA  PHE B 107      -3.331   2.702   4.737  1.00 10.90      D000 C  
ATOM   1417  C   PHE B 107      -2.623   2.842   6.097  1.00 12.08      D000 C  
ATOM   1418  O   PHE B 107      -1.564   3.485   6.127  1.00 12.20      D000 O  
ATOM   1419  CB  PHE B 107      -2.583   1.567   3.907  1.00 11.32      D000 C  
ATOM   1420  CG  PHE B 107      -3.072   1.217   2.516  1.00 10.33      D000 C  
ATOM   1421  CD1 PHE B 107      -4.189   0.369   2.399  1.00 10.25      D000 C  
ATOM   1422  CD2 PHE B 107      -2.546   1.894   1.372  1.00 10.01      D000 C  
ATOM   1423  CE1 PHE B 107      -4.688   0.095   1.147  1.00 12.02      D000 C  
ATOM   1424  CE2 PHE B 107      -3.069   1.679   0.088  1.00 12.92      D000 C  
ATOM   1425  CZ  PHE B 107      -4.096   0.729   0.005  1.00  9.86      D000 C  
ATOM   1426  H   PHE B 107      -2.585   4.668   4.300  1.00 10.12           H  
ATOM   1427  HA  PHE B 107      -4.377   2.543   5.001  1.00 10.90           H  
ATOM   1428  HB3 PHE B 107      -2.323   0.666   4.463  1.00 11.32           H  
ATOM   1429  HB2 PHE B 107      -1.588   1.932   3.653  1.00 11.32           H  
ATOM   1430  HD1 PHE B 107      -4.731  -0.116   3.197  1.00 10.25           H  
ATOM   1431  HD2 PHE B 107      -1.819   2.666   1.578  1.00 10.01           H  
ATOM   1432  HE1 PHE B 107      -5.389  -0.710   0.982  1.00 12.02           H  
ATOM   1433  HE2 PHE B 107      -2.693   2.176  -0.794  1.00 12.92           H  
ATOM   1434  HZ  PHE B 107      -4.635   0.504  -0.904  1.00  9.86           H  
ATOM   1435  N   TRP B 108      -3.081   2.134   7.163  1.00 10.68      D000 N  
ATOM   1436  CA  TRP B 108      -2.327   1.931   8.374  1.00  9.37      D000 C  
ATOM   1437  C   TRP B 108      -1.791   0.521   8.478  1.00 11.42      D000 C  
ATOM   1438  O   TRP B 108      -2.410  -0.452   8.050  1.00 12.03      D000 O  
ATOM   1439  CB  TRP B 108      -3.088   2.430   9.500  1.00 12.08      D000 C  
ATOM   1440  CG  TRP B 108      -4.371   1.775   9.967  1.00 12.67      D000 C  
ATOM   1441  CD1 TRP B 108      -5.067   0.780   9.383  1.00 11.00      D000 C  
ATOM   1442  CD2 TRP B 108      -5.254   2.216  11.037  1.00 11.55      D000 C  
ATOM   1443  CE2 TRP B 108      -6.443   1.368  11.010  1.00 11.46      D000 C  
ATOM   1444  CE3 TRP B 108      -5.229   3.398  11.843  1.00 14.89      D000 C  
ATOM   1445  NE1 TRP B 108      -6.211   0.402  10.095  1.00 10.93      D000 N  
ATOM   1446  CZ2 TRP B 108      -7.405   1.630  12.011  1.00 13.08      D000 C  
ATOM   1447  CZ3 TRP B 108      -6.196   3.584  12.825  1.00 13.94      D000 C  
ATOM   1448  CH2 TRP B 108      -7.268   2.718  12.866  1.00 14.17      D000 C  
ATOM   1449  H   TRP B 108      -3.900   1.554   7.051  1.00 10.68           H  
ATOM   1450  HA  TRP B 108      -1.466   2.587   8.239  1.00  9.37           H  
ATOM   1451  HB3 TRP B 108      -3.337   3.458   9.237  1.00 12.08           H  
ATOM   1452  HB2 TRP B 108      -2.494   2.382  10.412  1.00 12.08           H  
ATOM   1453  HD1 TRP B 108      -4.765   0.157   8.554  1.00 11.00           H  
ATOM   1454  HE3 TRP B 108      -4.354   4.024  11.748  1.00 14.89           H  
ATOM   1455  HE1 TRP B 108      -6.840  -0.366   9.911  1.00 10.93           H  
ATOM   1456  HZ2 TRP B 108      -8.290   1.034  12.183  1.00 13.08           H  
ATOM   1457  HZ3 TRP B 108      -6.111   4.449  13.465  1.00 13.94           H  
ATOM   1458  HH2 TRP B 108      -8.043   2.868  13.603  1.00 14.17           H  
ATOM   1459  N   MET B 109      -0.608   0.437   9.160  1.00 10.95      D000 N  
ATOM   1460  CA  MET B 109      -0.069  -0.870   9.517  1.00 12.21      D000 C  
ATOM   1461  C   MET B 109      -0.831  -1.489  10.674  1.00 12.56      D000 C  
ATOM   1462  O   MET B 109      -0.879  -0.884  11.752  1.00 13.75      D000 O  
ATOM   1463  CB  MET B 109       1.492  -0.731   9.751  1.00 10.42      D000 C  
ATOM   1464  CG  MET B 109       2.264   0.119   8.769  1.00 12.79      D000 C  
ATOM   1465  SD  MET B 109       2.365  -0.640   7.149  1.00 16.46      D000 S  
ATOM   1466  CE  MET B 109       4.057  -0.638   6.712  1.00 15.29      D000 C  
ATOM   1467  H   MET B 109      -0.135   1.254   9.520  1.00 10.95           H  
ATOM   1468  HA  MET B 109      -0.216  -1.446   8.603  1.00 12.21           H  
ATOM   1469  HB3 MET B 109       1.942  -1.724   9.763  1.00 10.42           H  
ATOM   1470  HB2 MET B 109       1.668  -0.269  10.722  1.00 10.42           H  
ATOM   1471  HG3 MET B 109       3.254   0.261   9.202  1.00 12.79           H  
ATOM   1472  HG2 MET B 109       1.776   1.093   8.773  1.00 12.79           H  
ATOM   1473  HE1 MET B 109       4.670  -1.319   7.302  1.00 15.29           H  
ATOM   1474  HE2 MET B 109       4.085  -0.808   5.635  1.00 15.29           H  
ATOM   1475  HE3 MET B 109       4.581   0.315   6.775  1.00 15.29           H  
ATOM   1476  N   GLN B 110      -1.510  -2.638  10.410  1.00 11.74      D000 N  
ATOM   1477  CA  GLN B 110      -2.219  -3.404  11.443  1.00 11.09      D000 C  
ATOM   1478  C   GLN B 110      -1.348  -4.599  11.901  1.00 15.02      D000 C  
ATOM   1479  O   GLN B 110      -1.780  -5.213  12.892  1.00 16.23      D000 O  
ATOM   1480  CB  GLN B 110      -3.511  -3.955  10.935  1.00 12.07      D000 C  
ATOM   1481  CG  GLN B 110      -4.564  -2.874  10.575  1.00 11.65      D000 C  
ATOM   1482  CD  GLN B 110      -5.953  -3.399  10.157  1.00 15.58      D000 C  
ATOM   1483  NE2 GLN B 110      -7.002  -2.964  10.789  1.00 13.65      D000 N  
ATOM   1484  OE1 GLN B 110      -6.014  -4.188   9.275  1.00 13.06      D000 O  
ATOM   1485  H   GLN B 110      -1.276  -3.134   9.562  1.00 11.74           H  
ATOM   1486  HA  GLN B 110      -2.317  -2.807  12.349  1.00 11.09           H  
ATOM   1487  HB3 GLN B 110      -3.919  -4.767  11.538  1.00 12.07           H  
ATOM   1488  HB2 GLN B 110      -3.302  -4.487  10.007  1.00 12.07           H  
ATOM   1489  HG3 GLN B 110      -4.166  -2.232   9.789  1.00 11.65           H  
ATOM   1490  HG2 GLN B 110      -4.748  -2.182  11.397  1.00 11.65           H  
ATOM   1491 HE22 GLN B 110      -7.922  -3.382  10.770  1.00 13.65           H  
ATOM   1492 HE21 GLN B 110      -6.844  -2.503  11.673  1.00 13.65           H  
ATOM   1493  N   GLU B 111      -0.206  -4.896  11.290  1.00 17.30      D000 N  
ATOM   1494  CA  GLU B 111       0.873  -5.775  11.727  1.00 20.21      D000 C  
ATOM   1495  C   GLU B 111       1.269  -5.298  13.127  1.00 17.29      D000 C  
ATOM   1496  O   GLU B 111       1.337  -4.042  13.348  1.00 15.61      D000 O  
ATOM   1497  CB  GLU B 111       2.023  -5.521  10.689  1.00 22.45      D000 C  
ATOM   1498  CG  GLU B 111       1.965  -6.310   9.386  1.00 29.51      D000 C  
ATOM   1499  CD  GLU B 111       2.080  -7.827   9.576  1.00 38.69      D000 C  
ATOM   1500  OE1 GLU B 111       2.936  -8.401  10.318  1.00 29.96      D000 O  
ATOM   1501  OE2 GLU B 111       1.225  -8.509   8.961  1.00 23.05      D000 O1-
ATOM   1502  H   GLU B 111      -0.070  -4.250  10.526  1.00 17.30           H  
ATOM   1503  HA  GLU B 111       0.576  -6.821  11.794  1.00 20.21           H  
ATOM   1504  HB3 GLU B 111       2.998  -5.642  11.162  1.00 22.45           H  
ATOM   1505  HB2 GLU B 111       2.147  -4.494  10.344  1.00 22.45           H  
ATOM   1506  HG3 GLU B 111       2.640  -5.913   8.628  1.00 29.51           H  
ATOM   1507  HG2 GLU B 111       0.936  -6.196   9.045  1.00 29.51           H  
ATOM   1508  N   PRO B 112       1.372  -6.197  14.117  1.00 19.48      D000 N  
ATOM   1509  CA  PRO B 112       1.609  -5.712  15.501  1.00 18.01      D000 C  
ATOM   1510  C   PRO B 112       2.992  -5.099  15.821  1.00 20.54      D000 C  
ATOM   1511  O   PRO B 112       3.067  -4.293  16.701  1.00 26.50      D000 O  
ATOM   1512  CB  PRO B 112       1.527  -7.000  16.347  1.00 22.32      D000 C  
ATOM   1513  CG  PRO B 112       0.542  -7.879  15.553  1.00 25.91      D000 C  
ATOM   1514  CD  PRO B 112       0.863  -7.575  14.118  1.00 25.50      D000 C  
ATOM   1515  HA  PRO B 112       0.705  -5.131  15.683  1.00 18.01           H  
ATOM   1516  HB3 PRO B 112       1.276  -6.780  17.385  1.00 22.32           H  
ATOM   1517  HB2 PRO B 112       2.409  -7.633  16.442  1.00 22.32           H  
ATOM   1518  HG3 PRO B 112      -0.491  -7.600  15.759  1.00 25.91           H  
ATOM   1519  HG2 PRO B 112       0.751  -8.932  15.738  1.00 25.91           H  
ATOM   1520  HD2 PRO B 112       1.592  -8.318  13.793  1.00 25.50           H  
ATOM   1521  HD3 PRO B 112      -0.086  -7.698  13.597  1.00 25.50           H  
ATOM   1522  N   LYS B 113       4.034  -5.451  15.079  1.00 21.40      D000 N  
ATOM   1523  CA  LYS B 113       5.428  -5.210  15.524  1.00 20.27      D000 C  
ATOM   1524  C   LYS B 113       5.803  -3.878  14.955  1.00 18.57      D000 C  
ATOM   1525  O   LYS B 113       6.367  -3.895  13.842  1.00 17.84      D000 O  
ATOM   1526  CB  LYS B 113       6.286  -6.399  15.028  1.00 24.98      D000 C  
ATOM   1527  CG  LYS B 113       5.984  -7.739  15.747  1.00 24.24      D000 C  
ATOM   1528  CD  LYS B 113       6.037  -7.721  17.262  1.00 33.75      D000 C  
ATOM   1529  CE  LYS B 113       5.552  -8.953  17.925  1.00 32.14      D000 C  
ATOM   1530  NZ  LYS B 113       5.871  -8.913  19.396  1.00 33.97      D000 N1+
ATOM   1531  H   LYS B 113       3.804  -5.920  14.214  1.00 21.40           H  
ATOM   1532  HA  LYS B 113       5.589  -5.117  16.598  1.00 20.27           H  
ATOM   1533  HB3 LYS B 113       7.322  -6.168  15.276  1.00 24.98           H  
ATOM   1534  HB2 LYS B 113       6.335  -6.463  13.941  1.00 24.98           H  
ATOM   1535  HG3 LYS B 113       6.660  -8.515  15.389  1.00 24.24           H  
ATOM   1536  HG2 LYS B 113       4.993  -8.026  15.394  1.00 24.24           H  
ATOM   1537  HD3 LYS B 113       5.514  -6.886  17.727  1.00 33.75           H  
ATOM   1538  HD2 LYS B 113       7.029  -7.486  17.648  1.00 33.75           H  
ATOM   1539  HE3 LYS B 113       5.906  -9.864  17.443  1.00 32.14           H  
ATOM   1540  HE2 LYS B 113       4.467  -8.969  17.831  1.00 32.14           H  
ATOM   1541  HZ1 LYS B 113       5.341  -9.544  19.980  1.00 33.97           H  
ATOM   1542  HZ2 LYS B 113       6.844  -9.182  19.384  1.00 33.97           H  
ATOM   1543  HZ3 LYS B 113       5.813  -7.988  19.797  1.00 33.97           H  
ATOM   1544  N   THR B 114       5.584  -2.713  15.605  1.00 18.00      D000 N  
ATOM   1545  CA  THR B 114       5.800  -1.383  15.051  1.00 16.44      D000 C  
ATOM   1546  C   THR B 114       7.287  -1.178  14.536  1.00 19.39      D000 C  
ATOM   1547  O   THR B 114       7.397  -0.400  13.576  1.00 19.53      D000 O  
ATOM   1548  CB  THR B 114       5.432  -0.214  16.026  1.00 20.94      D000 C  
ATOM   1549  CG2 THR B 114       4.067  -0.176  16.755  1.00 20.83      D000 C  
ATOM   1550  OG1 THR B 114       6.432  -0.041  17.091  1.00 18.46      D000 O  
ATOM   1551  H   THR B 114       5.000  -2.732  16.428  1.00 18.00           H  
ATOM   1552  HA  THR B 114       5.189  -1.241  14.160  1.00 16.44           H  
ATOM   1553  HB  THR B 114       5.524   0.668  15.392  1.00 20.94           H  
ATOM   1554 HG21 THR B 114       3.307  -0.202  15.974  1.00 20.83           H  
ATOM   1555 HG22 THR B 114       3.957  -1.083  17.350  1.00 20.83           H  
ATOM   1556 HG23 THR B 114       3.886   0.692  17.390  1.00 20.83           H  
ATOM   1557  HG1 THR B 114       7.153   0.547  16.852  1.00 18.46           H  
ATOM   1558  N   ASP B 115       8.322  -1.842  15.054  1.00 17.44      D000 N  
ATOM   1559  CA  ASP B 115       9.764  -1.682  14.759  1.00 21.91      D000 C  
ATOM   1560  C   ASP B 115      10.016  -2.072  13.319  1.00 21.09      D000 C  
ATOM   1561  O   ASP B 115      10.904  -1.490  12.637  1.00 22.00      D000 O  
ATOM   1562  CB  ASP B 115      10.614  -2.650  15.614  1.00 25.31      D000 C  
ATOM   1563  CG  ASP B 115      10.779  -2.293  17.149  1.00 37.84      D000 C  
ATOM   1564  OD1 ASP B 115      11.497  -3.044  17.842  1.00 35.07      D000 O  
ATOM   1565  OD2 ASP B 115      10.307  -1.252  17.635  1.00 48.08      D000 O1-
ATOM   1566  H   ASP B 115       8.161  -2.297  15.942  1.00 17.44           H  
ATOM   1567  HA  ASP B 115      10.080  -0.645  14.874  1.00 21.91           H  
ATOM   1568  HB3 ASP B 115      11.640  -2.652  15.247  1.00 25.31           H  
ATOM   1569  HB2 ASP B 115      10.136  -3.629  15.587  1.00 25.31           H  
ATOM   1570  N   GLN B 116       9.225  -3.086  12.814  1.00 15.08      D000 N  
ATOM   1571  CA  GLN B 116       9.186  -3.525  11.420  1.00 14.91      D000 C  
ATOM   1572  C   GLN B 116       8.475  -2.547  10.402  1.00 15.45      D000 C  
ATOM   1573  O   GLN B 116       8.592  -2.869   9.243  1.00 13.61      D000 O  
ATOM   1574  CB  GLN B 116       8.506  -4.932  11.363  1.00 19.23      D000 C  
ATOM   1575  CG  GLN B 116       9.231  -5.979  12.241  1.00 22.46      D000 C  
ATOM   1576  CD  GLN B 116       8.772  -7.361  11.905  1.00 32.49      D000 C  
ATOM   1577  NE2 GLN B 116       8.908  -8.267  12.912  1.00 39.08      D000 N  
ATOM   1578  OE1 GLN B 116       8.401  -7.632  10.757  1.00 33.37      D000 O  
ATOM   1579  H   GLN B 116       8.486  -3.507  13.358  1.00 15.08           H  
ATOM   1580  HA  GLN B 116      10.206  -3.638  11.052  1.00 14.91           H  
ATOM   1581  HB3 GLN B 116       8.432  -5.273  10.331  1.00 19.23           H  
ATOM   1582  HB2 GLN B 116       7.485  -4.995  11.738  1.00 19.23           H  
ATOM   1583  HG3 GLN B 116       9.111  -5.739  13.298  1.00 22.46           H  
ATOM   1584  HG2 GLN B 116      10.308  -5.965  12.071  1.00 22.46           H  
ATOM   1585 HE22 GLN B 116       8.642  -9.230  12.763  1.00 39.08           H  
ATOM   1586 HE21 GLN B 116       9.226  -8.094  13.854  1.00 39.08           H  
ATOM   1587  N   ASP B 117       7.874  -1.431  10.822  1.00 13.43      D000 N  
ATOM   1588  CA  ASP B 117       7.176  -0.540   9.899  1.00 16.40      D000 C  
ATOM   1589  C   ASP B 117       8.114  -0.027   8.774  1.00 14.96      D000 C  
ATOM   1590  O   ASP B 117       7.674  -0.096   7.615  1.00 13.82      D000 O  
ATOM   1591  CB  ASP B 117       6.382   0.715  10.543  1.00 14.79      D000 C  
ATOM   1592  CG  ASP B 117       5.204   0.430  11.427  1.00 17.56      D000 C  
ATOM   1593  OD1 ASP B 117       4.740   1.438  11.942  1.00 15.81      D000 O  
ATOM   1594  OD2 ASP B 117       4.840  -0.756  11.605  1.00 15.95      D000 O1-
ATOM   1595  H   ASP B 117       7.792  -1.093  11.770  1.00 13.43           H  
ATOM   1596  HA  ASP B 117       6.373  -1.106   9.426  1.00 16.40           H  
ATOM   1597  HB3 ASP B 117       5.970   1.360   9.767  1.00 14.79           H  
ATOM   1598  HB2 ASP B 117       7.040   1.309  11.177  1.00 14.79           H  
ATOM   1599  N   GLU B 118       9.391   0.234   9.098  1.00 14.70      D000 N  
ATOM   1600  CA  GLU B 118      10.386   0.731   8.150  1.00 16.26      D000 C  
ATOM   1601  C   GLU B 118      10.823  -0.414   7.170  1.00 16.01      D000 C  
ATOM   1602  O   GLU B 118      11.038  -0.143   5.984  1.00 14.94      D000 O  
ATOM   1603  CB  GLU B 118      11.573   1.332   8.962  1.00 24.44      D000 C  
ATOM   1604  CG  GLU B 118      11.053   2.501   9.938  1.00 30.96      D000 C  
ATOM   1605  CD  GLU B 118      12.119   3.427  10.521  1.00 37.52      D000 C  
ATOM   1606  OE1 GLU B 118      11.907   4.642  10.529  1.00 44.89      D000 O  
ATOM   1607  OE2 GLU B 118      13.103   2.815  11.036  1.00 25.87      D000 O1-
ATOM   1608  H   GLU B 118       9.677   0.212  10.067  1.00 14.70           H  
ATOM   1609  HA  GLU B 118       9.926   1.501   7.531  1.00 16.26           H  
ATOM   1610  HB3 GLU B 118      12.147   1.831   8.180  1.00 24.44           H  
ATOM   1611  HB2 GLU B 118      12.161   0.543   9.431  1.00 24.44           H  
ATOM   1612  HG3 GLU B 118      10.555   2.064  10.803  1.00 30.96           H  
ATOM   1613  HG2 GLU B 118      10.330   3.053   9.338  1.00 30.96           H  
ATOM   1614  N   GLU B 119      10.972  -1.674   7.742  1.00 13.70      D000 N  
ATOM   1615  CA  GLU B 119      11.296  -2.904   6.939  1.00 15.56      D000 C  
ATOM   1616  C   GLU B 119      10.089  -3.303   5.981  1.00 11.64      D000 C  
ATOM   1617  O   GLU B 119      10.307  -3.544   4.781  1.00 10.58      D000 O  
ATOM   1618  CB  GLU B 119      11.553  -4.081   7.946  1.00 18.50      D000 C  
ATOM   1619  CG  GLU B 119      12.630  -3.889   9.043  1.00 26.28      D000 C  
ATOM   1620  CD  GLU B 119      13.224  -5.102   9.745  1.00 34.25      D000 C  
ATOM   1621  OE1 GLU B 119      12.647  -6.248   9.688  1.00 35.05      D000 O  
ATOM   1622  OE2 GLU B 119      14.274  -4.876  10.384  1.00 38.72      D000 O1-
ATOM   1623  H   GLU B 119      10.688  -1.813   8.701  1.00 13.70           H  
ATOM   1624  HA  GLU B 119      12.252  -2.799   6.427  1.00 15.56           H  
ATOM   1625  HB3 GLU B 119      11.910  -4.860   7.274  1.00 18.50           H  
ATOM   1626  HB2 GLU B 119      10.590  -4.398   8.347  1.00 18.50           H  
ATOM   1627  HG3 GLU B 119      12.279  -3.162   9.776  1.00 26.28           H  
ATOM   1628  HG2 GLU B 119      13.509  -3.539   8.502  1.00 26.28           H  
ATOM   1629  N   HIS B 120       8.860  -3.336   6.467  1.00 12.17      D000 N  
ATOM   1630  CA  HIS B 120       7.579  -3.409   5.679  1.00 11.83      D000 C  
ATOM   1631  C   HIS B 120       7.582  -2.351   4.531  1.00  9.40      D000 C  
ATOM   1632  O   HIS B 120       7.367  -2.665   3.407  1.00  9.48      D000 O  
ATOM   1633  CB  HIS B 120       6.440  -3.287   6.631  1.00 10.87      D000 C  
ATOM   1634  CG  HIS B 120       6.226  -4.513   7.432  1.00 13.19      D000 C  
ATOM   1635  CD2 HIS B 120       5.907  -5.817   7.031  1.00 13.62      D000 C  
ATOM   1636  ND1 HIS B 120       5.987  -4.533   8.790  1.00 18.76      D000 N  
ATOM   1637  CE1 HIS B 120       5.733  -5.788   9.174  1.00 16.66      D000 C  
ATOM   1638  NE2 HIS B 120       5.773  -6.665   8.201  1.00 16.62      D000 N  
ATOM   1639  H   HIS B 120       8.715  -3.232   7.461  1.00 12.17           H  
ATOM   1640  HA  HIS B 120       7.549  -4.435   5.313  1.00 11.83           H  
ATOM   1641  HB3 HIS B 120       5.532  -3.027   6.087  1.00 10.87           H  
ATOM   1642  HB2 HIS B 120       6.652  -2.413   7.247  1.00 10.87           H  
ATOM   1643  HD2 HIS B 120       5.863  -6.183   6.016  1.00 13.62           H  
ATOM   1644  HD1 HIS B 120       5.961  -3.739   9.414  1.00 18.76           H  
ATOM   1645  HE1 HIS B 120       5.599  -5.976  10.229  1.00 16.66           H  
ATOM   1646  N   CYS B 121       8.012  -1.119   4.886  1.00  9.30      D000 N  
ATOM   1647  CA  CYS B 121       7.956   0.064   4.055  1.00  8.75      D000 C  
ATOM   1648  C   CYS B 121       8.882  -0.091   2.792  1.00 11.23      D000 C  
ATOM   1649  O   CYS B 121       8.502   0.070   1.676  1.00  8.59      D000 O  
ATOM   1650  CB  CYS B 121       8.152   1.406   4.796  1.00 14.08      D000 C  
ATOM   1651  SG  CYS B 121       7.810   2.785   3.685  1.00 16.10      D000 S  
ATOM   1652  H   CYS B 121       8.184  -1.021   5.877  1.00  9.30           H  
ATOM   1653  HA  CYS B 121       6.894   0.045   3.814  1.00  8.75           H  
ATOM   1654  HB3 CYS B 121       9.187   1.491   5.128  1.00 14.08           H  
ATOM   1655  HB2 CYS B 121       7.596   1.512   5.728  1.00 14.08           H  
ATOM   1656  HG  CYS B 121       7.527   3.626   4.684  1.00 16.10           H  
ATOM   1657  N   ARG B 122      10.102  -0.510   3.100  1.00  9.91      D000 N  
ATOM   1658  CA  ARG B 122      11.162  -0.850   2.188  1.00 13.00      D000 C  
ATOM   1659  C   ARG B 122      10.846  -2.097   1.363  1.00 12.03      D000 C  
ATOM   1660  O   ARG B 122      11.072  -1.992   0.175  1.00  9.56      D000 O  
ATOM   1661  CB  ARG B 122      12.475  -1.002   2.960  1.00 14.97      D000 C  
ATOM   1662  CG  ARG B 122      13.027   0.355   3.457  1.00 22.15      D000 C  
ATOM   1663  CD  ARG B 122      14.424   0.169   3.937  1.00 29.00      D000 C  
ATOM   1664  NE  ARG B 122      14.571  -0.701   5.081  1.00 31.99      D000 N  
ATOM   1665  CZ  ARG B 122      14.639  -0.533   6.399  1.00 37.96      D000 C  
ATOM   1666  NH1 ARG B 122      14.524   0.652   6.979  1.00 37.23      D000 N  
ATOM   1667  NH2 ARG B 122      14.903  -1.569   7.180  1.00 38.85      D000 N1+
ATOM   1668  H   ARG B 122      10.185  -0.767   4.073  1.00  9.91           H  
ATOM   1669  HA  ARG B 122      11.279  -0.029   1.481  1.00 13.00           H  
ATOM   1670  HB3 ARG B 122      13.161  -1.457   2.246  1.00 14.97           H  
ATOM   1671  HB2 ARG B 122      12.423  -1.747   3.754  1.00 14.97           H  
ATOM   1672  HG3 ARG B 122      12.308   0.886   4.081  1.00 22.15           H  
ATOM   1673  HG2 ARG B 122      13.160   1.020   2.603  1.00 22.15           H  
ATOM   1674  HD3 ARG B 122      15.032   1.014   4.262  1.00 29.00           H  
ATOM   1675  HD2 ARG B 122      14.983  -0.226   3.089  1.00 29.00           H  
ATOM   1676  HE  ARG B 122      14.751  -1.645   4.768  1.00 31.99           H  
ATOM   1677 HH12 ARG B 122      14.687   0.779   7.968  1.00 37.23           H  
ATOM   1678 HH11 ARG B 122      14.217   1.467   6.467  1.00 37.23           H  
ATOM   1679 HH22 ARG B 122      15.008  -2.496   6.793  1.00 38.85           H  
ATOM   1680 HH21 ARG B 122      15.088  -1.473   8.168  1.00 38.85           H  
ATOM   1681  N   LYS B 123      10.384  -3.193   1.905  1.00  9.79      D000 N  
ATOM   1682  CA  LYS B 123       9.972  -4.387   1.222  1.00 11.76      D000 C  
ATOM   1683  C   LYS B 123       8.939  -4.115   0.127  1.00 10.03      D000 C  
ATOM   1684  O   LYS B 123       9.150  -4.537  -1.008  1.00  9.08      D000 O  
ATOM   1685  CB  LYS B 123       9.453  -5.264   2.272  1.00 14.19      D000 C  
ATOM   1686  CG  LYS B 123       8.536  -6.390   1.721  1.00 18.33      D000 C  
ATOM   1687  CD  LYS B 123       9.211  -7.433   0.863  1.00 23.14      D000 C  
ATOM   1688  CE  LYS B 123      10.289  -8.317   1.607  1.00 32.30      D000 C  
ATOM   1689  NZ  LYS B 123      10.920  -9.191   0.637  1.00 21.12      D000 N1+
ATOM   1690  H   LYS B 123      10.096  -3.193   2.873  1.00  9.79           H  
ATOM   1691  HA  LYS B 123      10.916  -4.768   0.831  1.00 11.76           H  
ATOM   1692  HB3 LYS B 123       8.875  -4.661   2.972  1.00 14.19           H  
ATOM   1693  HB2 LYS B 123      10.293  -5.683   2.825  1.00 14.19           H  
ATOM   1694  HG3 LYS B 123       7.604  -6.093   1.240  1.00 18.33           H  
ATOM   1695  HG2 LYS B 123       8.123  -6.916   2.582  1.00 18.33           H  
ATOM   1696  HD3 LYS B 123       9.458  -7.081  -0.139  1.00 23.14           H  
ATOM   1697  HD2 LYS B 123       8.520  -8.240   0.618  1.00 23.14           H  
ATOM   1698  HE3 LYS B 123       9.893  -8.799   2.501  1.00 32.30           H  
ATOM   1699  HE2 LYS B 123      11.030  -7.632   2.018  1.00 32.30           H  
ATOM   1700  HZ1 LYS B 123      11.688  -9.697   1.054  1.00 21.12           H  
ATOM   1701  HZ2 LYS B 123      10.345  -9.913   0.226  1.00 21.12           H  
ATOM   1702  HZ3 LYS B 123      11.181  -8.546  -0.095  1.00 21.12           H  
ATOM   1703  N   VAL B 124       7.874  -3.330   0.483  1.00  7.59      D000 N  
ATOM   1704  CA  VAL B 124       6.942  -2.725  -0.432  1.00  8.72      D000 C  
ATOM   1705  C   VAL B 124       7.559  -1.889  -1.614  1.00  9.49      D000 C  
ATOM   1706  O   VAL B 124       7.227  -2.134  -2.765  1.00  8.53      D000 O  
ATOM   1707  CB  VAL B 124       5.845  -1.861   0.188  1.00  8.05      D000 C  
ATOM   1708  CG1 VAL B 124       4.812  -1.259  -0.764  1.00  8.66      D000 C  
ATOM   1709  CG2 VAL B 124       5.079  -2.704   1.279  1.00  9.05      D000 C  
ATOM   1710  H   VAL B 124       7.719  -3.075   1.448  1.00  7.59           H  
ATOM   1711  HA  VAL B 124       6.587  -3.609  -0.962  1.00  8.72           H  
ATOM   1712  HB  VAL B 124       6.298  -0.988   0.657  1.00  8.05           H  
ATOM   1713 HG11 VAL B 124       4.992  -1.094  -1.827  1.00  8.66           H  
ATOM   1714 HG12 VAL B 124       3.829  -1.719  -0.657  1.00  8.66           H  
ATOM   1715 HG13 VAL B 124       4.749  -0.235  -0.396  1.00  8.66           H  
ATOM   1716 HG21 VAL B 124       4.697  -2.075   2.083  1.00  9.05           H  
ATOM   1717 HG22 VAL B 124       4.272  -3.327   0.893  1.00  9.05           H  
ATOM   1718 HG23 VAL B 124       5.655  -3.498   1.753  1.00  9.05           H  
ATOM   1719  N   ASN B 125       8.335  -0.877  -1.189  1.00  9.23      D000 N  
ATOM   1720  CA  ASN B 125       8.927   0.062  -2.129  1.00 10.72      D000 C  
ATOM   1721  C   ASN B 125       9.940  -0.560  -3.151  1.00  8.85      D000 C  
ATOM   1722  O   ASN B 125      10.148   0.145  -4.139  1.00 12.34      D000 O  
ATOM   1723  CB  ASN B 125       9.627   1.272  -1.431  1.00  9.96      D000 C  
ATOM   1724  CG  ASN B 125       8.752   2.422  -1.073  1.00 11.44      D000 C  
ATOM   1725  ND2 ASN B 125       8.256   2.415   0.127  1.00  7.45      D000 N  
ATOM   1726  OD1 ASN B 125       8.631   3.397  -1.824  1.00 14.08      D000 O  
ATOM   1727  H   ASN B 125       8.600  -0.879  -0.215  1.00  9.23           H  
ATOM   1728  HA  ASN B 125       8.116   0.523  -2.693  1.00 10.72           H  
ATOM   1729  HB3 ASN B 125      10.373   1.626  -2.143  1.00  9.96           H  
ATOM   1730  HB2 ASN B 125      10.198   0.921  -0.571  1.00  9.96           H  
ATOM   1731 HD22 ASN B 125       7.807   3.239   0.501  1.00  7.45           H  
ATOM   1732 HD21 ASN B 125       8.355   1.760   0.889  1.00  7.45           H  
ATOM   1733  N   GLU B 126      10.552  -1.740  -2.816  1.00  8.44      D000 N  
ATOM   1734  CA  GLU B 126      11.318  -2.503  -3.792  1.00  8.40      D000 C  
ATOM   1735  C   GLU B 126      10.522  -2.836  -5.089  1.00 10.18      D000 C  
ATOM   1736  O   GLU B 126      11.016  -2.487  -6.152  1.00 11.29      D000 O  
ATOM   1737  CB  GLU B 126      11.818  -3.763  -3.010  1.00  9.58      D000 C  
ATOM   1738  CG  GLU B 126      12.514  -4.783  -3.834  1.00 16.15      D000 C  
ATOM   1739  CD  GLU B 126      13.386  -5.782  -3.126  1.00 23.38      D000 C  
ATOM   1740  OE1 GLU B 126      14.064  -6.553  -3.804  1.00 25.90      D000 O  
ATOM   1741  OE2 GLU B 126      13.418  -5.828  -1.890  1.00 27.68      D000 O1-
ATOM   1742  H   GLU B 126      10.542  -2.118  -1.879  1.00  8.44           H  
ATOM   1743  HA  GLU B 126      12.195  -1.902  -4.029  1.00  8.40           H  
ATOM   1744  HB3 GLU B 126      11.033  -4.349  -2.531  1.00  9.58           H  
ATOM   1745  HB2 GLU B 126      12.527  -3.592  -2.200  1.00  9.58           H  
ATOM   1746  HG3 GLU B 126      13.102  -4.305  -4.617  1.00 16.15           H  
ATOM   1747  HG2 GLU B 126      11.802  -5.365  -4.419  1.00 16.15           H  
ATOM   1748  N   TYR B 127       9.326  -3.340  -4.893  1.00  8.73      D000 N  
ATOM   1749  CA  TYR B 127       8.368  -3.576  -5.967  1.00 10.64      D000 C  
ATOM   1750  C   TYR B 127       7.753  -2.341  -6.607  1.00 13.64      D000 C  
ATOM   1751  O   TYR B 127       7.253  -2.437  -7.695  1.00 13.33      D000 O  
ATOM   1752  CB  TYR B 127       7.264  -4.453  -5.372  1.00 10.38      D000 C  
ATOM   1753  CG  TYR B 127       7.725  -5.822  -4.990  1.00 12.71      D000 C  
ATOM   1754  CD1 TYR B 127       8.210  -6.694  -5.942  1.00 15.75      D000 C  
ATOM   1755  CD2 TYR B 127       7.704  -6.251  -3.585  1.00 14.82      D000 C  
ATOM   1756  CE1 TYR B 127       8.853  -7.889  -5.569  1.00 17.53      D000 C  
ATOM   1757  CE2 TYR B 127       8.310  -7.465  -3.259  1.00 20.56      D000 C  
ATOM   1758  CZ  TYR B 127       8.994  -8.225  -4.192  1.00 24.34      D000 C  
ATOM   1759  OH  TYR B 127       9.703  -9.364  -3.902  1.00 27.53      D000 O  
ATOM   1760  H   TYR B 127       9.075  -3.855  -4.061  1.00  8.73           H  
ATOM   1761  HA  TYR B 127       9.001  -4.052  -6.716  1.00 10.64           H  
ATOM   1762  HB3 TYR B 127       6.385  -4.537  -6.011  1.00 10.38           H  
ATOM   1763  HB2 TYR B 127       6.911  -3.879  -4.515  1.00 10.38           H  
ATOM   1764  HD1 TYR B 127       8.046  -6.305  -6.936  1.00 15.75           H  
ATOM   1765  HD2 TYR B 127       7.196  -5.633  -2.860  1.00 14.82           H  
ATOM   1766  HE1 TYR B 127       9.309  -8.505  -6.330  1.00 17.53           H  
ATOM   1767  HE2 TYR B 127       8.336  -7.893  -2.268  1.00 20.56           H  
ATOM   1768  HH  TYR B 127       9.610 -10.042  -4.575  1.00 27.53           H  
ATOM   1769  N   LEU B 128       7.880  -1.150  -6.058  1.00 10.23      D000 N  
ATOM   1770  CA  LEU B 128       7.385   0.134  -6.561  1.00  9.24      D000 C  
ATOM   1771  C   LEU B 128       8.475   0.849  -7.394  1.00 12.69      D000 C  
ATOM   1772  O   LEU B 128       8.171   1.680  -8.248  1.00 13.19      D000 O  
ATOM   1773  CB  LEU B 128       6.882   1.106  -5.422  1.00  9.26      D000 C  
ATOM   1774  CG  LEU B 128       5.720   0.603  -4.587  1.00 11.09      D000 C  
ATOM   1775  CD1 LEU B 128       5.362   1.506  -3.446  1.00 14.49      D000 C  
ATOM   1776  CD2 LEU B 128       4.461   0.363  -5.491  1.00 14.96      D000 C  
ATOM   1777  H   LEU B 128       8.336  -1.138  -5.157  1.00 10.23           H  
ATOM   1778  HA  LEU B 128       6.568  -0.039  -7.261  1.00  9.24           H  
ATOM   1779  HB3 LEU B 128       6.602   2.057  -5.875  1.00  9.26           H  
ATOM   1780  HB2 LEU B 128       7.671   1.409  -4.733  1.00  9.26           H  
ATOM   1781  HG  LEU B 128       6.024  -0.339  -4.129  1.00 11.09           H  
ATOM   1782 HD11 LEU B 128       6.234   1.990  -3.006  1.00 14.49           H  
ATOM   1783 HD12 LEU B 128       4.712   2.327  -3.747  1.00 14.49           H  
ATOM   1784 HD13 LEU B 128       4.927   0.998  -2.585  1.00 14.49           H  
ATOM   1785 HD21 LEU B 128       4.434   1.134  -6.261  1.00 14.96           H  
ATOM   1786 HD22 LEU B 128       4.681  -0.627  -5.892  1.00 14.96           H  
ATOM   1787 HD23 LEU B 128       3.527   0.338  -4.929  1.00 14.96           H  
ATOM   1788  N   ASN B 129       9.752   0.577  -7.138  1.00 10.18      D000 N  
ATOM   1789  CA  ASN B 129      10.872   0.902  -7.960  1.00 12.07      D000 C  
ATOM   1790  C   ASN B 129      11.120  -0.185  -9.033  1.00 18.62      D000 C  
ATOM   1791  O   ASN B 129      10.548  -1.258  -8.829  1.00 15.54      D000 O  
ATOM   1792  CB  ASN B 129      12.097   1.024  -7.029  1.00 10.71      D000 C  
ATOM   1793  CG  ASN B 129      12.185   2.313  -6.165  1.00 14.18      D000 C  
ATOM   1794  ND2 ASN B 129      11.701   2.354  -4.953  1.00 10.41      D000 N  
ATOM   1795  OD1 ASN B 129      12.704   3.308  -6.630  1.00 14.86      D000 O  
ATOM   1796  H   ASN B 129       9.916  -0.208  -6.525  1.00 10.18           H  
ATOM   1797  HA  ASN B 129      10.566   1.818  -8.466  1.00 12.07           H  
ATOM   1798  HB3 ASN B 129      13.005   0.966  -7.629  1.00 10.71           H  
ATOM   1799  HB2 ASN B 129      12.271   0.135  -6.423  1.00 10.71           H  
ATOM   1800 HD22 ASN B 129      11.596   3.242  -4.484  1.00 10.41           H  
ATOM   1801 HD21 ASN B 129      11.120   1.575  -4.679  1.00 10.41           H  
ATOM   1802  N   ASN B 130      11.911   0.137 -10.074  1.00 13.63      D000 N  
ATOM   1803  CA  ASN B 130      12.484  -0.897 -10.986  1.00 18.98      D000 C  
ATOM   1804  C   ASN B 130      13.561  -1.685 -10.186  1.00 17.91      D000 C  
ATOM   1805  O   ASN B 130      14.362  -1.095  -9.489  1.00 17.49      D000 O  
ATOM   1806  CB  ASN B 130      13.161  -0.140 -12.179  1.00 18.02      D000 C  
ATOM   1807  CG  ASN B 130      12.241   0.202 -13.401  1.00 30.96      D000 C  
ATOM   1808  ND2 ASN B 130      12.083   1.503 -13.681  1.00 32.07      D000 N  
ATOM   1809  OD1 ASN B 130      11.903  -0.644 -14.211  1.00 34.23      D000 O  
ATOM   1810  H   ASN B 130      12.361   1.038 -10.151  1.00 13.63           H  
ATOM   1811  HA  ASN B 130      11.624  -1.362 -11.468  1.00 18.98           H  
ATOM   1812  HB3 ASN B 130      13.913  -0.766 -12.661  1.00 18.02           H  
ATOM   1813  HB2 ASN B 130      13.735   0.721 -11.836  1.00 18.02           H  
ATOM   1814 HD22 ASN B 130      11.583   1.749 -14.524  1.00 32.07           H  
ATOM   1815 HD21 ASN B 130      12.507   2.139 -13.021  1.00 32.07           H  
ATOM   1816  N   PRO B 131      13.402  -3.072 -10.223  1.00 15.33      D000 N  
ATOM   1817  CA  PRO B 131      13.963  -4.073  -9.231  1.00 16.44      D000 C  
ATOM   1818  C   PRO B 131      15.269  -3.713  -8.493  1.00 20.17      D000 C  
ATOM   1819  O   PRO B 131      16.387  -4.172  -8.923  1.00 20.62      D000 O  
ATOM   1820  CB  PRO B 131      14.092  -5.335 -10.120  1.00 18.69      D000 C  
ATOM   1821  CG  PRO B 131      12.970  -5.272 -11.091  1.00 19.61      D000 C  
ATOM   1822  CD  PRO B 131      12.700  -3.776 -11.298  1.00 18.12      D000 C  
ATOM   1823  HA  PRO B 131      13.083  -4.317  -8.636  1.00 16.44           H  
ATOM   1824  HB3 PRO B 131      14.114  -6.252  -9.530  1.00 18.69           H  
ATOM   1825  HB2 PRO B 131      14.956  -5.410 -10.780  1.00 18.69           H  
ATOM   1826  HG3 PRO B 131      12.081  -5.755 -10.686  1.00 19.61           H  
ATOM   1827  HG2 PRO B 131      13.165  -5.702 -12.074  1.00 19.61           H  
ATOM   1828  HD2 PRO B 131      13.096  -3.506 -12.277  1.00 18.12           H  
ATOM   1829  HD3 PRO B 131      11.620  -3.630 -11.331  1.00 18.12           H  
ATOM   1830  N   PRO B 132      15.185  -2.932  -7.392  1.00 24.56      D000 N  
ATOM   1831  CA  PRO B 132      16.409  -2.446  -6.702  1.00 26.91      D000 C  
ATOM   1832  C   PRO B 132      17.292  -3.531  -6.097  1.00 27.86      D000 C  
ATOM   1833  O   PRO B 132      18.507  -3.312  -6.024  1.00 28.62      D000 O  
ATOM   1834  CB  PRO B 132      15.952  -1.354  -5.759  1.00 24.45      D000 C  
ATOM   1835  CG  PRO B 132      14.470  -1.691  -5.474  1.00 24.09      D000 C  
ATOM   1836  CD  PRO B 132      13.958  -2.476  -6.679  1.00 22.11      D000 C  
ATOM   1837  HA  PRO B 132      17.063  -2.023  -7.465  1.00 26.91           H  
ATOM   1838  HB3 PRO B 132      16.050  -0.401  -6.278  1.00 24.45           H  
ATOM   1839  HB2 PRO B 132      16.513  -1.204  -4.837  1.00 24.45           H  
ATOM   1840  HG3 PRO B 132      13.882  -0.827  -5.164  1.00 24.09           H  
ATOM   1841  HG2 PRO B 132      14.490  -2.306  -4.575  1.00 24.09           H  
ATOM   1842  HD2 PRO B 132      13.409  -3.361  -6.357  1.00 22.11           H  
ATOM   1843  HD3 PRO B 132      13.350  -1.738  -7.203  1.00 22.11           H  
ATOM   1844  N   NMA B 132A     16.770  -4.736  -5.746  1.00  0.00           N  
ATOM   1845  CA  NMA B 132A     17.515  -5.776  -5.073  1.00  0.00           C  
ATOM   1846  H   NMA B 132A     15.791  -4.956  -5.863  1.00  0.00           H  
ATOM   1847 1HA  NMA B 132A     18.199  -5.437  -4.294  1.00  0.00           H  
ATOM   1848 2HA  NMA B 132A     16.855  -6.572  -4.730  1.00  0.00           H  
ATOM   1849 3HA  NMA B 132A     18.189  -6.174  -5.831  1.00  0.00           H  
TER    1850      NMA B 132A
ATOM   1851  N   GLY D   0      15.826   3.463 -12.734  1.00 27.36           N1+
ATOM   1852  CA  GLY D   0      15.624   2.714 -14.011  1.00 23.71           C  
ATOM   1853  C   GLY D   0      14.718   3.515 -15.028  1.00 26.31           C  
ATOM   1854  O   GLY D   0      14.516   4.677 -14.837  1.00 20.36           O  
ATOM   1855  H1  GLY D   0      14.986   3.485 -12.175  1.00 27.36           H  
ATOM   1856  H2  GLY D   0      16.563   3.176 -12.106  1.00 27.36           H  
ATOM   1857  H3  GLY D   0      16.188   4.395 -12.877  1.00 27.36           H  
ATOM   1858  HA3 GLY D   0      15.183   1.754 -13.741  1.00 23.71           H  
ATOM   1859  HA2 GLY D   0      16.637   2.488 -14.344  1.00 23.71           H  
ATOM   1860  N   PRO D   1      14.281   2.862 -16.070  1.00 21.71           N  
ATOM   1861  CA  PRO D   1      13.294   3.450 -17.004  1.00 21.10           C  
ATOM   1862  C   PRO D   1      11.846   3.638 -16.379  1.00 25.15           C  
ATOM   1863  O   PRO D   1      11.033   2.683 -16.460  1.00 21.46           O  
ATOM   1864  CB  PRO D   1      13.352   2.364 -18.126  1.00 20.91           C  
ATOM   1865  CG  PRO D   1      13.695   1.013 -17.567  1.00 23.42           C  
ATOM   1866  CD  PRO D   1      14.474   1.423 -16.308  1.00 24.71           C  
ATOM   1867  HA  PRO D   1      13.598   4.468 -17.249  1.00 21.10           H  
ATOM   1868  HB3 PRO D   1      13.965   2.745 -18.943  1.00 20.91           H  
ATOM   1869  HB2 PRO D   1      12.351   2.293 -18.550  1.00 20.91           H  
ATOM   1870  HG3 PRO D   1      14.378   0.434 -18.189  1.00 23.42           H  
ATOM   1871  HG2 PRO D   1      12.812   0.478 -17.219  1.00 23.42           H  
ATOM   1872  HD2 PRO D   1      13.987   0.849 -15.520  1.00 24.71           H  
ATOM   1873  HD3 PRO D   1      15.544   1.271 -16.449  1.00 24.71           H  
ATOM   1874  N   GLY D   2      11.586   4.800 -15.750  1.00 17.87           N  
ATOM   1875  CA  GLY D   2      10.246   5.318 -15.451  1.00 18.56           C  
ATOM   1876  C   GLY D   2       9.799   6.142 -16.657  1.00 15.91           C  
ATOM   1877  O   GLY D   2      10.540   6.196 -17.686  1.00 18.52           O  
ATOM   1878  H   GLY D   2      12.423   5.341 -15.586  1.00 17.87           H  
ATOM   1879  HA3 GLY D   2      10.354   6.050 -14.651  1.00 18.56           H  
ATOM   1880  HA2 GLY D   2       9.545   4.604 -15.018  1.00 18.56           H  
ATOM   1881  N   SER D   3       8.577   6.782 -16.558  1.00 14.08           N  
ATOM   1882  CA  SER D   3       7.818   7.349 -17.647  1.00 13.10           C  
ATOM   1883  C   SER D   3       7.046   8.639 -17.080  1.00 15.43           C  
ATOM   1884  O   SER D   3       6.498   9.317 -17.978  1.00 16.50           O  
ATOM   1885  CB  SER D   3       6.939   6.293 -18.333  1.00 13.56           C  
ATOM   1886  OG  SER D   3       7.763   5.586 -19.200  1.00 13.12           O  
ATOM   1887  H   SER D   3       8.044   6.739 -15.701  1.00 14.08           H  
ATOM   1888  HA  SER D   3       8.535   7.765 -18.355  1.00 13.10           H  
ATOM   1889  HB3 SER D   3       6.064   6.724 -18.819  1.00 13.56           H  
ATOM   1890  HB2 SER D   3       6.424   5.652 -17.617  1.00 13.56           H  
ATOM   1891  HG  SER D   3       8.244   4.997 -18.614  1.00 13.12           H  
ATOM   1892  N   MET D   4       7.250   9.007 -15.830  1.00 11.61           N  
ATOM   1893  CA  MET D   4       6.577  10.165 -15.152  1.00 12.15           C  
ATOM   1894  C   MET D   4       5.052  10.066 -15.319  1.00 20.71           C  
ATOM   1895  O   MET D   4       4.472  11.133 -15.559  1.00 16.87           O  
ATOM   1896  CB  MET D   4       7.120  11.604 -15.583  1.00 13.95           C  
ATOM   1897  CG  MET D   4       8.570  11.961 -15.377  1.00 13.07           C  
ATOM   1898  SD  MET D   4       8.877  13.694 -15.899  1.00 16.04           S  
ATOM   1899  CE  MET D   4       9.417  13.491 -17.613  1.00 11.66           C  
ATOM   1900  H   MET D   4       7.765   8.351 -15.259  1.00 11.61           H  
ATOM   1901  HA  MET D   4       6.712   9.990 -14.084  1.00 12.15           H  
ATOM   1902  HB3 MET D   4       6.559  12.448 -15.182  1.00 13.95           H  
ATOM   1903  HB2 MET D   4       6.940  11.587 -16.658  1.00 13.95           H  
ATOM   1904  HG3 MET D   4       9.289  11.288 -15.845  1.00 13.07           H  
ATOM   1905  HG2 MET D   4       8.704  11.938 -14.295  1.00 13.07           H  
ATOM   1906  HE1 MET D   4       8.578  13.049 -18.151  1.00 11.66           H  
ATOM   1907  HE2 MET D   4       9.620  14.487 -18.005  1.00 11.66           H  
ATOM   1908  HE3 MET D   4      10.315  12.881 -17.718  1.00 11.66           H  
ATOM   1909  N   THR D   5       4.469   8.868 -15.362  1.00 20.66           N  
ATOM   1910  CA  THR D   5       3.079   8.573 -15.565  1.00 22.48           C  
ATOM   1911  C   THR D   5       2.295   9.124 -14.382  1.00 25.15           C  
ATOM   1912  O   THR D   5       2.858   9.113 -13.264  1.00 23.60           O  
ATOM   1913  CB  THR D   5       2.708   7.053 -15.722  1.00 22.26           C  
ATOM   1914  CG2 THR D   5       1.362   6.769 -16.342  1.00 23.60           C  
ATOM   1915  OG1 THR D   5       3.663   6.458 -16.558  1.00 22.97           O  
ATOM   1916  H   THR D   5       5.076   8.063 -15.303  1.00 20.66           H  
ATOM   1917  HA  THR D   5       2.784   9.106 -16.469  1.00 22.48           H  
ATOM   1918  HB  THR D   5       2.791   6.576 -14.746  1.00 22.26           H  
ATOM   1919 HG21 THR D   5       0.489   7.203 -15.854  1.00 23.60           H  
ATOM   1920 HG22 THR D   5       1.300   7.015 -17.402  1.00 23.60           H  
ATOM   1921 HG23 THR D   5       1.171   5.700 -16.243  1.00 23.60           H  
ATOM   1922  HG1 THR D   5       4.506   6.628 -16.132  1.00 22.97           H  
ATOM   1923  N   THR D   6       1.133   9.683 -14.679  1.00 28.78           N  
ATOM   1924  CA  THR D   6       0.243  10.475 -13.787  1.00 27.67           C  
ATOM   1925  C   THR D   6      -0.917   9.531 -13.478  1.00 33.66           C  
ATOM   1926  O   THR D   6      -1.845   9.908 -12.737  1.00 37.95           O  
ATOM   1927  CB  THR D   6      -0.085  11.822 -14.394  1.00 32.02           C  
ATOM   1928  CG2 THR D   6       1.127  12.839 -14.473  1.00 39.68           C  
ATOM   1929  OG1 THR D   6      -0.629  11.816 -15.693  1.00 38.87           O  
ATOM   1930  H   THR D   6       0.863   9.754 -15.650  1.00 28.78           H  
ATOM   1931  HA  THR D   6       0.784  10.557 -12.845  1.00 27.67           H  
ATOM   1932  HXT THR D   6      -0.895   8.518 -13.881  1.00 33.66           H  
ATOM   1933  HB  THR D   6      -0.828  12.215 -13.701  1.00 32.02           H  
ATOM   1934 HG21 THR D   6       0.795  13.756 -14.959  1.00 39.68           H  
ATOM   1935 HG22 THR D   6       1.637  13.167 -13.567  1.00 39.68           H  
ATOM   1936 HG23 THR D   6       1.950  12.661 -15.164  1.00 39.68           H  
ATOM   1937  HG1 THR D   6      -1.540  11.520 -15.630  1.00 38.87           H  
TER    1938      THR D   6
HETATM 1939 CL   CL      1       3.864  27.828 -20.507  1.00  0.00          Cl1-
HETATM 1940  O   SPC     1       5.657 -18.288   6.182  1.00  0.00           O  
HETATM 1941  H1  SPC     1       4.909 -17.672   6.431  1.00  0.00           H  
HETATM 1942  H2  SPC     1       5.334 -19.234   6.217  1.00  0.00           H  
HETATM 1943 CL   CL      2      10.853  14.560   3.454  1.00  0.00          Cl1-
HETATM 1944  O   SPC     2      13.709  14.970  28.572  1.00  0.00           O  
HETATM 1945  H1  SPC     2      14.254  14.714  27.774  1.00  0.00           H  
HETATM 1946  H2  SPC     2      14.112  15.777  29.005  1.00  0.00           H  
HETATM 1947 CL   CL      3      10.376  -9.771 -15.694  1.00  0.00          Cl1-
HETATM 1948  O   SPC     3     -17.727 -20.969 -22.129  1.00  0.00           O  
HETATM 1949  H1  SPC     3     -18.592 -20.492 -22.285  1.00  0.00           H  
HETATM 1950  H2  SPC     3     -16.970 -20.319 -22.207  1.00  0.00           H  
HETATM 1951 NA   NA      4       0.820  23.003 -10.568  1.00  0.00          Na1+
HETATM 1952  O   SPC     4     -26.952  18.699   4.652  1.00  0.00           O  
HETATM 1953  H1  SPC     4     -27.012  18.332   3.723  1.00  0.00           H  
HETATM 1954  H2  SPC     4     -26.967  19.698   4.616  1.00  0.00           H  
HETATM 1955 NA   NA      5       3.225   5.517 -27.326  1.00  0.00          Na1+
HETATM 1956  O   SPC     5       1.119 -25.568  -8.958  1.00  0.00           O  
HETATM 1957  H1  SPC     5       1.349 -25.612  -7.985  1.00  0.00           H  
HETATM 1958  H2  SPC     5       1.959 -25.605  -9.500  1.00  0.00           H  
HETATM 1959 NA   NA      6       7.886  28.178 -15.309  1.00  0.00          Na1+
HETATM 1960  O   SPC     6     -32.479  -8.360  10.269  1.00  0.00           O  
HETATM 1961  H1  SPC     6     -32.594  -9.221   9.774  1.00  0.00           H  
HETATM 1962  H2  SPC     6     -31.589  -7.962  10.045  1.00  0.00           H  
HETATM 1963 NA   NA      7      35.977  23.149 -12.220  1.00  0.00          Na1+
HETATM 1964  O   SPC     7     -43.317 -32.383  18.552  1.00  0.00           O  
HETATM 1965  H1  SPC     7     -43.276 -31.413  18.310  1.00  0.00           H  
HETATM 1966  H2  SPC     7     -43.407 -32.931  17.720  1.00  0.00           H  
HETATM 1967 NA   NA      8     -23.511  -2.211  -8.632  1.00  0.00          Na1+
HETATM 1968  O   SPC     8     -40.074   4.791  14.557  1.00  0.00           O  
HETATM 1969  H1  SPC     8     -39.680   4.499  15.429  1.00  0.00           H  
HETATM 1970  H2  SPC     8     -40.112   5.790  14.526  1.00  0.00           H  
HETATM 1971 NA   NA      9       7.785   2.063  23.378  1.00  0.00          Na1+
HETATM 1972  O   SPC     9      37.973  34.705 -22.511  1.00  0.00           O  
HETATM 1973  H1  SPC     9      37.550  34.040 -21.896  1.00  0.00           H  
HETATM 1974  H2  SPC     9      38.813  35.056 -22.096  1.00  0.00           H  
HETATM 1975 NA   NA     10      25.432  19.008  -1.890  1.00  0.00          Na1+
HETATM 1976  O   SPC    10     -11.542  -2.075  -6.783  1.00  0.00           O  
HETATM 1977  H1  SPC    10     -11.389  -1.372  -7.477  1.00  0.00           H  
HETATM 1978  H2  SPC    10     -10.819  -2.764  -6.841  1.00  0.00           H  
HETATM 1979 NA   NA     11     -26.910 -13.727  15.433  1.00  0.00          Na1+
HETATM 1980  O   SPC    11      16.963  20.028 -18.044  1.00  0.00           O  
HETATM 1981  H1  SPC    11      17.614  20.781 -18.130  1.00  0.00           H  
HETATM 1982  H2  SPC    11      17.340  19.210 -18.479  1.00  0.00           H  
HETATM 1983 NA   NA     12      31.632  27.152 -21.750  1.00  0.00          Na1+
HETATM 1984  O   SPC    12      -5.600  -4.487  25.426  1.00  0.00           O  
HETATM 1985  H1  SPC    12      -6.385  -4.480  24.807  1.00  0.00           H  
HETATM 1986  H2  SPC    12      -4.815  -4.061  24.976  1.00  0.00           H  
HETATM 1987 NA   NA     13      14.452  21.457   9.352  1.00  0.00          Na1+
HETATM 1988  O   SPC    13     -13.793 -13.380  15.316  1.00  0.00           O  
HETATM 1989  H1  SPC    13     -12.974 -13.683  15.803  1.00  0.00           H  
HETATM 1990  H2  SPC    13     -14.254 -14.170  14.913  1.00  0.00           H  
HETATM 1991 NA   NA     14     -10.200  -5.690  -8.933  1.00  0.00          Na1+
HETATM 1992  O   SPC    14     -14.029 -23.378  -9.553  1.00  0.00           O  
HETATM 1993  H1  SPC    14     -13.850 -23.987  -8.780  1.00  0.00           H  
HETATM 1994  H2  SPC    14     -14.936 -23.573  -9.928  1.00  0.00           H  
HETATM 1995 NA   NA     15     -13.616   4.330 -21.786  1.00  0.00          Na1+
HETATM 1996  O   SPC    15       2.247 -18.371  10.551  1.00  0.00           O  
HETATM 1997  H1  SPC    15       1.984 -18.042   9.644  1.00  0.00           H  
HETATM 1998  H2  SPC    15       3.237 -18.504  10.584  1.00  0.00           H  
HETATM 1999 NA   NA     16      -2.610 -16.151   1.703  1.00  0.00          Na1+
HETATM 2000  O   SPC    16      -6.113   4.383 -21.250  1.00  0.00           O  
HETATM 2001  H1  SPC    16      -6.811   4.829 -20.689  1.00  0.00           H  
HETATM 2002  H2  SPC    16      -5.972   3.448 -20.926  1.00  0.00           H  
HETATM 2003 NA   NA     17     -24.327 -26.417  -1.696  1.00  0.00          Na1+
HETATM 2004  O   SPC    17     -36.808 -22.238  21.076  1.00  0.00           O  
HETATM 2005  H1  SPC    17     -36.821 -22.972  20.397  1.00  0.00           H  
HETATM 2006  H2  SPC    17     -37.537 -22.390  21.744  1.00  0.00           H  
HETATM 2007 NA   NA     18     -43.519 -28.409  19.398  1.00  0.00          Na1+
HETATM 2008  O   SPC    18       1.739 -20.203 -15.392  1.00  0.00           O  
HETATM 2009  H1  SPC    18       1.649 -19.705 -16.255  1.00  0.00           H  
HETATM 2010  H2  SPC    18       1.834 -21.180 -15.580  1.00  0.00           H  
HETATM 2011 NA   NA     19      -2.719  19.201 -30.060  1.00  0.00          Na1+
HETATM 2012  O   SPC    19      -4.443 -15.352  27.811  1.00  0.00           O  
HETATM 2013  H1  SPC    19      -4.055 -15.714  26.964  1.00  0.00           H  
HETATM 2014  H2  SPC    19      -3.915 -14.555  28.105  1.00  0.00           H  
HETATM 2015 CL   CL     20     -29.110 -22.601   3.172  1.00  0.00          Cl1-
HETATM 2016  O   SPC    20     -47.079 -34.054  21.427  1.00  0.00           O  
HETATM 2017  H1  SPC    20     -46.488 -33.911  20.634  1.00  0.00           H  
HETATM 2018  H2  SPC    20     -46.639 -33.678  22.243  1.00  0.00           H  
HETATM 2019 CL   CL     21      -2.557   4.368  16.940  1.00  0.00          Cl1-
HETATM 2020  O   SPC    21     -20.296  -0.945  21.061  1.00  0.00           O  
HETATM 2021  H1  SPC    21     -21.089  -1.554  21.036  1.00  0.00           H  
HETATM 2022  H2  SPC    21     -20.338  -0.310  20.290  1.00  0.00           H  
HETATM 2023 CL   CL     22      22.023  17.799   2.543  1.00  0.00          Cl1-
HETATM 2024  O   SPC    22      30.275  16.750   0.920  1.00  0.00           O  
HETATM 2025  H1  SPC    22      29.741  17.480   1.345  1.00  0.00           H  
HETATM 2026  H2  SPC    22      31.224  17.047   0.816  1.00  0.00           H  
HETATM 2027 CL   CL     23      39.547  27.106 -13.808  1.00  0.00          Cl1-
HETATM 2028  O   SPC    23     -31.066  -7.940   2.794  1.00  0.00           O  
HETATM 2029  H1  SPC    23     -31.739  -8.070   2.066  1.00  0.00           H  
HETATM 2030  H2  SPC    23     -30.777  -6.982   2.813  1.00  0.00           H  
HETATM 2031 CL   CL     24      -5.152 -17.241   1.506  1.00  0.00          Cl1-
HETATM 2032  O   SPC    24       7.453  16.593   4.979  1.00  0.00           O  
HETATM 2033  H1  SPC    24       6.779  16.667   5.714  1.00  0.00           H  
HETATM 2034  H2  SPC    24       8.200  15.995   5.270  1.00  0.00           H  
HETATM 2035 CL   CL     25     -24.125  -2.865  -0.575  1.00  0.00          Cl1-
HETATM 2036  O   SPC    25      32.797 -14.925  -5.128  1.00  0.00           O  
HETATM 2037  H1  SPC    25      33.562 -15.227  -5.698  1.00  0.00           H  
HETATM 2038  H2  SPC    25      32.964 -13.991  -4.814  1.00  0.00           H  
HETATM 2039 CL   CL     26      11.640  11.269  -9.490  1.00  0.00          Cl1-
HETATM 2040  O   SPC    26     -13.926  -8.383  11.575  1.00  0.00           O  
HETATM 2041  H1  SPC    26     -13.875  -8.864  10.700  1.00  0.00           H  
HETATM 2042  H2  SPC    26     -14.553  -7.608  11.493  1.00  0.00           H  
HETATM 2043 CL   CL     27      -1.100 -26.116 -12.696  1.00  0.00          Cl1-
HETATM 2044  O   SPC    27     -14.500  -9.320 -25.815  1.00  0.00           O  
HETATM 2045  H1  SPC    27     -14.988  -8.447 -25.798  1.00  0.00           H  
HETATM 2046  H2  SPC    27     -15.160 -10.070 -25.859  1.00  0.00           H  
HETATM 2047 CL   CL     28       5.771  -5.977  21.285  1.00  0.00          Cl1-
HETATM 2048  O   SPC    28      32.598  27.740 -18.168  1.00  0.00           O  
HETATM 2049  H1  SPC    28      33.114  28.076 -18.956  1.00  0.00           H  
HETATM 2050  H2  SPC    28      31.663  28.095 -18.206  1.00  0.00           H  
HETATM 2051 CL   CL     29       5.351 -12.081  20.717  1.00  0.00          Cl1-
HETATM 2052  O   SPC    29     -14.713  -9.131  -4.185  1.00  0.00           O  
HETATM 2053  H1  SPC    29     -15.222  -9.702  -3.540  1.00  0.00           H  
HETATM 2054  H2  SPC    29     -15.353  -8.566  -4.706  1.00  0.00           H  
HETATM 2055 CL   CL     30      51.941  37.584 -14.223  1.00  0.00          Cl1-
HETATM 2056  O   SPC    30      17.419  32.688  -7.780  1.00  0.00           O  
HETATM 2057  H1  SPC    30      16.473  32.951  -7.590  1.00  0.00           H  
HETATM 2058  H2  SPC    30      17.750  32.087  -7.053  1.00  0.00           H  
HETATM 2059 CL   CL     31      -9.528 -17.689   9.258  1.00  0.00          Cl1-
HETATM 2060  O   SPC    31      23.338  33.292 -23.568  1.00  0.00           O  
HETATM 2061  H1  SPC    31      22.989  34.194 -23.823  1.00  0.00           H  
HETATM 2062  H2  SPC    31      23.101  32.630 -24.279  1.00  0.00           H  
HETATM 2063 CL   CL     32     -19.737 -15.683  16.635  1.00  0.00          Cl1-
HETATM 2064  O   SPC    32      20.780 -14.347 -18.129  1.00  0.00           O  
HETATM 2065  H1  SPC    32      21.058 -13.899 -18.979  1.00  0.00           H  
HETATM 2066  H2  SPC    32      21.434 -15.068 -17.902  1.00  0.00           H  
HETATM 2067 CL   CL     33      32.934  22.609 -11.870  1.00  0.00          Cl1-
HETATM 2068  O   SPC    33      29.492  -2.629  -9.439  1.00  0.00           O  
HETATM 2069  H1  SPC    33      28.869  -1.979  -9.875  1.00  0.00           H  
HETATM 2070  H2  SPC    33      30.424  -2.465  -9.762  1.00  0.00           H  
HETATM 2071 CL   CL     34      19.956  17.560 -13.407  1.00  0.00          Cl1-
HETATM 2072  O   SPC    34       4.318 -19.394  18.390  1.00  0.00           O  
HETATM 2073  H1  SPC    34       5.139 -19.863  18.716  1.00  0.00           H  
HETATM 2074  H2  SPC    34       4.438 -19.142  17.430  1.00  0.00           H  
HETATM 2075 CL   CL     35       1.830  20.667  -8.198  1.00  0.00          Cl1-
HETATM 2076  O   SPC    35      25.794  -3.395  -1.369  1.00  0.00           O  
HETATM 2077  H1  SPC    35      25.126  -3.447  -0.627  1.00  0.00           H  
HETATM 2078  H2  SPC    35      26.704  -3.610  -1.014  1.00  0.00           H  
HETATM 2079  O   SPC    36      -9.653  14.181  -4.864  1.00  0.00           O  
HETATM 2080  H1  SPC    36      -9.664  13.801  -3.940  1.00  0.00           H  
HETATM 2081  H2  SPC    36     -10.007  13.503  -5.508  1.00  0.00           H  
HETATM 2082  O   SPC    37     -13.011   2.122  17.821  1.00  0.00           O  
HETATM 2083  H1  SPC    37     -13.698   2.572  17.251  1.00  0.00           H  
HETATM 2084  H2  SPC    37     -12.248   2.748  17.981  1.00  0.00           H  
HETATM 2085  O   SPC    38      33.157  -2.984  -1.470  1.00  0.00           O  
HETATM 2086  H1  SPC    38      33.924  -2.344  -1.430  1.00  0.00           H  
HETATM 2087  H2  SPC    38      33.310  -3.729  -0.821  1.00  0.00           H  
HETATM 2088  O   SPC    39      -0.615  22.824  13.890  1.00  0.00           O  
HETATM 2089  H1  SPC    39      -0.224  21.907  13.963  1.00  0.00           H  
HETATM 2090  H2  SPC    39      -0.032  23.474  14.377  1.00  0.00           H  
HETATM 2091  O   SPC    40      -5.158  -8.962 -20.301  1.00  0.00           O  
HETATM 2092  H1  SPC    40      -4.590  -9.767 -20.130  1.00  0.00           H  
HETATM 2093  H2  SPC    40      -5.586  -8.669 -19.446  1.00  0.00           H  
HETATM 2094  O   SPC    41      17.348 -15.090   9.592  1.00  0.00           O  
HETATM 2095  H1  SPC    41      16.798 -14.256   9.543  1.00  0.00           H  
HETATM 2096  H2  SPC    41      17.070 -15.716   8.863  1.00  0.00           H  
HETATM 2097  O   SPC    42       4.186  19.624  11.847  1.00  0.00           O  
HETATM 2098  H1  SPC    42       5.142  19.919  11.844  1.00  0.00           H  
HETATM 2099  H2  SPC    42       4.137  18.657  12.097  1.00  0.00           H  
HETATM 2100  O   SPC    43      37.214  37.363 -22.057  1.00  0.00           O  
HETATM 2101  H1  SPC    43      37.281  36.452 -21.651  1.00  0.00           H  
HETATM 2102  H2  SPC    43      37.322  37.295 -23.048  1.00  0.00           H  
HETATM 2103  O   SPC    44      22.160  -7.071  10.521  1.00  0.00           O  
HETATM 2104  H1  SPC    44      21.681  -7.117   9.644  1.00  0.00           H  
HETATM 2105  H2  SPC    44      23.105  -6.782  10.370  1.00  0.00           H  
HETATM 2106  O   SPC    45      20.674  -5.014  -6.785  1.00  0.00           O  
HETATM 2107  H1  SPC    45      19.978  -4.431  -6.367  1.00  0.00           H  
HETATM 2108  H2  SPC    45      20.310  -5.417  -7.625  1.00  0.00           H  
HETATM 2109  O   SPC    46     -27.999   2.750  -2.334  1.00  0.00           O  
HETATM 2110  H1  SPC    46     -27.694   3.382  -1.621  1.00  0.00           H  
HETATM 2111  H2  SPC    46     -28.252   3.267  -3.152  1.00  0.00           H  
HETATM 2112  O   SPC    47      16.790  23.879 -26.243  1.00  0.00           O  
HETATM 2113  H1  SPC    47      16.273  24.273 -25.483  1.00  0.00           H  
HETATM 2114  H2  SPC    47      17.766  24.043 -26.103  1.00  0.00           H  
HETATM 2115  O   SPC    48     -55.882 -43.927  15.913  1.00  0.00           O  
HETATM 2116  H1  SPC    48     -55.183 -44.604  16.143  1.00  0.00           H  
HETATM 2117  H2  SPC    48     -55.575 -43.020  16.203  1.00  0.00           H  
HETATM 2118  O   SPC    49       5.403   9.530  17.362  1.00  0.00           O  
HETATM 2119  H1  SPC    49       4.884  10.091  16.717  1.00  0.00           H  
HETATM 2120  H2  SPC    49       4.769   9.028  17.952  1.00  0.00           H  
HETATM 2121  O   SPC    50      21.526  10.774 -12.405  1.00  0.00           O  
HETATM 2122  H1  SPC    50      22.272  11.238 -12.883  1.00  0.00           H  
HETATM 2123  H2  SPC    50      21.339   9.898 -12.851  1.00  0.00           H  
HETATM 2124  O   SPC    51     -31.464 -15.765  -6.389  1.00  0.00           O  
HETATM 2125  H1  SPC    51     -32.125 -15.606  -7.122  1.00  0.00           H  
HETATM 2126  H2  SPC    51     -31.844 -16.417  -5.733  1.00  0.00           H  
HETATM 2127  O   SPC    52     -33.807 -29.375  -9.710  1.00  0.00           O  
HETATM 2128  H1  SPC    52     -33.790 -29.319  -8.712  1.00  0.00           H  
HETATM 2129  H2  SPC    52     -34.405 -30.125  -9.992  1.00  0.00           H  
HETATM 2130  O   SPC    53     -25.444 -10.206  -9.009  1.00  0.00           O  
HETATM 2131  H1  SPC    53     -25.869 -11.072  -8.746  1.00  0.00           H  
HETATM 2132  H2  SPC    53     -24.999 -10.309  -9.898  1.00  0.00           H  
HETATM 2133  O   SPC    54       7.097 -22.985 -12.738  1.00  0.00           O  
HETATM 2134  H1  SPC    54       6.710 -22.098 -12.486  1.00  0.00           H  
HETATM 2135  H2  SPC    54       7.125 -23.065 -13.735  1.00  0.00           H  
HETATM 2136  O   SPC    55     -44.887 -37.536  10.681  1.00  0.00           O  
HETATM 2137  H1  SPC    55     -45.593 -38.242  10.746  1.00  0.00           H  
HETATM 2138  H2  SPC    55     -45.280 -36.708  10.280  1.00  0.00           H  
HETATM 2139  O   SPC    56      21.782  -0.282   6.979  1.00  0.00           O  
HETATM 2140  H1  SPC    56      20.968   0.004   7.484  1.00  0.00           H  
HETATM 2141  H2  SPC    56      21.746   0.090   6.051  1.00  0.00           H  
HETATM 2142  O   SPC    57     -24.432 -11.214  12.208  1.00  0.00           O  
HETATM 2143  H1  SPC    57     -25.161 -11.174  11.525  1.00  0.00           H  
HETATM 2144  H2  SPC    57     -24.755 -11.717  13.010  1.00  0.00           H  
HETATM 2145  O   SPC    58      -3.410  13.378   8.620  1.00  0.00           O  
HETATM 2146  H1  SPC    58      -3.492  14.370   8.519  1.00  0.00           H  
HETATM 2147  H2  SPC    58      -3.720  13.110   9.532  1.00  0.00           H  
HETATM 2148  O   SPC    59      -0.007 -13.134  15.192  1.00  0.00           O  
HETATM 2149  H1  SPC    59       0.702 -13.409  15.841  1.00  0.00           H  
HETATM 2150  H2  SPC    59      -0.392 -12.254  15.471  1.00  0.00           H  
HETATM 2151  O   SPC    60      -5.818  14.671  18.040  1.00  0.00           O  
HETATM 2152  H1  SPC    60      -5.456  15.525  18.416  1.00  0.00           H  
HETATM 2153  H2  SPC    60      -5.074  14.149  17.623  1.00  0.00           H  
HETATM 2154  O   SPC    61     -36.469 -27.567  19.040  1.00  0.00           O  
HETATM 2155  H1  SPC    61     -35.730 -27.569  19.713  1.00  0.00           H  
HETATM 2156  H2  SPC    61     -36.186 -27.045  18.235  1.00  0.00           H  
HETATM 2157  O   SPC    62      28.965  31.821  10.257  1.00  0.00           O  
HETATM 2158  H1  SPC    62      29.320  32.595  10.781  1.00  0.00           H  
HETATM 2159  H2  SPC    62      27.973  31.910  10.161  1.00  0.00           H  
HETATM 2160  O   SPC    63     -18.636 -31.756  -6.183  1.00  0.00           O  
HETATM 2161  H1  SPC    63     -18.758 -30.815  -6.500  1.00  0.00           H  
HETATM 2162  H2  SPC    63     -17.765 -31.834  -5.698  1.00  0.00           H  
HETATM 2163  O   SPC    64      -7.441  -2.260 -21.113  1.00  0.00           O  
HETATM 2164  H1  SPC    64      -6.638  -2.188 -20.521  1.00  0.00           H  
HETATM 2165  H2  SPC    64      -7.867  -3.156 -20.989  1.00  0.00           H  
HETATM 2166  O   SPC    65       4.269 -14.664 -11.930  1.00  0.00           O  
HETATM 2167  H1  SPC    65       3.684 -15.455 -11.751  1.00  0.00           H  
HETATM 2168  H2  SPC    65       3.711 -13.905 -12.264  1.00  0.00           H  
HETATM 2169  O   SPC    66       1.189 -26.182  -3.389  1.00  0.00           O  
HETATM 2170  H1  SPC    66       1.487 -26.506  -4.287  1.00  0.00           H  
HETATM 2171  H2  SPC    66       0.247 -26.473  -3.226  1.00  0.00           H  
HETATM 2172  O   SPC    67      22.398 -14.044  -4.210  1.00  0.00           O  
HETATM 2173  H1  SPC    67      23.304 -13.688  -3.984  1.00  0.00           H  
HETATM 2174  H2  SPC    67      21.792 -13.940  -3.422  1.00  0.00           H  
HETATM 2175  O   SPC    68       9.364 -21.356  24.658  1.00  0.00           O  
HETATM 2176  H1  SPC    68       9.802 -22.030  24.064  1.00  0.00           H  
HETATM 2177  H2  SPC    68       8.664 -21.806  25.213  1.00  0.00           H  
HETATM 2178  O   SPC    69       0.330  -4.335  20.796  1.00  0.00           O  
HETATM 2179  H1  SPC    69      -0.586  -4.733  20.832  1.00  0.00           H  
HETATM 2180  H2  SPC    69       0.372  -3.660  20.059  1.00  0.00           H  
HETATM 2181  O   SPC    70      25.484  31.381  15.426  1.00  0.00           O  
HETATM 2182  H1  SPC    70      26.278  31.410  16.033  1.00  0.00           H  
HETATM 2183  H2  SPC    70      25.414  30.474  15.011  1.00  0.00           H  
HETATM 2184  O   SPC    71      -8.028  16.069   1.052  1.00  0.00           O  
HETATM 2185  H1  SPC    71      -8.267  15.276   1.611  1.00  0.00           H  
HETATM 2186  H2  SPC    71      -7.973  16.882   1.632  1.00  0.00           H  
HETATM 2187  O   SPC    72      -7.847   9.358  17.541  1.00  0.00           O  
HETATM 2188  H1  SPC    72      -7.353   9.086  18.366  1.00  0.00           H  
HETATM 2189  H2  SPC    72      -7.219   9.364  16.763  1.00  0.00           H  
HETATM 2190  O   SPC    73      21.014   1.409 -11.987  1.00  0.00           O  
HETATM 2191  H1  SPC    73      21.490   0.727 -12.542  1.00  0.00           H  
HETATM 2192  H2  SPC    73      21.656   1.819 -11.340  1.00  0.00           H  
HETATM 2193  O   SPC    74     -42.095 -10.485  17.412  1.00  0.00           O  
HETATM 2194  H1  SPC    74     -41.924 -11.394  17.032  1.00  0.00           H  
HETATM 2195  H2  SPC    74     -42.033  -9.803  16.684  1.00  0.00           H  
HETATM 2196  O   SPC    75      14.461  12.875  -4.081  1.00  0.00           O  
HETATM 2197  H1  SPC    75      14.089  13.136  -4.972  1.00  0.00           H  
HETATM 2198  H2  SPC    75      14.143  11.957  -3.843  1.00  0.00           H  
HETATM 2199  O   SPC    76     -16.501 -10.878 -17.704  1.00  0.00           O  
HETATM 2200  H1  SPC    76     -15.732 -10.336 -17.366  1.00  0.00           H  
HETATM 2201  H2  SPC    76     -17.108 -10.295 -18.244  1.00  0.00           H  
HETATM 2202  O   SPC    77     -24.212   4.418  19.787  1.00  0.00           O  
HETATM 2203  H1  SPC    77     -24.942   4.473  20.468  1.00  0.00           H  
HETATM 2204  H2  SPC    77     -23.407   3.987  20.195  1.00  0.00           H  
HETATM 2205  O   SPC    78     -11.049 -18.394  -4.826  1.00  0.00           O  
HETATM 2206  H1  SPC    78     -11.187 -18.401  -5.816  1.00  0.00           H  
HETATM 2207  H2  SPC    78     -11.296 -19.287  -4.448  1.00  0.00           H  
HETATM 2208  O   SPC    79      -4.148 -24.925  -1.280  1.00  0.00           O  
HETATM 2209  H1  SPC    79      -3.442 -25.633  -1.250  1.00  0.00           H  
HETATM 2210  H2  SPC    79      -4.935 -25.216  -0.737  1.00  0.00           H  
HETATM 2211  O   SPC    80     -26.427 -11.364  -2.910  1.00  0.00           O  
HETATM 2212  H1  SPC    80     -27.111 -10.711  -3.233  1.00  0.00           H  
HETATM 2213  H2  SPC    80     -26.624 -11.612  -1.961  1.00  0.00           H  
HETATM 2214  O   SPC    81       7.870  -9.285   4.518  1.00  0.00           O  
HETATM 2215  H1  SPC    81       8.071  -8.769   5.351  1.00  0.00           H  
HETATM 2216  H2  SPC    81       6.880  -9.393   4.424  1.00  0.00           H  
HETATM 2217  O   SPC    82      49.601  41.608 -21.221  1.00  0.00           O  
HETATM 2218  H1  SPC    82      50.004  41.661 -22.135  1.00  0.00           H  
HETATM 2219  H2  SPC    82      48.764  41.062 -21.257  1.00  0.00           H  
HETATM 2220  O   SPC    83     -13.213 -19.689 -12.005  1.00  0.00           O  
HETATM 2221  H1  SPC    83     -12.920 -20.128 -12.854  1.00  0.00           H  
HETATM 2222  H2  SPC    83     -14.072 -20.098 -11.696  1.00  0.00           H  
HETATM 2223  O   SPC    84      -3.229  19.885   2.553  1.00  0.00           O  
HETATM 2224  H1  SPC    84      -4.044  20.426   2.345  1.00  0.00           H  
HETATM 2225  H2  SPC    84      -3.223  19.653   3.526  1.00  0.00           H  
HETATM 2226  O   SPC    85     -32.902 -13.871  13.391  1.00  0.00           O  
HETATM 2227  H1  SPC    85     -32.746 -14.065  14.359  1.00  0.00           H  
HETATM 2228  H2  SPC    85     -33.876 -13.963  13.184  1.00  0.00           H  
HETATM 2229  O   SPC    86       1.548 -26.302  14.211  1.00  0.00           O  
HETATM 2230  H1  SPC    86       1.725 -25.531  14.822  1.00  0.00           H  
HETATM 2231  H2  SPC    86       1.057 -25.980  13.401  1.00  0.00           H  
HETATM 2232  O   SPC    87      -2.931  21.670 -19.461  1.00  0.00           O  
HETATM 2233  H1  SPC    87      -2.172  21.302 -19.999  1.00  0.00           H  
HETATM 2234  H2  SPC    87      -3.746  21.111 -19.609  1.00  0.00           H  
HETATM 2235  O   SPC    88     -15.905   0.936  -7.905  1.00  0.00           O  
HETATM 2236  H1  SPC    88     -15.099   0.386  -8.120  1.00  0.00           H  
HETATM 2237  H2  SPC    88     -16.553   0.388  -7.376  1.00  0.00           H  
HETATM 2238  O   SPC    89      40.692  34.010 -18.475  1.00  0.00           O  
HETATM 2239  H1  SPC    89      40.370  33.186 -18.941  1.00  0.00           H  
HETATM 2240  H2  SPC    89      40.906  33.792 -17.523  1.00  0.00           H  
HETATM 2241  O   SPC    90      40.337  28.205  -4.469  1.00  0.00           O  
HETATM 2242  H1  SPC    90      40.258  28.194  -5.466  1.00  0.00           H  
HETATM 2243  H2  SPC    90      39.474  27.904  -4.063  1.00  0.00           H  
HETATM 2244  O   SPC    91      14.256   3.764  13.477  1.00  0.00           O  
HETATM 2245  H1  SPC    91      14.771   2.923  13.647  1.00  0.00           H  
HETATM 2246  H2  SPC    91      13.958   3.784  12.522  1.00  0.00           H  
HETATM 2247  O   SPC    92      14.252 -13.726 -14.924  1.00  0.00           O  
HETATM 2248  H1  SPC    92      14.428 -14.140 -14.031  1.00  0.00           H  
HETATM 2249  H2  SPC    92      14.654 -12.811 -14.952  1.00  0.00           H  
HETATM 2250  O   SPC    93      21.122  -7.781   5.787  1.00  0.00           O  
HETATM 2251  H1  SPC    93      21.143  -8.419   5.017  1.00  0.00           H  
HETATM 2252  H2  SPC    93      20.195  -7.422   5.897  1.00  0.00           H  
HETATM 2253  O   SPC    94      31.785 -11.153 -15.175  1.00  0.00           O  
HETATM 2254  H1  SPC    94      31.398 -10.358 -15.643  1.00  0.00           H  
HETATM 2255  H2  SPC    94      32.768 -11.018 -15.048  1.00  0.00           H  
HETATM 2256  O   SPC    95      -9.003  16.672 -14.218  1.00  0.00           O  
HETATM 2257  H1  SPC    95      -8.740  17.324 -13.507  1.00  0.00           H  
HETATM 2258  H2  SPC    95      -8.184  16.337 -14.683  1.00  0.00           H  
HETATM 2259  O   SPC    96      22.180 -12.635   4.223  1.00  0.00           O  
HETATM 2260  H1  SPC    96      22.065 -13.627   4.162  1.00  0.00           H  
HETATM 2261  H2  SPC    96      21.977 -12.221   3.336  1.00  0.00           H  
HETATM 2262  O   SPC    97     -11.292   4.059  18.925  1.00  0.00           O  
HETATM 2263  H1  SPC    97     -10.490   4.643  18.803  1.00  0.00           H  
HETATM 2264  H2  SPC    97     -11.202   3.543  19.777  1.00  0.00           H  
HETATM 2265  O   SPC    98      13.000  26.424 -18.409  1.00  0.00           O  
HETATM 2266  H1  SPC    98      12.959  26.864 -19.306  1.00  0.00           H  
HETATM 2267  H2  SPC    98      13.795  26.765 -17.906  1.00  0.00           H  
HETATM 2268  O   SPC    99      12.563  16.202  25.756  1.00  0.00           O  
HETATM 2269  H1  SPC    99      11.765  15.821  25.289  1.00  0.00           H  
HETATM 2270  H2  SPC    99      12.926  16.967  25.225  1.00  0.00           H  
HETATM 2271  O   SPC   100     -34.394  -7.244  12.536  1.00  0.00           O  
HETATM 2272  H1  SPC   100     -33.823  -6.712  11.912  1.00  0.00           H  
HETATM 2273  H2  SPC   100     -34.381  -8.206  12.262  1.00  0.00           H  
HETATM 2274  O   SPC   101      18.808   9.820   4.430  1.00  0.00           O  
HETATM 2275  H1  SPC   101      19.099  10.679   4.008  1.00  0.00           H  
HETATM 2276  H2  SPC   101      18.460   9.203   3.724  1.00  0.00           H  
HETATM 2277  O   SPC   102     -19.860  -4.204  18.879  1.00  0.00           O  
HETATM 2278  H1  SPC   102     -20.799  -4.537  18.798  1.00  0.00           H  
HETATM 2279  H2  SPC   102     -19.227  -4.977  18.830  1.00  0.00           H  
HETATM 2280  O   SPC   103       6.615 -18.292  -1.901  1.00  0.00           O  
HETATM 2281  H1  SPC   103       6.263 -19.201  -2.124  1.00  0.00           H  
HETATM 2282  H2  SPC   103       6.050 -17.597  -2.346  1.00  0.00           H  
HETATM 2283  O   SPC   104     -33.940 -17.517   0.925  1.00  0.00           O  
HETATM 2284  H1  SPC   104     -34.038 -18.464   0.622  1.00  0.00           H  
HETATM 2285  H2  SPC   104     -33.187 -17.452   1.579  1.00  0.00           H  
HETATM 2286  O   SPC   105     -17.196  -0.350 -20.924  1.00  0.00           O  
HETATM 2287  H1  SPC   105     -17.020  -1.293 -21.206  1.00  0.00           H  
HETATM 2288  H2  SPC   105     -17.150   0.252 -21.721  1.00  0.00           H  
HETATM 2289  O   SPC   106      16.956  12.631  17.486  1.00  0.00           O  
HETATM 2290  H1  SPC   106      16.791  12.510  18.465  1.00  0.00           H  
HETATM 2291  H2  SPC   106      17.163  11.745  17.071  1.00  0.00           H  
HETATM 2292  O   SPC   107       3.077 -21.329   2.931  1.00  0.00           O  
HETATM 2293  H1  SPC   107       3.023 -20.764   3.755  1.00  0.00           H  
HETATM 2294  H2  SPC   107       3.932 -21.847   2.938  1.00  0.00           H  
HETATM 2295  O   SPC   108      19.416  -1.133  -8.679  1.00  0.00           O  
HETATM 2296  H1  SPC   108      18.908  -1.149  -7.818  1.00  0.00           H  
HETATM 2297  H2  SPC   108      18.958  -1.720  -9.347  1.00  0.00           H  
HETATM 2298  O   SPC   109      14.789  14.580  10.939  1.00  0.00           O  
HETATM 2299  H1  SPC   109      14.833  14.445  11.929  1.00  0.00           H  
HETATM 2300  H2  SPC   109      15.613  14.203  10.515  1.00  0.00           H  
HETATM 2301  O   SPC   110     -22.413 -26.184  24.008  1.00  0.00           O  
HETATM 2302  H1  SPC   110     -22.585 -27.134  23.748  1.00  0.00           H  
HETATM 2303  H2  SPC   110     -22.287 -25.631  23.184  1.00  0.00           H  
HETATM 2304  O   SPC   111       9.698  28.091 -13.349  1.00  0.00           O  
HETATM 2305  H1  SPC   111       9.302  27.264 -12.948  1.00  0.00           H  
HETATM 2306  H2  SPC   111      10.414  28.443 -12.746  1.00  0.00           H  
HETATM 2307  O   SPC   112     -20.043   4.656 -14.505  1.00  0.00           O  
HETATM 2308  H1  SPC   112     -20.984   4.840 -14.221  1.00  0.00           H  
HETATM 2309  H2  SPC   112     -19.539   4.247 -13.745  1.00  0.00           H  
HETATM 2310  O   SPC   113     -10.395  -9.381 -15.202  1.00  0.00           O  
HETATM 2311  H1  SPC   113      -9.844 -10.040 -14.691  1.00  0.00           H  
HETATM 2312  H2  SPC   113     -11.359  -9.642 -15.153  1.00  0.00           H  
HETATM 2313  O   SPC   114      21.983  22.779 -17.081  1.00  0.00           O  
HETATM 2314  H1  SPC   114      21.670  22.360 -16.228  1.00  0.00           H  
HETATM 2315  H2  SPC   114      21.323  22.589 -17.807  1.00  0.00           H  
HETATM 2316  O   SPC   115      30.951  22.667 -16.663  1.00  0.00           O  
HETATM 2317  H1  SPC   115      30.093  22.976 -16.253  1.00  0.00           H  
HETATM 2318  H2  SPC   115      30.787  21.833 -17.191  1.00  0.00           H  
HETATM 2319  O   SPC   116     -14.541  20.911 -10.520  1.00  0.00           O  
HETATM 2320  H1  SPC   116     -14.836  19.975 -10.329  1.00  0.00           H  
HETATM 2321  H2  SPC   116     -14.073  21.284  -9.718  1.00  0.00           H  
HETATM 2322  O   SPC   117      33.246   7.256 -12.783  1.00  0.00           O  
HETATM 2323  H1  SPC   117      32.257   7.111 -12.743  1.00  0.00           H  
HETATM 2324  H2  SPC   117      33.529   7.358 -13.737  1.00  0.00           H  
HETATM 2325  O   SPC   118       8.554   1.636  16.765  1.00  0.00           O  
HETATM 2326  H1  SPC   118       8.384   2.556  16.412  1.00  0.00           H  
HETATM 2327  H2  SPC   118       9.501   1.377  16.579  1.00  0.00           H  
HETATM 2328  O   SPC   119      -6.887 -22.774   6.600  1.00  0.00           O  
HETATM 2329  H1  SPC   119      -6.373 -23.490   7.073  1.00  0.00           H  
HETATM 2330  H2  SPC   119      -7.587 -23.193   6.021  1.00  0.00           H  
HETATM 2331  O   SPC   120     -11.817  15.331  17.155  1.00  0.00           O  
HETATM 2332  H1  SPC   120     -11.428  16.158  16.750  1.00  0.00           H  
HETATM 2333  H2  SPC   120     -11.292  15.079  17.967  1.00  0.00           H  
HETATM 2334  O   SPC   121      -3.587  -7.571  13.234  1.00  0.00           O  
HETATM 2335  H1  SPC   121      -2.669  -7.193  13.116  1.00  0.00           H  
HETATM 2336  H2  SPC   121      -4.255  -6.827  13.244  1.00  0.00           H  
HETATM 2337  O   SPC   122     -13.207 -11.491 -27.464  1.00  0.00           O  
HETATM 2338  H1  SPC   122     -12.533 -10.772 -27.297  1.00  0.00           H  
HETATM 2339  H2  SPC   122     -13.449 -11.503 -28.434  1.00  0.00           H  
HETATM 2340  O   SPC   123      -1.494  13.867   4.189  1.00  0.00           O  
HETATM 2341  H1  SPC   123      -2.214  13.486   4.769  1.00  0.00           H  
HETATM 2342  H2  SPC   123      -1.374  14.837   4.402  1.00  0.00           H  
HETATM 2343  O   SPC   124       0.586  23.273  -6.008  1.00  0.00           O  
HETATM 2344  H1  SPC   124       0.481  22.593  -5.282  1.00  0.00           H  
HETATM 2345  H2  SPC   124       1.176  22.904  -6.727  1.00  0.00           H  
HETATM 2346  O   SPC   125       2.995 -20.580  -1.177  1.00  0.00           O  
HETATM 2347  H1  SPC   125       3.008 -19.910  -0.434  1.00  0.00           H  
HETATM 2348  H2  SPC   125       2.386 -21.335  -0.934  1.00  0.00           H  
HETATM 2349  O   SPC   126     -15.025 -16.786  14.955  1.00  0.00           O  
HETATM 2350  H1  SPC   126     -15.509 -17.390  15.588  1.00  0.00           H  
HETATM 2351  H2  SPC   126     -14.124 -17.168  14.752  1.00  0.00           H  
HETATM 2352  O   SPC   127      13.864  10.727  11.139  1.00  0.00           O  
HETATM 2353  H1  SPC   127      14.563  10.516  10.456  1.00  0.00           H  
HETATM 2354  H2  SPC   127      13.369  11.552  10.865  1.00  0.00           H  
HETATM 2355  O   SPC   128      14.088  -6.126  -6.554  1.00  0.00           O  
HETATM 2356  H1  SPC   128      13.172  -6.111  -6.955  1.00  0.00           H  
HETATM 2357  H2  SPC   128      14.015  -6.178  -5.558  1.00  0.00           H  
HETATM 2358  O   SPC   129     -34.235   9.266  15.148  1.00  0.00           O  
HETATM 2359  H1  SPC   129     -33.651   9.060  14.363  1.00  0.00           H  
HETATM 2360  H2  SPC   129     -35.195   9.221  14.870  1.00  0.00           H  
HETATM 2361  O   SPC   130      33.934  30.415   3.123  1.00  0.00           O  
HETATM 2362  H1  SPC   130      33.136  30.188   3.681  1.00  0.00           H  
HETATM 2363  H2  SPC   130      34.271  31.322   3.376  1.00  0.00           H  
HETATM 2364  O   SPC   131     -12.162 -15.976  20.957  1.00  0.00           O  
HETATM 2365  H1  SPC   131     -12.545 -15.141  21.351  1.00  0.00           H  
HETATM 2366  H2  SPC   131     -11.389 -16.283  21.513  1.00  0.00           H  
HETATM 2367  O   SPC   132       7.516  -5.148  18.635  1.00  0.00           O  
HETATM 2368  H1  SPC   132       7.546  -4.149  18.586  1.00  0.00           H  
HETATM 2369  H2  SPC   132       6.902  -5.427  19.373  1.00  0.00           H  
HETATM 2370  O   SPC   133      22.520   2.871 -10.258  1.00  0.00           O  
HETATM 2371  H1  SPC   133      23.348   3.177 -10.728  1.00  0.00           H  
HETATM 2372  H2  SPC   133      22.080   3.652  -9.815  1.00  0.00           H  
HETATM 2373  O   SPC   134      -9.349 -13.509 -12.389  1.00  0.00           O  
HETATM 2374  H1  SPC   134      -9.397 -14.412 -12.816  1.00  0.00           H  
HETATM 2375  H2  SPC   134     -10.242 -13.064 -12.448  1.00  0.00           H  
HETATM 2376  O   SPC   135     -27.481   3.561  19.441  1.00  0.00           O  
HETATM 2377  H1  SPC   135     -28.461   3.451  19.274  1.00  0.00           H  
HETATM 2378  H2  SPC   135     -26.984   2.802  19.019  1.00  0.00           H  
HETATM 2379  O   SPC   136      -9.561 -26.059  -7.280  1.00  0.00           O  
HETATM 2380  H1  SPC   136      -8.717 -25.527  -7.353  1.00  0.00           H  
HETATM 2381  H2  SPC   136     -10.151 -25.654  -6.582  1.00  0.00           H  
HETATM 2382  O   SPC   137     -39.850 -24.753  11.435  1.00  0.00           O  
HETATM 2383  H1  SPC   137     -40.130 -25.104  10.541  1.00  0.00           H  
HETATM 2384  H2  SPC   137     -39.204 -24.000  11.309  1.00  0.00           H  
HETATM 2385  O   SPC   138      -4.683  16.275  11.917  1.00  0.00           O  
HETATM 2386  H1  SPC   138      -4.667  15.293  11.731  1.00  0.00           H  
HETATM 2387  H2  SPC   138      -3.781  16.571  12.231  1.00  0.00           H  
HETATM 2388  O   SPC   139     -34.124 -17.007   7.125  1.00  0.00           O  
HETATM 2389  H1  SPC   139     -33.971 -16.070   6.812  1.00  0.00           H  
HETATM 2390  H2  SPC   139     -33.559 -17.634   6.589  1.00  0.00           H  
HETATM 2391  O   SPC   140      14.631 -23.684   7.431  1.00  0.00           O  
HETATM 2392  H1  SPC   140      14.127 -24.379   6.918  1.00  0.00           H  
HETATM 2393  H2  SPC   140      15.317 -24.127   8.008  1.00  0.00           H  
HETATM 2394  O   SPC   141      31.234  -4.586 -12.808  1.00  0.00           O  
HETATM 2395  H1  SPC   141      32.045  -4.206 -13.254  1.00  0.00           H  
HETATM 2396  H2  SPC   141      30.438  -4.458 -13.399  1.00  0.00           H  
HETATM 2397  O   SPC   142      28.682   0.957 -11.529  1.00  0.00           O  
HETATM 2398  H1  SPC   142      29.536   0.799 -11.031  1.00  0.00           H  
HETATM 2399  H2  SPC   142      28.851   1.585 -12.288  1.00  0.00           H  
HETATM 2400  O   SPC   143     -37.684 -13.378  17.091  1.00  0.00           O  
HETATM 2401  H1  SPC   143     -38.124 -12.726  17.708  1.00  0.00           H  
HETATM 2402  H2  SPC   143     -37.828 -14.307  17.430  1.00  0.00           H  
HETATM 2403  O   SPC   144      10.910 -13.142   5.071  1.00  0.00           O  
HETATM 2404  H1  SPC   144      11.742 -12.611   5.233  1.00  0.00           H  
HETATM 2405  H2  SPC   144      10.110 -12.555   5.200  1.00  0.00           H  
HETATM 2406  O   SPC   145      15.474   8.039  11.163  1.00  0.00           O  
HETATM 2407  H1  SPC   145      16.106   7.931  11.930  1.00  0.00           H  
HETATM 2408  H2  SPC   145      15.372   7.165  10.689  1.00  0.00           H  
HETATM 2409  O   SPC   146      26.000  18.683 -14.973  1.00  0.00           O  
HETATM 2410  H1  SPC   146      25.460  18.857 -14.150  1.00  0.00           H  
HETATM 2411  H2  SPC   146      26.307  17.732 -14.976  1.00  0.00           H  
HETATM 2412  O   SPC   147     -41.171   0.456  12.089  1.00  0.00           O  
HETATM 2413  H1  SPC   147     -42.071   0.855  11.914  1.00  0.00           H  
HETATM 2414  H2  SPC   147     -41.263  -0.533  12.208  1.00  0.00           H  
HETATM 2415  O   SPC   148       1.873 -22.489 -22.935  1.00  0.00           O  
HETATM 2416  H1  SPC   148       2.215 -23.396 -22.692  1.00  0.00           H  
HETATM 2417  H2  SPC   148       0.945 -22.376 -22.580  1.00  0.00           H  
HETATM 2418  O   SPC   149     -24.242 -16.559 -15.501  1.00  0.00           O  
HETATM 2419  H1  SPC   149     -24.537 -17.009 -16.343  1.00  0.00           H  
HETATM 2420  H2  SPC   149     -23.363 -16.107 -15.655  1.00  0.00           H  
HETATM 2421  O   SPC   150       9.240  31.448 -20.637  1.00  0.00           O  
HETATM 2422  H1  SPC   150       9.139  31.101 -21.569  1.00  0.00           H  
HETATM 2423  H2  SPC   150       8.519  32.114 -20.449  1.00  0.00           H  
HETATM 2424  O   SPC   151      41.874  27.980  -9.080  1.00  0.00           O  
HETATM 2425  H1  SPC   151      41.113  27.453  -9.458  1.00  0.00           H  
HETATM 2426  H2  SPC   151      42.733  27.660  -9.481  1.00  0.00           H  
HETATM 2427  O   SPC   152      35.497  23.571  -7.590  1.00  0.00           O  
HETATM 2428  H1  SPC   152      36.423  23.232  -7.426  1.00  0.00           H  
HETATM 2429  H2  SPC   152      35.495  24.156  -8.401  1.00  0.00           H  
HETATM 2430  O   SPC   153       8.117  17.227  12.151  1.00  0.00           O  
HETATM 2431  H1  SPC   153       9.115  17.228  12.084  1.00  0.00           H  
HETATM 2432  H2  SPC   153       7.848  17.165  13.113  1.00  0.00           H  
HETATM 2433  O   SPC   154     -41.594 -36.631   0.683  1.00  0.00           O  
HETATM 2434  H1  SPC   154     -42.469 -37.099   0.805  1.00  0.00           H  
HETATM 2435  H2  SPC   154     -41.128 -36.999  -0.122  1.00  0.00           H  
HETATM 2436  O   SPC   155     -17.893  10.583  14.201  1.00  0.00           O  
HETATM 2437  H1  SPC   155     -17.482  11.465  13.971  1.00  0.00           H  
HETATM 2438  H2  SPC   155     -18.694  10.427  13.624  1.00  0.00           H  
HETATM 2439  O   SPC   156      -6.642  17.043 -29.452  1.00  0.00           O  
HETATM 2440  H1  SPC   156      -7.098  17.881 -29.752  1.00  0.00           H  
HETATM 2441  H2  SPC   156      -7.096  16.691 -28.634  1.00  0.00           H  
HETATM 2442  O   SPC   157      -5.858  20.508  21.382  1.00  0.00           O  
HETATM 2443  H1  SPC   157      -6.690  20.351  21.913  1.00  0.00           H  
HETATM 2444  H2  SPC   157      -5.642  21.485  21.382  1.00  0.00           H  
HETATM 2445  O   SPC   158      25.999 -16.278  -4.842  1.00  0.00           O  
HETATM 2446  H1  SPC   158      26.436 -16.621  -4.010  1.00  0.00           H  
HETATM 2447  H2  SPC   158      25.009 -16.400  -4.772  1.00  0.00           H  
HETATM 2448  O   SPC   159     -30.261 -13.196  -1.857  1.00  0.00           O  
HETATM 2449  H1  SPC   159     -30.065 -12.216  -1.879  1.00  0.00           H  
HETATM 2450  H2  SPC   159     -30.796 -13.410  -1.039  1.00  0.00           H  
HETATM 2451  O   SPC   160      27.129  11.296 -18.848  1.00  0.00           O  
HETATM 2452  H1  SPC   160      26.296  10.943 -18.422  1.00  0.00           H  
HETATM 2453  H2  SPC   160      27.160  12.290 -18.749  1.00  0.00           H  
HETATM 2454  O   SPC   161      17.781  31.079 -10.436  1.00  0.00           O  
HETATM 2455  H1  SPC   161      18.562  30.979 -11.052  1.00  0.00           H  
HETATM 2456  H2  SPC   161      17.916  31.881  -9.853  1.00  0.00           H  
HETATM 2457  O   SPC   162      21.577  14.206  -3.582  1.00  0.00           O  
HETATM 2458  H1  SPC   162      21.554  15.189  -3.762  1.00  0.00           H  
HETATM 2459  H2  SPC   162      21.967  13.731  -4.371  1.00  0.00           H  
HETATM 2460  O   SPC   163      37.003   1.541 -10.919  1.00  0.00           O  
HETATM 2461  H1  SPC   163      36.304   0.873 -11.175  1.00  0.00           H  
HETATM 2462  H2  SPC   163      36.570   2.423 -10.733  1.00  0.00           H  
HETATM 2463  O   SPC   164      -7.139 -16.617  -2.991  1.00  0.00           O  
HETATM 2464  H1  SPC   164      -6.148 -16.620  -2.862  1.00  0.00           H  
HETATM 2465  H2  SPC   164      -7.441 -15.694  -3.227  1.00  0.00           H  
HETATM 2466  O   SPC   165       0.798 -14.986   5.592  1.00  0.00           O  
HETATM 2467  H1  SPC   165       0.653 -15.217   6.554  1.00  0.00           H  
HETATM 2468  H2  SPC   165       0.607 -15.786   5.025  1.00  0.00           H  
HETATM 2469  O   SPC   166      13.690   9.710  -3.264  1.00  0.00           O  
HETATM 2470  H1  SPC   166      13.398   9.532  -2.325  1.00  0.00           H  
HETATM 2471  H2  SPC   166      14.681   9.844  -3.285  1.00  0.00           H  
HETATM 2472  O   SPC   167      30.318  -7.719   1.055  1.00  0.00           O  
HETATM 2473  H1  SPC   167      30.331  -6.741   1.262  1.00  0.00           H  
HETATM 2474  H2  SPC   167      29.662  -7.896   0.321  1.00  0.00           H  
HETATM 2475  O   SPC   168      13.501   5.605   2.873  1.00  0.00           O  
HETATM 2476  H1  SPC   168      13.607   5.690   1.883  1.00  0.00           H  
HETATM 2477  H2  SPC   168      13.938   6.384   3.323  1.00  0.00           H  
HETATM 2478  O   SPC   169     -10.968   1.633   3.396  1.00  0.00           O  
HETATM 2479  H1  SPC   169     -11.859   2.034   3.608  1.00  0.00           H  
HETATM 2480  H2  SPC   169     -10.371   1.706   4.195  1.00  0.00           H  
HETATM 2481  O   SPC   170      51.914  28.650 -15.049  1.00  0.00           O  
HETATM 2482  H1  SPC   170      50.954  28.869 -14.874  1.00  0.00           H  
HETATM 2483  H2  SPC   170      51.979  28.055 -15.851  1.00  0.00           H  
HETATM 2484  O   SPC   171      -4.097 -23.116 -16.951  1.00  0.00           O  
HETATM 2485  H1  SPC   171      -4.481 -22.366 -16.412  1.00  0.00           H  
HETATM 2486  H2  SPC   171      -4.222 -22.924 -17.925  1.00  0.00           H  
HETATM 2487  O   SPC   172      25.387  -3.663 -16.141  1.00  0.00           O  
HETATM 2488  H1  SPC   172      24.723  -4.385 -15.947  1.00  0.00           H  
HETATM 2489  H2  SPC   172      24.908  -2.850 -16.471  1.00  0.00           H  
HETATM 2490  O   SPC   173       3.994  27.945  -3.071  1.00  0.00           O  
HETATM 2491  H1  SPC   173       4.321  27.046  -2.777  1.00  0.00           H  
HETATM 2492  H2  SPC   173       3.313  28.281  -2.421  1.00  0.00           H  
HETATM 2493  O   SPC   174      50.040  41.803 -15.979  1.00  0.00           O  
HETATM 2494  H1  SPC   174      49.794  41.163 -16.707  1.00  0.00           H  
HETATM 2495  H2  SPC   174      50.366  41.294 -15.183  1.00  0.00           H  
HETATM 2496  O   SPC   175     -18.864 -30.919 -14.916  1.00  0.00           O  
HETATM 2497  H1  SPC   175     -18.362 -31.390 -15.642  1.00  0.00           H  
HETATM 2498  H2  SPC   175     -19.655 -30.450 -15.308  1.00  0.00           H  
HETATM 2499  O   SPC   176       1.373  24.761 -12.154  1.00  0.00           O  
HETATM 2500  H1  SPC   176       2.156  25.090 -12.682  1.00  0.00           H  
HETATM 2501  H2  SPC   176       0.559  25.287 -12.401  1.00  0.00           H  
HETATM 2502  O   SPC   177      21.118  22.524  13.779  1.00  0.00           O  
HETATM 2503  H1  SPC   177      20.993  23.073  12.953  1.00  0.00           H  
HETATM 2504  H2  SPC   177      20.837  23.054  14.579  1.00  0.00           H  
HETATM 2505  O   SPC   178     -18.713  22.640  -8.282  1.00  0.00           O  
HETATM 2506  H1  SPC   178     -19.667  22.557  -7.995  1.00  0.00           H  
HETATM 2507  H2  SPC   178     -18.198  23.142  -7.587  1.00  0.00           H  
HETATM 2508  O   SPC   179     -14.272 -15.208 -21.223  1.00  0.00           O  
HETATM 2509  H1  SPC   179     -13.722 -14.836 -21.970  1.00  0.00           H  
HETATM 2510  H2  SPC   179     -14.521 -14.472 -20.593  1.00  0.00           H  
HETATM 2511  O   SPC   180      39.002  24.452 -18.966  1.00  0.00           O  
HETATM 2512  H1  SPC   180      38.706  24.797 -18.075  1.00  0.00           H  
HETATM 2513  H2  SPC   180      39.305  23.503 -18.871  1.00  0.00           H  
HETATM 2514  O   SPC   181      21.711  28.846  20.679  1.00  0.00           O  
HETATM 2515  H1  SPC   181      21.916  29.099  19.733  1.00  0.00           H  
HETATM 2516  H2  SPC   181      21.462  29.665  21.196  1.00  0.00           H  
HETATM 2517  O   SPC   182       9.913  20.584  25.848  1.00  0.00           O  
HETATM 2518  H1  SPC   182       9.032  20.122  25.945  1.00  0.00           H  
HETATM 2519  H2  SPC   182      10.569  20.193  26.493  1.00  0.00           H  
HETATM 2520  O   SPC   183       4.106   0.642  23.430  1.00  0.00           O  
HETATM 2521  H1  SPC   183       4.162  -0.352  23.344  1.00  0.00           H  
HETATM 2522  H2  SPC   183       4.921   0.982  23.900  1.00  0.00           H  
HETATM 2523  O   SPC   184     -23.681  13.800  16.077  1.00  0.00           O  
HETATM 2524  H1  SPC   184     -24.036  13.745  17.011  1.00  0.00           H  
HETATM 2525  H2  SPC   184     -23.604  14.760  15.807  1.00  0.00           H  
HETATM 2526  O   SPC   185     -13.110 -29.710  16.057  1.00  0.00           O  
HETATM 2527  H1  SPC   185     -13.005 -30.508  15.464  1.00  0.00           H  
HETATM 2528  H2  SPC   185     -13.437 -28.934  15.518  1.00  0.00           H  
HETATM 2529  O   SPC   186       8.392  26.238 -11.972  1.00  0.00           O  
HETATM 2530  H1  SPC   186       8.171  25.263 -11.956  1.00  0.00           H  
HETATM 2531  H2  SPC   186       8.400  26.594 -11.038  1.00  0.00           H  
HETATM 2532  O   SPC   187      26.652 -12.031 -13.061  1.00  0.00           O  
HETATM 2533  H1  SPC   187      26.222 -12.639 -13.728  1.00  0.00           H  
HETATM 2534  H2  SPC   187      27.096 -11.272 -13.538  1.00  0.00           H  
HETATM 2535  O   SPC   188      33.073   2.146 -11.522  1.00  0.00           O  
HETATM 2536  H1  SPC   188      33.111   1.824 -12.468  1.00  0.00           H  
HETATM 2537  H2  SPC   188      33.362   3.103 -11.484  1.00  0.00           H  
HETATM 2538  O   SPC   189     -30.625   2.502  14.084  1.00  0.00           O  
HETATM 2539  H1  SPC   189     -31.547   2.333  13.734  1.00  0.00           H  
HETATM 2540  H2  SPC   189     -29.959   2.030  13.507  1.00  0.00           H  
HETATM 2541  O   SPC   190      -6.678 -16.833 -16.529  1.00  0.00           O  
HETATM 2542  H1  SPC   190      -7.636 -16.724 -16.263  1.00  0.00           H  
HETATM 2543  H2  SPC   190      -6.112 -16.920 -15.709  1.00  0.00           H  
HETATM 2544  O   SPC   191       9.375   6.024 -23.358  1.00  0.00           O  
HETATM 2545  H1  SPC   191       8.470   6.368 -23.608  1.00  0.00           H  
HETATM 2546  H2  SPC   191       9.276   5.206 -22.790  1.00  0.00           H  
HETATM 2547  O   SPC   192       4.468  10.133 -11.189  1.00  0.00           O  
HETATM 2548  H1  SPC   192       5.100   9.377 -11.023  1.00  0.00           H  
HETATM 2549  H2  SPC   192       3.669   9.796 -11.688  1.00  0.00           H  
HETATM 2550  O   SPC   193     -11.414 -27.972  -6.994  1.00  0.00           O  
HETATM 2551  H1  SPC   193     -11.181 -28.917  -6.764  1.00  0.00           H  
HETATM 2552  H2  SPC   193     -10.584 -27.414  -6.992  1.00  0.00           H  
HETATM 2553  O   SPC   194      35.101  -0.151 -11.590  1.00  0.00           O  
HETATM 2554  H1  SPC   194      35.264  -0.869 -12.267  1.00  0.00           H  
HETATM 2555  H2  SPC   194      34.128   0.079 -11.576  1.00  0.00           H  
HETATM 2556  O   SPC   195      39.569  -1.875  -9.127  1.00  0.00           O  
HETATM 2557  H1  SPC   195      39.506  -1.190  -9.853  1.00  0.00           H  
HETATM 2558  H2  SPC   195      39.127  -1.526  -8.300  1.00  0.00           H  
HETATM 2559  O   SPC   196     -16.360 -31.447  -4.983  1.00  0.00           O  
HETATM 2560  H1  SPC   196     -15.988 -31.579  -4.064  1.00  0.00           H  
HETATM 2561  H2  SPC   196     -15.751 -30.851  -5.507  1.00  0.00           H  
HETATM 2562  O   SPC   197     -53.532 -34.838  19.161  1.00  0.00           O  
HETATM 2563  H1  SPC   197     -53.602 -34.351  20.032  1.00  0.00           H  
HETATM 2564  H2  SPC   197     -52.809 -35.526  19.222  1.00  0.00           H  
HETATM 2565  O   SPC   198       6.957  24.966  10.745  1.00  0.00           O  
HETATM 2566  H1  SPC   198       6.473  25.669  11.266  1.00  0.00           H  
HETATM 2567  H2  SPC   198       6.321  24.233  10.503  1.00  0.00           H  
HETATM 2568  O   SPC   199      -5.360 -18.240  -6.469  1.00  0.00           O  
HETATM 2569  H1  SPC   199      -5.688 -19.050  -5.983  1.00  0.00           H  
HETATM 2570  H2  SPC   199      -4.639 -18.504  -7.109  1.00  0.00           H  
HETATM 2571  O   SPC   200      22.944 -13.678 -13.720  1.00  0.00           O  
HETATM 2572  H1  SPC   200      23.168 -12.962 -13.059  1.00  0.00           H  
HETATM 2573  H2  SPC   200      21.995 -13.966 -13.591  1.00  0.00           H  
HETATM 2574  O   SPC   201     -17.361 -30.695   6.191  1.00  0.00           O  
HETATM 2575  H1  SPC   201     -17.535 -31.674   6.084  1.00  0.00           H  
HETATM 2576  H2  SPC   201     -17.518 -30.431   7.143  1.00  0.00           H  
HETATM 2577  O   SPC   202      -0.199  13.453 -17.994  1.00  0.00           O  
HETATM 2578  H1  SPC   202      -0.093  12.902 -17.166  1.00  0.00           H  
HETATM 2579  H2  SPC   202       0.537  13.237 -18.634  1.00  0.00           H  
HETATM 2580  O   SPC   203      34.860  26.602   7.177  1.00  0.00           O  
HETATM 2581  H1  SPC   203      34.708  26.976   8.091  1.00  0.00           H  
HETATM 2582  H2  SPC   203      34.437  27.200   6.497  1.00  0.00           H  
HETATM 2583  O   SPC   204       5.366  31.430 -30.518  1.00  0.00           O  
HETATM 2584  H1  SPC   204       4.374  31.334 -30.442  1.00  0.00           H  
HETATM 2585  H2  SPC   204       5.809  30.915 -29.784  1.00  0.00           H  
HETATM 2586  O   SPC   205      10.387  19.061  23.364  1.00  0.00           O  
HETATM 2587  H1  SPC   205       9.675  19.227  22.682  1.00  0.00           H  
HETATM 2588  H2  SPC   205      10.200  19.609  24.180  1.00  0.00           H  
HETATM 2589  O   SPC   206      28.284 -15.609 -10.084  1.00  0.00           O  
HETATM 2590  H1  SPC   206      28.473 -15.482 -11.058  1.00  0.00           H  
HETATM 2591  H2  SPC   206      29.072 -16.040  -9.645  1.00  0.00           H  
HETATM 2592  O   SPC   207      11.534  29.039 -28.859  1.00  0.00           O  
HETATM 2593  H1  SPC   207      11.941  29.894 -28.537  1.00  0.00           H  
HETATM 2594  H2  SPC   207      11.058  28.591 -28.102  1.00  0.00           H  
HETATM 2595  O   SPC   208       7.013  20.020  12.274  1.00  0.00           O  
HETATM 2596  H1  SPC   208       7.569  19.191  12.229  1.00  0.00           H  
HETATM 2597  H2  SPC   208       6.872  20.275  13.230  1.00  0.00           H  
HETATM 2598  O   SPC   209      -9.100 -14.149  12.650  1.00  0.00           O  
HETATM 2599  H1  SPC   209     -10.035 -14.467  12.805  1.00  0.00           H  
HETATM 2600  H2  SPC   209      -8.459 -14.889  12.849  1.00  0.00           H  
HETATM 2601  O   SPC   210      20.830 -15.403  -9.234  1.00  0.00           O  
HETATM 2602  H1  SPC   210      19.895 -15.728  -9.089  1.00  0.00           H  
HETATM 2603  H2  SPC   210      20.813 -14.429  -9.461  1.00  0.00           H  
HETATM 2604  O   SPC   211      -3.156   5.049  -5.509  1.00  0.00           O  
HETATM 2605  H1  SPC   211      -2.313   4.522  -5.621  1.00  0.00           H  
HETATM 2606  H2  SPC   211      -2.968   5.866  -4.964  1.00  0.00           H  
HETATM 2607  O   SPC   212      37.700  26.726  -0.691  1.00  0.00           O  
HETATM 2608  H1  SPC   212      38.193  25.874  -0.866  1.00  0.00           H  
HETATM 2609  H2  SPC   212      37.834  26.999   0.261  1.00  0.00           H  
HETATM 2610  O   SPC   213      15.512   3.419  -6.767  1.00  0.00           O  
HETATM 2611  H1  SPC   213      15.773   2.565  -6.315  1.00  0.00           H  
HETATM 2612  H2  SPC   213      14.519   3.448  -6.876  1.00  0.00           H  
HETATM 2613  O   SPC   214     -22.434 -30.942  17.553  1.00  0.00           O  
HETATM 2614  H1  SPC   214     -23.376 -30.689  17.331  1.00  0.00           H  
HETATM 2615  H2  SPC   214     -22.434 -31.580  18.324  1.00  0.00           H  
HETATM 2616  O   SPC   215      -6.546 -28.441  20.262  1.00  0.00           O  
HETATM 2617  H1  SPC   215      -7.309 -28.523  19.621  1.00  0.00           H  
HETATM 2618  H2  SPC   215      -6.471 -29.281  20.801  1.00  0.00           H  
HETATM 2619  O   SPC   216     -20.077 -28.134   0.036  1.00  0.00           O  
HETATM 2620  H1  SPC   216     -19.614 -28.300   0.907  1.00  0.00           H  
HETATM 2621  H2  SPC   216     -20.701 -28.891  -0.159  1.00  0.00           H  
HETATM 2622  O   SPC   217     -29.370 -12.497   2.764  1.00  0.00           O  
HETATM 2623  H1  SPC   217     -28.819 -12.159   2.001  1.00  0.00           H  
HETATM 2624  H2  SPC   217     -29.761 -11.723   3.261  1.00  0.00           H  
HETATM 2625  O   SPC   218      30.707  15.343   3.921  1.00  0.00           O  
HETATM 2626  H1  SPC   218      30.205  15.242   3.062  1.00  0.00           H  
HETATM 2627  H2  SPC   218      30.425  16.189   4.373  1.00  0.00           H  
HETATM 2628  O   SPC   219       1.936 -12.685  27.464  1.00  0.00           O  
HETATM 2629  H1  SPC   219       2.372 -11.997  26.884  1.00  0.00           H  
HETATM 2630  H2  SPC   219       1.670 -13.471  26.906  1.00  0.00           H  
HETATM 2631  O   SPC   220     -12.257 -22.561   3.283  1.00  0.00           O  
HETATM 2632  H1  SPC   220     -12.848 -22.429   4.079  1.00  0.00           H  
HETATM 2633  H2  SPC   220     -12.762 -22.335   2.451  1.00  0.00           H  
HETATM 2634  O   SPC   221       2.945  11.729   2.706  1.00  0.00           O  
HETATM 2635  H1  SPC   221       2.621  12.495   3.261  1.00  0.00           H  
HETATM 2636  H2  SPC   221       3.041  10.917   3.283  1.00  0.00           H  
HETATM 2637  O   SPC   222      -8.751 -13.542   9.811  1.00  0.00           O  
HETATM 2638  H1  SPC   222      -8.722 -13.887  10.749  1.00  0.00           H  
HETATM 2639  H2  SPC   222      -8.477 -14.268   9.180  1.00  0.00           H  
HETATM 2640  O   SPC   223      17.286   6.655  -4.633  1.00  0.00           O  
HETATM 2641  H1  SPC   223      17.685   7.082  -3.821  1.00  0.00           H  
HETATM 2642  H2  SPC   223      16.726   5.874  -4.357  1.00  0.00           H  
HETATM 2643  O   SPC   224     -10.765  -5.137  19.590  1.00  0.00           O  
HETATM 2644  H1  SPC   224     -10.083  -4.814  20.246  1.00  0.00           H  
HETATM 2645  H2  SPC   224     -10.363  -5.161  18.675  1.00  0.00           H  
HETATM 2646  O   SPC   225     -13.180 -13.903  10.028  1.00  0.00           O  
HETATM 2647  H1  SPC   225     -14.174 -13.838   9.939  1.00  0.00           H  
HETATM 2648  H2  SPC   225     -12.785 -14.186   9.154  1.00  0.00           H  
HETATM 2649  O   SPC   226      36.475  35.182 -12.141  1.00  0.00           O  
HETATM 2650  H1  SPC   226      36.931  34.354 -11.814  1.00  0.00           H  
HETATM 2651  H2  SPC   226      36.319  35.803 -11.373  1.00  0.00           H  
HETATM 2652  O   SPC   227      19.565  -0.865  -5.642  1.00  0.00           O  
HETATM 2653  H1  SPC   227      20.388  -0.835  -5.075  1.00  0.00           H  
HETATM 2654  H2  SPC   227      19.306  -1.817  -5.804  1.00  0.00           H  
HETATM 2655  O   SPC   228     -14.501 -15.284  12.346  1.00  0.00           O  
HETATM 2656  H1  SPC   228     -15.036 -15.746  13.053  1.00  0.00           H  
HETATM 2657  H2  SPC   228     -15.119 -14.874  11.675  1.00  0.00           H  
HETATM 2658  O   SPC   229      31.421  16.564 -13.909  1.00  0.00           O  
HETATM 2659  H1  SPC   229      30.604  16.878 -13.426  1.00  0.00           H  
HETATM 2660  H2  SPC   229      31.906  15.895 -13.345  1.00  0.00           H  
HETATM 2661  O   SPC   230     -27.952 -17.403  20.276  1.00  0.00           O  
HETATM 2662  H1  SPC   230     -28.547 -17.664  21.037  1.00  0.00           H  
HETATM 2663  H2  SPC   230     -27.012 -17.678  20.479  1.00  0.00           H  
HETATM 2664  O   SPC   231       3.346 -23.370   0.061  1.00  0.00           O  
HETATM 2665  H1  SPC   231       2.923 -23.664  -0.796  1.00  0.00           H  
HETATM 2666  H2  SPC   231       2.978 -23.911   0.817  1.00  0.00           H  
HETATM 2667  O   SPC   232       0.678  27.577 -21.943  1.00  0.00           O  
HETATM 2668  H1  SPC   232       0.279  27.022 -21.214  1.00  0.00           H  
HETATM 2669  H2  SPC   232       1.409  28.147 -21.567  1.00  0.00           H  
HETATM 2670  O   SPC   233      -0.459  16.874 -21.214  1.00  0.00           O  
HETATM 2671  H1  SPC   233       0.354  17.314 -20.833  1.00  0.00           H  
HETATM 2672  H2  SPC   233      -0.230  15.945 -21.504  1.00  0.00           H  
HETATM 2673  O   SPC   234      -8.579   1.298  21.011  1.00  0.00           O  
HETATM 2674  H1  SPC   234      -8.146   2.066  20.538  1.00  0.00           H  
HETATM 2675  H2  SPC   234      -7.956   0.940  21.706  1.00  0.00           H  
HETATM 2676  O   SPC   235     -10.493  15.826 -21.368  1.00  0.00           O  
HETATM 2677  H1  SPC   235     -10.417  15.993 -22.351  1.00  0.00           H  
HETATM 2678  H2  SPC   235     -11.458  15.768 -21.112  1.00  0.00           H  
HETATM 2679  O   SPC   236      -7.163  -5.446 -16.963  1.00  0.00           O  
HETATM 2680  H1  SPC   236      -6.702  -6.320 -16.810  1.00  0.00           H  
HETATM 2681  H2  SPC   236      -7.301  -4.984 -16.087  1.00  0.00           H  
HETATM 2682  O   SPC   237      23.583  24.791  -4.172  1.00  0.00           O  
HETATM 2683  H1  SPC   237      24.147  23.970  -4.265  1.00  0.00           H  
HETATM 2684  H2  SPC   237      22.636  24.527  -3.993  1.00  0.00           H  
HETATM 2685  O   SPC   238     -31.134 -38.744  24.239  1.00  0.00           O  
HETATM 2686  H1  SPC   238     -30.607 -37.998  23.831  1.00  0.00           H  
HETATM 2687  H2  SPC   238     -31.089 -38.678  25.236  1.00  0.00           H  
HETATM 2688  O   SPC   239       4.754 -22.708 -15.827  1.00  0.00           O  
HETATM 2689  H1  SPC   239       4.692 -23.198 -14.957  1.00  0.00           H  
HETATM 2690  H2  SPC   239       5.660 -22.294 -15.913  1.00  0.00           H  
HETATM 2691  O   SPC   240     -12.779 -15.898 -13.657  1.00  0.00           O  
HETATM 2692  H1  SPC   240     -13.224 -16.063 -12.777  1.00  0.00           H  
HETATM 2693  H2  SPC   240     -11.847 -16.261 -13.633  1.00  0.00           H  
HETATM 2694  O   SPC   241      11.751  24.410 -24.967  1.00  0.00           O  
HETATM 2695  H1  SPC   241      10.796  24.234 -25.206  1.00  0.00           H  
HETATM 2696  H2  SPC   241      12.316  23.641 -25.266  1.00  0.00           H  
HETATM 2697  O   SPC   242     -34.771 -33.211   8.830  1.00  0.00           O  
HETATM 2698  H1  SPC   242     -33.816 -33.303   8.548  1.00  0.00           H  
HETATM 2699  H2  SPC   242     -34.923 -33.733   9.669  1.00  0.00           H  
HETATM 2700  O   SPC   243      -1.988   4.185  24.501  1.00  0.00           O  
HETATM 2701  H1  SPC   243      -2.305   4.847  25.179  1.00  0.00           H  
HETATM 2702  H2  SPC   243      -2.738   3.962  23.878  1.00  0.00           H  
HETATM 2703  O   SPC   244      -7.590 -16.881 -25.626  1.00  0.00           O  
HETATM 2704  H1  SPC   244      -8.101 -17.458 -24.989  1.00  0.00           H  
HETATM 2705  H2  SPC   244      -6.737 -17.338 -25.879  1.00  0.00           H  
HETATM 2706  O   SPC   245     -20.193  -4.449   8.357  1.00  0.00           O  
HETATM 2707  H1  SPC   245     -20.907  -4.707   7.706  1.00  0.00           H  
HETATM 2708  H2  SPC   245     -19.859  -5.266   8.826  1.00  0.00           H  
HETATM 2709  O   SPC   246      42.538   7.857 -17.701  1.00  0.00           O  
HETATM 2710  H1  SPC   246      41.712   7.431 -18.070  1.00  0.00           H  
HETATM 2711  H2  SPC   246      42.401   8.845 -17.633  1.00  0.00           H  
HETATM 2712  O   SPC   247     -12.079  -4.858 -18.104  1.00  0.00           O  
HETATM 2713  H1  SPC   247     -12.468  -5.779 -18.126  1.00  0.00           H  
HETATM 2714  H2  SPC   247     -11.129  -4.889 -18.413  1.00  0.00           H  
HETATM 2715  O   SPC   248     -32.933 -19.904  12.139  1.00  0.00           O  
HETATM 2716  H1  SPC   248     -32.834 -18.914  12.239  1.00  0.00           H  
HETATM 2717  H2  SPC   248     -33.751 -20.209  12.626  1.00  0.00           H  
HETATM 2718  O   SPC   249      22.606  21.673 -11.434  1.00  0.00           O  
HETATM 2719  H1  SPC   249      22.480  22.457 -10.827  1.00  0.00           H  
HETATM 2720  H2  SPC   249      21.831  21.049 -11.338  1.00  0.00           H  
HETATM 2721  O   SPC   250      18.605  15.243 -15.196  1.00  0.00           O  
HETATM 2722  H1  SPC   250      19.171  14.435 -15.033  1.00  0.00           H  
HETATM 2723  H2  SPC   250      19.134  16.067 -14.993  1.00  0.00           H  
HETATM 2724  O   SPC   251      -7.911 -25.076   4.974  1.00  0.00           O  
HETATM 2725  H1  SPC   251      -8.651 -25.390   5.568  1.00  0.00           H  
HETATM 2726  H2  SPC   251      -7.192 -25.770   4.941  1.00  0.00           H  
HETATM 2727  O   SPC   252      -8.550  16.656 -19.711  1.00  0.00           O  
HETATM 2728  H1  SPC   252      -9.254  16.436 -20.386  1.00  0.00           H  
HETATM 2729  H2  SPC   252      -8.984  16.922 -18.851  1.00  0.00           H  
HETATM 2730  O   SPC   253      18.297  -8.957   0.910  1.00  0.00           O  
HETATM 2731  H1  SPC   253      17.830  -8.100   1.126  1.00  0.00           H  
HETATM 2732  H2  SPC   253      18.860  -9.236   1.688  1.00  0.00           H  
HETATM 2733  O   SPC   254     -10.480 -19.560   0.851  1.00  0.00           O  
HETATM 2734  H1  SPC   254      -9.540 -19.300   0.627  1.00  0.00           H  
HETATM 2735  H2  SPC   254     -10.486 -20.086   1.701  1.00  0.00           H  
HETATM 2736  O   SPC   255      33.804   5.828  -9.025  1.00  0.00           O  
HETATM 2737  H1  SPC   255      34.384   5.177  -8.535  1.00  0.00           H  
HETATM 2738  H2  SPC   255      34.323   6.664  -9.208  1.00  0.00           H  
HETATM 2739  O   SPC   256      28.732  -6.183  -6.212  1.00  0.00           O  
HETATM 2740  H1  SPC   256      28.220  -5.406  -5.844  1.00  0.00           H  
HETATM 2741  H2  SPC   256      28.205  -6.611  -6.946  1.00  0.00           H  
HETATM 2742  O   SPC   257     -45.679  -9.509  12.218  1.00  0.00           O  
HETATM 2743  H1  SPC   257     -44.858  -8.976  12.423  1.00  0.00           H  
HETATM 2744  H2  SPC   257     -45.442 -10.265  11.608  1.00  0.00           H  
HETATM 2745  O   SPC   258     -24.199  -6.092  18.332  1.00  0.00           O  
HETATM 2746  H1  SPC   258     -23.999  -6.702  17.566  1.00  0.00           H  
HETATM 2747  H2  SPC   258     -25.145  -5.774  18.267  1.00  0.00           H  
HETATM 2748  O   SPC   259     -23.603 -22.673  10.295  1.00  0.00           O  
HETATM 2749  H1  SPC   259     -23.973 -22.027  10.963  1.00  0.00           H  
HETATM 2750  H2  SPC   259     -22.767 -22.297   9.895  1.00  0.00           H  
HETATM 2751  O   SPC   260      20.416  18.941 -17.565  1.00  0.00           O  
HETATM 2752  H1  SPC   260      20.122  19.536 -16.817  1.00  0.00           H  
HETATM 2753  H2  SPC   260      21.127  18.319 -17.237  1.00  0.00           H  
HETATM 2754  O   SPC   261      10.185  18.845  17.400  1.00  0.00           O  
HETATM 2755  H1  SPC   261       9.579  19.494  17.861  1.00  0.00           H  
HETATM 2756  H2  SPC   261      10.708  18.334  18.082  1.00  0.00           H  
HETATM 2757  O   SPC   262      37.386  20.644 -18.124  1.00  0.00           O  
HETATM 2758  H1  SPC   262      38.069  21.278 -17.761  1.00  0.00           H  
HETATM 2759  H2  SPC   262      36.497  21.099 -18.165  1.00  0.00           H  
HETATM 2760  O   SPC   263      12.812  18.250   5.082  1.00  0.00           O  
HETATM 2761  H1  SPC   263      12.585  17.377   5.514  1.00  0.00           H  
HETATM 2762  H2  SPC   263      12.168  18.951   5.389  1.00  0.00           H  
HETATM 2763  O   SPC   264      12.550 -13.756  18.665  1.00  0.00           O  
HETATM 2764  H1  SPC   264      12.826 -14.159  19.537  1.00  0.00           H  
HETATM 2765  H2  SPC   264      12.905 -14.312  17.914  1.00  0.00           H  
HETATM 2766  O   SPC   265      -8.273   9.426 -16.484  1.00  0.00           O  
HETATM 2767  H1  SPC   265      -7.764   9.800 -15.709  1.00  0.00           H  
HETATM 2768  H2  SPC   265      -7.721   9.502 -17.314  1.00  0.00           H  
HETATM 2769  O   SPC   266      -6.549 -10.572 -15.955  1.00  0.00           O  
HETATM 2770  H1  SPC   266      -5.809 -10.800 -16.588  1.00  0.00           H  
HETATM 2771  H2  SPC   266      -6.863 -11.402 -15.495  1.00  0.00           H  
HETATM 2772  O   SPC   267      -6.807   6.888 -29.409  1.00  0.00           O  
HETATM 2773  H1  SPC   267      -7.646   6.825 -29.949  1.00  0.00           H  
HETATM 2774  H2  SPC   267      -7.036   6.883 -28.435  1.00  0.00           H  
HETATM 2775  O   SPC   268     -12.589 -30.267  11.569  1.00  0.00           O  
HETATM 2776  H1  SPC   268     -12.377 -29.524  10.935  1.00  0.00           H  
HETATM 2777  H2  SPC   268     -13.283 -30.863  11.164  1.00  0.00           H  
HETATM 2778  O   SPC   269      25.826   6.445 -14.681  1.00  0.00           O  
HETATM 2779  H1  SPC   269      25.894   5.497 -14.372  1.00  0.00           H  
HETATM 2780  H2  SPC   269      26.715   6.748 -15.026  1.00  0.00           H  
HETATM 2781  O   SPC   270     -14.449 -25.155  22.326  1.00  0.00           O  
HETATM 2782  H1  SPC   270     -14.541 -26.130  22.125  1.00  0.00           H  
HETATM 2783  H2  SPC   270     -14.665 -24.624  21.506  1.00  0.00           H  
HETATM 2784  O   SPC   271      -3.386 -23.389   4.982  1.00  0.00           O  
HETATM 2785  H1  SPC   271      -2.597 -22.894   5.349  1.00  0.00           H  
HETATM 2786  H2  SPC   271      -3.580 -23.066   4.056  1.00  0.00           H  
HETATM 2787  O   SPC   272       7.081  -9.592 -20.374  1.00  0.00           O  
HETATM 2788  H1  SPC   272       7.771  -9.762 -21.077  1.00  0.00           H  
HETATM 2789  H2  SPC   272       7.065  -8.617 -20.152  1.00  0.00           H  
HETATM 2790  O   SPC   273     -41.742 -23.484  14.834  1.00  0.00           O  
HETATM 2791  H1  SPC   273     -42.423 -23.526  15.564  1.00  0.00           H  
HETATM 2792  H2  SPC   273     -42.050 -24.034  14.058  1.00  0.00           H  
HETATM 2793  O   SPC   274      11.499  21.335 -12.456  1.00  0.00           O  
HETATM 2794  H1  SPC   274      11.146  22.228 -12.735  1.00  0.00           H  
HETATM 2795  H2  SPC   274      11.896  20.871 -13.248  1.00  0.00           H  
HETATM 2796  O   SPC   275      48.870  31.865 -20.069  1.00  0.00           O  
HETATM 2797  H1  SPC   275      49.019  32.113 -19.112  1.00  0.00           H  
HETATM 2798  H2  SPC   275      49.555  31.192 -20.349  1.00  0.00           H  
HETATM 2799  O   SPC   276       7.283  19.280  -7.625  1.00  0.00           O  
HETATM 2800  H1  SPC   276       7.510  20.063  -7.046  1.00  0.00           H  
HETATM 2801  H2  SPC   276       6.968  19.605  -8.517  1.00  0.00           H  
HETATM 2802  O   SPC   277     -20.902 -16.936  -2.776  1.00  0.00           O  
HETATM 2803  H1  SPC   277     -21.543 -16.177  -2.661  1.00  0.00           H  
HETATM 2804  H2  SPC   277     -19.970 -16.580  -2.833  1.00  0.00           H  
HETATM 2805  O   SPC   278      14.867  15.587  19.968  1.00  0.00           O  
HETATM 2806  H1  SPC   278      15.828  15.823  19.828  1.00  0.00           H  
HETATM 2807  H2  SPC   278      14.772  14.593  20.024  1.00  0.00           H  
HETATM 2808  O   SPC   279     -10.278  21.530  14.413  1.00  0.00           O  
HETATM 2809  H1  SPC   279      -9.766  21.917  15.180  1.00  0.00           H  
HETATM 2810  H2  SPC   279     -11.248  21.749  14.515  1.00  0.00           H  
HETATM 2811  O   SPC   280     -25.047  -8.188  -4.517  1.00  0.00           O  
HETATM 2812  H1  SPC   280     -25.616  -8.696  -5.165  1.00  0.00           H  
HETATM 2813  H2  SPC   280     -25.580  -7.442  -4.119  1.00  0.00           H  
HETATM 2814  O   SPC   281     -28.221  -9.592  -8.602  1.00  0.00           O  
HETATM 2815  H1  SPC   281     -28.489  -9.977  -9.485  1.00  0.00           H  
HETATM 2816  H2  SPC   281     -27.262  -9.309  -8.639  1.00  0.00           H  
HETATM 2817  O   SPC   282       4.981 -21.317   6.123  1.00  0.00           O  
HETATM 2818  H1  SPC   282       5.034 -21.952   6.894  1.00  0.00           H  
HETATM 2819  H2  SPC   282       4.022 -21.146   5.897  1.00  0.00           H  
HETATM 2820  O   SPC   283      35.671  36.684  -6.382  1.00  0.00           O  
HETATM 2821  H1  SPC   283      35.740  35.716  -6.141  1.00  0.00           H  
HETATM 2822  H2  SPC   283      36.472  37.172  -6.036  1.00  0.00           H  
HETATM 2823  O   SPC   284      -4.837  18.724 -22.873  1.00  0.00           O  
HETATM 2824  H1  SPC   284      -5.008  18.985 -23.823  1.00  0.00           H  
HETATM 2825  H2  SPC   284      -5.455  17.981 -22.616  1.00  0.00           H  
HETATM 2826  O   SPC   285      -6.197  24.731  -7.204  1.00  0.00           O  
HETATM 2827  H1  SPC   285      -6.467  24.090  -7.922  1.00  0.00           H  
HETATM 2828  H2  SPC   285      -6.273  24.285  -6.312  1.00  0.00           H  
HETATM 2829  O   SPC   286       8.091  22.089   3.467  1.00  0.00           O  
HETATM 2830  H1  SPC   286       8.708  22.563   2.839  1.00  0.00           H  
HETATM 2831  H2  SPC   286       7.160  22.436   3.344  1.00  0.00           H  
HETATM 2832  O   SPC   287      19.747  10.515  -4.536  1.00  0.00           O  
HETATM 2833  H1  SPC   287      19.338  10.679  -5.434  1.00  0.00           H  
HETATM 2834  H2  SPC   287      19.240  11.024  -3.841  1.00  0.00           H  
HETATM 2835  O   SPC   288      -7.803 -14.943 -22.390  1.00  0.00           O  
HETATM 2836  H1  SPC   288      -7.097 -14.642 -21.749  1.00  0.00           H  
HETATM 2837  H2  SPC   288      -8.687 -14.969 -21.923  1.00  0.00           H  
HETATM 2838  O   SPC   289      35.241  29.242 -17.422  1.00  0.00           O  
HETATM 2839  H1  SPC   289      34.595  28.667 -16.919  1.00  0.00           H  
HETATM 2840  H2  SPC   289      35.872  28.663 -17.937  1.00  0.00           H  
HETATM 2841  O   SPC   290      15.006  31.724   0.689  1.00  0.00           O  
HETATM 2842  H1  SPC   290      14.152  31.660   0.174  1.00  0.00           H  
HETATM 2843  H2  SPC   290      14.827  31.545   1.656  1.00  0.00           H  
HETATM 2844  O   SPC   291      -5.394 -14.308 -12.137  1.00  0.00           O  
HETATM 2845  H1  SPC   291      -5.185 -13.476 -11.623  1.00  0.00           H  
HETATM 2846  H2  SPC   291      -5.589 -15.053 -11.500  1.00  0.00           H  
HETATM 2847  O   SPC   292      -6.173  24.387 -20.833  1.00  0.00           O  
HETATM 2848  H1  SPC   292      -5.917  23.732 -21.545  1.00  0.00           H  
HETATM 2849  H2  SPC   292      -5.719  25.261 -21.005  1.00  0.00           H  
HETATM 2850  O   SPC   293      10.741  23.959 -13.048  1.00  0.00           O  
HETATM 2851  H1  SPC   293      10.781  24.836 -13.527  1.00  0.00           H  
HETATM 2852  H2  SPC   293      10.382  24.098 -12.126  1.00  0.00           H  
HETATM 2853  O   SPC   294     -15.909 -13.985   9.788  1.00  0.00           O  
HETATM 2854  H1  SPC   294     -16.685 -14.556   9.521  1.00  0.00           H  
HETATM 2855  H2  SPC   294     -16.238 -13.198  10.310  1.00  0.00           H  
HETATM 2856  O   SPC   295     -18.140  -9.599 -20.301  1.00  0.00           O  
HETATM 2857  H1  SPC   295     -18.947  -9.020 -20.414  1.00  0.00           H  
HETATM 2858  H2  SPC   295     -18.263 -10.446 -20.818  1.00  0.00           H  
HETATM 2859  O   SPC   296     -19.315 -24.695  -4.387  1.00  0.00           O  
HETATM 2860  H1  SPC   296     -19.775 -24.117  -3.712  1.00  0.00           H  
HETATM 2861  H2  SPC   296     -19.114 -24.156  -5.205  1.00  0.00           H  
HETATM 2862  O   SPC   297     -25.524 -25.357 -14.163  1.00  0.00           O  
HETATM 2863  H1  SPC   297     -24.755 -25.446 -14.795  1.00  0.00           H  
HETATM 2864  H2  SPC   297     -25.185 -25.091 -13.261  1.00  0.00           H  
HETATM 2865  O   SPC   298       5.327 -15.191 -21.100  1.00  0.00           O  
HETATM 2866  H1  SPC   298       4.441 -15.064 -20.655  1.00  0.00           H  
HETATM 2867  H2  SPC   298       5.258 -14.927 -22.063  1.00  0.00           H  
HETATM 2868  O   SPC   299     -16.168   3.073  -9.891  1.00  0.00           O  
HETATM 2869  H1  SPC   299     -15.324   3.370 -10.338  1.00  0.00           H  
HETATM 2870  H2  SPC   299     -15.945   2.444  -9.145  1.00  0.00           H  
HETATM 2871  O   SPC   300      -8.708 -11.960  16.245  1.00  0.00           O  
HETATM 2872  H1  SPC   300      -7.981 -11.278  16.333  1.00  0.00           H  
HETATM 2873  H2  SPC   300      -9.335 -11.880  17.020  1.00  0.00           H  
HETATM 2874  O   SPC   301      11.858  27.163  24.170  1.00  0.00           O  
HETATM 2875  H1  SPC   301      12.764  27.576  24.267  1.00  0.00           H  
HETATM 2876  H2  SPC   301      11.168  27.883  24.109  1.00  0.00           H  
HETATM 2877  O   SPC   302      32.262  11.407   3.798  1.00  0.00           O  
HETATM 2878  H1  SPC   302      32.527  10.443   3.772  1.00  0.00           H  
HETATM 2879  H2  SPC   302      32.205  11.711   4.748  1.00  0.00           H  
HETATM 2880  O   SPC   303     -30.917 -14.337  19.215  1.00  0.00           O  
HETATM 2881  H1  SPC   303     -30.142 -14.827  19.615  1.00  0.00           H  
HETATM 2882  H2  SPC   303     -31.022 -13.452  19.668  1.00  0.00           H  
HETATM 2883  O   SPC   304     -45.726 -28.652  13.317  1.00  0.00           O  
HETATM 2884  H1  SPC   304     -46.376 -28.423  14.041  1.00  0.00           H  
HETATM 2885  H2  SPC   304     -44.820 -28.793  13.716  1.00  0.00           H  
HETATM 2886  O   SPC   305     -24.440  -9.447  21.779  1.00  0.00           O  
HETATM 2887  H1  SPC   305     -25.041  -8.653  21.862  1.00  0.00           H  
HETATM 2888  H2  SPC   305     -24.832 -10.216  22.284  1.00  0.00           H  
HETATM 2889  O   SPC   306      38.244  32.927 -12.038  1.00  0.00           O  
HETATM 2890  H1  SPC   306      39.091  32.905 -11.506  1.00  0.00           H  
HETATM 2891  H2  SPC   306      38.055  32.015 -12.401  1.00  0.00           H  
HETATM 2892  O   SPC   307      -4.499 -15.263 -17.331  1.00  0.00           O  
HETATM 2893  H1  SPC   307      -5.454 -15.558 -17.315  1.00  0.00           H  
HETATM 2894  H2  SPC   307      -4.255 -14.973 -18.257  1.00  0.00           H  
HETATM 2895  O   SPC   308      36.093  35.768   5.325  1.00  0.00           O  
HETATM 2896  H1  SPC   308      35.233  35.260   5.264  1.00  0.00           H  
HETATM 2897  H2  SPC   308      35.899  36.749   5.339  1.00  0.00           H  
HETATM 2898  O   SPC   309     -37.165 -36.555  -7.427  1.00  0.00           O  
HETATM 2899  H1  SPC   309     -36.905 -36.016  -8.228  1.00  0.00           H  
HETATM 2900  H2  SPC   309     -37.288 -37.511  -7.695  1.00  0.00           H  
HETATM 2901  O   SPC   310       6.010   3.515  22.409  1.00  0.00           O  
HETATM 2902  H1  SPC   310       5.588   4.419  22.472  1.00  0.00           H  
HETATM 2903  H2  SPC   310       6.071   3.242  21.449  1.00  0.00           H  
HETATM 2904  O   SPC   311     -40.711  -7.802   7.339  1.00  0.00           O  
HETATM 2905  H1  SPC   311     -40.022  -7.255   6.864  1.00  0.00           H  
HETATM 2906  H2  SPC   311     -40.277  -8.316   8.079  1.00  0.00           H  
HETATM 2907  O   SPC   312      -1.617 -14.982  23.454  1.00  0.00           O  
HETATM 2908  H1  SPC   312      -1.660 -14.453  22.606  1.00  0.00           H  
HETATM 2909  H2  SPC   312      -1.060 -15.799  23.309  1.00  0.00           H  
HETATM 2910  O   SPC   313     -17.125  15.095  14.301  1.00  0.00           O  
HETATM 2911  H1  SPC   313     -16.568  15.924  14.268  1.00  0.00           H  
HETATM 2912  H2  SPC   313     -17.249  14.814  15.253  1.00  0.00           H  
HETATM 2913  O   SPC   314      28.424  -9.501 -13.875  1.00  0.00           O  
HETATM 2914  H1  SPC   314      28.636  -9.870 -14.780  1.00  0.00           H  
HETATM 2915  H2  SPC   314      29.146  -8.868 -13.596  1.00  0.00           H  
HETATM 2916  O   SPC   315      -6.094 -20.470  13.830  1.00  0.00           O  
HETATM 2917  H1  SPC   315      -6.746 -20.123  13.156  1.00  0.00           H  
HETATM 2918  H2  SPC   315      -6.443 -20.298  14.752  1.00  0.00           H  
HETATM 2919  O   SPC   316       7.682   5.977  12.444  1.00  0.00           O  
HETATM 2920  H1  SPC   316       7.853   5.691  13.387  1.00  0.00           H  
HETATM 2921  H2  SPC   316       7.542   5.170  11.871  1.00  0.00           H  
HETATM 2922  O   SPC   317     -18.126   3.738  11.724  1.00  0.00           O  
HETATM 2923  H1  SPC   317     -18.095   4.697  12.008  1.00  0.00           H  
HETATM 2924  H2  SPC   317     -18.678   3.653  10.895  1.00  0.00           H  
HETATM 2925  O   SPC   318      29.354   8.825   1.558  1.00  0.00           O  
HETATM 2926  H1  SPC   318      29.946   8.176   1.079  1.00  0.00           H  
HETATM 2927  H2  SPC   318      29.027   9.515   0.913  1.00  0.00           H  
HETATM 2928  O   SPC   319     -16.887  -1.550 -11.121  1.00  0.00           O  
HETATM 2929  H1  SPC   319     -16.965  -0.965 -11.928  1.00  0.00           H  
HETATM 2930  H2  SPC   319     -16.540  -2.448 -11.391  1.00  0.00           H  
HETATM 2931  O   SPC   320     -25.315  14.550  -0.013  1.00  0.00           O  
HETATM 2932  H1  SPC   320     -26.118  14.029  -0.303  1.00  0.00           H  
HETATM 2933  H2  SPC   320     -24.487  14.032  -0.225  1.00  0.00           H  
HETATM 2934  O   SPC   321     -13.542   1.744  -0.421  1.00  0.00           O  
HETATM 2935  H1  SPC   321     -13.822   1.775  -1.380  1.00  0.00           H  
HETATM 2936  H2  SPC   321     -13.342   0.799  -0.162  1.00  0.00           H  
HETATM 2937  O   SPC   322      38.528  34.666   5.057  1.00  0.00           O  
HETATM 2938  H1  SPC   322      39.128  34.353   5.794  1.00  0.00           H  
HETATM 2939  H2  SPC   322      37.586  34.705   5.388  1.00  0.00           H  
HETATM 2940  O   SPC   323      23.514   1.380 -19.145  1.00  0.00           O  
HETATM 2941  H1  SPC   323      23.349   0.442 -19.450  1.00  0.00           H  
HETATM 2942  H2  SPC   323      22.869   1.612 -18.416  1.00  0.00           H  
HETATM 2943  O   SPC   324       3.169  26.696  13.839  1.00  0.00           O  
HETATM 2944  H1  SPC   324       2.850  27.071  12.968  1.00  0.00           H  
HETATM 2945  H2  SPC   324       2.879  27.296  14.585  1.00  0.00           H  
HETATM 2946  O   SPC   325      23.546  15.087  18.241  1.00  0.00           O  
HETATM 2947  H1  SPC   325      23.703  15.057  17.254  1.00  0.00           H  
HETATM 2948  H2  SPC   325      23.908  15.943  18.610  1.00  0.00           H  
HETATM 2949  O   SPC   326      25.107 -18.444   5.307  1.00  0.00           O  
HETATM 2950  H1  SPC   326      25.872 -18.070   4.783  1.00  0.00           H  
HETATM 2951  H2  SPC   326      25.156 -18.116   6.250  1.00  0.00           H  
HETATM 2952  O   SPC   327     -19.117  18.130  -9.983  1.00  0.00           O  
HETATM 2953  H1  SPC   327     -19.930  17.753 -10.429  1.00  0.00           H  
HETATM 2954  H2  SPC   327     -18.659  17.409  -9.462  1.00  0.00           H  
HETATM 2955  O   SPC   328     -10.798   0.125  -8.903  1.00  0.00           O  
HETATM 2956  H1  SPC   328      -9.999   0.387  -8.362  1.00  0.00           H  
HETATM 2957  H2  SPC   328     -10.598  -0.714  -9.408  1.00  0.00           H  
HETATM 2958  O   SPC   329      39.373  28.776 -19.166  1.00  0.00           O  
HETATM 2959  H1  SPC   329      40.235  28.331 -19.409  1.00  0.00           H  
HETATM 2960  H2  SPC   329      39.083  28.469 -18.260  1.00  0.00           H  
HETATM 2961  O   SPC   330      26.013  33.033 -23.096  1.00  0.00           O  
HETATM 2962  H1  SPC   330      26.545  32.715 -23.881  1.00  0.00           H  
HETATM 2963  H2  SPC   330      25.057  33.146 -23.365  1.00  0.00           H  
HETATM 2964  O   SPC   331       3.637  22.695  21.357  1.00  0.00           O  
HETATM 2965  H1  SPC   331       4.554  23.088  21.417  1.00  0.00           H  
HETATM 2966  H2  SPC   331       3.011  23.368  20.962  1.00  0.00           H  
HETATM 2967  O   SPC   332     -20.233  -0.931  12.120  1.00  0.00           O  
HETATM 2968  H1  SPC   332     -19.848  -1.773  11.741  1.00  0.00           H  
HETATM 2969  H2  SPC   332     -19.511  -0.410  12.576  1.00  0.00           H  
HETATM 2970  O   SPC   333     -46.673 -26.062   8.725  1.00  0.00           O  
HETATM 2971  H1  SPC   333     -47.586 -25.884   9.090  1.00  0.00           H  
HETATM 2972  H2  SPC   333     -46.048 -26.270   9.478  1.00  0.00           H  
HETATM 2973  O   SPC   334     -50.903 -33.435  19.884  1.00  0.00           O  
HETATM 2974  H1  SPC   334     -50.947 -34.432  19.945  1.00  0.00           H  
HETATM 2975  H2  SPC   334     -50.509 -33.066  20.726  1.00  0.00           H  
HETATM 2976  O   SPC   335      18.105 -10.070 -10.443  1.00  0.00           O  
HETATM 2977  H1  SPC   335      18.764  -9.333 -10.592  1.00  0.00           H  
HETATM 2978  H2  SPC   335      17.878 -10.495 -11.319  1.00  0.00           H  
HETATM 2979  O   SPC   336     -16.117  17.721  20.048  1.00  0.00           O  
HETATM 2980  H1  SPC   336     -15.775  18.588  19.687  1.00  0.00           H  
HETATM 2981  H2  SPC   336     -17.116  17.716  20.014  1.00  0.00           H  
HETATM 2982  O   SPC   337      -5.861  -7.154   9.282  1.00  0.00           O  
HETATM 2983  H1  SPC   337      -5.567  -6.338   9.780  1.00  0.00           H  
HETATM 2984  H2  SPC   337      -5.779  -6.992   8.299  1.00  0.00           H  
HETATM 2985  O   SPC   338       4.694  21.050  -6.860  1.00  0.00           O  
HETATM 2986  H1  SPC   338       3.748  20.792  -7.054  1.00  0.00           H  
HETATM 2987  H2  SPC   338       4.942  21.846  -7.412  1.00  0.00           H  
HETATM 2988  O   SPC   339     -24.879 -29.230 -20.845  1.00  0.00           O  
HETATM 2989  H1  SPC   339     -24.337 -28.477 -20.471  1.00  0.00           H  
HETATM 2990  H2  SPC   339     -25.543 -28.869 -21.499  1.00  0.00           H  
HETATM 2991  O   SPC   340      18.441  25.710  16.155  1.00  0.00           O  
HETATM 2992  H1  SPC   340      18.886  25.739  17.050  1.00  0.00           H  
HETATM 2993  H2  SPC   340      19.127  25.535  15.448  1.00  0.00           H  
HETATM 2994  O   SPC   341      -4.452  17.796 -15.243  1.00  0.00           O  
HETATM 2995  H1  SPC   341      -4.651  18.376 -16.032  1.00  0.00           H  
HETATM 2996  H2  SPC   341      -5.198  17.143 -15.113  1.00  0.00           H  
HETATM 2997  O   SPC   342      18.370 -15.922   3.743  1.00  0.00           O  
HETATM 2998  H1  SPC   342      18.159 -16.899   3.752  1.00  0.00           H  
HETATM 2999  H2  SPC   342      19.272 -15.771   4.148  1.00  0.00           H  
HETATM 3000  O   SPC   343      37.805  38.397  -5.939  1.00  0.00           O  
HETATM 3001  H1  SPC   343      38.012  39.335  -5.662  1.00  0.00           H  
HETATM 3002  H2  SPC   343      38.641  37.949  -6.254  1.00  0.00           H  
HETATM 3003  O   SPC   344       7.597  21.402  -5.788  1.00  0.00           O  
HETATM 3004  H1  SPC   344       6.628  21.477  -6.023  1.00  0.00           H  
HETATM 3005  H2  SPC   344       7.691  20.952  -4.900  1.00  0.00           H  
HETATM 3006  O   SPC   345     -23.817 -32.663   7.250  1.00  0.00           O  
HETATM 3007  H1  SPC   345     -23.277 -32.187   7.944  1.00  0.00           H  
HETATM 3008  H2  SPC   345     -23.417 -33.562   7.075  1.00  0.00           H  
HETATM 3009  O   SPC   346     -49.437 -24.509  17.246  1.00  0.00           O  
HETATM 3010  H1  SPC   346     -49.995 -25.318  17.062  1.00  0.00           H  
HETATM 3011  H2  SPC   346     -49.880 -23.702  16.856  1.00  0.00           H  
HETATM 3012  O   SPC   347     -13.761 -10.145  -6.842  1.00  0.00           O  
HETATM 3013  H1  SPC   347     -13.304 -11.028  -6.946  1.00  0.00           H  
HETATM 3014  H2  SPC   347     -14.192 -10.096  -5.941  1.00  0.00           H  
HETATM 3015  O   SPC   348      27.233 -15.671 -15.630  1.00  0.00           O  
HETATM 3016  H1  SPC   348      26.683 -16.502 -15.717  1.00  0.00           H  
HETATM 3017  H2  SPC   348      27.917 -15.798 -14.912  1.00  0.00           H  
HETATM 3018  O   SPC   349      -7.343  -7.049 -12.558  1.00  0.00           O  
HETATM 3019  H1  SPC   349      -6.496  -6.519 -12.511  1.00  0.00           H  
HETATM 3020  H2  SPC   349      -7.143  -8.013 -12.385  1.00  0.00           H  
HETATM 3021  O   SPC   350      -8.612 -30.444  10.552  1.00  0.00           O  
HETATM 3022  H1  SPC   350      -8.764 -29.504  10.249  1.00  0.00           H  
HETATM 3023  H2  SPC   350      -7.948 -30.450  11.300  1.00  0.00           H  
HETATM 3024  O   SPC   351       6.835  24.868   3.670  1.00  0.00           O  
HETATM 3025  H1  SPC   351       7.236  25.236   2.831  1.00  0.00           H  
HETATM 3026  H2  SPC   351       6.002  25.376   3.891  1.00  0.00           H  
HETATM 3027  O   SPC   352      19.195 -13.595 -11.611  1.00  0.00           O  
HETATM 3028  H1  SPC   352      19.930 -13.255 -11.024  1.00  0.00           H  
HETATM 3029  H2  SPC   352      18.879 -14.480 -11.269  1.00  0.00           H  
HETATM 3030  O   SPC   353      16.480  20.535   6.298  1.00  0.00           O  
HETATM 3031  H1  SPC   353      16.651  21.520   6.277  1.00  0.00           H  
HETATM 3032  H2  SPC   353      17.197  20.061   5.787  1.00  0.00           H  
HETATM 3033  O   SPC   354      14.695  28.173   1.628  1.00  0.00           O  
HETATM 3034  H1  SPC   354      14.065  28.723   2.177  1.00  0.00           H  
HETATM 3035  H2  SPC   354      14.554  28.373   0.658  1.00  0.00           H  
HETATM 3036  O   SPC   355      49.008  28.476 -18.711  1.00  0.00           O  
HETATM 3037  H1  SPC   355      48.586  28.562 -19.613  1.00  0.00           H  
HETATM 3038  H2  SPC   355      49.295  27.529 -18.566  1.00  0.00           H  
HETATM 3039  O   SPC   356       6.328  24.917  18.793  1.00  0.00           O  
HETATM 3040  H1  SPC   356       7.228  25.017  19.217  1.00  0.00           H  
HETATM 3041  H2  SPC   356       5.809  25.764  18.908  1.00  0.00           H  
HETATM 3042  O   SPC   357     -34.767  -2.350  17.035  1.00  0.00           O  
HETATM 3043  H1  SPC   357     -35.435  -1.681  16.710  1.00  0.00           H  
HETATM 3044  H2  SPC   357     -34.372  -2.834  16.254  1.00  0.00           H  
HETATM 3045  O   SPC   358      15.209 -12.462   2.416  1.00  0.00           O  
HETATM 3046  H1  SPC   358      15.750 -11.790   1.910  1.00  0.00           H  
HETATM 3047  H2  SPC   358      14.244 -12.363   2.174  1.00  0.00           H  
HETATM 3048  O   SPC   359     -20.360 -24.494 -24.387  1.00  0.00           O  
HETATM 3049  H1  SPC   359     -20.710 -25.278 -24.900  1.00  0.00           H  
HETATM 3050  H2  SPC   359     -19.577 -24.102 -24.871  1.00  0.00           H  
HETATM 3051  O   SPC   360      -0.866  26.652 -12.518  1.00  0.00           O  
HETATM 3052  H1  SPC   360      -1.037  27.483 -11.990  1.00  0.00           H  
HETATM 3053  H2  SPC   360      -1.575  25.976 -12.315  1.00  0.00           H  
HETATM 3054  O   SPC   361      21.712  -3.189  13.040  1.00  0.00           O  
HETATM 3055  H1  SPC   361      22.313  -2.634  13.615  1.00  0.00           H  
HETATM 3056  H2  SPC   361      21.094  -3.720  13.619  1.00  0.00           H  
HETATM 3057  O   SPC   362      20.088  26.052 -10.698  1.00  0.00           O  
HETATM 3058  H1  SPC   362      19.728  26.827 -10.178  1.00  0.00           H  
HETATM 3059  H2  SPC   362      19.329  25.542 -11.104  1.00  0.00           H  
HETATM 3060  O   SPC   363      12.387 -14.040   2.504  1.00  0.00           O  
HETATM 3061  H1  SPC   363      12.217 -14.459   3.395  1.00  0.00           H  
HETATM 3062  H2  SPC   363      11.799 -13.238   2.394  1.00  0.00           H  
HETATM 3063  O   SPC   364       6.944  -8.150 -23.504  1.00  0.00           O  
HETATM 3064  H1  SPC   364       7.498  -8.739 -22.915  1.00  0.00           H  
HETATM 3065  H2  SPC   364       6.054  -8.578 -23.662  1.00  0.00           H  
HETATM 3066  O   SPC   365      11.959  21.033  21.747  1.00  0.00           O  
HETATM 3067  H1  SPC   365      12.474  21.717  22.263  1.00  0.00           H  
HETATM 3068  H2  SPC   365      11.980  20.161  22.236  1.00  0.00           H  
HETATM 3069  O   SPC   366     -32.890 -26.412  -5.823  1.00  0.00           O  
HETATM 3070  H1  SPC   366     -32.425 -25.554  -6.039  1.00  0.00           H  
HETATM 3071  H2  SPC   366     -32.661 -26.690  -4.890  1.00  0.00           H  
HETATM 3072  O   SPC   367      17.411 -12.371  -9.012  1.00  0.00           O  
HETATM 3073  H1  SPC   367      17.500 -12.367  -8.016  1.00  0.00           H  
HETATM 3074  H2  SPC   367      17.941 -11.615  -9.397  1.00  0.00           H  
HETATM 3075  O   SPC   368     -32.474 -30.388   8.666  1.00  0.00           O  
HETATM 3076  H1  SPC   368     -33.457 -30.365   8.845  1.00  0.00           H  
HETATM 3077  H2  SPC   368     -32.315 -30.642   7.712  1.00  0.00           H  
HETATM 3078  O   SPC   369     -44.235 -19.531  12.533  1.00  0.00           O  
HETATM 3079  H1  SPC   369     -43.981 -18.820  11.878  1.00  0.00           H  
HETATM 3080  H2  SPC   369     -44.136 -19.177  13.464  1.00  0.00           H  
HETATM 3081  O   SPC   370      -7.562  12.067 -28.138  1.00  0.00           O  
HETATM 3082  H1  SPC   370      -8.446  12.381 -28.487  1.00  0.00           H  
HETATM 3083  H2  SPC   370      -6.901  12.816 -28.185  1.00  0.00           H  
HETATM 3084  O   SPC   371      29.973  14.634  -0.662  1.00  0.00           O  
HETATM 3085  H1  SPC   371      29.851  13.724  -0.265  1.00  0.00           H  
HETATM 3086  H2  SPC   371      30.186  15.288   0.064  1.00  0.00           H  
HETATM 3087  O   SPC   372      19.777  34.004 -13.646  1.00  0.00           O  
HETATM 3088  H1  SPC   372      19.320  34.497 -12.906  1.00  0.00           H  
HETATM 3089  H2  SPC   372      19.351  34.241 -14.519  1.00  0.00           H  
HETATM 3090  O   SPC   373      -6.076  16.932   8.845  1.00  0.00           O  
HETATM 3091  H1  SPC   373      -6.921  16.470   9.115  1.00  0.00           H  
HETATM 3092  H2  SPC   373      -5.627  17.307   9.656  1.00  0.00           H  
HETATM 3093  O   SPC   374     -28.057 -25.385  22.070  1.00  0.00           O  
HETATM 3094  H1  SPC   374     -28.602 -24.953  21.352  1.00  0.00           H  
HETATM 3095  H2  SPC   374     -28.613 -26.066  22.546  1.00  0.00           H  
HETATM 3096  O   SPC   375     -19.883 -15.878   7.483  1.00  0.00           O  
HETATM 3097  H1  SPC   375     -19.240 -16.281   6.832  1.00  0.00           H  
HETATM 3098  H2  SPC   375     -20.717 -15.606   7.002  1.00  0.00           H  
HETATM 3099  O   SPC   376       6.061 -17.061  13.986  1.00  0.00           O  
HETATM 3100  H1  SPC   376       5.665 -16.611  14.786  1.00  0.00           H  
HETATM 3101  H2  SPC   376       6.766 -16.473  13.588  1.00  0.00           H  
HETATM 3102  O   SPC   377     -12.113 -21.147 -13.913  1.00  0.00           O  
HETATM 3103  H1  SPC   377     -11.914 -21.610 -14.777  1.00  0.00           H  
HETATM 3104  H2  SPC   377     -11.372 -21.318 -13.264  1.00  0.00           H  
HETATM 3105  O   SPC   378       8.636  14.051   5.781  1.00  0.00           O  
HETATM 3106  H1  SPC   378       9.031  13.375   6.403  1.00  0.00           H  
HETATM 3107  H2  SPC   378       9.227  14.154   4.981  1.00  0.00           H  
HETATM 3108  O   SPC   379      11.488  17.760  -3.469  1.00  0.00           O  
HETATM 3109  H1  SPC   379      10.626  17.335  -3.746  1.00  0.00           H  
HETATM 3110  H2  SPC   379      11.397  18.755  -3.511  1.00  0.00           H  
HETATM 3111  O   SPC   380      12.670 -16.882 -11.477  1.00  0.00           O  
HETATM 3112  H1  SPC   380      11.932 -17.322 -11.990  1.00  0.00           H  
HETATM 3113  H2  SPC   380      13.104 -16.185 -12.048  1.00  0.00           H  
HETATM 3114  O   SPC   381      10.827 -19.579 -10.078  1.00  0.00           O  
HETATM 3115  H1  SPC   381      11.109 -20.531 -10.200  1.00  0.00           H  
HETATM 3116  H2  SPC   381      11.290 -19.194  -9.279  1.00  0.00           H  
HETATM 3117  O   SPC   382      12.866  11.857 -20.439  1.00  0.00           O  
HETATM 3118  H1  SPC   382      11.873  11.925 -20.535  1.00  0.00           H  
HETATM 3119  H2  SPC   382      13.304  12.560 -20.999  1.00  0.00           H  
HETATM 3120  O   SPC   383      33.156   4.930  -4.328  1.00  0.00           O  
HETATM 3121  H1  SPC   383      32.815   4.018  -4.559  1.00  0.00           H  
HETATM 3122  H2  SPC   383      34.084   5.039  -4.685  1.00  0.00           H  
HETATM 3123  O   SPC   384      25.253  31.045 -11.649  1.00  0.00           O  
HETATM 3124  H1  SPC   384      24.943  30.551 -10.836  1.00  0.00           H  
HETATM 3125  H2  SPC   384      25.791  30.431 -12.226  1.00  0.00           H  
HETATM 3126  O   SPC   385     -32.646 -30.230   5.122  1.00  0.00           O  
HETATM 3127  H1  SPC   385     -33.396 -29.983   4.508  1.00  0.00           H  
HETATM 3128  H2  SPC   385     -31.772 -30.080   4.659  1.00  0.00           H  
HETATM 3129  O   SPC   386      -1.321 -19.339 -17.917  1.00  0.00           O  
HETATM 3130  H1  SPC   386      -0.560 -18.754 -18.198  1.00  0.00           H  
HETATM 3131  H2  SPC   386      -1.179 -20.263 -18.272  1.00  0.00           H  
HETATM 3132  O   SPC   387      -2.575 -21.595  30.946  1.00  0.00           O  
HETATM 3133  H1  SPC   387      -2.021 -22.178  30.351  1.00  0.00           H  
HETATM 3134  H2  SPC   387      -2.968 -20.849  30.409  1.00  0.00           H  
HETATM 3135  O   SPC   388     -19.283  16.460 -13.136  1.00  0.00           O  
HETATM 3136  H1  SPC   388     -19.862  16.580 -12.330  1.00  0.00           H  
HETATM 3137  H2  SPC   388     -19.176  15.484 -13.328  1.00  0.00           H  
HETATM 3138  O   SPC   389     -10.340   4.804 -27.685  1.00  0.00           O  
HETATM 3139  H1  SPC   389     -11.323   4.632 -27.614  1.00  0.00           H  
HETATM 3140  H2  SPC   389     -10.011   4.489 -28.575  1.00  0.00           H  
HETATM 3141  O   SPC   390     -12.786  18.916 -12.135  1.00  0.00           O  
HETATM 3142  H1  SPC   390     -13.263  19.769 -12.347  1.00  0.00           H  
HETATM 3143  H2  SPC   390     -12.828  18.306 -12.927  1.00  0.00           H  
HETATM 3144  O   SPC   391      -1.357  18.022  -0.795  1.00  0.00           O  
HETATM 3145  H1  SPC   391      -0.754  17.228  -0.715  1.00  0.00           H  
HETATM 3146  H2  SPC   391      -2.281  17.716  -1.027  1.00  0.00           H  
HETATM 3147  O   SPC   392      18.309  25.956  -0.800  1.00  0.00           O  
HETATM 3148  H1  SPC   392      19.103  25.529  -1.233  1.00  0.00           H  
HETATM 3149  H2  SPC   392      17.634  25.253  -0.575  1.00  0.00           H  
HETATM 3150  O   SPC   393      13.640  20.742  -0.562  1.00  0.00           O  
HETATM 3151  H1  SPC   393      14.488  21.083  -0.157  1.00  0.00           H  
HETATM 3152  H2  SPC   393      13.695  19.748  -0.662  1.00  0.00           H  
HETATM 3153  O   SPC   394      40.385  32.594 -10.221  1.00  0.00           O  
HETATM 3154  H1  SPC   394      40.170  33.142  -9.413  1.00  0.00           H  
HETATM 3155  H2  SPC   394      41.075  31.909  -9.985  1.00  0.00           H  
HETATM 3156  O   SPC   395       4.509  -9.933 -23.247  1.00  0.00           O  
HETATM 3157  H1  SPC   395       4.487 -10.839 -22.824  1.00  0.00           H  
HETATM 3158  H2  SPC   395       4.427  -9.233 -22.538  1.00  0.00           H  
HETATM 3159  O   SPC   396      35.288  20.137  -0.134  1.00  0.00           O  
HETATM 3160  H1  SPC   396      35.312  21.126  -0.281  1.00  0.00           H  
HETATM 3161  H2  SPC   396      35.117  19.948   0.833  1.00  0.00           H  
HETATM 3162  O   SPC   397     -27.575  13.053  -0.709  1.00  0.00           O  
HETATM 3163  H1  SPC   397     -27.769  12.169  -1.134  1.00  0.00           H  
HETATM 3164  H2  SPC   397     -28.353  13.666  -0.845  1.00  0.00           H  
HETATM 3165  O   SPC   398      -7.336  14.716  12.000  1.00  0.00           O  
HETATM 3166  H1  SPC   398      -7.098  15.546  12.504  1.00  0.00           H  
HETATM 3167  H2  SPC   398      -7.687  14.029  12.636  1.00  0.00           H  
HETATM 3168  O   SPC   399     -29.821 -11.709  10.328  1.00  0.00           O  
HETATM 3169  H1  SPC   399     -30.259 -11.689  11.227  1.00  0.00           H  
HETATM 3170  H2  SPC   399     -30.176 -12.482   9.802  1.00  0.00           H  
HETATM 3171  O   SPC   400      25.548  14.462  12.617  1.00  0.00           O  
HETATM 3172  H1  SPC   400      25.935  15.130  11.982  1.00  0.00           H  
HETATM 3173  H2  SPC   400      24.628  14.210  12.317  1.00  0.00           H  
HETATM 3174  O   SPC   401     -11.874 -20.157  -9.308  1.00  0.00           O  
HETATM 3175  H1  SPC   401     -11.255 -20.915  -9.513  1.00  0.00           H  
HETATM 3176  H2  SPC   401     -12.091 -19.667 -10.152  1.00  0.00           H  
HETATM 3177  O   SPC   402       6.574  12.389 -11.571  1.00  0.00           O  
HETATM 3178  H1  SPC   402       5.762  11.816 -11.458  1.00  0.00           H  
HETATM 3179  H2  SPC   402       7.395  11.832 -11.439  1.00  0.00           H  
HETATM 3180  O   SPC   403       8.088  20.224 -14.036  1.00  0.00           O  
HETATM 3181  H1  SPC   403       7.506  19.533 -14.465  1.00  0.00           H  
HETATM 3182  H2  SPC   403       8.502  19.843 -13.209  1.00  0.00           H  
HETATM 3183  O   SPC   404      43.159  33.353 -19.336  1.00  0.00           O  
HETATM 3184  H1  SPC   404      42.167  33.470 -19.287  1.00  0.00           H  
HETATM 3185  H2  SPC   404      43.590  33.843 -18.578  1.00  0.00           H  
HETATM 3186  O   SPC   405     -20.270 -14.505   0.058  1.00  0.00           O  
HETATM 3187  H1  SPC   405     -20.117 -13.869  -0.699  1.00  0.00           H  
HETATM 3188  H2  SPC   405     -21.250 -14.570   0.245  1.00  0.00           H  
HETATM 3189  O   SPC   406      11.082  28.600 -11.155  1.00  0.00           O  
HETATM 3190  H1  SPC   406      10.331  28.516 -10.500  1.00  0.00           H  
HETATM 3191  H2  SPC   406      11.710  29.317 -10.852  1.00  0.00           H  
HETATM 3192  O   SPC   407     -28.113 -29.578   5.455  1.00  0.00           O  
HETATM 3193  H1  SPC   407     -28.149 -28.754   6.020  1.00  0.00           H  
HETATM 3194  H2  SPC   407     -27.560 -29.401   4.641  1.00  0.00           H  
HETATM 3195  O   SPC   408     -32.802 -34.562  -6.246  1.00  0.00           O  
HETATM 3196  H1  SPC   408     -32.965 -34.353  -7.210  1.00  0.00           H  
HETATM 3197  H2  SPC   408     -33.648 -34.897  -5.830  1.00  0.00           H  
HETATM 3198  O   SPC   409      11.136 -18.706 -12.693  1.00  0.00           O  
HETATM 3199  H1  SPC   409      10.994 -19.154 -11.810  1.00  0.00           H  
HETATM 3200  H2  SPC   409      10.633 -19.201 -13.402  1.00  0.00           H  
HETATM 3201  O   SPC   410     -35.185   2.986  15.683  1.00  0.00           O  
HETATM 3202  H1  SPC   410     -35.402   3.963  15.662  1.00  0.00           H  
HETATM 3203  H2  SPC   410     -36.005   2.469  15.929  1.00  0.00           H  
HETATM 3204  O   SPC   411      -8.833  -4.654 -21.072  1.00  0.00           O  
HETATM 3205  H1  SPC   411      -8.941  -5.176 -20.226  1.00  0.00           H  
HETATM 3206  H2  SPC   411      -8.893  -5.274 -21.855  1.00  0.00           H  
HETATM 3207  O   SPC   412      23.258  16.282   9.101  1.00  0.00           O  
HETATM 3208  H1  SPC   412      22.767  15.805   8.372  1.00  0.00           H  
HETATM 3209  H2  SPC   412      22.853  17.187   9.238  1.00  0.00           H  
HETATM 3210  O   SPC   413      28.577  -2.516  -2.474  1.00  0.00           O  
HETATM 3211  H1  SPC   413      28.079  -3.030  -3.173  1.00  0.00           H  
HETATM 3212  H2  SPC   413      27.993  -2.390  -1.673  1.00  0.00           H  
HETATM 3213  O   SPC   414      -0.962 -17.482  28.063  1.00  0.00           O  
HETATM 3214  H1  SPC   414      -0.810 -18.010  27.227  1.00  0.00           H  
HETATM 3215  H2  SPC   414      -1.610 -16.744  27.876  1.00  0.00           H  
HETATM 3216  O   SPC   415      19.101  34.055  -9.533  1.00  0.00           O  
HETATM 3217  H1  SPC   415      19.844  33.397  -9.409  1.00  0.00           H  
HETATM 3218  H2  SPC   415      18.368  33.856  -8.883  1.00  0.00           H  
HETATM 3219  O   SPC   416      19.002  29.845 -19.797  1.00  0.00           O  
HETATM 3220  H1  SPC   416      18.964  30.012 -18.812  1.00  0.00           H  
HETATM 3221  H2  SPC   416      18.138  30.124 -20.216  1.00  0.00           H  
HETATM 3222  O   SPC   417      30.515  29.594 -13.763  1.00  0.00           O  
HETATM 3223  H1  SPC   417      29.537  29.729 -13.920  1.00  0.00           H  
HETATM 3224  H2  SPC   417      30.837  28.820 -14.310  1.00  0.00           H  
HETATM 3225  O   SPC   418       3.000 -16.960 -11.827  1.00  0.00           O  
HETATM 3226  H1  SPC   418       3.137 -17.647 -11.113  1.00  0.00           H  
HETATM 3227  H2  SPC   418       2.343 -17.303 -12.498  1.00  0.00           H  
HETATM 3228  O   SPC   419     -22.654  18.648   7.454  1.00  0.00           O  
HETATM 3229  H1  SPC   419     -22.367  19.515   7.048  1.00  0.00           H  
HETATM 3230  H2  SPC   419     -23.652  18.617   7.504  1.00  0.00           H  
HETATM 3231  O   SPC   420     -23.506  14.851  -4.796  1.00  0.00           O  
HETATM 3232  H1  SPC   420     -22.662  14.525  -4.370  1.00  0.00           H  
HETATM 3233  H2  SPC   420     -24.293  14.470  -4.309  1.00  0.00           H  
HETATM 3234  O   SPC   421      11.931 -22.870   4.796  1.00  0.00           O  
HETATM 3235  H1  SPC   421      11.398 -23.317   5.514  1.00  0.00           H  
HETATM 3236  H2  SPC   421      12.728 -22.423   5.201  1.00  0.00           H  
HETATM 3237  O   SPC   422      29.715  31.649 -20.943  1.00  0.00           O  
HETATM 3238  H1  SPC   422      30.437  31.408 -20.295  1.00  0.00           H  
HETATM 3239  H2  SPC   422      30.045  32.365 -21.558  1.00  0.00           H  
HETATM 3240  O   SPC   423     -29.758 -29.097 -14.471  1.00  0.00           O  
HETATM 3241  H1  SPC   423     -29.581 -28.115 -14.403  1.00  0.00           H  
HETATM 3242  H2  SPC   423     -28.904 -29.577 -14.671  1.00  0.00           H  
HETATM 3243  O   SPC   424      24.119   0.597  -7.599  1.00  0.00           O  
HETATM 3244  H1  SPC   424      23.439   0.001  -8.027  1.00  0.00           H  
HETATM 3245  H2  SPC   424      25.016   0.427  -8.007  1.00  0.00           H  
HETATM 3246  O   SPC   425     -30.024  -5.371   2.170  1.00  0.00           O  
HETATM 3247  H1  SPC   425     -29.141  -5.840   2.122  1.00  0.00           H  
HETATM 3248  H2  SPC   425     -29.875  -4.395   2.328  1.00  0.00           H  
HETATM 3249  O   SPC   426     -10.459 -12.009  18.495  1.00  0.00           O  
HETATM 3250  H1  SPC   426     -10.478 -11.672  19.437  1.00  0.00           H  
HETATM 3251  H2  SPC   426     -11.111 -12.760  18.397  1.00  0.00           H  
HETATM 3252  O   SPC   427      29.026  27.746 -23.349  1.00  0.00           O  
HETATM 3253  H1  SPC   427      28.134  27.837 -23.791  1.00  0.00           H  
HETATM 3254  H2  SPC   427      29.289  26.781 -23.325  1.00  0.00           H  
HETATM 3255  O   SPC   428     -34.106 -17.556  -3.859  1.00  0.00           O  
HETATM 3256  H1  SPC   428     -34.962 -17.580  -4.376  1.00  0.00           H  
HETATM 3257  H2  SPC   428     -34.130 -16.794  -3.211  1.00  0.00           H  
HETATM 3258  O   SPC   429      19.434   9.251  -0.245  1.00  0.00           O  
HETATM 3259  H1  SPC   429      20.194   9.255   0.406  1.00  0.00           H  
HETATM 3260  H2  SPC   429      18.629   9.665   0.180  1.00  0.00           H  
HETATM 3261  O   SPC   430      48.869  28.992 -14.942  1.00  0.00           O  
HETATM 3262  H1  SPC   430      48.557  28.962 -15.892  1.00  0.00           H  
HETATM 3263  H2  SPC   430      48.889  28.064 -14.569  1.00  0.00           H  
HETATM 3264  O   SPC   431      -2.866 -19.884  16.150  1.00  0.00           O  
HETATM 3265  H1  SPC   431      -3.096 -19.120  15.549  1.00  0.00           H  
HETATM 3266  H2  SPC   431      -3.046 -19.627  17.100  1.00  0.00           H  
HETATM 3267  O   SPC   432     -23.216 -28.943  23.740  1.00  0.00           O  
HETATM 3268  H1  SPC   432     -24.143 -28.571  23.702  1.00  0.00           H  
HETATM 3269  H2  SPC   432     -23.234 -29.910  23.487  1.00  0.00           H  
HETATM 3270  O   SPC   433     -20.555  -8.361  -2.206  1.00  0.00           O  
HETATM 3271  H1  SPC   433     -20.818  -9.295  -2.448  1.00  0.00           H  
HETATM 3272  H2  SPC   433     -21.176  -8.012  -1.504  1.00  0.00           H  
HETATM 3273  O   SPC   434      45.210   4.526 -13.124  1.00  0.00           O  
HETATM 3274  H1  SPC   434      45.194   4.539 -12.124  1.00  0.00           H  
HETATM 3275  H2  SPC   434      45.356   5.454 -13.468  1.00  0.00           H  
HETATM 3276  O   SPC   435      -1.732  -9.222  27.056  1.00  0.00           O  
HETATM 3277  H1  SPC   435      -1.236  -9.945  27.536  1.00  0.00           H  
HETATM 3278  H2  SPC   435      -1.338  -9.094  26.146  1.00  0.00           H  
HETATM 3279  O   SPC   436      22.090  13.742 -18.672  1.00  0.00           O  
HETATM 3280  H1  SPC   436      22.461  13.020 -19.255  1.00  0.00           H  
HETATM 3281  H2  SPC   436      21.486  14.329 -19.211  1.00  0.00           H  
HETATM 3282  O   SPC   437      31.711  16.272 -16.587  1.00  0.00           O  
HETATM 3283  H1  SPC   437      32.415  16.878 -16.959  1.00  0.00           H  
HETATM 3284  H2  SPC   437      31.543  16.504 -15.629  1.00  0.00           H  
HETATM 3285  O   SPC   438     -13.614  19.034  -3.943  1.00  0.00           O  
HETATM 3286  H1  SPC   438     -14.222  19.756  -4.275  1.00  0.00           H  
HETATM 3287  H2  SPC   438     -12.866  19.442  -3.420  1.00  0.00           H  
HETATM 3288  O   SPC   439      16.314  19.773   8.873  1.00  0.00           O  
HETATM 3289  H1  SPC   439      16.447  18.842   9.212  1.00  0.00           H  
HETATM 3290  H2  SPC   439      16.535  19.809   7.899  1.00  0.00           H  
HETATM 3291  O   SPC   440     -18.668   5.997   9.142  1.00  0.00           O  
HETATM 3292  H1  SPC   440     -18.449   6.084  10.114  1.00  0.00           H  
HETATM 3293  H2  SPC   440     -19.495   5.446   9.034  1.00  0.00           H  
HETATM 3294  O   SPC   441      19.565  19.953   2.251  1.00  0.00           O  
HETATM 3295  H1  SPC   441      19.472  20.170   3.222  1.00  0.00           H  
HETATM 3296  H2  SPC   441      20.272  19.255   2.132  1.00  0.00           H  
HETATM 3297  O   SPC   442     -13.345   1.640  -9.711  1.00  0.00           O  
HETATM 3298  H1  SPC   442     -13.966   0.894  -9.953  1.00  0.00           H  
HETATM 3299  H2  SPC   442     -12.408   1.383  -9.946  1.00  0.00           H  
HETATM 3300  O   SPC   443      35.237  34.202 -16.402  1.00  0.00           O  
HETATM 3301  H1  SPC   443      34.384  34.117 -15.888  1.00  0.00           H  
HETATM 3302  H2  SPC   443      36.006  34.262 -15.766  1.00  0.00           H  
HETATM 3303  O   SPC   444      14.019 -20.069 -18.277  1.00  0.00           O  
HETATM 3304  H1  SPC   444      15.004 -19.937 -18.170  1.00  0.00           H  
HETATM 3305  H2  SPC   444      13.750 -19.832 -19.210  1.00  0.00           H  
HETATM 3306  O   SPC   445      17.308   0.323 -11.620  1.00  0.00           O  
HETATM 3307  H1  SPC   445      17.989  -0.316 -11.263  1.00  0.00           H  
HETATM 3308  H2  SPC   445      17.417   1.211 -11.174  1.00  0.00           H  
HETATM 3309  O   SPC   446      22.269  33.344   4.768  1.00  0.00           O  
HETATM 3310  H1  SPC   446      22.861  33.340   5.574  1.00  0.00           H  
HETATM 3311  H2  SPC   446      21.927  34.270   4.610  1.00  0.00           H  
HETATM 3312  O   SPC   447      26.606  33.182   0.163  1.00  0.00           O  
HETATM 3313  H1  SPC   447      26.322  32.588  -0.589  1.00  0.00           H  
HETATM 3314  H2  SPC   447      27.539  33.503  -0.000  1.00  0.00           H  
HETATM 3315  O   SPC   448      -1.791 -22.228   2.812  1.00  0.00           O  
HETATM 3316  H1  SPC   448      -1.859 -23.201   2.589  1.00  0.00           H  
HETATM 3317  H2  SPC   448      -1.805 -21.691   1.969  1.00  0.00           H  
HETATM 3318  O   SPC   449     -27.940  -9.684  20.283  1.00  0.00           O  
HETATM 3319  H1  SPC   449     -27.554  -8.992  19.672  1.00  0.00           H  
HETATM 3320  H2  SPC   449     -27.885 -10.582  19.848  1.00  0.00           H  
HETATM 3321  O   SPC   450     -24.405 -19.778   3.959  1.00  0.00           O  
HETATM 3322  H1  SPC   450     -24.128 -20.739   3.927  1.00  0.00           H  
HETATM 3323  H2  SPC   450     -24.604 -19.519   4.904  1.00  0.00           H  
HETATM 3324  O   SPC   451     -21.110   3.332  -9.380  1.00  0.00           O  
HETATM 3325  H1  SPC   451     -21.089   4.280  -9.697  1.00  0.00           H  
HETATM 3326  H2  SPC   451     -20.491   3.227  -8.601  1.00  0.00           H  
HETATM 3327  O   SPC   452      -8.812 -28.967   3.032  1.00  0.00           O  
HETATM 3328  H1  SPC   452      -9.733 -28.613   3.197  1.00  0.00           H  
HETATM 3329  H2  SPC   452      -8.843 -29.647   2.300  1.00  0.00           H  
HETATM 3330  O   SPC   453     -12.302 -25.587  10.652  1.00  0.00           O  
HETATM 3331  H1  SPC   453     -12.144 -24.753  10.124  1.00  0.00           H  
HETATM 3332  H2  SPC   453     -13.023 -26.127  10.216  1.00  0.00           H  
HETATM 3333  O   SPC   454       6.132 -23.234  10.369  1.00  0.00           O  
HETATM 3334  H1  SPC   454       6.401 -22.565  11.062  1.00  0.00           H  
HETATM 3335  H2  SPC   454       5.698 -24.018  10.814  1.00  0.00           H  
HETATM 3336  O   SPC   455      28.915  19.859  11.392  1.00  0.00           O  
HETATM 3337  H1  SPC   455      28.836  19.186  10.656  1.00  0.00           H  
HETATM 3338  H2  SPC   455      28.320  20.638  11.196  1.00  0.00           H  
HETATM 3339  O   SPC   456     -22.995  -8.580   6.802  1.00  0.00           O  
HETATM 3340  H1  SPC   456     -22.558  -8.297   5.948  1.00  0.00           H  
HETATM 3341  H2  SPC   456     -23.487  -9.438   6.656  1.00  0.00           H  
HETATM 3342  O   SPC   457      14.021  13.295 -11.055  1.00  0.00           O  
HETATM 3343  H1  SPC   457      13.329  13.021 -10.387  1.00  0.00           H  
HETATM 3344  H2  SPC   457      13.639  13.228 -11.977  1.00  0.00           H  
HETATM 3345  O   SPC   458      -1.367 -24.316  16.066  1.00  0.00           O  
HETATM 3346  H1  SPC   458      -1.861 -23.555  15.645  1.00  0.00           H  
HETATM 3347  H2  SPC   458      -1.797 -24.549  16.938  1.00  0.00           H  
HETATM 3348  O   SPC   459       2.090  -6.756 -21.516  1.00  0.00           O  
HETATM 3349  H1  SPC   459       1.920  -7.268 -22.358  1.00  0.00           H  
HETATM 3350  H2  SPC   459       1.310  -6.861 -20.899  1.00  0.00           H  
HETATM 3351  O   SPC   460     -10.401 -11.017  25.451  1.00  0.00           O  
HETATM 3352  H1  SPC   460      -9.781 -11.800  25.502  1.00  0.00           H  
HETATM 3353  H2  SPC   460      -9.964 -10.218  25.863  1.00  0.00           H  
HETATM 3354  O   SPC   461       8.324 -15.985   1.336  1.00  0.00           O  
HETATM 3355  H1  SPC   461       9.162 -16.523   1.427  1.00  0.00           H  
HETATM 3356  H2  SPC   461       8.483 -15.223   0.708  1.00  0.00           H  
HETATM 3357  O   SPC   462     -11.081   4.058 -12.679  1.00  0.00           O  
HETATM 3358  H1  SPC   462     -10.588   3.209 -12.490  1.00  0.00           H  
HETATM 3359  H2  SPC   462     -10.509   4.839 -12.427  1.00  0.00           H  
HETATM 3360  O   SPC   463       0.008  26.163 -27.153  1.00  0.00           O  
HETATM 3361  H1  SPC   463      -0.057  27.156 -27.060  1.00  0.00           H  
HETATM 3362  H2  SPC   463       0.040  25.920 -28.122  1.00  0.00           H  
HETATM 3363  O   SPC   464     -42.421  -5.733   9.084  1.00  0.00           O  
HETATM 3364  H1  SPC   464     -41.748  -5.537   9.798  1.00  0.00           H  
HETATM 3365  H2  SPC   464     -42.103  -6.501   8.528  1.00  0.00           H  
HETATM 3366  O   SPC   465     -10.248 -29.599  22.566  1.00  0.00           O  
HETATM 3367  H1  SPC   465     -11.199 -29.411  22.319  1.00  0.00           H  
HETATM 3368  H2  SPC   465     -10.073 -29.270  23.494  1.00  0.00           H  
HETATM 3369  O   SPC   466       7.317 -25.094 -10.792  1.00  0.00           O  
HETATM 3370  H1  SPC   466       7.162 -24.464 -11.553  1.00  0.00           H  
HETATM 3371  H2  SPC   466       6.870 -24.742  -9.970  1.00  0.00           H  
HETATM 3372  O   SPC   467       3.899 -21.313  -7.980  1.00  0.00           O  
HETATM 3373  H1  SPC   467       3.603 -21.328  -7.025  1.00  0.00           H  
HETATM 3374  H2  SPC   467       3.321 -20.684  -8.499  1.00  0.00           H  
HETATM 3375  O   SPC   468      19.678  14.078 -22.419  1.00  0.00           O  
HETATM 3376  H1  SPC   468      19.888  14.801 -23.077  1.00  0.00           H  
HETATM 3377  H2  SPC   468      18.709  14.120 -22.175  1.00  0.00           H  
HETATM 3378  O   SPC   469     -11.101  -9.533  16.926  1.00  0.00           O  
HETATM 3379  H1  SPC   469     -11.805  -9.458  16.219  1.00  0.00           H  
HETATM 3380  H2  SPC   469     -11.124 -10.451  17.322  1.00  0.00           H  
HETATM 3381  O   SPC   470      28.031  19.441 -16.716  1.00  0.00           O  
HETATM 3382  H1  SPC   470      27.449  19.366 -15.907  1.00  0.00           H  
HETATM 3383  H2  SPC   470      27.863  20.317 -17.168  1.00  0.00           H  
HETATM 3384  O   SPC   471      28.065  14.930  -2.832  1.00  0.00           O  
HETATM 3385  H1  SPC   471      27.609  14.041  -2.864  1.00  0.00           H  
HETATM 3386  H2  SPC   471      28.783  14.912  -2.136  1.00  0.00           H  
HETATM 3387  O   SPC   472     -25.390 -26.250   0.875  1.00  0.00           O  
HETATM 3388  H1  SPC   472     -26.323 -25.943   1.063  1.00  0.00           H  
HETATM 3389  H2  SPC   472     -25.005 -26.670   1.697  1.00  0.00           H  
HETATM 3390  O   SPC   473      12.083  13.169  27.323  1.00  0.00           O  
HETATM 3391  H1  SPC   473      11.801  12.392  27.886  1.00  0.00           H  
HETATM 3392  H2  SPC   473      12.475  13.879  27.908  1.00  0.00           H  
HETATM 3393  O   SPC   474     -13.410  10.480  -4.484  1.00  0.00           O  
HETATM 3394  H1  SPC   474     -14.320  10.813  -4.731  1.00  0.00           H  
HETATM 3395  H2  SPC   474     -13.367   9.490  -4.623  1.00  0.00           H  
HETATM 3396  O   SPC   475      26.949  26.856 -21.028  1.00  0.00           O  
HETATM 3397  H1  SPC   475      26.521  26.809 -20.126  1.00  0.00           H  
HETATM 3398  H2  SPC   475      26.245  26.996 -21.725  1.00  0.00           H  
HETATM 3399  O   SPC   476      20.357  -5.136 -17.529  1.00  0.00           O  
HETATM 3400  H1  SPC   476      21.317  -4.949 -17.321  1.00  0.00           H  
HETATM 3401  H2  SPC   476      20.254  -5.305 -18.509  1.00  0.00           H  
HETATM 3402  O   SPC   477      24.879  32.976  13.078  1.00  0.00           O  
HETATM 3403  H1  SPC   477      24.204  32.889  12.345  1.00  0.00           H  
HETATM 3404  H2  SPC   477      24.666  32.324  13.806  1.00  0.00           H  
HETATM 3405  O   SPC   478      17.332  10.045  16.123  1.00  0.00           O  
HETATM 3406  H1  SPC   478      17.059   9.094  16.265  1.00  0.00           H  
HETATM 3407  H2  SPC   478      18.329  10.104  16.084  1.00  0.00           H  
HETATM 3408  O   SPC   479      13.976  -6.732  21.819  1.00  0.00           O  
HETATM 3409  H1  SPC   479      14.940  -6.653  22.072  1.00  0.00           H  
HETATM 3410  H2  SPC   479      13.895  -6.764  20.822  1.00  0.00           H  
HETATM 3411  O   SPC   480       1.443  21.671  -3.899  1.00  0.00           O  
HETATM 3412  H1  SPC   480       0.808  20.987  -3.539  1.00  0.00           H  
HETATM 3413  H2  SPC   480       2.359  21.274  -3.963  1.00  0.00           H  
HETATM 3414  O   SPC   481     -19.968 -20.095  -0.507  1.00  0.00           O  
HETATM 3415  H1  SPC   481     -20.686 -19.464  -0.213  1.00  0.00           H  
HETATM 3416  H2  SPC   481     -19.705 -19.884  -1.449  1.00  0.00           H  
HETATM 3417  O   SPC   482     -34.322 -22.480  22.158  1.00  0.00           O  
HETATM 3418  H1  SPC   482     -34.256 -23.213  22.836  1.00  0.00           H  
HETATM 3419  H2  SPC   482     -35.284 -22.301  21.954  1.00  0.00           H  
HETATM 3420  O   SPC   483     -38.415 -33.782   7.655  1.00  0.00           O  
HETATM 3421  H1  SPC   483     -37.648 -34.420   7.591  1.00  0.00           H  
HETATM 3422  H2  SPC   483     -38.781 -33.608   6.740  1.00  0.00           H  
HETATM 3423  O   SPC   484     -11.289  -9.314 -10.803  1.00  0.00           O  
HETATM 3424  H1  SPC   484     -11.983  -9.323 -11.522  1.00  0.00           H  
HETATM 3425  H2  SPC   484     -11.140 -10.246 -10.472  1.00  0.00           H  
HETATM 3426  O   SPC   485      -2.679  20.781 -23.082  1.00  0.00           O  
HETATM 3427  H1  SPC   485      -1.855  20.620 -22.539  1.00  0.00           H  
HETATM 3428  H2  SPC   485      -3.166  19.917 -23.211  1.00  0.00           H  
HETATM 3429  O   SPC   486      39.879  28.301   0.556  1.00  0.00           O  
HETATM 3430  H1  SPC   486      39.951  28.274  -0.441  1.00  0.00           H  
HETATM 3431  H2  SPC   486      39.580  29.211   0.845  1.00  0.00           H  
HETATM 3432  O   SPC   487       7.363 -13.139  25.548  1.00  0.00           O  
HETATM 3433  H1  SPC   487       7.856 -12.272  25.627  1.00  0.00           H  
HETATM 3434  H2  SPC   487       7.121 -13.298  24.591  1.00  0.00           H  
HETATM 3435  O   SPC   488      10.488   6.650  27.203  1.00  0.00           O  
HETATM 3436  H1  SPC   488      11.047   6.529  28.023  1.00  0.00           H  
HETATM 3437  H2  SPC   488      11.044   6.471  26.391  1.00  0.00           H  
HETATM 3438  O   SPC   489     -25.913 -15.899  -1.855  1.00  0.00           O  
HETATM 3439  H1  SPC   489     -25.003 -15.493  -1.772  1.00  0.00           H  
HETATM 3440  H2  SPC   489     -26.543 -15.436  -1.232  1.00  0.00           H  
HETATM 3441  O   SPC   490      41.988  30.794 -22.219  1.00  0.00           O  
HETATM 3442  H1  SPC   490      41.414  31.552 -22.528  1.00  0.00           H  
HETATM 3443  H2  SPC   490      41.652  29.938 -22.612  1.00  0.00           H  
HETATM 3444  O   SPC   491      36.300   3.821  -2.702  1.00  0.00           O  
HETATM 3445  H1  SPC   491      35.583   3.185  -2.419  1.00  0.00           H  
HETATM 3446  H2  SPC   491      36.184   4.690  -2.221  1.00  0.00           H  
HETATM 3447  O   SPC   492       5.996  17.150 -22.920  1.00  0.00           O  
HETATM 3448  H1  SPC   492       5.075  17.538 -22.872  1.00  0.00           H  
HETATM 3449  H2  SPC   492       5.937  16.179 -23.152  1.00  0.00           H  
HETATM 3450  O   SPC   493      -0.489  21.096  17.332  1.00  0.00           O  
HETATM 3451  H1  SPC   493      -0.297  22.062  17.505  1.00  0.00           H  
HETATM 3452  H2  SPC   493       0.371  20.601  17.210  1.00  0.00           H  
HETATM 3453  O   SPC   494      11.549 -26.178  16.757  1.00  0.00           O  
HETATM 3454  H1  SPC   494      11.377 -25.617  15.947  1.00  0.00           H  
HETATM 3455  H2  SPC   494      12.523 -26.395  16.811  1.00  0.00           H  
HETATM 3456  O   SPC   495     -20.698 -11.568  18.946  1.00  0.00           O  
HETATM 3457  H1  SPC   495     -21.417 -12.203  18.664  1.00  0.00           H  
HETATM 3458  H2  SPC   495     -20.010 -11.501  18.224  1.00  0.00           H  
HETATM 3459  O   SPC   496      -0.120 -20.864 -21.701  1.00  0.00           O  
HETATM 3460  H1  SPC   496      -1.035 -20.541 -21.458  1.00  0.00           H  
HETATM 3461  H2  SPC   496       0.311 -20.209 -22.322  1.00  0.00           H  
HETATM 3462  O   SPC   497       4.998 -20.061 -12.244  1.00  0.00           O  
HETATM 3463  H1  SPC   497       4.778 -19.774 -13.177  1.00  0.00           H  
HETATM 3464  H2  SPC   497       5.655 -19.422 -11.845  1.00  0.00           H  
HETATM 3465  O   SPC   498     -31.778 -31.140  -7.077  1.00  0.00           O  
HETATM 3466  H1  SPC   498     -31.513 -31.587  -6.222  1.00  0.00           H  
HETATM 3467  H2  SPC   498     -32.131 -31.825  -7.715  1.00  0.00           H  
HETATM 3468  O   SPC   499     -36.512 -30.850  17.393  1.00  0.00           O  
HETATM 3469  H1  SPC   499     -36.328 -31.458  18.166  1.00  0.00           H  
HETATM 3470  H2  SPC   499     -37.497 -30.690  17.322  1.00  0.00           H  
HETATM 3471  O   SPC   500      33.056  33.977 -15.013  1.00  0.00           O  
HETATM 3472  H1  SPC   500      33.214  33.058 -14.651  1.00  0.00           H  
HETATM 3473  H2  SPC   500      32.194  34.333 -14.653  1.00  0.00           H  
HETATM 3474  O   SPC   501     -23.718   3.310  -0.851  1.00  0.00           O  
HETATM 3475  H1  SPC   501     -23.801   3.361   0.144  1.00  0.00           H  
HETATM 3476  H2  SPC   501     -24.281   2.559  -1.195  1.00  0.00           H  
HETATM 3477  O   SPC   502      -7.433 -18.442   5.116  1.00  0.00           O  
HETATM 3478  H1  SPC   502      -8.321 -18.119   5.444  1.00  0.00           H  
HETATM 3479  H2  SPC   502      -6.803 -17.669   5.047  1.00  0.00           H  
HETATM 3480  O   SPC   503     -10.323  -0.795 -14.842  1.00  0.00           O  
HETATM 3481  H1  SPC   503     -10.791  -1.669 -14.976  1.00  0.00           H  
HETATM 3482  H2  SPC   503      -9.351  -0.904 -15.048  1.00  0.00           H  
HETATM 3483  O   SPC   504     -16.553  -2.640 -22.240  1.00  0.00           O  
HETATM 3484  H1  SPC   504     -16.353  -3.239 -23.015  1.00  0.00           H  
HETATM 3485  H2  SPC   504     -16.586  -3.182 -21.400  1.00  0.00           H  
HETATM 3486  O   SPC   505       9.456  25.660 -14.944  1.00  0.00           O  
HETATM 3487  H1  SPC   505      10.375  25.590 -15.333  1.00  0.00           H  
HETATM 3488  H2  SPC   505       9.003  24.771 -14.996  1.00  0.00           H  
HETATM 3489  O   SPC   506      16.929  17.450 -11.542  1.00  0.00           O  
HETATM 3490  H1  SPC   506      16.322  16.704 -11.268  1.00  0.00           H  
HETATM 3491  H2  SPC   506      17.508  17.148 -12.299  1.00  0.00           H  
HETATM 3492  O   SPC   507     -54.466 -28.111  16.955  1.00  0.00           O  
HETATM 3493  H1  SPC   507     -54.180 -27.152  16.950  1.00  0.00           H  
HETATM 3494  H2  SPC   507     -55.409 -28.175  17.281  1.00  0.00           H  
HETATM 3495  O   SPC   508     -11.101 -24.863  -1.782  1.00  0.00           O  
HETATM 3496  H1  SPC   508     -11.031 -25.070  -0.806  1.00  0.00           H  
HETATM 3497  H2  SPC   508     -11.301 -23.891  -1.904  1.00  0.00           H  
HETATM 3498  O   SPC   509      23.973   2.033   5.114  1.00  0.00           O  
HETATM 3499  H1  SPC   509      23.662   2.922   5.450  1.00  0.00           H  
HETATM 3500  H2  SPC   509      23.201   1.539   4.716  1.00  0.00           H  
HETATM 3501  O   SPC   510      16.591 -16.191   7.011  1.00  0.00           O  
HETATM 3502  H1  SPC   510      16.389 -16.092   6.037  1.00  0.00           H  
HETATM 3503  H2  SPC   510      15.921 -16.804   7.430  1.00  0.00           H  
HETATM 3504  O   SPC   511      33.249  20.531 -19.331  1.00  0.00           O  
HETATM 3505  H1  SPC   511      32.439  20.789 -18.803  1.00  0.00           H  
HETATM 3506  H2  SPC   511      33.894  21.295 -19.345  1.00  0.00           H  
HETATM 3507  O   SPC   512      -3.843 -12.101  12.538  1.00  0.00           O  
HETATM 3508  H1  SPC   512      -4.147 -12.943  12.984  1.00  0.00           H  
HETATM 3509  H2  SPC   512      -3.968 -11.330  13.163  1.00  0.00           H  
HETATM 3510  O   SPC   513      23.714  -3.044   0.356  1.00  0.00           O  
HETATM 3511  H1  SPC   513      23.393  -3.506   1.184  1.00  0.00           H  
HETATM 3512  H2  SPC   513      22.932  -2.835  -0.232  1.00  0.00           H  
HETATM 3513  O   SPC   514     -23.105 -16.181  23.534  1.00  0.00           O  
HETATM 3514  H1  SPC   514     -23.732 -16.322  24.300  1.00  0.00           H  
HETATM 3515  H2  SPC   514     -22.340 -16.821  23.607  1.00  0.00           H  
HETATM 3516  O   SPC   515     -36.484 -33.697  -6.308  1.00  0.00           O  
HETATM 3517  H1  SPC   515     -35.708 -33.964  -5.737  1.00  0.00           H  
HETATM 3518  H2  SPC   515     -36.760 -32.763  -6.081  1.00  0.00           H  
HETATM 3519  O   SPC   516       5.503   2.927  14.169  1.00  0.00           O  
HETATM 3520  H1  SPC   516       5.039   2.387  13.467  1.00  0.00           H  
HETATM 3521  H2  SPC   516       6.490   2.781  14.104  1.00  0.00           H  
HETATM 3522  O   SPC   517      12.341  26.171 -10.829  1.00  0.00           O  
HETATM 3523  H1  SPC   517      11.708  26.943 -10.756  1.00  0.00           H  
HETATM 3524  H2  SPC   517      12.070  25.456 -10.185  1.00  0.00           H  
HETATM 3525  O   SPC   518     -10.500 -24.820  25.700  1.00  0.00           O  
HETATM 3526  H1  SPC   518     -11.039 -24.862  24.859  1.00  0.00           H  
HETATM 3527  H2  SPC   518     -10.438 -25.733  26.102  1.00  0.00           H  
HETATM 3528  O   SPC   519      35.056  26.075  -2.622  1.00  0.00           O  
HETATM 3529  H1  SPC   519      34.561  25.626  -3.367  1.00  0.00           H  
HETATM 3530  H2  SPC   519      36.004  25.757  -2.612  1.00  0.00           H  
HETATM 3531  O   SPC   520     -33.745   4.947  11.998  1.00  0.00           O  
HETATM 3532  H1  SPC   520     -33.731   5.784  11.450  1.00  0.00           H  
HETATM 3533  H2  SPC   520     -33.556   5.172  12.954  1.00  0.00           H  
HETATM 3534  O   SPC   521      17.988 -15.179  -9.342  1.00  0.00           O  
HETATM 3535  H1  SPC   521      17.625 -14.250  -9.268  1.00  0.00           H  
HETATM 3536  H2  SPC   521      17.268 -15.837  -9.122  1.00  0.00           H  
HETATM 3537  O   SPC   522      24.778  13.585 -11.641  1.00  0.00           O  
HETATM 3538  H1  SPC   522      24.108  14.096 -11.103  1.00  0.00           H  
HETATM 3539  H2  SPC   522      25.397  13.097 -11.025  1.00  0.00           H  
HETATM 3540  O   SPC   523      44.752  41.346 -12.804  1.00  0.00           O  
HETATM 3541  H1  SPC   523      43.934  41.918 -12.737  1.00  0.00           H  
HETATM 3542  H2  SPC   523      44.495  40.385 -12.709  1.00  0.00           H  
HETATM 3543  O   SPC   524       9.436  22.046  21.480  1.00  0.00           O  
HETATM 3544  H1  SPC   524      10.320  21.598  21.341  1.00  0.00           H  
HETATM 3545  H2  SPC   524       9.097  21.835  22.396  1.00  0.00           H  
HETATM 3546  O   SPC   525      28.275 -11.513  -1.473  1.00  0.00           O  
HETATM 3547  H1  SPC   525      29.158 -11.129  -1.742  1.00  0.00           H  
HETATM 3548  H2  SPC   525      28.076 -12.316  -2.035  1.00  0.00           H  
HETATM 3549  O   SPC   526      12.014 -15.206 -14.880  1.00  0.00           O  
HETATM 3550  H1  SPC   526      12.982 -14.982 -14.996  1.00  0.00           H  
HETATM 3551  H2  SPC   526      11.477 -14.363 -14.854  1.00  0.00           H  
HETATM 3552  O   SPC   527       8.632  16.209  -1.234  1.00  0.00           O  
HETATM 3553  H1  SPC   527       9.476  15.868  -0.821  1.00  0.00           H  
HETATM 3554  H2  SPC   527       8.691  16.128  -2.229  1.00  0.00           H  
HETATM 3555  O   SPC   528     -46.767 -37.138  16.568  1.00  0.00           O  
HETATM 3556  H1  SPC   528     -46.998 -37.068  15.597  1.00  0.00           H  
HETATM 3557  H2  SPC   528     -46.152 -37.915  16.708  1.00  0.00           H  
HETATM 3558  O   SPC   529      29.407  18.048 -12.533  1.00  0.00           O  
HETATM 3559  H1  SPC   529      28.511  17.628 -12.677  1.00  0.00           H  
HETATM 3560  H2  SPC   529      29.437  18.936 -12.991  1.00  0.00           H  
HETATM 3561  O   SPC   530     -18.101 -29.767   9.212  1.00  0.00           O  
HETATM 3562  H1  SPC   530     -18.308 -28.879   8.800  1.00  0.00           H  
HETATM 3563  H2  SPC   530     -18.792 -29.983   9.901  1.00  0.00           H  
HETATM 3564  O   SPC   531     -25.547   1.372  -1.943  1.00  0.00           O  
HETATM 3565  H1  SPC   531     -26.525   1.564  -2.026  1.00  0.00           H  
HETATM 3566  H2  SPC   531     -25.357   0.453  -2.287  1.00  0.00           H  
HETATM 3567  O   SPC   532      26.061 -12.015 -18.048  1.00  0.00           O  
HETATM 3568  H1  SPC   532      25.179 -12.315 -17.683  1.00  0.00           H  
HETATM 3569  H2  SPC   532      26.009 -11.047 -18.291  1.00  0.00           H  
HETATM 3570  O   SPC   533      -9.508   7.006 -15.981  1.00  0.00           O  
HETATM 3571  H1  SPC   533      -8.968   6.320 -16.467  1.00  0.00           H  
HETATM 3572  H2  SPC   533      -9.132   7.915 -16.161  1.00  0.00           H  
HETATM 3573  O   SPC   534     -11.682 -14.882  12.875  1.00  0.00           O  
HETATM 3574  H1  SPC   534     -11.748 -14.960  13.870  1.00  0.00           H  
HETATM 3575  H2  SPC   534     -12.586 -15.024  12.470  1.00  0.00           H  
HETATM 3576  O   SPC   535      17.795  16.901   9.194  1.00  0.00           O  
HETATM 3577  H1  SPC   535      17.553  15.958   9.421  1.00  0.00           H  
HETATM 3578  H2  SPC   535      17.836  17.005   8.200  1.00  0.00           H  
HETATM 3579  O   SPC   536     -24.782   1.704  -6.364  1.00  0.00           O  
HETATM 3580  H1  SPC   536     -25.069   0.753  -6.477  1.00  0.00           H  
HETATM 3581  H2  SPC   536     -24.290   2.004  -7.181  1.00  0.00           H  
HETATM 3582  O   SPC   537     -22.855 -13.040 -12.167  1.00  0.00           O  
HETATM 3583  H1  SPC   537     -23.405 -13.839 -11.926  1.00  0.00           H  
HETATM 3584  H2  SPC   537     -22.695 -13.030 -13.154  1.00  0.00           H  
HETATM 3585  O   SPC   538     -33.639 -36.893   1.230  1.00  0.00           O  
HETATM 3586  H1  SPC   538     -32.841 -37.496   1.220  1.00  0.00           H  
HETATM 3587  H2  SPC   538     -33.340 -35.947   1.359  1.00  0.00           H  
HETATM 3588  O   SPC   539     -12.757 -29.206  21.519  1.00  0.00           O  
HETATM 3589  H1  SPC   539     -12.893 -30.196  21.486  1.00  0.00           H  
HETATM 3590  H2  SPC   539     -12.669 -28.851  20.589  1.00  0.00           H  
HETATM 3591  O   SPC   540       7.421  27.049   1.331  1.00  0.00           O  
HETATM 3592  H1  SPC   540       6.508  27.331   1.625  1.00  0.00           H  
HETATM 3593  H2  SPC   540       7.352  26.215   0.784  1.00  0.00           H  
HETATM 3594  O   SPC   541     -31.929  -4.030  20.214  1.00  0.00           O  
HETATM 3595  H1  SPC   541     -31.729  -3.750  19.275  1.00  0.00           H  
HETATM 3596  H2  SPC   541     -31.543  -4.938  20.379  1.00  0.00           H  
HETATM 3597  O   SPC   542      37.398  23.648 -16.285  1.00  0.00           O  
HETATM 3598  H1  SPC   542      38.353  23.882 -16.100  1.00  0.00           H  
HETATM 3599  H2  SPC   542      36.995  23.227 -15.473  1.00  0.00           H  
HETATM 3600  O   SPC   543     -17.628   2.621  16.894  1.00  0.00           O  
HETATM 3601  H1  SPC   543     -18.029   3.536  16.941  1.00  0.00           H  
HETATM 3602  H2  SPC   543     -18.082   2.094  16.176  1.00  0.00           H  
HETATM 3603  O   SPC   544     -20.395 -29.110 -25.120  1.00  0.00           O  
HETATM 3604  H1  SPC   544     -20.949 -29.433 -24.353  1.00  0.00           H  
HETATM 3605  H2  SPC   544     -20.273 -29.853 -25.779  1.00  0.00           H  
HETATM 3606  O   SPC   545     -25.740   5.557  -5.686  1.00  0.00           O  
HETATM 3607  H1  SPC   545     -25.635   5.303  -4.724  1.00  0.00           H  
HETATM 3608  H2  SPC   545     -24.847   5.795  -6.067  1.00  0.00           H  
HETATM 3609  O   SPC   546     -11.757   4.242  16.014  1.00  0.00           O  
HETATM 3610  H1  SPC   546     -12.654   4.632  15.809  1.00  0.00           H  
HETATM 3611  H2  SPC   546     -11.537   4.399  16.977  1.00  0.00           H  
HETATM 3612  O   SPC   547     -17.397  14.208  -5.252  1.00  0.00           O  
HETATM 3613  H1  SPC   547     -16.649  14.190  -5.916  1.00  0.00           H  
HETATM 3614  H2  SPC   547     -17.863  15.091  -5.299  1.00  0.00           H  
HETATM 3615  O   SPC   548      20.814  23.211  -2.173  1.00  0.00           O  
HETATM 3616  H1  SPC   548      20.055  23.634  -2.668  1.00  0.00           H  
HETATM 3617  H2  SPC   548      21.214  22.485  -2.732  1.00  0.00           H  
HETATM 3618  O   SPC   549     -14.293 -17.794  20.775  1.00  0.00           O  
HETATM 3619  H1  SPC   549     -14.748 -17.722  21.663  1.00  0.00           H  
HETATM 3620  H2  SPC   549     -13.405 -17.336  20.818  1.00  0.00           H  
HETATM 3621  O   SPC   550      17.818  -0.260 -21.607  1.00  0.00           O  
HETATM 3622  H1  SPC   550      18.747   0.034 -21.386  1.00  0.00           H  
HETATM 3623  H2  SPC   550      17.615  -1.114 -21.129  1.00  0.00           H  
HETATM 3624  O   SPC   551     -26.550   9.078  11.836  1.00  0.00           O  
HETATM 3625  H1  SPC   551     -26.207  10.001  11.664  1.00  0.00           H  
HETATM 3626  H2  SPC   551     -27.538   9.112  11.985  1.00  0.00           H  
HETATM 3627  O   SPC   552     -51.268 -38.897  20.241  1.00  0.00           O  
HETATM 3628  H1  SPC   552     -51.195 -39.751  19.726  1.00  0.00           H  
HETATM 3629  H2  SPC   552     -50.606 -38.902  20.991  1.00  0.00           H  
HETATM 3630  O   SPC   553       4.002 -21.880  12.123  1.00  0.00           O  
HETATM 3631  H1  SPC   553       4.043 -22.160  11.164  1.00  0.00           H  
HETATM 3632  H2  SPC   553       3.141 -21.402  12.295  1.00  0.00           H  
HETATM 3633  O   SPC   554      -9.415  16.067  -1.518  1.00  0.00           O  
HETATM 3634  H1  SPC   554      -9.001  16.209  -0.619  1.00  0.00           H  
HETATM 3635  H2  SPC   554      -9.024  15.249  -1.939  1.00  0.00           H  
HETATM 3636  O   SPC   555      -3.644 -28.236   2.498  1.00  0.00           O  
HETATM 3637  H1  SPC   555      -4.618 -28.344   2.696  1.00  0.00           H  
HETATM 3638  H2  SPC   555      -3.411 -27.264   2.487  1.00  0.00           H  
HETATM 3639  O   SPC   556      -7.817  20.602 -19.961  1.00  0.00           O  
HETATM 3640  H1  SPC   556      -7.769  20.788 -20.943  1.00  0.00           H  
HETATM 3641  H2  SPC   556      -8.770  20.457 -19.695  1.00  0.00           H  
HETATM 3642  O   SPC   557     -12.695 -18.322  -0.005  1.00  0.00           O  
HETATM 3643  H1  SPC   557     -11.925 -18.688   0.517  1.00  0.00           H  
HETATM 3644  H2  SPC   557     -12.361 -17.647  -0.664  1.00  0.00           H  
HETATM 3645  O   SPC   558     -44.784 -25.420   6.486  1.00  0.00           O  
HETATM 3646  H1  SPC   558     -45.475 -25.529   7.201  1.00  0.00           H  
HETATM 3647  H2  SPC   558     -45.222 -25.480   5.588  1.00  0.00           H  
HETATM 3648  O   SPC   559      37.300  10.040 -15.910  1.00  0.00           O  
HETATM 3649  H1  SPC   559      37.350  11.039 -15.886  1.00  0.00           H  
HETATM 3650  H2  SPC   559      38.133   9.655 -15.513  1.00  0.00           H  
HETATM 3651  O   SPC   560       7.482 -25.839   7.431  1.00  0.00           O  
HETATM 3652  H1  SPC   560       7.738 -25.314   6.619  1.00  0.00           H  
HETATM 3653  H2  SPC   560       6.486 -25.917   7.477  1.00  0.00           H  
HETATM 3654  O   SPC   561     -16.245  10.344  -2.795  1.00  0.00           O  
HETATM 3655  H1  SPC   561     -17.228  10.302  -2.618  1.00  0.00           H  
HETATM 3656  H2  SPC   561     -15.818   9.483  -2.519  1.00  0.00           H  
HETATM 3657  O   SPC   562      -6.525  13.589   7.950  1.00  0.00           O  
HETATM 3658  H1  SPC   562      -5.769  13.124   8.410  1.00  0.00           H  
HETATM 3659  H2  SPC   562      -6.658  14.493   8.356  1.00  0.00           H  
HETATM 3660  O   SPC   563      -3.928 -27.764  19.197  1.00  0.00           O  
HETATM 3661  H1  SPC   563      -3.281 -28.032  19.912  1.00  0.00           H  
HETATM 3662  H2  SPC   563      -4.844 -28.085  19.440  1.00  0.00           H  
HETATM 3663  O   SPC   564      -4.474  -9.811  17.363  1.00  0.00           O  
HETATM 3664  H1  SPC   564      -4.088 -10.146  18.223  1.00  0.00           H  
HETATM 3665  H2  SPC   564      -3.978  -8.992  17.073  1.00  0.00           H  
HETATM 3666  O   SPC   565     -20.972  12.773  15.131  1.00  0.00           O  
HETATM 3667  H1  SPC   565     -21.735  13.342  15.438  1.00  0.00           H  
HETATM 3668  H2  SPC   565     -20.341  13.326  14.588  1.00  0.00           H  
HETATM 3669  O   SPC   566      14.265 -17.181  17.396  1.00  0.00           O  
HETATM 3670  H1  SPC   566      15.196 -16.863  17.215  1.00  0.00           H  
HETATM 3671  H2  SPC   566      13.638 -16.770  16.734  1.00  0.00           H  
HETATM 3672  O   SPC   567     -30.743 -30.614  21.669  1.00  0.00           O  
HETATM 3673  H1  SPC   567     -30.406 -29.931  21.021  1.00  0.00           H  
HETATM 3674  H2  SPC   567     -30.054 -31.328  21.790  1.00  0.00           H  
HETATM 3675  O   SPC   568     -45.234 -39.377  16.287  1.00  0.00           O  
HETATM 3676  H1  SPC   568     -45.483 -39.999  17.029  1.00  0.00           H  
HETATM 3677  H2  SPC   568     -45.872 -39.494  15.526  1.00  0.00           H  
HETATM 3678  O   SPC   569     -18.070 -21.485 -17.265  1.00  0.00           O  
HETATM 3679  H1  SPC   569     -18.912 -22.021 -17.205  1.00  0.00           H  
HETATM 3680  H2  SPC   569     -17.320 -22.075 -17.566  1.00  0.00           H  
HETATM 3681  O   SPC   570     -18.032  -2.274  22.430  1.00  0.00           O  
HETATM 3682  H1  SPC   570     -18.509  -1.719  21.748  1.00  0.00           H  
HETATM 3683  H2  SPC   570     -17.538  -3.013  21.972  1.00  0.00           H  
HETATM 3684  O   SPC   571      18.985 -11.898   8.430  1.00  0.00           O  
HETATM 3685  H1  SPC   571      19.929 -12.227   8.414  1.00  0.00           H  
HETATM 3686  H2  SPC   571      18.445 -12.397   7.752  1.00  0.00           H  
HETATM 3687  O   SPC   572       6.230  21.953  -1.932  1.00  0.00           O  
HETATM 3688  H1  SPC   572       5.807  21.399  -2.650  1.00  0.00           H  
HETATM 3689  H2  SPC   572       7.042  22.408  -2.298  1.00  0.00           H  
HETATM 3690  O   SPC   573      19.920  23.277   5.229  1.00  0.00           O  
HETATM 3691  H1  SPC   573      19.073  23.531   4.763  1.00  0.00           H  
HETATM 3692  H2  SPC   573      20.289  24.074   5.708  1.00  0.00           H  
HETATM 3693  O   SPC   574     -52.889 -43.532  12.855  1.00  0.00           O  
HETATM 3694  H1  SPC   574     -53.037 -44.507  13.023  1.00  0.00           H  
HETATM 3695  H2  SPC   574     -53.567 -42.999  13.361  1.00  0.00           H  
HETATM 3696  O   SPC   575     -10.294  17.575  15.793  1.00  0.00           O  
HETATM 3697  H1  SPC   575      -9.398  17.148  15.675  1.00  0.00           H  
HETATM 3698  H2  SPC   575     -10.202  18.391  16.364  1.00  0.00           H  
HETATM 3699  O   SPC   576      21.386  10.430   8.127  1.00  0.00           O  
HETATM 3700  H1  SPC   576      21.452  10.382   7.131  1.00  0.00           H  
HETATM 3701  H2  SPC   576      22.048   9.801   8.536  1.00  0.00           H  
HETATM 3702  O   SPC   577      30.415  -4.408  -7.432  1.00  0.00           O  
HETATM 3703  H1  SPC   577      30.019  -3.949  -8.227  1.00  0.00           H  
HETATM 3704  H2  SPC   577      29.686  -4.835  -6.896  1.00  0.00           H  
HETATM 3705  O   SPC   578       6.330  19.124   9.518  1.00  0.00           O  
HETATM 3706  H1  SPC   578       6.746  19.501  10.345  1.00  0.00           H  
HETATM 3707  H2  SPC   578       5.354  18.974   9.675  1.00  0.00           H  
HETATM 3708  O   SPC   579       7.000   6.423 -24.255  1.00  0.00           O  
HETATM 3709  H1  SPC   579       6.179   6.993 -24.243  1.00  0.00           H  
HETATM 3710  H2  SPC   579       6.739   5.460 -24.183  1.00  0.00           H  
HETATM 3711  O   SPC   580     -39.546 -17.187   6.047  1.00  0.00           O  
HETATM 3712  H1  SPC   580     -39.777 -17.188   7.020  1.00  0.00           H  
HETATM 3713  H2  SPC   580     -38.628 -16.811   5.922  1.00  0.00           H  
HETATM 3714  O   SPC   581      17.081  19.326  27.606  1.00  0.00           O  
HETATM 3715  H1  SPC   581      17.763  18.908  27.005  1.00  0.00           H  
HETATM 3716  H2  SPC   581      16.175  19.239  27.193  1.00  0.00           H  
HETATM 3717  O   SPC   582     -16.247   9.188  -6.942  1.00  0.00           O  
HETATM 3718  H1  SPC   582     -17.138   8.760  -6.791  1.00  0.00           H  
HETATM 3719  H2  SPC   582     -16.118   9.929  -6.283  1.00  0.00           H  
HETATM 3720  O   SPC   583      28.572  34.154  -4.962  1.00  0.00           O  
HETATM 3721  H1  SPC   583      29.396  34.699  -4.805  1.00  0.00           H  
HETATM 3722  H2  SPC   583      28.718  33.225  -4.621  1.00  0.00           H  
HETATM 3723  O   SPC   584      20.444  29.124  -1.098  1.00  0.00           O  
HETATM 3724  H1  SPC   584      21.170  28.556  -1.486  1.00  0.00           H  
HETATM 3725  H2  SPC   584      20.557  30.068  -1.408  1.00  0.00           H  
HETATM 3726  O   SPC   585     -49.942 -36.632  12.097  1.00  0.00           O  
HETATM 3727  H1  SPC   585     -50.042 -37.351  12.785  1.00  0.00           H  
HETATM 3728  H2  SPC   585     -50.814 -36.499  11.625  1.00  0.00           H  
HETATM 3729  O   SPC   586     -18.829 -15.727  -4.367  1.00  0.00           O  
HETATM 3730  H1  SPC   586     -18.272 -16.276  -4.989  1.00  0.00           H  
HETATM 3731  H2  SPC   586     -19.681 -15.468  -4.823  1.00  0.00           H  
HETATM 3732  O   SPC   587      15.526  13.543 -23.973  1.00  0.00           O  
HETATM 3733  H1  SPC   587      16.157  12.769 -23.921  1.00  0.00           H  
HETATM 3734  H2  SPC   587      16.036  14.374 -24.195  1.00  0.00           H  
HETATM 3735  O   SPC   588      -1.674 -12.539 -18.070  1.00  0.00           O  
HETATM 3736  H1  SPC   588      -1.180 -13.392 -17.900  1.00  0.00           H  
HETATM 3737  H2  SPC   588      -1.451 -12.202 -18.985  1.00  0.00           H  
HETATM 3738  O   SPC   589      27.058  34.389 -25.475  1.00  0.00           O  
HETATM 3739  H1  SPC   589      26.645  35.051 -24.850  1.00  0.00           H  
HETATM 3740  H2  SPC   589      26.442  34.229 -26.246  1.00  0.00           H  
HETATM 3741  O   SPC   590      39.779  15.537 -19.687  1.00  0.00           O  
HETATM 3742  H1  SPC   590      39.776  16.451 -19.282  1.00  0.00           H  
HETATM 3743  H2  SPC   590      39.471  15.592 -20.637  1.00  0.00           H  
HETATM 3744  O   SPC   591      23.240  33.371   7.442  1.00  0.00           O  
HETATM 3745  H1  SPC   591      23.924  33.515   8.157  1.00  0.00           H  
HETATM 3746  H2  SPC   591      22.544  34.087   7.498  1.00  0.00           H  
HETATM 3747  O   SPC   592     -19.325   4.556   4.452  1.00  0.00           O  
HETATM 3748  H1  SPC   592     -20.006   5.243   4.702  1.00  0.00           H  
HETATM 3749  H2  SPC   592     -19.621   4.078   3.625  1.00  0.00           H  
HETATM 3750  O   SPC   593     -10.810 -24.924 -21.240  1.00  0.00           O  
HETATM 3751  H1  SPC   593      -9.990 -25.393 -20.911  1.00  0.00           H  
HETATM 3752  H2  SPC   593     -11.594 -25.191 -20.681  1.00  0.00           H  
HETATM 3753  O   SPC   594      -1.987  16.704  -3.524  1.00  0.00           O  
HETATM 3754  H1  SPC   594      -2.840  17.224  -3.572  1.00  0.00           H  
HETATM 3755  H2  SPC   594      -1.468  16.837  -4.369  1.00  0.00           H  
HETATM 3756  O   SPC   595     -27.463 -15.556  13.848  1.00  0.00           O  
HETATM 3757  H1  SPC   595     -28.426 -15.430  13.607  1.00  0.00           H  
HETATM 3758  H2  SPC   595     -27.098 -16.347  13.357  1.00  0.00           H  
HETATM 3759  O   SPC   596      32.789  20.109  -9.703  1.00  0.00           O  
HETATM 3760  H1  SPC   596      32.002  19.991  -9.098  1.00  0.00           H  
HETATM 3761  H2  SPC   596      32.534  20.695 -10.472  1.00  0.00           H  
HETATM 3762  O   SPC   597      29.164  17.986   3.530  1.00  0.00           O  
HETATM 3763  H1  SPC   597      28.387  18.399   4.004  1.00  0.00           H  
HETATM 3764  H2  SPC   597      29.449  18.579   2.777  1.00  0.00           H  
HETATM 3765  O   SPC   598     -23.155   4.664   5.756  1.00  0.00           O  
HETATM 3766  H1  SPC   598     -23.007   3.694   5.561  1.00  0.00           H  
HETATM 3767  H2  SPC   598     -23.811   5.039   5.100  1.00  0.00           H  
HETATM 3768  O   SPC   599      46.778  24.071 -16.998  1.00  0.00           O  
HETATM 3769  H1  SPC   599      46.559  24.823 -17.619  1.00  0.00           H  
HETATM 3770  H2  SPC   599      46.705  24.387 -16.053  1.00  0.00           H  
HETATM 3771  O   SPC   600      -9.960  11.216 -13.920  1.00  0.00           O  
HETATM 3772  H1  SPC   600     -10.811  11.548 -14.328  1.00  0.00           H  
HETATM 3773  H2  SPC   600     -10.030  11.257 -12.923  1.00  0.00           H  
HETATM 3774  O   SPC   601      -8.646   2.442   8.618  1.00  0.00           O  
HETATM 3775  H1  SPC   601      -8.717   2.237   7.642  1.00  0.00           H  
HETATM 3776  H2  SPC   601      -7.732   2.201   8.944  1.00  0.00           H  
HETATM 3777  O   SPC   602     -27.193  16.548   2.836  1.00  0.00           O  
HETATM 3778  H1  SPC   602     -26.622  15.735   2.723  1.00  0.00           H  
HETATM 3779  H2  SPC   602     -27.289  17.012   1.955  1.00  0.00           H  
HETATM 3780  O   SPC   603       1.953 -26.370  -6.440  1.00  0.00           O  
HETATM 3781  H1  SPC   603       1.307 -27.093  -6.684  1.00  0.00           H  
HETATM 3782  H2  SPC   603       2.759 -26.431  -7.029  1.00  0.00           H  
HETATM 3783  O   SPC   604      -5.383  -5.923 -20.764  1.00  0.00           O  
HETATM 3784  H1  SPC   604      -5.076  -5.365 -19.993  1.00  0.00           H  
HETATM 3785  H2  SPC   604      -5.426  -6.882 -20.486  1.00  0.00           H  
HETATM 3786  O   SPC   605       5.983  -9.001  10.592  1.00  0.00           O  
HETATM 3787  H1  SPC   605       5.321  -8.475  10.058  1.00  0.00           H  
HETATM 3788  H2  SPC   605       6.828  -8.475  10.685  1.00  0.00           H  
HETATM 3789  O   SPC   606      15.529  19.346 -13.023  1.00  0.00           O  
HETATM 3790  H1  SPC   606      15.751  18.541 -12.474  1.00  0.00           H  
HETATM 3791  H2  SPC   606      14.535  19.440 -13.090  1.00  0.00           H  
HETATM 3792  O   SPC   607     -10.278 -14.097  24.143  1.00  0.00           O  
HETATM 3793  H1  SPC   607      -9.706 -14.790  23.705  1.00  0.00           H  
HETATM 3794  H2  SPC   607      -9.698 -13.373  24.516  1.00  0.00           H  
HETATM 3795  O   SPC   608      16.385  31.999 -26.729  1.00  0.00           O  
HETATM 3796  H1  SPC   608      15.655  32.281 -26.106  1.00  0.00           H  
HETATM 3797  H2  SPC   608      16.341  31.010 -26.870  1.00  0.00           H  
HETATM 3798  O   SPC   609       2.262  26.194 -15.790  1.00  0.00           O  
HETATM 3799  H1  SPC   609       1.744  26.820 -15.208  1.00  0.00           H  
HETATM 3800  H2  SPC   609       2.978  26.700 -16.271  1.00  0.00           H  
HETATM 3801  O   SPC   610      11.489  10.640   8.736  1.00  0.00           O  
HETATM 3802  H1  SPC   610      12.270  11.195   9.021  1.00  0.00           H  
HETATM 3803  H2  SPC   610      11.651   9.684   8.982  1.00  0.00           H  
HETATM 3804  O   SPC   611     -17.736 -21.515 -12.352  1.00  0.00           O  
HETATM 3805  H1  SPC   611     -17.160 -20.720 -12.160  1.00  0.00           H  
HETATM 3806  H2  SPC   611     -17.490 -21.896 -13.243  1.00  0.00           H  
HETATM 3807  O   SPC   612     -29.722 -24.976  19.605  1.00  0.00           O  
HETATM 3808  H1  SPC   612     -30.464 -24.821  20.256  1.00  0.00           H  
HETATM 3809  H2  SPC   612     -30.044 -24.776  18.679  1.00  0.00           H  
HETATM 3810  O   SPC   613      -6.868  10.064  12.040  1.00  0.00           O  
HETATM 3811  H1  SPC   613      -7.389   9.358  12.518  1.00  0.00           H  
HETATM 3812  H2  SPC   613      -6.913   9.901  11.054  1.00  0.00           H  
HETATM 3813  O   SPC   614       4.770  15.241   3.432  1.00  0.00           O  
HETATM 3814  H1  SPC   614       5.064  14.291   3.333  1.00  0.00           H  
HETATM 3815  H2  SPC   614       4.742  15.482   4.402  1.00  0.00           H  
HETATM 3816  O   SPC   615     -35.870   3.914  10.754  1.00  0.00           O  
HETATM 3817  H1  SPC   615     -35.055   4.340  11.147  1.00  0.00           H  
HETATM 3818  H2  SPC   615     -36.531   4.623  10.508  1.00  0.00           H  
HETATM 3819  O   SPC   616     -29.152 -15.540  10.576  1.00  0.00           O  
HETATM 3820  H1  SPC   616     -29.381 -14.993   9.770  1.00  0.00           H  
HETATM 3821  H2  SPC   616     -28.899 -16.464  10.290  1.00  0.00           H  
HETATM 3822  O   SPC   617       2.318  18.860 -24.586  1.00  0.00           O  
HETATM 3823  H1  SPC   617       2.361  18.059 -23.989  1.00  0.00           H  
HETATM 3824  H2  SPC   617       2.897  19.585 -24.213  1.00  0.00           H  
HETATM 3825  O   SPC   618      -9.962 -21.214   3.084  1.00  0.00           O  
HETATM 3826  H1  SPC   618     -10.759 -21.816   3.135  1.00  0.00           H  
HETATM 3827  H2  SPC   618      -9.127 -21.763   3.105  1.00  0.00           H  
HETATM 3828  O   SPC   619     -17.074 -21.568  27.001  1.00  0.00           O  
HETATM 3829  H1  SPC   619     -17.068 -22.088  27.855  1.00  0.00           H  
HETATM 3830  H2  SPC   619     -16.203 -21.695  26.527  1.00  0.00           H  
HETATM 3831  O   SPC   620      -3.211 -21.833   8.243  1.00  0.00           O  
HETATM 3832  H1  SPC   620      -2.759 -21.223   8.895  1.00  0.00           H  
HETATM 3833  H2  SPC   620      -3.298 -21.372   7.360  1.00  0.00           H  
HETATM 3834  O   SPC   621      -3.901  19.081  13.851  1.00  0.00           O  
HETATM 3835  H1  SPC   621      -3.528  19.935  14.214  1.00  0.00           H  
HETATM 3836  H2  SPC   621      -4.823  19.243  13.498  1.00  0.00           H  
HETATM 3837  O   SPC   622     -34.034 -37.080  18.698  1.00  0.00           O  
HETATM 3838  H1  SPC   622     -33.645 -36.561  19.459  1.00  0.00           H  
HETATM 3839  H2  SPC   622     -34.230 -38.014  18.998  1.00  0.00           H  
HETATM 3840  O   SPC   623       9.224 -14.298   9.027  1.00  0.00           O  
HETATM 3841  H1  SPC   623      10.110 -13.906   8.780  1.00  0.00           H  
HETATM 3842  H2  SPC   623       9.256 -15.291   8.916  1.00  0.00           H  
HETATM 3843  O   SPC   624      29.443  31.574  -4.273  1.00  0.00           O  
HETATM 3844  H1  SPC   624      29.670  30.710  -4.724  1.00  0.00           H  
HETATM 3845  H2  SPC   624      28.993  31.386  -3.400  1.00  0.00           H  
HETATM 3846  O   SPC   625      14.827 -17.848   8.499  1.00  0.00           O  
HETATM 3847  H1  SPC   625      14.780 -17.473   9.425  1.00  0.00           H  
HETATM 3848  H2  SPC   625      14.341 -18.721   8.468  1.00  0.00           H  
HETATM 3849  O   SPC   626      -1.842  16.919  -8.602  1.00  0.00           O  
HETATM 3850  H1  SPC   626      -2.826  16.904  -8.776  1.00  0.00           H  
HETATM 3851  H2  SPC   626      -1.410  17.606  -9.186  1.00  0.00           H  
HETATM 3852  O   SPC   627     -50.547 -18.670  15.366  1.00  0.00           O  
HETATM 3853  H1  SPC   627     -49.976 -19.104  14.669  1.00  0.00           H  
HETATM 3854  H2  SPC   627     -51.443 -19.114  15.388  1.00  0.00           H  
HETATM 3855  O   SPC   628      -4.997  -0.527 -23.753  1.00  0.00           O  
HETATM 3856  H1  SPC   628      -4.426   0.255 -24.002  1.00  0.00           H  
HETATM 3857  H2  SPC   628      -5.834  -0.202 -23.313  1.00  0.00           H  
HETATM 3858  O   SPC   629     -18.893   8.271  -6.311  1.00  0.00           O  
HETATM 3859  H1  SPC   629     -19.348   7.705  -6.998  1.00  0.00           H  
HETATM 3860  H2  SPC   629     -19.514   8.993  -6.007  1.00  0.00           H  
HETATM 3861  O   SPC   630     -22.118  -3.226   2.752  1.00  0.00           O  
HETATM 3862  H1  SPC   630     -21.202  -3.341   2.368  1.00  0.00           H  
HETATM 3863  H2  SPC   630     -22.087  -3.382   3.740  1.00  0.00           H  
HETATM 3864  O   SPC   631      35.356  22.430 -19.003  1.00  0.00           O  
HETATM 3865  H1  SPC   631      35.582  21.895 -19.817  1.00  0.00           H  
HETATM 3866  H2  SPC   631      35.292  23.398 -19.248  1.00  0.00           H  
HETATM 3867  O   SPC   632       2.151 -14.089  19.368  1.00  0.00           O  
HETATM 3868  H1  SPC   632       1.941 -13.118  19.487  1.00  0.00           H  
HETATM 3869  H2  SPC   632       2.958 -14.324  19.909  1.00  0.00           H  
HETATM 3870  O   SPC   633     -34.066 -25.750  -0.882  1.00  0.00           O  
HETATM 3871  H1  SPC   633     -34.470 -24.845  -0.747  1.00  0.00           H  
HETATM 3872  H2  SPC   633     -33.804 -26.134   0.003  1.00  0.00           H  
HETATM 3873  O   SPC   634     -24.091 -14.893  13.591  1.00  0.00           O  
HETATM 3874  H1  SPC   634     -24.213 -15.484  14.388  1.00  0.00           H  
HETATM 3875  H2  SPC   634     -24.373 -15.383  12.766  1.00  0.00           H  
HETATM 3876  O   SPC   635      -3.067  21.507  11.850  1.00  0.00           O  
HETATM 3877  H1  SPC   635      -2.611  20.782  11.335  1.00  0.00           H  
HETATM 3878  H2  SPC   635      -2.973  21.331  12.830  1.00  0.00           H  
HETATM 3879  O   SPC   636      -5.045   4.639 -23.716  1.00  0.00           O  
HETATM 3880  H1  SPC   636      -5.422   4.458 -22.808  1.00  0.00           H  
HETATM 3881  H2  SPC   636      -5.556   5.382 -24.147  1.00  0.00           H  
HETATM 3882  O   SPC   637       9.131  23.685 -25.031  1.00  0.00           O  
HETATM 3883  H1  SPC   637       8.326  23.954 -25.559  1.00  0.00           H  
HETATM 3884  H2  SPC   637       8.866  23.014 -24.338  1.00  0.00           H  
HETATM 3885  O   SPC   638       5.065 -10.082  12.914  1.00  0.00           O  
HETATM 3886  H1  SPC   638       4.185 -10.524  12.740  1.00  0.00           H  
HETATM 3887  H2  SPC   638       5.414  -9.689  12.063  1.00  0.00           H  
HETATM 3888  O   SPC   639      28.014  -4.992  -0.169  1.00  0.00           O  
HETATM 3889  H1  SPC   639      28.773  -4.740   0.431  1.00  0.00           H  
HETATM 3890  H2  SPC   639      27.419  -5.644   0.302  1.00  0.00           H  
HETATM 3891  O   SPC   640      20.320   6.849  12.646  1.00  0.00           O  
HETATM 3892  H1  SPC   640      19.401   6.479  12.782  1.00  0.00           H  
HETATM 3893  H2  SPC   640      20.347   7.799  12.960  1.00  0.00           H  
HETATM 3894  O   SPC   641     -27.457  -1.995  17.553  1.00  0.00           O  
HETATM 3895  H1  SPC   641     -27.165  -2.388  18.425  1.00  0.00           H  
HETATM 3896  H2  SPC   641     -28.227  -1.376  17.708  1.00  0.00           H  
HETATM 3897  O   SPC   642       4.314 -19.670 -14.859  1.00  0.00           O  
HETATM 3898  H1  SPC   642       3.336 -19.704 -15.068  1.00  0.00           H  
HETATM 3899  H2  SPC   642       4.811 -20.259 -15.495  1.00  0.00           H  
HETATM 3900  O   SPC   643     -12.211  -7.421  -9.079  1.00  0.00           O  
HETATM 3901  H1  SPC   643     -13.080  -7.259  -8.611  1.00  0.00           H  
HETATM 3902  H2  SPC   643     -12.332  -8.133  -9.770  1.00  0.00           H  
HETATM 3903  O   SPC   644     -44.051 -36.115  14.061  1.00  0.00           O  
HETATM 3904  H1  SPC   644     -43.795 -36.790  14.753  1.00  0.00           H  
HETATM 3905  H2  SPC   644     -43.389 -36.139  13.312  1.00  0.00           H  
HETATM 3906  O   SPC   645      -3.665  26.917 -15.321  1.00  0.00           O  
HETATM 3907  H1  SPC   645      -4.251  27.191 -14.557  1.00  0.00           H  
HETATM 3908  H2  SPC   645      -4.192  26.944 -16.170  1.00  0.00           H  
HETATM 3909  O   SPC   646      12.345   7.725 -10.444  1.00  0.00           O  
HETATM 3910  H1  SPC   646      12.580   8.602 -10.865  1.00  0.00           H  
HETATM 3911  H2  SPC   646      13.137   7.116 -10.481  1.00  0.00           H  
HETATM 3912  O   SPC   647      -9.933  -6.954 -14.193  1.00  0.00           O  
HETATM 3913  H1  SPC   647     -10.147  -7.830 -14.624  1.00  0.00           H  
HETATM 3914  H2  SPC   647      -9.075  -7.031 -13.686  1.00  0.00           H  
HETATM 3915  O   SPC   648     -31.329 -22.916  21.552  1.00  0.00           O  
HETATM 3916  H1  SPC   648     -31.948 -22.160  21.341  1.00  0.00           H  
HETATM 3917  H2  SPC   648     -30.404 -22.683  21.251  1.00  0.00           H  
HETATM 3918  O   SPC   649      21.182  29.449 -26.972  1.00  0.00           O  
HETATM 3919  H1  SPC   649      20.843  28.686 -27.522  1.00  0.00           H  
HETATM 3920  H2  SPC   649      20.478  29.725 -26.316  1.00  0.00           H  
HETATM 3921  O   SPC   650     -39.148 -28.165  19.008  1.00  0.00           O  
HETATM 3922  H1  SPC   650     -38.161 -28.304  19.083  1.00  0.00           H  
HETATM 3923  H2  SPC   650     -39.332 -27.228  18.713  1.00  0.00           H  
HETATM 3924  O   SPC   651     -31.426  -6.982  19.760  1.00  0.00           O  
HETATM 3925  H1  SPC   651     -31.549  -7.793  20.333  1.00  0.00           H  
HETATM 3926  H2  SPC   651     -30.581  -7.071  19.234  1.00  0.00           H  
HETATM 3927  O   SPC   652     -21.474 -18.509 -14.106  1.00  0.00           O  
HETATM 3928  H1  SPC   652     -21.137 -18.987 -13.295  1.00  0.00           H  
HETATM 3929  H2  SPC   652     -22.319 -18.025 -13.881  1.00  0.00           H  
HETATM 3930  O   SPC   653      17.703  24.058  27.153  1.00  0.00           O  
HETATM 3931  H1  SPC   653      17.010  23.496  26.701  1.00  0.00           H  
HETATM 3932  H2  SPC   653      17.776  23.788  28.113  1.00  0.00           H  
HETATM 3933  O   SPC   654     -49.987 -41.961   8.609  1.00  0.00           O  
HETATM 3934  H1  SPC   654     -50.600 -42.735   8.773  1.00  0.00           H  
HETATM 3935  H2  SPC   654     -49.126 -42.294   8.224  1.00  0.00           H  
HETATM 3936  O   SPC   655      -1.893   0.098 -28.689  1.00  0.00           O  
HETATM 3937  H1  SPC   655      -2.408  -0.095 -29.523  1.00  0.00           H  
HETATM 3938  H2  SPC   655      -2.496   0.008 -27.896  1.00  0.00           H  
HETATM 3939  O   SPC   656      -1.429 -21.551 -13.734  1.00  0.00           O  
HETATM 3940  H1  SPC   656      -1.441 -22.315 -14.379  1.00  0.00           H  
HETATM 3941  H2  SPC   656      -1.088 -20.731 -14.194  1.00  0.00           H  
HETATM 3942  O   SPC   657       5.621  14.326 -18.568  1.00  0.00           O  
HETATM 3943  H1  SPC   657       6.412  14.722 -19.035  1.00  0.00           H  
HETATM 3944  H2  SPC   657       5.005  15.058 -18.277  1.00  0.00           H  
HETATM 3945  O   SPC   658       5.087 -23.650   7.972  1.00  0.00           O  
HETATM 3946  H1  SPC   658       5.079 -24.641   7.835  1.00  0.00           H  
HETATM 3947  H2  SPC   658       5.519 -23.439   8.849  1.00  0.00           H  
HETATM 3948  O   SPC   659     -38.541   1.015  10.596  1.00  0.00           O  
HETATM 3949  H1  SPC   659     -38.335   1.832  10.057  1.00  0.00           H  
HETATM 3950  H2  SPC   659     -39.532   0.912  10.680  1.00  0.00           H  
HETATM 3951  O   SPC   660      34.375   6.673 -17.872  1.00  0.00           O  
HETATM 3952  H1  SPC   660      33.655   7.323 -18.118  1.00  0.00           H  
HETATM 3953  H2  SPC   660      34.439   5.966 -18.577  1.00  0.00           H  
HETATM 3954  O   SPC   661      18.406 -19.062  -7.098  1.00  0.00           O  
HETATM 3955  H1  SPC   661      17.971 -18.395  -6.494  1.00  0.00           H  
HETATM 3956  H2  SPC   661      19.365 -19.173  -6.837  1.00  0.00           H  
HETATM 3957  O   SPC   662      15.597   1.140 -21.281  1.00  0.00           O  
HETATM 3958  H1  SPC   662      16.346   0.492 -21.419  1.00  0.00           H  
HETATM 3959  H2  SPC   662      14.730   0.644 -21.243  1.00  0.00           H  
HETATM 3960  O   SPC   663      24.485  28.295 -23.249  1.00  0.00           O  
HETATM 3961  H1  SPC   663      23.645  27.756 -23.305  1.00  0.00           H  
HETATM 3962  H2  SPC   663      24.504  28.793 -22.382  1.00  0.00           H  
HETATM 3963  O   SPC   664      25.905  32.101  -2.431  1.00  0.00           O  
HETATM 3964  H1  SPC   664      25.858  32.665  -3.255  1.00  0.00           H  
HETATM 3965  H2  SPC   664      25.201  31.391  -2.472  1.00  0.00           H  
HETATM 3966  O   SPC   665     -41.338 -26.933   6.996  1.00  0.00           O  
HETATM 3967  H1  SPC   665     -40.381 -27.147   7.195  1.00  0.00           H  
HETATM 3968  H2  SPC   665     -41.384 -26.301   6.223  1.00  0.00           H  
HETATM 3969  O   SPC   666      15.530  18.709 -15.669  1.00  0.00           O  
HETATM 3970  H1  SPC   666      16.189  19.238 -16.204  1.00  0.00           H  
HETATM 3971  H2  SPC   666      15.389  19.151 -14.783  1.00  0.00           H  
HETATM 3972  O   SPC   667      36.727   1.111  -5.598  1.00  0.00           O  
HETATM 3973  H1  SPC   667      37.115   1.870  -5.075  1.00  0.00           H  
HETATM 3974  H2  SPC   667      35.936   0.741  -5.111  1.00  0.00           H  
HETATM 3975  O   SPC   668      11.948 -18.783   4.043  1.00  0.00           O  
HETATM 3976  H1  SPC   668      11.391 -19.614   4.045  1.00  0.00           H  
HETATM 3977  H2  SPC   668      11.392 -18.008   4.343  1.00  0.00           H  
HETATM 3978  O   SPC   669      21.951 -10.724  10.745  1.00  0.00           O  
HETATM 3979  H1  SPC   669      21.048 -11.087  10.974  1.00  0.00           H  
HETATM 3980  H2  SPC   669      21.849  -9.843  10.282  1.00  0.00           H  
HETATM 3981  O   SPC   670      25.112  26.331  -1.834  1.00  0.00           O  
HETATM 3982  H1  SPC   670      24.603  25.510  -2.094  1.00  0.00           H  
HETATM 3983  H2  SPC   670      25.659  26.141  -1.019  1.00  0.00           H  
HETATM 3984  O   SPC   671       0.848  17.646   1.232  1.00  0.00           O  
HETATM 3985  H1  SPC   671       1.204  16.969   1.876  1.00  0.00           H  
HETATM 3986  H2  SPC   671       1.287  18.528   1.399  1.00  0.00           H  
HETATM 3987  O   SPC   672      22.143 -18.102 -16.474  1.00  0.00           O  
HETATM 3988  H1  SPC   672      21.733 -18.988 -16.257  1.00  0.00           H  
HETATM 3989  H2  SPC   672      22.448 -17.660 -15.631  1.00  0.00           H  
HETATM 3990  O   SPC   673     -17.830  12.949  10.478  1.00  0.00           O  
HETATM 3991  H1  SPC   673     -16.914  13.350  10.508  1.00  0.00           H  
HETATM 3992  H2  SPC   673     -17.939  12.431   9.630  1.00  0.00           H  
HETATM 3993  O   SPC   674     -20.600 -34.607  22.182  1.00  0.00           O  
HETATM 3994  H1  SPC   674     -20.894 -34.445  23.124  1.00  0.00           H  
HETATM 3995  H2  SPC   674     -21.397 -34.589  21.577  1.00  0.00           H  
HETATM 3996  O   SPC   675       3.146  20.489 -12.746  1.00  0.00           O  
HETATM 3997  H1  SPC   675       2.873  19.645 -12.284  1.00  0.00           H  
HETATM 3998  H2  SPC   675       2.866  21.276 -12.195  1.00  0.00           H  
HETATM 3999  O   SPC   676       6.195  23.560  21.529  1.00  0.00           O  
HETATM 4000  H1  SPC   676       6.903  23.886  20.903  1.00  0.00           H  
HETATM 4001  H2  SPC   676       6.622  23.207  22.361  1.00  0.00           H  
HETATM 4002  O   SPC   677      17.241  20.088  -6.681  1.00  0.00           O  
HETATM 4003  H1  SPC   677      16.524  20.785  -6.700  1.00  0.00           H  
HETATM 4004  H2  SPC   677      17.078  19.464  -5.916  1.00  0.00           H  
HETATM 4005  O   SPC   678     -34.770   5.060   3.425  1.00  0.00           O  
HETATM 4006  H1  SPC   678     -33.845   5.441   3.412  1.00  0.00           H  
HETATM 4007  H2  SPC   678     -35.436   5.797   3.309  1.00  0.00           H  
HETATM 4008  O   SPC   679      -1.108  -2.912 -22.732  1.00  0.00           O  
HETATM 4009  H1  SPC   679      -0.776  -2.241 -23.396  1.00  0.00           H  
HETATM 4010  H2  SPC   679      -0.486  -3.695 -22.709  1.00  0.00           H  
HETATM 4011  O   SPC   680       3.618  -3.496 -13.935  1.00  0.00           O  
HETATM 4012  H1  SPC   680       4.549  -3.592 -14.289  1.00  0.00           H  
HETATM 4013  H2  SPC   680       3.490  -2.570 -13.581  1.00  0.00           H  
HETATM 4014  O   SPC   681     -25.290 -35.029  14.970  1.00  0.00           O  
HETATM 4015  H1  SPC   681     -25.608 -35.777  15.553  1.00  0.00           H  
HETATM 4016  H2  SPC   681     -24.521 -35.343  14.414  1.00  0.00           H  
HETATM 4017  O   SPC   682      20.035  11.340 -19.219  1.00  0.00           O  
HETATM 4018  H1  SPC   682      20.002  10.498 -19.757  1.00  0.00           H  
HETATM 4019  H2  SPC   682      20.749  11.939 -19.580  1.00  0.00           H  
HETATM 4020  O   SPC   683       0.621  25.315 -24.617  1.00  0.00           O  
HETATM 4021  H1  SPC   683       0.654  25.542 -25.591  1.00  0.00           H  
HETATM 4022  H2  SPC   683      -0.314  25.426 -24.281  1.00  0.00           H  
HETATM 4023  O   SPC   684      17.956 -20.778   1.650  1.00  0.00           O  
HETATM 4024  H1  SPC   684      18.937 -20.697   1.827  1.00  0.00           H  
HETATM 4025  H2  SPC   684      17.495 -21.104   2.475  1.00  0.00           H  
HETATM 4026  O   SPC   685      43.087  32.297  -7.781  1.00  0.00           O  
HETATM 4027  H1  SPC   685      43.046  33.248  -8.087  1.00  0.00           H  
HETATM 4028  H2  SPC   685      43.630  32.239  -6.944  1.00  0.00           H  
HETATM 4029  O   SPC   686     -35.573  -8.087   7.937  1.00  0.00           O  
HETATM 4030  H1  SPC   686     -36.281  -7.621   7.407  1.00  0.00           H  
HETATM 4031  H2  SPC   686     -34.888  -7.423   8.236  1.00  0.00           H  
HETATM 4032  O   SPC   687     -16.151  -4.442 -23.934  1.00  0.00           O  
HETATM 4033  H1  SPC   687     -16.812  -4.831 -24.575  1.00  0.00           H  
HETATM 4034  H2  SPC   687     -15.709  -5.180 -23.423  1.00  0.00           H  
HETATM 4035  O   SPC   688     -25.609 -25.588  12.960  1.00  0.00           O  
HETATM 4036  H1  SPC   688     -26.445 -25.618  12.413  1.00  0.00           H  
HETATM 4037  H2  SPC   688     -25.844 -25.432  13.920  1.00  0.00           H  
HETATM 4038  O   SPC   689      10.689 -11.610  -5.517  1.00  0.00           O  
HETATM 4039  H1  SPC   689      10.175 -11.348  -6.334  1.00  0.00           H  
HETATM 4040  H2  SPC   689      11.514 -12.107  -5.786  1.00  0.00           H  
HETATM 4041  O   SPC   690     -39.212 -24.502  15.118  1.00  0.00           O  
HETATM 4042  H1  SPC   690     -40.093 -24.043  15.009  1.00  0.00           H  
HETATM 4043  H2  SPC   690     -39.010 -25.036  14.296  1.00  0.00           H  
HETATM 4044  O   SPC   691      26.124   3.943 -13.347  1.00  0.00           O  
HETATM 4045  H1  SPC   691      26.860   3.893 -12.672  1.00  0.00           H  
HETATM 4046  H2  SPC   691      26.055   3.069 -13.830  1.00  0.00           H  
HETATM 4047  O   SPC   692      -3.332  11.536 -21.892  1.00  0.00           O  
HETATM 4048  H1  SPC   692      -4.036  10.899 -22.207  1.00  0.00           H  
HETATM 4049  H2  SPC   692      -3.715  12.459 -21.846  1.00  0.00           H  
HETATM 4050  O   SPC   693     -14.243 -22.041   1.342  1.00  0.00           O  
HETATM 4051  H1  SPC   693     -14.320 -23.003   1.605  1.00  0.00           H  
HETATM 4052  H2  SPC   693     -14.768 -21.478   1.980  1.00  0.00           H  
HETATM 4053  O   SPC   694      -8.405  -7.697  22.470  1.00  0.00           O  
HETATM 4054  H1  SPC   694      -7.861  -7.299  23.209  1.00  0.00           H  
HETATM 4055  H2  SPC   694      -8.547  -8.671  22.647  1.00  0.00           H  
HETATM 4056  O   SPC   695     -44.185 -18.298  15.380  1.00  0.00           O  
HETATM 4057  H1  SPC   695     -43.935 -17.337  15.262  1.00  0.00           H  
HETATM 4058  H2  SPC   695     -45.044 -18.359  15.887  1.00  0.00           H  
HETATM 4059  O   SPC   696      32.133   6.629  -2.552  1.00  0.00           O  
HETATM 4060  H1  SPC   696      32.418   7.488  -2.979  1.00  0.00           H  
HETATM 4061  H2  SPC   696      32.343   5.867  -3.165  1.00  0.00           H  
HETATM 4062  O   SPC   697     -24.945  14.665   2.784  1.00  0.00           O  
HETATM 4063  H1  SPC   697     -24.737  14.635   1.806  1.00  0.00           H  
HETATM 4064  H2  SPC   697     -24.097  14.588   3.308  1.00  0.00           H  
HETATM 4065  O   SPC   698     -18.774   6.143 -10.932  1.00  0.00           O  
HETATM 4066  H1  SPC   698     -18.493   5.676 -10.094  1.00  0.00           H  
HETATM 4067  H2  SPC   698     -18.197   5.841 -11.691  1.00  0.00           H  
HETATM 4068  O   SPC   699      20.696  24.321  11.670  1.00  0.00           O  
HETATM 4069  H1  SPC   699      19.915  24.945  11.692  1.00  0.00           H  
HETATM 4070  H2  SPC   699      21.428  24.721  11.119  1.00  0.00           H  
HETATM 4071  O   SPC   700       4.754  21.068  -4.207  1.00  0.00           O  
HETATM 4072  H1  SPC   700       4.617  20.985  -5.194  1.00  0.00           H  
HETATM 4073  H2  SPC   700       4.967  20.169  -3.824  1.00  0.00           H  
HETATM 4074  O   SPC   701      45.449  19.336 -15.590  1.00  0.00           O  
HETATM 4075  H1  SPC   701      46.222  18.707 -15.661  1.00  0.00           H  
HETATM 4076  H2  SPC   701      44.601  18.847 -15.794  1.00  0.00           H  
HETATM 4077  O   SPC   702      29.404  10.893 -16.948  1.00  0.00           O  
HETATM 4078  H1  SPC   702      28.999  10.237 -17.585  1.00  0.00           H  
HETATM 4079  H2  SPC   702      28.694  11.511 -16.610  1.00  0.00           H  
HETATM 4080  O   SPC   703      15.913 -16.007  -0.492  1.00  0.00           O  
HETATM 4081  H1  SPC   703      15.522 -16.213   0.405  1.00  0.00           H  
HETATM 4082  H2  SPC   703      15.178 -15.780  -1.132  1.00  0.00           H  
HETATM 4083  O   SPC   704      29.686  33.695 -25.583  1.00  0.00           O  
HETATM 4084  H1  SPC   704      28.787  34.132 -25.573  1.00  0.00           H  
HETATM 4085  H2  SPC   704      29.994  33.543 -24.644  1.00  0.00           H  
HETATM 4086  O   SPC   705     -23.415 -13.553 -18.399  1.00  0.00           O  
HETATM 4087  H1  SPC   705     -23.988 -13.115 -17.707  1.00  0.00           H  
HETATM 4088  H2  SPC   705     -23.059 -14.416 -18.040  1.00  0.00           H  
HETATM 4089  O   SPC   706     -20.727 -28.245 -14.386  1.00  0.00           O  
HETATM 4090  H1  SPC   706     -20.087 -28.143 -13.625  1.00  0.00           H  
HETATM 4091  H2  SPC   706     -20.442 -27.657 -15.143  1.00  0.00           H  
HETATM 4092  O   SPC   707     -36.590   8.969  14.303  1.00  0.00           O  
HETATM 4093  H1  SPC   707     -36.941   9.680  13.694  1.00  0.00           H  
HETATM 4094  H2  SPC   707     -36.905   8.074  13.987  1.00  0.00           H  
HETATM 4095  O   SPC   708       3.635  17.046  12.428  1.00  0.00           O  
HETATM 4096  H1  SPC   708       4.298  16.981  13.175  1.00  0.00           H  
HETATM 4097  H2  SPC   708       2.712  16.912  12.789  1.00  0.00           H  
HETATM 4098  O   SPC   709      15.924 -11.787  15.875  1.00  0.00           O  
HETATM 4099  H1  SPC   709      16.001 -11.324  14.992  1.00  0.00           H  
HETATM 4100  H2  SPC   709      15.915 -12.777  15.733  1.00  0.00           H  
HETATM 4101  O   SPC   710      37.512  32.114 -20.724  1.00  0.00           O  
HETATM 4102  H1  SPC   710      37.644  31.170 -21.027  1.00  0.00           H  
HETATM 4103  H2  SPC   710      36.770  32.149 -20.055  1.00  0.00           H  
HETATM 4104  O   SPC   711     -20.989 -23.842  11.376  1.00  0.00           O  
HETATM 4105  H1  SPC   711     -21.186 -23.958  10.402  1.00  0.00           H  
HETATM 4106  H2  SPC   711     -21.791 -23.458  11.835  1.00  0.00           H  
HETATM 4107  O   SPC   712      12.798  31.690  -8.456  1.00  0.00           O  
HETATM 4108  H1  SPC   712      12.702  32.664  -8.661  1.00  0.00           H  
HETATM 4109  H2  SPC   712      13.201  31.578  -7.548  1.00  0.00           H  
HETATM 4110  O   SPC   713      -5.682  12.170 -19.419  1.00  0.00           O  
HETATM 4111  H1  SPC   713      -4.783  12.478 -19.108  1.00  0.00           H  
HETATM 4112  H2  SPC   713      -6.352  12.898 -19.274  1.00  0.00           H  
HETATM 4113  O   SPC   714     -20.493   7.769  20.541  1.00  0.00           O  
HETATM 4114  H1  SPC   714     -20.704   7.506  21.482  1.00  0.00           H  
HETATM 4115  H2  SPC   714     -19.538   7.554  20.340  1.00  0.00           H  
HETATM 4116  O   SPC   715      -8.041  14.303 -10.656  1.00  0.00           O  
HETATM 4117  H1  SPC   715      -8.352  14.747  -9.816  1.00  0.00           H  
HETATM 4118  H2  SPC   715      -7.072  14.505 -10.800  1.00  0.00           H  
HETATM 4119  O   SPC   716     -20.274   3.909  -1.208  1.00  0.00           O  
HETATM 4120  H1  SPC   716     -20.314   2.996  -0.801  1.00  0.00           H  
HETATM 4121  H2  SPC   716     -21.078   4.051  -1.786  1.00  0.00           H  
HETATM 4122  O   SPC   717      12.625   9.212 -16.560  1.00  0.00           O  
HETATM 4123  H1  SPC   717      13.256   8.485 -16.292  1.00  0.00           H  
HETATM 4124  H2  SPC   717      12.123   8.933 -17.379  1.00  0.00           H  
HETATM 4125  O   SPC   718      39.768  13.272  -6.952  1.00  0.00           O  
HETATM 4126  H1  SPC   718      39.937  13.635  -6.035  1.00  0.00           H  
HETATM 4127  H2  SPC   718      39.821  14.016  -7.619  1.00  0.00           H  
HETATM 4128  O   SPC   719      12.740   8.816  -0.745  1.00  0.00           O  
HETATM 4129  H1  SPC   719      11.907   8.663  -0.214  1.00  0.00           H  
HETATM 4130  H2  SPC   719      13.313   7.997  -0.712  1.00  0.00           H  
HETATM 4131  O   SPC   720      10.796  11.792 -22.857  1.00  0.00           O  
HETATM 4132  H1  SPC   720      11.536  12.316 -23.280  1.00  0.00           H  
HETATM 4133  H2  SPC   720      10.784  10.867 -23.236  1.00  0.00           H  
HETATM 4134  O   SPC   721     -15.039 -21.122  16.247  1.00  0.00           O  
HETATM 4135  H1  SPC   721     -15.737 -21.838  16.237  1.00  0.00           H  
HETATM 4136  H2  SPC   721     -14.283 -21.385  15.647  1.00  0.00           H  
HETATM 4137  O   SPC   722     -16.964  15.299 -15.444  1.00  0.00           O  
HETATM 4138  H1  SPC   722     -16.994  14.781 -16.298  1.00  0.00           H  
HETATM 4139  H2  SPC   722     -17.449  14.793 -14.730  1.00  0.00           H  
HETATM 4140  O   SPC   723      33.388  18.080 -17.615  1.00  0.00           O  
HETATM 4141  H1  SPC   723      33.705  18.411 -16.726  1.00  0.00           H  
HETATM 4142  H2  SPC   723      33.147  18.859 -18.193  1.00  0.00           H  
HETATM 4143  O   SPC   724       2.481 -15.973 -24.625  1.00  0.00           O  
HETATM 4144  H1  SPC   724       2.389 -15.719 -23.662  1.00  0.00           H  
HETATM 4145  H2  SPC   724       1.668 -15.677 -25.127  1.00  0.00           H  
HETATM 4146  O   SPC   725       7.576   3.632  19.684  1.00  0.00           O  
HETATM 4147  H1  SPC   725       6.813   3.244  19.166  1.00  0.00           H  
HETATM 4148  H2  SPC   725       8.298   3.915  19.052  1.00  0.00           H  
HETATM 4149  O   SPC   726      -0.174 -23.074  -9.201  1.00  0.00           O  
HETATM 4150  H1  SPC   726      -0.724 -23.070 -10.036  1.00  0.00           H  
HETATM 4151  H2  SPC   726       0.139 -24.005  -9.014  1.00  0.00           H  
HETATM 4152  O   SPC   727      33.991  23.301 -22.372  1.00  0.00           O  
HETATM 4153  H1  SPC   727      33.300  22.610 -22.157  1.00  0.00           H  
HETATM 4154  H2  SPC   727      33.822  23.668 -23.286  1.00  0.00           H  
HETATM 4155  O   SPC   728       8.172 -10.962   0.467  1.00  0.00           O  
HETATM 4156  H1  SPC   728       7.710 -11.155   1.333  1.00  0.00           H  
HETATM 4157  H2  SPC   728       7.575 -11.221  -0.293  1.00  0.00           H  
HETATM 4158  O   SPC   729     -20.109  -5.642  -5.958  1.00  0.00           O  
HETATM 4159  H1  SPC   729     -20.434  -5.782  -6.893  1.00  0.00           H  
HETATM 4160  H2  SPC   729     -20.285  -6.464  -5.417  1.00  0.00           H  
HETATM 4161  O   SPC   730     -14.580  -0.855  -9.625  1.00  0.00           O  
HETATM 4162  H1  SPC   730     -15.403  -0.938 -10.187  1.00  0.00           H  
HETATM 4163  H2  SPC   730     -14.539  -1.618  -8.980  1.00  0.00           H  
HETATM 4164  O   SPC   731     -11.715 -13.806 -17.879  1.00  0.00           O  
HETATM 4165  H1  SPC   731     -10.796 -13.428 -17.994  1.00  0.00           H  
HETATM 4166  H2  SPC   731     -11.722 -14.760 -18.177  1.00  0.00           H  
HETATM 4167  O   SPC   732     -30.384 -25.667   1.469  1.00  0.00           O  
HETATM 4168  H1  SPC   732     -29.666 -25.735   2.161  1.00  0.00           H  
HETATM 4169  H2  SPC   732     -31.147 -25.133   1.833  1.00  0.00           H  
HETATM 4170  O   SPC   733      40.089  38.535  -9.455  1.00  0.00           O  
HETATM 4171  H1  SPC   733      40.752  39.240  -9.706  1.00  0.00           H  
HETATM 4172  H2  SPC   733      39.164  38.866  -9.642  1.00  0.00           H  
HETATM 4173  O   SPC   734     -27.640  -8.615  -0.776  1.00  0.00           O  
HETATM 4174  H1  SPC   734     -27.997  -8.467   0.146  1.00  0.00           H  
HETATM 4175  H2  SPC   734     -26.641  -8.588  -0.755  1.00  0.00           H  
HETATM 4176  O   SPC   735      20.229 -18.898  -1.386  1.00  0.00           O  
HETATM 4177  H1  SPC   735      19.551 -18.231  -1.078  1.00  0.00           H  
HETATM 4178  H2  SPC   735      19.834 -19.468  -2.106  1.00  0.00           H  
HETATM 4179  O   SPC   736     -18.822 -32.805   2.307  1.00  0.00           O  
HETATM 4180  H1  SPC   736     -18.499 -32.853   1.361  1.00  0.00           H  
HETATM 4181  H2  SPC   736     -18.663 -33.683   2.758  1.00  0.00           H  
HETATM 4182  O   SPC   737      17.988  17.490  11.894  1.00  0.00           O  
HETATM 4183  H1  SPC   737      18.744  17.055  12.382  1.00  0.00           H  
HETATM 4184  H2  SPC   737      18.015  17.224  10.931  1.00  0.00           H  
HETATM 4185  O   SPC   738       6.799  18.224 -18.265  1.00  0.00           O  
HETATM 4186  H1  SPC   738       6.472  19.085 -18.654  1.00  0.00           H  
HETATM 4187  H2  SPC   738       7.799  18.233 -18.229  1.00  0.00           H  
HETATM 4188  O   SPC   739      -6.076 -21.160  -0.421  1.00  0.00           O  
HETATM 4189  H1  SPC   739      -5.771 -20.763  -1.287  1.00  0.00           H  
HETATM 4190  H2  SPC   739      -5.299 -21.584   0.043  1.00  0.00           H  
HETATM 4191  O   SPC   740      37.622  22.484  -6.388  1.00  0.00           O  
HETATM 4192  H1  SPC   740      37.612  21.506  -6.599  1.00  0.00           H  
HETATM 4193  H2  SPC   740      38.466  22.711  -5.901  1.00  0.00           H  
HETATM 4194  O   SPC   741     -11.645 -23.235 -24.396  1.00  0.00           O  
HETATM 4195  H1  SPC   741     -10.756 -22.870 -24.122  1.00  0.00           H  
HETATM 4196  H2  SPC   741     -12.283 -22.480 -24.548  1.00  0.00           H  
HETATM 4197  O   SPC   742     -22.252   2.642  -5.009  1.00  0.00           O  
HETATM 4198  H1  SPC   742     -22.944   2.092  -5.478  1.00  0.00           H  
HETATM 4199  H2  SPC   742     -21.402   2.628  -5.535  1.00  0.00           H  
HETATM 4200  O   SPC   743       0.165 -11.206  29.016  1.00  0.00           O  
HETATM 4201  H1  SPC   743       0.073 -11.889  29.741  1.00  0.00           H  
HETATM 4202  H2  SPC   743       0.932 -11.452  28.423  1.00  0.00           H  
HETATM 4203  O   SPC   744     -10.114 -29.810  29.759  1.00  0.00           O  
HETATM 4204  H1  SPC   744      -9.531 -30.379  29.180  1.00  0.00           H  
HETATM 4205  H2  SPC   744     -11.075 -30.004  29.559  1.00  0.00           H  
HETATM 4206  O   SPC   745      18.331   3.210 -11.143  1.00  0.00           O  
HETATM 4207  H1  SPC   745      18.372   3.300 -10.148  1.00  0.00           H  
HETATM 4208  H2  SPC   745      19.129   3.654 -11.551  1.00  0.00           H  
HETATM 4209  O   SPC   746      17.515  31.337  -5.224  1.00  0.00           O  
HETATM 4210  H1  SPC   746      17.204  30.444  -4.898  1.00  0.00           H  
HETATM 4211  H2  SPC   746      17.038  32.059  -4.722  1.00  0.00           H  
HETATM 4212  O   SPC   747     -22.457 -34.851  18.711  1.00  0.00           O  
HETATM 4213  H1  SPC   747     -22.864 -34.591  17.835  1.00  0.00           H  
HETATM 4214  H2  SPC   747     -22.502 -34.077  19.343  1.00  0.00           H  
HETATM 4215  O   SPC   748       0.001   1.322  18.363  1.00  0.00           O  
HETATM 4216  H1  SPC   748       0.847   1.838  18.235  1.00  0.00           H  
HETATM 4217  H2  SPC   748      -0.492   1.269  17.494  1.00  0.00           H  
HETATM 4218  O   SPC   749      -6.833  -6.472  12.992  1.00  0.00           O  
HETATM 4219  H1  SPC   749      -7.749  -6.671  13.343  1.00  0.00           H  
HETATM 4220  H2  SPC   749      -6.254  -6.147  13.740  1.00  0.00           H  
HETATM 4221  O   SPC   750      24.917  -5.157  -3.530  1.00  0.00           O  
HETATM 4222  H1  SPC   750      25.316  -4.320  -3.155  1.00  0.00           H  
HETATM 4223  H2  SPC   750      24.060  -5.359  -3.055  1.00  0.00           H  
HETATM 4224  O   SPC   751     -13.869   3.405 -15.756  1.00  0.00           O  
HETATM 4225  H1  SPC   751     -13.149   3.769 -16.347  1.00  0.00           H  
HETATM 4226  H2  SPC   751     -13.903   3.935 -14.908  1.00  0.00           H  
HETATM 4227  O   SPC   752      26.813  12.842   6.893  1.00  0.00           O  
HETATM 4228  H1  SPC   752      26.218  12.273   6.325  1.00  0.00           H  
HETATM 4229  H2  SPC   752      26.345  13.064   7.748  1.00  0.00           H  
HETATM 4230  O   SPC   753       9.584   1.347  26.126  1.00  0.00           O  
HETATM 4231  H1  SPC   753      10.466   0.875  26.125  1.00  0.00           H  
HETATM 4232  H2  SPC   753       9.716   2.301  25.859  1.00  0.00           H  
HETATM 4233  O   SPC   754     -10.958 -21.943  -1.099  1.00  0.00           O  
HETATM 4234  H1  SPC   754     -11.311 -21.083  -0.731  1.00  0.00           H  
HETATM 4235  H2  SPC   754      -9.998 -22.047  -0.841  1.00  0.00           H  
HETATM 4236  O   SPC   755     -35.118 -18.809  15.146  1.00  0.00           O  
HETATM 4237  H1  SPC   755     -34.707 -18.896  16.054  1.00  0.00           H  
HETATM 4238  H2  SPC   755     -35.412 -17.865  15.002  1.00  0.00           H  
HETATM 4239  O   SPC   756      -3.869 -10.978 -19.519  1.00  0.00           O  
HETATM 4240  H1  SPC   756      -4.087 -11.545 -18.725  1.00  0.00           H  
HETATM 4241  H2  SPC   756      -3.615 -11.564 -20.288  1.00  0.00           H  
HETATM 4242  O   SPC   757      24.692  35.691 -14.135  1.00  0.00           O  
HETATM 4243  H1  SPC   757      25.430  36.342 -14.310  1.00  0.00           H  
HETATM 4244  H2  SPC   757      24.725  34.959 -14.816  1.00  0.00           H  
HETATM 4245  O   SPC   758      14.861  27.150  20.581  1.00  0.00           O  
HETATM 4246  H1  SPC   758      15.160  28.067  20.847  1.00  0.00           H  
HETATM 4247  H2  SPC   758      15.574  26.488  20.811  1.00  0.00           H  
HETATM 4248  O   SPC   759     -11.975 -20.475  -3.214  1.00  0.00           O  
HETATM 4249  H1  SPC   759     -12.866 -20.077  -2.996  1.00  0.00           H  
HETATM 4250  H2  SPC   759     -11.692 -21.084  -2.474  1.00  0.00           H  
HETATM 4251  O   SPC   760      34.874  32.827   3.545  1.00  0.00           O  
HETATM 4252  H1  SPC   760      35.191  33.321   2.736  1.00  0.00           H  
HETATM 4253  H2  SPC   760      34.164  33.360   4.005  1.00  0.00           H  
HETATM 4254  O   SPC   761      23.319   8.704   8.912  1.00  0.00           O  
HETATM 4255  H1  SPC   761      22.910   7.884   8.511  1.00  0.00           H  
HETATM 4256  H2  SPC   761      24.315   8.628   8.884  1.00  0.00           H  
HETATM 4257  O   SPC   762     -50.303 -24.060  13.865  1.00  0.00           O  
HETATM 4258  H1  SPC   762     -50.768 -24.945  13.844  1.00  0.00           H  
HETATM 4259  H2  SPC   762     -50.493 -23.604  14.735  1.00  0.00           H  
HETATM 4260  O   SPC   763     -10.813 -28.513 -18.180  1.00  0.00           O  
HETATM 4261  H1  SPC   763     -11.654 -28.941 -18.511  1.00  0.00           H  
HETATM 4262  H2  SPC   763     -10.324 -28.100 -18.948  1.00  0.00           H  
HETATM 4263  O   SPC   764       6.438 -26.059  25.821  1.00  0.00           O  
HETATM 4264  H1  SPC   764       6.584 -25.645  26.720  1.00  0.00           H  
HETATM 4265  H2  SPC   764       5.985 -26.944  25.931  1.00  0.00           H  
HETATM 4266  O   SPC   765       3.333   1.367 -23.936  1.00  0.00           O  
HETATM 4267  H1  SPC   765       4.185   0.844 -23.937  1.00  0.00           H  
HETATM 4268  H2  SPC   765       2.658   0.904 -23.362  1.00  0.00           H  
HETATM 4269  O   SPC   766      -7.618 -23.289 -19.601  1.00  0.00           O  
HETATM 4270  H1  SPC   766      -7.917 -23.278 -18.647  1.00  0.00           H  
HETATM 4271  H2  SPC   766      -7.664 -24.224 -19.953  1.00  0.00           H  
HETATM 4272  O   SPC   767     -34.847  -5.875   2.298  1.00  0.00           O  
HETATM 4273  H1  SPC   767     -34.903  -6.151   1.338  1.00  0.00           H  
HETATM 4274  H2  SPC   767     -34.290  -5.048   2.374  1.00  0.00           H  
HETATM 4275  O   SPC   768      25.158 -13.365   1.930  1.00  0.00           O  
HETATM 4276  H1  SPC   768      25.784 -12.708   1.509  1.00  0.00           H  
HETATM 4277  H2  SPC   768      24.284 -13.350   1.445  1.00  0.00           H  
HETATM 4278  O   SPC   769      -7.842 -19.818  15.831  1.00  0.00           O  
HETATM 4279  H1  SPC   769      -8.692 -20.022  15.346  1.00  0.00           H  
HETATM 4280  H2  SPC   769      -7.807 -20.348  16.678  1.00  0.00           H  
HETATM 4281  O   SPC   770      35.235  16.943 -20.073  1.00  0.00           O  
HETATM 4282  H1  SPC   770      34.566  17.029 -19.335  1.00  0.00           H  
HETATM 4283  H2  SPC   770      35.779  16.115 -19.936  1.00  0.00           H  
HETATM 4284  O   SPC   771      31.686  32.986   6.215  1.00  0.00           O  
HETATM 4285  H1  SPC   771      31.537  32.427   7.031  1.00  0.00           H  
HETATM 4286  H2  SPC   771      30.838  33.458   5.975  1.00  0.00           H  
HETATM 4287  O   SPC   772      30.061  28.900  -5.690  1.00  0.00           O  
HETATM 4288  H1  SPC   772      30.742  28.760  -6.409  1.00  0.00           H  
HETATM 4289  H2  SPC   772      29.148  28.924  -6.096  1.00  0.00           H  
HETATM 4290  O   SPC   773      25.973   2.727   8.290  1.00  0.00           O  
HETATM 4291  H1  SPC   773      25.129   3.132   7.940  1.00  0.00           H  
HETATM 4292  H2  SPC   773      25.750   1.955   8.886  1.00  0.00           H  
HETATM 4293  O   SPC   774      47.218  27.283 -12.907  1.00  0.00           O  
HETATM 4294  H1  SPC   774      47.322  27.244 -11.914  1.00  0.00           H  
HETATM 4295  H2  SPC   774      46.333  27.690 -13.134  1.00  0.00           H  
HETATM 4296  O   SPC   775     -16.838  -5.074  -7.854  1.00  0.00           O  
HETATM 4297  H1  SPC   775     -17.257  -4.372  -7.277  1.00  0.00           H  
HETATM 4298  H2  SPC   775     -17.544  -5.512  -8.411  1.00  0.00           H  
HETATM 4299  O   SPC   776      40.228  21.655 -18.296  1.00  0.00           O  
HETATM 4300  H1  SPC   776      40.725  21.741 -17.433  1.00  0.00           H  
HETATM 4301  H2  SPC   776      40.529  20.829 -18.774  1.00  0.00           H  
HETATM 4302  O   SPC   777      13.735  23.720  -7.449  1.00  0.00           O  
HETATM 4303  H1  SPC   777      13.192  23.845  -8.280  1.00  0.00           H  
HETATM 4304  H2  SPC   777      14.608  23.292  -7.683  1.00  0.00           H  
HETATM 4305  O   SPC   778      -9.509   3.947 -21.938  1.00  0.00           O  
HETATM 4306  H1  SPC   778     -10.112   3.479 -21.293  1.00  0.00           H  
HETATM 4307  H2  SPC   778      -9.195   3.298 -22.632  1.00  0.00           H  
HETATM 4308  O   SPC   779     -28.349  16.112  10.166  1.00  0.00           O  
HETATM 4309  H1  SPC   779     -28.977  16.400  10.889  1.00  0.00           H  
HETATM 4310  H2  SPC   779     -28.206  15.124  10.222  1.00  0.00           H  
HETATM 4311  O   SPC   780     -13.695 -20.431   7.541  1.00  0.00           O  
HETATM 4312  H1  SPC   780     -13.611 -19.531   7.115  1.00  0.00           H  
HETATM 4313  H2  SPC   780     -14.494 -20.442   8.142  1.00  0.00           H  
HETATM 4314  O   SPC   781     -38.679 -22.642   9.773  1.00  0.00           O  
HETATM 4315  H1  SPC   781     -37.724 -22.353   9.710  1.00  0.00           H  
HETATM 4316  H2  SPC   781     -39.017 -22.874   8.861  1.00  0.00           H  
HETATM 4317  O   SPC   782      26.331  36.607 -23.601  1.00  0.00           O  
HETATM 4318  H1  SPC   782      26.426  37.299 -24.316  1.00  0.00           H  
HETATM 4319  H2  SPC   782      25.619  36.887 -22.957  1.00  0.00           H  
HETATM 4320  O   SPC   783     -25.343  -2.557  16.003  1.00  0.00           O  
HETATM 4321  H1  SPC   783     -26.189  -2.392  16.510  1.00  0.00           H  
HETATM 4322  H2  SPC   783     -25.406  -3.433  15.526  1.00  0.00           H  
HETATM 4323  O   SPC   784     -36.880  -6.044  17.045  1.00  0.00           O  
HETATM 4324  H1  SPC   784     -37.065  -5.193  16.554  1.00  0.00           H  
HETATM 4325  H2  SPC   784     -35.892  -6.162  17.146  1.00  0.00           H  
HETATM 4326  O   SPC   785      18.504  23.703  22.941  1.00  0.00           O  
HETATM 4327  H1  SPC   785      18.339  23.527  21.971  1.00  0.00           H  
HETATM 4328  H2  SPC   785      18.554  22.835  23.434  1.00  0.00           H  
HETATM 4329  O   SPC   786      40.709  38.190  -6.820  1.00  0.00           O  
HETATM 4330  H1  SPC   786      41.263  39.012  -6.683  1.00  0.00           H  
HETATM 4331  H2  SPC   786      40.563  38.046  -7.799  1.00  0.00           H  
HETATM 4332  O   SPC   787      16.476   7.041 -12.684  1.00  0.00           O  
HETATM 4333  H1  SPC   787      16.344   7.960 -12.314  1.00  0.00           H  
HETATM 4334  H2  SPC   787      16.488   7.082 -13.683  1.00  0.00           H  
HETATM 4335  O   SPC   788      23.177  33.570 -10.553  1.00  0.00           O  
HETATM 4336  H1  SPC   788      23.685  33.025 -11.220  1.00  0.00           H  
HETATM 4337  H2  SPC   788      23.782  34.261 -10.158  1.00  0.00           H  
HETATM 4338  O   SPC   789      55.097  29.997 -16.843  1.00  0.00           O  
HETATM 4339  H1  SPC   789      55.300  30.193 -17.802  1.00  0.00           H  
HETATM 4340  H2  SPC   789      55.352  30.784 -16.281  1.00  0.00           H  
HETATM 4341  O   SPC   790     -35.522 -12.676   6.945  1.00  0.00           O  
HETATM 4342  H1  SPC   790     -36.489 -12.419   6.960  1.00  0.00           H  
HETATM 4343  H2  SPC   790     -34.960 -11.868   7.125  1.00  0.00           H  
HETATM 4344  O   SPC   791      30.466 -13.588 -10.870  1.00  0.00           O  
HETATM 4345  H1  SPC   791      30.834 -12.881 -11.475  1.00  0.00           H  
HETATM 4346  H2  SPC   791      30.843 -14.477 -11.128  1.00  0.00           H  
HETATM 4347  O   SPC   792     -26.417 -22.638  14.053  1.00  0.00           O  
HETATM 4348  H1  SPC   792     -26.267 -21.650  14.015  1.00  0.00           H  
HETATM 4349  H2  SPC   792     -25.605 -23.084  14.429  1.00  0.00           H  
HETATM 4350  O   SPC   793      17.329  28.535  13.755  1.00  0.00           O  
HETATM 4351  H1  SPC   793      17.827  29.288  14.185  1.00  0.00           H  
HETATM 4352  H2  SPC   793      16.713  28.899  13.056  1.00  0.00           H  
HETATM 4353  O   SPC   794      10.622 -21.803  -5.841  1.00  0.00           O  
HETATM 4354  H1  SPC   794      11.217 -22.010  -5.064  1.00  0.00           H  
HETATM 4355  H2  SPC   794      11.066 -22.093  -6.688  1.00  0.00           H  
HETATM 4356  O   SPC   795     -18.972 -17.042 -14.712  1.00  0.00           O  
HETATM 4357  H1  SPC   795     -18.606 -16.996 -15.641  1.00  0.00           H  
HETATM 4358  H2  SPC   795     -19.679 -17.748 -14.666  1.00  0.00           H  
HETATM 4359  O   SPC   796     -20.322   8.763   6.736  1.00  0.00           O  
HETATM 4360  H1  SPC   796     -21.013   9.396   7.085  1.00  0.00           H  
HETATM 4361  H2  SPC   796     -20.773   8.006   6.262  1.00  0.00           H  
HETATM 4362  O   SPC   797     -16.065  11.459  -5.438  1.00  0.00           O  
HETATM 4363  H1  SPC   797     -16.416  12.394  -5.500  1.00  0.00           H  
HETATM 4364  H2  SPC   797     -16.286  11.079  -4.540  1.00  0.00           H  
HETATM 4365  O   SPC   798      -9.578  -1.880  17.217  1.00  0.00           O  
HETATM 4366  H1  SPC   798     -10.411  -2.339  16.906  1.00  0.00           H  
HETATM 4367  H2  SPC   798      -9.782  -1.337  18.032  1.00  0.00           H  
HETATM 4368  O   SPC   799      44.746  36.999 -18.620  1.00  0.00           O  
HETATM 4369  H1  SPC   799      45.248  36.134 -18.626  1.00  0.00           H  
HETATM 4370  H2  SPC   799      43.791  36.829 -18.380  1.00  0.00           H  
HETATM 4371  O   SPC   800     -19.185  15.343   9.727  1.00  0.00           O  
HETATM 4372  H1  SPC   800     -18.774  14.497  10.064  1.00  0.00           H  
HETATM 4373  H2  SPC   800     -19.046  16.071  10.398  1.00  0.00           H  
HETATM 4374  O   SPC   801       4.243 -18.827  15.756  1.00  0.00           O  
HETATM 4375  H1  SPC   801       4.877 -19.104  15.034  1.00  0.00           H  
HETATM 4376  H2  SPC   801       3.315 -18.786  15.387  1.00  0.00           H  
HETATM 4377  O   SPC   802      20.705  16.594  16.926  1.00  0.00           O  
HETATM 4378  H1  SPC   802      21.118  16.793  16.038  1.00  0.00           H  
HETATM 4379  H2  SPC   802      20.179  17.387  17.235  1.00  0.00           H  
HETATM 4380  O   SPC   803      12.694  20.062 -20.191  1.00  0.00           O  
HETATM 4381  H1  SPC   803      13.209  20.445 -19.424  1.00  0.00           H  
HETATM 4382  H2  SPC   803      12.511  19.094 -20.019  1.00  0.00           H  
HETATM 4383  O   SPC   804      12.620 -13.227  -2.177  1.00  0.00           O  
HETATM 4384  H1  SPC   804      12.856 -14.086  -1.722  1.00  0.00           H  
HETATM 4385  H2  SPC   804      11.729 -13.320  -2.622  1.00  0.00           H  
HETATM 4386  O   SPC   805     -14.760 -22.828  -5.365  1.00  0.00           O  
HETATM 4387  H1  SPC   805     -14.409 -22.077  -5.924  1.00  0.00           H  
HETATM 4388  H2  SPC   805     -14.787 -23.666  -5.911  1.00  0.00           H  
HETATM 4389  O   SPC   806     -26.194  -4.100  -4.478  1.00  0.00           O  
HETATM 4390  H1  SPC   806     -26.220  -3.325  -3.847  1.00  0.00           H  
HETATM 4391  H2  SPC   806     -25.896  -4.919  -3.989  1.00  0.00           H  
HETATM 4392  O   SPC   807       5.743  -3.877  23.880  1.00  0.00           O  
HETATM 4393  H1  SPC   807       5.203  -3.064  23.661  1.00  0.00           H  
HETATM 4394  H2  SPC   807       6.073  -4.296  23.034  1.00  0.00           H  
HETATM 4395  O   SPC   808      30.828   6.052 -19.533  1.00  0.00           O  
HETATM 4396  H1  SPC   808      31.134   6.812 -18.960  1.00  0.00           H  
HETATM 4397  H2  SPC   808      31.574   5.764 -20.133  1.00  0.00           H  
HETATM 4398  O   SPC   809     -43.487 -26.037  14.363  1.00  0.00           O  
HETATM 4399  H1  SPC   809     -44.300 -25.780  14.886  1.00  0.00           H  
HETATM 4400  H2  SPC   809     -43.599 -25.754  13.411  1.00  0.00           H  
HETATM 4401  O   SPC   810      48.818  41.990 -10.502  1.00  0.00           O  
HETATM 4402  H1  SPC   810      49.084  41.064 -10.232  1.00  0.00           H  
HETATM 4403  H2  SPC   810      48.249  41.947 -11.323  1.00  0.00           H  
HETATM 4404  O   SPC   811     -15.621   9.319  19.515  1.00  0.00           O  
HETATM 4405  H1  SPC   811     -15.169   9.453  18.633  1.00  0.00           H  
HETATM 4406  H2  SPC   811     -16.250  10.077  19.686  1.00  0.00           H  
HETATM 4407  O   SPC   812      23.846  17.834 -10.692  1.00  0.00           O  
HETATM 4408  H1  SPC   812      23.352  18.620 -10.321  1.00  0.00           H  
HETATM 4409  H2  SPC   812      24.078  18.007 -11.649  1.00  0.00           H  
HETATM 4410  O   SPC   813     -23.692 -32.040 -17.945  1.00  0.00           O  
HETATM 4411  H1  SPC   813     -23.532 -31.053 -17.958  1.00  0.00           H  
HETATM 4412  H2  SPC   813     -22.939 -32.494 -17.469  1.00  0.00           H  
HETATM 4413  O   SPC   814      40.670  22.111  -8.696  1.00  0.00           O  
HETATM 4414  H1  SPC   814      40.952  22.882  -9.267  1.00  0.00           H  
HETATM 4415  H2  SPC   814      40.471  22.437  -7.772  1.00  0.00           H  
HETATM 4416  O   SPC   815      -2.590  -1.776 -20.585  1.00  0.00           O  
HETATM 4417  H1  SPC   815      -2.214  -2.431 -19.930  1.00  0.00           H  
HETATM 4418  H2  SPC   815      -2.208  -1.954 -21.491  1.00  0.00           H  
HETATM 4419  O   SPC   816      36.144  20.682 -12.176  1.00  0.00           O  
HETATM 4420  H1  SPC   816      35.300  20.163 -12.037  1.00  0.00           H  
HETATM 4421  H2  SPC   816      36.923  20.143 -11.855  1.00  0.00           H  
HETATM 4422  O   SPC   817       6.899 -14.148   4.916  1.00  0.00           O  
HETATM 4423  H1  SPC   817       7.239 -13.476   4.259  1.00  0.00           H  
HETATM 4424  H2  SPC   817       6.084 -13.788   5.370  1.00  0.00           H  
HETATM 4425  O   SPC   818      27.881  -4.963 -10.206  1.00  0.00           O  
HETATM 4426  H1  SPC   818      27.319  -5.523  -9.599  1.00  0.00           H  
HETATM 4427  H2  SPC   818      27.895  -4.020  -9.873  1.00  0.00           H  
HETATM 4428  O   SPC   819       7.872  -7.281 -17.116  1.00  0.00           O  
HETATM 4429  H1  SPC   819       7.490  -7.720 -16.303  1.00  0.00           H  
HETATM 4430  H2  SPC   819       8.841  -7.084 -16.964  1.00  0.00           H  
HETATM 4431  O   SPC   820     -46.197 -40.880  18.588  1.00  0.00           O  
HETATM 4432  H1  SPC   820     -46.022 -41.841  18.374  1.00  0.00           H  
HETATM 4433  H2  SPC   820     -45.785 -40.655  19.471  1.00  0.00           H  
HETATM 4434  O   SPC   821     -32.815 -20.773  15.466  1.00  0.00           O  
HETATM 4435  H1  SPC   821     -33.412 -20.115  15.007  1.00  0.00           H  
HETATM 4436  H2  SPC   821     -33.236 -21.062  16.325  1.00  0.00           H  
HETATM 4437  O   SPC   822       0.847  15.803  -1.256  1.00  0.00           O  
HETATM 4438  H1  SPC   822       1.512  15.904  -1.996  1.00  0.00           H  
HETATM 4439  H2  SPC   822       1.218  16.202  -0.417  1.00  0.00           H  
HETATM 4440  O   SPC   823     -38.649  -7.289  15.354  1.00  0.00           O  
HETATM 4441  H1  SPC   823     -38.132  -6.994  14.550  1.00  0.00           H  
HETATM 4442  H2  SPC   823     -38.247  -6.885  16.175  1.00  0.00           H  
HETATM 4443  O   SPC   824     -36.388 -14.888   3.752  1.00  0.00           O  
HETATM 4444  H1  SPC   824     -36.336 -15.587   4.465  1.00  0.00           H  
HETATM 4445  H2  SPC   824     -37.164 -14.283   3.934  1.00  0.00           H  
HETATM 4446  O   SPC   825      11.265   9.960  -4.392  1.00  0.00           O  
HETATM 4447  H1  SPC   825      10.782   9.268  -3.857  1.00  0.00           H  
HETATM 4448  H2  SPC   825      12.242   9.925  -4.179  1.00  0.00           H  
HETATM 4449  O   SPC   826     -13.424  18.586   5.795  1.00  0.00           O  
HETATM 4450  H1  SPC   826     -13.716  18.438   6.740  1.00  0.00           H  
HETATM 4451  H2  SPC   826     -12.429  18.509   5.737  1.00  0.00           H  
HETATM 4452  O   SPC   827     -25.896  -1.712  -9.235  1.00  0.00           O  
HETATM 4453  H1  SPC   827     -26.156  -0.813  -9.585  1.00  0.00           H  
HETATM 4454  H2  SPC   827     -26.706  -2.296  -9.179  1.00  0.00           H  
HETATM 4455  O   SPC   828     -12.767 -17.509   6.957  1.00  0.00           O  
HETATM 4456  H1  SPC   828     -12.837 -16.522   7.103  1.00  0.00           H  
HETATM 4457  H2  SPC   828     -11.827 -17.804   7.126  1.00  0.00           H  
HETATM 4458  O   SPC   829     -18.397 -18.882   5.712  1.00  0.00           O  
HETATM 4459  H1  SPC   829     -19.304 -19.270   5.876  1.00  0.00           H  
HETATM 4460  H2  SPC   829     -17.882 -19.484   5.102  1.00  0.00           H  
HETATM 4461  O   SPC   830       4.597  12.194 -28.811  1.00  0.00           O  
HETATM 4462  H1  SPC   830       5.239  12.943 -28.647  1.00  0.00           H  
HETATM 4463  H2  SPC   830       5.074  11.438 -29.258  1.00  0.00           H  
HETATM 4464  O   SPC   831      -7.482 -30.670   5.990  1.00  0.00           O  
HETATM 4465  H1  SPC   831      -7.842 -30.229   5.168  1.00  0.00           H  
HETATM 4466  H2  SPC   831      -8.221 -30.796   6.652  1.00  0.00           H  
HETATM 4467  O   SPC   832     -13.539 -13.271 -11.266  1.00  0.00           O  
HETATM 4468  H1  SPC   832     -14.356 -13.763 -11.567  1.00  0.00           H  
HETATM 4469  H2  SPC   832     -13.519 -13.239 -10.267  1.00  0.00           H  
HETATM 4470  O   SPC   833      26.644  13.893 -13.607  1.00  0.00           O  
HETATM 4471  H1  SPC   833      27.547  13.634 -13.263  1.00  0.00           H  
HETATM 4472  H2  SPC   833      25.955  13.705 -12.908  1.00  0.00           H  
HETATM 4473  O   SPC   834     -30.912  -4.173  11.990  1.00  0.00           O  
HETATM 4474  H1  SPC   834     -30.566  -4.887  12.598  1.00  0.00           H  
HETATM 4475  H2  SPC   834     -31.546  -4.576  11.330  1.00  0.00           H  
HETATM 4476  O   SPC   835     -18.175 -13.262 -13.619  1.00  0.00           O  
HETATM 4477  H1  SPC   835     -17.940 -12.913 -14.525  1.00  0.00           H  
HETATM 4478  H2  SPC   835     -18.485 -12.507 -13.041  1.00  0.00           H  
HETATM 4479  O   SPC   836      -3.682 -16.302  25.270  1.00  0.00           O  
HETATM 4480  H1  SPC   836      -4.561 -16.118  24.829  1.00  0.00           H  
HETATM 4481  H2  SPC   836      -2.943 -15.939  24.703  1.00  0.00           H  
HETATM 4482  O   SPC   837     -19.006 -11.130 -11.575  1.00  0.00           O  
HETATM 4483  H1  SPC   837     -19.356 -10.226 -11.824  1.00  0.00           H  
HETATM 4484  H2  SPC   837     -18.321 -11.034 -10.854  1.00  0.00           H  
HETATM 4485  O   SPC   838      46.089  31.584 -21.067  1.00  0.00           O  
HETATM 4486  H1  SPC   838      46.944  31.551 -20.548  1.00  0.00           H  
HETATM 4487  H2  SPC   838      45.359  31.158 -20.533  1.00  0.00           H  
HETATM 4488  O   SPC   839      37.227  37.503   1.961  1.00  0.00           O  
HETATM 4489  H1  SPC   839      37.638  36.774   2.508  1.00  0.00           H  
HETATM 4490  H2  SPC   839      37.745  37.616   1.113  1.00  0.00           H  
HETATM 4491  O   SPC   840     -11.296  11.783  15.485  1.00  0.00           O  
HETATM 4492  H1  SPC   840     -10.635  11.604  16.214  1.00  0.00           H  
HETATM 4493  H2  SPC   840     -12.087  12.263  15.865  1.00  0.00           H  
HETATM 4494  O   SPC   841      20.943 -20.552 -16.962  1.00  0.00           O  
HETATM 4495  H1  SPC   841      20.013 -20.376 -16.638  1.00  0.00           H  
HETATM 4496  H2  SPC   841      21.070 -20.126 -17.858  1.00  0.00           H  
HETATM 4497  O   SPC   842      40.716  31.311  -1.602  1.00  0.00           O  
HETATM 4498  H1  SPC   842      40.931  30.387  -1.918  1.00  0.00           H  
HETATM 4499  H2  SPC   842      40.210  31.798  -2.314  1.00  0.00           H  
HETATM 4500  O   SPC   843     -12.542 -24.355  16.945  1.00  0.00           O  
HETATM 4501  H1  SPC   843     -12.067 -23.530  17.253  1.00  0.00           H  
HETATM 4502  H2  SPC   843     -11.909 -25.129  16.960  1.00  0.00           H  
HETATM 4503  O   SPC   844     -40.635 -32.959  19.041  1.00  0.00           O  
HETATM 4504  H1  SPC   844     -41.529 -32.745  18.647  1.00  0.00           H  
HETATM 4505  H2  SPC   844     -39.958 -32.306  18.703  1.00  0.00           H  
HETATM 4506  O   SPC   845     -22.689 -17.806  11.616  1.00  0.00           O  
HETATM 4507  H1  SPC   845     -22.286 -17.643  12.516  1.00  0.00           H  
HETATM 4508  H2  SPC   845     -23.484 -17.212  11.494  1.00  0.00           H  
HETATM 4509  O   SPC   846     -14.533 -18.261  24.023  1.00  0.00           O  
HETATM 4510  H1  SPC   846     -13.551 -18.162  23.863  1.00  0.00           H  
HETATM 4511  H2  SPC   846     -14.846 -19.134  23.647  1.00  0.00           H  
HETATM 4512  O   SPC   847      22.006  13.045   1.749  1.00  0.00           O  
HETATM 4513  H1  SPC   847      22.451  12.304   1.247  1.00  0.00           H  
HETATM 4514  H2  SPC   847      22.670  13.770   1.930  1.00  0.00           H  
HETATM 4515  O   SPC   848      17.425  34.094 -28.018  1.00  0.00           O  
HETATM 4516  H1  SPC   848      17.046  34.768 -27.385  1.00  0.00           H  
HETATM 4517  H2  SPC   848      17.025  33.197 -27.830  1.00  0.00           H  
HETATM 4518  O   SPC   849      -9.667   2.458  15.703  1.00  0.00           O  
HETATM 4519  H1  SPC   849     -10.402   3.117  15.862  1.00  0.00           H  
HETATM 4520  H2  SPC   849      -8.791   2.867  15.961  1.00  0.00           H  
HETATM 4521  O   SPC   850     -17.348  -7.379 -12.717  1.00  0.00           O  
HETATM 4522  H1  SPC   850     -18.164  -7.111 -13.231  1.00  0.00           H  
HETATM 4523  H2  SPC   850     -17.473  -8.300 -12.350  1.00  0.00           H  
HETATM 4524  O   SPC   851      10.413  27.498 -21.429  1.00  0.00           O  
HETATM 4525  H1  SPC   851      10.759  28.422 -21.270  1.00  0.00           H  
HETATM 4526  H2  SPC   851      10.262  27.043 -20.551  1.00  0.00           H  
HETATM 4527  O   SPC   852     -34.981 -10.359   4.156  1.00  0.00           O  
HETATM 4528  H1  SPC   852     -34.597 -10.813   3.352  1.00  0.00           H  
HETATM 4529  H2  SPC   852     -35.961 -10.547   4.209  1.00  0.00           H  
HETATM 4530  O   SPC   853     -12.848  16.952 -10.189  1.00  0.00           O  
HETATM 4531  H1  SPC   853     -13.031  17.819 -10.654  1.00  0.00           H  
HETATM 4532  H2  SPC   853     -12.054  16.511 -10.606  1.00  0.00           H  
HETATM 4533  O   SPC   854       6.449  -2.548  27.194  1.00  0.00           O  
HETATM 4534  H1  SPC   854       7.098  -2.568  26.433  1.00  0.00           H  
HETATM 4535  H2  SPC   854       6.227  -3.484  27.467  1.00  0.00           H  
HETATM 4536  O   SPC   855     -27.953  15.636  14.620  1.00  0.00           O  
HETATM 4537  H1  SPC   855     -27.379  14.834  14.455  1.00  0.00           H  
HETATM 4538  H2  SPC   855     -28.889  15.342  14.810  1.00  0.00           H  
HETATM 4539  O   SPC   856     -15.286 -12.746  20.783  1.00  0.00           O  
HETATM 4540  H1  SPC   856     -15.096 -11.952  20.205  1.00  0.00           H  
HETATM 4541  H2  SPC   856     -14.455 -13.293  20.882  1.00  0.00           H  
HETATM 4542  O   SPC   857      35.443  18.447  -2.881  1.00  0.00           O  
HETATM 4543  H1  SPC   857      34.566  17.968  -2.838  1.00  0.00           H  
HETATM 4544  H2  SPC   857      35.660  18.660  -3.834  1.00  0.00           H  
HETATM 4545  O   SPC   858      -2.630 -30.219  30.179  1.00  0.00           O  
HETATM 4546  H1  SPC   858      -2.487 -29.776  31.064  1.00  0.00           H  
HETATM 4547  H2  SPC   858      -2.328 -31.171  30.231  1.00  0.00           H  
HETATM 4548  O   SPC   859      22.782  -4.079 -18.380  1.00  0.00           O  
HETATM 4549  H1  SPC   859      23.486  -4.785 -18.301  1.00  0.00           H  
HETATM 4550  H2  SPC   859      23.215  -3.177 -18.395  1.00  0.00           H  
HETATM 4551  O   SPC   860      52.112  20.089 -16.291  1.00  0.00           O  
HETATM 4552  H1  SPC   860      51.118  20.164 -16.382  1.00  0.00           H  
HETATM 4553  H2  SPC   860      52.466  19.482 -17.002  1.00  0.00           H  
HETATM 4554  O   SPC   861     -23.692 -27.198   2.693  1.00  0.00           O  
HETATM 4555  H1  SPC   861     -23.141 -28.031   2.634  1.00  0.00           H  
HETATM 4556  H2  SPC   861     -23.404 -26.663   3.487  1.00  0.00           H  
HETATM 4557  O   SPC   862      25.881  30.952   1.634  1.00  0.00           O  
HETATM 4558  H1  SPC   862      26.617  31.382   1.112  1.00  0.00           H  
HETATM 4559  H2  SPC   862      25.145  31.613   1.780  1.00  0.00           H  
HETATM 4560  O   SPC   863     -21.698  -2.282   5.601  1.00  0.00           O  
HETATM 4561  H1  SPC   863     -20.897  -2.228   6.198  1.00  0.00           H  
HETATM 4562  H2  SPC   863     -22.158  -1.395   5.579  1.00  0.00           H  
HETATM 4563  O   SPC   864      14.177  18.665  -7.286  1.00  0.00           O  
HETATM 4564  H1  SPC   864      13.811  19.496  -6.865  1.00  0.00           H  
HETATM 4565  H2  SPC   864      14.950  18.902  -7.874  1.00  0.00           H  
HETATM 4566  O   SPC   865       2.693  15.071  24.527  1.00  0.00           O  
HETATM 4567  H1  SPC   865       3.387  15.491  25.112  1.00  0.00           H  
HETATM 4568  H2  SPC   865       1.824  15.027  25.020  1.00  0.00           H  
HETATM 4569  O   SPC   866      -0.979 -25.352  26.826  1.00  0.00           O  
HETATM 4570  H1  SPC   866      -0.611 -24.426  26.916  1.00  0.00           H  
HETATM 4571  H2  SPC   866      -1.161 -25.728  27.735  1.00  0.00           H  
HETATM 4572  O   SPC   867     -18.839  13.333   0.812  1.00  0.00           O  
HETATM 4573  H1  SPC   867     -18.912  13.995   0.067  1.00  0.00           H  
HETATM 4574  H2  SPC   867     -18.672  13.815   1.672  1.00  0.00           H  
HETATM 4575  O   SPC   868       4.775   5.621  20.202  1.00  0.00           O  
HETATM 4576  H1  SPC   868       4.888   6.033  21.106  1.00  0.00           H  
HETATM 4577  H2  SPC   868       5.673   5.483  19.784  1.00  0.00           H  
HETATM 4578  O   SPC   869       3.203  22.736 -10.148  1.00  0.00           O  
HETATM 4579  H1  SPC   869       3.031  22.022  -9.469  1.00  0.00           H  
HETATM 4580  H2  SPC   869       3.501  23.571  -9.687  1.00  0.00           H  
HETATM 4581  O   SPC   870     -15.052 -34.648  25.651  1.00  0.00           O  
HETATM 4582  H1  SPC   870     -15.763 -34.156  25.148  1.00  0.00           H  
HETATM 4583  H2  SPC   870     -14.606 -34.024  26.292  1.00  0.00           H  
HETATM 4584  O   SPC   871      26.208  33.486  -7.185  1.00  0.00           O  
HETATM 4585  H1  SPC   871      25.935  34.182  -7.849  1.00  0.00           H  
HETATM 4586  H2  SPC   871      27.194  33.335  -7.247  1.00  0.00           H  
HETATM 4587  O   SPC   872     -26.464 -12.548  -8.389  1.00  0.00           O  
HETATM 4588  H1  SPC   872     -26.417 -12.909  -7.458  1.00  0.00           H  
HETATM 4589  H2  SPC   872     -27.333 -12.814  -8.806  1.00  0.00           H  
HETATM 4590  O   SPC   873      -9.519  22.423  -4.927  1.00  0.00           O  
HETATM 4591  H1  SPC   873      -9.008  23.167  -5.357  1.00  0.00           H  
HETATM 4592  H2  SPC   873     -10.500  22.584  -5.039  1.00  0.00           H  
HETATM 4593  O   SPC   874      22.543  22.604   6.723  1.00  0.00           O  
HETATM 4594  H1  SPC   874      21.578  22.555   6.981  1.00  0.00           H  
HETATM 4595  H2  SPC   874      23.092  22.832   7.527  1.00  0.00           H  
HETATM 4596  O   SPC   875     -47.933 -34.677  12.413  1.00  0.00           O  
HETATM 4597  H1  SPC   875     -48.303 -33.807  12.738  1.00  0.00           H  
HETATM 4598  H2  SPC   875     -48.682 -35.317  12.246  1.00  0.00           H  
HETATM 4599  O   SPC   876     -39.685 -26.813  13.054  1.00  0.00           O  
HETATM 4600  H1  SPC   876     -39.779 -25.945  12.566  1.00  0.00           H  
HETATM 4601  H2  SPC   876     -39.853 -27.570  12.423  1.00  0.00           H  
HETATM 4602  O   SPC   877       6.544 -14.035  23.001  1.00  0.00           O  
HETATM 4603  H1  SPC   877       6.381 -15.017  22.906  1.00  0.00           H  
HETATM 4604  H2  SPC   877       6.048 -13.544  22.285  1.00  0.00           H  
HETATM 4605  O   SPC   878      -0.228 -14.775 -22.036  1.00  0.00           O  
HETATM 4606  H1  SPC   878       0.538 -14.222 -21.706  1.00  0.00           H  
HETATM 4607  H2  SPC   878      -0.767 -14.242 -22.688  1.00  0.00           H  
HETATM 4608  O   SPC   879      42.624  26.024 -14.376  1.00  0.00           O  
HETATM 4609  H1  SPC   879      42.984  25.779 -13.476  1.00  0.00           H  
HETATM 4610  H2  SPC   879      41.630  26.122 -14.321  1.00  0.00           H  
HETATM 4611  O   SPC   880      21.022   7.867  -5.189  1.00  0.00           O  
HETATM 4612  H1  SPC   880      21.483   7.790  -4.305  1.00  0.00           H  
HETATM 4613  H2  SPC   880      20.424   8.669  -5.184  1.00  0.00           H  
HETATM 4614  O   SPC   881     -19.713   3.153  -7.187  1.00  0.00           O  
HETATM 4615  H1  SPC   881     -19.007   3.686  -7.654  1.00  0.00           H  
HETATM 4616  H2  SPC   881     -19.517   3.129  -6.206  1.00  0.00           H  
HETATM 4617  O   SPC   882      36.736   2.323  -8.137  1.00  0.00           O  
HETATM 4618  H1  SPC   882      36.755   1.818  -7.274  1.00  0.00           H  
HETATM 4619  H2  SPC   882      37.615   2.220  -8.603  1.00  0.00           H  
HETATM 4620  O   SPC   883       4.148 -12.861   9.122  1.00  0.00           O  
HETATM 4621  H1  SPC   883       4.631 -12.284   9.780  1.00  0.00           H  
HETATM 4622  H2  SPC   883       3.326 -12.388   8.804  1.00  0.00           H  
HETATM 4623  O   SPC   884       8.174  20.966  19.476  1.00  0.00           O  
HETATM 4624  H1  SPC   884       8.660  21.458  20.198  1.00  0.00           H  
HETATM 4625  H2  SPC   884       7.228  20.805  19.760  1.00  0.00           H  
HETATM 4626  O   SPC   885       8.825  25.661  23.888  1.00  0.00           O  
HETATM 4627  H1  SPC   885       8.949  26.646  24.007  1.00  0.00           H  
HETATM 4628  H2  SPC   885       9.476  25.322  23.209  1.00  0.00           H  
HETATM 4629  O   SPC   886      -1.022   3.951  19.474  1.00  0.00           O  
HETATM 4630  H1  SPC   886      -0.270   3.309  19.325  1.00  0.00           H  
HETATM 4631  H2  SPC   886      -1.588   3.997  18.651  1.00  0.00           H  
HETATM 4632  O   SPC   887       6.751  15.727  19.773  1.00  0.00           O  
HETATM 4633  H1  SPC   887       6.623  16.213  20.638  1.00  0.00           H  
HETATM 4634  H2  SPC   887       6.333  14.821  19.836  1.00  0.00           H  
HETATM 4635  O   SPC   888     -21.674  15.676   0.793  1.00  0.00           O  
HETATM 4636  H1  SPC   888     -21.952  15.233  -0.059  1.00  0.00           H  
HETATM 4637  H2  SPC   888     -21.621  16.665   0.653  1.00  0.00           H  
HETATM 4638  O   SPC   889       4.109 -12.690  29.657  1.00  0.00           O  
HETATM 4639  H1  SPC   889       4.659 -13.525  29.624  1.00  0.00           H  
HETATM 4640  H2  SPC   889       3.517 -12.649  28.853  1.00  0.00           H  
HETATM 4641  O   SPC   890      -6.824   2.604 -17.917  1.00  0.00           O  
HETATM 4642  H1  SPC   890      -7.765   2.360 -18.151  1.00  0.00           H  
HETATM 4643  H2  SPC   890      -6.816   3.485 -17.444  1.00  0.00           H  
HETATM 4644  O   SPC   891      56.684  44.438 -16.747  1.00  0.00           O  
HETATM 4645  H1  SPC   891      55.988  45.154 -16.699  1.00  0.00           H  
HETATM 4646  H2  SPC   891      57.271  44.488 -15.938  1.00  0.00           H  
HETATM 4647  O   SPC   892       7.614 -18.266  26.921  1.00  0.00           O  
HETATM 4648  H1  SPC   892       7.166 -18.332  27.812  1.00  0.00           H  
HETATM 4649  H2  SPC   892       8.605 -18.336  27.041  1.00  0.00           H  
HETATM 4650  O   SPC   893      -1.588   4.412 -26.964  1.00  0.00           O  
HETATM 4651  H1  SPC   893      -2.517   4.112 -26.745  1.00  0.00           H  
HETATM 4652  H2  SPC   893      -0.938   3.695 -26.712  1.00  0.00           H  
HETATM 4653  O   SPC   894      19.902  13.916   5.626  1.00  0.00           O  
HETATM 4654  H1  SPC   894      19.949  13.293   4.845  1.00  0.00           H  
HETATM 4655  H2  SPC   894      19.057  13.749   6.135  1.00  0.00           H  
HETATM 4656  O   SPC   895       2.911  19.543 -17.741  1.00  0.00           O  
HETATM 4657  H1  SPC   895       2.671  19.340 -16.791  1.00  0.00           H  
HETATM 4658  H2  SPC   895       3.450  20.385 -17.775  1.00  0.00           H  
HETATM 4659  O   SPC   896      48.643  13.486 -16.688  1.00  0.00           O  
HETATM 4660  H1  SPC   896      48.935  13.730 -15.764  1.00  0.00           H  
HETATM 4661  H2  SPC   896      47.723  13.094 -16.655  1.00  0.00           H  
HETATM 4662  O   SPC   897      -7.113  -6.428  20.295  1.00  0.00           O  
HETATM 4663  H1  SPC   897      -7.683  -6.876  20.984  1.00  0.00           H  
HETATM 4664  H2  SPC   897      -6.799  -5.545  20.644  1.00  0.00           H  
HETATM 4665  O   SPC   898     -30.052   3.758  18.186  1.00  0.00           O  
HETATM 4666  H1  SPC   898     -30.089   4.744  18.025  1.00  0.00           H  
HETATM 4667  H2  SPC   898     -29.746   3.295  17.354  1.00  0.00           H  
HETATM 4668  O   SPC   899      -4.064 -17.353  14.999  1.00  0.00           O  
HETATM 4669  H1  SPC   899      -3.470 -16.549  15.028  1.00  0.00           H  
HETATM 4670  H2  SPC   899      -4.792 -17.256  15.678  1.00  0.00           H  
HETATM 4671  O   SPC   900      22.387   6.786  -9.687  1.00  0.00           O  
HETATM 4672  H1  SPC   900      21.787   7.511 -10.026  1.00  0.00           H  
HETATM 4673  H2  SPC   900      22.017   5.896  -9.953  1.00  0.00           H  
HETATM 4674  O   SPC   901     -19.520  16.751  -6.930  1.00  0.00           O  
HETATM 4675  H1  SPC   901     -20.325  16.159  -6.882  1.00  0.00           H  
HETATM 4676  H2  SPC   901     -19.082  16.646  -7.823  1.00  0.00           H  
HETATM 4677  O   SPC   902      10.623 -23.211  23.133  1.00  0.00           O  
HETATM 4678  H1  SPC   902       9.985 -22.928  22.417  1.00  0.00           H  
HETATM 4679  H2  SPC   902      11.203 -23.951  22.790  1.00  0.00           H  
HETATM 4680  O   SPC   903      -7.896  20.983  17.572  1.00  0.00           O  
HETATM 4681  H1  SPC   903      -8.848  20.829  17.309  1.00  0.00           H  
HETATM 4682  H2  SPC   903      -7.501  21.695  16.991  1.00  0.00           H  
HETATM 4683  O   SPC   904     -15.692  14.653  10.643  1.00  0.00           O  
HETATM 4684  H1  SPC   904     -14.831  14.428  11.099  1.00  0.00           H  
HETATM 4685  H2  SPC   904     -15.958  15.588  10.874  1.00  0.00           H  
HETATM 4686  O   SPC   905      -1.019 -23.766 -19.951  1.00  0.00           O  
HETATM 4687  H1  SPC   905      -1.764 -23.364 -20.484  1.00  0.00           H  
HETATM 4688  H2  SPC   905      -0.303 -24.088 -20.569  1.00  0.00           H  
HETATM 4689  O   SPC   906     -12.669   4.227 -24.001  1.00  0.00           O  
HETATM 4690  H1  SPC   906     -11.937   4.875 -24.215  1.00  0.00           H  
HETATM 4691  H2  SPC   906     -12.361   3.298 -24.203  1.00  0.00           H  
HETATM 4692  O   SPC   907       9.859   7.921   0.784  1.00  0.00           O  
HETATM 4693  H1  SPC   907       8.905   7.636   0.879  1.00  0.00           H  
HETATM 4694  H2  SPC   907       9.896   8.902   0.593  1.00  0.00           H  
HETATM 4695  O   SPC   908      33.637  34.736   5.459  1.00  0.00           O  
HETATM 4696  H1  SPC   908      32.766  34.329   5.735  1.00  0.00           H  
HETATM 4697  H2  SPC   908      33.538  35.155   4.556  1.00  0.00           H  
HETATM 4698  O   SPC   909     -38.957 -36.453   5.175  1.00  0.00           O  
HETATM 4699  H1  SPC   909     -38.879 -35.456   5.205  1.00  0.00           H  
HETATM 4700  H2  SPC   909     -39.378 -36.780   6.020  1.00  0.00           H  
HETATM 4701  O   SPC   910     -17.676 -16.025   9.076  1.00  0.00           O  
HETATM 4702  H1  SPC   910     -18.513 -15.866   8.552  1.00  0.00           H  
HETATM 4703  H2  SPC   910     -17.163 -16.778   8.665  1.00  0.00           H  
HETATM 4704  O   SPC   911      14.219  23.369   3.784  1.00  0.00           O  
HETATM 4705  H1  SPC   911      14.491  22.535   3.304  1.00  0.00           H  
HETATM 4706  H2  SPC   911      13.228  23.485   3.717  1.00  0.00           H  
HETATM 4707  O   SPC   912      39.334  32.015   0.576  1.00  0.00           O  
HETATM 4708  H1  SPC   912      39.988  31.857  -0.164  1.00  0.00           H  
HETATM 4709  H2  SPC   912      39.805  32.430   1.355  1.00  0.00           H  
HETATM 4710  O   SPC   913      27.183 -17.613  -2.906  1.00  0.00           O  
HETATM 4711  H1  SPC   913      27.307 -17.736  -1.922  1.00  0.00           H  
HETATM 4712  H2  SPC   913      27.405 -18.466  -3.380  1.00  0.00           H  
HETATM 4713  O   SPC   914      -9.477   9.940  21.507  1.00  0.00           O  
HETATM 4714  H1  SPC   914     -10.059  10.736  21.672  1.00  0.00           H  
HETATM 4715  H2  SPC   914     -10.029   9.107  21.556  1.00  0.00           H  
HETATM 4716  O   SPC   915      35.890   5.096  -5.143  1.00  0.00           O  
HETATM 4717  H1  SPC   915      36.057   4.494  -4.362  1.00  0.00           H  
HETATM 4718  H2  SPC   915      35.916   4.561  -5.988  1.00  0.00           H  
HETATM 4719  O   SPC   916     -18.640  15.391  -1.051  1.00  0.00           O  
HETATM 4720  H1  SPC   916     -17.907  15.716  -1.648  1.00  0.00           H  
HETATM 4721  H2  SPC   916     -19.091  16.174  -0.622  1.00  0.00           H  
HETATM 4722  O   SPC   917      31.574 -12.961  -8.228  1.00  0.00           O  
HETATM 4723  H1  SPC   917      31.011 -13.584  -7.686  1.00  0.00           H  
HETATM 4724  H2  SPC   917      31.349 -13.064  -9.196  1.00  0.00           H  
HETATM 4725  O   SPC   918     -41.007 -12.520  11.270  1.00  0.00           O  
HETATM 4726  H1  SPC   918     -41.134 -11.920  12.059  1.00  0.00           H  
HETATM 4727  H2  SPC   918     -40.783 -11.970  10.465  1.00  0.00           H  
HETATM 4728  O   SPC   919      32.889 -14.711 -15.404  1.00  0.00           O  
HETATM 4729  H1  SPC   919      32.685 -15.684 -15.298  1.00  0.00           H  
HETATM 4730  H2  SPC   919      32.353 -14.339 -16.163  1.00  0.00           H  
HETATM 4731  O   SPC   920      19.393  14.831  23.411  1.00  0.00           O  
HETATM 4732  H1  SPC   920      19.130  15.777  23.221  1.00  0.00           H  
HETATM 4733  H2  SPC   920      19.552  14.349  22.549  1.00  0.00           H  
HETATM 4734  O   SPC   921      18.509   2.946   8.657  1.00  0.00           O  
HETATM 4735  H1  SPC   921      18.232   2.536   9.526  1.00  0.00           H  
HETATM 4736  H2  SPC   921      17.790   3.562   8.335  1.00  0.00           H  
HETATM 4737  O   SPC   922      16.262  -7.899 -21.403  1.00  0.00           O  
HETATM 4738  H1  SPC   922      16.581  -8.159 -22.314  1.00  0.00           H  
HETATM 4739  H2  SPC   922      17.033  -7.899 -20.766  1.00  0.00           H  
HETATM 4740  O   SPC   923     -12.534 -32.090  21.483  1.00  0.00           O  
HETATM 4741  H1  SPC   923     -12.454 -32.593  22.343  1.00  0.00           H  
HETATM 4742  H2  SPC   923     -13.353 -32.392  20.995  1.00  0.00           H  
HETATM 4743  O   SPC   924      27.937  30.002   8.162  1.00  0.00           O  
HETATM 4744  H1  SPC   924      27.560  30.875   8.474  1.00  0.00           H  
HETATM 4745  H2  SPC   924      27.207  29.448   7.762  1.00  0.00           H  
HETATM 4746  O   SPC   925     -35.825   1.292  11.870  1.00  0.00           O  
HETATM 4747  H1  SPC   925     -35.909   2.180  11.418  1.00  0.00           H  
HETATM 4748  H2  SPC   925     -36.709   0.826  11.856  1.00  0.00           H  
HETATM 4749  O   SPC   926      -8.541 -18.531 -21.335  1.00  0.00           O  
HETATM 4750  H1  SPC   926      -8.192 -17.789 -20.763  1.00  0.00           H  
HETATM 4751  H2  SPC   926      -7.775 -19.010 -21.764  1.00  0.00           H  
HETATM 4752  O   SPC   927      -4.514  19.798   5.047  1.00  0.00           O  
HETATM 4753  H1  SPC   927      -5.087  19.128   5.521  1.00  0.00           H  
HETATM 4754  H2  SPC   927      -5.046  20.627   4.874  1.00  0.00           H  
HETATM 4755  O   SPC   928      -8.134   6.495  22.110  1.00  0.00           O  
HETATM 4756  H1  SPC   928      -7.725   5.652  22.460  1.00  0.00           H  
HETATM 4757  H2  SPC   928      -8.983   6.279  21.628  1.00  0.00           H  
HETATM 4758  O   SPC   929      11.964  25.357 -15.976  1.00  0.00           O  
HETATM 4759  H1  SPC   929      12.767  25.559 -15.416  1.00  0.00           H  
HETATM 4760  H2  SPC   929      12.211  25.412 -16.944  1.00  0.00           H  
HETATM 4761  O   SPC   930       1.252 -23.803   5.756  1.00  0.00           O  
HETATM 4762  H1  SPC   930       1.616 -23.607   6.666  1.00  0.00           H  
HETATM 4763  H2  SPC   930       1.720 -24.600   5.374  1.00  0.00           H  
HETATM 4764  O   SPC   931     -29.466 -36.740  12.350  1.00  0.00           O  
HETATM 4765  H1  SPC   931     -29.535 -37.400  11.602  1.00  0.00           H  
HETATM 4766  H2  SPC   931     -30.378 -36.398  12.578  1.00  0.00           H  
HETATM 4767  O   SPC   932       4.046  19.052  21.657  1.00  0.00           O  
HETATM 4768  H1  SPC   932       3.705  19.817  22.204  1.00  0.00           H  
HETATM 4769  H2  SPC   932       3.301  18.679  21.104  1.00  0.00           H  
HETATM 4770  O   SPC   933     -11.919   9.162 -15.850  1.00  0.00           O  
HETATM 4771  H1  SPC   933     -11.266   9.844 -16.179  1.00  0.00           H  
HETATM 4772  H2  SPC   933     -12.703   9.126 -16.470  1.00  0.00           H  
HETATM 4773  O   SPC   934      29.083  22.786  -6.894  1.00  0.00           O  
HETATM 4774  H1  SPC   934      28.383  22.165  -7.245  1.00  0.00           H  
HETATM 4775  H2  SPC   934      29.947  22.617  -7.368  1.00  0.00           H  
HETATM 4776  O   SPC   935      16.016 -12.262  18.517  1.00  0.00           O  
HETATM 4777  H1  SPC   935      16.708 -12.902  18.851  1.00  0.00           H  
HETATM 4778  H2  SPC   935      16.147 -12.110  17.538  1.00  0.00           H  
HETATM 4779  O   SPC   936     -39.883 -33.790   5.360  1.00  0.00           O  
HETATM 4780  H1  SPC   936     -39.838 -32.795   5.269  1.00  0.00           H  
HETATM 4781  H2  SPC   936     -40.455 -34.165   4.631  1.00  0.00           H  
HETATM 4782  O   SPC   937      27.277 -10.743 -10.436  1.00  0.00           O  
HETATM 4783  H1  SPC   937      28.273 -10.691 -10.366  1.00  0.00           H  
HETATM 4784  H2  SPC   937      27.018 -10.904 -11.389  1.00  0.00           H  
HETATM 4785  O   SPC   938      20.843  33.753 -21.582  1.00  0.00           O  
HETATM 4786  H1  SPC   938      20.869  34.571 -22.156  1.00  0.00           H  
HETATM 4787  H2  SPC   938      20.887  34.020 -20.619  1.00  0.00           H  
HETATM 4788  O   SPC   939     -12.586  -5.120  14.003  1.00  0.00           O  
HETATM 4789  H1  SPC   939     -12.175  -6.027  14.098  1.00  0.00           H  
HETATM 4790  H2  SPC   939     -12.566  -4.844  13.042  1.00  0.00           H  
HETATM 4791  O   SPC   940     -19.338  -9.494  10.368  1.00  0.00           O  
HETATM 4792  H1  SPC   940     -20.122  -9.599   9.757  1.00  0.00           H  
HETATM 4793  H2  SPC   940     -19.586  -8.895  11.129  1.00  0.00           H  
HETATM 4794  O   SPC   941     -13.610  15.292  14.881  1.00  0.00           O  
HETATM 4795  H1  SPC   941     -12.894  15.230  15.577  1.00  0.00           H  
HETATM 4796  H2  SPC   941     -14.308  15.943  15.179  1.00  0.00           H  
HETATM 4797  O   SPC   942     -23.387   3.057 -12.730  1.00  0.00           O  
HETATM 4798  H1  SPC   942     -22.846   2.465 -12.133  1.00  0.00           H  
HETATM 4799  H2  SPC   942     -24.071   2.509 -13.212  1.00  0.00           H  
HETATM 4800  O   SPC   943     -28.617   4.470   1.557  1.00  0.00           O  
HETATM 4801  H1  SPC   943     -28.446   5.123   2.294  1.00  0.00           H  
HETATM 4802  H2  SPC   943     -29.591   4.245   1.529  1.00  0.00           H  
HETATM 4803  O   SPC   944      -1.407 -23.499  -5.893  1.00  0.00           O  
HETATM 4804  H1  SPC   944      -1.128 -22.974  -5.089  1.00  0.00           H  
HETATM 4805  H2  SPC   944      -0.720 -23.397  -6.613  1.00  0.00           H  
HETATM 4806  O   SPC   945     -42.628  -4.200  12.873  1.00  0.00           O  
HETATM 4807  H1  SPC   945     -43.619  -4.133  12.982  1.00  0.00           H  
HETATM 4808  H2  SPC   945     -42.176  -3.770  13.655  1.00  0.00           H  
HETATM 4809  O   SPC   946       8.885  22.218   6.305  1.00  0.00           O  
HETATM 4810  H1  SPC   946       8.858  23.173   6.600  1.00  0.00           H  
HETATM 4811  H2  SPC   946       8.719  22.169   5.320  1.00  0.00           H  
HETATM 4812  O   SPC   947      -9.296 -10.849  -8.482  1.00  0.00           O  
HETATM 4813  H1  SPC   947      -8.733 -10.084  -8.172  1.00  0.00           H  
HETATM 4814  H2  SPC   947     -10.070 -10.967  -7.861  1.00  0.00           H  
HETATM 4815  O   SPC   948       6.325  14.189  12.550  1.00  0.00           O  
HETATM 4816  H1  SPC   948       6.625  13.235  12.589  1.00  0.00           H  
HETATM 4817  H2  SPC   948       6.562  14.576  11.659  1.00  0.00           H  
HETATM 4818  O   SPC   949     -20.783 -15.259   3.611  1.00  0.00           O  
HETATM 4819  H1  SPC   949     -19.886 -15.696   3.543  1.00  0.00           H  
HETATM 4820  H2  SPC   949     -20.812 -14.682   4.427  1.00  0.00           H  
HETATM 4821  O   SPC   950      24.353  29.816   5.979  1.00  0.00           O  
HETATM 4822  H1  SPC   950      24.086  30.767   6.130  1.00  0.00           H  
HETATM 4823  H2  SPC   950      23.793  29.424   5.250  1.00  0.00           H  
HETATM 4824  O   SPC   951      19.473  26.165  26.508  1.00  0.00           O  
HETATM 4825  H1  SPC   951      19.344  26.546  25.593  1.00  0.00           H  
HETATM 4826  H2  SPC   951      18.882  25.367  26.624  1.00  0.00           H  
HETATM 4827  O   SPC   952      -0.566 -22.208 -17.555  1.00  0.00           O  
HETATM 4828  H1  SPC   952       0.162 -22.491 -16.930  1.00  0.00           H  
HETATM 4829  H2  SPC   952      -0.766 -22.953 -18.192  1.00  0.00           H  
HETATM 4830  O   SPC   953      15.627   4.628  -3.667  1.00  0.00           O  
HETATM 4831  H1  SPC   953      16.055   4.033  -2.987  1.00  0.00           H  
HETATM 4832  H2  SPC   953      15.157   4.069  -4.350  1.00  0.00           H  
HETATM 4833  O   SPC   954     -39.227  -5.376   5.903  1.00  0.00           O  
HETATM 4834  H1  SPC   954     -40.075  -4.864   5.770  1.00  0.00           H  
HETATM 4835  H2  SPC   954     -38.459  -4.852   5.534  1.00  0.00           H  
HETATM 4836  O   SPC   955      14.863  -8.003   5.104  1.00  0.00           O  
HETATM 4837  H1  SPC   955      14.550  -7.750   6.019  1.00  0.00           H  
HETATM 4838  H2  SPC   955      14.271  -7.576   4.420  1.00  0.00           H  
HETATM 4839  O   SPC   956      33.249  -9.966  -4.951  1.00  0.00           O  
HETATM 4840  H1  SPC   956      33.962  -9.274  -4.847  1.00  0.00           H  
HETATM 4841  H2  SPC   956      32.356  -9.555  -4.767  1.00  0.00           H  
HETATM 4842  O   SPC   957      46.155  26.267 -18.529  1.00  0.00           O  
HETATM 4843  H1  SPC   957      46.316  27.128 -19.010  1.00  0.00           H  
HETATM 4844  H2  SPC   957      45.495  26.414 -17.793  1.00  0.00           H  
HETATM 4845  O   SPC   958     -14.901  11.250   8.818  1.00  0.00           O  
HETATM 4846  H1  SPC   958     -14.158  10.740   8.386  1.00  0.00           H  
HETATM 4847  H2  SPC   958     -14.717  11.344   9.796  1.00  0.00           H  
HETATM 4848  O   SPC   959      20.515 -16.813 -11.746  1.00  0.00           O  
HETATM 4849  H1  SPC   959      20.434 -16.156 -10.997  1.00  0.00           H  
HETATM 4850  H2  SPC   959      20.767 -17.708 -11.378  1.00  0.00           H  
HETATM 4851  O   SPC   960      16.310  -4.641   7.196  1.00  0.00           O  
HETATM 4852  H1  SPC   960      16.975  -4.924   6.505  1.00  0.00           H  
HETATM 4853  H2  SPC   960      16.400  -5.225   8.003  1.00  0.00           H  
HETATM 4854  O   SPC   961      28.970  25.238   3.410  1.00  0.00           O  
HETATM 4855  H1  SPC   961      28.584  25.467   4.304  1.00  0.00           H  
HETATM 4856  H2  SPC   961      29.539  24.420   3.493  1.00  0.00           H  
HETATM 4857  O   SPC   962       9.309  28.956   1.365  1.00  0.00           O  
HETATM 4858  H1  SPC   962       8.437  28.466   1.367  1.00  0.00           H  
HETATM 4859  H2  SPC   962       9.286  29.680   2.054  1.00  0.00           H  
HETATM 4860  O   SPC   963      18.767   7.744 -17.543  1.00  0.00           O  
HETATM 4861  H1  SPC   963      19.111   8.094 -18.415  1.00  0.00           H  
HETATM 4862  H2  SPC   963      17.993   8.301 -17.242  1.00  0.00           H  
HETATM 4863  O   SPC   964     -33.026 -27.259  22.641  1.00  0.00           O  
HETATM 4864  H1  SPC   964     -33.610 -26.911  21.907  1.00  0.00           H  
HETATM 4865  H2  SPC   964     -33.201 -26.742  23.479  1.00  0.00           H  
HETATM 4866  O   SPC   965     -41.449 -38.510  10.597  1.00  0.00           O  
HETATM 4867  H1  SPC   965     -40.835 -39.098  11.124  1.00  0.00           H  
HETATM 4868  H2  SPC   965     -42.346 -38.945  10.524  1.00  0.00           H  
HETATM 4869  O   SPC   966      -0.874  21.737  -9.466  1.00  0.00           O  
HETATM 4870  H1  SPC   966      -0.420  21.004  -8.959  1.00  0.00           H  
HETATM 4871  H2  SPC   966      -1.528  22.200  -8.868  1.00  0.00           H
[truncated: 1,532,771 more chars]
