# Supplementary material for: An adaptive peptide-binding site in ubiquitin receptor hRpn13 revealed by structural studies
Source: Nat Commun. 2025 Jul 1;16:5669. doi: 10.1038/s41467-025-60843-w (PMC12218921; doi:10.1038/s41467-025-60843-w)
Supplement: Supplementary file 14 — Supplementary Data 12 [file 41467_2025_60843_MOESM14_ESM.zip › Pru-B_Extension_3/Final_Coordinates/Pru_N_term_Monomer_1_ENT_-_Frame_1002.pdb]

TITLE     Pru_N_term_Monomer_1_ENT - Frame 1002
REMARK   4      COMPLIES WITH FORMAT V. 3.0, 1-DEC-2006
REMARK 888
REMARK 888 WRITTEN BY MAESTRO (A PRODUCT OF SCHRODINGER, LLC)
SEQRES   1 B  114  ACE LYS TYR LEU VAL GLU PHE ARG ALA GLY LYS MET SER
SEQRES   2 B  114  LEU LYS GLY THR THR VAL THR PRO ASP LYS ARG LYS GLY
SEQRES   3 B  114  LEU VAL TYR ILE GLN GLN THR ASP ASP SER LEU ILE HIS
SEQRES   4 B  114  PHE CYS TRP LYS ASP ARG THR SER GLY ASN VAL GLU ASP
SEQRES   5 B  114  ASP LEU ILE ILE PHE PRO ASP ASP CYS GLU PHE LYS ARG
SEQRES   6 B  114  VAL PRO GLN CYS PRO SER GLY ARG VAL TYR VAL LEU LYS
SEQRES   7 B  114  PHE LYS ALA GLY SER LYS ARG LEU PHE PHE TRP MET GLN
SEQRES   8 B  114  GLU PRO LYS THR ASP GLN ASP GLU GLU HIS CYS ARG LYS
SEQRES   9 B  114  VAL ASN GLU TYR LEU ASN ASN PRO PRO NMA
SEQRES   1 D    7  GLY PRO GLY SER MET THR THR
HELIX    1   1 ASP B  117  ASP B  117  1
HELIX    2   2 GLU B  118  GLU B  118  1
HELIX    3   3 GLU B  119  GLU B  119  1
HELIX    4   4 HIS B  120  HIS B  120  1
HELIX    5   5 CYS B  121  CYS B  121  1
HELIX    6   6 ARG B  122  ARG B  122  1
HELIX    7   7 LYS B  123  LYS B  123  1
HELIX    8   8 VAL B  124  VAL B  124  1
HELIX    9   9 ASN B  125  ASN B  125  1
HELIX   10  10 GLU B  126  GLU B  126  1
HELIX   11  11 TYR B  127  TYR B  127  1
HELIX   12  12 LEU B  128  LEU B  128  1
HELIX   13  13 ASN B  129  ASN B  129  1
TURN     1   1 LYS B  21  LYS B  21
TURN     2   2 GLY B  35  GLY B  35
TURN     3   3 THR B  36  THR B  36
TURN     4   4 PRO B  40  PRO B  40
TURN     5   5 ASP B  41  ASP B  41
TURN     6   6 LYS B  42  LYS B  42
TURN     7   7 ARG B  43  ARG B  43
TURN     8   8 LYS B  44  LYS B  44
TURN     9   9 THR B  52  THR B  52
TURN    10  10 ASP B  53  ASP B  53
TURN    11  11 ASP B  54  ASP B  54
TURN    12  12 SER B  55  SER B  55
TURN    13  13 LEU B  56  LEU B  56
TURN    14  14 ARG B  64  ARG B  64
TURN    15  15 THR B  65  THR B  65
TURN    16  16 SER B  66  SER B  66
TURN    17  17 GLY B  67  GLY B  67
TURN    18  18 ASN B  68  ASN B  68
TURN    19  19 ILE B  75  ILE B  75
TURN    20  20 PHE B  76  PHE B  76
TURN    21  21 PRO B  77  PRO B  77
TURN    22  22 ASP B  78  ASP B  78
TURN    23  23 ASP B  79  ASP B  79
TURN    24  24 VAL B  85  VAL B  85
TURN    25  25 PRO B  86  PRO B  86
TURN    26  26 GLN B  87  GLN B  87
TURN    27  27 CYS B  88  CYS B  88
TURN    28  28 PRO B  89  PRO B  89
TURN    29  29 SER B  90  SER B  90
TURN    30  30 GLY B  91  GLY B  91
TURN    31  31 ARG B  92  ARG B  92
TURN    32  32 LYS B  99  LYS B  99
TURN    33  33 ALA B 100  ALA B 100
TURN    34  34 GLY B 101  GLY B 101
TURN    35  35 SER B 102  SER B 102
TURN    36  36 LYS B 103  LYS B 103
TURN    37  37 GLN B 110  GLN B 110
TURN    38  38 GLU B 111  GLU B 111
TURN    39  39 PRO B 112  PRO B 112
TURN    40  40 LYS B 113  LYS B 113
TURN    41  41 THR B 114  THR B 114
TURN    42  42 ASP B 115  ASP B 115
TURN    43  43 GLN B 116  GLN B 116
TURN    44  44 ASN B 130  ASN B 130
TURN    45  45 PRO B 131  PRO B 131
TURN    46  46 PRO B 132  PRO B 132
TURN    47  47 GLY D   0  GLY D   0
TURN    48  48 PRO D   1  PRO D   1
TURN    49  49 GLY D   2  GLY D   2
TURN    50  50 SER D   3  SER D   3
TURN    51  51 MET D   4  MET D   4
TURN    52  52 THR D   5  THR D   5
TURN    53  53 THR D   6  THR D   6
SHEET    1   1 1 TYR B  22  TYR B  22  0
SHEET    1   2 1 LEU B  23  LEU B  23  0
SHEET    1   3 1 VAL B  24  VAL B  24  0
SHEET    1   4 1 GLU B  25  GLU B  25  0
SHEET    1   5 1 PHE B  26  PHE B  26  0
SHEET    1   6 1 ARG B  27  ARG B  27  0
SHEET    1   7 1 ALA B  28  ALA B  28  0
SHEET    1   8 1 GLY B  29  GLY B  29  0
SHEET    1   9 1 LYS B  30  LYS B  30  0
SHEET    1  10 1 MET B  31  MET B  31  0
SHEET    1  11 1 SER B  32  SER B  32  0
SHEET    1  12 1 LEU B  33  LEU B  33  0
SHEET    1  13 1 LYS B  34  LYS B  34  0
SHEET    1  14 1 THR B  37  THR B  37  0
SHEET    1  15 1 VAL B  38  VAL B  38  0
SHEET    1  16 1 THR B  39  THR B  39  0
SHEET    1  17 1 GLY B  45  GLY B  45  0
SHEET    1  18 1 LEU B  46  LEU B  46  0
SHEET    1  19 1 VAL B  47  VAL B  47  0
SHEET    1  20 1 TYR B  48  TYR B  48  0
SHEET    1  21 1 ILE B  49  ILE B  49  0
SHEET    1  22 1 GLN B  50  GLN B  50  0
SHEET    1  23 1 GLN B  51  GLN B  51  0
SHEET    1  24 1 ILE B  57  ILE B  57  0
SHEET    1  25 1 HIS B  58  HIS B  58  0
SHEET    1  26 1 PHE B  59  PHE B  59  0
SHEET    1  27 1 CYS B  60  CYS B  60  0
SHEET    1  28 1 TRP B  61  TRP B  61  0
SHEET    1  29 1 LYS B  62  LYS B  62  0
SHEET    1  30 1 ASP B  63  ASP B  63  0
SHEET    1  31 1 VAL B  69  VAL B  69  0
SHEET    1  32 1 GLU B  70  GLU B  70  0
SHEET    1  33 1 ASP B  71  ASP B  71  0
SHEET    1  34 1 ASP B  72  ASP B  72  0
SHEET    1  35 1 LEU B  73  LEU B  73  0
SHEET    1  36 1 ILE B  74  ILE B  74  0
SHEET    1  37 1 CYS B  80  CYS B  80  0
SHEET    1  38 1 GLU B  81  GLU B  81  0
SHEET    1  39 1 PHE B  82  PHE B  82  0
SHEET    1  40 1 LYS B  83  LYS B  83  0
SHEET    1  41 1 ARG B  84  ARG B  84  0
SHEET    1  42 1 VAL B  93  VAL B  93  0
SHEET    1  43 1 TYR B  94  TYR B  94  0
SHEET    1  44 1 VAL B  95  VAL B  95  0
SHEET    1  45 1 LEU B  96  LEU B  96  0
SHEET    1  46 1 LYS B  97  LYS B  97  0
SHEET    1  47 1 PHE B  98  PHE B  98  0
SHEET    1  48 1 ARG B 104  ARG B 104  0
SHEET    1  49 1 LEU B 105  LEU B 105  0
SHEET    1  50 1 PHE B 106  PHE B 106  0
SHEET    1  51 1 PHE B 107  PHE B 107  0
SHEET    1  52 1 TRP B 108  TRP B 108  0
SHEET    1  53 1 MET B 109  MET B 109  0
CRYST1   65.519   65.519   65.519  60.00  60.00  60.00 P 1           1
ATOM      1  CH3 ACE B  20      10.678 -15.066   0.081  1.00  0.00           C  
ATOM      2  C   ACE B  20      10.546 -15.164   1.532  1.00  0.00           C  
ATOM      3  O   ACE B  20      10.284 -16.214   2.104  1.00  0.00           O  
ATOM      4 1H   ACE B  20      11.206 -14.180  -0.272  1.00  0.00           H  
ATOM      5 2H   ACE B  20      11.079 -16.005  -0.303  1.00  0.00           H  
ATOM      6 3H   ACE B  20       9.704 -15.016  -0.404  1.00  0.00           H  
ATOM      7  N   LYS B  21      10.837 -14.049   2.225  1.00 50.58      D000 N  
ATOM      8  CA  LYS B  21      10.757 -13.780   3.629  1.00 34.33      D000 C  
ATOM      9  C   LYS B  21       9.330 -13.483   4.101  1.00 34.38      D000 C  
ATOM     10  O   LYS B  21       8.908 -14.083   5.102  1.00 25.10      D000 O  
ATOM     11  CB  LYS B  21      11.813 -12.689   3.942  1.00 32.74      D000 C  
ATOM     12  CG  LYS B  21      11.919 -12.210   5.424  1.00 41.67      D000 C  
ATOM     13  CD  LYS B  21      12.820 -10.958   5.719  1.00 46.26      D000 C  
ATOM     14  CE  LYS B  21      12.553 -10.476   7.142  1.00 39.34      D000 C  
ATOM     15  NZ  LYS B  21      13.209  -9.212   7.337  1.00 53.68      D000 N1+
ATOM     16  H2  LYS B  21      11.147 -13.284   1.644  1.00 50.58           H  
ATOM     17  HA  LYS B  21      11.057 -14.685   4.157  1.00 34.33           H  
ATOM     18  HB3 LYS B  21      11.608 -11.772   3.390  1.00 32.74           H  
ATOM     19  HB2 LYS B  21      12.816 -12.906   3.575  1.00 32.74           H  
ATOM     20  HG3 LYS B  21      12.273 -13.039   6.036  1.00 41.67           H  
ATOM     21  HG2 LYS B  21      10.903 -12.060   5.790  1.00 41.67           H  
ATOM     22  HD3 LYS B  21      12.480 -10.172   5.044  1.00 46.26           H  
ATOM     23  HD2 LYS B  21      13.846 -11.155   5.409  1.00 46.26           H  
ATOM     24  HE3 LYS B  21      12.992 -11.197   7.833  1.00 39.34           H  
ATOM     25  HE2 LYS B  21      11.499 -10.425   7.415  1.00 39.34           H  
ATOM     26  HZ1 LYS B  21      12.927  -8.585   6.597  1.00 53.68           H  
ATOM     27  HZ2 LYS B  21      12.975  -8.792   8.226  1.00 53.68           H  
ATOM     28  HZ3 LYS B  21      14.212  -9.330   7.319  1.00 53.68           H  
ATOM     29  N   TYR B  22       8.659 -12.600   3.452  1.00 26.63      D000 N  
ATOM     30  CA  TYR B  22       7.225 -12.346   3.542  1.00 22.80      D000 C  
ATOM     31  C   TYR B  22       6.339 -12.547   2.337  1.00 21.58      D000 C  
ATOM     32  O   TYR B  22       5.916 -11.543   1.713  1.00 23.57      D000 O  
ATOM     33  CB  TYR B  22       6.999 -10.921   4.120  1.00 24.66      D000 C  
ATOM     34  CG  TYR B  22       7.723 -10.542   5.361  1.00 36.06      D000 C  
ATOM     35  CD1 TYR B  22       8.833  -9.573   5.273  1.00 30.08      D000 C  
ATOM     36  CD2 TYR B  22       7.275 -10.959   6.572  1.00 36.98      D000 C  
ATOM     37  CE1 TYR B  22       9.433  -9.231   6.476  1.00 33.68      D000 C  
ATOM     38  CE2 TYR B  22       7.927 -10.665   7.761  1.00 35.55      D000 C  
ATOM     39  CZ  TYR B  22       8.958  -9.720   7.737  1.00 35.99      D000 C  
ATOM     40  OH  TYR B  22       9.751  -9.502   8.810  1.00 38.43      D000 O  
ATOM     41  H   TYR B  22       9.182 -12.089   2.755  1.00 26.63           H  
ATOM     42  HA  TYR B  22       6.765 -13.024   4.260  1.00 22.80           H  
ATOM     43  HB3 TYR B  22       5.942 -10.877   4.383  1.00 24.66           H  
ATOM     44  HB2 TYR B  22       7.089 -10.134   3.371  1.00 24.66           H  
ATOM     45  HD1 TYR B  22       9.058  -9.141   4.309  1.00 30.08           H  
ATOM     46  HD2 TYR B  22       6.494 -11.704   6.544  1.00 36.98           H  
ATOM     47  HE1 TYR B  22      10.241  -8.521   6.577  1.00 33.68           H  
ATOM     48  HE2 TYR B  22       7.520 -11.153   8.634  1.00 35.55           H  
ATOM     49  HH  TYR B  22       9.749 -10.247   9.414  1.00 38.43           H  
ATOM     50  N   LEU B  23       6.072 -13.813   1.987  1.00 14.12      D000 N  
ATOM     51  CA  LEU B  23       5.049 -14.244   1.035  1.00 13.37      D000 C  
ATOM     52  C   LEU B  23       3.636 -14.098   1.629  1.00 15.60      D000 C  
ATOM     53  O   LEU B  23       2.667 -14.192   0.876  1.00 15.56      D000 O  
ATOM     54  CB  LEU B  23       5.378 -15.729   0.669  1.00 14.43      D000 C  
ATOM     55  CG  LEU B  23       6.548 -15.810  -0.247  1.00 17.96      D000 C  
ATOM     56  CD1 LEU B  23       7.062 -17.245  -0.301  1.00 18.01      D000 C  
ATOM     57  CD2 LEU B  23       6.369 -15.182  -1.687  1.00 21.49      D000 C  
ATOM     58  H   LEU B  23       6.371 -14.532   2.631  1.00 14.12           H  
ATOM     59  HA  LEU B  23       5.031 -13.536   0.207  1.00 13.37           H  
ATOM     60  HB3 LEU B  23       4.550 -16.126   0.082  1.00 14.43           H  
ATOM     61  HB2 LEU B  23       5.324 -16.392   1.533  1.00 14.43           H  
ATOM     62  HG  LEU B  23       7.437 -15.365   0.200  1.00 17.96           H  
ATOM     63 HD11 LEU B  23       6.512 -17.876   0.398  1.00 18.01           H  
ATOM     64 HD12 LEU B  23       6.750 -17.740  -1.220  1.00 18.01           H  
ATOM     65 HD13 LEU B  23       8.106 -17.313   0.005  1.00 18.01           H  
ATOM     66 HD21 LEU B  23       5.547 -14.469  -1.745  1.00 21.49           H  
ATOM     67 HD22 LEU B  23       7.316 -14.678  -1.884  1.00 21.49           H  
ATOM     68 HD23 LEU B  23       6.126 -16.005  -2.359  1.00 21.49           H  
ATOM     69  N   VAL B  24       3.529 -14.002   2.948  1.00 11.33      D000 N  
ATOM     70  CA  VAL B  24       2.316 -13.856   3.731  1.00 10.41      D000 C  
ATOM     71  C   VAL B  24       1.542 -12.624   3.263  1.00 12.08      D000 C  
ATOM     72  O   VAL B  24       2.168 -11.670   2.743  1.00 11.44      D000 O  
ATOM     73  CB  VAL B  24       2.437 -13.812   5.249  1.00 12.37      D000 C  
ATOM     74  CG1 VAL B  24       2.810 -15.216   5.777  1.00 14.96      D000 C  
ATOM     75  CG2 VAL B  24       3.364 -12.632   5.749  1.00 16.44      D000 C  
ATOM     76  H   VAL B  24       4.394 -14.011   3.470  1.00 11.33           H  
ATOM     77  HA  VAL B  24       1.750 -14.703   3.343  1.00 10.41           H  
ATOM     78  HB  VAL B  24       1.418 -13.602   5.575  1.00 12.37           H  
ATOM     79 HG11 VAL B  24       3.543 -15.714   5.143  1.00 14.96           H  
ATOM     80 HG12 VAL B  24       3.173 -15.141   6.802  1.00 14.96           H  
ATOM     81 HG13 VAL B  24       2.017 -15.953   5.905  1.00 14.96           H  
ATOM     82 HG21 VAL B  24       2.844 -11.701   5.525  1.00 16.44           H  
ATOM     83 HG22 VAL B  24       3.644 -12.593   6.801  1.00 16.44           H  
ATOM     84 HG23 VAL B  24       4.348 -12.609   5.281  1.00 16.44           H  
ATOM     85  N   GLU B  25       0.197 -12.631   3.331  1.00 12.54      D000 N  
ATOM     86  CA  GLU B  25      -0.652 -11.516   2.988  1.00 11.61      D000 C  
ATOM     87  C   GLU B  25      -0.500 -10.480   4.194  1.00 12.81      D000 C  
ATOM     88  O   GLU B  25      -0.771 -10.801   5.373  1.00 14.69      D000 O  
ATOM     89  CB  GLU B  25      -2.059 -11.925   2.803  1.00 15.94      D000 C  
ATOM     90  CG  GLU B  25      -2.329 -12.963   1.597  1.00 21.86      D000 C  
ATOM     91  CD  GLU B  25      -3.866 -13.328   1.566  1.00 34.88      D000 C  
ATOM     92  OE1 GLU B  25      -4.621 -12.631   0.809  1.00 35.13      D000 O  
ATOM     93  OE2 GLU B  25      -4.234 -14.282   2.226  1.00 36.26      D000 O1-
ATOM     94  H   GLU B  25      -0.272 -13.489   3.584  1.00 12.54           H  
ATOM     95  HA  GLU B  25      -0.331 -11.084   2.041  1.00 11.61           H  
ATOM     96  HB3 GLU B  25      -2.519 -10.961   2.585  1.00 15.94           H  
ATOM     97  HB2 GLU B  25      -2.492 -12.214   3.761  1.00 15.94           H  
ATOM     98  HG3 GLU B  25      -1.728 -13.860   1.749  1.00 21.86           H  
ATOM     99  HG2 GLU B  25      -1.997 -12.563   0.640  1.00 21.86           H  
ATOM    100  N   PHE B  26      -0.160  -9.239   3.920  1.00  9.11      D000 N  
ATOM    101  CA  PHE B  26      -0.030  -8.173   4.928  1.00 11.34      D000 C  
ATOM    102  C   PHE B  26      -1.383  -7.626   5.397  1.00 11.64      D000 C  
ATOM    103  O   PHE B  26      -2.210  -7.353   4.534  1.00 10.09      D000 O  
ATOM    104  CB  PHE B  26       0.747  -6.982   4.192  1.00 12.10      D000 C  
ATOM    105  CG  PHE B  26       2.239  -7.160   3.795  1.00  9.89      D000 C  
ATOM    106  CD1 PHE B  26       3.012  -6.230   2.999  1.00 10.89      D000 C  
ATOM    107  CD2 PHE B  26       2.916  -8.322   4.263  1.00 10.50      D000 C  
ATOM    108  CE1 PHE B  26       4.348  -6.443   2.722  1.00 10.68      D000 C  
ATOM    109  CE2 PHE B  26       4.307  -8.414   4.228  1.00 13.37      D000 C  
ATOM    110  CZ  PHE B  26       4.982  -7.437   3.415  1.00  9.51      D000 C  
ATOM    111  H   PHE B  26      -0.113  -9.022   2.935  1.00  9.11           H  
ATOM    112  HA  PHE B  26       0.655  -8.323   5.763  1.00 11.34           H  
ATOM    113  HB3 PHE B  26       0.867  -6.140   4.874  1.00 12.10           H  
ATOM    114  HB2 PHE B  26       0.165  -6.607   3.350  1.00 12.10           H  
ATOM    115  HD1 PHE B  26       2.695  -5.226   2.758  1.00 10.89           H  
ATOM    116  HD2 PHE B  26       2.414  -9.165   4.715  1.00 10.50           H  
ATOM    117  HE1 PHE B  26       4.907  -5.714   2.153  1.00 10.68           H  
ATOM    118  HE2 PHE B  26       4.929  -9.193   4.642  1.00 13.37           H  
ATOM    119  HZ  PHE B  26       6.051  -7.573   3.337  1.00  9.51           H  
ATOM    120  N   ARG B  27      -1.608  -7.452   6.669  1.00 10.26      D000 N  
ATOM    121  CA  ARG B  27      -2.800  -6.859   7.269  1.00 11.78      D000 C  
ATOM    122  C   ARG B  27      -2.723  -5.380   7.179  1.00 10.64      D000 C  
ATOM    123  O   ARG B  27      -1.920  -4.750   7.865  1.00 12.35      D000 O  
ATOM    124  CB  ARG B  27      -2.869  -7.299   8.725  1.00 11.36      D000 C  
ATOM    125  CG  ARG B  27      -2.970  -8.825   8.929  1.00 13.69      D000 C  
ATOM    126  CD  ARG B  27      -3.112  -9.307  10.399  1.00 17.81      D000 C  
ATOM    127  NE  ARG B  27      -1.910  -8.974  11.253  1.00 25.50      D000 N  
ATOM    128  CZ  ARG B  27      -1.585  -9.378  12.492  1.00 32.61      D000 C  
ATOM    129  NH1 ARG B  27      -2.382 -10.037  13.225  1.00 31.42      D000 N  
ATOM    130  NH2 ARG B  27      -0.361  -9.253  12.887  1.00 28.44      D000 N1+
ATOM    131  H   ARG B  27      -0.874  -7.609   7.344  1.00 10.26           H  
ATOM    132  HA  ARG B  27      -3.695  -7.129   6.708  1.00 11.78           H  
ATOM    133  HB3 ARG B  27      -3.717  -6.841   9.233  1.00 11.36           H  
ATOM    134  HB2 ARG B  27      -2.017  -6.897   9.273  1.00 11.36           H  
ATOM    135  HG3 ARG B  27      -2.016  -9.267   8.641  1.00 13.69           H  
ATOM    136  HG2 ARG B  27      -3.737  -9.247   8.280  1.00 13.69           H  
ATOM    137  HD3 ARG B  27      -3.325 -10.370  10.512  1.00 17.81           H  
ATOM    138  HD2 ARG B  27      -3.938  -8.802  10.900  1.00 17.81           H  
ATOM    139  HE  ARG B  27      -1.093  -8.660  10.751  1.00 25.50           H  
ATOM    140 HH12 ARG B  27      -2.144 -10.186  14.195  1.00 31.42           H  
ATOM    141 HH11 ARG B  27      -3.326 -10.004  12.868  1.00 31.42           H  
ATOM    142 HH22 ARG B  27      -0.103  -9.686  13.762  1.00 28.44           H  
ATOM    143 HH21 ARG B  27       0.400  -8.895  12.326  1.00 28.44           H  
ATOM    144  N   ALA B  28      -3.524  -4.796   6.331  1.00 10.34      D000 N  
ATOM    145  CA  ALA B  28      -3.674  -3.331   6.380  1.00  9.97      D000 C  
ATOM    146  C   ALA B  28      -5.123  -2.835   6.517  1.00 11.41      D000 C  
ATOM    147  O   ALA B  28      -5.939  -3.637   6.949  1.00 10.95      D000 O  
ATOM    148  CB  ALA B  28      -3.084  -2.867   5.040  1.00 11.90      D000 C  
ATOM    149  H   ALA B  28      -4.070  -5.218   5.594  1.00 10.34           H  
ATOM    150  HA  ALA B  28      -3.119  -2.869   7.196  1.00  9.97           H  
ATOM    151  HB1 ALA B  28      -3.798  -3.046   4.236  1.00 11.90           H  
ATOM    152  HB2 ALA B  28      -2.794  -1.816   5.035  1.00 11.90           H  
ATOM    153  HB3 ALA B  28      -2.150  -3.369   4.786  1.00 11.90           H  
ATOM    154  N   GLY B  29      -5.416  -1.629   6.112  1.00 10.88      D000 N  
ATOM    155  CA  GLY B  29      -6.802  -1.115   6.133  1.00 10.42      D000 C  
ATOM    156  C   GLY B  29      -6.900  -0.096   5.034  1.00 10.00      D000 C  
ATOM    157  O   GLY B  29      -6.074   0.065   4.145  1.00  8.79      D000 O  
ATOM    158  H   GLY B  29      -4.662  -1.134   5.657  1.00 10.88           H  
ATOM    159  HA3 GLY B  29      -6.918  -0.639   7.107  1.00 10.42           H  
ATOM    160  HA2 GLY B  29      -7.589  -1.861   6.026  1.00 10.42           H  
ATOM    161  N   LYS B  30      -7.968   0.694   5.209  1.00  9.77      D000 N  
ATOM    162  CA  LYS B  30      -8.266   1.779   4.300  1.00  9.79      D000 C  
ATOM    163  C   LYS B  30      -8.909   2.879   5.162  1.00 10.05      D000 C  
ATOM    164  O   LYS B  30      -9.626   2.654   6.160  1.00 10.40      D000 O  
ATOM    165  CB  LYS B  30      -9.135   1.210   3.162  1.00 10.49      D000 C  
ATOM    166  CG  LYS B  30      -9.780   2.203   2.111  1.00 14.81      D000 C  
ATOM    167  CD  LYS B  30     -10.301   1.548   0.832  1.00 18.43      D000 C  
ATOM    168  CE  LYS B  30      -9.303   1.238  -0.290  1.00 22.27      D000 C  
ATOM    169  NZ  LYS B  30      -9.236   2.374  -1.238  1.00 27.53      D000 N1+
ATOM    170  H   LYS B  30      -8.482   0.703   6.078  1.00  9.77           H  
ATOM    171  HA  LYS B  30      -7.382   2.267   3.890  1.00  9.79           H  
ATOM    172  HB3 LYS B  30      -9.954   0.620   3.572  1.00 10.49           H  
ATOM    173  HB2 LYS B  30      -8.497   0.553   2.570  1.00 10.49           H  
ATOM    174  HG3 LYS B  30      -9.231   3.119   1.893  1.00 14.81           H  
ATOM    175  HG2 LYS B  30     -10.651   2.653   2.588  1.00 14.81           H  
ATOM    176  HD3 LYS B  30     -11.161   2.152   0.544  1.00 18.43           H  
ATOM    177  HD2 LYS B  30     -10.810   0.624   1.106  1.00 18.43           H  
ATOM    178  HE3 LYS B  30      -9.494   0.361  -0.910  1.00 22.27           H  
ATOM    179  HE2 LYS B  30      -8.280   1.017   0.013  1.00 22.27           H  
ATOM    180  HZ1 LYS B  30      -8.768   3.182  -0.854  1.00 27.53           H  
ATOM    181  HZ2 LYS B  30      -8.786   2.053  -2.083  1.00 27.53           H  
ATOM    182  HZ3 LYS B  30     -10.172   2.609  -1.536  1.00 27.53           H  
ATOM    183  N   MET B  31      -8.620   4.132   4.689  1.00 12.16      D000 N  
ATOM    184  CA  MET B  31      -9.088   5.372   5.306  1.00 10.64      D000 C  
ATOM    185  C   MET B  31      -9.564   6.279   4.216  1.00 15.72      D000 C  
ATOM    186  O   MET B  31      -9.132   6.196   3.064  1.00 15.15      D000 O  
ATOM    187  CB  MET B  31      -7.838   6.110   5.955  1.00 11.19      D000 C  
ATOM    188  CG  MET B  31      -6.978   5.190   6.807  1.00 10.97      D000 C  
ATOM    189  SD  MET B  31      -5.832   6.062   7.943  1.00 11.84      D000 S  
ATOM    190  CE  MET B  31      -6.989   6.503   9.223  1.00 12.02      D000 C  
ATOM    191  H   MET B  31      -8.230   4.328   3.778  1.00 12.16           H  
ATOM    192  HA  MET B  31      -9.901   5.257   6.022  1.00 10.64           H  
ATOM    193  HB3 MET B  31      -8.071   7.012   6.522  1.00 11.19           H  
ATOM    194  HB2 MET B  31      -7.152   6.449   5.179  1.00 11.19           H  
ATOM    195  HG3 MET B  31      -6.474   4.504   6.125  1.00 10.97           H  
ATOM    196  HG2 MET B  31      -7.640   4.573   7.415  1.00 10.97           H  
ATOM    197  HE1 MET B  31      -6.492   6.657  10.181  1.00 12.02           H  
ATOM    198  HE2 MET B  31      -7.416   7.490   9.045  1.00 12.02           H  
ATOM    199  HE3 MET B  31      -7.810   5.796   9.348  1.00 12.02           H  
ATOM    200  N   SER B  32     -10.456   7.219   4.629  1.00 13.17      D000 N  
ATOM    201  CA  SER B  32     -10.843   8.356   3.793  1.00 17.80      D000 C  
ATOM    202  C   SER B  32     -10.280   9.682   4.353  1.00 18.73      D000 C  
ATOM    203  O   SER B  32     -10.069   9.807   5.586  1.00 18.00      D000 O  
ATOM    204  CB  SER B  32     -12.350   8.246   3.589  1.00 23.48      D000 C  
ATOM    205  OG  SER B  32     -12.984   8.137   4.857  1.00 33.01      D000 O  
ATOM    206  H   SER B  32     -10.989   7.152   5.485  1.00 13.17           H  
ATOM    207  HA  SER B  32     -10.494   8.098   2.793  1.00 17.80           H  
ATOM    208  HB3 SER B  32     -12.618   7.481   2.860  1.00 23.48           H  
ATOM    209  HB2 SER B  32     -12.677   9.164   3.101  1.00 23.48           H  
ATOM    210  HG  SER B  32     -13.192   7.204   4.949  1.00 33.01           H  
ATOM    211  N   LEU B  33     -10.026  10.594   3.473  1.00 19.77      D000 N  
ATOM    212  CA  LEU B  33      -9.550  11.884   3.799  1.00 20.23      D000 C  
ATOM    213  C   LEU B  33     -10.752  12.829   3.922  1.00 29.58      D000 C  
ATOM    214  O   LEU B  33     -11.607  12.712   3.039  1.00 26.46      D000 O  
ATOM    215  CB  LEU B  33      -8.618  12.425   2.692  1.00 20.74      D000 C  
ATOM    216  CG  LEU B  33      -8.106  13.863   2.732  1.00 24.31      D000 C  
ATOM    217  CD1 LEU B  33      -7.206  14.061   3.975  1.00 22.21      D000 C  
ATOM    218  CD2 LEU B  33      -7.447  14.275   1.395  1.00 26.86      D000 C  
ATOM    219  H   LEU B  33     -10.293  10.453   2.509  1.00 19.77           H  
ATOM    220  HA  LEU B  33      -8.959  11.931   4.714  1.00 20.23           H  
ATOM    221  HB3 LEU B  33      -9.138  12.274   1.746  1.00 20.74           H  
ATOM    222  HB2 LEU B  33      -7.750  11.767   2.646  1.00 20.74           H  
ATOM    223  HG  LEU B  33      -8.940  14.558   2.828  1.00 24.31           H  
ATOM    224 HD11 LEU B  33      -6.760  13.110   4.266  1.00 22.21           H  
ATOM    225 HD12 LEU B  33      -6.500  14.888   3.896  1.00 22.21           H  
ATOM    226 HD13 LEU B  33      -7.887  14.410   4.751  1.00 22.21           H  
ATOM    227 HD21 LEU B  33      -6.416  14.623   1.453  1.00 26.86           H  
ATOM    228 HD22 LEU B  33      -7.443  13.474   0.656  1.00 26.86           H  
ATOM    229 HD23 LEU B  33      -8.041  15.032   0.882  1.00 26.86           H  
ATOM    230  N   LYS B  34     -10.800  13.692   4.930  1.00 26.49      D000 N  
ATOM    231  CA  LYS B  34     -11.849  14.624   5.252  1.00 31.99      D000 C  
ATOM    232  C   LYS B  34     -11.136  15.964   5.422  1.00 30.53      D000 C  
ATOM    233  O   LYS B  34     -11.015  16.436   6.602  1.00 29.47      D000 O  
ATOM    234  CB  LYS B  34     -12.665  14.164   6.464  1.00 36.72      D000 C  
ATOM    235  CG  LYS B  34     -14.126  14.704   6.480  1.00 45.31      D000 C  
ATOM    236  CD  LYS B  34     -14.249  16.197   6.671  1.00 50.51      D000 C  
ATOM    237  CE  LYS B  34     -15.702  16.689   7.021  1.00 44.17      D000 C  
ATOM    238  NZ  LYS B  34     -15.740  18.111   7.405  1.00 42.45      D000 N1+
ATOM    239  H   LYS B  34      -9.942  13.877   5.429  1.00 26.49           H  
ATOM    240  HA  LYS B  34     -12.515  14.777   4.403  1.00 31.99           H  
ATOM    241  HB3 LYS B  34     -12.035  14.308   7.342  1.00 36.72           H  
ATOM    242  HB2 LYS B  34     -12.765  13.086   6.333  1.00 36.72           H  
ATOM    243  HG3 LYS B  34     -14.700  14.142   7.217  1.00 45.31           H  
ATOM    244  HG2 LYS B  34     -14.514  14.415   5.503  1.00 45.31           H  
ATOM    245  HD3 LYS B  34     -13.932  16.774   5.802  1.00 50.51           H  
ATOM    246  HD2 LYS B  34     -13.632  16.299   7.563  1.00 50.51           H  
ATOM    247  HE3 LYS B  34     -15.990  16.159   7.928  1.00 44.17           H  
ATOM    248  HE2 LYS B  34     -16.372  16.310   6.249  1.00 44.17           H  
ATOM    249  HZ1 LYS B  34     -15.779  18.739   6.614  1.00 42.45           H  
ATOM    250  HZ2 LYS B  34     -16.619  18.297   7.867  1.00 42.45           H  
ATOM    251  HZ3 LYS B  34     -15.030  18.323   8.090  1.00 42.45           H  
ATOM    252  N   GLY B  35     -10.745  16.584   4.341  1.00 31.13      D000 N  
ATOM    253  CA  GLY B  35     -10.037  17.844   4.301  1.00 29.23      D000 C  
ATOM    254  C   GLY B  35      -8.692  17.866   5.119  1.00 28.66      D000 C  
ATOM    255  O   GLY B  35      -7.681  17.305   4.660  1.00 30.32      D000 O  
ATOM    256  H   GLY B  35     -11.010  16.152   3.467  1.00 31.13           H  
ATOM    257  HA3 GLY B  35     -10.746  18.623   4.581  1.00 29.23           H  
ATOM    258  HA2 GLY B  35      -9.906  18.040   3.237  1.00 29.23           H  
ATOM    259  N   THR B  36      -8.656  18.399   6.344  1.00 21.69      D000 N  
ATOM    260  CA  THR B  36      -7.547  18.525   7.301  1.00 23.68      D000 C  
ATOM    261  C   THR B  36      -7.387  17.313   8.275  1.00 23.17      D000 C  
ATOM    262  O   THR B  36      -6.414  17.299   9.148  1.00 23.97      D000 O  
ATOM    263  CB  THR B  36      -7.646  19.882   7.976  1.00 29.66      D000 C  
ATOM    264  CG2 THR B  36      -7.941  21.065   7.079  1.00 36.25      D000 C  
ATOM    265  OG1 THR B  36      -8.653  19.778   8.917  1.00 29.94      D000 O  
ATOM    266  H   THR B  36      -9.600  18.656   6.594  1.00 21.69           H  
ATOM    267  HA  THR B  36      -6.611  18.604   6.746  1.00 23.68           H  
ATOM    268  HB  THR B  36      -6.719  20.030   8.530  1.00 29.66           H  
ATOM    269 HG21 THR B  36      -8.040  21.958   7.696  1.00 36.25           H  
ATOM    270 HG22 THR B  36      -7.232  21.228   6.268  1.00 36.25           H  
ATOM    271 HG23 THR B  36      -8.859  20.901   6.515  1.00 36.25           H  
ATOM    272  HG1 THR B  36      -9.505  19.572   8.525  1.00 29.94           H  
ATOM    273  N   THR B  37      -8.337  16.348   8.233  1.00 17.31      D000 N  
ATOM    274  CA  THR B  37      -8.259  15.136   9.016  1.00 16.45      D000 C  
ATOM    275  C   THR B  37      -8.520  13.847   8.121  1.00 18.35      D000 C  
ATOM    276  O   THR B  37      -8.985  14.019   7.059  1.00 17.18      D000 O  
ATOM    277  CB  THR B  37      -9.108  15.276  10.295  1.00 20.45      D000 C  
ATOM    278  CG2 THR B  37     -10.635  15.594  10.020  1.00 19.32      D000 C  
ATOM    279  OG1 THR B  37      -9.043  14.125  11.128  1.00 21.66      D000 O  
ATOM    280  H   THR B  37      -9.032  16.416   7.503  1.00 17.31           H  
ATOM    281  HA  THR B  37      -7.194  14.972   9.180  1.00 16.45           H  
ATOM    282  HB  THR B  37      -8.622  16.007  10.941  1.00 20.45           H  
ATOM    283 HG21 THR B  37     -11.098  15.029   9.210  1.00 19.32           H  
ATOM    284 HG22 THR B  37     -11.262  15.494  10.906  1.00 19.32           H  
ATOM    285 HG23 THR B  37     -10.895  16.636   9.836  1.00 19.32           H  
ATOM    286  HG1 THR B  37      -8.423  14.353  11.824  1.00 21.66           H  
ATOM    287  N   VAL B  38      -8.313  12.635   8.639  1.00 13.85      D000 N  
ATOM    288  CA  VAL B  38      -8.557  11.352   8.014  1.00 13.85      D000 C  
ATOM    289  C   VAL B  38      -9.551  10.709   8.953  1.00 14.67      D000 C  
ATOM    290  O   VAL B  38      -9.668  10.996  10.161  1.00 13.73      D000 O  
ATOM    291  CB  VAL B  38      -7.260  10.538   7.967  1.00 11.12      D000 C  
ATOM    292  CG1 VAL B  38      -6.200  10.949   6.864  1.00 12.42      D000 C  
ATOM    293  CG2 VAL B  38      -6.502  10.364   9.286  1.00 16.55      D000 C  
ATOM    294  H   VAL B  38      -8.150  12.649   9.635  1.00 13.85           H  
ATOM    295  HA  VAL B  38      -8.934  11.577   7.016  1.00 13.85           H  
ATOM    296  HB  VAL B  38      -7.529   9.503   7.755  1.00 11.12           H  
ATOM    297 HG11 VAL B  38      -6.709  11.182   5.929  1.00 12.42           H  
ATOM    298 HG12 VAL B  38      -5.830  11.923   7.184  1.00 12.42           H  
ATOM    299 HG13 VAL B  38      -5.396  10.231   6.700  1.00 12.42           H  
ATOM    300 HG21 VAL B  38      -6.471  11.315   9.819  1.00 16.55           H  
ATOM    301 HG22 VAL B  38      -6.873   9.560   9.921  1.00 16.55           H  
ATOM    302 HG23 VAL B  38      -5.504   9.926   9.320  1.00 16.55           H  
ATOM    303  N   THR B  39     -10.313   9.820   8.357  1.00 13.45      D000 N  
ATOM    304  CA  THR B  39     -11.370   9.001   8.920  1.00 12.51      D000 C  
ATOM    305  C   THR B  39     -11.166   7.521   8.543  1.00 13.72      D000 C  
ATOM    306  O   THR B  39     -11.194   7.331   7.293  1.00 14.09      D000 O  
ATOM    307  CB  THR B  39     -12.669   9.577   8.246  1.00 18.92      D000 C  
ATOM    308  CG2 THR B  39     -13.871   8.686   8.521  1.00 18.67      D000 C  
ATOM    309  OG1 THR B  39     -12.975  10.855   8.797  1.00 21.92      D000 O  
ATOM    310  H   THR B  39     -10.155   9.708   7.366  1.00 13.45           H  
ATOM    311  HA  THR B  39     -11.432   9.108  10.003  1.00 12.51           H  
ATOM    312  HB  THR B  39     -12.558   9.768   7.179  1.00 18.92           H  
ATOM    313 HG21 THR B  39     -13.837   7.896   7.771  1.00 18.67           H  
ATOM    314 HG22 THR B  39     -13.852   8.226   9.508  1.00 18.67           H  
ATOM    315 HG23 THR B  39     -14.860   9.123   8.387  1.00 18.67           H  
ATOM    316  HG1 THR B  39     -13.279  10.686   9.692  1.00 21.92           H  
ATOM    317  N   PRO B  40     -11.002   6.569   9.467  1.00 12.31      D000 N  
ATOM    318  CA  PRO B  40     -10.800   5.089   9.114  1.00  9.83      D000 C  
ATOM    319  C   PRO B  40     -12.095   4.534   8.576  1.00 13.06      D000 C  
ATOM    320  O   PRO B  40     -13.085   4.714   9.251  1.00 14.54      D000 O  
ATOM    321  CB  PRO B  40     -10.293   4.421  10.464  1.00 11.75      D000 C  
ATOM    322  CG  PRO B  40     -10.434   5.462  11.554  1.00 10.47      D000 C  
ATOM    323  CD  PRO B  40     -10.726   6.850  10.906  1.00 12.39      D000 C  
ATOM    324  HA  PRO B  40     -10.083   4.849   8.329  1.00  9.83           H  
ATOM    325  HB3 PRO B  40      -9.251   4.135  10.325  1.00 11.75           H  
ATOM    326  HB2 PRO B  40     -10.867   3.516  10.663  1.00 11.75           H  
ATOM    327  HG3 PRO B  40      -9.529   5.487  12.161  1.00 10.47           H  
ATOM    328  HG2 PRO B  40     -11.406   5.213  11.979  1.00 10.47           H  
ATOM    329  HD2 PRO B  40     -11.625   7.309  11.316  1.00 12.39           H  
ATOM    330  HD3 PRO B  40      -9.864   7.506  11.029  1.00 12.39           H  
ATOM    331  N   ASP B  41     -12.081   3.874   7.398  1.00  9.89      D000 N  
ATOM    332  CA  ASP B  41     -13.232   3.073   7.013  1.00 10.36      D000 C  
ATOM    333  C   ASP B  41     -13.157   1.738   7.652  1.00 14.37      D000 C  
ATOM    334  O   ASP B  41     -12.008   1.241   7.753  1.00 12.38      D000 O  
ATOM    335  CB  ASP B  41     -13.377   2.905   5.449  1.00 14.77      D000 C  
ATOM    336  CG  ASP B  41     -13.407   4.204   4.594  1.00 17.53      D000 C  
ATOM    337  OD1 ASP B  41     -12.998   4.164   3.395  1.00 19.58      D000 O  
ATOM    338  OD2 ASP B  41     -13.969   5.192   5.115  1.00 20.06      D000 O1-
ATOM    339  H   ASP B  41     -11.206   3.659   6.941  1.00  9.89           H  
ATOM    340  HA  ASP B  41     -14.171   3.559   7.275  1.00 10.36           H  
ATOM    341  HB3 ASP B  41     -14.270   2.301   5.289  1.00 14.77           H  
ATOM    342  HB2 ASP B  41     -12.563   2.308   5.038  1.00 14.77           H  
ATOM    343  N   LYS B  42     -14.286   1.119   7.891  1.00 14.02      D000 N  
ATOM    344  CA  LYS B  42     -14.394  -0.170   8.637  1.00 13.34      D000 C  
ATOM    345  C   LYS B  42     -14.233  -1.332   7.707  1.00 16.98      D000 C  
ATOM    346  O   LYS B  42     -14.983  -2.304   7.795  1.00 20.31      D000 O  
ATOM    347  CB  LYS B  42     -15.724  -0.142   9.491  1.00 23.29      D000 C  
ATOM    348  CG  LYS B  42     -15.841   1.034  10.442  1.00 22.12      D000 C  
ATOM    349  CD  LYS B  42     -17.299   1.137  10.984  1.00 26.69      D000 C  
ATOM    350  CE  LYS B  42     -17.417   1.778  12.383  1.00 22.79      D000 C  
ATOM    351  NZ  LYS B  42     -18.787   1.709  12.884  1.00 22.77      D000 N1+
ATOM    352  H   LYS B  42     -15.115   1.608   7.584  1.00 14.02           H  
ATOM    353  HA  LYS B  42     -13.614  -0.341   9.379  1.00 13.34           H  
ATOM    354  HB3 LYS B  42     -15.911  -1.085  10.006  1.00 23.29           H  
ATOM    355  HB2 LYS B  42     -16.517  -0.182   8.744  1.00 23.29           H  
ATOM    356  HG3 LYS B  42     -15.469   1.916   9.921  1.00 22.12           H  
ATOM    357  HG2 LYS B  42     -15.160   0.875  11.278  1.00 22.12           H  
ATOM    358  HD3 LYS B  42     -17.837   0.192  10.913  1.00 26.69           H  
ATOM    359  HD2 LYS B  42     -17.866   1.790  10.319  1.00 26.69           H  
ATOM    360  HE3 LYS B  42     -17.098   2.819  12.435  1.00 22.79           H  
ATOM    361  HE2 LYS B  42     -16.793   1.170  13.039  1.00 22.79           H  
ATOM    362  HZ1 LYS B  42     -18.674   2.189  13.765  1.00 22.77           H  
ATOM    363  HZ2 LYS B  42     -19.417   2.223  12.285  1.00 22.77           H  
ATOM    364  HZ3 LYS B  42     -19.106   0.785  13.140  1.00 22.77           H  
ATOM    365  N   ARG B  43     -13.320  -1.150   6.708  1.00 15.14      D000 N  
ATOM    366  CA  ARG B  43     -12.954  -2.071   5.676  1.00 14.04      D000 C  
ATOM    367  C   ARG B  43     -11.460  -2.342   5.865  1.00 13.23      D000 C  
ATOM    368  O   ARG B  43     -10.595  -1.657   5.344  1.00 10.99      D000 O  
ATOM    369  CB  ARG B  43     -13.231  -1.423   4.269  1.00 13.09      D000 C  
ATOM    370  CG  ARG B  43     -14.775  -1.222   4.011  1.00 13.89      D000 C  
ATOM    371  CD  ARG B  43     -15.310  -1.572   2.660  1.00 16.51      D000 C  
ATOM    372  NE  ARG B  43     -14.402  -0.932   1.692  1.00 14.72      D000 N  
ATOM    373  CZ  ARG B  43     -13.864  -1.491   0.589  1.00 16.63      D000 C  
ATOM    374  NH1 ARG B  43     -13.773  -2.796   0.401  1.00 23.98      D000 N  
ATOM    375  NH2 ARG B  43     -13.353  -0.798  -0.462  1.00 20.94      D000 N1+
ATOM    376  H   ARG B  43     -12.639  -0.407   6.782  1.00 15.14           H  
ATOM    377  HA  ARG B  43     -13.586  -2.957   5.733  1.00 14.04           H  
ATOM    378  HB3 ARG B  43     -12.896  -2.152   3.531  1.00 13.09           H  
ATOM    379  HB2 ARG B  43     -12.791  -0.471   3.974  1.00 13.09           H  
ATOM    380  HG3 ARG B  43     -15.041  -0.189   4.236  1.00 13.89           H  
ATOM    381  HG2 ARG B  43     -15.369  -1.810   4.711  1.00 13.89           H  
ATOM    382  HD3 ARG B  43     -16.268  -1.074   2.513  1.00 16.51           H  
ATOM    383  HD2 ARG B  43     -15.534  -2.628   2.510  1.00 16.51           H  
ATOM    384  HE  ARG B  43     -14.479   0.075   1.711  1.00 14.72           H  
ATOM    385 HH12 ARG B  43     -13.647  -3.095  -0.556  1.00 23.98           H  
ATOM    386 HH11 ARG B  43     -13.973  -3.424   1.166  1.00 23.98           H  
ATOM    387 HH22 ARG B  43     -13.060  -1.126  -1.371  1.00 20.94           H  
ATOM    388 HH21 ARG B  43     -13.337   0.211  -0.418  1.00 20.94           H  
ATOM    389  N   LYS B  44     -11.110  -3.413   6.530  1.00 13.48      D000 N  
ATOM    390  CA  LYS B  44      -9.713  -3.850   6.579  1.00 12.56      D000 C  
ATOM    391  C   LYS B  44      -9.297  -4.657   5.349  1.00 14.32      D000 C  
ATOM    392  O   LYS B  44     -10.085  -5.470   4.875  1.00 12.92      D000 O  
ATOM    393  CB  LYS B  44      -9.642  -4.767   7.794  1.00 12.73      D000 C  
ATOM    394  CG  LYS B  44      -9.851  -4.079   9.176  1.00 19.86      D000 C  
ATOM    395  CD  LYS B  44      -9.652  -5.123  10.323  1.00 21.99      D000 C  
ATOM    396  CE  LYS B  44      -9.471  -4.609  11.745  1.00 29.61      D000 C  
ATOM    397  NZ  LYS B  44      -8.402  -5.254  12.432  1.00 29.82      D000 N1+
ATOM    398  H   LYS B  44     -11.789  -4.059   6.904  1.00 13.48           H  
ATOM    399  HA  LYS B  44      -9.245  -2.890   6.800  1.00 12.56           H  
ATOM    400  HB3 LYS B  44      -8.586  -5.038   7.824  1.00 12.73           H  
ATOM    401  HB2 LYS B  44     -10.316  -5.583   7.534  1.00 12.73           H  
ATOM    402  HG3 LYS B  44     -10.927  -3.903   9.181  1.00 19.86           H  
ATOM    403  HG2 LYS B  44      -9.240  -3.179   9.236  1.00 19.86           H  
ATOM    404  HD3 LYS B  44      -8.823  -5.763  10.020  1.00 21.99           H  
ATOM    405  HD2 LYS B  44     -10.506  -5.798  10.264  1.00 21.99           H  
ATOM    406  HE3 LYS B  44     -10.332  -4.698  12.407  1.00 29.61           H  
ATOM    407  HE2 LYS B  44      -9.264  -3.539  11.702  1.00 29.61           H  
ATOM    408  HZ1 LYS B  44      -8.641  -6.216  12.625  1.00 29.82           H  
ATOM    409  HZ2 LYS B  44      -7.606  -5.331  11.815  1.00 29.82           H  
ATOM    410  HZ3 LYS B  44      -8.165  -4.682  13.231  1.00 29.82           H  
ATOM    411  N   GLY B  45      -8.050  -4.452   4.907  1.00 11.40      D000 N  
ATOM    412  CA  GLY B  45      -7.458  -5.048   3.732  1.00 12.63      D000 C  
ATOM    413  C   GLY B  45      -6.463  -6.211   3.941  1.00  9.16      D000 C  
ATOM    414  O   GLY B  45      -5.754  -6.196   4.949  1.00 11.41      D000 O  
ATOM    415  H   GLY B  45      -7.447  -3.844   5.442  1.00 11.40           H  
ATOM    416  HA3 GLY B  45      -6.836  -4.253   3.320  1.00 12.63           H  
ATOM    417  HA2 GLY B  45      -8.156  -5.125   2.899  1.00 12.63           H  
ATOM    418  N   LEU B  46      -6.337  -7.053   2.930  1.00 10.52      D000 N  
ATOM    419  CA  LEU B  46      -5.142  -7.850   2.735  1.00  9.68      D000 C  
ATOM    420  C   LEU B  46      -4.279  -7.260   1.563  1.00 12.12      D000 C  
ATOM    421  O   LEU B  46      -4.753  -7.273   0.452  1.00 11.39      D000 O  
ATOM    422  CB  LEU B  46      -5.494  -9.305   2.511  1.00 11.25      D000 C  
ATOM    423  CG  LEU B  46      -6.085 -10.053   3.706  1.00 12.74      D000 C  
ATOM    424  CD1 LEU B  46      -6.910 -11.281   3.183  1.00 12.09      D000 C  
ATOM    425  CD2 LEU B  46      -4.944 -10.480   4.678  1.00 14.69      D000 C  
ATOM    426  H   LEU B  46      -6.894  -6.919   2.099  1.00 10.52           H  
ATOM    427  HA  LEU B  46      -4.500  -7.848   3.617  1.00  9.68           H  
ATOM    428  HB3 LEU B  46      -4.634  -9.853   2.126  1.00 11.25           H  
ATOM    429  HB2 LEU B  46      -6.193  -9.251   1.676  1.00 11.25           H  
ATOM    430  HG  LEU B  46      -6.676  -9.378   4.325  1.00 12.74           H  
ATOM    431 HD11 LEU B  46      -6.395 -12.241   3.226  1.00 12.09           H  
ATOM    432 HD12 LEU B  46      -7.846 -11.159   3.728  1.00 12.09           H  
ATOM    433 HD13 LEU B  46      -7.134 -11.218   2.119  1.00 12.09           H  
ATOM    434 HD21 LEU B  46      -4.759 -11.524   4.426  1.00 14.69           H  
ATOM    435 HD22 LEU B  46      -4.114  -9.787   4.535  1.00 14.69           H  
ATOM    436 HD23 LEU B  46      -5.300 -10.510   5.707  1.00 14.69           H  
ATOM    437  N   VAL B  47      -2.992  -6.874   1.796  1.00  8.56      D000 N  
ATOM    438  CA  VAL B  47      -2.020  -6.369   0.782  1.00  8.10      D000 C  
ATOM    439  C   VAL B  47      -1.116  -7.561   0.332  1.00  9.53      D000 C  
ATOM    440  O   VAL B  47      -0.615  -8.315   1.151  1.00 11.23      D000 O  
ATOM    441  CB  VAL B  47      -1.271  -5.078   1.235  1.00  7.88      D000 C  
ATOM    442  CG1 VAL B  47       0.213  -4.948   0.656  1.00  8.90      D000 C  
ATOM    443  CG2 VAL B  47      -2.116  -3.874   1.022  1.00 10.10      D000 C  
ATOM    444  H   VAL B  47      -2.673  -6.953   2.751  1.00  8.56           H  
ATOM    445  HA  VAL B  47      -2.696  -6.086  -0.024  1.00  8.10           H  
ATOM    446  HB  VAL B  47      -1.188  -5.138   2.320  1.00  7.88           H  
ATOM    447 HG11 VAL B  47       0.538  -4.002   1.088  1.00  8.90           H  
ATOM    448 HG12 VAL B  47       0.863  -5.734   1.041  1.00  8.90           H  
ATOM    449 HG13 VAL B  47       0.219  -4.909  -0.434  1.00  8.90           H  
ATOM    450 HG21 VAL B  47      -2.422  -3.843  -0.024  1.00 10.10           H  
ATOM    451 HG22 VAL B  47      -1.526  -2.965   1.137  1.00 10.10           H  
ATOM    452 HG23 VAL B  47      -2.975  -3.884   1.694  1.00 10.10           H  
ATOM    453  N   TYR B  48      -0.947  -7.683  -1.029  1.00  8.70      D000 N  
ATOM    454  CA  TYR B  48      -0.038  -8.709  -1.588  1.00 11.16      D000 C  
ATOM    455  C   TYR B  48       0.777  -8.234  -2.794  1.00 11.93      D000 C  
ATOM    456  O   TYR B  48       0.636  -7.044  -3.138  1.00 10.96      D000 O  
ATOM    457  CB  TYR B  48      -0.805 -10.020  -1.826  1.00 11.13      D000 C  
ATOM    458  CG  TYR B  48      -1.737 -10.124  -3.029  1.00 13.18      D000 C  
ATOM    459  CD1 TYR B  48      -2.854  -9.257  -3.278  1.00 13.60      D000 C  
ATOM    460  CD2 TYR B  48      -1.666 -11.227  -3.863  1.00 18.32      D000 C  
ATOM    461  CE1 TYR B  48      -3.837  -9.434  -4.305  1.00 16.18      D000 C  
ATOM    462  CE2 TYR B  48      -2.675 -11.403  -4.898  1.00 18.81      D000 C  
ATOM    463  CZ  TYR B  48      -3.715 -10.484  -5.155  1.00 18.72      D000 C  
ATOM    464  OH  TYR B  48      -4.568 -10.627  -6.171  1.00 20.30      D000 O  
ATOM    465  H   TYR B  48      -1.443  -7.143  -1.724  1.00  8.70           H  
ATOM    466  HA  TYR B  48       0.775  -8.909  -0.890  1.00 11.16           H  
ATOM    467  HB3 TYR B  48      -1.492 -10.217  -1.003  1.00 11.13           H  
ATOM    468  HB2 TYR B  48      -0.175 -10.905  -1.911  1.00 11.13           H  
ATOM    469  HD1 TYR B  48      -2.893  -8.425  -2.591  1.00 13.60           H  
ATOM    470  HD2 TYR B  48      -0.877 -11.951  -3.719  1.00 18.32           H  
ATOM    471  HE1 TYR B  48      -4.662  -8.746  -4.405  1.00 16.18           H  
ATOM    472  HE2 TYR B  48      -2.417 -12.289  -5.458  1.00 18.81           H  
ATOM    473  HH  TYR B  48      -4.500 -11.516  -6.528  1.00 20.30           H  
ATOM    474  N   ILE B  49       1.522  -9.058  -3.505  1.00 11.69      D000 N  
ATOM    475  CA  ILE B  49       2.307  -8.703  -4.733  1.00 11.94      D000 C  
ATOM    476  C   ILE B  49       1.589  -9.367  -5.940  1.00 12.45      D000 C  
ATOM    477  O   ILE B  49       1.129 -10.520  -5.908  1.00 12.29      D000 O  
ATOM    478  CB  ILE B  49       3.779  -8.982  -4.670  1.00 11.74      D000 C  
ATOM    479  CG1 ILE B  49       4.472  -7.976  -3.638  1.00 15.98      D000 C  
ATOM    480  CG2 ILE B  49       4.503  -8.969  -6.072  1.00 15.30      D000 C  
ATOM    481  CD1 ILE B  49       5.947  -8.366  -3.344  1.00 18.56      D000 C  
ATOM    482  H   ILE B  49       1.339 -10.045  -3.392  1.00 11.69           H  
ATOM    483  HA  ILE B  49       2.144  -7.635  -4.878  1.00 11.94           H  
ATOM    484  HB  ILE B  49       3.781 -10.017  -4.327  1.00 11.74           H  
ATOM    485 HG13 ILE B  49       3.982  -7.965  -2.665  1.00 15.98           H  
ATOM    486 HG12 ILE B  49       4.488  -6.933  -3.955  1.00 15.98           H  
ATOM    487 HG21 ILE B  49       4.206  -9.850  -6.641  1.00 15.30           H  
ATOM    488 HG22 ILE B  49       4.307  -7.983  -6.493  1.00 15.30           H  
ATOM    489 HG23 ILE B  49       5.579  -8.900  -5.916  1.00 15.30           H  
ATOM    490 HD11 ILE B  49       6.222  -8.067  -2.332  1.00 18.56           H  
ATOM    491 HD12 ILE B  49       5.985  -9.453  -3.275  1.00 18.56           H  
ATOM    492 HD13 ILE B  49       6.734  -8.039  -4.023  1.00 18.56           H  
ATOM    493  N   GLN B  50       1.619  -8.497  -6.950  1.00 12.16      D000 N  
ATOM    494  CA  GLN B  50       1.322  -8.805  -8.338  1.00 16.12      D000 C  
ATOM    495  C   GLN B  50       2.401  -8.390  -9.317  1.00 18.46      D000 C  
ATOM    496  O   GLN B  50       3.298  -7.631  -8.982  1.00 14.68      D000 O  
ATOM    497  CB  GLN B  50      -0.017  -8.132  -8.676  1.00 14.89      D000 C  
ATOM    498  CG  GLN B  50      -1.197  -8.808  -8.004  1.00 22.06      D000 C  
ATOM    499  CD  GLN B  50      -1.514 -10.157  -8.579  1.00 29.49      D000 C  
ATOM    500  NE2 GLN B  50      -1.400 -11.214  -7.802  1.00 33.76      D000 N  
ATOM    501  OE1 GLN B  50      -1.651 -10.254  -9.782  1.00 31.22      D000 O  
ATOM    502  H   GLN B  50       1.865  -7.523  -6.842  1.00 12.16           H  
ATOM    503  HA  GLN B  50       1.229  -9.880  -8.492  1.00 16.12           H  
ATOM    504  HB3 GLN B  50      -0.206  -8.073  -9.748  1.00 14.89           H  
ATOM    505  HB2 GLN B  50      -0.051  -7.063  -8.464  1.00 14.89           H  
ATOM    506  HG3 GLN B  50      -2.110  -8.214  -8.058  1.00 22.06           H  
ATOM    507  HG2 GLN B  50      -1.097  -9.044  -6.945  1.00 22.06           H  
ATOM    508 HE22 GLN B  50      -1.564 -12.145  -8.157  1.00 33.76           H  
ATOM    509 HE21 GLN B  50      -0.985 -11.083  -6.890  1.00 33.76           H  
ATOM    510  N   GLN B  51       2.353  -8.903 -10.561  1.00 15.21      D000 N  
ATOM    511  CA  GLN B  51       3.181  -8.568 -11.709  1.00 14.75      D000 C  
ATOM    512  C   GLN B  51       2.291  -8.070 -12.778  1.00 17.02      D000 C  
ATOM    513  O   GLN B  51       1.257  -8.593 -13.063  1.00 17.17      D000 O  
ATOM    514  CB  GLN B  51       4.095  -9.691 -12.078  1.00 16.63      D000 C  
ATOM    515  CG  GLN B  51       5.364  -9.682 -11.216  1.00 17.03      D000 C  
ATOM    516  CD  GLN B  51       6.262 -10.909 -11.479  1.00 22.80      D000 C  
ATOM    517  NE2 GLN B  51       6.784 -11.606 -10.457  1.00 20.70      D000 N  
ATOM    518  OE1 GLN B  51       6.560 -11.200 -12.663  1.00 22.52      D000 O  
ATOM    519  H   GLN B  51       1.499  -9.411 -10.745  1.00 15.21           H  
ATOM    520  HA  GLN B  51       3.877  -7.739 -11.581  1.00 14.75           H  
ATOM    521  HB3 GLN B  51       4.337  -9.549 -13.131  1.00 16.63           H  
ATOM    522  HB2 GLN B  51       3.529 -10.622 -12.122  1.00 16.63           H  
ATOM    523  HG3 GLN B  51       5.009  -9.653 -10.186  1.00 17.03           H  
ATOM    524  HG2 GLN B  51       5.895  -8.764 -11.469  1.00 17.03           H  
ATOM    525 HE22 GLN B  51       7.500 -12.299 -10.621  1.00 20.70           H  
ATOM    526 HE21 GLN B  51       6.290 -11.555  -9.578  1.00 20.70           H  
ATOM    527  N   THR B  52       2.832  -7.107 -13.578  1.00 17.32      D000 N  
ATOM    528  CA  THR B  52       2.361  -6.779 -14.940  1.00 14.39      D000 C  
ATOM    529  C   THR B  52       2.777  -7.806 -16.025  1.00 18.16      D000 C  
ATOM    530  O   THR B  52       3.705  -8.574 -15.846  1.00 18.43      D000 O  
ATOM    531  CB  THR B  52       3.070  -5.485 -15.411  1.00 20.30      D000 C  
ATOM    532  CG2 THR B  52       2.564  -4.278 -14.457  1.00 20.33      D000 C  
ATOM    533  OG1 THR B  52       4.476  -5.609 -15.248  1.00 17.29      D000 O  
ATOM    534  H   THR B  52       3.760  -6.768 -13.368  1.00 17.32           H  
ATOM    535  HA  THR B  52       1.274  -6.695 -14.910  1.00 14.39           H  
ATOM    536  HB  THR B  52       2.834  -5.279 -16.454  1.00 20.30           H  
ATOM    537 HG21 THR B  52       3.099  -4.077 -13.529  1.00 20.33           H  
ATOM    538 HG22 THR B  52       2.515  -3.327 -14.986  1.00 20.33           H  
ATOM    539 HG23 THR B  52       1.507  -4.371 -14.206  1.00 20.33           H  
ATOM    540  HG1 THR B  52       4.759  -4.694 -15.188  1.00 17.29           H  
ATOM    541  N   ASP B  53       2.130  -7.776 -17.231  1.00 19.51      D000 N  
ATOM    542  CA  ASP B  53       2.328  -8.709 -18.335  1.00 25.09      D000 C  
ATOM    543  C   ASP B  53       3.691  -8.551 -19.093  1.00 22.18      D000 C  
ATOM    544  O   ASP B  53       4.066  -9.467 -19.809  1.00 23.70      D000 O  
ATOM    545  CB  ASP B  53       1.168  -8.775 -19.347  1.00 28.29      D000 C  
ATOM    546  CG  ASP B  53      -0.292  -9.082 -18.847  1.00 38.53      D000 C  
ATOM    547  OD1 ASP B  53      -1.178  -8.968 -19.695  1.00 46.00      D000 O  
ATOM    548  OD2 ASP B  53      -0.453  -9.558 -17.718  1.00 49.68      D000 O1-
ATOM    549  H   ASP B  53       1.336  -7.166 -17.368  1.00 19.51           H  
ATOM    550  HA  ASP B  53       2.607  -9.692 -17.955  1.00 25.09           H  
ATOM    551  HB3 ASP B  53       1.337  -9.539 -20.105  1.00 28.29           H  
ATOM    552  HB2 ASP B  53       1.108  -7.862 -19.940  1.00 28.29           H  
ATOM    553  N   ASP B  54       4.301  -7.403 -18.798  1.00 21.89      D000 N  
ATOM    554  CA  ASP B  54       5.666  -7.067 -19.066  1.00 20.84      D000 C  
ATOM    555  C   ASP B  54       6.668  -7.711 -18.045  1.00 20.96      D000 C  
ATOM    556  O   ASP B  54       7.812  -7.809 -18.383  1.00 18.51      D000 O  
ATOM    557  CB  ASP B  54       5.940  -5.544 -19.190  1.00 19.86      D000 C  
ATOM    558  CG  ASP B  54       5.033  -4.721 -20.157  1.00 20.63      D000 C  
ATOM    559  OD1 ASP B  54       4.626  -5.224 -21.156  1.00 17.95      D000 O  
ATOM    560  OD2 ASP B  54       4.951  -3.487 -19.992  1.00 20.41      D000 O1-
ATOM    561  H   ASP B  54       3.791  -6.654 -18.351  1.00 21.89           H  
ATOM    562  HA  ASP B  54       5.900  -7.444 -20.061  1.00 20.84           H  
ATOM    563  HB3 ASP B  54       6.955  -5.302 -19.503  1.00 19.86           H  
ATOM    564  HB2 ASP B  54       5.834  -5.095 -18.202  1.00 19.86           H  
ATOM    565  N   SER B  55       6.167  -8.095 -16.867  1.00 18.05      D000 N  
ATOM    566  CA  SER B  55       6.846  -8.983 -15.881  1.00 18.07      D000 C  
ATOM    567  C   SER B  55       7.641  -8.135 -14.921  1.00 14.71      D000 C  
ATOM    568  O   SER B  55       8.799  -8.404 -14.700  1.00 16.32      D000 O  
ATOM    569  CB  SER B  55       7.536 -10.181 -16.520  1.00 25.94      D000 C  
ATOM    570  OG  SER B  55       8.238 -10.924 -15.590  1.00 27.70      D000 O  
ATOM    571  H   SER B  55       5.186  -7.950 -16.675  1.00 18.05           H  
ATOM    572  HA  SER B  55       6.151  -9.312 -15.108  1.00 18.07           H  
ATOM    573  HB3 SER B  55       8.277  -9.902 -17.270  1.00 25.94           H  
ATOM    574  HB2 SER B  55       6.647 -10.653 -16.937  1.00 25.94           H  
ATOM    575  HG  SER B  55       8.867 -10.338 -15.162  1.00 27.70           H  
ATOM    576  N   LEU B  56       6.973  -7.063 -14.425  1.00 14.49      D000 N  
ATOM    577  CA  LEU B  56       7.494  -6.167 -13.386  1.00 12.13      D000 C  
ATOM    578  C   LEU B  56       6.552  -6.144 -12.194  1.00 13.26      D000 C  
ATOM    579  O   LEU B  56       5.330  -6.247 -12.432  1.00 13.12      D000 O  
ATOM    580  CB  LEU B  56       7.808  -4.738 -13.900  1.00 11.10      D000 C  
ATOM    581  CG  LEU B  56       8.768  -4.548 -15.074  1.00 12.10      D000 C  
ATOM    582  CD1 LEU B  56       9.015  -3.053 -15.434  1.00 16.66      D000 C  
ATOM    583  CD2 LEU B  56      10.157  -5.166 -14.897  1.00 14.24      D000 C  
ATOM    584  H   LEU B  56       6.000  -6.910 -14.650  1.00 14.49           H  
ATOM    585  HA  LEU B  56       8.426  -6.558 -12.978  1.00 12.13           H  
ATOM    586  HB3 LEU B  56       8.191  -4.178 -13.047  1.00 11.10           H  
ATOM    587  HB2 LEU B  56       6.862  -4.266 -14.168  1.00 11.10           H  
ATOM    588  HG  LEU B  56       8.393  -5.029 -15.977  1.00 12.10           H  
ATOM    589 HD11 LEU B  56      10.038  -2.807 -15.150  1.00 16.66           H  
ATOM    590 HD12 LEU B  56       8.916  -2.768 -16.482  1.00 16.66           H  
ATOM    591 HD13 LEU B  56       8.455  -2.400 -14.764  1.00 16.66           H  
ATOM    592 HD21 LEU B  56      10.611  -4.849 -13.957  1.00 14.24           H  
ATOM    593 HD22 LEU B  56      10.224  -6.253 -14.867  1.00 14.24           H  
ATOM    594 HD23 LEU B  56      10.803  -4.846 -15.714  1.00 14.24           H  
ATOM    595  N   ILE B  57       7.069  -6.043 -10.936  1.00 10.43      D000 N  
ATOM    596  CA  ILE B  57       6.245  -6.280  -9.681  1.00 11.74      D000 C  
ATOM    597  C   ILE B  57       5.573  -4.985  -9.107  1.00 13.82      D000 C  
ATOM    598  O   ILE B  57       6.158  -3.922  -9.203  1.00 11.76      D000 O  
ATOM    599  CB  ILE B  57       7.051  -6.854  -8.478  1.00 14.14      D000 C  
ATOM    600  CG1 ILE B  57       8.262  -6.013  -8.047  1.00 17.07      D000 C  
ATOM    601  CG2 ILE B  57       7.379  -8.348  -8.750  1.00 11.87      D000 C  
ATOM    602  CD1 ILE B  57       8.399  -6.027  -6.515  1.00 19.87      D000 C  
ATOM    603  H   ILE B  57       8.042  -5.824 -10.772  1.00 10.43           H  
ATOM    604  HA  ILE B  57       5.395  -6.910  -9.942  1.00 11.74           H  
ATOM    605  HB  ILE B  57       6.408  -6.979  -7.606  1.00 14.14           H  
ATOM    606 HG13 ILE B  57       8.210  -5.026  -8.506  1.00 17.07           H  
ATOM    607 HG12 ILE B  57       9.123  -6.499  -8.506  1.00 17.07           H  
ATOM    608 HG21 ILE B  57       7.942  -8.535  -9.664  1.00 11.87           H  
ATOM    609 HG22 ILE B  57       8.014  -8.720  -7.946  1.00 11.87           H  
ATOM    610 HG23 ILE B  57       6.429  -8.868  -8.871  1.00 11.87           H  
ATOM    611 HD11 ILE B  57       7.651  -5.368  -6.074  1.00 19.87           H  
ATOM    612 HD12 ILE B  57       8.246  -7.009  -6.066  1.00 19.87           H  
ATOM    613 HD13 ILE B  57       9.409  -5.673  -6.313  1.00 19.87           H  
ATOM    614  N   HIS B  58       4.445  -5.148  -8.414  1.00 12.18      D000 N  
ATOM    615  CA  HIS B  58       3.779  -4.083  -7.664  1.00 11.97      D000 C  
ATOM    616  C   HIS B  58       2.884  -4.804  -6.628  1.00 12.40      D000 C  
ATOM    617  O   HIS B  58       2.453  -5.915  -6.780  1.00 12.52      D000 O  
ATOM    618  CB  HIS B  58       2.892  -3.163  -8.573  1.00 13.05      D000 C  
ATOM    619  CG  HIS B  58       2.016  -3.936  -9.577  1.00 16.15      D000 C  
ATOM    620  CD2 HIS B  58       2.244  -4.602 -10.771  1.00 15.02      D000 C  
ATOM    621  ND1 HIS B  58       0.646  -4.223  -9.312  1.00 13.97      D000 N  
ATOM    622  CE1 HIS B  58       0.134  -4.815 -10.405  1.00 17.27      D000 C  
ATOM    623  NE2 HIS B  58       1.045  -5.133 -11.259  1.00 16.85      D000 N  
ATOM    624  H   HIS B  58       4.147  -6.110  -8.345  1.00 12.18           H  
ATOM    625  HA  HIS B  58       4.545  -3.532  -7.118  1.00 11.97           H  
ATOM    626  HB3 HIS B  58       3.568  -2.495  -9.108  1.00 13.05           H  
ATOM    627  HB2 HIS B  58       2.222  -2.518  -8.004  1.00 13.05           H  
ATOM    628  HD2 HIS B  58       3.165  -4.757 -11.312  1.00 15.02           H  
ATOM    629  HD1 HIS B  58       0.173  -4.090  -8.430  1.00 13.97           H  
ATOM    630  HE1 HIS B  58      -0.875  -5.199 -10.450  1.00 17.27           H  
ATOM    631  N   PHE B  59       2.517  -4.062  -5.561  1.00  9.73      D000 N  
ATOM    632  CA  PHE B  59       1.534  -4.459  -4.576  1.00  8.99      D000 C  
ATOM    633  C   PHE B  59       0.055  -4.265  -5.058  1.00  8.80      D000 C  
ATOM    634  O   PHE B  59      -0.183  -3.436  -5.960  1.00 10.33      D000 O  
ATOM    635  CB  PHE B  59       1.759  -3.732  -3.324  1.00  9.15      D000 C  
ATOM    636  CG  PHE B  59       3.057  -4.137  -2.670  1.00 11.90      D000 C  
ATOM    637  CD1 PHE B  59       3.007  -5.093  -1.652  1.00 10.63      D000 C  
ATOM    638  CD2 PHE B  59       4.306  -3.701  -3.175  1.00 13.46      D000 C  
ATOM    639  CE1 PHE B  59       4.222  -5.437  -1.050  1.00  9.95      D000 C  
ATOM    640  CE2 PHE B  59       5.498  -4.146  -2.639  1.00 13.75      D000 C  
ATOM    641  CZ  PHE B  59       5.398  -4.929  -1.480  1.00 11.27      D000 C  
ATOM    642  H   PHE B  59       2.771  -3.085  -5.575  1.00  9.73           H  
ATOM    643  HA  PHE B  59       1.662  -5.533  -4.437  1.00  8.99           H  
ATOM    644  HB3 PHE B  59       0.994  -3.932  -2.573  1.00  9.15           H  
ATOM    645  HB2 PHE B  59       1.908  -2.658  -3.430  1.00  9.15           H  
ATOM    646  HD1 PHE B  59       2.171  -5.609  -1.205  1.00 10.63           H  
ATOM    647  HD2 PHE B  59       4.317  -3.004  -4.000  1.00 13.46           H  
ATOM    648  HE1 PHE B  59       4.155  -6.113  -0.211  1.00  9.95           H  
ATOM    649  HE2 PHE B  59       6.387  -3.667  -3.022  1.00 13.75           H  
ATOM    650  HZ  PHE B  59       6.296  -5.182  -0.937  1.00 11.27           H  
ATOM    651  N   CYS B  60      -0.902  -5.012  -4.445  1.00  8.75      D000 N  
ATOM    652  CA  CYS B  60      -2.324  -4.859  -4.728  1.00  8.46      D000 C  
ATOM    653  C   CYS B  60      -3.052  -5.150  -3.393  1.00  9.71      D000 C  
ATOM    654  O   CYS B  60      -2.613  -5.956  -2.568  1.00  9.15      D000 O  
ATOM    655  CB  CYS B  60      -2.749  -6.022  -5.712  1.00 10.80      D000 C  
ATOM    656  SG  CYS B  60      -2.196  -5.642  -7.394  1.00 15.04      D000 S  
ATOM    657  H   CYS B  60      -0.673  -5.621  -3.673  1.00  8.75           H  
ATOM    658  HA  CYS B  60      -2.709  -3.905  -5.088  1.00  8.46           H  
ATOM    659  HB3 CYS B  60      -3.777  -6.295  -5.471  1.00 10.80           H  
ATOM    660  HB2 CYS B  60      -2.306  -6.974  -5.421  1.00 10.80           H  
ATOM    661  HG  CYS B  60      -3.153  -4.824  -7.840  1.00 15.04           H  
ATOM    662  N   TRP B  61      -4.224  -4.665  -3.270  1.00  7.46      D000 N  
ATOM    663  CA  TRP B  61      -5.000  -4.565  -2.015  1.00  7.00      D000 C  
ATOM    664  C   TRP B  61      -6.369  -5.265  -2.279  1.00 11.91      D000 C  
ATOM    665  O   TRP B  61      -7.100  -4.928  -3.170  1.00 11.33      D000 O  
ATOM    666  CB  TRP B  61      -5.102  -2.986  -1.727  1.00 11.03      D000 C  
ATOM    667  CG  TRP B  61      -5.690  -2.462  -0.465  1.00  9.39      D000 C  
ATOM    668  CD1 TRP B  61      -5.062  -1.872   0.611  1.00 10.53      D000 C  
ATOM    669  CD2 TRP B  61      -7.092  -2.481  -0.046  1.00 13.45      D000 C  
ATOM    670  CE2 TRP B  61      -7.228  -1.961   1.271  1.00 11.53      D000 C  
ATOM    671  CE3 TRP B  61      -8.290  -2.974  -0.595  1.00 12.69      D000 C  
ATOM    672  NE1 TRP B  61      -5.948  -1.624   1.597  1.00  9.60      D000 N  
ATOM    673  CZ2 TRP B  61      -8.496  -1.815   1.937  1.00 11.62      D000 C  
ATOM    674  CZ3 TRP B  61      -9.586  -2.870  -0.027  1.00 14.54      D000 C  
ATOM    675  CH2 TRP B  61      -9.661  -2.234   1.270  1.00 12.71      D000 C  
ATOM    676  H   TRP B  61      -4.659  -4.207  -4.058  1.00  7.46           H  
ATOM    677  HA  TRP B  61      -4.501  -5.095  -1.204  1.00  7.00           H  
ATOM    678  HB3 TRP B  61      -5.836  -2.597  -2.432  1.00 11.03           H  
ATOM    679  HB2 TRP B  61      -4.200  -2.450  -2.021  1.00 11.03           H  
ATOM    680  HD1 TRP B  61      -3.986  -1.837   0.700  1.00 10.53           H  
ATOM    681  HE3 TRP B  61      -8.301  -3.387  -1.593  1.00 12.69           H  
ATOM    682  HE1 TRP B  61      -5.799  -1.295   2.540  1.00  9.60           H  
ATOM    683  HZ2 TRP B  61      -8.616  -1.599   2.989  1.00 11.62           H  
ATOM    684  HZ3 TRP B  61     -10.442  -3.287  -0.536  1.00 14.54           H  
ATOM    685  HH2 TRP B  61     -10.655  -2.108   1.672  1.00 12.71           H  
ATOM    686  N   LYS B  62      -6.673  -6.285  -1.388  1.00  9.20      D000 N  
ATOM    687  CA  LYS B  62      -7.911  -7.029  -1.297  1.00 13.70      D000 C  
ATOM    688  C   LYS B  62      -8.801  -6.569  -0.157  1.00 13.84      D000 C  
ATOM    689  O   LYS B  62      -8.243  -6.246   0.911  1.00 12.09      D000 O  
ATOM    690  CB  LYS B  62      -7.673  -8.588  -1.178  1.00 13.13      D000 C  
ATOM    691  CG  LYS B  62      -7.134  -9.357  -2.367  1.00 15.05      D000 C  
ATOM    692  CD  LYS B  62      -6.564 -10.721  -1.957  1.00 24.64      D000 C  
ATOM    693  CE  LYS B  62      -7.569 -11.602  -1.224  1.00 32.77      D000 C  
ATOM    694  NZ  LYS B  62      -6.855 -12.817  -0.773  1.00 36.42      D000 N1+
ATOM    695  H   LYS B  62      -5.954  -6.564  -0.735  1.00  9.20           H  
ATOM    696  HA  LYS B  62      -8.441  -6.848  -2.232  1.00 13.70           H  
ATOM    697  HB3 LYS B  62      -8.654  -9.031  -1.006  1.00 13.13           H  
ATOM    698  HB2 LYS B  62      -7.066  -8.682  -0.277  1.00 13.13           H  
ATOM    699  HG3 LYS B  62      -6.283  -8.792  -2.748  1.00 15.05           H  
ATOM    700  HG2 LYS B  62      -7.840  -9.408  -3.195  1.00 15.05           H  
ATOM    701  HD3 LYS B  62      -5.578 -10.546  -1.526  1.00 24.64           H  
ATOM    702  HD2 LYS B  62      -6.328 -11.324  -2.834  1.00 24.64           H  
ATOM    703  HE3 LYS B  62      -8.344 -11.842  -1.952  1.00 32.77           H  
ATOM    704  HE2 LYS B  62      -7.997 -11.103  -0.355  1.00 32.77           H  
ATOM    705  HZ1 LYS B  62      -7.517 -13.399  -0.280  1.00 36.42           H  
ATOM    706  HZ2 LYS B  62      -6.537 -13.396  -1.537  1.00 36.42           H  
ATOM    707  HZ3 LYS B  62      -6.003 -12.828  -0.231  1.00 36.42           H  
ATOM    708  N   ASP B  63     -10.109  -6.651  -0.335  1.00 11.89      D000 N  
ATOM    709  CA  ASP B  63     -11.171  -6.637   0.681  1.00 15.04      D000 C  
ATOM    710  C   ASP B  63     -11.274  -8.041   1.317  1.00 14.38      D000 C  
ATOM    711  O   ASP B  63     -11.551  -8.989   0.598  1.00 14.70      D000 O  
ATOM    712  CB  ASP B  63     -12.561  -6.386   0.023  1.00 15.13      D000 C  
ATOM    713  CG  ASP B  63     -13.887  -6.593   0.809  1.00 15.28      D000 C  
ATOM    714  OD1 ASP B  63     -13.827  -6.276   2.027  1.00 16.52      D000 O  
ATOM    715  OD2 ASP B  63     -14.846  -7.196   0.354  1.00 20.77      D000 O1-
ATOM    716  H   ASP B  63     -10.418  -7.083  -1.193  1.00 11.89           H  
ATOM    717  HA  ASP B  63     -10.910  -5.874   1.414  1.00 15.04           H  
ATOM    718  HB3 ASP B  63     -12.694  -6.994  -0.872  1.00 15.13           H  
ATOM    719  HB2 ASP B  63     -12.468  -5.361  -0.336  1.00 15.13           H  
ATOM    720  N   ARG B  64     -11.237  -8.228   2.722  1.00 10.24      D000 N  
ATOM    721  CA  ARG B  64     -11.352  -9.497   3.438  1.00 11.81      D000 C  
ATOM    722  C   ARG B  64     -12.812 -10.170   3.345  1.00 15.55      D000 C  
ATOM    723  O   ARG B  64     -12.892 -11.423   3.478  1.00 18.60      D000 O  
ATOM    724  CB  ARG B  64     -11.022  -9.318   4.932  1.00 12.16      D000 C  
ATOM    725  CG  ARG B  64      -9.572  -8.809   5.114  1.00 14.84      D000 C  
ATOM    726  CD  ARG B  64      -9.109  -8.641   6.588  1.00 16.19      D000 C  
ATOM    727  NE  ARG B  64      -9.283  -9.785   7.543  1.00 19.23      D000 N  
ATOM    728  CZ  ARG B  64     -10.112  -9.906   8.529  1.00 17.12      D000 C  
ATOM    729  NH1 ARG B  64     -10.988  -8.959   8.823  1.00 15.11      D000 N  
ATOM    730  NH2 ARG B  64     -10.182 -11.008   9.220  1.00 16.37      D000 N1+
ATOM    731  H   ARG B  64     -10.993  -7.395   3.237  1.00 10.24           H  
ATOM    732  HA  ARG B  64     -10.592 -10.166   3.034  1.00 11.81           H  
ATOM    733  HB3 ARG B  64     -11.300 -10.105   5.633  1.00 12.16           H  
ATOM    734  HB2 ARG B  64     -11.584  -8.441   5.253  1.00 12.16           H  
ATOM    735  HG3 ARG B  64      -9.425  -7.835   4.647  1.00 14.84           H  
ATOM    736  HG2 ARG B  64      -8.932  -9.492   4.555  1.00 14.84           H  
ATOM    737  HD3 ARG B  64      -9.446  -7.680   6.977  1.00 16.19           H  
ATOM    738  HD2 ARG B  64      -8.023  -8.607   6.678  1.00 16.19           H  
ATOM    739  HE  ARG B  64      -8.744 -10.613   7.331  1.00 19.23           H  
ATOM    740 HH12 ARG B  64     -11.217  -8.732   9.780  1.00 15.11           H  
ATOM    741 HH11 ARG B  64     -11.225  -8.288   8.106  1.00 15.11           H  
ATOM    742 HH22 ARG B  64     -10.925 -11.166   9.885  1.00 16.37           H  
ATOM    743 HH21 ARG B  64      -9.528 -11.769   9.102  1.00 16.37           H  
ATOM    744  N   THR B  65     -13.857  -9.383   3.148  1.00 14.37      D000 N  
ATOM    745  CA  THR B  65     -15.359  -9.761   3.207  1.00 18.18      D000 C  
ATOM    746  C   THR B  65     -15.769 -10.689   2.004  1.00 15.92      D000 C  
ATOM    747  O   THR B  65     -16.352 -11.742   2.235  1.00 17.30      D000 O  
ATOM    748  CB  THR B  65     -16.299  -8.476   3.369  1.00 16.37      D000 C  
ATOM    749  CG2 THR B  65     -17.678  -8.844   4.058  1.00 22.33      D000 C  
ATOM    750  OG1 THR B  65     -15.656  -7.439   4.176  1.00 21.99      D000 O  
ATOM    751  H   THR B  65     -13.789  -8.410   2.887  1.00 14.37           H  
ATOM    752  HA  THR B  65     -15.443 -10.441   4.055  1.00 18.18           H  
ATOM    753  HB  THR B  65     -16.539  -8.035   2.402  1.00 16.37           H  
ATOM    754 HG21 THR B  65     -18.285  -9.505   3.440  1.00 22.33           H  
ATOM    755 HG22 THR B  65     -17.526  -9.317   5.028  1.00 22.33           H  
ATOM    756 HG23 THR B  65     -18.276  -7.961   4.281  1.00 22.33           H  
ATOM    757  HG1 THR B  65     -15.114  -6.856   3.639  1.00 21.99           H  
ATOM    758  N   SER B  66     -15.501 -10.160   0.754  1.00 13.41      D000 N  
ATOM    759  CA  SER B  66     -15.908 -10.839  -0.440  1.00 15.77      D000 C  
ATOM    760  C   SER B  66     -14.704 -11.489  -1.053  1.00 16.24      D000 C  
ATOM    761  O   SER B  66     -14.891 -12.307  -1.923  1.00 14.67      D000 O  
ATOM    762  CB  SER B  66     -16.571  -9.839  -1.418  1.00 16.93      D000 C  
ATOM    763  OG  SER B  66     -15.636  -8.823  -1.846  1.00 13.57      D000 O  
ATOM    764  H   SER B  66     -15.155  -9.213   0.706  1.00 13.41           H  
ATOM    765  HA  SER B  66     -16.594 -11.659  -0.232  1.00 15.77           H  
ATOM    766  HB3 SER B  66     -17.429  -9.320  -0.992  1.00 16.93           H  
ATOM    767  HB2 SER B  66     -16.891 -10.306  -2.349  1.00 16.93           H  
ATOM    768  HG  SER B  66     -15.419  -8.360  -1.034  1.00 13.57           H  
ATOM    769  N   GLY B  67     -13.459 -11.154  -0.602  1.00 13.07      D000 N  
ATOM    770  CA  GLY B  67     -12.232 -11.734  -1.154  1.00 13.81      D000 C  
ATOM    771  C   GLY B  67     -11.869 -11.062  -2.548  1.00 17.21      D000 C  
ATOM    772  O   GLY B  67     -10.947 -11.542  -3.220  1.00 24.48      D000 O  
ATOM    773  H   GLY B  67     -13.445 -10.576   0.226  1.00 13.07           H  
ATOM    774  HA3 GLY B  67     -12.363 -12.798  -1.348  1.00 13.81           H  
ATOM    775  HA2 GLY B  67     -11.429 -11.611  -0.428  1.00 13.81           H  
ATOM    776  N   ASN B  68     -12.612 -10.028  -3.001  1.00 14.44      D000 N  
ATOM    777  CA  ASN B  68     -12.202  -9.153  -4.103  1.00 21.91      D000 C  
ATOM    778  C   ASN B  68     -10.878  -8.482  -3.955  1.00 15.53      D000 C  
ATOM    779  O   ASN B  68     -10.561  -8.146  -2.865  1.00 15.98      D000 O  
ATOM    780  CB  ASN B  68     -13.287  -8.102  -4.392  1.00 21.41      D000 C  
ATOM    781  CG  ASN B  68     -14.425  -8.739  -5.189  1.00 29.99      D000 C  
ATOM    782  ND2 ASN B  68     -15.610  -8.597  -4.617  1.00 25.16      D000 N  
ATOM    783  OD1 ASN B  68     -14.261  -9.176  -6.287  1.00 33.11      D000 O  
ATOM    784  H   ASN B  68     -13.469  -9.791  -2.523  1.00 14.44           H  
ATOM    785  HA  ASN B  68     -12.221  -9.946  -4.851  1.00 21.91           H  
ATOM    786  HB3 ASN B  68     -13.002  -7.271  -5.037  1.00 21.41           H  
ATOM    787  HB2 ASN B  68     -13.610  -7.646  -3.456  1.00 21.41           H  
ATOM    788 HD22 ASN B  68     -16.457  -8.783  -5.136  1.00 25.16           H  
ATOM    789 HD21 ASN B  68     -15.704  -8.258  -3.671  1.00 25.16           H  
ATOM    790  N   VAL B  69     -10.072  -8.344  -5.065  1.00 21.24      D000 N  
ATOM    791  CA  VAL B  69      -8.896  -7.535  -5.204  1.00 16.27      D000 C  
ATOM    792  C   VAL B  69      -9.453  -6.194  -5.860  1.00 21.13      D000 C  
ATOM    793  O   VAL B  69     -10.302  -6.164  -6.712  1.00 22.04      D000 O  
ATOM    794  CB  VAL B  69      -7.839  -8.057  -6.251  1.00 14.72      D000 C  
ATOM    795  CG1 VAL B  69      -6.465  -7.273  -6.359  1.00 15.49      D000 C  
ATOM    796  CG2 VAL B  69      -7.475  -9.525  -6.197  1.00 17.97      D000 C  
ATOM    797  H   VAL B  69     -10.506  -8.767  -5.874  1.00 21.24           H  
ATOM    798  HA  VAL B  69      -8.307  -7.437  -4.292  1.00 16.27           H  
ATOM    799  HB  VAL B  69      -8.227  -7.942  -7.264  1.00 14.72           H  
ATOM    800 HG11 VAL B  69      -6.708  -6.283  -6.745  1.00 15.49           H  
ATOM    801 HG12 VAL B  69      -6.094  -7.179  -5.339  1.00 15.49           H  
ATOM    802 HG13 VAL B  69      -5.738  -7.719  -7.037  1.00 15.49           H  
ATOM    803 HG21 VAL B  69      -8.306 -10.216  -6.338  1.00 17.97           H  
ATOM    804 HG22 VAL B  69      -6.835  -9.694  -7.063  1.00 17.97           H  
ATOM    805 HG23 VAL B  69      -6.876  -9.766  -5.320  1.00 17.97           H  
ATOM    806  N   GLU B  70      -8.919  -5.096  -5.275  1.00 13.39      D000 N  
ATOM    807  CA  GLU B  70      -9.322  -3.728  -5.448  1.00 17.43      D000 C  
ATOM    808  C   GLU B  70      -8.096  -2.938  -5.954  1.00 23.70      D000 C  
ATOM    809  O   GLU B  70      -7.899  -2.916  -7.160  1.00 22.67      D000 O  
ATOM    810  CB  GLU B  70      -9.981  -3.100  -4.219  1.00 19.30      D000 C  
ATOM    811  CG  GLU B  70     -11.188  -3.934  -3.660  1.00 26.23      D000 C  
ATOM    812  CD  GLU B  70     -12.208  -3.049  -2.961  1.00 29.60      D000 C  
ATOM    813  OE1 GLU B  70     -12.163  -1.813  -2.971  1.00 35.14      D000 O  
ATOM    814  OE2 GLU B  70     -13.087  -3.617  -2.319  1.00 32.35      D000 O1-
ATOM    815  H   GLU B  70      -8.417  -5.150  -4.400  1.00 13.39           H  
ATOM    816  HA  GLU B  70      -9.986  -3.589  -6.302  1.00 17.43           H  
ATOM    817  HB3 GLU B  70      -9.303  -2.968  -3.376  1.00 19.30           H  
ATOM    818  HB2 GLU B  70     -10.213  -2.062  -4.461  1.00 19.30           H  
ATOM    819  HG3 GLU B  70     -10.893  -4.763  -3.017  1.00 26.23           H  
ATOM    820  HG2 GLU B  70     -11.593  -4.406  -4.555  1.00 26.23           H  
ATOM    821  N   ASP B  71      -7.404  -2.135  -5.110  1.00 13.51      D000 N  
ATOM    822  CA  ASP B  71      -6.467  -1.140  -5.573  1.00 14.39      D000 C  
ATOM    823  C   ASP B  71      -5.166  -1.870  -5.872  1.00 14.44      D000 C  
ATOM    824  O   ASP B  71      -4.689  -2.646  -5.071  1.00 10.49      D000 O  
ATOM    825  CB  ASP B  71      -6.202   0.014  -4.641  1.00 15.70      D000 C  
ATOM    826  CG  ASP B  71      -7.447   0.894  -4.260  1.00 24.69      D000 C  
ATOM    827  OD1 ASP B  71      -8.561   0.688  -4.786  1.00 28.18      D000 O  
ATOM    828  OD2 ASP B  71      -7.288   1.745  -3.366  1.00 28.16      D000 O1-
ATOM    829  H   ASP B  71      -7.635  -2.076  -4.129  1.00 13.51           H  
ATOM    830  HA  ASP B  71      -6.658  -0.758  -6.576  1.00 14.39           H  
ATOM    831  HB3 ASP B  71      -5.524   0.693  -5.157  1.00 15.70           H  
ATOM    832  HB2 ASP B  71      -5.725  -0.303  -3.714  1.00 15.70           H  
ATOM    833  N   ASP B  72      -4.472  -1.514  -6.985  1.00 10.77      D000 N  
ATOM    834  CA  ASP B  72      -3.064  -1.769  -7.317  1.00 13.51      D000 C  
ATOM    835  C   ASP B  72      -2.306  -0.490  -6.743  1.00 14.54      D000 C  
ATOM    836  O   ASP B  72      -2.714   0.681  -6.988  1.00 14.02      D000 O  
ATOM    837  CB  ASP B  72      -2.599  -1.815  -8.807  1.00 15.27      D000 C  
ATOM    838  CG  ASP B  72      -3.192  -2.774  -9.827  1.00 21.76      D000 C  
ATOM    839  OD1 ASP B  72      -2.891  -2.602 -11.031  1.00 18.13      D000 O  
ATOM    840  OD2 ASP B  72      -3.993  -3.652  -9.463  1.00 21.52      D000 O1-
ATOM    841  H   ASP B  72      -4.828  -0.697  -7.461  1.00 10.77           H  
ATOM    842  HA  ASP B  72      -2.623  -2.661  -6.872  1.00 13.51           H  
ATOM    843  HB3 ASP B  72      -1.527  -1.911  -8.980  1.00 15.27           H  
ATOM    844  HB2 ASP B  72      -2.831  -0.824  -9.199  1.00 15.27           H  
ATOM    845  N   LEU B  73      -1.367  -0.821  -5.871  1.00 11.90      D000 N  
ATOM    846  CA  LEU B  73      -0.582   0.184  -5.140  1.00 10.74      D000 C  
ATOM    847  C   LEU B  73       0.637   0.473  -6.000  1.00 10.41      D000 C  
ATOM    848  O   LEU B  73       1.756   0.408  -5.540  1.00 12.02      D000 O  
ATOM    849  CB  LEU B  73      -0.159  -0.264  -3.724  1.00 14.24      D000 C  
ATOM    850  CG  LEU B  73      -1.355  -0.876  -2.843  1.00 17.47      D000 C  
ATOM    851  CD1 LEU B  73      -0.834  -1.233  -1.411  1.00 25.78      D000 C  
ATOM    852  CD2 LEU B  73      -2.490   0.161  -2.586  1.00 21.06      D000 C  
ATOM    853  H   LEU B  73      -1.059  -1.782  -5.921  1.00 11.90           H  
ATOM    854  HA  LEU B  73      -1.198   1.077  -5.038  1.00 10.74           H  
ATOM    855  HB3 LEU B  73       0.279   0.626  -3.270  1.00 14.24           H  
ATOM    856  HB2 LEU B  73       0.590  -1.038  -3.890  1.00 14.24           H  
ATOM    857  HG  LEU B  73      -1.726  -1.747  -3.383  1.00 17.47           H  
ATOM    858 HD11 LEU B  73      -1.658  -1.666  -0.845  1.00 25.78           H  
ATOM    859 HD12 LEU B  73       0.072  -1.839  -1.449  1.00 25.78           H  
ATOM    860 HD13 LEU B  73      -0.572  -0.389  -0.773  1.00 25.78           H  
ATOM    861 HD21 LEU B  73      -3.214  -0.025  -3.379  1.00 21.06           H  
ATOM    862 HD22 LEU B  73      -3.033   0.060  -1.646  1.00 21.06           H  
ATOM    863 HD23 LEU B  73      -2.073   1.167  -2.623  1.00 21.06           H  
ATOM    864  N   ILE B  74       0.331   0.945  -7.236  1.00 10.13      D000 N  
ATOM    865  CA  ILE B  74       1.295   1.434  -8.174  1.00 10.13      D000 C  
ATOM    866  C   ILE B  74       1.541   2.946  -7.963  1.00 12.37      D000 C  
ATOM    867  O   ILE B  74       0.597   3.769  -7.938  1.00 10.87      D000 O  
ATOM    868  CB  ILE B  74       0.971   1.245  -9.652  1.00 10.85      D000 C  
ATOM    869  CG1 ILE B  74       1.190  -0.259  -9.972  1.00 15.63      D000 C  
ATOM    870  CG2 ILE B  74       1.700   2.024 -10.738  1.00 11.33      D000 C  
ATOM    871  CD1 ILE B  74       0.324  -0.681 -11.136  1.00 17.93      D000 C  
ATOM    872  H   ILE B  74      -0.634   1.234  -7.310  1.00 10.13           H  
ATOM    873  HA  ILE B  74       2.158   0.791  -8.001  1.00 10.13           H  
ATOM    874  HB  ILE B  74      -0.094   1.442  -9.775  1.00 10.85           H  
ATOM    875 HG13 ILE B  74       0.864  -0.922  -9.170  1.00 15.63           H  
ATOM    876 HG12 ILE B  74       2.210  -0.456 -10.300  1.00 15.63           H  
ATOM    877 HG21 ILE B  74       1.252   1.901 -11.724  1.00 11.33           H  
ATOM    878 HG22 ILE B  74       1.675   3.088 -10.505  1.00 11.33           H  
ATOM    879 HG23 ILE B  74       2.735   1.696 -10.832  1.00 11.33           H  
ATOM    880 HD11 ILE B  74       0.863  -0.921 -12.052  1.00 17.93           H  
ATOM    881 HD12 ILE B  74      -0.233  -1.575 -10.857  1.00 17.93           H  
ATOM    882 HD13 ILE B  74      -0.499   0.006 -11.334  1.00 17.93           H  
ATOM    883  N   ILE B  75       2.849   3.338  -7.953  1.00  7.85      D000 N  
ATOM    884  CA  ILE B  75       3.334   4.655  -7.723  1.00  7.57      D000 C  
ATOM    885  C   ILE B  75       4.377   4.898  -8.841  1.00 10.85      D000 C  
ATOM    886  O   ILE B  75       5.617   4.624  -8.740  1.00 11.40      D000 O  
ATOM    887  CB  ILE B  75       4.015   4.930  -6.293  1.00 11.07      D000 C  
ATOM    888  CG1 ILE B  75       2.986   4.744  -5.136  1.00 13.15      D000 C  
ATOM    889  CG2 ILE B  75       4.742   6.256  -6.053  1.00 11.91      D000 C  
ATOM    890  CD1 ILE B  75       3.267   3.467  -4.293  1.00 20.36      D000 C  
ATOM    891  H   ILE B  75       3.464   2.664  -8.386  1.00  7.85           H  
ATOM    892  HA  ILE B  75       2.529   5.368  -7.905  1.00  7.57           H  
ATOM    893  HB  ILE B  75       4.773   4.166  -6.116  1.00 11.07           H  
ATOM    894 HG13 ILE B  75       2.044   4.473  -5.614  1.00 13.15           H  
ATOM    895 HG12 ILE B  75       2.913   5.676  -4.576  1.00 13.15           H  
ATOM    896 HG21 ILE B  75       4.097   7.134  -6.023  1.00 11.91           H  
ATOM    897 HG22 ILE B  75       5.376   6.112  -5.178  1.00 11.91           H  
ATOM    898 HG23 ILE B  75       5.405   6.450  -6.896  1.00 11.91           H  
ATOM    899 HD11 ILE B  75       4.313   3.165  -4.342  1.00 20.36           H  
ATOM    900 HD12 ILE B  75       2.936   3.578  -3.260  1.00 20.36           H  
ATOM    901 HD13 ILE B  75       2.681   2.613  -4.634  1.00 20.36           H  
ATOM    902  N   PHE B  76       3.757   5.268 -10.001  1.00  9.46      D000 N  
ATOM    903  CA  PHE B  76       4.541   5.446 -11.264  1.00 11.18      D000 C  
ATOM    904  C   PHE B  76       5.445   6.705 -11.252  1.00 12.31      D000 C  
ATOM    905  O   PHE B  76       4.926   7.805 -11.112  1.00 11.67      D000 O  
ATOM    906  CB  PHE B  76       3.541   5.504 -12.491  1.00 12.52      D000 C  
ATOM    907  CG  PHE B  76       4.151   4.911 -13.807  1.00 12.43      D000 C  
ATOM    908  CD1 PHE B  76       4.654   5.778 -14.787  1.00 12.08      D000 C  
ATOM    909  CD2 PHE B  76       4.404   3.562 -13.792  1.00 13.76      D000 C  
ATOM    910  CE1 PHE B  76       5.427   5.241 -15.796  1.00 12.14      D000 C  
ATOM    911  CE2 PHE B  76       5.095   2.997 -14.799  1.00 11.16      D000 C  
ATOM    912  CZ  PHE B  76       5.594   3.847 -15.811  1.00 12.73      D000 C  
ATOM    913  H   PHE B  76       2.792   5.565 -10.045  1.00  9.46           H  
ATOM    914  HA  PHE B  76       5.171   4.563 -11.372  1.00 11.18           H  
ATOM    915  HB3 PHE B  76       3.032   6.465 -12.572  1.00 12.52           H  
ATOM    916  HB2 PHE B  76       2.718   4.817 -12.299  1.00 12.52           H  
ATOM    917  HD1 PHE B  76       4.426   6.831 -14.702  1.00 12.08           H  
ATOM    918  HD2 PHE B  76       3.961   3.003 -12.981  1.00 13.76           H  
ATOM    919  HE1 PHE B  76       5.931   5.807 -16.565  1.00 12.14           H  
ATOM    920  HE2 PHE B  76       5.335   1.958 -14.967  1.00 11.16           H  
ATOM    921  HZ  PHE B  76       6.264   3.424 -16.545  1.00 12.73           H  
ATOM    922  N   PRO B  77       6.756   6.559 -11.422  1.00 11.07      D000 N  
ATOM    923  CA  PRO B  77       7.667   7.718 -11.157  1.00 13.98      D000 C  
ATOM    924  C   PRO B  77       7.267   9.056 -11.880  1.00 15.86      D000 C  
ATOM    925  O   PRO B  77       6.947   9.087 -13.087  1.00 11.86      D000 O  
ATOM    926  CB  PRO B  77       9.015   7.372 -11.621  1.00 13.91      D000 C  
ATOM    927  CG  PRO B  77       8.993   5.840 -11.957  1.00 18.27      D000 C  
ATOM    928  CD  PRO B  77       7.534   5.383 -11.786  1.00 13.89      D000 C  
ATOM    929  HA  PRO B  77       7.606   8.030 -10.114  1.00 13.98           H  
ATOM    930  HB3 PRO B  77       9.696   7.589 -10.798  1.00 13.91           H  
ATOM    931  HB2 PRO B  77       9.362   8.023 -12.424  1.00 13.91           H  
ATOM    932  HG3 PRO B  77       9.621   5.304 -11.246  1.00 18.27           H  
ATOM    933  HG2 PRO B  77       9.433   5.585 -12.921  1.00 18.27           H  
ATOM    934  HD2 PRO B  77       7.155   4.886 -12.679  1.00 13.89           H  
ATOM    935  HD3 PRO B  77       7.554   4.574 -11.056  1.00 13.89           H  
ATOM    936  N   ASP B  78       7.153  10.111 -11.064  1.00 12.88      D000 N  
ATOM    937  CA  ASP B  78       6.718  11.486 -11.426  1.00 13.51      D000 C  
ATOM    938  C   ASP B  78       5.164  11.599 -11.473  1.00 13.25      D000 C  
ATOM    939  O   ASP B  78       4.688  12.759 -11.236  1.00 14.17      D000 O  
ATOM    940  CB  ASP B  78       7.290  12.157 -12.703  1.00 14.61      D000 C  
ATOM    941  CG  ASP B  78       8.785  12.298 -12.832  1.00 21.89      D000 C  
ATOM    942  OD1 ASP B  78       9.530  12.657 -11.906  1.00 21.73      D000 O  
ATOM    943  OD2 ASP B  78       9.286  12.077 -13.954  1.00 20.72      D000 O1-
ATOM    944  H   ASP B  78       7.438   9.971 -10.105  1.00 12.88           H  
ATOM    945  HA  ASP B  78       6.948  12.084 -10.545  1.00 13.51           H  
ATOM    946  HB3 ASP B  78       6.735  13.077 -12.888  1.00 14.61           H  
ATOM    947  HB2 ASP B  78       6.965  11.538 -13.539  1.00 14.61           H  
ATOM    948  N   ASP B  79       4.410  10.561 -11.805  1.00 11.37      D000 N  
ATOM    949  CA  ASP B  79       2.938  10.573 -11.809  1.00  8.98      D000 C  
ATOM    950  C   ASP B  79       2.345  10.320 -10.386  1.00 12.03      D000 C  
ATOM    951  O   ASP B  79       1.166  10.591 -10.171  1.00 10.54      D000 O  
ATOM    952  CB  ASP B  79       2.313   9.509 -12.787  1.00 11.12      D000 C  
ATOM    953  CG  ASP B  79       2.666   9.577 -14.287  1.00 14.80      D000 C  
ATOM    954  OD1 ASP B  79       3.332  10.505 -14.852  1.00 13.73      D000 O  
ATOM    955  OD2 ASP B  79       2.174   8.664 -14.992  1.00 13.09      D000 O1-
ATOM    956  H   ASP B  79       4.834   9.648 -11.889  1.00 11.37           H  
ATOM    957  HA  ASP B  79       2.606  11.599 -11.967  1.00  8.98           H  
ATOM    958  HB3 ASP B  79       1.238   9.483 -12.609  1.00 11.12           H  
ATOM    959  HB2 ASP B  79       2.742   8.545 -12.513  1.00 11.12           H  
ATOM    960  N   CYS B  80       3.061   9.709  -9.441  1.00  9.14      D000 N  
ATOM    961  CA  CYS B  80       2.599   9.578  -8.125  1.00 10.72      D000 C  
ATOM    962  C   CYS B  80       3.876   9.631  -7.199  1.00  9.14      D000 C  
ATOM    963  O   CYS B  80       4.952   9.209  -7.654  1.00  9.49      D000 O  
ATOM    964  CB  CYS B  80       1.677   8.385  -8.012  1.00 13.36      D000 C  
ATOM    965  SG  CYS B  80       1.108   7.964  -6.327  1.00 17.27      D000 S  
ATOM    966  H   CYS B  80       3.947   9.282  -9.672  1.00  9.14           H  
ATOM    967  HA  CYS B  80       2.176  10.545  -7.854  1.00 10.72           H  
ATOM    968  HB3 CYS B  80       2.144   7.471  -8.379  1.00 13.36           H  
ATOM    969  HB2 CYS B  80       0.757   8.587  -8.561  1.00 13.36           H  
ATOM    970  HG  CYS B  80       0.226   7.060  -6.763  1.00 17.27           H  
ATOM    971  N   GLU B  81       3.743   9.960  -5.917  1.00  9.68      D000 N  
ATOM    972  CA  GLU B  81       4.704   9.853  -4.789  1.00  9.26      D000 C  
ATOM    973  C   GLU B  81       4.084   9.019  -3.627  1.00 11.23      D000 C  
ATOM    974  O   GLU B  81       2.886   9.280  -3.320  1.00 12.77      D000 O  
ATOM    975  CB  GLU B  81       4.960  11.275  -4.301  1.00 12.92      D000 C  
ATOM    976  CG  GLU B  81       4.986  12.368  -5.349  1.00 18.86      D000 C  
ATOM    977  CD  GLU B  81       5.292  13.684  -4.754  1.00 28.81      D000 C  
ATOM    978  OE1 GLU B  81       4.338  14.439  -4.491  1.00 24.94      D000 O  
ATOM    979  OE2 GLU B  81       6.481  14.005  -4.508  1.00 27.85      D000 O1-
ATOM    980  H   GLU B  81       2.822  10.144  -5.546  1.00  9.68           H  
ATOM    981  HA  GLU B  81       5.589   9.243  -4.968  1.00  9.26           H  
ATOM    982  HB3 GLU B  81       5.914  11.237  -3.775  1.00 12.92           H  
ATOM    983  HB2 GLU B  81       4.292  11.556  -3.487  1.00 12.92           H  
ATOM    984  HG3 GLU B  81       4.054  12.401  -5.913  1.00 18.86           H  
ATOM    985  HG2 GLU B  81       5.727  12.139  -6.116  1.00 18.86           H  
ATOM    986  N   PHE B  82       4.927   8.195  -2.960  1.00  9.20      D000 N  
ATOM    987  CA  PHE B  82       4.520   7.439  -1.760  1.00  9.59      D000 C  
ATOM    988  C   PHE B  82       5.312   8.044  -0.539  1.00 11.50      D000 C  
ATOM    989  O   PHE B  82       6.529   8.049  -0.586  1.00 12.24      D000 O  
ATOM    990  CB  PHE B  82       4.901   5.979  -2.030  1.00 10.24      D000 C  
ATOM    991  CG  PHE B  82       4.560   5.104  -0.866  1.00  8.52      D000 C  
ATOM    992  CD1 PHE B  82       3.285   4.522  -0.848  1.00 10.19      D000 C  
ATOM    993  CD2 PHE B  82       5.468   4.798   0.157  1.00  8.85      D000 C  
ATOM    994  CE1 PHE B  82       3.011   3.462   0.015  1.00 10.91      D000 C  
ATOM    995  CE2 PHE B  82       5.168   3.814   1.099  1.00 11.00      D000 C  
ATOM    996  CZ  PHE B  82       3.979   3.074   0.955  1.00  9.58      D000 C  
ATOM    997  H   PHE B  82       5.880   8.122  -3.286  1.00  9.20           H  
ATOM    998  HA  PHE B  82       3.462   7.588  -1.543  1.00  9.59           H  
ATOM    999  HB3 PHE B  82       5.974   5.973  -2.225  1.00 10.24           H  
ATOM   1000  HB2 PHE B  82       4.469   5.544  -2.932  1.00 10.24           H  
ATOM   1001  HD1 PHE B  82       2.548   4.917  -1.531  1.00 10.19           H  
ATOM   1002  HD2 PHE B  82       6.422   5.292   0.270  1.00  8.85           H  
ATOM   1003  HE1 PHE B  82       2.076   2.922   0.043  1.00 10.91           H  
ATOM   1004  HE2 PHE B  82       5.906   3.549   1.841  1.00 11.00           H  
ATOM   1005  HZ  PHE B  82       3.667   2.227   1.549  1.00  9.58           H  
ATOM   1006  N   LYS B  83       4.582   8.576   0.412  1.00  9.89      D000 N  
ATOM   1007  CA  LYS B  83       5.131   9.394   1.507  1.00 11.65      D000 C  
ATOM   1008  C   LYS B  83       4.587   8.722   2.805  1.00 13.66      D000 C  
ATOM   1009  O   LYS B  83       3.631   7.925   2.784  1.00 10.33      D000 O  
ATOM   1010  CB  LYS B  83       4.627  10.820   1.137  1.00 12.64      D000 C  
ATOM   1011  CG  LYS B  83       5.303  11.436  -0.173  1.00 16.65      D000 C  
ATOM   1012  CD  LYS B  83       6.885  11.511  -0.133  1.00 22.39      D000 C  
ATOM   1013  CE  LYS B  83       7.377  12.483  -1.212  1.00 18.90      D000 C  
ATOM   1014  NZ  LYS B  83       8.883  12.425  -1.188  1.00 18.46      D000 N1+
ATOM   1015  H   LYS B  83       3.621   8.293   0.540  1.00  9.89           H  
ATOM   1016  HA  LYS B  83       6.215   9.373   1.620  1.00 11.65           H  
ATOM   1017  HB3 LYS B  83       4.789  11.585   1.897  1.00 12.64           H  
ATOM   1018  HB2 LYS B  83       3.555  10.815   0.938  1.00 12.64           H  
ATOM   1019  HG3 LYS B  83       4.861  12.429  -0.249  1.00 16.65           H  
ATOM   1020  HG2 LYS B  83       4.843  11.020  -1.069  1.00 16.65           H  
ATOM   1021  HD3 LYS B  83       7.188  10.470  -0.251  1.00 22.39           H  
ATOM   1022  HD2 LYS B  83       7.232  11.785   0.864  1.00 22.39           H  
ATOM   1023  HE3 LYS B  83       7.164  13.516  -0.940  1.00 18.90           H  
ATOM   1024  HE2 LYS B  83       6.885  12.255  -2.158  1.00 18.90           H  
ATOM   1025  HZ1 LYS B  83       9.152  12.152  -0.253  1.00 18.46           H  
ATOM   1026  HZ2 LYS B  83       9.170  11.804  -1.931  1.00 18.46           H  
ATOM   1027  HZ3 LYS B  83       9.394  13.256  -1.451  1.00 18.46           H  
ATOM   1028  N   ARG B  84       5.119   9.088   3.974  1.00 10.22      D000 N  
ATOM   1029  CA  ARG B  84       4.635   8.751   5.312  1.00 12.49      D000 C  
ATOM   1030  C   ARG B  84       3.821   9.911   5.854  1.00 12.19      D000 C  
ATOM   1031  O   ARG B  84       4.263  11.058   5.681  1.00 12.48      D000 O  
ATOM   1032  CB  ARG B  84       5.817   8.493   6.289  1.00 11.51      D000 C  
ATOM   1033  CG  ARG B  84       6.648   7.213   5.840  1.00 17.00      D000 C  
ATOM   1034  CD  ARG B  84       7.507   6.575   6.905  1.00 16.56      D000 C  
ATOM   1035  NE  ARG B  84       6.819   6.035   8.103  1.00 23.80      D000 N  
ATOM   1036  CZ  ARG B  84       7.355   5.349   9.137  1.00 26.31      D000 C  
ATOM   1037  NH1 ARG B  84       8.633   5.318   9.400  1.00 25.67      D000 N  
ATOM   1038  NH2 ARG B  84       6.524   4.738   9.957  1.00 22.22      D000 N1+
ATOM   1039  H   ARG B  84       5.717   9.902   3.997  1.00 10.22           H  
ATOM   1040  HA  ARG B  84       4.077   7.816   5.353  1.00 12.49           H  
ATOM   1041  HB3 ARG B  84       5.344   8.412   7.268  1.00 11.51           H  
ATOM   1042  HB2 ARG B  84       6.501   9.334   6.403  1.00 11.51           H  
ATOM   1043  HG3 ARG B  84       7.270   7.543   5.008  1.00 17.00           H  
ATOM   1044  HG2 ARG B  84       5.999   6.403   5.507  1.00 17.00           H  
ATOM   1045  HD3 ARG B  84       8.375   7.199   7.123  1.00 16.56           H  
ATOM   1046  HD2 ARG B  84       8.010   5.753   6.396  1.00 16.56           H  
ATOM   1047  HE  ARG B  84       5.823   5.872   8.059  1.00 23.80           H  
ATOM   1048 HH12 ARG B  84       9.034   4.848  10.199  1.00 25.67           H  
ATOM   1049 HH11 ARG B  84       9.327   5.852   8.897  1.00 25.67           H  
ATOM   1050 HH22 ARG B  84       6.893   4.501  10.867  1.00 22.22           H  
ATOM   1051 HH21 ARG B  84       5.724   4.278   9.546  1.00 22.22           H  
ATOM   1052  N   VAL B  85       2.607   9.710   6.425  1.00 12.42      D000 N  
ATOM   1053  CA  VAL B  85       1.653  10.703   6.951  1.00 12.97      D000 C  
ATOM   1054  C   VAL B  85       1.964  11.016   8.460  1.00 14.55      D000 C  
ATOM   1055  O   VAL B  85       1.741  10.054   9.261  1.00 17.00      D000 O  
ATOM   1056  CB  VAL B  85       0.155  10.240   6.757  1.00 14.21      D000 C  
ATOM   1057  CG1 VAL B  85      -0.838  11.155   7.397  1.00 14.87      D000 C  
ATOM   1058  CG2 VAL B  85      -0.122  10.027   5.193  1.00 12.07      D000 C  
ATOM   1059  H   VAL B  85       2.330   8.755   6.603  1.00 12.42           H  
ATOM   1060  HA  VAL B  85       1.798  11.528   6.254  1.00 12.97           H  
ATOM   1061  HB  VAL B  85       0.234   9.311   7.322  1.00 14.21           H  
ATOM   1062 HG11 VAL B  85      -1.772  10.597   7.455  1.00 14.87           H  
ATOM   1063 HG12 VAL B  85      -0.623  11.580   8.377  1.00 14.87           H  
ATOM   1064 HG13 VAL B  85      -1.094  11.905   6.649  1.00 14.87           H  
ATOM   1065 HG21 VAL B  85      -0.997   9.385   5.086  1.00 12.07           H  
ATOM   1066 HG22 VAL B  85      -0.174  10.913   4.561  1.00 12.07           H  
ATOM   1067 HG23 VAL B  85       0.592   9.300   4.806  1.00 12.07           H  
ATOM   1068  N   PRO B  86       2.342  12.275   8.794  1.00 17.23      D000 N  
ATOM   1069  CA  PRO B  86       2.648  12.639  10.166  1.00 18.60      D000 C  
ATOM   1070  C   PRO B  86       1.466  12.781  11.136  1.00 18.27      D000 C  
ATOM   1071  O   PRO B  86       1.726  12.881  12.326  1.00 18.56      D000 O  
ATOM   1072  CB  PRO B  86       3.533  13.937  10.115  1.00 21.64      D000 C  
ATOM   1073  CG  PRO B  86       3.105  14.589   8.798  1.00 22.65      D000 C  
ATOM   1074  CD  PRO B  86       2.811  13.370   7.904  1.00 21.01      D000 C  
ATOM   1075  HA  PRO B  86       3.219  11.842  10.641  1.00 18.60           H  
ATOM   1076  HB3 PRO B  86       4.560  13.573  10.151  1.00 21.64           H  
ATOM   1077  HB2 PRO B  86       3.356  14.525  11.015  1.00 21.64           H  
ATOM   1078  HG3 PRO B  86       3.895  15.209   8.375  1.00 22.65           H  
ATOM   1079  HG2 PRO B  86       2.269  15.250   9.027  1.00 22.65           H  
ATOM   1080  HD2 PRO B  86       2.211  13.538   7.010  1.00 21.01           H  
ATOM   1081  HD3 PRO B  86       3.760  13.021   7.495  1.00 21.01           H  
ATOM   1082  N   GLN B  87       0.252  12.775  10.616  1.00 16.51      D000 N  
ATOM   1083  CA  GLN B  87      -1.014  12.641  11.373  1.00 17.13      D000 C  
ATOM   1084  C   GLN B  87      -1.409  11.243  11.786  1.00 15.86      D000 C  
ATOM   1085  O   GLN B  87      -0.827  10.282  11.255  1.00 15.32      D000 O  
ATOM   1086  CB  GLN B  87      -2.090  13.071  10.409  1.00 16.88      D000 C  
ATOM   1087  CG  GLN B  87      -3.485  13.301  11.076  1.00 23.51      D000 C  
ATOM   1088  CD  GLN B  87      -4.334  14.308  10.279  1.00 30.47      D000 C  
ATOM   1089  NE2 GLN B  87      -4.949  15.273  10.837  1.00 35.63      D000 N  
ATOM   1090  OE1 GLN B  87      -4.445  14.114   9.059  1.00 22.75      D000 O  
ATOM   1091  H   GLN B  87       0.170  12.684   9.613  1.00 16.51           H  
ATOM   1092  HA  GLN B  87      -1.044  13.277  12.258  1.00 17.13           H  
ATOM   1093  HB3 GLN B  87      -2.358  12.336   9.649  1.00 16.88           H  
ATOM   1094  HB2 GLN B  87      -1.830  14.028   9.957  1.00 16.88           H  
ATOM   1095  HG3 GLN B  87      -3.430  13.564  12.133  1.00 23.51           H  
ATOM   1096  HG2 GLN B  87      -4.017  12.350  11.065  1.00 23.51           H  
ATOM   1097 HE22 GLN B  87      -5.456  15.936  10.268  1.00 35.63           H  
ATOM   1098 HE21 GLN B  87      -4.790  15.405  11.826  1.00 35.63           H  
ATOM   1099  N   CYS B  88      -2.306  11.083  12.733  1.00 16.57      D000 N  
ATOM   1100  CA  CYS B  88      -2.671   9.832  13.455  1.00 13.92      D000 C  
ATOM   1101  C   CYS B  88      -1.413   8.990  13.890  1.00 15.03      D000 C  
ATOM   1102  O   CYS B  88      -1.156   7.878  13.490  1.00 19.01      D000 O  
ATOM   1103  CB  CYS B  88      -3.665   8.918  12.736  1.00 16.34      D000 C  
ATOM   1104  SG  CYS B  88      -5.183   9.807  12.293  1.00 18.11      D000 S  
ATOM   1105  H   CYS B  88      -2.842  11.862  13.089  1.00 16.57           H  
ATOM   1106  HA  CYS B  88      -3.011  10.313  14.372  1.00 13.92           H  
ATOM   1107  HB3 CYS B  88      -3.880   7.962  13.214  1.00 16.34           H  
ATOM   1108  HB2 CYS B  88      -3.210   8.737  11.763  1.00 16.34           H  
ATOM   1109  HG  CYS B  88      -6.015   8.771  12.433  1.00 18.11           H  
ATOM   1110  N   PRO B  89      -0.500   9.689  14.602  1.00 13.00      D000 N  
ATOM   1111  CA  PRO B  89       0.801   9.125  15.094  1.00 16.36      D000 C  
ATOM   1112  C   PRO B  89       0.776   7.909  16.038  1.00 20.19      D000 C  
ATOM   1113  O   PRO B  89       1.795   7.228  16.142  1.00 23.01      D000 O  
ATOM   1114  CB  PRO B  89       1.523  10.341  15.682  1.00 18.78      D000 C  
ATOM   1115  CG  PRO B  89       0.391  11.073  16.411  1.00 18.97      D000 C  
ATOM   1116  CD  PRO B  89      -0.702  10.957  15.320  1.00 16.37      D000 C  
ATOM   1117  HA  PRO B  89       1.240   8.815  14.145  1.00 16.36           H  
ATOM   1118  HB3 PRO B  89       1.885  11.044  14.932  1.00 18.78           H  
ATOM   1119  HB2 PRO B  89       2.321  10.146  16.398  1.00 18.78           H  
ATOM   1120  HG3 PRO B  89       0.457  12.036  16.919  1.00 18.97           H  
ATOM   1121  HG2 PRO B  89       0.072  10.413  17.218  1.00 18.97           H  
ATOM   1122  HD2 PRO B  89      -1.730  11.070  15.665  1.00 16.37           H  
ATOM   1123  HD3 PRO B  89      -0.479  11.818  14.690  1.00 16.37           H  
ATOM   1124  N   SER B  90      -0.365   7.543  16.686  1.00 13.28      D000 N  
ATOM   1125  CA  SER B  90      -0.406   6.308  17.406  1.00 13.55      D000 C  
ATOM   1126  C   SER B  90      -0.597   5.036  16.518  1.00 16.63      D000 C  
ATOM   1127  O   SER B  90      -0.498   3.844  16.935  1.00 18.26      D000 O  
ATOM   1128  CB  SER B  90      -1.474   6.422  18.548  1.00 17.55      D000 C  
ATOM   1129  OG  SER B  90      -1.416   5.508  19.645  1.00 21.65      D000 O  
ATOM   1130  H   SER B  90      -1.228   8.064  16.746  1.00 13.28           H  
ATOM   1131  HA  SER B  90       0.466   6.311  18.061  1.00 13.55           H  
ATOM   1132  HB3 SER B  90      -2.520   6.445  18.241  1.00 17.55           H  
ATOM   1133  HB2 SER B  90      -1.303   7.380  19.038  1.00 17.55           H  
ATOM   1134  HG  SER B  90      -0.639   5.660  20.188  1.00 21.65           H  
ATOM   1135  N   GLY B  91      -0.916   5.263  15.297  1.00 14.96      D000 N  
ATOM   1136  CA  GLY B  91      -1.127   4.380  14.146  1.00 15.85      D000 C  
ATOM   1137  C   GLY B  91       0.018   4.627  13.205  1.00 16.69      D000 C  
ATOM   1138  O   GLY B  91       0.827   5.541  13.415  1.00 15.66      D000 O  
ATOM   1139  H   GLY B  91      -1.045   6.236  15.059  1.00 14.96           H  
ATOM   1140  HA3 GLY B  91      -2.106   4.629  13.737  1.00 15.85           H  
ATOM   1141  HA2 GLY B  91      -1.224   3.336  14.445  1.00 15.85           H  
ATOM   1142  N   ARG B  92       0.116   3.802  12.125  1.00 10.75      D000 N  
ATOM   1143  CA  ARG B  92       1.013   4.031  10.971  1.00 11.37      D000 C  
ATOM   1144  C   ARG B  92       0.228   4.091   9.652  1.00 13.88      D000 C  
ATOM   1145  O   ARG B  92      -0.128   3.076   9.087  1.00 11.33      D000 O  
ATOM   1146  CB  ARG B  92       2.136   2.949  10.977  1.00 15.15      D000 C  
ATOM   1147  CG  ARG B  92       3.000   2.968  12.333  1.00 15.35      D000 C  
ATOM   1148  CD  ARG B  92       4.403   2.311  12.314  1.00 16.99      D000 C  
ATOM   1149  NE  ARG B  92       4.196   0.906  11.925  1.00 15.41      D000 N  
ATOM   1150  CZ  ARG B  92       3.865  -0.158  12.635  1.00 13.33      D000 C  
ATOM   1151  NH1 ARG B  92       3.876  -0.177  13.988  1.00 14.38      D000 N  
ATOM   1152  NH2 ARG B  92       3.668  -1.304  11.957  1.00 14.76      D000 N1+
ATOM   1153  H   ARG B  92      -0.402   2.942  12.015  1.00 10.75           H  
ATOM   1154  HA  ARG B  92       1.530   4.982  11.105  1.00 11.37           H  
ATOM   1155  HB3 ARG B  92       2.710   3.346  10.140  1.00 15.15           H  
ATOM   1156  HB2 ARG B  92       1.698   1.992  10.694  1.00 15.15           H  
ATOM   1157  HG3 ARG B  92       2.293   2.536  13.041  1.00 15.35           H  
ATOM   1158  HG2 ARG B  92       3.174   3.995  12.655  1.00 15.35           H  
ATOM   1159  HD3 ARG B  92       5.009   2.502  13.200  1.00 16.99           H  
ATOM   1160  HD2 ARG B  92       4.921   2.591  11.397  1.00 16.99           H  
ATOM   1161  HE  ARG B  92       4.143   0.718  10.934  1.00 15.41           H  
ATOM   1162 HH12 ARG B  92       3.787  -0.975  14.600  1.00 14.38           H  
ATOM   1163 HH11 ARG B  92       3.897   0.736  14.420  1.00 14.38           H  
ATOM   1164 HH22 ARG B  92       3.338  -2.119  12.455  1.00 14.76           H  
ATOM   1165 HH21 ARG B  92       3.849  -1.346  10.964  1.00 14.76           H  
ATOM   1166  N   VAL B  93      -0.008   5.332   9.236  1.00 10.38      D000 N  
ATOM   1167  CA  VAL B  93      -0.853   5.836   8.161  1.00 10.69      D000 C  
ATOM   1168  C   VAL B  93       0.188   6.248   7.008  1.00 13.62      D000 C  
ATOM   1169  O   VAL B  93       1.294   6.683   7.280  1.00 13.67      D000 O  
ATOM   1170  CB  VAL B  93      -1.754   6.997   8.627  1.00 11.98      D000 C  
ATOM   1171  CG1 VAL B  93      -2.645   7.499   7.525  1.00  9.94      D000 C  
ATOM   1172  CG2 VAL B  93      -2.576   6.579   9.849  1.00 10.00      D000 C  
ATOM   1173  H   VAL B  93       0.218   6.039   9.921  1.00 10.38           H  
ATOM   1174  HA  VAL B  93      -1.389   5.005   7.702  1.00 10.69           H  
ATOM   1175  HB  VAL B  93      -1.243   7.909   8.933  1.00 11.98           H  
ATOM   1176 HG11 VAL B  93      -3.418   8.163   7.912  1.00  9.94           H  
ATOM   1177 HG12 VAL B  93      -2.136   8.080   6.755  1.00  9.94           H  
ATOM   1178 HG13 VAL B  93      -3.158   6.698   6.993  1.00  9.94           H  
ATOM   1179 HG21 VAL B  93      -3.218   5.770   9.500  1.00 10.00           H  
ATOM   1180 HG22 VAL B  93      -1.977   6.213  10.683  1.00 10.00           H  
ATOM   1181 HG23 VAL B  93      -3.301   7.276  10.270  1.00 10.00           H  
ATOM   1182  N   TYR B  94      -0.188   5.863   5.769  1.00 11.55      D000 N  
ATOM   1183  CA  TYR B  94       0.633   6.044   4.578  1.00 11.60      D000 C  
ATOM   1184  C   TYR B  94      -0.223   6.457   3.401  1.00 13.01      D000 C  
ATOM   1185  O   TYR B  94      -1.419   6.145   3.409  1.00 14.75      D000 O  
ATOM   1186  CB  TYR B  94       1.471   4.803   4.229  1.00 10.20      D000 C  
ATOM   1187  CG  TYR B  94       2.473   4.301   5.310  1.00 11.39      D000 C  
ATOM   1188  CD1 TYR B  94       2.008   3.649   6.448  1.00 10.18      D000 C  
ATOM   1189  CD2 TYR B  94       3.871   4.335   5.024  1.00  9.68      D000 C  
ATOM   1190  CE1 TYR B  94       2.904   3.105   7.414  1.00 12.62      D000 C  
ATOM   1191  CE2 TYR B  94       4.725   3.779   6.043  1.00 12.49      D000 C  
ATOM   1192  CZ  TYR B  94       4.270   3.169   7.211  1.00 14.71      D000 C  
ATOM   1193  OH  TYR B  94       5.117   2.714   8.138  1.00 14.15      D000 O  
ATOM   1194  H   TYR B  94      -1.108   5.463   5.652  1.00 11.55           H  
ATOM   1195  HA  TYR B  94       1.220   6.938   4.785  1.00 11.60           H  
ATOM   1196  HB3 TYR B  94       2.003   4.860   3.280  1.00 10.20           H  
ATOM   1197  HB2 TYR B  94       0.776   3.989   4.021  1.00 10.20           H  
ATOM   1198  HD1 TYR B  94       0.939   3.577   6.580  1.00 10.18           H  
ATOM   1199  HD2 TYR B  94       4.326   4.698   4.114  1.00  9.68           H  
ATOM   1200  HE1 TYR B  94       2.630   2.593   8.325  1.00 12.62           H  
ATOM   1201  HE2 TYR B  94       5.794   3.903   5.946  1.00 12.49           H  
ATOM   1202  HH  TYR B  94       4.773   1.908   8.531  1.00 14.15           H  
ATOM   1203  N   VAL B  95       0.371   7.144   2.453  1.00 10.44      D000 N  
ATOM   1204  CA  VAL B  95      -0.323   7.729   1.344  1.00  9.98      D000 C  
ATOM   1205  C   VAL B  95       0.413   7.651  -0.015  1.00  8.99      D000 C  
ATOM   1206  O   VAL B  95       1.611   7.712  -0.188  1.00  9.30      D000 O  
ATOM   1207  CB  VAL B  95      -0.529   9.276   1.741  1.00 11.43      D000 C  
ATOM   1208  CG1 VAL B  95       0.745  10.152   1.777  1.00  9.37      D000 C  
ATOM   1209  CG2 VAL B  95      -1.678   9.863   0.817  1.00 10.08      D000 C  
ATOM   1210  H   VAL B  95       1.379   7.199   2.462  1.00 10.44           H  
ATOM   1211  HA  VAL B  95      -1.296   7.284   1.137  1.00  9.98           H  
ATOM   1212  HB  VAL B  95      -1.015   9.284   2.717  1.00 11.43           H  
ATOM   1213 HG11 VAL B  95       1.223  10.126   0.797  1.00  9.37           H  
ATOM   1214 HG12 VAL B  95       0.494  11.191   1.990  1.00  9.37           H  
ATOM   1215 HG13 VAL B  95       1.454   9.947   2.579  1.00  9.37           H  
ATOM   1216 HG21 VAL B  95      -1.855  10.898   1.107  1.00 10.08           H  
ATOM   1217 HG22 VAL B  95      -1.285   9.714  -0.189  1.00 10.08           H  
ATOM   1218 HG23 VAL B  95      -2.615   9.310   0.889  1.00 10.08           H  
ATOM   1219  N   LEU B  96      -0.453   7.411  -1.005  1.00  9.05      D000 N  
ATOM   1220  CA  LEU B  96      -0.271   7.387  -2.482  1.00  8.82      D000 C  
ATOM   1221  C   LEU B  96      -0.790   8.799  -3.087  1.00 10.57      D000 C  
ATOM   1222  O   LEU B  96      -2.014   9.014  -3.153  1.00 11.60      D000 O  
ATOM   1223  CB  LEU B  96      -0.979   6.248  -3.266  1.00  8.13      D000 C  
ATOM   1224  CG  LEU B  96      -0.371   4.777  -3.154  1.00 11.51      D000 C  
ATOM   1225  CD1 LEU B  96      -0.435   4.152  -1.730  1.00 11.95      D000 C  
ATOM   1226  CD2 LEU B  96      -0.972   3.932  -4.212  1.00 16.82      D000 C  
ATOM   1227  H   LEU B  96      -1.360   7.166  -0.636  1.00  9.05           H  
ATOM   1228  HA  LEU B  96       0.790   7.385  -2.733  1.00  8.82           H  
ATOM   1229  HB3 LEU B  96      -0.978   6.599  -4.298  1.00  8.13           H  
ATOM   1230  HB2 LEU B  96      -2.030   6.125  -3.007  1.00  8.13           H  
ATOM   1231  HG  LEU B  96       0.679   4.900  -3.418  1.00 11.51           H  
ATOM   1232 HD11 LEU B  96      -1.287   4.517  -1.156  1.00 11.95           H  
ATOM   1233 HD12 LEU B  96      -0.253   3.080  -1.804  1.00 11.95           H  
ATOM   1234 HD13 LEU B  96       0.451   4.521  -1.213  1.00 11.95           H  
ATOM   1235 HD21 LEU B  96      -1.606   4.563  -4.835  1.00 16.82           H  
ATOM   1236 HD22 LEU B  96      -0.338   3.182  -4.685  1.00 16.82           H  
ATOM   1237 HD23 LEU B  96      -1.709   3.292  -3.728  1.00 16.82           H  
ATOM   1238  N   LYS B  97       0.109   9.761  -3.313  1.00 10.73      D000 N  
ATOM   1239  CA  LYS B  97      -0.117  11.169  -3.708  1.00 12.13      D000 C  
ATOM   1240  C   LYS B  97       0.056  11.284  -5.220  1.00 14.59      D000 C  
ATOM   1241  O   LYS B  97       1.251  11.353  -5.640  1.00 13.36      D000 O  
ATOM   1242  CB  LYS B  97       0.914  12.023  -2.888  1.00 19.50      D000 C  
ATOM   1243  CG  LYS B  97       0.631  13.508  -3.012  1.00 26.03      D000 C  
ATOM   1244  CD  LYS B  97       1.767  14.240  -2.310  1.00 32.51      D000 C  
ATOM   1245  CE  LYS B  97       1.788  15.816  -2.513  1.00 37.30      D000 C  
ATOM   1246  NZ  LYS B  97       2.752  16.566  -1.717  1.00 35.43      D000 N1+
ATOM   1247  H   LYS B  97       1.069   9.511  -3.126  1.00 10.73           H  
ATOM   1248  HA  LYS B  97      -1.126  11.505  -3.472  1.00 12.13           H  
ATOM   1249  HB3 LYS B  97       1.898  11.815  -3.307  1.00 19.50           H  
ATOM   1250  HB2 LYS B  97       0.996  11.661  -1.863  1.00 19.50           H  
ATOM   1251  HG3 LYS B  97      -0.267  13.749  -2.443  1.00 26.03           H  
ATOM   1252  HG2 LYS B  97       0.395  13.894  -4.004  1.00 26.03           H  
ATOM   1253  HD3 LYS B  97       2.678  13.793  -2.709  1.00 32.51           H  
ATOM   1254  HD2 LYS B  97       1.688  13.964  -1.258  1.00 32.51           H  
ATOM   1255  HE3 LYS B  97       0.788  16.241  -2.435  1.00 37.30           H  
ATOM   1256  HE2 LYS B  97       2.117  16.057  -3.524  1.00 37.30           H  
ATOM   1257  HZ1 LYS B  97       3.662  16.134  -1.791  1.00 35.43           H  
ATOM   1258  HZ2 LYS B  97       2.907  17.442  -2.195  1.00 35.43           H  
ATOM   1259  HZ3 LYS B  97       2.552  16.637  -0.729  1.00 35.43           H  
ATOM   1260  N   PHE B  98      -0.969  11.178  -6.041  1.00 17.59      D000 N  
ATOM   1261  CA  PHE B  98      -0.999  11.279  -7.498  1.00 14.97      D000 C  
ATOM   1262  C   PHE B  98      -0.891  12.724  -7.867  1.00 20.11      D000 C  
ATOM   1263  O   PHE B  98      -1.203  13.631  -7.069  1.00 22.34      D000 O  
ATOM   1264  CB  PHE B  98      -2.428  10.785  -7.868  1.00 18.11      D000 C  
ATOM   1265  CG  PHE B  98      -2.775   9.298  -7.668  1.00 21.68      D000 C  
ATOM   1266  CD1 PHE B  98      -2.589   8.334  -8.695  1.00 18.82      D000 C  
ATOM   1267  CD2 PHE B  98      -3.076   8.843  -6.379  1.00 21.37      D000 C  
ATOM   1268  CE1 PHE B  98      -2.546   6.971  -8.389  1.00 20.53      D000 C  
ATOM   1269  CE2 PHE B  98      -3.130   7.457  -6.132  1.00 19.62      D000 C  
ATOM   1270  CZ  PHE B  98      -2.821   6.543  -7.059  1.00 20.23      D000 C  
ATOM   1271  H   PHE B  98      -1.906  11.153  -5.664  1.00 17.59           H  
ATOM   1272  HA  PHE B  98      -0.249  10.667  -7.998  1.00 14.97           H  
ATOM   1273  HB3 PHE B  98      -2.651  11.013  -8.910  1.00 18.11           H  
ATOM   1274  HB2 PHE B  98      -3.221  11.301  -7.326  1.00 18.11           H  
ATOM   1275  HD1 PHE B  98      -2.310   8.648  -9.690  1.00 18.82           H  
ATOM   1276  HD2 PHE B  98      -3.279   9.483  -5.533  1.00 21.37           H  
ATOM   1277  HE1 PHE B  98      -2.314   6.295  -9.199  1.00 20.53           H  
ATOM   1278  HE2 PHE B  98      -3.478   7.132  -5.162  1.00 19.62           H  
ATOM   1279  HZ  PHE B  98      -2.838   5.496  -6.796  1.00 20.23           H  
ATOM   1280  N   LYS B  99      -0.522  12.963  -9.163  1.00 17.88      D000 N  
ATOM   1281  CA  LYS B  99      -0.663  14.301  -9.753  1.00 22.62      D000 C  
ATOM   1282  C   LYS B  99      -2.127  14.483 -10.362  1.00 27.51      D000 C  
ATOM   1283  O   LYS B  99      -2.539  15.607 -10.265  1.00 29.97      D000 O  
ATOM   1284  CB  LYS B  99       0.417  14.476 -10.859  1.00 24.14      D000 C  
ATOM   1285  CG  LYS B  99       1.851  14.205 -10.374  1.00 25.59      D000 C  
ATOM   1286  CD  LYS B  99       2.232  15.396  -9.456  1.00 28.04      D000 C  
ATOM   1287  CE  LYS B  99       3.756  15.405  -9.302  1.00 25.48      D000 C  
ATOM   1288  NZ  LYS B  99       4.122  16.402  -8.307  1.00 21.44      D000 N1+
ATOM   1289  H   LYS B  99      -0.195  12.234  -9.781  1.00 17.88           H  
ATOM   1290  HA  LYS B  99      -0.494  15.057  -8.987  1.00 22.62           H  
ATOM   1291  HB3 LYS B  99       0.360  15.495 -11.240  1.00 24.14           H  
ATOM   1292  HB2 LYS B  99       0.180  13.721 -11.609  1.00 24.14           H  
ATOM   1293  HG3 LYS B  99       2.511  14.148 -11.240  1.00 25.59           H  
ATOM   1294  HG2 LYS B  99       2.041  13.272  -9.844  1.00 25.59           H  
ATOM   1295  HD3 LYS B  99       1.779  15.351  -8.465  1.00 28.04           H  
ATOM   1296  HD2 LYS B  99       1.996  16.379  -9.863  1.00 28.04           H  
ATOM   1297  HE3 LYS B  99       4.205  15.551 -10.284  1.00 25.48           H  
ATOM   1298  HE2 LYS B  99       4.201  14.546  -8.799  1.00 25.48           H  
ATOM   1299  HZ1 LYS B  99       5.094  16.357  -8.038  1.00 21.44           H  
ATOM   1300  HZ2 LYS B  99       4.051  17.305  -8.753  1.00 21.44           H  
ATOM   1301  HZ3 LYS B  99       3.554  16.288  -7.479  1.00 21.44           H  
ATOM   1302  N   ALA B 100      -2.682  13.389 -10.869  1.00 26.32      D000 N  
ATOM   1303  CA  ALA B 100      -4.047  13.246 -11.319  1.00 27.37      D000 C  
ATOM   1304  C   ALA B 100      -5.157  13.714 -10.413  1.00 28.92      D000 C  
ATOM   1305  O   ALA B 100      -5.483  13.054  -9.435  1.00 30.87      D000 O  
ATOM   1306  CB  ALA B 100      -4.282  11.682 -11.635  1.00 28.73      D000 C  
ATOM   1307  H   ALA B 100      -2.151  12.551 -11.054  1.00 26.32           H  
ATOM   1308  HA  ALA B 100      -4.128  13.762 -12.276  1.00 27.37           H  
ATOM   1309  HB1 ALA B 100      -4.002  10.982 -10.847  1.00 28.73           H  
ATOM   1310  HB2 ALA B 100      -5.328  11.490 -11.876  1.00 28.73           H  
ATOM   1311  HB3 ALA B 100      -3.682  11.487 -12.524  1.00 28.73           H  
ATOM   1312  N   GLY B 101      -5.699  14.864 -10.704  1.00 31.15      D000 N  
ATOM   1313  CA  GLY B 101      -6.675  15.533  -9.909  1.00 30.08      D000 C  
ATOM   1314  C   GLY B 101      -6.102  15.959  -8.543  1.00 29.61      D000 C  
ATOM   1315  O   GLY B 101      -6.926  16.361  -7.721  1.00 35.20      D000 O  
ATOM   1316  H   GLY B 101      -5.272  15.389 -11.453  1.00 31.15           H  
ATOM   1317  HA3 GLY B 101      -7.636  15.021  -9.847  1.00 30.08           H  
ATOM   1318  HA2 GLY B 101      -6.979  16.439 -10.433  1.00 30.08           H  
ATOM   1319  N   SER B 102      -4.825  15.839  -8.318  1.00 24.99      D000 N  
ATOM   1320  CA  SER B 102      -4.138  15.882  -7.062  1.00 31.30      D000 C  
ATOM   1321  C   SER B 102      -4.748  14.988  -6.012  1.00 30.19      D000 C  
ATOM   1322  O   SER B 102      -4.702  15.397  -4.841  1.00 35.47      D000 O  
ATOM   1323  CB  SER B 102      -4.089  17.349  -6.603  1.00 32.69      D000 C  
ATOM   1324  OG  SER B 102      -3.238  18.117  -7.434  1.00 37.64      D000 O  
ATOM   1325  H   SER B 102      -4.245  15.426  -9.034  1.00 24.99           H  
ATOM   1326  HA  SER B 102      -3.136  15.544  -7.325  1.00 31.30           H  
ATOM   1327  HB3 SER B 102      -3.481  17.336  -5.698  1.00 32.69           H  
ATOM   1328  HB2 SER B 102      -5.048  17.820  -6.388  1.00 32.69           H  
ATOM   1329  HG  SER B 102      -3.465  18.005  -8.360  1.00 37.64           H  
ATOM   1330  N   LYS B 103      -5.107  13.785  -6.448  1.00 22.42      D000 N  
ATOM   1331  CA  LYS B 103      -5.529  12.740  -5.532  1.00 24.52      D000 C  
ATOM   1332  C   LYS B 103      -4.491  12.275  -4.507  1.00 25.61      D000 C  
ATOM   1333  O   LYS B 103      -3.385  11.859  -4.808  1.00 23.50      D000 O  
ATOM   1334  CB  LYS B 103      -6.179  11.612  -6.317  1.00 28.24      D000 C  
ATOM   1335  CG  LYS B 103      -6.827  10.595  -5.390  1.00 31.75      D000 C  
ATOM   1336  CD  LYS B 103      -7.523   9.399  -6.062  1.00 36.84      D000 C  
ATOM   1337  CE  LYS B 103      -6.547   8.227  -6.347  1.00 30.53      D000 C  
ATOM   1338  NZ  LYS B 103      -7.101   7.264  -7.328  1.00 31.33      D000 N1+
ATOM   1339  H   LYS B 103      -4.962  13.551  -7.419  1.00 22.42           H  
ATOM   1340  HA  LYS B 103      -6.320  13.123  -4.888  1.00 24.52           H  
ATOM   1341  HB3 LYS B 103      -5.530  11.072  -7.007  1.00 28.24           H  
ATOM   1342  HB2 LYS B 103      -7.037  11.896  -6.927  1.00 28.24           H  
ATOM   1343  HG3 LYS B 103      -7.547  11.145  -4.784  1.00 31.75           H  
ATOM   1344  HG2 LYS B 103      -6.117  10.231  -4.648  1.00 31.75           H  
ATOM   1345  HD3 LYS B 103      -7.931   9.675  -7.034  1.00 36.84           H  
ATOM   1346  HD2 LYS B 103      -8.144   8.899  -5.319  1.00 36.84           H  
ATOM   1347  HE3 LYS B 103      -6.495   7.529  -5.512  1.00 30.53           H  
ATOM   1348  HE2 LYS B 103      -5.575   8.434  -6.795  1.00 30.53           H  
ATOM   1349  HZ1 LYS B 103      -7.958   6.865  -6.972  1.00 31.33           H  
ATOM   1350  HZ2 LYS B 103      -7.143   7.900  -8.111  1.00 31.33           H  
ATOM   1351  HZ3 LYS B 103      -6.388   6.549  -7.359  1.00 31.33           H  
ATOM   1352  N   ARG B 104      -4.957  12.352  -3.258  1.00 19.44      D000 N  
ATOM   1353  CA  ARG B 104      -4.407  11.605  -2.093  1.00 18.39      D000 C  
ATOM   1354  C   ARG B 104      -5.280  10.459  -1.652  1.00 18.33      D000 C  
ATOM   1355  O   ARG B 104      -6.399  10.727  -1.207  1.00 19.38      D000 O  
ATOM   1356  CB  ARG B 104      -3.969  12.580  -0.925  1.00 21.19      D000 C  
ATOM   1357  CG  ARG B 104      -2.702  13.338  -1.217  1.00 26.18      D000 C  
ATOM   1358  CD  ARG B 104      -2.332  14.428  -0.261  1.00 29.68      D000 C  
ATOM   1359  NE  ARG B 104      -3.413  15.532  -0.272  1.00 28.45      D000 N  
ATOM   1360  CZ  ARG B 104      -4.100  16.028   0.807  1.00 28.75      D000 C  
ATOM   1361  NH1 ARG B 104      -3.644  15.995   2.010  1.00 33.56      D000 N  
ATOM   1362  NH2 ARG B 104      -5.219  16.580   0.422  1.00 37.09      D000 N1+
ATOM   1363  H   ARG B 104      -5.897  12.618  -2.999  1.00 19.44           H  
ATOM   1364  HA  ARG B 104      -3.429  11.174  -2.307  1.00 18.39           H  
ATOM   1365  HB3 ARG B 104      -3.652  11.957  -0.089  1.00 21.19           H  
ATOM   1366  HB2 ARG B 104      -4.733  13.256  -0.542  1.00 21.19           H  
ATOM   1367  HG3 ARG B 104      -2.873  13.879  -2.148  1.00 26.18           H  
ATOM   1368  HG2 ARG B 104      -1.853  12.695  -1.444  1.00 26.18           H  
ATOM   1369  HD3 ARG B 104      -1.341  14.859  -0.405  1.00 29.68           H  
ATOM   1370  HD2 ARG B 104      -2.235  13.898   0.687  1.00 29.68           H  
ATOM   1371  HE  ARG B 104      -3.818  15.625  -1.192  1.00 28.45           H  
ATOM   1372 HH12 ARG B 104      -4.139  16.578   2.670  1.00 33.56           H  
ATOM   1373 HH11 ARG B 104      -2.676  15.770   2.189  1.00 33.56           H  
ATOM   1374 HH22 ARG B 104      -5.789  17.113   1.063  1.00 37.09           H  
ATOM   1375 HH21 ARG B 104      -5.631  16.391  -0.480  1.00 37.09           H  
ATOM   1376  N   LEU B 105      -4.731   9.279  -1.714  1.00 11.89      D000 N  
ATOM   1377  CA  LEU B 105      -5.302   8.003  -1.250  1.00 11.37      D000 C  
ATOM   1378  C   LEU B 105      -4.554   7.436  -0.001  1.00 12.78      D000 C  
ATOM   1379  O   LEU B 105      -3.413   6.884  -0.152  1.00 12.48      D000 O  
ATOM   1380  CB  LEU B 105      -5.246   7.052  -2.560  1.00 11.96      D000 C  
ATOM   1381  CG  LEU B 105      -5.676   5.556  -2.319  1.00 19.34      D000 C  
ATOM   1382  CD1 LEU B 105      -7.040   5.481  -1.629  1.00 16.27      D000 C  
ATOM   1383  CD2 LEU B 105      -5.601   4.715  -3.610  1.00 19.40      D000 C  
ATOM   1384  H   LEU B 105      -3.817   9.165  -2.128  1.00 11.89           H  
ATOM   1385  HA  LEU B 105      -6.349   8.229  -1.051  1.00 11.37           H  
ATOM   1386  HB3 LEU B 105      -4.273   6.948  -3.039  1.00 11.96           H  
ATOM   1387  HB2 LEU B 105      -5.757   7.534  -3.393  1.00 11.96           H  
ATOM   1388  HG  LEU B 105      -4.880   5.194  -1.668  1.00 19.34           H  
ATOM   1389 HD11 LEU B 105      -7.785   6.214  -1.938  1.00 16.27           H  
ATOM   1390 HD12 LEU B 105      -7.563   4.524  -1.634  1.00 16.27           H  
ATOM   1391 HD13 LEU B 105      -6.845   5.620  -0.566  1.00 16.27           H  
ATOM   1392 HD21 LEU B 105      -5.419   5.345  -4.480  1.00 19.40           H  
ATOM   1393 HD22 LEU B 105      -4.830   3.946  -3.573  1.00 19.40           H  
ATOM   1394 HD23 LEU B 105      -6.534   4.243  -3.919  1.00 19.40           H  
ATOM   1395  N   PHE B 106      -5.181   7.468   1.196  1.00  9.04      D000 N  
ATOM   1396  CA  PHE B 106      -4.576   6.992   2.445  1.00 10.84      D000 C  
ATOM   1397  C   PHE B 106      -4.925   5.540   2.740  1.00  9.79      D000 C  
ATOM   1398  O   PHE B 106      -6.062   5.076   2.443  1.00 11.94      D000 O  
ATOM   1399  CB  PHE B 106      -5.007   7.893   3.591  1.00 10.23      D000 C  
ATOM   1400  CG  PHE B 106      -4.623   9.430   3.503  1.00 14.64      D000 C  
ATOM   1401  CD1 PHE B 106      -3.448   9.801   4.133  1.00 12.20      D000 C  
ATOM   1402  CD2 PHE B 106      -5.223  10.354   2.589  1.00 13.58      D000 C  
ATOM   1403  CE1 PHE B 106      -3.099  11.140   4.110  1.00 14.62      D000 C  
ATOM   1404  CE2 PHE B 106      -4.772  11.673   2.471  1.00 16.59      D000 C  
ATOM   1405  CZ  PHE B 106      -3.781  12.127   3.345  1.00 14.21      D000 C  
ATOM   1406  H   PHE B 106      -5.995   8.063   1.265  1.00  9.04           H  
ATOM   1407  HA  PHE B 106      -3.489   7.078   2.434  1.00 10.84           H  
ATOM   1408  HB3 PHE B 106      -4.635   7.529   4.549  1.00 10.23           H  
ATOM   1409  HB2 PHE B 106      -6.093   7.983   3.567  1.00 10.23           H  
ATOM   1410  HD1 PHE B 106      -2.913   9.074   4.726  1.00 12.20           H  
ATOM   1411  HD2 PHE B 106      -6.107  10.107   2.020  1.00 13.58           H  
ATOM   1412  HE1 PHE B 106      -2.369  11.528   4.805  1.00 14.62           H  
ATOM   1413  HE2 PHE B 106      -5.284  12.286   1.745  1.00 16.59           H  
ATOM   1414  HZ  PHE B 106      -3.391  13.129   3.444  1.00 14.21           H  
ATOM   1415  N   PHE B 107      -4.032   4.782   3.422  1.00 10.12      D000 N  
ATOM   1416  CA  PHE B 107      -4.307   3.488   3.997  1.00 10.90      D000 C  
ATOM   1417  C   PHE B 107      -3.390   3.512   5.221  1.00 12.08      D000 C  
ATOM   1418  O   PHE B 107      -2.552   4.430   5.416  1.00 12.20      D000 O  
ATOM   1419  CB  PHE B 107      -3.847   2.449   2.908  1.00 11.32      D000 C  
ATOM   1420  CG  PHE B 107      -2.348   2.238   2.633  1.00 10.33      D000 C  
ATOM   1421  CD1 PHE B 107      -1.674   3.080   1.744  1.00 10.25      D000 C  
ATOM   1422  CD2 PHE B 107      -1.575   1.332   3.400  1.00 10.01      D000 C  
ATOM   1423  CE1 PHE B 107      -0.260   3.035   1.586  1.00 12.02      D000 C  
ATOM   1424  CE2 PHE B 107      -0.205   1.293   3.259  1.00 12.92      D000 C  
ATOM   1425  CZ  PHE B 107       0.446   2.097   2.349  1.00  9.86      D000 C  
ATOM   1426  H   PHE B 107      -3.118   5.089   3.724  1.00 10.12           H  
ATOM   1427  HA  PHE B 107      -5.355   3.365   4.272  1.00 10.90           H  
ATOM   1428  HB3 PHE B 107      -4.310   2.677   1.948  1.00 11.32           H  
ATOM   1429  HB2 PHE B 107      -4.407   1.536   3.108  1.00 11.32           H  
ATOM   1430  HD1 PHE B 107      -2.281   3.716   1.117  1.00 10.25           H  
ATOM   1431  HD2 PHE B 107      -2.048   0.731   4.163  1.00 10.01           H  
ATOM   1432  HE1 PHE B 107       0.143   3.714   0.849  1.00 12.02           H  
ATOM   1433  HE2 PHE B 107       0.337   0.604   3.891  1.00 12.92           H  
ATOM   1434  HZ  PHE B 107       1.477   2.054   2.030  1.00  9.86           H  
ATOM   1435  N   TRP B 108      -3.630   2.605   6.096  1.00 10.68      D000 N  
ATOM   1436  CA  TRP B 108      -2.689   2.286   7.168  1.00  9.37      D000 C  
ATOM   1437  C   TRP B 108      -2.512   0.841   7.072  1.00 11.42      D000 C  
ATOM   1438  O   TRP B 108      -3.282   0.189   6.420  1.00 12.03      D000 O  
ATOM   1439  CB  TRP B 108      -3.308   2.801   8.460  1.00 12.08      D000 C  
ATOM   1440  CG  TRP B 108      -4.702   2.424   8.848  1.00 12.67      D000 C  
ATOM   1441  CD1 TRP B 108      -5.608   1.846   8.044  1.00 11.00      D000 C  
ATOM   1442  CD2 TRP B 108      -5.363   2.660  10.157  1.00 11.55      D000 C  
ATOM   1443  CE2 TRP B 108      -6.726   2.286  10.024  1.00 11.46      D000 C  
ATOM   1444  CE3 TRP B 108      -5.022   3.154  11.443  1.00 14.89      D000 C  
ATOM   1445  NE1 TRP B 108      -6.763   1.738   8.751  1.00 10.93      D000 N  
ATOM   1446  CZ2 TRP B 108      -7.641   2.334  11.081  1.00 13.08      D000 C  
ATOM   1447  CZ3 TRP B 108      -5.932   3.277  12.499  1.00 13.94      D000 C  
ATOM   1448  CH2 TRP B 108      -7.272   2.905  12.296  1.00 14.17      D000 C  
ATOM   1449  H   TRP B 108      -4.184   1.785   5.892  1.00 10.68           H  
ATOM   1450  HA  TRP B 108      -1.745   2.795   6.973  1.00  9.37           H  
ATOM   1451  HB3 TRP B 108      -3.352   3.886   8.371  1.00 12.08           H  
ATOM   1452  HB2 TRP B 108      -2.712   2.450   9.303  1.00 12.08           H  
ATOM   1453  HD1 TRP B 108      -5.541   1.520   7.016  1.00 11.00           H  
ATOM   1454  HE3 TRP B 108      -3.997   3.403  11.674  1.00 14.89           H  
ATOM   1455  HE1 TRP B 108      -7.585   1.184   8.558  1.00 10.93           H  
ATOM   1456  HZ2 TRP B 108      -8.681   2.092  10.917  1.00 13.08           H  
ATOM   1457  HZ3 TRP B 108      -5.653   3.691  13.456  1.00 13.94           H  
ATOM   1458  HH2 TRP B 108      -8.002   2.945  13.090  1.00 14.17           H  
ATOM   1459  N   MET B 109      -1.389   0.403   7.665  1.00 10.95      D000 N  
ATOM   1460  CA  MET B 109      -1.089  -1.019   8.017  1.00 12.21      D000 C  
ATOM   1461  C   MET B 109      -1.730  -1.314   9.423  1.00 12.56      D000 C  
ATOM   1462  O   MET B 109      -2.118  -0.394  10.222  1.00 13.75      D000 O  
ATOM   1463  CB  MET B 109       0.478  -0.956   8.026  1.00 10.42      D000 C  
ATOM   1464  CG  MET B 109       1.100  -0.803   6.602  1.00 12.79      D000 C  
ATOM   1465  SD  MET B 109       0.775  -2.313   5.638  1.00 16.46      D000 S  
ATOM   1466  CE  MET B 109       2.295  -3.314   6.043  1.00 15.29      D000 C  
ATOM   1467  H   MET B 109      -0.965   1.150   8.196  1.00 10.95           H  
ATOM   1468  HA  MET B 109      -1.429  -1.649   7.195  1.00 12.21           H  
ATOM   1469  HB3 MET B 109       0.899  -1.772   8.613  1.00 10.42           H  
ATOM   1470  HB2 MET B 109       0.799  -0.074   8.580  1.00 10.42           H  
ATOM   1471  HG3 MET B 109       2.182  -0.677   6.645  1.00 12.79           H  
ATOM   1472  HG2 MET B 109       0.705   0.066   6.077  1.00 12.79           H  
ATOM   1473  HE1 MET B 109       2.440  -3.279   7.122  1.00 15.29           H  
ATOM   1474  HE2 MET B 109       2.252  -4.351   5.708  1.00 15.29           H  
ATOM   1475  HE3 MET B 109       3.161  -2.836   5.586  1.00 15.29           H  
ATOM   1476  N   GLN B 110      -2.025  -2.590   9.655  1.00 11.74      D000 N  
ATOM   1477  CA  GLN B 110      -2.519  -3.114  10.930  1.00 11.09      D000 C  
ATOM   1478  C   GLN B 110      -1.619  -4.183  11.583  1.00 15.02      D000 C  
ATOM   1479  O   GLN B 110      -2.144  -5.082  12.218  1.00 16.23      D000 O  
ATOM   1480  CB  GLN B 110      -4.025  -3.531  10.759  1.00 12.07      D000 C  
ATOM   1481  CG  GLN B 110      -4.830  -2.314  10.219  1.00 11.65      D000 C  
ATOM   1482  CD  GLN B 110      -6.345  -2.393  10.465  1.00 15.58      D000 C  
ATOM   1483  NE2 GLN B 110      -7.010  -1.276  10.137  1.00 13.65      D000 N  
ATOM   1484  OE1 GLN B 110      -6.820  -3.474  10.790  1.00 13.06      D000 O  
ATOM   1485  H   GLN B 110      -1.765  -3.339   9.030  1.00 11.74           H  
ATOM   1486  HA  GLN B 110      -2.481  -2.374  11.730  1.00 11.09           H  
ATOM   1487  HB3 GLN B 110      -4.367  -3.832  11.750  1.00 12.07           H  
ATOM   1488  HB2 GLN B 110      -4.085  -4.344  10.036  1.00 12.07           H  
ATOM   1489  HG3 GLN B 110      -4.669  -2.223   9.145  1.00 11.65           H  
ATOM   1490  HG2 GLN B 110      -4.582  -1.440  10.822  1.00 11.65           H  
ATOM   1491 HE22 GLN B 110      -8.018  -1.221  10.098  1.00 13.65           H  
ATOM   1492 HE21 GLN B 110      -6.555  -0.463   9.746  1.00 13.65           H  
ATOM   1493  N   GLU B 111      -0.360  -4.214  11.317  1.00 17.30      D000 N  
ATOM   1494  CA  GLU B 111       0.659  -5.048  11.954  1.00 20.21      D000 C  
ATOM   1495  C   GLU B 111       1.198  -4.323  13.157  1.00 17.29      D000 C  
ATOM   1496  O   GLU B 111       1.344  -3.085  13.145  1.00 15.61      D000 O  
ATOM   1497  CB  GLU B 111       1.742  -5.194  10.839  1.00 22.45      D000 C  
ATOM   1498  CG  GLU B 111       1.369  -6.055   9.632  1.00 29.51      D000 C  
ATOM   1499  CD  GLU B 111       1.040  -7.484   9.860  1.00 38.69      D000 C  
ATOM   1500  OE1 GLU B 111       0.353  -7.999   8.985  1.00 29.96      D000 O  
ATOM   1501  OE2 GLU B 111       1.471  -8.060  10.890  1.00 23.05      D000 O1-
ATOM   1502  H   GLU B 111      -0.025  -3.604  10.585  1.00 17.30           H  
ATOM   1503  HA  GLU B 111       0.254  -6.026  12.214  1.00 20.21           H  
ATOM   1504  HB3 GLU B 111       2.590  -5.663  11.339  1.00 22.45           H  
ATOM   1505  HB2 GLU B 111       2.092  -4.250  10.423  1.00 22.45           H  
ATOM   1506  HG3 GLU B 111       2.295  -5.978   9.062  1.00 29.51           H  
ATOM   1507  HG2 GLU B 111       0.599  -5.508   9.089  1.00 29.51           H  
ATOM   1508  N   PRO B 112       1.439  -5.071  14.243  1.00 19.48      D000 N  
ATOM   1509  CA  PRO B 112       2.176  -4.477  15.460  1.00 18.01      D000 C  
ATOM   1510  C   PRO B 112       3.621  -4.228  15.151  1.00 20.54      D000 C  
ATOM   1511  O   PRO B 112       3.957  -3.020  15.144  1.00 26.50      D000 O  
ATOM   1512  CB  PRO B 112       1.794  -5.441  16.560  1.00 22.32      D000 C  
ATOM   1513  CG  PRO B 112       1.632  -6.751  15.862  1.00 25.91      D000 C  
ATOM   1514  CD  PRO B 112       1.059  -6.462  14.486  1.00 25.50      D000 C  
ATOM   1515  HA  PRO B 112       1.708  -3.540  15.762  1.00 18.01           H  
ATOM   1516  HB3 PRO B 112       0.844  -5.166  17.019  1.00 22.32           H  
ATOM   1517  HB2 PRO B 112       2.444  -5.515  17.432  1.00 22.32           H  
ATOM   1518  HG3 PRO B 112       1.130  -7.525  16.442  1.00 25.91           H  
ATOM   1519  HG2 PRO B 112       2.579  -7.223  15.598  1.00 25.91           H  
ATOM   1520  HD2 PRO B 112       1.477  -7.080  13.691  1.00 25.50           H  
ATOM   1521  HD3 PRO B 112      -0.027  -6.523  14.417  1.00 25.50           H  
ATOM   1522  N   LYS B 113       4.475  -5.216  14.738  1.00 21.40      D000 N  
ATOM   1523  CA  LYS B 113       5.865  -5.117  14.328  1.00 20.27      D000 C  
ATOM   1524  C   LYS B 113       5.995  -4.288  13.015  1.00 18.57      D000 C  
ATOM   1525  O   LYS B 113       5.117  -4.318  12.194  1.00 17.84      D000 O  
ATOM   1526  CB  LYS B 113       6.458  -6.478  14.087  1.00 24.98      D000 C  
ATOM   1527  CG  LYS B 113       6.254  -7.657  15.090  1.00 24.24      D000 C  
ATOM   1528  CD  LYS B 113       7.150  -8.816  14.777  1.00 33.75      D000 C  
ATOM   1529  CE  LYS B 113       7.026  -9.450  13.356  1.00 32.14      D000 C  
ATOM   1530  NZ  LYS B 113       7.718 -10.723  13.160  1.00 33.97      D000 N1+
ATOM   1531  H   LYS B 113       4.167  -6.178  14.733  1.00 21.40           H  
ATOM   1532  HA  LYS B 113       6.555  -4.588  14.985  1.00 20.27           H  
ATOM   1533  HB3 LYS B 113       7.540  -6.347  14.091  1.00 24.98           H  
ATOM   1534  HB2 LYS B 113       6.138  -6.749  13.081  1.00 24.98           H  
ATOM   1535  HG3 LYS B 113       5.269  -8.120  15.029  1.00 24.24           H  
ATOM   1536  HG2 LYS B 113       6.285  -7.457  16.161  1.00 24.24           H  
ATOM   1537  HD3 LYS B 113       6.935  -9.529  15.573  1.00 33.75           H  
ATOM   1538  HD2 LYS B 113       8.189  -8.516  14.916  1.00 33.75           H  
ATOM   1539  HE3 LYS B 113       7.365  -8.904  12.476  1.00 32.14           H  
ATOM   1540  HE2 LYS B 113       5.965  -9.695  13.315  1.00 32.14           H  
ATOM   1541  HZ1 LYS B 113       7.320 -11.206  12.368  1.00 33.97           H  
ATOM   1542  HZ2 LYS B 113       8.711 -10.672  12.986  1.00 33.97           H  
ATOM   1543  HZ3 LYS B 113       7.638 -11.240  14.024  1.00 33.97           H  
ATOM   1544  N   THR B 114       7.107  -3.572  12.920  1.00 18.00      D000 N  
ATOM   1545  CA  THR B 114       7.339  -2.715  11.829  1.00 16.44      D000 C  
ATOM   1546  C   THR B 114       7.877  -3.345  10.528  1.00 19.39      D000 C  
ATOM   1547  O   THR B 114       8.146  -2.588   9.601  1.00 19.53      D000 O  
ATOM   1548  CB  THR B 114       8.391  -1.661  12.297  1.00 20.94      D000 C  
ATOM   1549  CG2 THR B 114       7.777  -0.845  13.499  1.00 20.83      D000 C  
ATOM   1550  OG1 THR B 114       9.645  -2.202  12.676  1.00 18.46      D000 O  
ATOM   1551  H   THR B 114       7.761  -3.621  13.688  1.00 18.00           H  
ATOM   1552  HA  THR B 114       6.453  -2.139  11.559  1.00 16.44           H  
ATOM   1553  HB  THR B 114       8.594  -0.959  11.488  1.00 20.94           H  
ATOM   1554 HG21 THR B 114       6.851  -0.340  13.224  1.00 20.83           H  
ATOM   1555 HG22 THR B 114       7.653  -1.495  14.365  1.00 20.83           H  
ATOM   1556 HG23 THR B 114       8.414  -0.014  13.806  1.00 20.83           H  
ATOM   1557  HG1 THR B 114      10.220  -2.339  11.920  1.00 18.46           H  
ATOM   1558  N   ASP B 115       8.115  -4.638  10.489  1.00 17.44      D000 N  
ATOM   1559  CA  ASP B 115       9.032  -5.308   9.577  1.00 21.91      D000 C  
ATOM   1560  C   ASP B 115       8.545  -5.382   8.120  1.00 21.09      D000 C  
ATOM   1561  O   ASP B 115       9.352  -5.306   7.211  1.00 22.00      D000 O  
ATOM   1562  CB  ASP B 115       9.459  -6.715  10.177  1.00 25.31      D000 C  
ATOM   1563  CG  ASP B 115      10.039  -6.850  11.634  1.00 37.84      D000 C  
ATOM   1564  OD1 ASP B 115      10.206  -8.036  12.112  1.00 35.07      D000 O  
ATOM   1565  OD2 ASP B 115      10.510  -5.897  12.248  1.00 48.08      D000 O1-
ATOM   1566  H   ASP B 115       7.876  -5.073  11.369  1.00 17.44           H  
ATOM   1567  HA  ASP B 115       9.981  -4.774   9.531  1.00 21.91           H  
ATOM   1568  HB3 ASP B 115      10.264  -7.051   9.524  1.00 25.31           H  
ATOM   1569  HB2 ASP B 115       8.638  -7.405   9.980  1.00 25.31           H  
ATOM   1570  N   GLN B 116       7.225  -5.589   8.032  1.00 15.08      D000 N  
ATOM   1571  CA  GLN B 116       6.448  -5.597   6.731  1.00 14.91      D000 C  
ATOM   1572  C   GLN B 116       6.379  -4.164   6.168  1.00 15.45      D000 C  
ATOM   1573  O   GLN B 116       6.375  -4.023   4.957  1.00 13.61      D000 O  
ATOM   1574  CB  GLN B 116       5.047  -6.268   6.904  1.00 19.23      D000 C  
ATOM   1575  CG  GLN B 116       5.049  -7.778   7.453  1.00 22.46      D000 C  
ATOM   1576  CD  GLN B 116       5.192  -8.053   9.000  1.00 32.49      D000 C  
ATOM   1577  NE2 GLN B 116       4.820  -7.162   9.913  1.00 39.08      D000 N  
ATOM   1578  OE1 GLN B 116       5.542  -9.178   9.298  1.00 33.37      D000 O  
ATOM   1579  H   GLN B 116       6.730  -5.670   8.909  1.00 15.08           H  
ATOM   1580  HA  GLN B 116       6.953  -6.146   5.935  1.00 14.91           H  
ATOM   1581  HB3 GLN B 116       4.537  -6.159   5.946  1.00 19.23           H  
ATOM   1582  HB2 GLN B 116       4.390  -5.631   7.497  1.00 19.23           H  
ATOM   1583  HG3 GLN B 116       5.850  -8.299   6.928  1.00 22.46           H  
ATOM   1584  HG2 GLN B 116       4.124  -8.200   7.059  1.00 22.46           H  
ATOM   1585 HE22 GLN B 116       4.833  -7.426  10.888  1.00 39.08           H  
ATOM   1586 HE21 GLN B 116       4.628  -6.208   9.643  1.00 39.08           H  
ATOM   1587  N   ASP B 117       6.344  -3.065   6.982  1.00 13.43      D000 N  
ATOM   1588  CA  ASP B 117       6.465  -1.674   6.622  1.00 16.40      D000 C  
ATOM   1589  C   ASP B 117       7.808  -1.331   5.930  1.00 14.96      D000 C  
ATOM   1590  O   ASP B 117       7.720  -0.839   4.799  1.00 13.82      D000 O  
ATOM   1591  CB  ASP B 117       6.042  -0.603   7.684  1.00 14.79      D000 C  
ATOM   1592  CG  ASP B 117       4.791  -0.706   8.612  1.00 17.56      D000 C  
ATOM   1593  OD1 ASP B 117       4.455   0.320   9.108  1.00 15.81      D000 O  
ATOM   1594  OD2 ASP B 117       4.288  -1.757   9.007  1.00 15.95      D000 O1-
ATOM   1595  H   ASP B 117       6.326  -3.127   7.990  1.00 13.43           H  
ATOM   1596  HA  ASP B 117       5.712  -1.684   5.834  1.00 16.40           H  
ATOM   1597  HB3 ASP B 117       6.010   0.354   7.163  1.00 14.79           H  
ATOM   1598  HB2 ASP B 117       6.786  -0.528   8.477  1.00 14.79           H  
ATOM   1599  N   GLU B 118       8.894  -1.761   6.549  1.00 14.70      D000 N  
ATOM   1600  CA  GLU B 118      10.254  -1.673   6.042  1.00 16.26      D000 C  
ATOM   1601  C   GLU B 118      10.480  -2.369   4.706  1.00 16.01      D000 C  
ATOM   1602  O   GLU B 118      10.950  -1.771   3.786  1.00 14.94      D000 O  
ATOM   1603  CB  GLU B 118      11.248  -2.115   7.107  1.00 24.44      D000 C  
ATOM   1604  CG  GLU B 118      11.267  -1.167   8.352  1.00 30.96      D000 C  
ATOM   1605  CD  GLU B 118      12.141  -1.595   9.592  1.00 37.52      D000 C  
ATOM   1606  OE1 GLU B 118      12.085  -0.826  10.608  1.00 44.89      D000 O  
ATOM   1607  OE2 GLU B 118      12.840  -2.609   9.536  1.00 25.87      D000 O1-
ATOM   1608  H   GLU B 118       8.734  -2.193   7.448  1.00 14.70           H  
ATOM   1609  HA  GLU B 118      10.433  -0.603   5.938  1.00 16.26           H  
ATOM   1610  HB3 GLU B 118      12.283  -2.153   6.767  1.00 24.44           H  
ATOM   1611  HB2 GLU B 118      10.999  -3.134   7.402  1.00 24.44           H  
ATOM   1612  HG3 GLU B 118      10.254  -0.911   8.663  1.00 30.96           H  
ATOM   1613  HG2 GLU B 118      11.764  -0.238   8.072  1.00 30.96           H  
ATOM   1614  N   GLU B 119      10.038  -3.623   4.506  1.00 13.70      D000 N  
ATOM   1615  CA  GLU B 119      10.004  -4.369   3.302  1.00 15.56      D000 C  
ATOM   1616  C   GLU B 119       9.166  -3.698   2.191  1.00 11.64      D000 C  
ATOM   1617  O   GLU B 119       9.632  -3.637   1.030  1.00 10.58      D000 O  
ATOM   1618  CB  GLU B 119       9.467  -5.789   3.639  1.00 18.50      D000 C  
ATOM   1619  CG  GLU B 119       9.193  -6.738   2.401  1.00 26.28      D000 C  
ATOM   1620  CD  GLU B 119      10.565  -7.312   1.812  1.00 34.25      D000 C  
ATOM   1621  OE1 GLU B 119      10.663  -7.609   0.586  1.00 35.05      D000 O  
ATOM   1622  OE2 GLU B 119      11.614  -7.446   2.511  1.00 38.72      D000 O1-
ATOM   1623  H   GLU B 119       9.656  -4.132   5.290  1.00 13.70           H  
ATOM   1624  HA  GLU B 119      11.040  -4.482   2.981  1.00 15.56           H  
ATOM   1625  HB3 GLU B 119       8.485  -5.767   4.110  1.00 18.50           H  
ATOM   1626  HB2 GLU B 119      10.132  -6.305   4.332  1.00 18.50           H  
ATOM   1627  HG3 GLU B 119       8.539  -6.340   1.626  1.00 26.28           H  
ATOM   1628  HG2 GLU B 119       8.721  -7.576   2.915  1.00 26.28           H  
ATOM   1629  N   HIS B 120       7.980  -3.061   2.500  1.00 12.17      D000 N  
ATOM   1630  CA  HIS B 120       7.188  -2.326   1.489  1.00 11.83      D000 C  
ATOM   1631  C   HIS B 120       7.843  -0.984   1.080  1.00  9.40      D000 C  
ATOM   1632  O   HIS B 120       7.973  -0.685  -0.156  1.00  9.48      D000 O  
ATOM   1633  CB  HIS B 120       5.703  -2.118   1.998  1.00 10.87      D000 C  
ATOM   1634  CG  HIS B 120       4.656  -1.818   0.909  1.00 13.19      D000 C  
ATOM   1635  CD2 HIS B 120       3.282  -2.109   0.695  1.00 13.62      D000 C  
ATOM   1636  ND1 HIS B 120       5.012  -1.253  -0.296  1.00 18.76      D000 N  
ATOM   1637  CE1 HIS B 120       3.949  -1.081  -1.060  1.00 16.66      D000 C  
ATOM   1638  NE2 HIS B 120       2.876  -1.685  -0.550  1.00 16.62      D000 N  
ATOM   1639  H   HIS B 120       7.589  -3.046   3.431  1.00 12.17           H  
ATOM   1640  HA  HIS B 120       7.102  -2.972   0.615  1.00 11.83           H  
ATOM   1641  HB3 HIS B 120       5.686  -1.436   2.849  1.00 10.87           H  
ATOM   1642  HB2 HIS B 120       5.422  -3.047   2.494  1.00 10.87           H  
ATOM   1643  HD2 HIS B 120       2.564  -2.539   1.377  1.00 13.62           H  
ATOM   1644  HD1 HIS B 120       5.945  -1.003  -0.591  1.00 18.76           H  
ATOM   1645  HE1 HIS B 120       3.902  -0.848  -2.113  1.00 16.66           H  
ATOM   1646  N   CYS B 121       8.391  -0.286   2.054  1.00  9.30      D000 N  
ATOM   1647  CA  CYS B 121       9.157   0.974   1.865  1.00  8.75      D000 C  
ATOM   1648  C   CYS B 121      10.497   0.868   1.111  1.00 11.23      D000 C  
ATOM   1649  O   CYS B 121      10.914   1.867   0.453  1.00  8.59      D000 O  
ATOM   1650  CB  CYS B 121       9.324   1.730   3.189  1.00 14.08      D000 C  
ATOM   1651  SG  CYS B 121       7.797   2.190   3.876  1.00 16.10      D000 S  
ATOM   1652  H   CYS B 121       8.152  -0.583   2.989  1.00  9.30           H  
ATOM   1653  HA  CYS B 121       8.472   1.468   1.176  1.00  8.75           H  
ATOM   1654  HB3 CYS B 121      10.005   2.557   2.991  1.00 14.08           H  
ATOM   1655  HB2 CYS B 121       9.864   1.066   3.865  1.00 14.08           H  
ATOM   1656  HG  CYS B 121       7.509   0.893   4.015  1.00 16.10           H  
ATOM   1657  N   ARG B 122      11.090  -0.312   1.123  1.00  9.91      D000 N  
ATOM   1658  CA  ARG B 122      12.141  -0.658   0.225  1.00 13.00      D000 C  
ATOM   1659  C   ARG B 122      11.634  -1.084  -1.125  1.00 12.03      D000 C  
ATOM   1660  O   ARG B 122      12.320  -0.860  -2.103  1.00  9.56      D000 O  
ATOM   1661  CB  ARG B 122      12.889  -1.857   0.883  1.00 14.97      D000 C  
ATOM   1662  CG  ARG B 122      13.851  -1.369   2.046  1.00 22.15      D000 C  
ATOM   1663  CD  ARG B 122      14.506  -2.405   2.951  1.00 29.00      D000 C  
ATOM   1664  NE  ARG B 122      15.203  -3.451   2.251  1.00 31.99      D000 N  
ATOM   1665  CZ  ARG B 122      14.818  -4.750   1.937  1.00 37.96      D000 C  
ATOM   1666  NH1 ARG B 122      13.913  -5.358   2.691  1.00 37.23      D000 N  
ATOM   1667  NH2 ARG B 122      15.458  -5.383   0.914  1.00 38.85      D000 N1+
ATOM   1668  H   ARG B 122      10.629  -1.068   1.609  1.00  9.91           H  
ATOM   1669  HA  ARG B 122      12.878   0.132   0.080  1.00 13.00           H  
ATOM   1670  HB3 ARG B 122      13.452  -2.431   0.147  1.00 14.97           H  
ATOM   1671  HB2 ARG B 122      12.258  -2.557   1.430  1.00 14.97           H  
ATOM   1672  HG3 ARG B 122      13.247  -0.806   2.757  1.00 22.15           H  
ATOM   1673  HG2 ARG B 122      14.585  -0.598   1.812  1.00 22.15           H  
ATOM   1674  HD3 ARG B 122      13.944  -2.776   3.809  1.00 29.00           H  
ATOM   1675  HD2 ARG B 122      15.322  -1.875   3.442  1.00 29.00           H  
ATOM   1676  HE  ARG B 122      16.004  -3.138   1.721  1.00 31.99           H  
ATOM   1677 HH12 ARG B 122      13.514  -6.247   2.426  1.00 37.23           H  
ATOM   1678 HH11 ARG B 122      13.576  -5.026   3.583  1.00 37.23           H  
ATOM   1679 HH22 ARG B 122      14.942  -6.210   0.649  1.00 38.85           H  
ATOM   1680 HH21 ARG B 122      16.222  -4.940   0.424  1.00 38.85           H  
ATOM   1681  N   LYS B 123      10.546  -1.862  -1.177  1.00  9.79      D000 N  
ATOM   1682  CA  LYS B 123      10.096  -2.464  -2.481  1.00 11.76      D000 C  
ATOM   1683  C   LYS B 123       9.545  -1.371  -3.407  1.00 10.03      D000 C  
ATOM   1684  O   LYS B 123       9.823  -1.538  -4.626  1.00  9.08      D000 O  
ATOM   1685  CB  LYS B 123       9.196  -3.664  -2.216  1.00 14.19      D000 C  
ATOM   1686  CG  LYS B 123       9.977  -4.989  -1.932  1.00 18.33      D000 C  
ATOM   1687  CD  LYS B 123      10.854  -5.506  -3.083  1.00 23.14      D000 C  
ATOM   1688  CE  LYS B 123      11.573  -6.860  -2.795  1.00 32.30      D000 C  
ATOM   1689  NZ  LYS B 123      12.467  -7.208  -3.868  1.00 21.12      D000 N1+
ATOM   1690  H   LYS B 123      10.156  -2.159  -0.293  1.00  9.79           H  
ATOM   1691  HA  LYS B 123      10.933  -2.868  -3.051  1.00 11.76           H  
ATOM   1692  HB3 LYS B 123       8.664  -3.787  -3.159  1.00 14.19           H  
ATOM   1693  HB2 LYS B 123       8.484  -3.473  -1.414  1.00 14.19           H  
ATOM   1694  HG3 LYS B 123       9.189  -5.725  -1.774  1.00 18.33           H  
ATOM   1695  HG2 LYS B 123      10.534  -5.047  -0.997  1.00 18.33           H  
ATOM   1696  HD3 LYS B 123      11.483  -4.734  -3.527  1.00 23.14           H  
ATOM   1697  HD2 LYS B 123      10.134  -5.793  -3.849  1.00 23.14           H  
ATOM   1698  HE3 LYS B 123      10.793  -7.554  -2.482  1.00 32.30           H  
ATOM   1699  HE2 LYS B 123      12.247  -6.700  -1.953  1.00 32.30           H  
ATOM   1700  HZ1 LYS B 123      11.865  -7.433  -4.647  1.00 21.12           H  
ATOM   1701  HZ2 LYS B 123      13.076  -6.458  -4.160  1.00 21.12           H  
ATOM   1702  HZ3 LYS B 123      12.987  -8.057  -3.695  1.00 21.12           H  
ATOM   1703  N   VAL B 124       8.903  -0.253  -2.942  1.00  7.59      D000 N  
ATOM   1704  CA  VAL B 124       8.473   0.847  -3.830  1.00  8.72      D000 C  
ATOM   1705  C   VAL B 124       9.694   1.472  -4.592  1.00  9.49      D000 C  
ATOM   1706  O   VAL B 124       9.625   2.073  -5.660  1.00  8.53      D000 O  
ATOM   1707  CB  VAL B 124       7.723   1.907  -3.059  1.00  8.05      D000 C  
ATOM   1708  CG1 VAL B 124       6.307   1.456  -2.621  1.00  8.66      D000 C  
ATOM   1709  CG2 VAL B 124       8.585   2.498  -1.878  1.00  9.05      D000 C  
ATOM   1710  H   VAL B 124       8.735  -0.147  -1.952  1.00  7.59           H  
ATOM   1711  HA  VAL B 124       7.810   0.435  -4.590  1.00  8.72           H  
ATOM   1712  HB  VAL B 124       7.554   2.733  -3.750  1.00  8.05           H  
ATOM   1713 HG11 VAL B 124       5.814   2.232  -2.036  1.00  8.66           H  
ATOM   1714 HG12 VAL B 124       5.728   1.257  -3.523  1.00  8.66           H  
ATOM   1715 HG13 VAL B 124       6.268   0.521  -2.061  1.00  8.66           H  
ATOM   1716 HG21 VAL B 124       8.044   3.393  -1.571  1.00  9.05           H  
ATOM   1717 HG22 VAL B 124       8.661   1.796  -1.048  1.00  9.05           H  
ATOM   1718 HG23 VAL B 124       9.582   2.649  -2.291  1.00  9.05           H  
ATOM   1719  N   ASN B 125      10.880   1.276  -4.080  1.00  9.23      D000 N  
ATOM   1720  CA  ASN B 125      12.071   1.923  -4.627  1.00 10.72      D000 C  
ATOM   1721  C   ASN B 125      12.690   1.113  -5.790  1.00  8.85      D000 C  
ATOM   1722  O   ASN B 125      13.437   1.682  -6.604  1.00 12.34      D000 O  
ATOM   1723  CB  ASN B 125      13.057   2.093  -3.366  1.00  9.96      D000 C  
ATOM   1724  CG  ASN B 125      12.743   3.322  -2.498  1.00 11.44      D000 C  
ATOM   1725  ND2 ASN B 125      13.254   3.209  -1.277  1.00  7.45      D000 N  
ATOM   1726  OD1 ASN B 125      12.161   4.357  -2.909  1.00 14.08      D000 O  
ATOM   1727  H   ASN B 125      10.965   0.744  -3.225  1.00  9.23           H  
ATOM   1728  HA  ASN B 125      11.861   2.888  -5.089  1.00 10.72           H  
ATOM   1729  HB3 ASN B 125      14.016   2.264  -3.855  1.00  9.96           H  
ATOM   1730  HB2 ASN B 125      13.093   1.167  -2.792  1.00  9.96           H  
ATOM   1731 HD22 ASN B 125      13.069   3.821  -0.495  1.00  7.45           H  
ATOM   1732 HD21 ASN B 125      13.702   2.322  -1.096  1.00  7.45           H  
ATOM   1733  N   GLU B 126      12.309  -0.149  -5.974  1.00  8.44      D000 N  
ATOM   1734  CA  GLU B 126      12.546  -0.881  -7.220  1.00  8.40      D000 C  
ATOM   1735  C   GLU B 126      11.587  -0.421  -8.342  1.00 10.18      D000 C  
ATOM   1736  O   GLU B 126      11.917  -0.658  -9.512  1.00 11.29      D000 O  
ATOM   1737  CB  GLU B 126      12.388  -2.367  -6.976  1.00  9.58      D000 C  
ATOM   1738  CG  GLU B 126      13.558  -2.947  -6.102  1.00 16.15      D000 C  
ATOM   1739  CD  GLU B 126      13.463  -4.516  -5.884  1.00 23.38      D000 C  
ATOM   1740  OE1 GLU B 126      14.225  -4.984  -5.008  1.00 25.90      D000 O  
ATOM   1741  OE2 GLU B 126      12.663  -5.217  -6.534  1.00 27.68      D000 O1-
ATOM   1742  H   GLU B 126      11.706  -0.547  -5.268  1.00  8.44           H  
ATOM   1743  HA  GLU B 126      13.535  -0.778  -7.666  1.00  8.40           H  
ATOM   1744  HB3 GLU B 126      12.393  -2.965  -7.888  1.00  9.58           H  
ATOM   1745  HB2 GLU B 126      11.448  -2.612  -6.483  1.00  9.58           H  
ATOM   1746  HG3 GLU B 126      13.666  -2.501  -5.113  1.00 16.15           H  
ATOM   1747  HG2 GLU B 126      14.539  -2.932  -6.577  1.00 16.15           H  
ATOM   1748  N   TYR B 127      10.483   0.303  -8.025  1.00  8.73      D000 N  
ATOM   1749  CA  TYR B 127       9.644   0.977  -9.064  1.00 10.64      D000 C  
ATOM   1750  C   TYR B 127      10.527   2.065  -9.825  1.00 13.64      D000 C  
ATOM   1751  O   TYR B 127      10.304   2.203 -11.020  1.00 13.33      D000 O  
ATOM   1752  CB  TYR B 127       8.331   1.708  -8.534  1.00 10.38      D000 C  
ATOM   1753  CG  TYR B 127       7.327   0.894  -7.742  1.00 12.71      D000 C  
ATOM   1754  CD1 TYR B 127       6.262   1.569  -7.123  1.00 15.75      D000 C  
ATOM   1755  CD2 TYR B 127       7.384  -0.520  -7.581  1.00 14.82      D000 C  
ATOM   1756  CE1 TYR B 127       5.225   0.846  -6.521  1.00 17.53      D000 C  
ATOM   1757  CE2 TYR B 127       6.370  -1.281  -6.923  1.00 20.56      D000 C  
ATOM   1758  CZ  TYR B 127       5.257  -0.525  -6.424  1.00 24.34      D000 C  
ATOM   1759  OH  TYR B 127       4.145  -1.231  -5.919  1.00 27.53      D000 O  
ATOM   1760  H   TYR B 127      10.159   0.281  -7.069  1.00  8.73           H  
ATOM   1761  HA  TYR B 127       9.305   0.187  -9.735  1.00 10.64           H  
ATOM   1762  HB3 TYR B 127       7.712   1.998  -9.383  1.00 10.38           H  
ATOM   1763  HB2 TYR B 127       8.595   2.622  -8.001  1.00 10.38           H  
ATOM   1764  HD1 TYR B 127       6.238   2.640  -7.257  1.00 15.75           H  
ATOM   1765  HD2 TYR B 127       8.264  -1.020  -7.958  1.00 14.82           H  
ATOM   1766  HE1 TYR B 127       4.363   1.440  -6.254  1.00 17.53           H  
ATOM   1767  HE2 TYR B 127       6.320  -2.347  -7.088  1.00 20.56           H  
ATOM   1768  HH  TYR B 127       3.441  -0.621  -5.687  1.00 27.53           H  
ATOM   1769  N   LEU B 128      11.534   2.645  -9.119  1.00 10.23      D000 N  
ATOM   1770  CA  LEU B 128      12.402   3.537  -9.793  1.00  9.24      D000 C  
ATOM   1771  C   LEU B 128      13.391   2.851 -10.739  1.00 12.69      D000 C  
ATOM   1772  O   LEU B 128      13.792   3.494 -11.727  1.00 13.19      D000 O  
ATOM   1773  CB  LEU B 128      13.142   4.381  -8.728  1.00  9.26      D000 C  
ATOM   1774  CG  LEU B 128      12.221   5.287  -7.887  1.00 11.09      D000 C  
ATOM   1775  CD1 LEU B 128      12.906   5.731  -6.572  1.00 14.49      D000 C  
ATOM   1776  CD2 LEU B 128      11.821   6.495  -8.710  1.00 14.96      D000 C  
ATOM   1777  H   LEU B 128      11.671   2.411  -8.146  1.00 10.23           H  
ATOM   1778  HA  LEU B 128      11.848   4.262 -10.389  1.00  9.24           H  
ATOM   1779  HB3 LEU B 128      13.759   5.073  -9.301  1.00  9.26           H  
ATOM   1780  HB2 LEU B 128      13.870   3.721  -8.255  1.00  9.26           H  
ATOM   1781  HG  LEU B 128      11.310   4.773  -7.583  1.00 11.09           H  
ATOM   1782 HD11 LEU B 128      12.975   6.815  -6.483  1.00 14.49           H  
ATOM   1783 HD12 LEU B 128      12.373   5.421  -5.674  1.00 14.49           H  
ATOM   1784 HD13 LEU B 128      13.930   5.426  -6.357  1.00 14.49           H  
ATOM   1785 HD21 LEU B 128      11.272   6.140  -9.582  1.00 14.96           H  
ATOM   1786 HD22 LEU B 128      11.155   7.158  -8.158  1.00 14.96           H  
ATOM   1787 HD23 LEU B 128      12.609   7.088  -9.175  1.00 14.96           H  
ATOM   1788  N   ASN B 129      13.694   1.571 -10.592  1.00 10.18      D000 N  
ATOM   1789  CA  ASN B 129      14.550   0.868 -11.530  1.00 12.07      D000 C  
ATOM   1790  C   ASN B 129      13.741   0.293 -12.718  1.00 18.62      D000 C  
ATOM   1791  O   ASN B 129      14.135   0.325 -13.867  1.00 15.54      D000 O  
ATOM   1792  CB  ASN B 129      15.239  -0.375 -10.798  1.00 10.71      D000 C  
ATOM   1793  CG  ASN B 129      16.234  -0.095  -9.704  1.00 14.18      D000 C  
ATOM   1794  ND2 ASN B 129      17.446   0.114 -10.126  1.00 10.41      D000 N  
ATOM   1795  OD1 ASN B 129      15.897  -0.184  -8.530  1.00 14.86      D000 O  
ATOM   1796  H   ASN B 129      13.278   1.102  -9.800  1.00 10.18           H  
ATOM   1797  HA  ASN B 129      15.253   1.596 -11.935  1.00 12.07           H  
ATOM   1798  HB3 ASN B 129      15.916  -0.889 -11.481  1.00 10.71           H  
ATOM   1799  HB2 ASN B 129      14.514  -1.124 -10.478  1.00 10.71           H  
ATOM   1800 HD22 ASN B 129      18.235   0.084  -9.496  1.00 10.41           H  
ATOM   1801 HD21 ASN B 129      17.668   0.139 -11.111  1.00 10.41           H  
ATOM   1802  N   ASN B 130      12.622  -0.278 -12.304  1.00 13.63      D000 N  
ATOM   1803  CA  ASN B 130      11.851  -1.223 -13.067  1.00 18.98      D000 C  
ATOM   1804  C   ASN B 130      10.328  -0.807 -12.882  1.00 17.91      D000 C  
ATOM   1805  O   ASN B 130       9.642  -1.395 -12.048  1.00 17.49      D000 O  
ATOM   1806  CB  ASN B 130      12.244  -2.607 -12.515  1.00 18.02      D000 C  
ATOM   1807  CG  ASN B 130      13.255  -3.374 -13.306  1.00 30.96      D000 C  
ATOM   1808  ND2 ASN B 130      13.714  -4.496 -12.683  1.00 32.07      D000 N  
ATOM   1809  OD1 ASN B 130      13.517  -3.113 -14.483  1.00 34.23      D000 O  
ATOM   1810  H   ASN B 130      12.346  -0.056 -11.358  1.00 13.63           H  
ATOM   1811  HA  ASN B 130      12.098  -1.127 -14.125  1.00 18.98           H  
ATOM   1812  HB3 ASN B 130      11.366  -3.252 -12.564  1.00 18.02           H  
ATOM   1813  HB2 ASN B 130      12.396  -2.571 -11.437  1.00 18.02           H  
ATOM   1814 HD22 ASN B 130      14.159  -5.136 -13.326  1.00 32.07           H  
ATOM   1815 HD21 ASN B 130      13.632  -4.663 -11.690  1.00 32.07           H  
ATOM   1816  N   PRO B 131       9.863   0.283 -13.587  1.00 15.33      D000 N  
ATOM   1817  CA  PRO B 131       8.544   0.984 -13.349  1.00 16.44      D000 C  
ATOM   1818  C   PRO B 131       7.386   0.093 -13.837  1.00 20.17      D000 C  
ATOM   1819  O   PRO B 131       7.237  -0.054 -15.067  1.00 20.62      D000 O  
ATOM   1820  CB  PRO B 131       8.722   2.271 -14.240  1.00 18.69      D000 C  
ATOM   1821  CG  PRO B 131       9.752   1.941 -15.332  1.00 19.61      D000 C  
ATOM   1822  CD  PRO B 131      10.616   0.915 -14.675  1.00 18.12      D000 C  
ATOM   1823  HA  PRO B 131       8.404   1.398 -12.351  1.00 16.44           H  
ATOM   1824  HB3 PRO B 131       9.037   3.146 -13.671  1.00 18.69           H  
ATOM   1825  HB2 PRO B 131       7.859   2.717 -14.734  1.00 18.69           H  
ATOM   1826  HG3 PRO B 131      10.244   2.789 -15.810  1.00 19.61           H  
ATOM   1827  HG2 PRO B 131       9.262   1.319 -16.081  1.00 19.61           H  
ATOM   1828  HD2 PRO B 131      10.958   0.100 -15.313  1.00 18.12           H  
ATOM   1829  HD3 PRO B 131      11.507   1.370 -14.243  1.00 18.12           H  
ATOM   1830  N   PRO B 132       6.600  -0.566 -12.901  1.00 24.56      D000 N  
ATOM   1831  CA  PRO B 132       5.527  -1.515 -13.332  1.00 26.91      D000 C  
ATOM   1832  C   PRO B 132       4.401  -0.763 -14.083  1.00 27.86      D000 C  
ATOM   1833  O   PRO B 132       3.739   0.084 -13.503  1.00 28.62      D000 O  
ATOM   1834  CB  PRO B 132       5.102  -2.141 -12.028  1.00 24.45      D000 C  
ATOM   1835  CG  PRO B 132       5.289  -1.102 -10.939  1.00 24.09      D000 C  
ATOM   1836  CD  PRO B 132       6.493  -0.284 -11.437  1.00 22.11      D000 C  
ATOM   1837  HA  PRO B 132       6.056  -2.253 -13.935  1.00 26.91           H  
ATOM   1838  HB3 PRO B 132       5.684  -3.043 -11.839  1.00 24.45           H  
ATOM   1839  HB2 PRO B 132       4.035  -2.354 -12.086  1.00 24.45           H  
ATOM   1840  HG3 PRO B 132       5.438  -1.502  -9.936  1.00 24.09           H  
ATOM   1841  HG2 PRO B 132       4.407  -0.462 -10.958  1.00 24.09           H  
ATOM   1842  HD2 PRO B 132       6.418   0.769 -11.167  1.00 22.11           H  
ATOM   1843  HD3 PRO B 132       7.403  -0.723 -11.028  1.00 22.11           H  
ATOM   1844  N   NMA B 132A      4.328  -1.161 -15.359  1.00  0.00           N  
ATOM   1845  CA  NMA B 132A      3.453  -0.609 -16.422  1.00  0.00           C  
ATOM   1846  H   NMA B 132A      4.896  -1.939 -15.660  1.00  0.00           H  
ATOM   1847 1HA  NMA B 132A      4.055  -0.157 -17.211  1.00  0.00           H  
ATOM   1848 2HA  NMA B 132A      2.782  -1.412 -16.725  1.00  0.00           H  
ATOM   1849 3HA  NMA B 132A      2.754   0.030 -15.882  1.00  0.00           H  
TER    1850      NMA B 132A
ATOM   1851  N   GLY D   0      -4.171 -11.938 -10.376  1.00 27.36           N1+
ATOM   1852  CA  GLY D   0      -4.492 -13.370 -10.033  1.00 23.71           C  
ATOM   1853  C   GLY D   0      -4.527 -13.616  -8.466  1.00 26.31           C  
ATOM   1854  O   GLY D   0      -4.104 -12.679  -7.723  1.00 20.36           O  
ATOM   1855  H1  GLY D   0      -4.834 -11.266 -10.018  1.00 27.36           H  
ATOM   1856  H2  GLY D   0      -3.245 -11.736 -10.027  1.00 27.36           H  
ATOM   1857  H3  GLY D   0      -4.233 -11.863 -11.381  1.00 27.36           H  
ATOM   1858  HA3 GLY D   0      -3.757 -13.978 -10.560  1.00 23.71           H  
ATOM   1859  HA2 GLY D   0      -5.484 -13.684 -10.359  1.00 23.71           H  
ATOM   1860  N   PRO D   1      -4.958 -14.738  -7.861  1.00 21.71           N  
ATOM   1861  CA  PRO D   1      -5.070 -14.865  -6.365  1.00 21.10           C  
ATOM   1862  C   PRO D   1      -3.707 -15.171  -5.662  1.00 25.15           C  
ATOM   1863  O   PRO D   1      -3.514 -14.673  -4.532  1.00 21.46           O  
ATOM   1864  CB  PRO D   1      -6.061 -16.038  -6.114  1.00 20.91           C  
ATOM   1865  CG  PRO D   1      -5.823 -16.936  -7.393  1.00 23.42           C  
ATOM   1866  CD  PRO D   1      -5.628 -15.947  -8.490  1.00 24.71           C  
ATOM   1867  HA  PRO D   1      -5.504 -13.974  -5.910  1.00 21.10           H  
ATOM   1868  HB3 PRO D   1      -7.108 -15.768  -5.973  1.00 20.91           H  
ATOM   1869  HB2 PRO D   1      -5.804 -16.562  -5.194  1.00 20.91           H  
ATOM   1870  HG3 PRO D   1      -6.577 -17.716  -7.506  1.00 23.42           H  
ATOM   1871  HG2 PRO D   1      -4.910 -17.517  -7.265  1.00 23.42           H  
ATOM   1872  HD2 PRO D   1      -5.095 -16.493  -9.269  1.00 24.71           H  
ATOM   1873  HD3 PRO D   1      -6.551 -15.591  -8.946  1.00 24.71           H  
ATOM   1874  N   GLY D   2      -2.799 -15.916  -6.287  1.00 17.87           N  
ATOM   1875  CA  GLY D   2      -1.595 -16.374  -5.633  1.00 18.56           C  
ATOM   1876  C   GLY D   2      -0.607 -15.164  -5.826  1.00 15.91           C  
ATOM   1877  O   GLY D   2      -0.575 -14.453  -6.849  1.00 18.52           O  
ATOM   1878  H   GLY D   2      -2.890 -15.946  -7.292  1.00 17.87           H  
ATOM   1879  HA3 GLY D   2      -1.148 -17.262  -6.080  1.00 18.56           H  
ATOM   1880  HA2 GLY D   2      -1.779 -16.635  -4.591  1.00 18.56           H  
ATOM   1881  N   SER D   3       0.244 -14.859  -4.820  1.00 14.08           N  
ATOM   1882  CA  SER D   3       1.136 -13.658  -4.824  1.00 13.10           C  
ATOM   1883  C   SER D   3       2.355 -13.762  -5.828  1.00 15.43           C  
ATOM   1884  O   SER D   3       3.108 -14.755  -5.830  1.00 16.50           O  
ATOM   1885  CB  SER D   3       1.542 -13.454  -3.341  1.00 13.56           C  
ATOM   1886  OG  SER D   3       1.789 -12.078  -3.161  1.00 13.12           O  
ATOM   1887  H   SER D   3       0.061 -15.350  -3.957  1.00 14.08           H  
ATOM   1888  HA  SER D   3       0.608 -12.780  -5.193  1.00 13.10           H  
ATOM   1889  HB3 SER D   3       2.368 -14.034  -2.930  1.00 13.56           H  
ATOM   1890  HB2 SER D   3       0.713 -13.531  -2.636  1.00 13.56           H  
ATOM   1891  HG  SER D   3       2.409 -11.888  -2.453  1.00 13.12           H  
ATOM   1892  N   MET D   4       2.594 -12.713  -6.619  1.00 11.61           N  
ATOM   1893  CA  MET D   4       3.581 -12.735  -7.708  1.00 12.15           C  
ATOM   1894  C   MET D   4       4.977 -12.177  -7.255  1.00 20.71           C  
ATOM   1895  O   MET D   4       5.562 -11.313  -7.944  1.00 16.87           O  
ATOM   1896  CB  MET D   4       3.117 -12.181  -9.086  1.00 13.95           C  
ATOM   1897  CG  MET D   4       1.688 -12.499  -9.457  1.00 13.07           C  
ATOM   1898  SD  MET D   4       1.104 -11.973 -11.119  1.00 16.04           S  
ATOM   1899  CE  MET D   4       1.867 -13.205 -12.232  1.00 11.66           C  
ATOM   1900  H   MET D   4       2.103 -11.844  -6.463  1.00 11.61           H  
ATOM   1901  HA  MET D   4       3.813 -13.793  -7.828  1.00 12.15           H  
ATOM   1902  HB3 MET D   4       3.793 -12.542  -9.861  1.00 13.95           H  
ATOM   1903  HB2 MET D   4       3.139 -11.094  -9.018  1.00 13.95           H  
ATOM   1904  HG3 MET D   4       0.955 -12.169  -8.720  1.00 13.07           H  
ATOM   1905  HG2 MET D   4       1.513 -13.574  -9.475  1.00 13.07           H  
ATOM   1906  HE1 MET D   4       1.643 -14.200 -11.849  1.00 11.66           H  
ATOM   1907  HE2 MET D   4       1.503 -13.096 -13.254  1.00 11.66           H  
ATOM   1908  HE3 MET D   4       2.956 -13.191 -12.269  1.00 11.66           H  
ATOM   1909  N   THR D   5       5.510 -12.937  -6.266  1.00 20.66           N  
ATOM   1910  CA  THR D   5       6.894 -12.945  -5.855  1.00 22.48           C  
ATOM   1911  C   THR D   5       7.365 -14.361  -5.483  1.00 25.15           C  
ATOM   1912  O   THR D   5       6.622 -15.235  -4.967  1.00 23.60           O  
ATOM   1913  CB  THR D   5       7.185 -11.934  -4.744  1.00 22.26           C  
ATOM   1914  CG2 THR D   5       6.303 -12.127  -3.501  1.00 23.60           C  
ATOM   1915  OG1 THR D   5       8.554 -11.990  -4.248  1.00 22.97           O  
ATOM   1916  H   THR D   5       5.071 -13.713  -5.793  1.00 20.66           H  
ATOM   1917  HA  THR D   5       7.601 -12.784  -6.669  1.00 22.48           H  
ATOM   1918  HB  THR D   5       6.964 -10.957  -5.174  1.00 22.26           H  
ATOM   1919 HG21 THR D   5       6.665 -11.497  -2.689  1.00 23.60           H  
ATOM   1920 HG22 THR D   5       5.270 -11.828  -3.682  1.00 23.60           H  
ATOM   1921 HG23 THR D   5       6.418 -13.119  -3.064  1.00 23.60           H  
ATOM   1922  HG1 THR D   5       9.144 -11.712  -4.953  1.00 22.97           H  
ATOM   1923  N   THR D   6       8.621 -14.673  -5.725  1.00 28.78           N  
ATOM   1924  CA  THR D   6       9.470 -15.827  -5.313  1.00 27.67           C  
ATOM   1925  C   THR D   6       9.981 -15.430  -3.915  1.00 33.66           C  
ATOM   1926  O   THR D   6      10.683 -16.215  -3.273  1.00 37.95           O  
ATOM   1927  CB  THR D   6      10.563 -16.156  -6.334  1.00 32.02           C  
ATOM   1928  CG2 THR D   6       9.986 -16.535  -7.708  1.00 39.68           C  
ATOM   1929  OG1 THR D   6      11.443 -15.092  -6.527  1.00 38.87           O  
ATOM   1930  H   THR D   6       9.160 -14.036  -6.295  1.00 28.78           H  
ATOM   1931  HA  THR D   6       8.846 -16.701  -5.129  1.00 27.67           H  
ATOM   1932  HXT THR D   6       9.780 -14.440  -3.506  1.00 33.66           H  
ATOM   1933  HB  THR D   6      11.243 -16.943  -6.006  1.00 32.02           H  
ATOM   1934 HG21 THR D   6       9.302 -17.381  -7.651  1.00 39.68           H  
ATOM   1935 HG22 THR D   6       9.436 -15.693  -8.129  1.00 39.68           H  
ATOM   1936 HG23 THR D   6      10.753 -16.794  -8.437  1.00 39.68           H  
ATOM   1937  HG1 THR D   6      12.098 -15.045  -5.826  1.00 38.87           H  
TER    1938      THR D   6
HETATM 1939 CL   CL      1      14.743   2.160  14.370  1.00  0.00          Cl1-
HETATM 1940  O   SPC     1      33.447   1.364 -42.032  1.00  0.00           O  
HETATM 1941  H1  SPC     1      32.942   1.281 -41.173  1.00  0.00           H  
HETATM 1942  H2  SPC     1      33.244   2.248 -42.453  1.00  0.00           H  
HETATM 1943 CL   CL      2      -8.990   7.813  29.137  1.00  0.00          Cl1-
HETATM 1944  O   SPC     2      24.152  -4.820 -16.330  1.00  0.00           O  
HETATM 1945  H1  SPC     2      23.766  -4.789 -17.252  1.00  0.00           H  
HETATM 1946  H2  SPC     2      25.084  -5.179 -16.370  1.00  0.00           H  
HETATM 1947 CL   CL      3      -4.528  11.776  18.712  1.00  0.00          Cl1-
HETATM 1948  O   SPC     3      -8.987  17.047 -18.649  1.00  0.00           O  
HETATM 1949  H1  SPC     3      -8.525  17.934 -18.666  1.00  0.00           H  
HETATM 1950  H2  SPC     3      -9.823  17.118 -18.104  1.00  0.00           H  
HETATM 1951 NA   NA      4     -29.811  -2.791   8.910  1.00  0.00          Na1+
HETATM 1952  O   SPC     4       3.736  -3.031 -23.072  1.00  0.00           O  
HETATM 1953  H1  SPC     4       3.954  -3.510 -22.221  1.00  0.00           H  
HETATM 1954  H2  SPC     4       3.108  -2.277 -22.878  1.00  0.00           H  
HETATM 1955 NA   NA      5      16.247  20.645   1.955  1.00  0.00          Na1+
HETATM 1956  O   SPC     5     -14.090   7.127  -1.349  1.00  0.00           O  
HETATM 1957  H1  SPC     5     -13.709   6.266  -1.012  1.00  0.00           H  
HETATM 1958  H2  SPC     5     -13.546   7.890  -1.001  1.00  0.00           H  
HETATM 1959 NA   NA      6       9.932  -6.343 -39.700  1.00  0.00          Na1+
HETATM 1960  O   SPC     6      25.076   9.311   2.399  1.00  0.00           O  
HETATM 1961  H1  SPC     6      24.114   9.375   2.133  1.00  0.00           H  
HETATM 1962  H2  SPC     6      25.258   8.403   2.776  1.00  0.00           H  
HETATM 1963 NA   NA      7     -30.884 -12.831  10.684  1.00  0.00          Na1+
HETATM 1964  O   SPC     7       6.646 -10.401 -34.381  1.00  0.00           O  
HETATM 1965  H1  SPC     7       6.308 -11.304 -34.645  1.00  0.00           H  
HETATM 1966  H2  SPC     7       5.902  -9.873 -33.972  1.00  0.00           H  
HETATM 1967 NA   NA      8      24.530  -0.996   5.710  1.00  0.00          Na1+
HETATM 1968  O   SPC     8       5.601 -11.588 -37.752  1.00  0.00           O  
HETATM 1969  H1  SPC     8       5.363 -11.977 -36.862  1.00  0.00           H  
HETATM 1970  H2  SPC     8       5.129 -12.094 -38.474  1.00  0.00           H  
HETATM 1971 NA   NA      9     -11.283  19.925 -32.006  1.00  0.00          Na1+
HETATM 1972  O   SPC     9     -28.062  -1.292  -5.674  1.00  0.00           O  
HETATM 1973  H1  SPC     9     -27.905  -0.696  -4.887  1.00  0.00           H  
HETATM 1974  H2  SPC     9     -28.377  -2.187  -5.356  1.00  0.00           H  
HETATM 1975 NA   NA     10     -11.153 -23.059   1.376  1.00  0.00          Na1+
HETATM 1976  O   SPC    10     -11.989 -14.860 -18.079  1.00  0.00           O  
HETATM 1977  H1  SPC    10     -12.121 -15.811 -17.797  1.00  0.00           H  
HETATM 1978  H2  SPC    10     -12.309 -14.744 -19.019  1.00  0.00           H  
HETATM 1979 NA   NA     11      19.978  -9.671  23.182  1.00  0.00          Na1+
HETATM 1980  O   SPC    11     -14.155   2.639 -23.782  1.00  0.00           O  
HETATM 1981  H1  SPC    11     -13.271   2.931 -24.148  1.00  0.00           H  
HETATM 1982  H2  SPC    11     -14.550   3.378 -23.236  1.00  0.00           H  
HETATM 1983 NA   NA     12      32.308   9.203 -15.560  1.00  0.00          Na1+
HETATM 1984  O   SPC    12      34.661   8.175 -23.202  1.00  0.00           O  
HETATM 1985  H1  SPC    12      34.201   7.778 -22.408  1.00  0.00           H  
HETATM 1986  H2  SPC    12      34.951   9.108 -22.988  1.00  0.00           H  
HETATM 1987 NA   NA     13      16.558   1.989  19.292  1.00  0.00          Na1+
HETATM 1988  O   SPC    13       9.300  -4.131  14.832  1.00  0.00           O  
HETATM 1989  H1  SPC    13       9.818  -4.986  14.808  1.00  0.00           H  
HETATM 1990  H2  SPC    13       9.644  -3.513  14.125  1.00  0.00           H  
HETATM 1991 NA   NA     14     -15.167   6.727  38.836  1.00  0.00          Na1+
HETATM 1992  O   SPC    14      14.026   4.588  16.615  1.00  0.00           O  
HETATM 1993  H1  SPC    14      13.746   5.427  16.148  1.00  0.00           H  
HETATM 1994  H2  SPC    14      14.083   3.841  15.952  1.00  0.00           H  
HETATM 1995 NA   NA     15      -8.336  11.917 -25.928  1.00  0.00          Na1+
HETATM 1996  O   SPC    15     -14.889 -16.915  14.158  1.00  0.00           O  
HETATM 1997  H1  SPC    15     -15.611 -16.267  13.917  1.00  0.00           H  
HETATM 1998  H2  SPC    15     -15.045 -17.780  13.680  1.00  0.00           H  
HETATM 1999 NA   NA     16      -4.972 -10.595 -16.989  1.00  0.00          Na1+
HETATM 2000  O   SPC    16     -16.656   0.363  37.375  1.00  0.00           O  
HETATM 2001  H1  SPC    16     -16.250   1.276  37.324  1.00  0.00           H  
HETATM 2002  H2  SPC    16     -17.470   0.327  36.795  1.00  0.00           H  
HETATM 2003 NA   NA     17       2.605  11.054 -20.468  1.00  0.00          Na1+
HETATM 2004  O   SPC    17      19.031  -9.665  -7.733  1.00  0.00           O  
HETATM 2005  H1  SPC    17      19.979  -9.858  -7.983  1.00  0.00           H  
HETATM 2006  H2  SPC    17      18.705 -10.364  -7.097  1.00  0.00           H  
HETATM 2007 NA   NA     18      28.227   3.259 -39.996  1.00  0.00          Na1+
HETATM 2008  O   SPC    18      -0.438  23.341 -13.011  1.00  0.00           O  
HETATM 2009  H1  SPC    18      -0.783  24.260 -12.820  1.00  0.00           H  
HETATM 2010  H2  SPC    18      -0.924  22.959 -13.797  1.00  0.00           H  
HETATM 2011 NA   NA     19      -1.089 -13.343  41.001  1.00  0.00          Na1+
HETATM 2012  O   SPC    19      -4.521 -10.158  36.690  1.00  0.00           O  
HETATM 2013  H1  SPC    19      -5.072 -10.962  36.915  1.00  0.00           H  
HETATM 2014  H2  SPC    19      -4.830  -9.774  35.820  1.00  0.00           H  
HETATM 2015 CL   CL     20       5.273  -5.627 -38.712  1.00  0.00          Cl1-
HETATM 2016  O   SPC    20       5.714 -23.266  -0.997  1.00  0.00           O  
HETATM 2017  H1  SPC    20       6.351 -22.893  -1.672  1.00  0.00           H  
HETATM 2018  H2  SPC    20       4.847 -22.770  -1.048  1.00  0.00           H  
HETATM 2019 CL   CL     21      -6.125 -23.483 -13.723  1.00  0.00          Cl1-
HETATM 2020  O   SPC    21     -39.168  -9.901  15.304  1.00  0.00           O  
HETATM 2021  H1  SPC    21     -39.038 -10.130  14.340  1.00  0.00           H  
HETATM 2022  H2  SPC    21     -38.541  -9.164  15.559  1.00  0.00           H  
HETATM 2023 CL   CL     22     -31.284   2.867  33.405  1.00  0.00          Cl1-
HETATM 2024  O   SPC    22     -24.990   4.733  46.474  1.00  0.00           O  
HETATM 2025  H1  SPC    22     -24.557   5.624  46.610  1.00  0.00           H  
HETATM 2026  H2  SPC    22     -24.371   4.137  45.962  1.00  0.00           H  
HETATM 2027 CL   CL     23      14.178 -13.599  30.954  1.00  0.00          Cl1-
HETATM 2028  O   SPC    23      17.852 -16.699  25.064  1.00  0.00           O  
HETATM 2029  H1  SPC    23      18.675 -16.358  24.610  1.00  0.00           H  
HETATM 2030  H2  SPC    23      17.056 -16.186  24.741  1.00  0.00           H  
HETATM 2031 CL   CL     24      23.875  -3.037 -47.599  1.00  0.00          Cl1-
HETATM 2032  O   SPC    24      -6.529  32.999  12.746  1.00  0.00           O  
HETATM 2033  H1  SPC    24      -5.740  32.688  12.215  1.00  0.00           H  
HETATM 2034  H2  SPC    24      -6.618  33.991  12.659  1.00  0.00           H  
HETATM 2035 CL   CL     25     -17.878  15.808 -33.152  1.00  0.00          Cl1-
HETATM 2036  O   SPC    25     -37.571  -7.866  16.221  1.00  0.00           O  
HETATM 2037  H1  SPC    25     -38.157  -7.556  16.969  1.00  0.00           H  
HETATM 2038  H2  SPC    25     -36.716  -8.225  16.594  1.00  0.00           H  
HETATM 2039 CL   CL     26      12.282  16.991   0.421  1.00  0.00          Cl1-
HETATM 2040  O   SPC    26      -5.563  -6.141 -29.919  1.00  0.00           O  
HETATM 2041  H1  SPC    26      -6.395  -5.651 -29.656  1.00  0.00           H  
HETATM 2042  H2  SPC    26      -5.669  -7.113 -29.710  1.00  0.00           H  
HETATM 2043 CL   CL     27       7.668  11.798   3.634  1.00  0.00          Cl1-
HETATM 2044  O   SPC    27      -1.026 -13.329 -16.381  1.00  0.00           O  
HETATM 2045  H1  SPC    27      -0.704 -14.171 -15.949  1.00  0.00           H  
HETATM 2046  H2  SPC    27      -0.330 -12.617 -16.283  1.00  0.00           H  
HETATM 2047 CL   CL     28      -1.008 -19.648  25.498  1.00  0.00          Cl1-
HETATM 2048  O   SPC    28       3.579 -13.786 -16.569  1.00  0.00           O  
HETATM 2049  H1  SPC    28       4.506 -13.877 -16.935  1.00  0.00           H  
HETATM 2050  H2  SPC    28       3.417 -12.835 -16.306  1.00  0.00           H  
HETATM 2051 CL   CL     29      -1.099 -25.453   6.016  1.00  0.00          Cl1-
HETATM 2052  O   SPC    29      13.390 -28.217  -4.793  1.00  0.00           O  
HETATM 2053  H1  SPC    29      13.118 -27.386  -5.279  1.00  0.00           H  
HETATM 2054  H2  SPC    29      12.791 -28.353  -4.004  1.00  0.00           H  
HETATM 2055 CL   CL     30     -15.137  -6.795  14.412  1.00  0.00          Cl1-
HETATM 2056  O   SPC    30     -36.956  -6.454  10.805  1.00  0.00           O  
HETATM 2057  H1  SPC    30     -36.874  -7.065  11.593  1.00  0.00           H  
HETATM 2058  H2  SPC    30     -36.224  -6.651  10.153  1.00  0.00           H  
HETATM 2059 CL   CL     31      20.964  -6.869  16.339  1.00  0.00          Cl1-
HETATM 2060  O   SPC    31       0.679 -10.054  44.043  1.00  0.00           O  
HETATM 2061  H1  SPC    31       1.486 -10.561  43.741  1.00  0.00           H  
HETATM 2062  H2  SPC    31       0.898  -9.543  44.874  1.00  0.00           H  
HETATM 2063 CL   CL     32     -12.464  15.314  41.006  1.00  0.00          Cl1-
HETATM 2064  O   SPC    32       5.955  16.354  10.403  1.00  0.00           O  
HETATM 2065  H1  SPC    32       6.076  15.891  11.281  1.00  0.00           H  
HETATM 2066  H2  SPC    32       6.639  17.078  10.311  1.00  0.00           H  
HETATM 2067 CL   CL     33      -5.380  14.735 -32.110  1.00  0.00          Cl1-
HETATM 2068  O   SPC    33      37.008   7.053 -23.918  1.00  0.00           O  
HETATM 2069  H1  SPC    33      36.092   7.431 -23.782  1.00  0.00           H  
HETATM 2070  H2  SPC    33      37.690   7.766 -23.759  1.00  0.00           H  
HETATM 2071 CL   CL     34     -21.423   0.929  59.511  1.00  0.00          Cl1-
HETATM 2072  O   SPC    34     -11.610  19.780 -20.875  1.00  0.00           O  
HETATM 2073  H1  SPC    34     -12.268  19.666 -20.130  1.00  0.00           H  
HETATM 2074  H2  SPC    34     -10.734  20.083 -20.502  1.00  0.00           H  
HETATM 2075 CL   CL     35       4.101  22.164  16.838  1.00  0.00          Cl1-
HETATM 2076  O   SPC    35     -21.937  -4.897  39.356  1.00  0.00           O  
HETATM 2077  H1  SPC    35     -21.720  -4.104  39.926  1.00  0.00           H  
HETATM 2078  H2  SPC    35     -21.316  -4.924  38.573  1.00  0.00           H  
HETATM 2079  O   SPC    36      21.807 -10.990  -4.501  1.00  0.00           O  
HETATM 2080  H1  SPC    36      21.850 -10.076  -4.095  1.00  0.00           H  
HETATM 2081  H2  SPC    36      21.354 -11.615  -3.865  1.00  0.00           H  
HETATM 2082  O   SPC    37     -18.417   5.324   8.225  1.00  0.00           O  
HETATM 2083  H1  SPC    37     -18.843   5.834   7.478  1.00  0.00           H  
HETATM 2084  H2  SPC    37     -17.436   5.233   8.051  1.00  0.00           H  
HETATM 2085  O   SPC    38       9.911  11.102 -20.590  1.00  0.00           O  
HETATM 2086  H1  SPC    38       9.354  10.465 -20.058  1.00  0.00           H  
HETATM 2087  H2  SPC    38      10.204  11.858 -20.005  1.00  0.00           H  
HETATM 2088  O   SPC    39     -38.357 -11.136  13.001  1.00  0.00           O  
HETATM 2089  H1  SPC    39     -37.831 -10.746  12.246  1.00  0.00           H  
HETATM 2090  H2  SPC    39     -39.242 -11.456  12.661  1.00  0.00           H  
HETATM 2091  O   SPC    40     -20.768  16.087 -10.488  1.00  0.00           O  
HETATM 2092  H1  SPC    40     -21.286  15.262 -10.263  1.00  0.00           H  
HETATM 2093  H2  SPC    40     -20.208  16.353  -9.703  1.00  0.00           H  
HETATM 2094  O   SPC    41     -20.335  -5.646  28.303  1.00  0.00           O  
HETATM 2095  H1  SPC    41     -20.917  -5.704  27.492  1.00  0.00           H  
HETATM 2096  H2  SPC    41     -20.081  -4.692  28.463  1.00  0.00           H  
HETATM 2097  O   SPC    42      -3.814  15.430 -21.677  1.00  0.00           O  
HETATM 2098  H1  SPC    42      -4.084  16.291 -22.109  1.00  0.00           H  
HETATM 2099  H2  SPC    42      -2.910  15.536 -21.261  1.00  0.00           H  
HETATM 2100  O   SPC    43     -25.422   2.805  25.286  1.00  0.00           O  
HETATM 2101  H1  SPC    43     -25.110   2.501  26.187  1.00  0.00           H  
HETATM 2102  H2  SPC    43     -26.026   3.595  25.392  1.00  0.00           H  
HETATM 2103  O   SPC    44      14.855  13.745  -4.565  1.00  0.00           O  
HETATM 2104  H1  SPC    44      14.397  14.122  -3.760  1.00  0.00           H  
HETATM 2105  H2  SPC    44      15.212  12.836  -4.350  1.00  0.00           H  
HETATM 2106  O   SPC    45      14.583 -20.851  -0.539  1.00  0.00           O  
HETATM 2107  H1  SPC    45      15.268 -20.501  -1.177  1.00  0.00           H  
HETATM 2108  H2  SPC    45      13.827 -21.258  -1.052  1.00  0.00           H  
HETATM 2109  O   SPC    46      18.569  -7.459   1.655  1.00  0.00           O  
HETATM 2110  H1  SPC    46      18.357  -8.277   1.120  1.00  0.00           H  
HETATM 2111  H2  SPC    46      18.513  -6.652   1.067  1.00  0.00           H  
HETATM 2112  O   SPC    47     -34.118 -16.230   6.174  1.00  0.00           O  
HETATM 2113  H1  SPC    47     -34.204 -17.135   5.758  1.00  0.00           H  
HETATM 2114  H2  SPC    47     -34.919 -15.679   5.942  1.00  0.00           H  
HETATM 2115  O   SPC    48     -11.205  -6.498  19.518  1.00  0.00           O  
HETATM 2116  H1  SPC    48     -11.699  -7.289  19.156  1.00  0.00           H  
HETATM 2117  H2  SPC    48     -10.371  -6.355  18.985  1.00  0.00           H  
HETATM 2118  O   SPC    49      16.801 -14.194 -25.514  1.00  0.00           O  
HETATM 2119  H1  SPC    49      16.157 -14.898 -25.814  1.00  0.00           H  
HETATM 2120  H2  SPC    49      17.620 -14.226 -26.087  1.00  0.00           H  
HETATM 2121  O   SPC    50       9.626   4.952 -52.875  1.00  0.00           O  
HETATM 2122  H1  SPC    50       8.772   5.053 -53.384  1.00  0.00           H  
HETATM 2123  H2  SPC    50      10.259   5.680 -53.138  1.00  0.00           H  
HETATM 2124  O   SPC    51      -5.884 -26.157 -17.806  1.00  0.00           O  
HETATM 2125  H1  SPC    51      -6.372 -25.351 -18.140  1.00  0.00           H  
HETATM 2126  H2  SPC    51      -6.082 -26.288 -16.835  1.00  0.00           H  
HETATM 2127  O   SPC    52      15.970  12.465 -34.729  1.00  0.00           O  
HETATM 2128  H1  SPC    52      16.705  12.657 -34.078  1.00  0.00           H  
HETATM 2129  H2  SPC    52      15.865  11.475 -34.829  1.00  0.00           H  
HETATM 2130  O   SPC    53     -20.724 -20.094   8.073  1.00  0.00           O  
HETATM 2131  H1  SPC    53     -20.733 -19.498   8.877  1.00  0.00           H  
HETATM 2132  H2  SPC    53     -21.296 -19.696   7.357  1.00  0.00           H  
HETATM 2133  O   SPC    54       7.581   1.210  16.651  1.00  0.00           O  
HETATM 2134  H1  SPC    54       7.928   0.417  17.153  1.00  0.00           H  
HETATM 2135  H2  SPC    54       6.919   1.700  17.218  1.00  0.00           H  
HETATM 2136  O   SPC    55      -6.642  -7.460  38.006  1.00  0.00           O  
HETATM 2137  H1  SPC    55      -5.821  -7.068  38.423  1.00  0.00           H  
HETATM 2138  H2  SPC    55      -6.449  -8.395  37.708  1.00  0.00           H  
HETATM 2139  O   SPC    56     -30.081  -0.052  -7.420  1.00  0.00           O  
HETATM 2140  H1  SPC    56     -30.873   0.115  -6.833  1.00  0.00           H  
HETATM 2141  H2  SPC    56     -29.424  -0.630  -6.937  1.00  0.00           H  
HETATM 2142  O   SPC    57      23.395   5.080 -43.459  1.00  0.00           O  
HETATM 2143  H1  SPC    57      23.000   4.500 -44.171  1.00  0.00           H  
HETATM 2144  H2  SPC    57      23.282   4.638 -42.569  1.00  0.00           H  
HETATM 2145  O   SPC    58     -24.222 -13.353  20.593  1.00  0.00           O  
HETATM 2146  H1  SPC    58     -24.597 -13.436  19.669  1.00  0.00           H  
HETATM 2147  H2  SPC    58     -23.458 -13.989  20.700  1.00  0.00           H  
HETATM 2148  O   SPC    59      -3.446 -29.056 -12.072  1.00  0.00           O  
HETATM 2149  H1  SPC    59      -3.268 -29.801 -12.716  1.00  0.00           H  
HETATM 2150  H2  SPC    59      -3.955 -28.330 -12.535  1.00  0.00           H  
HETATM 2151  O   SPC    60     -12.654  25.303  15.195  1.00  0.00           O  
HETATM 2152  H1  SPC    60     -12.965  25.672  16.071  1.00  0.00           H  
HETATM 2153  H2  SPC    60     -12.291  24.382  15.332  1.00  0.00           H  
HETATM 2154  O   SPC    61     -11.916  -0.368  29.803  1.00  0.00           O  
HETATM 2155  H1  SPC    61     -12.033   0.614  29.951  1.00  0.00           H  
HETATM 2156  H2  SPC    61     -12.197  -0.600  28.872  1.00  0.00           H  
HETATM 2157  O   SPC    62      22.433   6.347 -31.223  1.00  0.00           O  
HETATM 2158  H1  SPC    62      21.722   5.852 -31.722  1.00  0.00           H  
HETATM 2159  H2  SPC    62      22.340   6.168 -30.244  1.00  0.00           H  
HETATM 2160  O   SPC    63      21.712   2.920  15.173  1.00  0.00           O  
HETATM 2161  H1  SPC    63      21.082   2.222  14.832  1.00  0.00           H  
HETATM 2162  H2  SPC    63      21.422   3.214  16.084  1.00  0.00           H  
HETATM 2163  O   SPC    64       8.043  -0.264  25.200  1.00  0.00           O  
HETATM 2164  H1  SPC    64       8.410   0.663  25.116  1.00  0.00           H  
HETATM 2165  H2  SPC    64       7.931  -0.662  24.289  1.00  0.00           H  
HETATM 2166  O   SPC    65      -9.522  29.925  21.528  1.00  0.00           O  
HETATM 2167  H1  SPC    65      -9.099  29.137  21.974  1.00  0.00           H  
HETATM 2168  H2  SPC    65     -10.205  30.327  22.137  1.00  0.00           H  
HETATM 2169  O   SPC    66       5.063   6.611 -50.888  1.00  0.00           O  
HETATM 2170  H1  SPC    66       5.235   5.637 -50.738  1.00  0.00           H  
HETATM 2171  H2  SPC    66       4.682   7.014 -50.056  1.00  0.00           H  
HETATM 2172  O   SPC    67     -32.261   4.082  69.282  1.00  0.00           O  
HETATM 2173  H1  SPC    67     -32.748   4.956  69.279  1.00  0.00           H  
HETATM 2174  H2  SPC    67     -32.908   3.339  69.111  1.00  0.00           H  
HETATM 2175  O   SPC    68     -36.752  -9.312   9.197  1.00  0.00           O  
HETATM 2176  H1  SPC    68     -37.488  -9.453   8.535  1.00  0.00           H  
HETATM 2177  H2  SPC    68     -36.302  -8.438   9.015  1.00  0.00           H  
HETATM 2178  O   SPC    69      14.359   9.515  18.629  1.00  0.00           O  
HETATM 2179  H1  SPC    69      13.521   9.849  18.197  1.00  0.00           H  
HETATM 2180  H2  SPC    69      14.449   9.918  19.539  1.00  0.00           H  
HETATM 2181  O   SPC    70      -1.409  19.713  -6.050  1.00  0.00           O  
HETATM 2182  H1  SPC    70      -0.483  19.755  -6.425  1.00  0.00           H  
HETATM 2183  H2  SPC    70      -1.951  19.056  -6.575  1.00  0.00           H  
HETATM 2184  O   SPC    71     -19.789  15.780  -2.282  1.00  0.00           O  
HETATM 2185  H1  SPC    71     -20.771  15.910  -2.146  1.00  0.00           H  
HETATM 2186  H2  SPC    71     -19.292  16.553  -1.889  1.00  0.00           H  
HETATM 2187  O   SPC    72     -14.002 -17.919  -0.476  1.00  0.00           O  
HETATM 2188  H1  SPC    72     -14.607 -18.711  -0.561  1.00  0.00           H  
HETATM 2189  H2  SPC    72     -14.512 -17.085  -0.685  1.00  0.00           H  
HETATM 2190  O   SPC    73      18.583   6.224  -4.661  1.00  0.00           O  
HETATM 2191  H1  SPC    73      18.641   7.212  -4.808  1.00  0.00           H  
HETATM 2192  H2  SPC    73      17.661   5.908  -4.882  1.00  0.00           H  
HETATM 2193  O   SPC    74     -20.699  -0.076 -14.479  1.00  0.00           O  
HETATM 2194  H1  SPC    74     -20.074   0.598 -14.873  1.00  0.00           H  
HETATM 2195  H2  SPC    74     -20.258  -0.974 -14.467  1.00  0.00           H  
HETATM 2196  O   SPC    75       0.921  13.067 -25.336  1.00  0.00           O  
HETATM 2197  H1  SPC    75       0.091  12.563 -25.096  1.00  0.00           H  
HETATM 2198  H2  SPC    75       0.701  13.770 -26.012  1.00  0.00           H  
HETATM 2199  O   SPC    76      13.052  13.879 -13.769  1.00  0.00           O  
HETATM 2200  H1  SPC    76      13.458  13.770 -14.677  1.00  0.00           H  
HETATM 2201  H2  SPC    76      12.452  14.679 -13.767  1.00  0.00           H  
HETATM 2202  O   SPC    77       7.609  24.892  10.274  1.00  0.00           O  
HETATM 2203  H1  SPC    77       7.532  24.952  11.269  1.00  0.00           H  
HETATM 2204  H2  SPC    77       8.431  25.376   9.974  1.00  0.00           H  
HETATM 2205  O   SPC    78     -26.451  -7.994   1.255  1.00  0.00           O  
HETATM 2206  H1  SPC    78     -26.543  -7.512   0.384  1.00  0.00           H  
HETATM 2207  H2  SPC    78     -27.340  -8.367   1.524  1.00  0.00           H  
HETATM 2208  O   SPC    79     -21.487  -2.172  30.685  1.00  0.00           O  
HETATM 2209  H1  SPC    79     -20.897  -2.957  30.495  1.00  0.00           H  
HETATM 2210  H2  SPC    79     -22.342  -2.267  30.175  1.00  0.00           H  
HETATM 2211  O   SPC    80       2.637   6.954 -17.449  1.00  0.00           O  
HETATM 2212  H1  SPC    80       2.256   6.033 -17.531  1.00  0.00           H  
HETATM 2213  H2  SPC    80       2.545   7.269 -16.504  1.00  0.00           H  
HETATM 2214  O   SPC    81      20.360 -16.707 -33.168  1.00  0.00           O  
HETATM 2215  H1  SPC    81      20.341 -17.510 -33.763  1.00  0.00           H  
HETATM 2216  H2  SPC    81      21.309 -16.475 -32.953  1.00  0.00           H  
HETATM 2217  O   SPC    82       5.646  22.763   1.630  1.00  0.00           O  
HETATM 2218  H1  SPC    82       6.457  22.183   1.560  1.00  0.00           H  
HETATM 2219  H2  SPC    82       5.664  23.451   0.904  1.00  0.00           H  
HETATM 2220  O   SPC    83      -4.889   1.376 -30.101  1.00  0.00           O  
HETATM 2221  H1  SPC    83      -4.245   2.044 -29.729  1.00  0.00           H  
HETATM 2222  H2  SPC    83      -5.416   0.970 -29.355  1.00  0.00           H  
HETATM 2223  O   SPC    84     -13.021  -1.204  17.065  1.00  0.00           O  
HETATM 2224  H1  SPC    84     -13.512  -2.063  17.209  1.00  0.00           H  
HETATM 2225  H2  SPC    84     -12.927  -1.034  16.084  1.00  0.00           H  
HETATM 2226  O   SPC    85     -25.198   2.926  22.107  1.00  0.00           O  
HETATM 2227  H1  SPC    85     -24.986   3.722  22.673  1.00  0.00           H  
HETATM 2228  H2  SPC    85     -24.684   2.135  22.438  1.00  0.00           H  
HETATM 2229  O   SPC    86     -12.670   2.665  44.751  1.00  0.00           O  
HETATM 2230  H1  SPC    86     -13.457   2.747  45.363  1.00  0.00           H  
HETATM 2231  H2  SPC    86     -12.575   1.714  44.456  1.00  0.00           H  
HETATM 2232  O   SPC    87       2.714 -19.478  -6.526  1.00  0.00           O  
HETATM 2233  H1  SPC    87       2.738 -18.868  -5.734  1.00  0.00           H  
HETATM 2234  H2  SPC    87       2.796 -18.939  -7.365  1.00  0.00           H  
HETATM 2235  O   SPC    88       0.321 -28.075  -1.466  1.00  0.00           O  
HETATM 2236  H1  SPC    88      -0.143 -27.821  -2.315  1.00  0.00           H  
HETATM 2237  H2  SPC    88      -0.049 -28.941  -1.129  1.00  0.00           H  
HETATM 2238  O   SPC    89      25.182 -10.174 -12.446  1.00  0.00           O  
HETATM 2239  H1  SPC    89      26.094 -10.342 -12.820  1.00  0.00           H  
HETATM 2240  H2  SPC    89      24.671  -9.580 -13.067  1.00  0.00           H  
HETATM 2241  O   SPC    90     -23.235  -3.604  51.510  1.00  0.00           O  
HETATM 2242  H1  SPC    90     -24.112  -3.540  51.033  1.00  0.00           H  
HETATM 2243  H2  SPC    90     -23.398  -3.711  52.491  1.00  0.00           H  
HETATM 2244  O   SPC    91     -16.536  16.912 -29.916  1.00  0.00           O  
HETATM 2245  H1  SPC    91     -17.282  16.592 -29.332  1.00  0.00           H  
HETATM 2246  H2  SPC    91     -16.830  16.891 -30.872  1.00  0.00           H  
HETATM 2247  O   SPC    92       5.451  16.013  21.822  1.00  0.00           O  
HETATM 2248  H1  SPC    92       4.916  16.797  21.507  1.00  0.00           H  
HETATM 2249  H2  SPC    92       6.258  16.337  22.316  1.00  0.00           H  
HETATM 2250  O   SPC    93     -19.816   8.115   7.827  1.00  0.00           O  
HETATM 2251  H1  SPC    93     -20.342   8.537   7.088  1.00  0.00           H  
HETATM 2252  H2  SPC    93     -18.855   8.382   7.746  1.00  0.00           H  
HETATM 2253  O   SPC    94     -28.572  -2.773   6.799  1.00  0.00           O  
HETATM 2254  H1  SPC    94     -27.614  -2.490   6.825  1.00  0.00           H  
HETATM 2255  H2  SPC    94     -28.785  -3.151   5.899  1.00  0.00           H  
HETATM 2256  O   SPC    95     -17.717 -11.252   7.532  1.00  0.00           O  
HETATM 2257  H1  SPC    95     -17.376 -10.367   7.849  1.00  0.00           H  
HETATM 2258  H2  SPC    95     -17.038 -11.676   6.934  1.00  0.00           H  
HETATM 2259  O   SPC    96      11.738  -9.784  -0.599  1.00  0.00           O  
HETATM 2260  H1  SPC    96      10.965 -10.288  -0.985  1.00  0.00           H  
HETATM 2261  H2  SPC    96      11.405  -8.959  -0.143  1.00  0.00           H  
HETATM 2262  O   SPC    97      -1.911   1.650 -30.400  1.00  0.00           O  
HETATM 2263  H1  SPC    97      -2.753   1.146 -30.209  1.00  0.00           H  
HETATM 2264  H2  SPC    97      -1.180   1.005 -30.624  1.00  0.00           H  
HETATM 2265  O   SPC    98      -2.301  18.290 -15.957  1.00  0.00           O  
HETATM 2266  H1  SPC    98      -3.128  17.882 -15.572  1.00  0.00           H  
HETATM 2267  H2  SPC    98      -1.893  17.658 -16.616  1.00  0.00           H  
HETATM 2268  O   SPC    99      18.236  -7.777  17.681  1.00  0.00           O  
HETATM 2269  H1  SPC    99      18.676  -8.174  18.486  1.00  0.00           H  
HETATM 2270  H2  SPC    99      18.936  -7.479  17.032  1.00  0.00           H  
HETATM 2271  O   SPC   100      -2.139  32.218  21.096  1.00  0.00           O  
HETATM 2272  H1  SPC   100      -2.765  32.274  20.317  1.00  0.00           H  
HETATM 2273  H2  SPC   100      -1.935  31.259  21.291  1.00  0.00           H  
HETATM 2274  O   SPC   101      21.241   2.571 -26.990  1.00  0.00           O  
HETATM 2275  H1  SPC   101      20.241   2.587 -26.999  1.00  0.00           H  
HETATM 2276  H2  SPC   101      21.576   2.180 -27.847  1.00  0.00           H  
HETATM 2277  O   SPC   102      -9.952  21.715  -1.859  1.00  0.00           O  
HETATM 2278  H1  SPC   102      -9.053  22.093  -1.636  1.00  0.00           H  
HETATM 2279  H2  SPC   102     -10.094  21.754  -2.848  1.00  0.00           H  
HETATM 2280  O   SPC   103     -22.145 -18.114   9.747  1.00  0.00           O  
HETATM 2281  H1  SPC   103     -22.197 -18.689  10.563  1.00  0.00           H  
HETATM 2282  H2  SPC   103     -21.400 -17.454   9.850  1.00  0.00           H  
HETATM 2283  O   SPC   104       1.105  10.469  30.034  1.00  0.00           O  
HETATM 2284  H1  SPC   104       0.876   9.904  29.241  1.00  0.00           H  
HETATM 2285  H2  SPC   104       1.222   9.885  30.837  1.00  0.00           H  
HETATM 2286  O   SPC   105      -5.892  -7.586  23.420  1.00  0.00           O  
HETATM 2287  H1  SPC   105      -5.632  -6.645  23.637  1.00  0.00           H  
HETATM 2288  H2  SPC   105      -6.688  -7.580  22.815  1.00  0.00           H  
HETATM 2289  O   SPC   106     -27.900   5.042  14.557  1.00  0.00           O  
HETATM 2290  H1  SPC   106     -28.034   5.933  14.990  1.00  0.00           H  
HETATM 2291  H2  SPC   106     -26.949   4.955  14.261  1.00  0.00           H  
HETATM 2292  O   SPC   107       1.543  -3.381  22.946  1.00  0.00           O  
HETATM 2293  H1  SPC   107       1.431  -2.752  23.715  1.00  0.00           H  
HETATM 2294  H2  SPC   107       1.959  -4.231  23.268  1.00  0.00           H  
HETATM 2295  O   SPC   108     -18.399   4.994  51.777  1.00  0.00           O  
HETATM 2296  H1  SPC   108     -18.922   4.898  52.624  1.00  0.00           H  
HETATM 2297  H2  SPC   108     -18.922   4.607  51.017  1.00  0.00           H  
HETATM 2298  O   SPC   109      26.059   3.765 -53.106  1.00  0.00           O  
HETATM 2299  H1  SPC   109      25.440   4.000 -52.356  1.00  0.00           H  
HETATM 2300  H2  SPC   109      26.005   2.784 -53.288  1.00  0.00           H  
HETATM 2301  O   SPC   110      26.301   9.855  -9.379  1.00  0.00           O  
HETATM 2302  H1  SPC   110      26.037   9.635  -8.440  1.00  0.00           H  
HETATM 2303  H2  SPC   110      25.770   9.295 -10.015  1.00  0.00           H  
HETATM 2304  O   SPC   111      -8.217  26.498  25.909  1.00  0.00           O  
HETATM 2305  H1  SPC   111      -8.442  26.619  26.876  1.00  0.00           H  
HETATM 2306  H2  SPC   111      -7.292  26.837  25.737  1.00  0.00           H  
HETATM 2307  O   SPC   112      12.713 -12.395  36.241  1.00  0.00           O  
HETATM 2308  H1  SPC   112      11.982 -11.803  36.579  1.00  0.00           H  
HETATM 2309  H2  SPC   112      12.345 -13.304  36.050  1.00  0.00           H  
HETATM 2310  O   SPC   113     -13.138  -5.655  21.135  1.00  0.00           O  
HETATM 2311  H1  SPC   113     -13.258  -4.663  21.140  1.00  0.00           H  
HETATM 2312  H2  SPC   113     -12.465  -5.906  20.439  1.00  0.00           H  
HETATM 2313  O   SPC   114       2.953  23.871  -6.918  1.00  0.00           O  
HETATM 2314  H1  SPC   114       3.502  24.468  -6.333  1.00  0.00           H  
HETATM 2315  H2  SPC   114       2.635  24.385  -7.714  1.00  0.00           H  
HETATM 2316  O   SPC   115       8.112  10.452 -42.977  1.00  0.00           O  
HETATM 2317  H1  SPC   115       7.809  10.883 -43.827  1.00  0.00           H  
HETATM 2318  H2  SPC   115       9.111  10.458 -42.938  1.00  0.00           H  
HETATM 2319  O   SPC   116      -0.070 -15.954  33.715  1.00  0.00           O  
HETATM 2320  H1  SPC   116       0.315 -16.539  33.001  1.00  0.00           H  
HETATM 2321  H2  SPC   116       0.388 -16.144  34.583  1.00  0.00           H  
HETATM 2322  O   SPC   117     -10.707 -14.181   9.248  1.00  0.00           O  
HETATM 2323  H1  SPC   117      -9.958 -14.690   9.672  1.00  0.00           H  
HETATM 2324  H2  SPC   117     -11.581 -14.532   9.582  1.00  0.00           H  
HETATM 2325  O   SPC   118      14.777  -6.147 -25.613  1.00  0.00           O  
HETATM 2326  H1  SPC   118      15.368  -6.254 -24.813  1.00  0.00           H  
HETATM 2327  H2  SPC   118      14.039  -5.507 -25.399  1.00  0.00           H  
HETATM 2328  O   SPC   119       7.739  21.381   1.117  1.00  0.00           O  
HETATM 2329  H1  SPC   119       7.957  20.451   1.414  1.00  0.00           H  
HETATM 2330  H2  SPC   119       8.512  21.756   0.605  1.00  0.00           H  
HETATM 2331  O   SPC   120      -0.469  19.370  18.426  1.00  0.00           O  
HETATM 2332  H1  SPC   120       0.400  19.222  18.898  1.00  0.00           H  
HETATM 2333  H2  SPC   120      -1.214  18.978  18.967  1.00  0.00           H  
HETATM 2334  O   SPC   121     -28.340   1.684  55.936  1.00  0.00           O  
HETATM 2335  H1  SPC   121     -27.411   1.679  56.305  1.00  0.00           H  
HETATM 2336  H2  SPC   121     -28.750   2.586  56.074  1.00  0.00           H  
HETATM 2337  O   SPC   122     -18.155  16.409   2.308  1.00  0.00           O  
HETATM 2338  H1  SPC   122     -18.966  15.900   2.597  1.00  0.00           H  
HETATM 2339  H2  SPC   122     -17.881  16.109   1.395  1.00  0.00           H  
HETATM 2340  O   SPC   123       2.977 -13.543 -32.797  1.00  0.00           O  
HETATM 2341  H1  SPC   123       3.688 -13.896 -32.189  1.00  0.00           H  
HETATM 2342  H2  SPC   123       2.649 -14.278 -33.390  1.00  0.00           H  
HETATM 2343  O   SPC   124     -22.918   1.426 -14.307  1.00  0.00           O  
HETATM 2344  H1  SPC   124     -22.626   2.295 -13.908  1.00  0.00           H  
HETATM 2345  H2  SPC   124     -22.115   0.917 -14.619  1.00  0.00           H  
HETATM 2346  O   SPC   125     -28.726 -11.835  26.125  1.00  0.00           O  
HETATM 2347  H1  SPC   125     -28.878 -11.957  25.144  1.00  0.00           H  
HETATM 2348  H2  SPC   125     -27.861 -11.356  26.272  1.00  0.00           H  
HETATM 2349  O   SPC   126       3.810   6.101   8.820  1.00  0.00           O  
HETATM 2350  H1  SPC   126       3.018   5.906   8.242  1.00  0.00           H  
HETATM 2351  H2  SPC   126       3.518   6.167   9.774  1.00  0.00           H  
HETATM 2352  O   SPC   127      33.898   6.651 -31.544  1.00  0.00           O  
HETATM 2353  H1  SPC   127      34.162   6.044 -32.294  1.00  0.00           H  
HETATM 2354  H2  SPC   127      33.733   6.109 -30.720  1.00  0.00           H  
HETATM 2355  O   SPC   128      23.372 -11.015  -9.320  1.00  0.00           O  
HETATM 2356  H1  SPC   128      22.560 -11.035  -8.737  1.00  0.00           H  
HETATM 2357  H2  SPC   128      24.054 -10.403  -8.921  1.00  0.00           H  
HETATM 2358  O   SPC   129      20.268  -3.261 -14.239  1.00  0.00           O  
HETATM 2359  H1  SPC   129      20.926  -3.974 -14.484  1.00  0.00           H  
HETATM 2360  H2  SPC   129      19.692  -3.584 -13.488  1.00  0.00           H  
HETATM 2361  O   SPC   130     -10.206  19.914  38.584  1.00  0.00           O  
HETATM 2362  H1  SPC   130      -9.720  20.020  39.452  1.00  0.00           H  
HETATM 2363  H2  SPC   130     -10.786  20.713  38.428  1.00  0.00           H  
HETATM 2364  O   SPC   131     -13.600 -25.315  -4.815  1.00  0.00           O  
HETATM 2365  H1  SPC   131     -13.657 -25.017  -5.768  1.00  0.00           H  
HETATM 2366  H2  SPC   131     -12.668 -25.619  -4.616  1.00  0.00           H  
HETATM 2367  O   SPC   132      26.641   7.772  -5.206  1.00  0.00           O  
HETATM 2368  H1  SPC   132      27.365   7.320  -5.726  1.00  0.00           H  
HETATM 2369  H2  SPC   132      27.029   8.529  -4.682  1.00  0.00           H  
HETATM 2370  O   SPC   133      -8.015  -1.977  44.132  1.00  0.00           O  
HETATM 2371  H1  SPC   133      -7.650  -1.739  45.032  1.00  0.00           H  
HETATM 2372  H2  SPC   133      -7.284  -2.360  43.567  1.00  0.00           H  
HETATM 2373  O   SPC   134      -6.738 -14.190 -22.530  1.00  0.00           O  
HETATM 2374  H1  SPC   134      -7.584 -14.175 -21.997  1.00  0.00           H  
HETATM 2375  H2  SPC   134      -5.978 -14.464 -21.942  1.00  0.00           H  
HETATM 2376  O   SPC   135     -27.167   3.350 -15.110  1.00  0.00           O  
HETATM 2377  H1  SPC   135     -27.458   2.808 -15.899  1.00  0.00           H  
HETATM 2378  H2  SPC   135     -27.726   4.176 -15.048  1.00  0.00           H  
HETATM 2379  O   SPC   136      12.445   2.277 -40.616  1.00  0.00           O  
HETATM 2380  H1  SPC   136      13.083   1.507 -40.621  1.00  0.00           H  
HETATM 2381  H2  SPC   136      12.904   3.092 -40.971  1.00  0.00           H  
HETATM 2382  O   SPC   137     -27.943 -15.389   3.651  1.00  0.00           O  
HETATM 2383  H1  SPC   137     -27.525 -15.714   2.803  1.00  0.00           H  
HETATM 2384  H2  SPC   137     -28.700 -14.772   3.435  1.00  0.00           H  
HETATM 2385  O   SPC   138     -23.982  -5.959   5.110  1.00  0.00           O  
HETATM 2386  H1  SPC   138     -23.756  -6.642   4.416  1.00  0.00           H  
HETATM 2387  H2  SPC   138     -23.731  -5.050   4.778  1.00  0.00           H  
HETATM 2388  O   SPC   139      -9.504  17.761  -7.935  1.00  0.00           O  
HETATM 2389  H1  SPC   139      -8.543  17.543  -7.762  1.00  0.00           H  
HETATM 2390  H2  SPC   139      -9.902  17.062  -8.530  1.00  0.00           H  
HETATM 2391  O   SPC   140      26.044  11.360  -1.017  1.00  0.00           O  
HETATM 2392  H1  SPC   140      25.388  11.414  -0.264  1.00  0.00           H  
HETATM 2393  H2  SPC   140      26.140  12.261  -1.440  1.00  0.00           H  
HETATM 2394  O   SPC   141     -24.342   4.704  29.712  1.00  0.00           O  
HETATM 2395  H1  SPC   141     -25.170   5.259  29.790  1.00  0.00           H  
HETATM 2396  H2  SPC   141     -24.368   3.968  30.388  1.00  0.00           H  
HETATM 2397  O   SPC   142      16.744  -1.576 -14.217  1.00  0.00           O  
HETATM 2398  H1  SPC   142      16.678  -2.572 -14.271  1.00  0.00           H  
HETATM 2399  H2  SPC   142      15.958  -1.164 -14.678  1.00  0.00           H  
HETATM 2400  O   SPC   143     -10.520  -4.113  43.754  1.00  0.00           O  
HETATM 2401  H1  SPC   143     -10.350  -4.856  44.402  1.00  0.00           H  
HETATM 2402  H2  SPC   143      -9.888  -3.360  43.937  1.00  0.00           H  
HETATM 2403  O   SPC   144      -8.834  -6.164  45.625  1.00  0.00           O  
HETATM 2404  H1  SPC   144      -8.972  -6.467  46.568  1.00  0.00           H  
HETATM 2405  H2  SPC   144      -7.860  -6.003  45.466  1.00  0.00           H  
HETATM 2406  O   SPC   145       7.709 -21.298 -16.271  1.00  0.00           O  
HETATM 2407  H1  SPC   145       8.109 -20.407 -16.485  1.00  0.00           H  
HETATM 2408  H2  SPC   145       8.435 -21.939 -16.023  1.00  0.00           H  
HETATM 2409  O   SPC   146     -21.835  -0.213  21.520  1.00  0.00           O  
HETATM 2410  H1  SPC   146     -20.925  -0.551  21.759  1.00  0.00           H  
HETATM 2411  H2  SPC   146     -22.002   0.655  21.988  1.00  0.00           H  
HETATM 2412  O   SPC   147      26.999  18.549  -3.068  1.00  0.00           O  
HETATM 2413  H1  SPC   147      27.464  18.458  -3.948  1.00  0.00           H  
HETATM 2414  H2  SPC   147      27.450  19.257  -2.524  1.00  0.00           H  
HETATM 2415  O   SPC   148       9.336  -8.727 -40.440  1.00  0.00           O  
HETATM 2416  H1  SPC   148       8.475  -8.849 -39.946  1.00  0.00           H  
HETATM 2417  H2  SPC   148       9.707  -9.622 -40.689  1.00  0.00           H  
HETATM 2418  O   SPC   149      -3.221 -12.692   9.146  1.00  0.00           O  
HETATM 2419  H1  SPC   149      -2.859 -12.899   8.237  1.00  0.00           H  
HETATM 2420  H2  SPC   149      -2.976 -13.429   9.778  1.00  0.00           H  
HETATM 2421  O   SPC   150       8.262  15.372 -25.131  1.00  0.00           O  
HETATM 2422  H1  SPC   150       8.433  15.261 -24.152  1.00  0.00           H  
HETATM 2423  H2  SPC   150       7.351  15.022 -25.353  1.00  0.00           H  
HETATM 2424  O   SPC   151      -9.728   9.782 -23.561  1.00  0.00           O  
HETATM 2425  H1  SPC   151     -10.424   9.587 -24.252  1.00  0.00           H  
HETATM 2426  H2  SPC   151      -8.860   9.367 -23.835  1.00  0.00           H  
HETATM 2427  O   SPC   152     -17.575  15.096  -0.040  1.00  0.00           O  
HETATM 2428  H1  SPC   152     -17.675  15.380  -0.993  1.00  0.00           H  
HETATM 2429  H2  SPC   152     -17.948  14.175   0.075  1.00  0.00           H  
HETATM 2430  O   SPC   153      -8.365  11.137  32.524  1.00  0.00           O  
HETATM 2431  H1  SPC   153      -8.551  12.106  32.686  1.00  0.00           H  
HETATM 2432  H2  SPC   153      -8.374  10.956  31.541  1.00  0.00           H  
HETATM 2433  O   SPC   154     -16.999  12.797  10.448  1.00  0.00           O  
HETATM 2434  H1  SPC   154     -16.425  12.423   9.720  1.00  0.00           H  
HETATM 2435  H2  SPC   154     -17.205  13.756  10.252  1.00  0.00           H  
HETATM 2436  O   SPC   155      16.714  -4.467 -14.530  1.00  0.00           O  
HETATM 2437  H1  SPC   155      15.940  -4.984 -14.164  1.00  0.00           H  
HETATM 2438  H2  SPC   155      17.501  -4.569 -13.922  1.00  0.00           H  
HETATM 2439  O   SPC   156     -27.452  -5.089  17.256  1.00  0.00           O  
HETATM 2440  H1  SPC   156     -27.585  -4.181  16.859  1.00  0.00           H  
HETATM 2441  H2  SPC   156     -28.019  -5.752  16.768  1.00  0.00           H  
HETATM 2442  O   SPC   157      12.755  -8.630  10.220  1.00  0.00           O  
HETATM 2443  H1  SPC   157      11.789  -8.602  10.479  1.00  0.00           H  
HETATM 2444  H2  SPC   157      13.287  -8.069  10.853  1.00  0.00           H  
HETATM 2445  O   SPC   158       2.689 -30.439 -11.122  1.00  0.00           O  
HETATM 2446  H1  SPC   158       2.029 -29.711 -11.307  1.00  0.00           H  
HETATM 2447  H2  SPC   158       3.453 -30.071 -10.592  1.00  0.00           H  
HETATM 2448  O   SPC   159      -8.214  -0.491 -17.851  1.00  0.00           O  
HETATM 2449  H1  SPC   159      -9.190  -0.340 -17.691  1.00  0.00           H  
HETATM 2450  H2  SPC   159      -7.781  -0.799 -17.003  1.00  0.00           H  
HETATM 2451  O   SPC   160     -20.911   4.580 -22.741  1.00  0.00           O  
HETATM 2452  H1  SPC   160     -21.901   4.513 -22.617  1.00  0.00           H  
HETATM 2453  H2  SPC   160     -20.709   5.244 -23.461  1.00  0.00           H  
HETATM 2454  O   SPC   161     -25.019   6.398  -1.089  1.00  0.00           O  
HETATM 2455  H1  SPC   161     -25.922   6.311  -1.510  1.00  0.00           H  
HETATM 2456  H2  SPC   161     -24.314   6.190  -1.768  1.00  0.00           H  
HETATM 2457  O   SPC   162      24.772  -5.584 -33.580  1.00  0.00           O  
HETATM 2458  H1  SPC   162      24.146  -5.217 -34.269  1.00  0.00           H  
HETATM 2459  H2  SPC   162      25.715  -5.412 -33.863  1.00  0.00           H  
HETATM 2460  O   SPC   163     -31.907   3.463  40.000  1.00  0.00           O  
HETATM 2461  H1  SPC   163     -32.678   3.262  39.396  1.00  0.00           H  
HETATM 2462  H2  SPC   163     -31.294   2.673  40.032  1.00  0.00           H  
HETATM 2463  O   SPC   164       5.802  -1.697  33.683  1.00  0.00           O  
HETATM 2464  H1  SPC   164       5.256  -2.522  33.834  1.00  0.00           H  
HETATM 2465  H2  SPC   164       6.653  -1.760  34.205  1.00  0.00           H  
HETATM 2466  O   SPC   165      29.451   9.485  -6.645  1.00  0.00           O  
HETATM 2467  H1  SPC   165      29.477  10.288  -7.240  1.00  0.00           H  
HETATM 2468  H2  SPC   165      28.961   9.710  -5.803  1.00  0.00           H  
HETATM 2469  O   SPC   166     -30.575  -3.415  19.768  1.00  0.00           O  
HETATM 2470  H1  SPC   166     -29.581  -3.512  19.797  1.00  0.00           H  
HETATM 2471  H2  SPC   166     -30.982  -3.918  20.530  1.00  0.00           H  
HETATM 2472  O   SPC   167     -24.981   6.995  54.520  1.00  0.00           O  
HETATM 2473  H1  SPC   167     -25.637   6.414  54.038  1.00  0.00           H  
HETATM 2474  H2  SPC   167     -25.273   7.110  55.470  1.00  0.00           H  
HETATM 2475  O   SPC   168      12.737 -27.372 -19.015  1.00  0.00           O  
HETATM 2476  H1  SPC   168      12.666 -28.100 -19.696  1.00  0.00           H  
HETATM 2477  H2  SPC   168      12.244 -27.639 -18.187  1.00  0.00           H  
HETATM 2478  O   SPC   169      18.268 -17.843 -18.118  1.00  0.00           O  
HETATM 2479  H1  SPC   169      18.314 -16.845 -18.160  1.00  0.00           H  
HETATM 2480  H2  SPC   169      17.331 -18.142 -18.302  1.00  0.00           H  
HETATM 2481  O   SPC   170     -22.062  -1.345  56.977  1.00  0.00           O  
HETATM 2482  H1  SPC   170     -21.462  -1.312  56.178  1.00  0.00           H  
HETATM 2483  H2  SPC   170     -21.940  -0.515  57.521  1.00  0.00           H  
HETATM 2484  O   SPC   171     -13.997  27.701  33.706  1.00  0.00           O  
HETATM 2485  H1  SPC   171     -14.151  27.170  32.874  1.00  0.00           H  
HETATM 2486  H2  SPC   171     -13.638  28.603  33.465  1.00  0.00           H  
HETATM 2487  O   SPC   172      -7.646  19.456 -10.493  1.00  0.00           O  
HETATM 2488  H1  SPC   172      -6.963  19.702  -9.806  1.00  0.00           H  
HETATM 2489  H2  SPC   172      -8.546  19.776 -10.197  1.00  0.00           H  
HETATM 2490  O   SPC   173     -14.171  17.285   2.818  1.00  0.00           O  
HETATM 2491  H1  SPC   173     -14.464  16.501   2.271  1.00  0.00           H  
HETATM 2492  H2  SPC   173     -13.430  17.764   2.346  1.00  0.00           H  
HETATM 2493  O   SPC   174     -27.767  -3.512  -8.400  1.00  0.00           O  
HETATM 2494  H1  SPC   174     -27.749  -2.516  -8.492  1.00  0.00           H  
HETATM 2495  H2  SPC   174     -27.258  -3.925  -9.155  1.00  0.00           H  
HETATM 2496  O   SPC   175       6.049 -19.334  25.251  1.00  0.00           O  
HETATM 2497  H1  SPC   175       5.360 -20.016  25.006  1.00  0.00           H  
HETATM 2498  H2  SPC   175       5.693 -18.418  25.062  1.00  0.00           H  
HETATM 2499  O   SPC   176       9.422 -13.648 -26.391  1.00  0.00           O  
HETATM 2500  H1  SPC   176       9.314 -14.611 -26.637  1.00  0.00           H  
HETATM 2501  H2  SPC   176       9.069 -13.073 -27.129  1.00  0.00           H  
HETATM 2502  O   SPC   177      10.027  13.345 -30.546  1.00  0.00           O  
HETATM 2503  H1  SPC   177       9.795  13.750 -29.661  1.00  0.00           H  
HETATM 2504  H2  SPC   177       9.541  13.831 -31.272  1.00  0.00           H  
HETATM 2505  O   SPC   178      -8.809  -7.063  34.525  1.00  0.00           O  
HETATM 2506  H1  SPC   178      -8.875  -7.712  33.767  1.00  0.00           H  
HETATM 2507  H2  SPC   178      -9.025  -7.529  35.383  1.00  0.00           H  
HETATM 2508  O   SPC   179      33.233   6.299 -35.912  1.00  0.00           O  
HETATM 2509  H1  SPC   179      33.714   6.016 -35.082  1.00  0.00           H  
HETATM 2510  H2  SPC   179      33.854   6.241 -36.693  1.00  0.00           H  
HETATM 2511  O   SPC   180      -3.059 -10.007 -27.491  1.00  0.00           O  
HETATM 2512  H1  SPC   180      -2.948  -9.020 -27.372  1.00  0.00           H  
HETATM 2513  H2  SPC   180      -3.105 -10.448 -26.595  1.00  0.00           H  
HETATM 2514  O   SPC   181     -26.881   5.265  53.434  1.00  0.00           O  
HETATM 2515  H1  SPC   181     -27.458   4.533  53.797  1.00  0.00           H  
HETATM 2516  H2  SPC   181     -26.969   5.297  52.439  1.00  0.00           H  
HETATM 2517  O   SPC   182     -10.616  -2.406 -21.366  1.00  0.00           O  
HETATM 2518  H1  SPC   182      -9.824  -2.200 -20.793  1.00  0.00           H  
HETATM 2519  H2  SPC   182     -10.313  -2.864 -22.202  1.00  0.00           H  
HETATM 2520  O   SPC   183     -26.023 -12.648  12.187  1.00  0.00           O  
HETATM 2521  H1  SPC   183     -25.088 -12.970  12.338  1.00  0.00           H  
HETATM 2522  H2  SPC   183     -26.365 -12.216  13.021  1.00  0.00           H  
HETATM 2523  O   SPC   184      -6.251  15.431  -2.133  1.00  0.00           O  
HETATM 2524  H1  SPC   184      -6.466  14.465  -2.272  1.00  0.00           H  
HETATM 2525  H2  SPC   184      -6.023  15.852  -3.011  1.00  0.00           H  
HETATM 2526  O   SPC   185     -16.623   4.384  37.802  1.00  0.00           O  
HETATM 2527  H1  SPC   185     -17.493   4.431  37.312  1.00  0.00           H  
HETATM 2528  H2  SPC   185     -16.005   3.759  37.325  1.00  0.00           H  
HETATM 2529  O   SPC   186     -15.244   5.952 -12.994  1.00  0.00           O  
HETATM 2530  H1  SPC   186     -14.818   5.120 -12.638  1.00  0.00           H  
HETATM 2531  H2  SPC   186     -15.828   6.355 -12.290  1.00  0.00           H  
HETATM 2532  O   SPC   187     -19.157 -10.834  27.950  1.00  0.00           O  
HETATM 2533  H1  SPC   187     -18.392 -11.142  28.516  1.00  0.00           H  
HETATM 2534  H2  SPC   187     -18.824 -10.611  27.034  1.00  0.00           H  
HETATM 2535  O   SPC   188     -25.003   0.909  -8.660  1.00  0.00           O  
HETATM 2536  H1  SPC   188     -25.608   1.003  -9.451  1.00  0.00           H  
HETATM 2537  H2  SPC   188     -25.551   0.790  -7.833  1.00  0.00           H  
HETATM 2538  O   SPC   189       3.966   3.906 -36.200  1.00  0.00           O  
HETATM 2539  H1  SPC   189       3.367   4.512 -36.724  1.00  0.00           H  
HETATM 2540  H2  SPC   189       3.487   3.050 -36.005  1.00  0.00           H  
HETATM 2541  O   SPC   190      -4.533  -2.057  39.342  1.00  0.00           O  
HETATM 2542  H1  SPC   190      -4.953  -2.904  39.668  1.00  0.00           H  
HETATM 2543  H2  SPC   190      -5.248  -1.389  39.134  1.00  0.00           H  
HETATM 2544  O   SPC   191       7.523  -3.777  20.633  1.00  0.00           O  
HETATM 2545  H1  SPC   191       7.504  -2.811  20.376  1.00  0.00           H  
HETATM 2546  H2  SPC   191       8.413  -4.168  20.398  1.00  0.00           H  
HETATM 2547  O   SPC   192      -1.267 -20.596  19.483  1.00  0.00           O  
HETATM 2548  H1  SPC   192      -0.718 -20.092  18.816  1.00  0.00           H  
HETATM 2549  H2  SPC   192      -1.220 -21.575  19.282  1.00  0.00           H  
HETATM 2550  O   SPC   193      28.626   2.038 -19.085  1.00  0.00           O  
HETATM 2551  H1  SPC   193      28.001   1.703 -19.790  1.00  0.00           H  
HETATM 2552  H2  SPC   193      29.470   1.502 -19.105  1.00  0.00           H  
HETATM 2553  O   SPC   194       5.443 -29.928 -20.375  1.00  0.00           O  
HETATM 2554  H1  SPC   194       5.523 -29.528 -19.462  1.00  0.00           H  
HETATM 2555  H2  SPC   194       6.243 -30.499 -20.560  1.00  0.00           H  
HETATM 2556  O   SPC   195       6.711 -24.299   9.617  1.00  0.00           O  
HETATM 2557  H1  SPC   195       6.073 -23.551   9.800  1.00  0.00           H  
HETATM 2558  H2  SPC   195       6.224 -25.172   9.661  1.00  0.00           H  
HETATM 2559  O   SPC   196      38.902  10.348  -5.471  1.00  0.00           O  
HETATM 2560  H1  SPC   196      38.112  10.309  -6.083  1.00  0.00           H  
HETATM 2561  H2  SPC   196      39.441   9.512  -5.569  1.00  0.00           H  
HETATM 2562  O   SPC   197       3.445 -13.224 -19.766  1.00  0.00           O  
HETATM 2563  H1  SPC   197       2.652 -13.022 -19.191  1.00  0.00           H  
HETATM 2564  H2  SPC   197       4.283 -13.045 -19.252  1.00  0.00           H  
HETATM 2565  O   SPC   198      10.915 -16.394  40.321  1.00  0.00           O  
HETATM 2566  H1  SPC   198      11.324 -17.290  40.496  1.00  0.00           H  
HETATM 2567  H2  SPC   198      11.254 -16.036  39.451  1.00  0.00           H  
HETATM 2568  O   SPC   199      15.822 -16.953  -9.496  1.00  0.00           O  
HETATM 2569  H1  SPC   199      14.956 -17.104  -9.972  1.00  0.00           H  
HETATM 2570  H2  SPC   199      15.914 -17.616  -8.753  1.00  0.00           H  
HETATM 2571  O   SPC   200     -11.482   5.293  -6.765  1.00  0.00           O  
HETATM 2572  H1  SPC   200     -12.158   5.188  -6.036  1.00  0.00           H  
HETATM 2573  H2  SPC   200     -11.947   5.315  -7.650  1.00  0.00           H  
HETATM 2574  O   SPC   201     -25.918  -0.798  39.949  1.00  0.00           O  
HETATM 2575  H1  SPC   201     -26.487  -1.596  39.751  1.00  0.00           H  
HETATM 2576  H2  SPC   201     -26.379  -0.219  40.622  1.00  0.00           H  
HETATM 2577  O   SPC   202      -7.606 -14.658   9.655  1.00  0.00           O  
HETATM 2578  H1  SPC   202      -7.201 -15.202   8.921  1.00  0.00           H  
HETATM 2579  H2  SPC   202      -7.010 -13.882   9.863  1.00  0.00           H  
HETATM 2580  O   SPC   203      -8.039  12.694  17.161  1.00  0.00           O  
HETATM 2581  H1  SPC   203      -8.045  12.725  16.162  1.00  0.00           H  
HETATM 2582  H2  SPC   203      -7.114  12.494  17.483  1.00  0.00           H  
HETATM 2583  O   SPC   204     -29.913   1.156  60.491  1.00  0.00           O  
HETATM 2584  H1  SPC   204     -28.973   0.922  60.738  1.00  0.00           H  
HETATM 2585  H2  SPC   204     -29.929   2.055  60.054  1.00  0.00           H  
HETATM 2586  O   SPC   205       8.992   3.271  15.636  1.00  0.00           O  
HETATM 2587  H1  SPC   205       8.482   2.559  16.119  1.00  0.00           H  
HETATM 2588  H2  SPC   205       9.761   2.857  15.148  1.00  0.00           H  
HETATM 2589  O   SPC   206      -5.653  22.754  -8.228  1.00  0.00           O  
HETATM 2590  H1  SPC   206      -4.808  22.469  -7.775  1.00  0.00           H  
HETATM 2591  H2  SPC   206      -6.256  21.964  -8.336  1.00  0.00           H  
HETATM 2592  O   SPC   207      -8.724  11.194  23.263  1.00  0.00           O  
HETATM 2593  H1  SPC   207      -9.367  10.968  23.994  1.00  0.00           H  
HETATM 2594  H2  SPC   207      -7.827  11.392  23.657  1.00  0.00           H  
HETATM 2595  O   SPC   208     -20.838  11.659 -12.940  1.00  0.00           O  
HETATM 2596  H1  SPC   208     -20.611  12.323 -13.653  1.00  0.00           H  
HETATM 2597  H2  SPC   208     -21.832  11.584 -12.859  1.00  0.00           H  
HETATM 2598  O   SPC   209      -6.767 -24.856   1.770  1.00  0.00           O  
HETATM 2599  H1  SPC   209      -6.954 -24.953   2.748  1.00  0.00           H  
HETATM 2600  H2  SPC   209      -6.827 -25.751   1.329  1.00  0.00           H  
HETATM 2601  O   SPC   210     -31.806 -11.508   6.603  1.00  0.00           O  
HETATM 2602  H1  SPC   210     -31.714 -12.463   6.322  1.00  0.00           H  
HETATM 2603  H2  SPC   210     -32.705 -11.369   7.019  1.00  0.00           H  
HETATM 2604  O   SPC   211     -11.846 -10.784 -15.075  1.00  0.00           O  
HETATM 2605  H1  SPC   211     -11.275  -9.992 -15.290  1.00  0.00           H  
HETATM 2606  H2  SPC   211     -11.295 -11.617 -15.127  1.00  0.00           H  
HETATM 2607  O   SPC   212      -5.841 -19.101 -19.798  1.00  0.00           O  
HETATM 2608  H1  SPC   212      -5.362 -19.783 -19.245  1.00  0.00           H  
HETATM 2609  H2  SPC   212      -5.995 -18.277 -19.252  1.00  0.00           H  
HETATM 2610  O   SPC   213     -32.956   0.753   7.486  1.00  0.00           O  
HETATM 2611  H1  SPC   213     -32.828   0.784   6.495  1.00  0.00           H  
HETATM 2612  H2  SPC   213     -32.429  -0.007   7.867  1.00  0.00           H  
HETATM 2613  O   SPC   214      -7.302  21.293 -28.379  1.00  0.00           O  
HETATM 2614  H1  SPC   214      -7.825  22.105 -28.120  1.00  0.00           H  
HETATM 2615  H2  SPC   214      -7.664  20.923 -29.235  1.00  0.00           H  
HETATM 2616  O   SPC   215      12.620  15.432   4.912  1.00  0.00           O  
HETATM 2617  H1  SPC   215      12.265  15.674   4.009  1.00  0.00           H  
HETATM 2618  H2  SPC   215      12.754  14.443   4.964  1.00  0.00           H  
HETATM 2619  O   SPC   216       4.761  -4.335   9.508  1.00  0.00           O  
HETATM 2620  H1  SPC   216       4.809  -4.179  10.495  1.00  0.00           H  
HETATM 2621  H2  SPC   216       4.491  -3.489   9.050  1.00  0.00           H  
HETATM 2622  O   SPC   217     -16.241   0.174  48.639  1.00  0.00           O  
HETATM 2623  H1  SPC   217     -17.037   0.629  49.037  1.00  0.00           H  
HETATM 2624  H2  SPC   217     -15.533   0.068  49.337  1.00  0.00           H  
HETATM 2625  O   SPC   218      -9.886  -5.583 -16.944  1.00  0.00           O  
HETATM 2626  H1  SPC   218      -9.046  -5.154 -16.613  1.00  0.00           H  
HETATM 2627  H2  SPC   218     -10.219  -5.088 -17.747  1.00  0.00           H  
HETATM 2628  O   SPC   219       5.911   4.881  25.570  1.00  0.00           O  
HETATM 2629  H1  SPC   219       4.993   4.932  25.175  1.00  0.00           H  
HETATM 2630  H2  SPC   219       5.941   4.148  26.249  1.00  0.00           H  
HETATM 2631  O   SPC   220       6.046  21.432  -6.682  1.00  0.00           O  
HETATM 2632  H1  SPC   220       5.636  21.862  -5.877  1.00  0.00           H  
HETATM 2633  H2  SPC   220       6.423  20.542  -6.428  1.00  0.00           H  
HETATM 2634  O   SPC   221     -25.765   0.547  15.072  1.00  0.00           O  
HETATM 2635  H1  SPC   221     -25.569  -0.386  14.768  1.00  0.00           H  
HETATM 2636  H2  SPC   221     -25.675   0.600  16.066  1.00  0.00           H  
HETATM 2637  O   SPC   222      20.771   6.432  -2.925  1.00  0.00           O  
HETATM 2638  H1  SPC   222      19.878   6.258  -3.339  1.00  0.00           H  
HETATM 2639  H2  SPC   222      21.432   5.761  -3.262  1.00  0.00           H  
HETATM 2640  O   SPC   223      -9.196  -4.154  36.099  1.00  0.00           O  
HETATM 2641  H1  SPC   223     -10.006  -3.632  35.834  1.00  0.00           H  
HETATM 2642  H2  SPC   223      -8.509  -3.534  36.478  1.00  0.00           H  
HETATM 2643  O   SPC   224     -28.388   6.885  16.527  1.00  0.00           O  
HETATM 2644  H1  SPC   224     -28.498   5.998  16.974  1.00  0.00           H  
HETATM 2645  H2  SPC   224     -29.282   7.326  16.436  1.00  0.00           H  
HETATM 2646  O   SPC   225      -2.520 -17.064  33.260  1.00  0.00           O  
HETATM 2647  H1  SPC   225      -1.564 -16.824  33.097  1.00  0.00           H  
HETATM 2648  H2  SPC   225      -3.107 -16.304  32.981  1.00  0.00           H  
HETATM 2649  O   SPC   226      16.717  14.163  -8.952  1.00  0.00           O  
HETATM 2650  H1  SPC   226      17.473  14.379  -8.334  1.00  0.00           H  
HETATM 2651  H2  SPC   226      17.054  14.134  -9.893  1.00  0.00           H  
HETATM 2652  O   SPC   227      22.762  -2.788 -32.443  1.00  0.00           O  
HETATM 2653  H1  SPC   227      22.769  -3.531 -31.774  1.00  0.00           H  
HETATM 2654  H2  SPC   227      22.106  -2.998 -33.168  1.00  0.00           H  
HETATM 2655  O   SPC   228      -6.346  27.946  16.593  1.00  0.00           O  
HETATM 2656  H1  SPC   228      -6.924  27.908  17.409  1.00  0.00           H  
HETATM 2657  H2  SPC   228      -5.657  27.223  16.639  1.00  0.00           H  
HETATM 2658  O   SPC   229      19.807  -4.823 -29.197  1.00  0.00           O  
HETATM 2659  H1  SPC   229      20.153  -4.147 -28.546  1.00  0.00           H  
HETATM 2660  H2  SPC   229      19.116  -4.399 -29.782  1.00  0.00           H  
HETATM 2661  O   SPC   230      -5.201  -9.558  30.908  1.00  0.00           O  
HETATM 2662  H1  SPC   230      -5.808 -10.259  31.282  1.00  0.00           H  
HETATM 2663  H2  SPC   230      -4.467  -9.369  31.560  1.00  0.00           H  
HETATM 2664  O   SPC   231     -28.349   7.793  31.113  1.00  0.00           O  
HETATM 2665  H1  SPC   231     -29.038   7.069  31.131  1.00  0.00           H  
HETATM 2666  H2  SPC   231     -27.534   7.466  30.634  1.00  0.00           H  
HETATM 2667  O   SPC   232     -16.606   8.362  37.640  1.00  0.00           O  
HETATM 2668  H1  SPC   232     -16.518   9.068  36.937  1.00  0.00           H  
HETATM 2669  H2  SPC   232     -17.538   8.368  38.004  1.00  0.00           H  
HETATM 2670  O   SPC   233       4.976   4.025 -30.307  1.00  0.00           O  
HETATM 2671  H1  SPC   233       4.949   4.484 -29.419  1.00  0.00           H  
HETATM 2672  H2  SPC   233       5.917   3.758 -30.516  1.00  0.00           H  
HETATM 2673  O   SPC   234      -0.003  24.069  27.347  1.00  0.00           O  
HETATM 2674  H1  SPC   234      -0.964  24.343  27.395  1.00  0.00           H  
HETATM 2675  H2  SPC   234       0.068  23.186  26.882  1.00  0.00           H  
HETATM 2676  O   SPC   235      -5.486  31.366   3.964  1.00  0.00           O  
HETATM 2677  H1  SPC   235      -4.907  30.839   3.342  1.00  0.00           H  
HETATM 2678  H2  SPC   235      -5.510  30.917   4.858  1.00  0.00           H  
HETATM 2679  O   SPC   236      25.048  -2.933 -10.442  1.00  0.00           O  
HETATM 2680  H1  SPC   236      24.703  -2.792 -11.370  1.00  0.00           H  
HETATM 2681  H2  SPC   236      25.516  -3.816 -10.391  1.00  0.00           H  
HETATM 2682  O   SPC   237     -16.819  -2.729  -5.330  1.00  0.00           O  
HETATM 2683  H1  SPC   237     -16.698  -2.910  -6.306  1.00  0.00           H  
HETATM 2684  H2  SPC   237     -17.709  -2.301  -5.178  1.00  0.00           H  
HETATM 2685  O   SPC   238      -7.054  20.446  29.330  1.00  0.00           O  
HETATM 2686  H1  SPC   238      -6.161  19.996  29.349  1.00  0.00           H  
HETATM 2687  H2  SPC   238      -7.748  19.795  29.024  1.00  0.00           H  
HETATM 2688  O   SPC   239      10.364  25.004   7.119  1.00  0.00           O  
HETATM 2689  H1  SPC   239       9.516  24.499   7.277  1.00  0.00           H  
HETATM 2690  H2  SPC   239      10.896  24.548   6.405  1.00  0.00           H  
HETATM 2691  O   SPC   240     -26.204  -6.065  -7.212  1.00  0.00           O  
HETATM 2692  H1  SPC   240     -25.238  -5.967  -7.449  1.00  0.00           H  
HETATM 2693  H2  SPC   240     -26.673  -6.578  -7.931  1.00  0.00           H  
HETATM 2694  O   SPC   241      22.184   3.002  12.308  1.00  0.00           O  
HETATM 2695  H1  SPC   241      21.723   3.196  13.174  1.00  0.00           H  
HETATM 2696  H2  SPC   241      21.986   3.733  11.655  1.00  0.00           H  
HETATM 2697  O   SPC   242     -12.002 -13.138  -9.873  1.00  0.00           O  
HETATM 2698  H1  SPC   242     -12.212 -13.391 -10.818  1.00  0.00           H  
HETATM 2699  H2  SPC   242     -12.641 -12.432  -9.567  1.00  0.00           H  
HETATM 2700  O   SPC   243     -10.312 -21.148  -6.071  1.00  0.00           O  
HETATM 2701  H1  SPC   243     -10.256 -21.638  -6.941  1.00  0.00           H  
HETATM 2702  H2  SPC   243     -10.358 -21.806  -5.320  1.00  0.00           H  
HETATM 2703  O   SPC   244      -6.141  -2.261 -29.427  1.00  0.00           O  
HETATM 2704  H1  SPC   244      -6.306  -3.050 -28.834  1.00  0.00           H  
HETATM 2705  H2  SPC   244      -5.177  -2.002 -29.377  1.00  0.00           H  
HETATM 2706  O   SPC   245       6.577 -13.442   9.334  1.00  0.00           O  
HETATM 2707  H1  SPC   245       7.252 -13.564   8.606  1.00  0.00           H  
HETATM 2708  H2  SPC   245       5.844 -14.114   9.224  1.00  0.00           H  
HETATM 2709  O   SPC   246       9.305 -17.435 -39.128  1.00  0.00           O  
HETATM 2710  H1  SPC   246      10.000 -17.736 -39.781  1.00  0.00           H  
HETATM 2711  H2  SPC   246       9.388 -16.449 -38.983  1.00  0.00           H  
HETATM 2712  O   SPC   247      23.052  14.504   5.827  1.00  0.00           O  
HETATM 2713  H1  SPC   247      22.138  14.419   6.226  1.00  0.00           H  
HETATM 2714  H2  SPC   247      23.045  15.217   5.126  1.00  0.00           H  
HETATM 2715  O   SPC   248     -12.028   5.193  46.974  1.00  0.00           O  
HETATM 2716  H1  SPC   248     -11.488   5.056  46.143  1.00  0.00           H  
HETATM 2717  H2  SPC   248     -13.001   5.198  46.742  1.00  0.00           H  
HETATM 2718  O   SPC   249     -26.609   4.649  -4.816  1.00  0.00           O  
HETATM 2719  H1  SPC   249     -26.891   5.402  -4.223  1.00  0.00           H  
HETATM 2720  H2  SPC   249     -26.041   5.004  -5.559  1.00  0.00           H  
HETATM 2721  O   SPC   250      17.335 -18.547 -33.140  1.00  0.00           O  
HETATM 2722  H1  SPC   250      17.778 -19.287 -33.647  1.00  0.00           H  
HETATM 2723  H2  SPC   250      17.582 -18.612 -32.173  1.00  0.00           H  
HETATM 2724  O   SPC   251      16.982 -15.390 -20.396  1.00  0.00           O  
HETATM 2725  H1  SPC   251      17.013 -14.941 -21.289  1.00  0.00           H  
HETATM 2726  H2  SPC   251      17.247 -16.350 -20.497  1.00  0.00           H  
HETATM 2727  O   SPC   252      24.913  -4.826 -51.155  1.00  0.00           O  
HETATM 2728  H1  SPC   252      23.973  -5.135 -51.299  1.00  0.00           H  
HETATM 2729  H2  SPC   252      25.253  -5.187 -50.286  1.00  0.00           H  
HETATM 2730  O   SPC   253      -3.131  -4.059  34.460  1.00  0.00           O  
HETATM 2731  H1  SPC   253      -3.449  -5.006  34.477  1.00  0.00           H  
HETATM 2732  H2  SPC   253      -3.182  -3.674  35.382  1.00  0.00           H  
HETATM 2733  O   SPC   254      -3.733  30.082   8.749  1.00  0.00           O  
HETATM 2734  H1  SPC   254      -4.208  29.449   8.138  1.00  0.00           H  
HETATM 2735  H2  SPC   254      -2.829  29.715   8.972  1.00  0.00           H  
HETATM 2736  O   SPC   255       8.297 -24.264 -33.031  1.00  0.00           O  
HETATM 2737  H1  SPC   255       8.603 -24.894 -32.317  1.00  0.00           H  
HETATM 2738  H2  SPC   255       7.666 -24.738 -33.646  1.00  0.00           H  
HETATM 2739  O   SPC   256      22.306  11.009 -25.138  1.00  0.00           O  
HETATM 2740  H1  SPC   256      21.945  10.524 -25.934  1.00  0.00           H  
HETATM 2741  H2  SPC   256      23.076  10.497 -24.756  1.00  0.00           H  
HETATM 2742  O   SPC   257      -8.668  27.699   3.867  1.00  0.00           O  
HETATM 2743  H1  SPC   257      -8.720  27.296   2.954  1.00  0.00           H  
HETATM 2744  H2  SPC   257      -7.730  27.633   4.208  1.00  0.00           H  
HETATM 2745  O   SPC   258     -11.940 -27.358  -7.846  1.00  0.00           O  
HETATM 2746  H1  SPC   258     -11.893 -26.365  -7.958  1.00  0.00           H  
HETATM 2747  H2  SPC   258     -11.016 -27.727  -7.752  1.00  0.00           H  
HETATM 2748  O   SPC   259      17.489  -5.259 -51.379  1.00  0.00           O  
HETATM 2749  H1  SPC   259      17.356  -4.611 -52.129  1.00  0.00           H  
HETATM 2750  H2  SPC   259      18.410  -5.646 -51.432  1.00  0.00           H  
HETATM 2751  O   SPC   260      -2.251  27.905  24.523  1.00  0.00           O  
HETATM 2752  H1  SPC   260      -2.594  28.582  25.175  1.00  0.00           H  
HETATM 2753  H2  SPC   260      -1.389  27.525  24.859  1.00  0.00           H  
HETATM 2754  O   SPC   261      -2.256  21.520  23.002  1.00  0.00           O  
HETATM 2755  H1  SPC   261      -1.928  21.096  22.157  1.00  0.00           H  
HETATM 2756  H2  SPC   261      -2.049  20.923  23.777  1.00  0.00           H  
HETATM 2757  O   SPC   262       0.726 -32.085 -12.342  1.00  0.00           O  
HETATM 2758  H1  SPC   262       1.355 -32.465 -13.020  1.00  0.00           H  
HETATM 2759  H2  SPC   262       1.220 -31.447 -11.750  1.00  0.00           H  
HETATM 2760  O   SPC   263      -0.388  34.795  19.342  1.00  0.00           O  
HETATM 2761  H1  SPC   263      -0.245  34.587  20.310  1.00  0.00           H  
HETATM 2762  H2  SPC   263      -0.347  35.784  19.203  1.00  0.00           H  
HETATM 2763  O   SPC   264       2.328 -21.904   3.985  1.00  0.00           O  
HETATM 2764  H1  SPC   264       1.616 -21.743   4.669  1.00  0.00           H  
HETATM 2765  H2  SPC   264       3.148 -22.259   4.435  1.00  0.00           H  
HETATM 2766  O   SPC   265      -2.627  16.407 -28.379  1.00  0.00           O  
HETATM 2767  H1  SPC   265      -1.829  15.816 -28.259  1.00  0.00           H  
HETATM 2768  H2  SPC   265      -3.260  16.272 -27.617  1.00  0.00           H  
HETATM 2769  O   SPC   266     -26.154  -0.398  36.738  1.00  0.00           O  
HETATM 2770  H1  SPC   266     -26.211  -0.811  37.646  1.00  0.00           H  
HETATM 2771  H2  SPC   266     -26.528  -1.031  36.059  1.00  0.00           H  
HETATM 2772  O   SPC   267      -9.887  11.492  18.863  1.00  0.00           O  
HETATM 2773  H1  SPC   267      -9.539  12.218  18.270  1.00  0.00           H  
HETATM 2774  H2  SPC   267     -10.861  11.638  19.033  1.00  0.00           H  
HETATM 2775  O   SPC   268     -26.280   7.559  26.797  1.00  0.00           O  
HETATM 2776  H1  SPC   268     -25.574   8.227  27.031  1.00  0.00           H  
HETATM 2777  H2  SPC   268     -26.656   7.772  25.896  1.00  0.00           H  
HETATM 2778  O   SPC   269       1.454 -29.701  -8.034  1.00  0.00           O  
HETATM 2779  H1  SPC   269       2.196 -29.063  -8.237  1.00  0.00           H  
HETATM 2780  H2  SPC   269       1.814 -30.479  -7.519  1.00  0.00           H  
HETATM 2781  O   SPC   270     -18.794  -2.823  13.683  1.00  0.00           O  
HETATM 2782  H1  SPC   270     -18.555  -2.739  12.715  1.00  0.00           H  
HETATM 2783  H2  SPC   270     -18.650  -1.945  14.139  1.00  0.00           H  
HETATM 2784  O   SPC   271      -8.496  22.577  29.514  1.00  0.00           O  
HETATM 2785  H1  SPC   271      -8.488  23.100  28.662  1.00  0.00           H  
HETATM 2786  H2  SPC   271      -7.835  21.829  29.453  1.00  0.00           H  
HETATM 2787  O   SPC   272     -32.244   1.095  18.853  1.00  0.00           O  
HETATM 2788  H1  SPC   272     -31.244   1.068  18.873  1.00  0.00           H  
HETATM 2789  H2  SPC   272     -32.591   0.260  18.427  1.00  0.00           H  
HETATM 2790  O   SPC   273      -9.148  21.420 -20.289  1.00  0.00           O  
HETATM 2791  H1  SPC   273      -9.858  22.116 -20.397  1.00  0.00           H  
HETATM 2792  H2  SPC   273      -8.313  21.847 -19.939  1.00  0.00           H  
HETATM 2793  O   SPC   274      15.744   6.680  -3.071  1.00  0.00           O  
HETATM 2794  H1  SPC   274      16.047   7.616  -3.253  1.00  0.00           H  
HETATM 2795  H2  SPC   274      15.844   6.130  -3.900  1.00  0.00           H  
HETATM 2796  O   SPC   275       0.489   4.182  26.682  1.00  0.00           O  
HETATM 2797  H1  SPC   275      -0.193   3.652  27.186  1.00  0.00           H  
HETATM 2798  H2  SPC   275       0.461   5.134  26.986  1.00  0.00           H  
HETATM 2799  O   SPC   276      19.741   3.914   1.830  1.00  0.00           O  
HETATM 2800  H1  SPC   276      18.892   4.402   1.627  1.00  0.00           H  
HETATM 2801  H2  SPC   276      20.522   4.485   1.575  1.00  0.00           H  
HETATM 2802  O   SPC   277      -4.819  25.362  -9.533  1.00  0.00           O  
HETATM 2803  H1  SPC   277      -5.183  25.695 -10.402  1.00  0.00           H  
HETATM 2804  H2  SPC   277      -5.426  24.658  -9.164  1.00  0.00           H  
HETATM 2805  O   SPC   278      16.246 -23.835 -10.566  1.00  0.00           O  
HETATM 2806  H1  SPC   278      15.960 -24.793 -10.526  1.00  0.00           H  
HETATM 2807  H2  SPC   278      15.688 -23.294  -9.937  1.00  0.00           H  
HETATM 2808  O   SPC   279      13.517  -3.094  19.327  1.00  0.00           O  
HETATM 2809  H1  SPC   279      14.413  -2.649  19.322  1.00  0.00           H  
HETATM 2810  H2  SPC   279      13.084  -2.981  18.432  1.00  0.00           H  
HETATM 2811  O   SPC   280     -37.068  -6.500  13.918  1.00  0.00           O  
HETATM 2812  H1  SPC   280     -37.284  -7.034  14.736  1.00  0.00           H  
HETATM 2813  H2  SPC   280     -36.092  -6.578  13.717  1.00  0.00           H  
HETATM 2814  O   SPC   281      -5.069  21.294  18.143  1.00  0.00           O  
HETATM 2815  H1  SPC   281      -5.765  21.745  17.586  1.00  0.00           H  
HETATM 2816  H2  SPC   281      -4.289  21.908  18.265  1.00  0.00           H  
HETATM 2817  O   SPC   282     -17.948  12.282  -1.985  1.00  0.00           O  
HETATM 2818  H1  SPC   282     -18.440  11.767  -2.687  1.00  0.00           H  
HETATM 2819  H2  SPC   282     -18.549  12.434  -1.200  1.00  0.00           H  
HETATM 2820  O   SPC   283     -17.977   9.450 -24.346  1.00  0.00           O  
HETATM 2821  H1  SPC   283     -17.241   8.937 -24.788  1.00  0.00           H  
HETATM 2822  H2  SPC   283     -18.560   8.820 -23.832  1.00  0.00           H  
HETATM 2823  O   SPC   284     -23.366   9.732  50.198  1.00  0.00           O  
HETATM 2824  H1  SPC   284     -23.096  10.378  49.485  1.00  0.00           H  
HETATM 2825  H2  SPC   284     -24.012  10.173  50.821  1.00  0.00           H  
HETATM 2826  O   SPC   285      11.200  11.366  14.720  1.00  0.00           O  
HETATM 2827  H1  SPC   285      10.457  11.234  14.063  1.00  0.00           H  
HETATM 2828  H2  SPC   285      10.823  11.682  15.590  1.00  0.00           H  
HETATM 2829  O   SPC   286     -18.514  12.440  50.876  1.00  0.00           O  
HETATM 2830  H1  SPC   286     -18.819  12.327  49.930  1.00  0.00           H  
HETATM 2831  H2  SPC   286     -18.066  13.329  50.977  1.00  0.00           H  
HETATM 2832  O   SPC   287     -12.994 -20.610  -5.826  1.00  0.00           O  
HETATM 2833  H1  SPC   287     -12.004 -20.744  -5.877  1.00  0.00           H  
HETATM 2834  H2  SPC   287     -13.406 -20.824  -6.711  1.00  0.00           H  
HETATM 2835  O   SPC   288       1.353 -12.738  36.575  1.00  0.00           O  
HETATM 2836  H1  SPC   288       2.055 -13.385  36.277  1.00  0.00           H  
HETATM 2837  H2  SPC   288       1.598 -11.817  36.271  1.00  0.00           H  
HETATM 2838  O   SPC   289      -4.586 -14.408 -21.022  1.00  0.00           O  
HETATM 2839  H1  SPC   289      -3.729 -14.403 -21.537  1.00  0.00           H  
HETATM 2840  H2  SPC   289      -4.480 -14.973 -20.204  1.00  0.00           H  
HETATM 2841  O   SPC   290      23.739   3.889   5.848  1.00  0.00           O  
HETATM 2842  H1  SPC   290      23.380   3.054   5.432  1.00  0.00           H  
HETATM 2843  H2  SPC   290      23.079   4.243   6.510  1.00  0.00           H  
HETATM 2844  O   SPC   291      -3.468  -6.889 -16.272  1.00  0.00           O  
HETATM 2845  H1  SPC   291      -2.676  -6.454 -15.846  1.00  0.00           H  
HETATM 2846  H2  SPC   291      -3.175  -7.711 -16.761  1.00  0.00           H  
HETATM 2847  O   SPC   292      -9.583  20.086  12.179  1.00  0.00           O  
HETATM 2848  H1  SPC   292      -9.878  20.891  12.694  1.00  0.00           H  
HETATM 2849  H2  SPC   292      -9.779  20.222  11.208  1.00  0.00           H  
HETATM 2850  O   SPC   293     -11.941   0.233 -14.422  1.00  0.00           O  
HETATM 2851  H1  SPC   293     -11.493  -0.473 -13.873  1.00  0.00           H  
HETATM 2852  H2  SPC   293     -12.794  -0.130 -14.800  1.00  0.00           H  
HETATM 2853  O   SPC   294      25.244   0.982  -9.641  1.00  0.00           O  
HETATM 2854  H1  SPC   294      25.382   0.661 -10.579  1.00  0.00           H  
HETATM 2855  H2  SPC   294      24.934   0.221  -9.071  1.00  0.00           H  
HETATM 2856  O   SPC   295      21.861  -4.387   8.147  1.00  0.00           O  
HETATM 2857  H1  SPC   295      22.189  -5.327   8.238  1.00  0.00           H  
HETATM 2858  H2  SPC   295      22.411  -3.784   8.725  1.00  0.00           H  
HETATM 2859  O   SPC   296     -26.064   7.224 -13.786  1.00  0.00           O  
HETATM 2860  H1  SPC   296     -26.807   7.425 -13.148  1.00  0.00           H  
HETATM 2861  H2  SPC   296     -25.191   7.492 -13.379  1.00  0.00           H  
HETATM 2862  O   SPC   297       0.277  -8.386 -27.389  1.00  0.00           O  
HETATM 2863  H1  SPC   297       0.602  -7.877 -26.592  1.00  0.00           H  
HETATM 2864  H2  SPC   297       0.433  -7.846 -28.216  1.00  0.00           H  
HETATM 2865  O   SPC   298      16.122 -15.547 -42.355  1.00  0.00           O  
HETATM 2866  H1  SPC   298      16.144 -14.782 -42.998  1.00  0.00           H  
HETATM 2867  H2  SPC   298      15.637 -16.317 -42.770  1.00  0.00           H  
HETATM 2868  O   SPC   299      -4.841  10.130  24.432  1.00  0.00           O  
HETATM 2869  H1  SPC   299      -4.452   9.532  25.133  1.00  0.00           H  
HETATM 2870  H2  SPC   299      -5.140   9.578  23.654  1.00  0.00           H  
HETATM 2871  O   SPC   300       6.516 -15.155  34.436  1.00  0.00           O  
HETATM 2872  H1  SPC   300       6.560 -15.495  35.375  1.00  0.00           H  
HETATM 2873  H2  SPC   300       7.197 -14.433  34.311  1.00  0.00           H  
HETATM 2874  O   SPC   301       6.765 -27.802 -22.093  1.00  0.00           O  
HETATM 2875  H1  SPC   301       6.584 -28.702 -21.696  1.00  0.00           H  
HETATM 2876  H2  SPC   301       5.927 -27.256 -22.075  1.00  0.00           H  
HETATM 2877  O   SPC   302      15.591  -7.194   9.552  1.00  0.00           O  
HETATM 2878  H1  SPC   302      15.668  -7.564  10.478  1.00  0.00           H  
HETATM 2879  H2  SPC   302      15.044  -6.358   9.572  1.00  0.00           H  
HETATM 2880  O   SPC   303       1.932  15.933  13.283  1.00  0.00           O  
HETATM 2881  H1  SPC   303       2.846  15.979  13.684  1.00  0.00           H  
HETATM 2882  H2  SPC   303       1.771  15.013  12.925  1.00  0.00           H  
HETATM 2883  O   SPC   304     -24.010  -2.702 -13.255  1.00  0.00           O  
HETATM 2884  H1  SPC   304     -24.296  -2.400 -12.346  1.00  0.00           H  
HETATM 2885  H2  SPC   304     -23.755  -1.907 -13.806  1.00  0.00           H  
HETATM 2886  O   SPC   305       0.421  13.285 -38.875  1.00  0.00           O  
HETATM 2887  H1  SPC   305       1.311  13.693 -39.079  1.00  0.00           H  
HETATM 2888  H2  SPC   305      -0.120  13.231 -39.713  1.00  0.00           H  
HETATM 2889  O   SPC   306      29.729  -4.865 -66.533  1.00  0.00           O  
HETATM 2890  H1  SPC   306      30.220  -3.998 -66.441  1.00  0.00           H  
HETATM 2891  H2  SPC   306      28.997  -4.907 -65.853  1.00  0.00           H  
HETATM 2892  O   SPC   307     -14.145  -7.059  24.679  1.00  0.00           O  
HETATM 2893  H1  SPC   307     -13.353  -7.146  25.283  1.00  0.00           H  
HETATM 2894  H2  SPC   307     -14.190  -6.126  24.322  1.00  0.00           H  
HETATM 2895  O   SPC   308     -32.172  -3.445   3.440  1.00  0.00           O  
HETATM 2896  H1  SPC   308     -32.282  -2.561   2.985  1.00  0.00           H  
HETATM 2897  H2  SPC   308     -31.302  -3.855   3.167  1.00  0.00           H  
HETATM 2898  O   SPC   309      29.613   2.879 -28.059  1.00  0.00           O  
HETATM 2899  H1  SPC   309      29.837   3.464 -27.280  1.00  0.00           H  
HETATM 2900  H2  SPC   309      28.776   3.209 -28.494  1.00  0.00           H  
HETATM 2901  O   SPC   310      22.436   2.853 -22.025  1.00  0.00           O  
HETATM 2902  H1  SPC   310      22.973   3.695 -21.973  1.00  0.00           H  
HETATM 2903  H2  SPC   310      22.930   2.113 -21.567  1.00  0.00           H  
HETATM 2904  O   SPC   311     -13.996  25.838  -2.484  1.00  0.00           O  
HETATM 2905  H1  SPC   311     -14.074  26.714  -2.009  1.00  0.00           H  
HETATM 2906  H2  SPC   311     -13.040  25.545  -2.489  1.00  0.00           H  
HETATM 2907  O   SPC   312      -3.174 -23.059  -9.110  1.00  0.00           O  
HETATM 2908  H1  SPC   312      -3.441 -23.998  -8.891  1.00  0.00           H  
HETATM 2909  H2  SPC   312      -2.291 -22.856  -8.687  1.00  0.00           H  
HETATM 2910  O   SPC   313     -20.309   0.108  40.078  1.00  0.00           O  
HETATM 2911  H1  SPC   313     -19.430  -0.207  39.719  1.00  0.00           H  
HETATM 2912  H2  SPC   313     -20.179   0.483  40.996  1.00  0.00           H  
HETATM 2913  O   SPC   314       5.289  -8.684  32.482  1.00  0.00           O  
HETATM 2914  H1  SPC   314       5.566  -9.632  32.326  1.00  0.00           H  
HETATM 2915  H2  SPC   314       6.101  -8.102  32.528  1.00  0.00           H  
HETATM 2916  O   SPC   315       1.375  -9.085 -22.780  1.00  0.00           O  
HETATM 2917  H1  SPC   315       0.639  -9.496 -22.242  1.00  0.00           H  
HETATM 2918  H2  SPC   315       1.028  -8.832 -23.682  1.00  0.00           H  
HETATM 2919  O   SPC   316     -21.163  -6.119  -1.277  1.00  0.00           O  
HETATM 2920  H1  SPC   316     -20.556  -5.816  -2.011  1.00  0.00           H  
HETATM 2921  H2  SPC   316     -21.594  -6.984  -1.534  1.00  0.00           H  
HETATM 2922  O   SPC   317     -15.229   0.880  15.935  1.00  0.00           O  
HETATM 2923  H1  SPC   317     -14.903   1.761  15.590  1.00  0.00           H  
HETATM 2924  H2  SPC   317     -15.451   0.964  16.906  1.00  0.00           H  
HETATM 2925  O   SPC   318      21.931  -1.300 -43.527  1.00  0.00           O  
HETATM 2926  H1  SPC   318      21.725  -1.701 -42.634  1.00  0.00           H  
HETATM 2927  H2  SPC   318      22.316  -0.386 -43.401  1.00  0.00           H  
HETATM 2928  O   SPC   319      16.011 -12.466   6.904  1.00  0.00           O  
HETATM 2929  H1  SPC   319      15.855 -12.112   5.982  1.00  0.00           H  
HETATM 2930  H2  SPC   319      16.242 -11.710   7.516  1.00  0.00           H  
HETATM 2931  O   SPC   320      -9.842  11.781 -17.196  1.00  0.00           O  
HETATM 2932  H1  SPC   320      -9.361  12.528 -17.656  1.00  0.00           H  
HETATM 2933  H2  SPC   320     -10.651  11.529 -17.726  1.00  0.00           H  
HETATM 2934  O   SPC   321      10.993   3.890 -21.126  1.00  0.00           O  
HETATM 2935  H1  SPC   321      11.983   4.032 -21.128  1.00  0.00           H  
HETATM 2936  H2  SPC   321      10.682   3.716 -20.192  1.00  0.00           H  
HETATM 2937  O   SPC   322       5.054 -17.145  15.440  1.00  0.00           O  
HETATM 2938  H1  SPC   322       4.944 -17.170  14.446  1.00  0.00           H  
HETATM 2939  H2  SPC   322       5.737 -16.456  15.683  1.00  0.00           H  
HETATM 2940  O   SPC   323      -0.716  15.759 -14.391  1.00  0.00           O  
HETATM 2941  H1  SPC   323       0.188  15.423 -14.654  1.00  0.00           H  
HETATM 2942  H2  SPC   323      -0.630  16.670 -13.989  1.00  0.00           H  
HETATM 2943  O   SPC   324      -8.786  18.419  28.179  1.00  0.00           O  
HETATM 2944  H1  SPC   324      -9.291  17.598  28.445  1.00  0.00           H  
HETATM 2945  H2  SPC   324      -8.677  18.436  27.185  1.00  0.00           H  
HETATM 2946  O   SPC   325       3.615 -20.681   1.704  1.00  0.00           O  
HETATM 2947  H1  SPC   325       4.543 -20.424   1.973  1.00  0.00           H  
HETATM 2948  H2  SPC   325       3.143 -21.092   2.484  1.00  0.00           H  
HETATM 2949  O   SPC   326      -1.161 -12.916  37.402  1.00  0.00           O  
HETATM 2950  H1  SPC   326      -1.391 -13.836  37.085  1.00  0.00           H  
HETATM 2951  H2  SPC   326      -0.268 -12.652  37.036  1.00  0.00           H  
HETATM 2952  O   SPC   327     -17.213 -20.912  10.103  1.00  0.00           O  
HETATM 2953  H1  SPC   327     -16.547 -20.181  10.249  1.00  0.00           H  
HETATM 2954  H2  SPC   327     -16.734 -21.785  10.010  1.00  0.00           H  
HETATM 2955  O   SPC   328       0.533  -6.793 -24.982  1.00  0.00           O  
HETATM 2956  H1  SPC   328      -0.275  -7.262 -24.625  1.00  0.00           H  
HETATM 2957  H2  SPC   328       0.947  -6.242 -24.256  1.00  0.00           H  
HETATM 2958  O   SPC   329      -9.980  12.845 -22.719  1.00  0.00           O  
HETATM 2959  H1  SPC   329     -10.002  11.858 -22.881  1.00  0.00           H  
HETATM 2960  H2  SPC   329     -10.899  13.165 -22.489  1.00  0.00           H  
HETATM 2961  O   SPC   330     -25.605   7.106  20.674  1.00  0.00           O  
HETATM 2962  H1  SPC   330     -26.525   6.865  20.363  1.00  0.00           H  
HETATM 2963  H2  SPC   330     -25.374   8.024  20.351  1.00  0.00           H  
HETATM 2964  O   SPC   331      14.572  24.494   6.154  1.00  0.00           O  
HETATM 2965  H1  SPC   331      14.508  24.553   7.150  1.00  0.00           H  
HETATM 2966  H2  SPC   331      15.028  25.310   5.800  1.00  0.00           H  
HETATM 2967  O   SPC   332      -0.050   7.699  24.887  1.00  0.00           O  
HETATM 2968  H1  SPC   332      -0.665   8.040  24.175  1.00  0.00           H  
HETATM 2969  H2  SPC   332       0.877   7.627  24.519  1.00  0.00           H  
HETATM 2970  O   SPC   333     -12.382 -17.411  15.840  1.00  0.00           O  
HETATM 2971  H1  SPC   333     -13.301 -17.241  15.483  1.00  0.00           H  
HETATM 2972  H2  SPC   333     -12.442 -17.991  16.652  1.00  0.00           H  
HETATM 2973  O   SPC   334       8.945 -14.977 -13.838  1.00  0.00           O  
HETATM 2974  H1  SPC   334       8.490 -15.326 -14.658  1.00  0.00           H  
HETATM 2975  H2  SPC   334       9.936 -15.006 -13.970  1.00  0.00           H  
HETATM 2976  O   SPC   335      19.758 -11.968 -28.045  1.00  0.00           O  
HETATM 2977  H1  SPC   335      19.984 -12.089 -29.011  1.00  0.00           H  
HETATM 2978  H2  SPC   335      20.101 -11.084 -27.730  1.00  0.00           H  
HETATM 2979  O   SPC   336      13.908  21.717  -6.154  1.00  0.00           O  
HETATM 2980  H1  SPC   336      14.116  20.758  -6.346  1.00  0.00           H  
HETATM 2981  H2  SPC   336      12.922  21.866  -6.232  1.00  0.00           H  
HETATM 2982  O   SPC   337      -5.219 -17.713  -2.801  1.00  0.00           O  
HETATM 2983  H1  SPC   337      -4.412 -18.233  -3.081  1.00  0.00           H  
HETATM 2984  H2  SPC   337      -5.515 -18.017  -1.896  1.00  0.00           H  
HETATM 2985  O   SPC   338      -5.782 -13.822  25.633  1.00  0.00           O  
HETATM 2986  H1  SPC   338      -6.618 -14.099  25.160  1.00  0.00           H  
HETATM 2987  H2  SPC   338      -5.688 -12.827  25.589  1.00  0.00           H  
HETATM 2988  O   SPC   339       5.560  -9.411  -0.185  1.00  0.00           O  
HETATM 2989  H1  SPC   339       4.643  -9.555  -0.556  1.00  0.00           H  
HETATM 2990  H2  SPC   339       5.717 -10.044   0.572  1.00  0.00           H  
HETATM 2991  O   SPC   340     -22.394   7.484  29.729  1.00  0.00           O  
HETATM 2992  H1  SPC   340     -22.289   6.713  30.357  1.00  0.00           H  
HETATM 2993  H2  SPC   340     -22.035   7.234  28.830  1.00  0.00           H  
HETATM 2994  O   SPC   341      16.782   3.694 -25.254  1.00  0.00           O  
HETATM 2995  H1  SPC   341      16.304   3.059 -25.860  1.00  0.00           H  
HETATM 2996  H2  SPC   341      16.228   3.857 -24.437  1.00  0.00           H  
HETATM 2997  O   SPC   342       0.195  19.776  13.594  1.00  0.00           O  
HETATM 2998  H1  SPC   342       0.577  19.213  12.861  1.00  0.00           H  
HETATM 2999  H2  SPC   342       0.918  20.012  14.243  1.00  0.00           H  
HETATM 3000  O   SPC   343      -9.069 -22.536   9.926  1.00  0.00           O  
HETATM 3001  H1  SPC   343      -9.875 -21.995  10.166  1.00  0.00           H  
HETATM 3002  H2  SPC   343      -8.931 -23.250  10.612  1.00  0.00           H  
HETATM 3003  O   SPC   344       1.346 -16.510  -0.213  1.00  0.00           O  
HETATM 3004  H1  SPC   344       1.823 -15.668   0.042  1.00  0.00           H  
HETATM 3005  H2  SPC   344       1.978 -17.282  -0.151  1.00  0.00           H  
HETATM 3006  O   SPC   345     -21.200  11.599  38.017  1.00  0.00           O  
HETATM 3007  H1  SPC   345     -20.221  11.428  38.123  1.00  0.00           H  
HETATM 3008  H2  SPC   345     -21.716  10.914  38.533  1.00  0.00           H  
HETATM 3009  O   SPC   346     -16.007  16.386  -5.296  1.00  0.00           O  
HETATM 3010  H1  SPC   346     -15.606  17.214  -5.687  1.00  0.00           H  
HETATM 3011  H2  SPC   346     -16.688  16.016  -5.928  1.00  0.00           H  
HETATM 3012  O   SPC   347     -15.792  21.909 -12.956  1.00  0.00           O  
HETATM 3013  H1  SPC   347     -16.195  22.435 -12.207  1.00  0.00           H  
HETATM 3014  H2  SPC   347     -16.520  21.509 -13.512  1.00  0.00           H  
HETATM 3015  O   SPC   348     -36.136  -8.248  22.252  1.00  0.00           O  
HETATM 3016  H1  SPC   348     -36.136  -7.456  22.864  1.00  0.00           H  
HETATM 3017  H2  SPC   348     -37.079  -8.529  22.072  1.00  0.00           H  
HETATM 3018  O   SPC   349      -2.724  -3.241 -25.859  1.00  0.00           O  
HETATM 3019  H1  SPC   349      -2.182  -3.751 -26.526  1.00  0.00           H  
HETATM 3020  H2  SPC   349      -2.517  -3.572 -24.938  1.00  0.00           H  
HETATM 3021  O   SPC   350      20.991   1.279   5.660  1.00  0.00           O  
HETATM 3022  H1  SPC   350      20.617   0.795   4.869  1.00  0.00           H  
HETATM 3023  H2  SPC   350      20.267   1.423   6.335  1.00  0.00           H  
HETATM 3024  O   SPC   351      -4.388  -9.763  43.171  1.00  0.00           O  
HETATM 3025  H1  SPC   351      -3.904  -9.970  44.021  1.00  0.00           H  
HETATM 3026  H2  SPC   351      -5.048 -10.488  42.978  1.00  0.00           H  
HETATM 3027  O   SPC   352      11.855 -24.398 -37.557  1.00  0.00           O  
HETATM 3028  H1  SPC   352      11.656 -23.434 -37.736  1.00  0.00           H  
HETATM 3029  H2  SPC   352      11.096 -24.806 -37.050  1.00  0.00           H  
HETATM 3030  O   SPC   353     -19.340  11.850  18.309  1.00  0.00           O  
HETATM 3031  H1  SPC   353     -19.865  12.460  18.903  1.00  0.00           H  
HETATM 3032  H2  SPC   353     -19.179  10.983  18.780  1.00  0.00           H  
HETATM 3033  O   SPC   354     -18.145  -7.229  47.115  1.00  0.00           O  
HETATM 3034  H1  SPC   354     -18.345  -7.742  47.950  1.00  0.00           H  
HETATM 3035  H2  SPC   354     -17.159  -7.233  46.949  1.00  0.00           H  
HETATM 3036  O   SPC   355      22.955  21.327  -4.095  1.00  0.00           O  
HETATM 3037  H1  SPC   355      23.591  21.703  -3.421  1.00  0.00           H  
HETATM 3038  H2  SPC   355      22.620  20.440  -3.778  1.00  0.00           H  
HETATM 3039  O   SPC   356       9.596  15.025 -13.733  1.00  0.00           O  
HETATM 3040  H1  SPC   356       8.931  14.982 -14.478  1.00  0.00           H  
HETATM 3041  H2  SPC   356       9.858  14.097 -13.465  1.00  0.00           H  
HETATM 3042  O   SPC   357     -24.332   8.037   8.390  1.00  0.00           O  
HETATM 3043  H1  SPC   357     -25.029   8.706   8.132  1.00  0.00           H  
HETATM 3044  H2  SPC   357     -23.461   8.505   8.540  1.00  0.00           H  
HETATM 3045  O   SPC   358     -14.452  -1.044 -15.180  1.00  0.00           O  
HETATM 3046  H1  SPC   358     -14.228  -1.942 -15.558  1.00  0.00           H  
HETATM 3047  H2  SPC   358     -15.017  -1.158 -14.363  1.00  0.00           H  
HETATM 3048  O   SPC   359       8.411  -5.078 -35.368  1.00  0.00           O  
HETATM 3049  H1  SPC   359       7.904  -5.397 -34.568  1.00  0.00           H  
HETATM 3050  H2  SPC   359       9.258  -4.636 -35.072  1.00  0.00           H  
HETATM 3051  O   SPC   360      25.578  10.526 -30.252  1.00  0.00           O  
HETATM 3052  H1  SPC   360      25.748  10.248 -29.306  1.00  0.00           H  
HETATM 3053  H2  SPC   360      24.788  10.028 -30.609  1.00  0.00           H  
HETATM 3054  O   SPC   361       2.677  17.364  23.012  1.00  0.00           O  
HETATM 3055  H1  SPC   361       2.700  16.714  22.253  1.00  0.00           H  
HETATM 3056  H2  SPC   361       3.319  18.110  22.831  1.00  0.00           H  
HETATM 3057  O   SPC   362     -16.617 -14.916  -0.059  1.00  0.00           O  
HETATM 3058  H1  SPC   362     -15.990 -15.014  -0.832  1.00  0.00           H  
HETATM 3059  H2  SPC   362     -16.093 -14.755   0.777  1.00  0.00           H  
HETATM 3060  O   SPC   363      15.587  -9.402   4.729  1.00  0.00           O  
HETATM 3061  H1  SPC   363      16.507  -9.742   4.923  1.00  0.00           H  
HETATM 3062  H2  SPC   363      15.555  -8.415   4.890  1.00  0.00           H  
HETATM 3063  O   SPC   364      14.952   0.998  -0.586  1.00  0.00           O  
HETATM 3064  H1  SPC   364      14.857   1.087   0.405  1.00  0.00           H  
HETATM 3065  H2  SPC   364      15.902   0.782  -0.812  1.00  0.00           H  
HETATM 3066  O   SPC   365      14.914 -17.258 -17.029  1.00  0.00           O  
HETATM 3067  H1  SPC   365      14.675 -16.759 -17.862  1.00  0.00           H  
HETATM 3068  H2  SPC   365      14.804 -16.657 -16.238  1.00  0.00           H  
HETATM 3069  O   SPC   366       0.338 -10.876  18.102  1.00  0.00           O  
HETATM 3070  H1  SPC   366       0.813 -11.707  18.388  1.00  0.00           H  
HETATM 3071  H2  SPC   366       0.604 -10.118  18.698  1.00  0.00           H  
HETATM 3072  O   SPC   367      -9.450  -4.347  40.185  1.00  0.00           O  
HETATM 3073  H1  SPC   367     -10.128  -4.552  40.891  1.00  0.00           H  
HETATM 3074  H2  SPC   367      -9.613  -4.928  39.387  1.00  0.00           H  
HETATM 3075  O   SPC   368      18.911   8.747 -20.990  1.00  0.00           O  
HETATM 3076  H1  SPC   368      18.164   9.303 -21.353  1.00  0.00           H  
HETATM 3077  H2  SPC   368      19.443   9.287 -20.337  1.00  0.00           H  
HETATM 3078  O   SPC   369       5.468 -11.004 -31.156  1.00  0.00           O  
HETATM 3079  H1  SPC   369       4.866 -10.584 -31.834  1.00  0.00           H  
HETATM 3080  H2  SPC   369       6.349 -10.529 -31.152  1.00  0.00           H  
HETATM 3081  O   SPC   370       0.042 -29.923 -18.369  1.00  0.00           O  
HETATM 3082  H1  SPC   370      -0.849 -29.469 -18.406  1.00  0.00           H  
HETATM 3083  H2  SPC   370       0.650 -29.520 -19.053  1.00  0.00           H  
HETATM 3084  O   SPC   371      12.549  -7.732   5.098  1.00  0.00           O  
HETATM 3085  H1  SPC   371      12.166  -7.713   4.174  1.00  0.00           H  
HETATM 3086  H2  SPC   371      12.222  -6.938   5.610  1.00  0.00           H  
HETATM 3087  O   SPC   372      10.107  -3.926 -47.008  1.00  0.00           O  
HETATM 3088  H1  SPC   372      10.638  -3.239 -46.512  1.00  0.00           H  
HETATM 3089  H2  SPC   372       9.158  -3.619 -47.089  1.00  0.00           H  
HETATM 3090  O   SPC   373       7.062   8.154 -42.025  1.00  0.00           O  
HETATM 3091  H1  SPC   373       7.373   8.977 -42.500  1.00  0.00           H  
HETATM 3092  H2  SPC   373       7.491   7.349 -42.435  1.00  0.00           H  
HETATM 3093  O   SPC   374      19.840  -1.163  -8.027  1.00  0.00           O  
HETATM 3094  H1  SPC   374      19.730  -1.287  -7.040  1.00  0.00           H  
HETATM 3095  H2  SPC   374      20.571  -0.504  -8.201  1.00  0.00           H  
HETATM 3096  O   SPC   375      28.300   9.601 -11.208  1.00  0.00           O  
HETATM 3097  H1  SPC   375      28.376   8.639 -11.470  1.00  0.00           H  
HETATM 3098  H2  SPC   375      27.537   9.713 -10.571  1.00  0.00           H  
HETATM 3099  O   SPC   376     -20.551   3.091  39.536  1.00  0.00           O  
HETATM 3100  H1  SPC   376     -20.593   2.122  39.779  1.00  0.00           H  
HETATM 3101  H2  SPC   376     -21.116   3.256  38.728  1.00  0.00           H  
HETATM 3102  O   SPC   377      18.814 -17.404  -1.222  1.00  0.00           O  
HETATM 3103  H1  SPC   377      18.607 -18.212  -1.773  1.00  0.00           H  
HETATM 3104  H2  SPC   377      19.772 -17.431  -0.936  1.00  0.00           H  
HETATM 3105  O   SPC   378       0.883  18.891 -11.896  1.00  0.00           O  
HETATM 3106  H1  SPC   378       1.735  18.394 -12.060  1.00  0.00           H  
HETATM 3107  H2  SPC   378       1.085  19.859 -11.748  1.00  0.00           H  
HETATM 3108  O   SPC   379      -9.119  21.182  25.748  1.00  0.00           O  
HETATM 3109  H1  SPC   379      -8.421  21.400  25.066  1.00  0.00           H  
HETATM 3110  H2  SPC   379      -9.125  20.196  25.915  1.00  0.00           H  
HETATM 3111  O   SPC   380      21.596  -8.561 -19.721  1.00  0.00           O  
HETATM 3112  H1  SPC   380      20.850  -8.997 -19.218  1.00  0.00           H  
HETATM 3113  H2  SPC   380      21.217  -7.972 -20.435  1.00  0.00           H  
HETATM 3114  O   SPC   381     -30.310  -2.124  23.512  1.00  0.00           O  
HETATM 3115  H1  SPC   381     -30.019  -2.035  24.464  1.00  0.00           H  
HETATM 3116  H2  SPC   381     -29.852  -1.430  22.957  1.00  0.00           H  
HETATM 3117  O   SPC   382      29.397  -3.985   5.141  1.00  0.00           O  
HETATM 3118  H1  SPC   382      29.897  -3.655   5.942  1.00  0.00           H  
HETATM 3119  H2  SPC   382      29.161  -4.948   5.270  1.00  0.00           H  
HETATM 3120  O   SPC   383      19.382  -2.098 -31.877  1.00  0.00           O  
HETATM 3121  H1  SPC   383      19.957  -2.515 -32.582  1.00  0.00           H  
HETATM 3122  H2  SPC   383      18.717  -2.769 -31.549  1.00  0.00           H  
HETATM 3123  O   SPC   384     -19.710 -14.299   1.440  1.00  0.00           O  
HETATM 3124  H1  SPC   384     -18.743 -14.228   1.196  1.00  0.00           H  
HETATM 3125  H2  SPC   384     -20.048 -15.210   1.200  1.00  0.00           H  
HETATM 3126  O   SPC   385      -1.560 -11.805  33.160  1.00  0.00           O  
HETATM 3127  H1  SPC   385      -0.924 -12.571  33.067  1.00  0.00           H  
HETATM 3128  H2  SPC   385      -1.197 -11.149  33.822  1.00  0.00           H  
HETATM 3129  O   SPC   386     -28.623   0.213  23.052  1.00  0.00           O  
HETATM 3130  H1  SPC   386     -29.029   0.606  23.877  1.00  0.00           H  
HETATM 3131  H2  SPC   386     -28.075   0.908  22.587  1.00  0.00           H  
HETATM 3132  O   SPC   387     -14.110  11.599 -17.218  1.00  0.00           O  
HETATM 3133  H1  SPC   387     -13.672  10.712 -17.073  1.00  0.00           H  
HETATM 3134  H2  SPC   387     -15.039  11.460 -17.562  1.00  0.00           H  
HETATM 3135  O   SPC   388      11.988  10.787  17.937  1.00  0.00           O  
HETATM 3136  H1  SPC   388      11.628  11.519  17.359  1.00  0.00           H  
HETATM 3137  H2  SPC   388      12.350  11.178  18.783  1.00  0.00           H  
HETATM 3138  O   SPC   389     -13.942  -7.793  31.123  1.00  0.00           O  
HETATM 3139  H1  SPC   389     -13.025  -7.791  31.523  1.00  0.00           H  
HETATM 3140  H2  SPC   389     -13.872  -7.897  30.131  1.00  0.00           H  
HETATM 3141  O   SPC   390     -17.094   6.264  53.793  1.00  0.00           O  
HETATM 3142  H1  SPC   390     -17.586   7.097  54.047  1.00  0.00           H  
HETATM 3143  H2  SPC   390     -17.493   5.883  52.959  1.00  0.00           H  
HETATM 3144  O   SPC   391     -11.706  -0.772  21.636  1.00  0.00           O  
HETATM 3145  H1  SPC   391     -12.336  -0.666  22.405  1.00  0.00           H  
HETATM 3146  H2  SPC   391     -11.520   0.123  21.231  1.00  0.00           H  
HETATM 3147  O   SPC   392       8.456  26.718   5.198  1.00  0.00           O  
HETATM 3148  H1  SPC   392       7.812  25.998   4.940  1.00  0.00           H  
HETATM 3149  H2  SPC   392       7.995  27.381   5.789  1.00  0.00           H  
HETATM 3150  O   SPC   393      -7.593  28.705   6.908  1.00  0.00           O  
HETATM 3151  H1  SPC   393      -7.139  28.188   6.182  1.00  0.00           H  
HETATM 3152  H2  SPC   393      -8.040  28.072   7.540  1.00  0.00           H  
HETATM 3153  O   SPC   394      15.386 -10.644  32.182  1.00  0.00           O  
HETATM 3154  H1  SPC   394      16.385 -10.605  32.160  1.00  0.00           H  
HETATM 3155  H2  SPC   394      15.064 -11.319  31.518  1.00  0.00           H  
HETATM 3156  O   SPC   395      35.746  10.918 -22.772  1.00  0.00           O  
HETATM 3157  H1  SPC   395      35.998  10.932 -23.739  1.00  0.00           H  
HETATM 3158  H2  SPC   395      36.541  11.159 -22.216  1.00  0.00           H  
HETATM 3159  O   SPC   396      20.092  -9.187  -1.568  1.00  0.00           O  
HETATM 3160  H1  SPC   396      20.477  -9.254  -2.489  1.00  0.00           H  
HETATM 3161  H2  SPC   396      19.122  -8.950  -1.629  1.00  0.00           H  
HETATM 3162  O   SPC   397     -31.944  -5.707  17.214  1.00  0.00           O  
HETATM 3163  H1  SPC   397     -32.241  -4.764  17.364  1.00  0.00           H  
HETATM 3164  H2  SPC   397     -31.833  -6.165  18.096  1.00  0.00           H  
HETATM 3165  O   SPC   398       0.131   0.169 -37.750  1.00  0.00           O  
HETATM 3166  H1  SPC   398      -0.723   0.495 -37.346  1.00  0.00           H  
HETATM 3167  H2  SPC   398       0.525  -0.543 -37.167  1.00  0.00           H  
HETATM 3168  O   SPC   399       1.212  15.886 -26.263  1.00  0.00           O  
HETATM 3169  H1  SPC   399       1.235  16.738 -26.787  1.00  0.00           H  
HETATM 3170  H2  SPC   399       1.268  16.094 -25.287  1.00  0.00           H  
HETATM 3171  O   SPC   400      -5.240  17.679  35.864  1.00  0.00           O  
HETATM 3172  H1  SPC   400      -4.363  18.121  35.675  1.00  0.00           H  
HETATM 3173  H2  SPC   400      -5.307  16.832  35.338  1.00  0.00           H  
HETATM 3174  O   SPC   401      15.598  18.464  -1.622  1.00  0.00           O  
HETATM 3175  H1  SPC   401      15.467  18.918  -0.741  1.00  0.00           H  
HETATM 3176  H2  SPC   401      14.925  18.808  -2.277  1.00  0.00           H  
HETATM 3177  O   SPC   402      -8.929 -16.425 -11.081  1.00  0.00           O  
HETATM 3178  H1  SPC   402      -9.866 -16.110 -10.932  1.00  0.00           H  
HETATM 3179  H2  SPC   402      -8.666 -17.049 -10.345  1.00  0.00           H  
HETATM 3180  O   SPC   403     -24.673   0.324 -16.578  1.00  0.00           O  
HETATM 3181  H1  SPC   403     -24.105   0.730 -15.862  1.00  0.00           H  
HETATM 3182  H2  SPC   403     -24.729   0.950 -17.355  1.00  0.00           H  
HETATM 3183  O   SPC   404      20.053  -2.910 -52.060  1.00  0.00           O  
HETATM 3184  H1  SPC   404      19.405  -3.496 -51.573  1.00  0.00           H  
HETATM 3185  H2  SPC   404      20.832  -2.709 -51.467  1.00  0.00           H  
HETATM 3186  O   SPC   405      28.237   8.362 -28.213  1.00  0.00           O  
HETATM 3187  H1  SPC   405      28.977   8.735 -27.653  1.00  0.00           H  
HETATM 3188  H2  SPC   405      28.624   7.805 -28.948  1.00  0.00           H  
HETATM 3189  O   SPC   406      -2.868  12.154  25.581  1.00  0.00           O  
HETATM 3190  H1  SPC   406      -3.553  11.469  25.332  1.00  0.00           H  
HETATM 3191  H2  SPC   406      -2.156  12.183  24.878  1.00  0.00           H  
HETATM 3192  O   SPC   407      -3.829   8.305  26.219  1.00  0.00           O  
HETATM 3193  H1  SPC   407      -3.181   7.759  25.688  1.00  0.00           H  
HETATM 3194  H2  SPC   407      -4.181   7.759  26.979  1.00  0.00           H  
HETATM 3195  O   SPC   408      13.153 -24.797 -13.678  1.00  0.00           O  
HETATM 3196  H1  SPC   408      12.235 -25.182 -13.581  1.00  0.00           H  
HETATM 3197  H2  SPC   408      13.136 -24.063 -14.357  1.00  0.00           H  
HETATM 3198  O   SPC   409       7.999   7.739 -23.131  1.00  0.00           O  
HETATM 3199  H1  SPC   409       8.600   7.264 -22.489  1.00  0.00           H  
HETATM 3200  H2  SPC   409       7.045   7.576 -22.878  1.00  0.00           H  
HETATM 3201  O   SPC   410     -15.349  16.674  11.245  1.00  0.00           O  
HETATM 3202  H1  SPC   410     -16.124  16.228  10.797  1.00  0.00           H  
HETATM 3203  H2  SPC   410     -14.879  16.014  11.831  1.00  0.00           H  
HETATM 3204  O   SPC   411     -18.564  -6.035  -2.228  1.00  0.00           O  
HETATM 3205  H1  SPC   411     -19.032  -6.830  -2.612  1.00  0.00           H  
HETATM 3206  H2  SPC   411     -17.827  -5.752  -2.843  1.00  0.00           H  
HETATM 3207  O   SPC   412       9.822   9.186  -1.810  1.00  0.00           O  
HETATM 3208  H1  SPC   412      10.030   8.221  -1.649  1.00  0.00           H  
HETATM 3209  H2  SPC   412      10.674   9.692  -1.944  1.00  0.00           H  
HETATM 3210  O   SPC   413       5.429 -32.994 -18.451  1.00  0.00           O  
HETATM 3211  H1  SPC   413       4.713 -33.518 -18.912  1.00  0.00           H  
HETATM 3212  H2  SPC   413       5.679 -32.205 -19.013  1.00  0.00           H  
HETATM 3213  O   SPC   414      10.072  19.291 -15.787  1.00  0.00           O  
HETATM 3214  H1  SPC   414      10.900  18.793 -15.529  1.00  0.00           H  
HETATM 3215  H2  SPC   414       9.857  19.968 -15.084  1.00  0.00           H  
HETATM 3216  O   SPC   415      -8.530  12.341 -40.657  1.00  0.00           O  
HETATM 3217  H1  SPC   415      -7.891  13.105 -40.745  1.00  0.00           H  
HETATM 3218  H2  SPC   415      -8.094  11.598 -40.148  1.00  0.00           H  
HETATM 3219  O   SPC   416      18.920  -5.042  20.741  1.00  0.00           O  
HETATM 3220  H1  SPC   416      19.692  -5.220  20.131  1.00  0.00           H  
HETATM 3221  H2  SPC   416      18.947  -4.089  21.044  1.00  0.00           H  
HETATM 3222  O   SPC   417     -18.192 -15.832   3.579  1.00  0.00           O  
HETATM 3223  H1  SPC   417     -17.381 -15.466   3.123  1.00  0.00           H  
HETATM 3224  H2  SPC   417     -18.376 -15.304   4.408  1.00  0.00           H  
HETATM 3225  O   SPC   418     -13.732  -6.201  11.368  1.00  0.00           O  
HETATM 3226  H1  SPC   418     -14.376  -6.150  12.132  1.00  0.00           H  
HETATM 3227  H2  SPC   418     -12.876  -6.611  11.682  1.00  0.00           H  
HETATM 3228  O   SPC   419       1.175  17.828  11.497  1.00  0.00           O  
HETATM 3229  H1  SPC   419       1.428  17.046  12.066  1.00  0.00           H  
HETATM 3230  H2  SPC   419       1.875  17.971  10.797  1.00  0.00           H  
HETATM 3231  O   SPC   420     -14.288  15.544 -18.663  1.00  0.00           O  
HETATM 3232  H1  SPC   420     -13.531  15.014 -18.281  1.00  0.00           H  
HETATM 3233  H2  SPC   420     -14.096  15.758 -19.620  1.00  0.00           H  
HETATM 3234  O   SPC   421     -18.022 -23.932  -1.297  1.00  0.00           O  
HETATM 3235  H1  SPC   421     -18.161 -24.787  -1.798  1.00  0.00           H  
HETATM 3236  H2  SPC   421     -18.498 -23.979  -0.419  1.00  0.00           H  
HETATM 3237  O   SPC   422       8.315   2.060 -42.734  1.00  0.00           O  
HETATM 3238  H1  SPC   422       7.479   2.482 -43.085  1.00  0.00           H  
HETATM 3239  H2  SPC   422       8.166   1.760 -41.791  1.00  0.00           H  
HETATM 3240  O   SPC   423      -4.489   6.853  28.499  1.00  0.00           O  
HETATM 3241  H1  SPC   423      -4.965   6.028  28.194  1.00  0.00           H  
HETATM 3242  H2  SPC   423      -4.347   6.808  29.488  1.00  0.00           H  
HETATM 3243  O   SPC   424       3.210  24.374   2.784  1.00  0.00           O  
HETATM 3244  H1  SPC   424       2.677  23.971   2.040  1.00  0.00           H  
HETATM 3245  H2  SPC   424       2.590  24.752   3.471  1.00  0.00           H  
HETATM 3246  O   SPC   425     -31.651  -5.993  11.596  1.00  0.00           O  
HETATM 3247  H1  SPC   425     -31.968  -5.844  12.533  1.00  0.00           H  
HETATM 3248  H2  SPC   425     -30.960  -6.715  11.589  1.00  0.00           H  
HETATM 3249  O   SPC   426      -4.827 -18.589  28.167  1.00  0.00           O  
HETATM 3250  H1  SPC   426      -5.004 -18.477  27.189  1.00  0.00           H  
HETATM 3251  H2  SPC   426      -4.169 -17.899  28.467  1.00  0.00           H  
HETATM 3252  O   SPC   427      10.668  10.618  -9.974  1.00  0.00           O  
HETATM 3253  H1  SPC   427       9.888  10.176  -9.531  1.00  0.00           H  
HETATM 3254  H2  SPC   427      10.338  11.287 -10.640  1.00  0.00           H  
HETATM 3255  O   SPC   428      11.926 -14.937  33.718  1.00  0.00           O  
HETATM 3256  H1  SPC   428      12.866 -15.023  33.387  1.00  0.00           H  
HETATM 3257  H2  SPC   428      11.601 -15.828  34.035  1.00  0.00           H  
HETATM 3258  O   SPC   429     -17.735  -4.021  -0.502  1.00  0.00           O  
HETATM 3259  H1  SPC   429     -17.299  -4.419   0.305  1.00  0.00           H  
HETATM 3260  H2  SPC   429     -17.761  -4.700  -1.236  1.00  0.00           H  
HETATM 3261  O   SPC   430     -17.773  15.519  28.742  1.00  0.00           O  
HETATM 3262  H1  SPC   430     -18.373  16.186  29.184  1.00  0.00           H  
HETATM 3263  H2  SPC   430     -16.902  15.479  29.231  1.00  0.00           H  
HETATM 3264  O   SPC   431      11.081  12.757   7.016  1.00  0.00           O  
HETATM 3265  H1  SPC   431      11.548  12.475   7.854  1.00  0.00           H  
HETATM 3266  H2  SPC   431      10.097  12.609   7.116  1.00  0.00           H  
HETATM 3267  O   SPC   432       6.185 -36.666 -25.191  1.00  0.00           O  
HETATM 3268  H1  SPC   432       6.447 -36.820 -24.238  1.00  0.00           H  
HETATM 3269  H2  SPC   432       6.621 -35.830 -25.525  1.00  0.00           H  
HETATM 3270  O   SPC   433      26.376   6.958   3.621  1.00  0.00           O  
HETATM 3271  H1  SPC   433      26.518   5.971   3.536  1.00  0.00           H  
HETATM 3272  H2  SPC   433      27.261   7.416   3.703  1.00  0.00           H  
HETATM 3273  O   SPC   434      -0.862  30.273  14.844  1.00  0.00           O  
HETATM 3274  H1  SPC   434      -0.169  30.093  15.542  1.00  0.00           H  
HETATM 3275  H2  SPC   434      -0.429  30.689  14.045  1.00  0.00           H  
HETATM 3276  O   SPC   435     -14.504  14.229  35.348  1.00  0.00           O  
HETATM 3277  H1  SPC   435     -13.950  14.905  34.861  1.00  0.00           H  
HETATM 3278  H2  SPC   435     -14.162  14.129  36.282  1.00  0.00           H  
HETATM 3279  O   SPC   436      26.003  -2.909  15.266  1.00  0.00           O  
HETATM 3280  H1  SPC   436      25.916  -3.467  16.091  1.00  0.00           H  
HETATM 3281  H2  SPC   436      26.884  -3.094  14.830  1.00  0.00           H  
HETATM 3282  O   SPC   437      25.272  -9.142 -22.284  1.00  0.00           O  
HETATM 3283  H1  SPC   437      24.944  -8.317 -21.823  1.00  0.00           H  
HETATM 3284  H2  SPC   437      24.555  -9.838 -22.270  1.00  0.00           H  
HETATM 3285  O   SPC   438     -15.050   7.268  17.076  1.00  0.00           O  
HETATM 3286  H1  SPC   438     -14.506   8.107  17.094  1.00  0.00           H  
HETATM 3287  H2  SPC   438     -14.447   6.477  17.179  1.00  0.00           H  
HETATM 3288  O   SPC   439      25.783  -1.290 -23.503  1.00  0.00           O  
HETATM 3289  H1  SPC   439      25.966  -1.842 -22.690  1.00  0.00           H  
HETATM 3290  H2  SPC   439      26.626  -1.181 -24.029  1.00  0.00           H  
HETATM 3291  O   SPC   440       6.367   8.585 -28.643  1.00  0.00           O  
HETATM 3292  H1  SPC   440       6.889   7.794 -28.325  1.00  0.00           H  
HETATM 3293  H2  SPC   440       6.479   8.682 -29.632  1.00  0.00           H  
HETATM 3294  O   SPC   441      -6.457   7.047  40.680  1.00  0.00           O  
HETATM 3295  H1  SPC   441      -5.521   6.761  40.886  1.00  0.00           H  
HETATM 3296  H2  SPC   441      -6.442   7.937  40.225  1.00  0.00           H  
HETATM 3297  O   SPC   442      26.431  -4.209 -65.295  1.00  0.00           O  
HETATM 3298  H1  SPC   442      25.610  -4.766 -65.422  1.00  0.00           H  
HETATM 3299  H2  SPC   442      26.867  -4.450 -64.428  1.00  0.00           H  
HETATM 3300  O   SPC   443     -26.532   6.425  -8.717  1.00  0.00           O  
HETATM 3301  H1  SPC   443     -25.769   6.430  -8.071  1.00  0.00           H  
HETATM 3302  H2  SPC   443     -27.386   6.594  -8.224  1.00  0.00           H  
HETATM 3303  O   SPC   444     -33.173  -4.774   5.578  1.00  0.00           O  
HETATM 3304  H1  SPC   444     -33.388  -5.687   5.230  1.00  0.00           H  
HETATM 3305  H2  SPC   444     -32.857  -4.196   4.826  1.00  0.00           H  
HETATM 3306  O   SPC   445      17.647 -13.846  16.234  1.00  0.00           O  
HETATM 3307  H1  SPC   445      18.275 -13.336  15.645  1.00  0.00           H  
HETATM 3308  H2  SPC   445      16.708 -13.555  16.051  1.00  0.00           H  
HETATM 3309  O   SPC   446      15.033  -8.418 -48.884  1.00  0.00           O  
HETATM 3310  H1  SPC   446      15.821  -8.932 -48.545  1.00  0.00           H  
HETATM 3311  H2  SPC   446      14.713  -8.825 -49.739  1.00  0.00           H  
HETATM 3312  O   SPC   447     -11.880   9.382  29.949  1.00  0.00           O  
HETATM 3313  H1  SPC   447     -10.974   9.020  29.730  1.00  0.00           H  
HETATM 3314  H2  SPC   447     -12.163  10.028  29.240  1.00  0.00           H  
HETATM 3315  O   SPC   448      11.391 -28.348  -0.153  1.00  0.00           O  
HETATM 3316  H1  SPC   448      10.931 -27.867   0.593  1.00  0.00           H  
HETATM 3317  H2  SPC   448      12.165 -27.803  -0.475  1.00  0.00           H  
HETATM 3318  O   SPC   449      22.448  -7.205   7.528  1.00  0.00           O  
HETATM 3319  H1  SPC   449      22.907  -7.216   6.640  1.00  0.00           H  
HETATM 3320  H2  SPC   449      23.122  -7.338   8.254  1.00  0.00           H  
HETATM 3321  O   SPC   450       8.594  11.625 -36.214  1.00  0.00           O  
HETATM 3322  H1  SPC   450       9.590  11.705 -36.269  1.00  0.00           H  
HETATM 3323  H2  SPC   450       8.261  11.068 -36.974  1.00  0.00           H  
HETATM 3324  O   SPC   451     -10.876  15.907 -40.033  1.00  0.00           O  
HETATM 3325  H1  SPC   451     -10.184  15.616 -39.373  1.00  0.00           H  
HETATM 3326  H2  SPC   451     -11.485  15.140 -40.238  1.00  0.00           H  
HETATM 3327  O   SPC   452     -20.735  17.512  34.900  1.00  0.00           O  
HETATM 3328  H1  SPC   452     -20.846  16.626  35.351  1.00  0.00           H  
HETATM 3329  H2  SPC   452     -20.820  17.395  33.911  1.00  0.00           H  
HETATM 3330  O   SPC   453       1.991 -17.284  25.440  1.00  0.00           O  
HETATM 3331  H1  SPC   453       1.347 -17.685  26.091  1.00  0.00           H  
HETATM 3332  H2  SPC   453       1.586 -16.466  25.031  1.00  0.00           H  
HETATM 3333  O   SPC   454      -5.150  22.199 -22.515  1.00  0.00           O  
HETATM 3334  H1  SPC   454      -5.542  22.938 -21.968  1.00  0.00           H  
HETATM 3335  H2  SPC   454      -4.512  22.582 -23.184  1.00  0.00           H  
HETATM 3336  O   SPC   455      17.471  -8.550 -54.190  1.00  0.00           O  
HETATM 3337  H1  SPC   455      18.130  -9.276 -54.383  1.00  0.00           H  
HETATM 3338  H2  SPC   455      17.072  -8.225 -55.047  1.00  0.00           H  
HETATM 3339  O   SPC   456      -2.777  17.958 -19.563  1.00  0.00           O  
HETATM 3340  H1  SPC   456      -3.767  17.819 -19.592  1.00  0.00           H  
HETATM 3341  H2  SPC   456      -2.315  17.127 -19.872  1.00  0.00           H  
HETATM 3342  O   SPC   457      28.054   0.669 -27.591  1.00  0.00           O  
HETATM 3343  H1  SPC   457      28.582  -0.152 -27.804  1.00  0.00           H  
HETATM 3344  H2  SPC   457      28.595   1.481 -27.813  1.00  0.00           H  
HETATM 3345  O   SPC   458      15.789  -8.438 -22.616  1.00  0.00           O  
HETATM 3346  H1  SPC   458      15.440  -9.159 -23.216  1.00  0.00           H  
HETATM 3347  H2  SPC   458      16.305  -7.775 -23.158  1.00  0.00           H  
HETATM 3348  O   SPC   459       2.295   5.980 -37.096  1.00  0.00           O  
HETATM 3349  H1  SPC   459       1.495   6.341 -37.576  1.00  0.00           H  
HETATM 3350  H2  SPC   459       3.062   6.613 -37.205  1.00  0.00           H  
HETATM 3351  O   SPC   460      19.962  16.471  -7.571  1.00  0.00           O  
HETATM 3352  H1  SPC   460      20.936  16.267  -7.665  1.00  0.00           H  
HETATM 3353  H2  SPC   460      19.508  16.347  -8.454  1.00  0.00           H  
HETATM 3354  O   SPC   461      21.067  10.046 -17.073  1.00  0.00           O  
HETATM 3355  H1  SPC   461      20.766  10.425 -16.198  1.00  0.00           H  
HETATM 3356  H2  SPC   461      21.464   9.140 -16.925  1.00  0.00           H  
HETATM 3357  O   SPC   462      20.233  -3.701 -42.364  1.00  0.00           O  
HETATM 3358  H1  SPC   462      19.384  -4.217 -42.254  1.00  0.00           H  
HETATM 3359  H2  SPC   462      20.529  -3.747 -43.318  1.00  0.00           H  
HETATM 3360  O   SPC   463      10.366 -29.933 -32.162  1.00  0.00           O  
HETATM 3361  H1  SPC   463      10.053 -30.850 -31.916  1.00  0.00           H  
HETATM 3362  H2  SPC   463      10.357 -29.833 -33.157  1.00  0.00           H  
HETATM 3363  O   SPC   464      10.702   0.644 -32.166  1.00  0.00           O  
HETATM 3364  H1  SPC   464      11.276   1.135 -32.821  1.00  0.00           H  
HETATM 3365  H2  SPC   464      10.167  -0.051 -32.647  1.00  0.00           H  
HETATM 3366  O   SPC   465       1.955   9.960 -38.821  1.00  0.00           O  
HETATM 3367  H1  SPC   465       1.643  10.298 -37.933  1.00  0.00           H  
HETATM 3368  H2  SPC   465       2.447  10.687 -39.300  1.00  0.00           H  
HETATM 3369  O   SPC   466       1.137 -24.829 -16.503  1.00  0.00           O  
HETATM 3370  H1  SPC   466       2.039 -24.621 -16.882  1.00  0.00           H  
HETATM 3371  H2  SPC   466       0.761 -25.636 -16.960  1.00  0.00           H  
HETATM 3372  O   SPC   467      16.407  -3.046 -37.818  1.00  0.00           O  
HETATM 3373  H1  SPC   467      16.645  -2.201 -37.340  1.00  0.00           H  
HETATM 3374  H2  SPC   467      16.890  -3.814 -37.398  1.00  0.00           H  
HETATM 3375  O   SPC   468      -7.995   0.883  15.701  1.00  0.00           O  
HETATM 3376  H1  SPC   468      -8.766   0.925  15.067  1.00  0.00           H  
HETATM 3377  H2  SPC   468      -8.174   0.189  16.399  1.00  0.00           H  
HETATM 3378  O   SPC   469      19.233 -11.496  16.853  1.00  0.00           O  
HETATM 3379  H1  SPC   469      18.666 -10.691  16.676  1.00  0.00           H  
HETATM 3380  H2  SPC   469      19.972 -11.538  16.181  1.00  0.00           H  
HETATM 3381  O   SPC   470      23.271  19.089   4.502  1.00  0.00           O  
HETATM 3382  H1  SPC   470      23.392  19.904   3.936  1.00  0.00           H  
HETATM 3383  H2  SPC   470      22.953  19.359   5.411  1.00  0.00           H  
HETATM 3384  O   SPC   471     -19.264  -9.815  19.379  1.00  0.00           O  
HETATM 3385  H1  SPC   471     -19.074 -10.793  19.293  1.00  0.00           H  
HETATM 3386  H2  SPC   471     -20.175  -9.619  19.016  1.00  0.00           H  
HETATM 3387  O   SPC   472      10.307  -9.075  -4.802  1.00  0.00           O  
HETATM 3388  H1  SPC   472      10.864  -9.873  -5.031  1.00  0.00           H  
HETATM 3389  H2  SPC   472       9.980  -8.644  -5.643  1.00  0.00           H  
HETATM 3390  O   SPC   473      13.571 -21.042 -30.124  1.00  0.00           O  
HETATM 3391  H1  SPC   473      13.668 -20.097 -30.439  1.00  0.00           H  
HETATM 3392  H2  SPC   473      13.597 -21.064 -29.124  1.00  0.00           H  
HETATM 3393  O   SPC   474      25.188   0.097 -41.701  1.00  0.00           O  
HETATM 3394  H1  SPC   474      24.715  -0.704 -42.067  1.00  0.00           H  
HETATM 3395  H2  SPC   474      24.794   0.340 -40.814  1.00  0.00           H  
HETATM 3396  O   SPC   475      14.069  -4.643   5.567  1.00  0.00           O  
HETATM 3397  H1  SPC   475      13.497  -5.279   6.086  1.00  0.00           H  
HETATM 3398  H2  SPC   475      14.390  -3.914   6.171  1.00  0.00           H  
HETATM 3399  O   SPC   476      17.473  -8.828  -1.771  1.00  0.00           O  
HETATM 3400  H1  SPC   476      16.773  -8.116  -1.707  1.00  0.00           H  
HETATM 3401  H2  SPC   476      17.730  -8.956  -2.729  1.00  0.00           H  
HETATM 3402  O   SPC   477      27.215  -4.672 -36.968  1.00  0.00           O  
HETATM 3403  H1  SPC   477      27.257  -5.623 -37.275  1.00  0.00           H  
HETATM 3404  H2  SPC   477      26.607  -4.153 -37.570  1.00  0.00           H  
HETATM 3405  O   SPC   478      -9.760   8.329  -0.414  1.00  0.00           O  
HETATM 3406  H1  SPC   478     -10.506   8.751   0.101  1.00  0.00           H  
HETATM 3407  H2  SPC   478     -10.139   7.742  -1.130  1.00  0.00           H  
HETATM 3408  O   SPC   479      12.250 -12.441 -43.518  1.00  0.00           O  
HETATM 3409  H1  SPC   479      11.713 -11.604 -43.619  1.00  0.00           H  
HETATM 3410  H2  SPC   479      12.920 -12.499 -44.259  1.00  0.00           H  
HETATM 3411  O   SPC   480      11.563  18.732  -2.212  1.00  0.00           O  
HETATM 3412  H1  SPC   480      12.328  18.668  -2.852  1.00  0.00           H  
HETATM 3413  H2  SPC   480      11.715  18.108  -1.445  1.00  0.00           H  
HETATM 3414  O   SPC   481     -12.781  -8.950  19.083  1.00  0.00           O  
HETATM 3415  H1  SPC   481     -12.794  -9.494  18.244  1.00  0.00           H  
HETATM 3416  H2  SPC   481     -13.717  -8.814  19.408  1.00  0.00           H  
HETATM 3417  O   SPC   482      21.845   6.631 -35.208  1.00  0.00           O  
HETATM 3418  H1  SPC   482      22.635   6.327 -34.676  1.00  0.00           H  
HETATM 3419  H2  SPC   482      21.021   6.174 -34.872  1.00  0.00           H  
HETATM 3420  O   SPC   483     -17.959  -5.028   5.908  1.00  0.00           O  
HETATM 3421  H1  SPC   483     -18.023  -5.740   6.607  1.00  0.00           H  
HETATM 3422  H2  SPC   483     -18.439  -5.327   5.083  1.00  0.00           H  
HETATM 3423  O   SPC   484      16.482   9.772 -22.148  1.00  0.00           O  
HETATM 3424  H1  SPC   484      15.884   9.970 -21.371  1.00  0.00           H  
HETATM 3425  H2  SPC   484      16.582  10.594 -22.709  1.00  0.00           H  
HETATM 3426  O   SPC   485       8.102 -12.457 -28.526  1.00  0.00           O  
HETATM 3427  H1  SPC   485       7.204 -12.531 -28.961  1.00  0.00           H  
HETATM 3428  H2  SPC   485       8.815 -12.662 -29.196  1.00  0.00           H  
HETATM 3429  O   SPC   486     -36.031  -5.166   3.384  1.00  0.00           O  
HETATM 3430  H1  SPC   486     -36.190  -5.924   4.016  1.00  0.00           H  
HETATM 3431  H2  SPC   486     -36.909  -4.814   3.058  1.00  0.00           H  
HETATM 3432  O   SPC   487      -8.162   4.373  33.309  1.00  0.00           O  
HETATM 3433  H1  SPC   487      -7.873   4.023  32.418  1.00  0.00           H  
HETATM 3434  H2  SPC   487      -8.657   5.233  33.184  1.00  0.00           H  
HETATM 3435  O   SPC   488     -16.225  21.178 -24.290  1.00  0.00           O  
HETATM 3436  H1  SPC   488     -16.209  22.177 -24.255  1.00  0.00           H  
HETATM 3437  H2  SPC   488     -15.477  20.852 -24.868  1.00  0.00           H  
HETATM 3438  O   SPC   489      -6.125  -8.320 -26.446  1.00  0.00           O  
HETATM 3439  H1  SPC   489      -5.766  -8.310 -25.513  1.00  0.00           H  
HETATM 3440  H2  SPC   489      -7.114  -8.175 -26.424  1.00  0.00           H  
HETATM 3441  O   SPC   490     -12.126  -1.557 -19.291  1.00  0.00           O  
HETATM 3442  H1  SPC   490     -11.474  -1.000 -18.776  1.00  0.00           H  
HETATM 3443  H2  SPC   490     -11.713  -1.837 -20.158  1.00  0.00           H  
HETATM 3444  O   SPC   491     -15.641  16.157  44.452  1.00  0.00           O  
HETATM 3445  H1  SPC   491     -16.631  16.213  44.581  1.00  0.00           H  
HETATM 3446  H2  SPC   491     -15.204  16.953  44.871  1.00  0.00           H  
HETATM 3447  O   SPC   492       7.950  14.974   8.392  1.00  0.00           O  
HETATM 3448  H1  SPC   492       7.208  15.513   8.791  1.00  0.00           H  
HETATM 3449  H2  SPC   492       7.590  14.100   8.067  1.00  0.00           H  
HETATM 3450  O   SPC   493     -21.488   0.909  -7.530  1.00  0.00           O  
HETATM 3451  H1  SPC   493     -20.924   1.494  -6.947  1.00  0.00           H  
HETATM 3452  H2  SPC   493     -21.219  -0.045  -7.405  1.00  0.00           H  
HETATM 3453  O   SPC   494      24.710  -8.414 -52.341  1.00  0.00           O  
HETATM 3454  H1  SPC   494      23.730  -8.605 -52.288  1.00  0.00           H  
HETATM 3455  H2  SPC   494      24.862  -7.429 -52.266  1.00  0.00           H  
HETATM 3456  O   SPC   495       5.612 -21.469  -8.989  1.00  0.00           O  
HETATM 3457  H1  SPC   495       6.154 -22.306  -8.921  1.00  0.00           H  
HETATM 3458  H2  SPC   495       5.571 -21.174  -9.943  1.00  0.00           H  
HETATM 3459  O   SPC   496      18.971   5.870 -37.882  1.00  0.00           O  
HETATM 3460  H1  SPC   496      18.195   5.268 -38.072  1.00  0.00           H  
HETATM 3461  H2  SPC   496      19.475   6.040 -38.729  1.00  0.00           H  
HETATM 3462  O   SPC   497       4.539 -35.080 -14.844  1.00  0.00           O  
HETATM 3463  H1  SPC   497       4.525 -34.130 -15.155  1.00  0.00           H  
HETATM 3464  H2  SPC   497       5.417 -35.275 -14.408  1.00  0.00           H  
HETATM 3465  O   SPC   498     -24.990  -2.766  41.987  1.00  0.00           O  
HETATM 3466  H1  SPC   498     -25.726  -2.256  41.542  1.00  0.00           H  
HETATM 3467  H2  SPC   498     -25.367  -3.578  42.431  1.00  0.00           H  
HETATM 3468  O   SPC   499       0.003   9.319  34.411  1.00  0.00           O  
HETATM 3469  H1  SPC   499       0.719   9.611  33.777  1.00  0.00           H  
HETATM 3470  H2  SPC   499      -0.573   8.631  33.970  1.00  0.00           H  
HETATM 3471  O   SPC   500      32.940  -4.309 -68.782  1.00  0.00           O  
HETATM 3472  H1  SPC   500      32.605  -4.236 -69.721  1.00  0.00           H  
HETATM 3473  H2  SPC   500      32.573  -5.138 -68.360  1.00  0.00           H  
HETATM 3474  O   SPC   501      -2.779  -4.437  21.516  1.00  0.00           O  
HETATM 3475  H1  SPC   501      -2.302  -4.262  20.655  1.00  0.00           H  
HETATM 3476  H2  SPC   501      -2.116  -4.699  22.217  1.00  0.00           H  
HETATM 3477  O   SPC   502     -14.032  16.658  31.683  1.00  0.00           O  
HETATM 3478  H1  SPC   502     -13.180  16.164  31.512  1.00  0.00           H  
HETATM 3479  H2  SPC   502     -14.808  16.040  31.552  1.00  0.00           H  
HETATM 3480  O   SPC   503      14.524  19.468   0.654  1.00  0.00           O  
HETATM 3481  H1  SPC   503      13.907  20.074   0.151  1.00  0.00           H  
HETATM 3482  H2  SPC   503      14.026  18.650   0.941  1.00  0.00           H  
HETATM 3483  O   SPC   504      12.011   5.033  23.075  1.00  0.00           O  
HETATM 3484  H1  SPC   504      11.183   4.629  22.686  1.00  0.00           H  
HETATM 3485  H2  SPC   504      11.761   5.784  23.686  1.00  0.00           H  
HETATM 3486  O   SPC   505      23.790 -11.085  17.708  1.00  0.00           O  
HETATM 3487  H1  SPC   505      24.186 -11.354  16.830  1.00  0.00           H  
HETATM 3488  H2  SPC   505      22.924 -10.611  17.551  1.00  0.00           H  
HETATM 3489  O   SPC   506      16.670 -21.646 -12.094  1.00  0.00           O  
HETATM 3490  H1  SPC   506      16.965 -20.924 -11.468  1.00  0.00           H  
HETATM 3491  H2  SPC   506      16.747 -22.533 -11.639  1.00  0.00           H  
HETATM 3492  O   SPC   507     -16.435  22.079  16.786  1.00  0.00           O  
HETATM 3493  H1  SPC   507     -15.501  22.308  16.509  1.00  0.00           H  
HETATM 3494  H2  SPC   507     -16.468  21.958  17.778  1.00  0.00           H  
HETATM 3495  O   SPC   508     -31.355  -2.549  -5.250  1.00  0.00           O  
HETATM 3496  H1  SPC   508     -30.487  -2.978  -5.499  1.00  0.00           H  
HETATM 3497  H2  SPC   508     -31.224  -1.977  -4.441  1.00  0.00           H  
HETATM 3498  O   SPC   509      -8.766   5.679 -32.313  1.00  0.00           O  
HETATM 3499  H1  SPC   509      -8.699   4.753 -32.685  1.00  0.00           H  
HETATM 3500  H2  SPC   509      -9.472   6.186 -32.807  1.00  0.00           H  
HETATM 3501  O   SPC   510       3.796   7.647 -48.633  1.00  0.00           O  
HETATM 3502  H1  SPC   510       2.874   8.031 -48.582  1.00  0.00           H  
HETATM 3503  H2  SPC   510       3.791   6.719 -48.260  1.00  0.00           H  
HETATM 3504  O   SPC   511      -0.091  28.582   6.604  1.00  0.00           O  
HETATM 3505  H1  SPC   511      -0.090  29.500   6.208  1.00  0.00           H  
HETATM 3506  H2  SPC   511      -0.191  27.905   5.876  1.00  0.00           H  
HETATM 3507  O   SPC   512       9.590  -1.387 -21.363  1.00  0.00           O  
HETATM 3508  H1  SPC   512       9.623  -2.380 -21.470  1.00  0.00           H  
HETATM 3509  H2  SPC   512       9.844  -0.950 -22.225  1.00  0.00           H  
HETATM 3510  O   SPC   513      25.330  -0.430 -64.266  1.00  0.00           O  
HETATM 3511  H1  SPC   513      26.280  -0.199 -64.473  1.00  0.00           H  
HETATM 3512  H2  SPC   513      25.254  -1.413 -64.099  1.00  0.00           H  
HETATM 3513  O   SPC   514     -28.882  -3.968  -5.608  1.00  0.00           O  
HETATM 3514  H1  SPC   514     -28.605  -4.795  -5.120  1.00  0.00           H  
HETATM 3515  H2  SPC   514     -28.553  -4.011  -6.551  1.00  0.00           H  
HETATM 3516  O   SPC   515      14.198  -5.531  19.009  1.00  0.00           O  
HETATM 3517  H1  SPC   515      13.945  -5.839  18.092  1.00  0.00           H  
HETATM 3518  H2  SPC   515      13.860  -4.601  19.154  1.00  0.00           H  
HETATM 3519  O   SPC   516      19.036 -14.256 -26.980  1.00  0.00           O  
HETATM 3520  H1  SPC   516      19.331 -13.356 -27.300  1.00  0.00           H  
HETATM 3521  H2  SPC   516      19.635 -14.959 -27.362  1.00  0.00           H  
HETATM 3522  O   SPC   517      27.433  -3.281 -16.442  1.00  0.00           O  
HETATM 3523  H1  SPC   517      28.413  -3.085 -16.488  1.00  0.00           H  
HETATM 3524  H2  SPC   517      27.065  -2.938 -15.578  1.00  0.00           H  
HETATM 3525  O   SPC   518      19.003  -7.790  10.969  1.00  0.00           O  
HETATM 3526  H1  SPC   518      18.587  -6.988  10.540  1.00  0.00           H  
HETATM 3527  H2  SPC   518      18.417  -8.112  11.712  1.00  0.00           H  
HETATM 3528  O   SPC   519      -3.637   5.421 -18.544  1.00  0.00           O  
HETATM 3529  H1  SPC   519      -3.403   4.512 -18.198  1.00  0.00           H  
HETATM 3530  H2  SPC   519      -3.896   5.355 -19.507  1.00  0.00           H  
HETATM 3531  O   SPC   520     -10.813 -24.020 -16.213  1.00  0.00           O  
HETATM 3532  H1  SPC   520     -11.076 -23.065 -16.077  1.00  0.00           H  
HETATM 3533  H2  SPC   520     -10.215 -24.310 -15.467  1.00  0.00           H  
HETATM 3534  O   SPC   521     -19.350 -12.475 -10.057  1.00  0.00           O  
HETATM 3535  H1  SPC   521     -20.195 -12.304  -9.550  1.00  0.00           H  
HETATM 3536  H2  SPC   521     -19.351 -11.937 -10.900  1.00  0.00           H  
HETATM 3537  O   SPC   522      -4.581 -16.206  15.557  1.00  0.00           O  
HETATM 3538  H1  SPC   522      -4.738 -15.246  15.790  1.00  0.00           H  
HETATM 3539  H2  SPC   522      -4.986 -16.790  16.261  1.00  0.00           H  
HETATM 3540  O   SPC   523     -13.322  11.998  41.239  1.00  0.00           O  
HETATM 3541  H1  SPC   523     -13.134  11.498  42.084  1.00  0.00           H  
HETATM 3542  H2  SPC   523     -12.999  12.940  41.329  1.00  0.00           H  
HETATM 3543  O   SPC   524     -23.169  -5.973  11.075  1.00  0.00           O  
HETATM 3544  H1  SPC   524     -23.925  -6.529  10.730  1.00  0.00           H  
HETATM 3545  H2  SPC   524     -23.387  -5.651  11.997  1.00  0.00           H  
HETATM 3546  O   SPC   525     -17.214  12.002 -30.316  1.00  0.00           O  
HETATM 3547  H1  SPC   525     -18.068  12.080 -30.830  1.00  0.00           H  
HETATM 3548  H2  SPC   525     -16.473  12.426 -30.836  1.00  0.00           H  
HETATM 3549  O   SPC   526     -27.838 -12.021   7.109  1.00  0.00           O  
HETATM 3550  H1  SPC   526     -28.401 -11.928   7.930  1.00  0.00           H  
HETATM 3551  H2  SPC   526     -27.645 -12.989   6.945  1.00  0.00           H  
HETATM 3552  O   SPC   527      -7.173  26.960  31.374  1.00  0.00           O  
HETATM 3553  H1  SPC   527      -7.447  26.002  31.294  1.00  0.00           H  
HETATM 3554  H2  SPC   527      -7.732  27.410  32.071  1.00  0.00           H  
HETATM 3555  O   SPC   528       5.684  15.731 -21.914  1.00  0.00           O  
HETATM 3556  H1  SPC   528       6.633  15.509 -22.139  1.00  0.00           H  
HETATM 3557  H2  SPC   528       5.300  16.313 -22.631  1.00  0.00           H  
HETATM 3558  O   SPC   529     -26.581  -0.918   5.092  1.00  0.00           O  
HETATM 3559  H1  SPC   529     -25.851  -0.305   4.788  1.00  0.00           H  
HETATM 3560  H2  SPC   529     -26.268  -1.866   5.029  1.00  0.00           H  
HETATM 3561  O   SPC   530      -0.123  22.142  -8.601  1.00  0.00           O  
HETATM 3562  H1  SPC   530       0.162  23.091  -8.465  1.00  0.00           H  
HETATM 3563  H2  SPC   530       0.259  21.572  -7.873  1.00  0.00           H  
HETATM 3564  O   SPC   531     -35.477  -3.524  40.793  1.00  0.00           O  
HETATM 3565  H1  SPC   531     -34.694  -3.959  41.238  1.00  0.00           H  
HETATM 3566  H2  SPC   531     -36.092  -4.228  40.439  1.00  0.00           H  
HETATM 3567  O   SPC   532     -18.469  20.126  45.156  1.00  0.00           O  
HETATM 3568  H1  SPC   532     -19.320  20.557  45.454  1.00  0.00           H  
HETATM 3569  H2  SPC   532     -18.207  19.417  45.810  1.00  0.00           H  
HETATM 3570  O   SPC   533      20.668  16.124 -12.689  1.00  0.00           O  
HETATM 3571  H1  SPC   533      21.413  16.779 -12.815  1.00  0.00           H  
HETATM 3572  H2  SPC   533      20.437  15.708 -13.568  1.00  0.00           H  
HETATM 3573  O   SPC   534     -26.370 -18.552  -0.454  1.00  0.00           O  
HETATM 3574  H1  SPC   534     -25.895 -19.329  -0.042  1.00  0.00           H  
HETATM 3575  H2  SPC   534     -26.017 -18.397  -1.377  1.00  0.00           H  
HETATM 3576  O   SPC   535     -13.435  16.250 -33.406  1.00  0.00           O  
HETATM 3577  H1  SPC   535     -13.886  17.063 -33.038  1.00  0.00           H  
HETATM 3578  H2  SPC   535     -12.584  16.086 -32.908  1.00  0.00           H  
HETATM 3579  O   SPC   536      31.911   7.216  -1.635  1.00  0.00           O  
HETATM 3580  H1  SPC   536      32.862   7.305  -1.336  1.00  0.00           H  
HETATM 3581  H2  SPC   536      31.387   6.730  -0.936  1.00  0.00           H  
HETATM 3582  O   SPC   537      25.604 -10.462 -47.480  1.00  0.00           O  
HETATM 3583  H1  SPC   537      26.438 -10.430 -48.030  1.00  0.00           H  
HETATM 3584  H2  SPC   537      25.115 -11.314 -47.665  1.00  0.00           H  
HETATM 3585  O   SPC   538      10.921   5.297 -16.401  1.00  0.00           O  
HETATM 3586  H1  SPC   538      11.216   6.104 -15.890  1.00  0.00           H  
HETATM 3587  H2  SPC   538      11.541   4.536 -16.209  1.00  0.00           H  
HETATM 3588  O   SPC   539     -18.049   4.062  22.440  1.00  0.00           O  
HETATM 3589  H1  SPC   539     -18.834   3.487  22.672  1.00  0.00           H  
HETATM 3590  H2  SPC   539     -18.302   5.025  22.529  1.00  0.00           H  
HETATM 3591  O   SPC   540      -3.561  31.899  18.691  1.00  0.00           O  
HETATM 3592  H1  SPC   540      -4.078  31.047  18.767  1.00  0.00           H  
HETATM 3593  H2  SPC   540      -3.242  32.012  17.750  1.00  0.00           H  
HETATM 3594  O   SPC   541      -7.582   4.603  28.987  1.00  0.00           O  
HETATM 3595  H1  SPC   541      -8.050   4.277  28.165  1.00  0.00           H  
HETATM 3596  H2  SPC   541      -7.593   5.603  29.002  1.00  0.00           H  
HETATM 3597  O   SPC   542      -5.291  24.350   4.498  1.00  0.00           O  
HETATM 3598  H1  SPC   542      -4.430  24.127   4.956  1.00  0.00           H  
HETATM 3599  H2  SPC   542      -5.100  24.701   3.582  1.00  0.00           H  
HETATM 3600  O   SPC   543      22.049  -9.461  14.404  1.00  0.00           O  
HETATM 3601  H1  SPC   543      21.478  -8.734  14.786  1.00  0.00           H  
HETATM 3602  H2  SPC   543      22.350  -9.200  13.486  1.00  0.00           H  
HETATM 3603  O   SPC   544     -21.982   6.630  17.217  1.00  0.00           O  
HETATM 3604  H1  SPC   544     -20.990   6.747  17.161  1.00  0.00           H  
HETATM 3605  H2  SPC   544     -22.301   6.917  18.120  1.00  0.00           H  
HETATM 3606  O   SPC   545      19.366 -17.234 -24.995  1.00  0.00           O  
HETATM 3607  H1  SPC   545      19.941 -16.415 -24.990  1.00  0.00           H  
HETATM 3608  H2  SPC   545      19.628 -17.829 -24.235  1.00  0.00           H  
HETATM 3609  O   SPC   546       5.929   1.875  23.185  1.00  0.00           O  
HETATM 3610  H1  SPC   546       6.290   2.763  22.898  1.00  0.00           H  
HETATM 3611  H2  SPC   546       6.548   1.465  23.855  1.00  0.00           H  
HETATM 3612  O   SPC   547     -17.720 -20.128   7.532  1.00  0.00           O  
HETATM 3613  H1  SPC   547     -18.719 -20.097   7.501  1.00  0.00           H  
HETATM 3614  H2  SPC   547     -17.429 -20.804   8.210  1.00  0.00           H  
HETATM 3615  O   SPC   548      29.371   0.982   5.950  1.00  0.00           O  
HETATM 3616  H1  SPC   548      29.829   0.613   5.141  1.00  0.00           H  
HETATM 3617  H2  SPC   548      29.922   1.722   6.336  1.00  0.00           H  
HETATM 3618  O   SPC   549     -34.612 -12.072  14.805  1.00  0.00           O  
HETATM 3619  H1  SPC   549     -33.972 -11.369  14.493  1.00  0.00           H  
HETATM 3620  H2  SPC   549     -35.274 -12.266  14.081  1.00  0.00           H  
HETATM 3621  O   SPC   550     -34.921  -8.887  16.745  1.00  0.00           O  
HETATM 3622  H1  SPC   550     -34.425  -9.151  15.918  1.00  0.00           H  
HETATM 3623  H2  SPC   550     -34.585  -9.424  17.520  1.00  0.00           H  
HETATM 3624  O   SPC   551     -18.451  11.201 -15.390  1.00  0.00           O  
HETATM 3625  H1  SPC   551     -18.027  10.426 -14.920  1.00  0.00           H  
HETATM 3626  H2  SPC   551     -18.078  12.054 -15.027  1.00  0.00           H  
HETATM 3627  O   SPC   552      12.706 -13.212 -34.043  1.00  0.00           O  
HETATM 3628  H1  SPC   552      13.175 -13.618 -34.827  1.00  0.00           H  
HETATM 3629  H2  SPC   552      12.880 -13.764 -33.228  1.00  0.00           H  
HETATM 3630  O   SPC   553     -14.300   4.503 -20.176  1.00  0.00           O  
HETATM 3631  H1  SPC   553     -14.826   3.890 -20.765  1.00  0.00           H  
HETATM 3632  H2  SPC   553     -14.765   4.599 -19.296  1.00  0.00           H  
HETATM 3633  O   SPC   554     -14.547  -8.601  10.437  1.00  0.00           O  
HETATM 3634  H1  SPC   554     -14.518  -7.604  10.512  1.00  0.00           H  
HETATM 3635  H2  SPC   554     -14.178  -9.008  11.273  1.00  0.00           H  
HETATM 3636  O   SPC   555       3.657  14.783  23.984  1.00  0.00           O  
HETATM 3637  H1  SPC   555       3.359  15.646  23.577  1.00  0.00           H  
HETATM 3638  H2  SPC   555       2.864  14.292  24.344  1.00  0.00           H  
HETATM 3639  O   SPC   556       5.368  -3.896  25.143  1.00  0.00           O  
HETATM 3640  H1  SPC   556       5.367  -4.384  24.270  1.00  0.00           H  
HETATM 3641  H2  SPC   556       6.228  -4.070  25.622  1.00  0.00           H  
HETATM 3642  O   SPC   557      -4.725 -29.150 -16.548  1.00  0.00           O  
HETATM 3643  H1  SPC   557      -5.218 -28.731 -15.785  1.00  0.00           H  
HETATM 3644  H2  SPC   557      -3.787 -28.805 -16.567  1.00  0.00           H  
HETATM 3645  O   SPC   558      26.431 -10.782 -31.835  1.00  0.00           O  
HETATM 3646  H1  SPC   558      25.937 -11.054 -31.009  1.00  0.00           H  
HETATM 3647  H2  SPC   558      26.158  -9.857 -32.098  1.00  0.00           H  
HETATM 3648  O   SPC   559       9.182 -31.286 -18.002  1.00  0.00           O  
HETATM 3649  H1  SPC   559       8.776 -31.841 -17.276  1.00  0.00           H  
HETATM 3650  H2  SPC   559      10.171 -31.226 -17.863  1.00  0.00           H  
HETATM 3651  O   SPC   560      -3.779   7.602 -37.922  1.00  0.00           O  
HETATM 3652  H1  SPC   560      -3.775   8.580 -37.710  1.00  0.00           H  
HETATM 3653  H2  SPC   560      -4.720   7.264 -37.915  1.00  0.00           H  
HETATM 3654  O   SPC   561       1.277  -1.743  17.581  1.00  0.00           O  
HETATM 3655  H1  SPC   561       2.206  -1.535  17.274  1.00  0.00           H  
HETATM 3656  H2  SPC   561       0.902  -0.954  18.068  1.00  0.00           H  
HETATM 3657  O   SPC   562     -14.967  12.817  23.389  1.00  0.00           O  
HETATM 3658  H1  SPC   562     -14.425  13.507  23.869  1.00  0.00           H  
HETATM 3659  H2  SPC   562     -15.940  12.997  23.534  1.00  0.00           H  
HETATM 3660  O   SPC   563       6.799  22.045  -1.964  1.00  0.00           O  
HETATM 3661  H1  SPC   563       6.226  22.685  -1.453  1.00  0.00           H  
HETATM 3662  H2  SPC   563       7.733  22.400  -2.013  1.00  0.00           H  
HETATM 3663  O   SPC   564     -12.679  15.520 -25.280  1.00  0.00           O  
HETATM 3664  H1  SPC   564     -13.009  16.456 -25.399  1.00  0.00           H  
HETATM 3665  H2  SPC   564     -12.373  15.391 -24.336  1.00  0.00           H  
HETATM 3666  O   SPC   565      -9.136   3.389  27.071  1.00  0.00           O  
HETATM 3667  H1  SPC   565     -10.049   3.150  27.400  1.00  0.00           H  
HETATM 3668  H2  SPC   565      -9.204   4.139  26.413  1.00  0.00           H  
HETATM 3669  O   SPC   566       9.970  17.835 -21.950  1.00  0.00           O  
HETATM 3670  H1  SPC   566       9.650  18.580 -22.536  1.00  0.00           H  
HETATM 3671  H2  SPC   566      10.834  18.097 -21.521  1.00  0.00           H  
HETATM 3672  O   SPC   567     -22.478  -5.182  34.126  1.00  0.00           O  
HETATM 3673  H1  SPC   567     -21.517  -4.930  34.245  1.00  0.00           H  
HETATM 3674  H2  SPC   567     -23.060  -4.470  34.518  1.00  0.00           H  
HETATM 3675  O   SPC   568      12.338  -8.157 -26.053  1.00  0.00           O  
HETATM 3676  H1  SPC   568      12.111  -8.033 -25.087  1.00  0.00           H  
HETATM 3677  H2  SPC   568      13.037  -7.493 -26.318  1.00  0.00           H  
HETATM 3678  O   SPC   569      24.060  -3.523  11.920  1.00  0.00           O  
HETATM 3679  H1  SPC   569      23.621  -3.745  12.791  1.00  0.00           H  
HETATM 3680  H2  SPC   569      24.948  -3.097  12.093  1.00  0.00           H  
HETATM 3681  O   SPC   570      20.133 -16.366 -20.742  1.00  0.00           O  
HETATM 3682  H1  SPC   570      19.390 -17.003 -20.948  1.00  0.00           H  
HETATM 3683  H2  SPC   570      20.637 -16.689 -19.941  1.00  0.00           H  
HETATM 3684  O   SPC   571     -21.840   1.770  47.660  1.00  0.00           O  
HETATM 3685  H1  SPC   571     -22.160   1.829  48.606  1.00  0.00           H  
HETATM 3686  H2  SPC   571     -22.395   2.368  47.082  1.00  0.00           H  
HETATM 3687  O   SPC   572      -1.885 -31.877  -9.614  1.00  0.00           O  
HETATM 3688  H1  SPC   572      -1.737 -32.448 -10.421  1.00  0.00           H  
HETATM 3689  H2  SPC   572      -2.664 -31.270  -9.772  1.00  0.00           H  
HETATM 3690  O   SPC   573       7.273 -27.282 -26.945  1.00  0.00           O  
HETATM 3691  H1  SPC   573       6.369 -27.554 -26.616  1.00  0.00           H  
HETATM 3692  H2  SPC   573       7.964 -27.903 -26.574  1.00  0.00           H  
HETATM 3693  O   SPC   574       9.019 -15.190  21.034  1.00  0.00           O  
HETATM 3694  H1  SPC   574       8.087 -15.403  20.740  1.00  0.00           H  
HETATM 3695  H2  SPC   574       9.463 -16.024  21.364  1.00  0.00           H  
HETATM 3696  O   SPC   575      -8.067  14.554 -21.122  1.00  0.00           O  
HETATM 3697  H1  SPC   575      -8.621  14.281 -21.909  1.00  0.00           H  
HETATM 3698  H2  SPC   575      -7.717  15.480 -21.265  1.00  0.00           H  
HETATM 3699  O   SPC   576     -12.084  18.815  -3.951  1.00  0.00           O  
HETATM 3700  H1  SPC   576     -12.820  19.457  -3.734  1.00  0.00           H  
HETATM 3701  H2  SPC   576     -11.784  18.958  -4.894  1.00  0.00           H  
HETATM 3702  O   SPC   577     -14.132  17.630 -13.271  1.00  0.00           O  
HETATM 3703  H1  SPC   577     -13.421  16.983 -12.996  1.00  0.00           H  
HETATM 3704  H2  SPC   577     -14.487  17.372 -14.170  1.00  0.00           H  
HETATM 3705  O   SPC   578     -25.727  12.868  57.439  1.00  0.00           O  
HETATM 3706  H1  SPC   578     -25.267  11.983  57.510  1.00  0.00           H  
HETATM 3707  H2  SPC   578     -26.520  12.881  58.049  1.00  0.00           H  
HETATM 3708  O   SPC   579      -9.988 -14.714  -7.736  1.00  0.00           O  
HETATM 3709  H1  SPC   579     -10.545 -15.115  -7.009  1.00  0.00           H  
HETATM 3710  H2  SPC   579     -10.414 -14.898  -8.622  1.00  0.00           H  
HETATM 3711  O   SPC   580      -6.076   8.910  20.567  1.00  0.00           O  
HETATM 3712  H1  SPC   580      -5.252   9.475  20.514  1.00  0.00           H  
HETATM 3713  H2  SPC   580      -6.867   9.448  20.275  1.00  0.00           H  
HETATM 3714  O   SPC   581     -24.299   7.829 -18.887  1.00  0.00           O  
HETATM 3715  H1  SPC   581     -24.724   8.727 -18.768  1.00  0.00           H  
HETATM 3716  H2  SPC   581     -23.375   7.944 -19.253  1.00  0.00           H  
HETATM 3717  O   SPC   582     -15.127 -18.984  10.264  1.00  0.00           O  
HETATM 3718  H1  SPC   582     -14.843 -19.288  11.173  1.00  0.00           H  
HETATM 3719  H2  SPC   582     -14.364 -19.082   9.625  1.00  0.00           H  
HETATM 3720  O   SPC   583     -32.852  -6.325  14.581  1.00  0.00           O  
HETATM 3721  H1  SPC   583     -32.692  -6.290  15.567  1.00  0.00           H  
HETATM 3722  H2  SPC   583     -33.471  -5.585  14.317  1.00  0.00           H  
HETATM 3723  O   SPC   584      24.373   9.407  -4.040  1.00  0.00           O  
HETATM 3724  H1  SPC   584      24.763   8.893  -3.276  1.00  0.00           H  
HETATM 3725  H2  SPC   584      23.997   8.770  -4.713  1.00  0.00           H  
HETATM 3726  O   SPC   585       7.592 -17.686 -31.618  1.00  0.00           O  
HETATM 3727  H1  SPC   585       7.937 -18.570 -31.300  1.00  0.00           H  
HETATM 3728  H2  SPC   585       6.692 -17.811 -32.036  1.00  0.00           H  
HETATM 3729  O   SPC   586      31.127   3.463 -22.647  1.00  0.00           O  
HETATM 3730  H1  SPC   586      30.385   2.851 -22.922  1.00  0.00           H  
HETATM 3731  H2  SPC   586      31.896   3.359 -23.279  1.00  0.00           H  
HETATM 3732  O   SPC   587     -29.074   3.171  -2.961  1.00  0.00           O  
HETATM 3733  H1  SPC   587     -28.926   3.123  -3.949  1.00  0.00           H  
HETATM 3734  H2  SPC   587     -29.365   4.095  -2.712  1.00  0.00           H  
HETATM 3735  O   SPC   588       9.707   8.487 -34.525  1.00  0.00           O  
HETATM 3736  H1  SPC   588       9.734   9.382 -34.082  1.00  0.00           H  
HETATM 3737  H2  SPC   588      10.056   8.566 -35.459  1.00  0.00           H  
HETATM 3738  O   SPC   589       3.329  13.366 -18.115  1.00  0.00           O  
HETATM 3739  H1  SPC   589       4.113  13.720 -18.625  1.00  0.00           H  
HETATM 3740  H2  SPC   589       3.617  12.583 -17.563  1.00  0.00           H  
HETATM 3741  O   SPC   590     -22.158  15.925  43.576  1.00  0.00           O  
HETATM 3742  H1  SPC   590     -22.188  16.854  43.207  1.00  0.00           H  
HETATM 3743  H2  SPC   590     -22.058  15.965  44.571  1.00  0.00           H  
HETATM 3744  O   SPC   591      -5.055  15.493 -16.338  1.00  0.00           O  
HETATM 3745  H1  SPC   591      -5.583  14.768 -16.781  1.00  0.00           H  
HETATM 3746  H2  SPC   591      -4.211  15.110 -15.965  1.00  0.00           H  
HETATM 3747  O   SPC   592      27.541  -5.173  -8.140  1.00  0.00           O  
HETATM 3748  H1  SPC   592      26.567  -5.361  -8.270  1.00  0.00           H  
HETATM 3749  H2  SPC   592      28.062  -5.585  -8.887  1.00  0.00           H  
HETATM 3750  O   SPC   593       8.014 -23.946 -23.323  1.00  0.00           O  
HETATM 3751  H1  SPC   593       8.829 -23.742 -23.866  1.00  0.00           H  
HETATM 3752  H2  SPC   593       8.223 -23.830 -22.352  1.00  0.00           H  
HETATM 3753  O   SPC   594      16.425  -4.415 -21.554  1.00  0.00           O  
HETATM 3754  H1  SPC   594      16.027  -4.115 -20.686  1.00  0.00           H  
HETATM 3755  H2  SPC   594      16.211  -3.747 -22.267  1.00  0.00           H  
HETATM 3756  O   SPC   595      22.109 -13.301 -18.415  1.00  0.00           O  
HETATM 3757  H1  SPC   595      21.625 -13.620 -19.230  1.00  0.00           H  
HETATM 3758  H2  SPC   595      22.977 -13.790 -18.331  1.00  0.00           H  
HETATM 3759  O   SPC   596      34.584   3.143 -38.552  1.00  0.00           O  
HETATM 3760  H1  SPC   596      35.385   3.481 -39.046  1.00  0.00           H  
HETATM 3761  H2  SPC   596      34.178   3.889 -38.025  1.00  0.00           H  
HETATM 3762  O   SPC   597       9.172 -18.325  19.089  1.00  0.00           O  
HETATM 3763  H1  SPC   597       8.441 -17.643  19.114  1.00  0.00           H  
HETATM 3764  H2  SPC   597       9.498 -18.430  18.150  1.00  0.00           H  
HETATM 3765  O   SPC   598      17.966 -19.887 -40.183  1.00  0.00           O  
HETATM 3766  H1  SPC   598      17.453 -20.732 -40.332  1.00  0.00           H  
HETATM 3767  H2  SPC   598      17.352 -19.182 -39.828  1.00  0.00           H  
HETATM 3768  O   SPC   599      10.282  -5.436  33.095  1.00  0.00           O  
HETATM 3769  H1  SPC   599      11.136  -5.620  33.581  1.00  0.00           H  
HETATM 3770  H2  SPC   599       9.953  -6.278  32.668  1.00  0.00           H  
HETATM 3771  O   SPC   600     -28.670   2.729  65.936  1.00  0.00           O  
HETATM 3772  H1  SPC   600     -29.264   3.253  65.325  1.00  0.00           H  
HETATM 3773  H2  SPC   600     -29.129   2.597  66.814  1.00  0.00           H  
HETATM 3774  O   SPC   601       4.717  10.638 -36.851  1.00  0.00           O  
HETATM 3775  H1  SPC   601       4.550   9.854 -36.253  1.00  0.00           H  
HETATM 3776  H2  SPC   601       4.143  10.565 -37.666  1.00  0.00           H  
HETATM 3777  O   SPC   602     -27.159   3.457   6.608  1.00  0.00           O  
HETATM 3778  H1  SPC   602     -26.182   3.637   6.726  1.00  0.00           H  
HETATM 3779  H2  SPC   602     -27.685   4.082   7.184  1.00  0.00           H  
HETATM 3780  O   SPC   603     -18.726  12.480  41.367  1.00  0.00           O  
HETATM 3781  H1  SPC   603     -18.284  12.632  42.251  1.00  0.00           H  
HETATM 3782  H2  SPC   603     -19.220  13.305  41.094  1.00  0.00           H  
HETATM 3783  O   SPC   604       2.943  -6.114 -27.202  1.00  0.00           O  
HETATM 3784  H1  SPC   604       3.019  -5.345 -26.568  1.00  0.00           H  
HETATM 3785  H2  SPC   604       3.417  -6.908 -26.820  1.00  0.00           H  
HETATM 3786  O   SPC   605      14.543   3.571 -45.014  1.00  0.00           O  
HETATM 3787  H1  SPC   605      14.536   4.166 -45.818  1.00  0.00           H  
HETATM 3788  H2  SPC   605      13.998   3.987 -44.286  1.00  0.00           H  
HETATM 3789  O   SPC   606     -19.601  13.739  44.815  1.00  0.00           O  
HETATM 3790  H1  SPC   606     -18.753  13.364  44.441  1.00  0.00           H  
HETATM 3791  H2  SPC   606     -19.749  14.657  44.449  1.00  0.00           H  
HETATM 3792  O   SPC   607       1.581 -18.954  29.332  1.00  0.00           O  
HETATM 3793  H1  SPC   607       2.532 -19.039  29.035  1.00  0.00           H  
HETATM 3794  H2  SPC   607       1.202 -19.864  29.501  1.00  0.00           H  
HETATM 3795  O   SPC   608      18.946  -1.939 -55.185  1.00  0.00           O  
HETATM 3796  H1  SPC   608      19.071  -2.249 -54.242  1.00  0.00           H  
HETATM 3797  H2  SPC   608      19.106  -0.953 -55.235  1.00  0.00           H  
HETATM 3798  O   SPC   609     -21.354  13.705   9.813  1.00  0.00           O  
HETATM 3799  H1  SPC   609     -20.489  13.205   9.777  1.00  0.00           H  
HETATM 3800  H2  SPC   609     -21.992  13.314   9.149  1.00  0.00           H  
HETATM 3801  O   SPC   610      11.764 -25.242   0.993  1.00  0.00           O  
HETATM 3802  H1  SPC   610      12.334 -24.467   0.720  1.00  0.00           H  
HETATM 3803  H2  SPC   610      11.207 -24.984   1.783  1.00  0.00           H  
HETATM 3804  O   SPC   611      33.638   4.834  -2.035  1.00  0.00           O  
HETATM 3805  H1  SPC   611      34.495   4.707  -2.534  1.00  0.00           H  
HETATM 3806  H2  SPC   611      33.835   4.987  -1.066  1.00  0.00           H  
HETATM 3807  O   SPC   612     -11.871   4.911  35.260  1.00  0.00           O  
HETATM 3808  H1  SPC   612     -10.902   5.135  35.365  1.00  0.00           H  
HETATM 3809  H2  SPC   612     -12.126   4.975  34.296  1.00  0.00           H  
HETATM 3810  O   SPC   613      -7.669 -13.171  -7.854  1.00  0.00           O  
HETATM 3811  H1  SPC   613      -8.571 -13.600  -7.823  1.00  0.00           H  
HETATM 3812  H2  SPC   613      -7.548 -12.590  -7.049  1.00  0.00           H  
HETATM 3813  O   SPC   614      11.010   8.767 -47.910  1.00  0.00           O  
HETATM 3814  H1  SPC   614      10.386   8.652 -48.683  1.00  0.00           H  
HETATM 3815  H2  SPC   614      10.673   8.242 -47.128  1.00  0.00           H  
HETATM 3816  O   SPC   615     -19.745  -8.846  38.989  1.00  0.00           O  
HETATM 3817  H1  SPC   615     -19.713  -9.823  39.200  1.00  0.00           H  
HETATM 3818  H2  SPC   615     -19.025  -8.371  39.495  1.00  0.00           H  
HETATM 3819  O   SPC   616       7.031 -17.777  10.251  1.00  0.00           O  
HETATM 3820  H1  SPC   616       6.576 -18.657  10.383  1.00  0.00           H  
HETATM 3821  H2  SPC   616       6.686 -17.345   9.417  1.00  0.00           H  
HETATM 3822  O   SPC   617      -4.724  -4.667  31.644  1.00  0.00           O  
HETATM 3823  H1  SPC   617      -4.189  -3.900  31.289  1.00  0.00           H  
HETATM 3824  H2  SPC   617      -4.331  -4.974  32.510  1.00  0.00           H  
HETATM 3825  O   SPC   618       5.903  20.290   7.009  1.00  0.00           O  
HETATM 3826  H1  SPC   618       5.491  21.195   6.900  1.00  0.00           H  
HETATM 3827  H2  SPC   618       5.780  19.765   6.167  1.00  0.00           H  
HETATM 3828  O   SPC   619     -17.566  18.037  27.025  1.00  0.00           O  
HETATM 3829  H1  SPC   619     -17.942  17.445  27.737  1.00  0.00           H  
HETATM 3830  H2  SPC   619     -18.082  18.894  26.998  1.00  0.00           H  
HETATM 3831  O   SPC   620      -8.773   2.401 -32.377  1.00  0.00           O  
HETATM 3832  H1  SPC   620      -8.756   1.463 -32.724  1.00  0.00           H  
HETATM 3833  H2  SPC   620      -7.839   2.758 -32.335  1.00  0.00           H  
HETATM 3834  O   SPC   621      -4.256 -19.548  -5.267  1.00  0.00           O  
HETATM 3835  H1  SPC   621      -3.593 -19.657  -4.526  1.00  0.00           H  
HETATM 3836  H2  SPC   621      -3.788 -19.632  -6.147  1.00  0.00           H  
HETATM 3837  O   SPC   622       9.471 -30.673  -9.094  1.00  0.00           O  
HETATM 3838  H1  SPC   622       9.722 -30.553 -10.055  1.00  0.00           H  
HETATM 3839  H2  SPC   622       9.091 -31.589  -8.961  1.00  0.00           H  
HETATM 3840  O   SPC   623       2.092 -10.696  23.666  1.00  0.00           O  
HETATM 3841  H1  SPC   623       1.214 -10.772  23.193  1.00  0.00           H  
HETATM 3842  H2  SPC   623       2.820 -11.044  23.076  1.00  0.00           H  
HETATM 3843  O   SPC   624      11.708  10.656 -34.021  1.00  0.00           O  
HETATM 3844  H1  SPC   624      11.689  10.877 -34.996  1.00  0.00           H  
HETATM 3845  H2  SPC   624      12.582  10.228 -33.793  1.00  0.00           H  
HETATM 3846  O   SPC   625     -30.886   1.496  21.768  1.00  0.00           O  
HETATM 3847  H1  SPC   625     -31.472   1.638  22.566  1.00  0.00           H  
HETATM 3848  H2  SPC   625     -29.990   1.167  22.068  1.00  0.00           H  
HETATM 3849  O   SPC   626       9.780 -17.769  22.157  1.00  0.00           O  
HETATM 3850  H1  SPC   626       9.732 -18.136  21.228  1.00  0.00           H  
HETATM 3851  H2  SPC   626      10.690 -17.938  22.535  1.00  0.00           H  
HETATM 3852  O   SPC   627      12.369 -14.964  37.949  1.00  0.00           O  
HETATM 3853  H1  SPC   627      12.182 -15.522  37.140  1.00  0.00           H  
HETATM 3854  H2  SPC   627      11.704 -14.220  38.001  1.00  0.00           H  
HETATM 3855  O   SPC   628      23.137  -8.487 -13.060  1.00  0.00           O  
HETATM 3856  H1  SPC   628      22.815  -9.228 -12.472  1.00  0.00           H  
HETATM 3857  H2  SPC   628      22.444  -8.286 -13.753  1.00  0.00           H  
HETATM 3858  O   SPC   629      18.185 -17.458  17.841  1.00  0.00           O  
HETATM 3859  H1  SPC   629      18.732 -16.832  17.286  1.00  0.00           H  
HETATM 3860  H2  SPC   629      18.362 -18.400  17.553  1.00  0.00           H  
HETATM 3861  O   SPC   630     -19.307  -5.717  -9.183  1.00  0.00           O  
HETATM 3862  H1  SPC   630     -19.848  -6.230  -8.517  1.00  0.00           H  
HETATM 3863  H2  SPC   630     -19.635  -5.921 -10.106  1.00  0.00           H  
HETATM 3864  O   SPC   631     -13.013  25.810  38.985  1.00  0.00           O  
HETATM 3865  H1  SPC   631     -12.016  25.888  38.955  1.00  0.00           H  
HETATM 3866  H2  SPC   631     -13.298  24.988  38.492  1.00  0.00           H  
HETATM 3867  O   SPC   632       2.939 -12.714  25.388  1.00  0.00           O  
HETATM 3868  H1  SPC   632       2.518 -12.065  24.753  1.00  0.00           H  
HETATM 3869  H2  SPC   632       2.769 -12.419  26.328  1.00  0.00           H  
HETATM 3870  O   SPC   633      -1.118  28.719   9.076  1.00  0.00           O  
HETATM 3871  H1  SPC   633      -1.617  27.864   9.217  1.00  0.00           H  
HETATM 3872  H2  SPC   633      -0.483  28.613   8.311  1.00  0.00           H  
HETATM 3873  O   SPC   634     -24.463  -4.358  38.309  1.00  0.00           O  
HETATM 3874  H1  SPC   634     -23.993  -3.772  37.649  1.00  0.00           H  
HETATM 3875  H2  SPC   634     -23.841  -5.076  38.620  1.00  0.00           H  
HETATM 3876  O   SPC   635      -7.859  -9.359 -10.671  1.00  0.00           O  
HETATM 3877  H1  SPC   635      -8.712  -9.067 -10.238  1.00  0.00           H  
HETATM 3878  H2  SPC   635      -7.156  -8.664 -10.523  1.00  0.00           H  
HETATM 3879  O   SPC   636      14.592   8.796 -46.912  1.00  0.00           O  
HETATM 3880  H1  SPC   636      14.515   8.300 -47.778  1.00  0.00           H  
HETATM 3881  H2  SPC   636      13.907   8.452 -46.270  1.00  0.00           H  
HETATM 3882  O   SPC   637       9.927  21.973  -1.829  1.00  0.00           O  
HETATM 3883  H1  SPC   637      10.307  22.791  -1.396  1.00  0.00           H  
HETATM 3884  H2  SPC   637      10.428  21.167  -1.515  1.00  0.00           H  
HETATM 3885  O   SPC   638     -17.205 -17.707   9.248  1.00  0.00           O  
HETATM 3886  H1  SPC   638     -16.395 -18.033   9.736  1.00  0.00           H  
HETATM 3887  H2  SPC   638     -17.471 -18.379   8.557  1.00  0.00           H  
HETATM 3888  O   SPC   639     -16.372   2.776  34.064  1.00  0.00           O  
HETATM 3889  H1  SPC   639     -16.814   1.879  34.053  1.00  0.00           H  
HETATM 3890  H2  SPC   639     -15.694   2.823  33.331  1.00  0.00           H  
HETATM 3891  O   SPC   640      22.116   4.589  -4.655  1.00  0.00           O  
HETATM 3892  H1  SPC   640      22.472   5.446  -5.029  1.00  0.00           H  
HETATM 3893  H2  SPC   640      22.878   3.987  -4.417  1.00  0.00           H  
HETATM 3894  O   SPC   641     -24.485   0.904   4.911  1.00  0.00           O  
HETATM 3895  H1  SPC   641     -24.094   1.645   5.457  1.00  0.00           H  
HETATM 3896  H2  SPC   641     -24.471   1.159   3.944  1.00  0.00           H  
HETATM 3897  O   SPC   642       2.248  18.753  27.992  1.00  0.00           O  
HETATM 3898  H1  SPC   642       2.556  18.484  27.079  1.00  0.00           H  
HETATM 3899  H2  SPC   642       2.694  18.177  28.677  1.00  0.00           H  
HETATM 3900  O   SPC   643      19.854  15.458 -15.307  1.00  0.00           O  
HETATM 3901  H1  SPC   643      20.037  16.268 -15.863  1.00  0.00           H  
HETATM 3902  H2  SPC   643      20.146  14.640 -15.803  1.00  0.00           H  
HETATM 3903  O   SPC   644     -14.663  27.938  38.385  1.00  0.00           O  
HETATM 3904  H1  SPC   644     -15.133  27.434  37.660  1.00  0.00           H  
HETATM 3905  H2  SPC   644     -13.982  27.345  38.815  1.00  0.00           H  
HETATM 3906  O   SPC   645     -27.928  -9.294  20.182  1.00  0.00           O  
HETATM 3907  H1  SPC   645     -27.532  -9.926  20.848  1.00  0.00           H  
HETATM 3908  H2  SPC   645     -27.212  -8.690  19.830  1.00  0.00           H  
HETATM 3909  O   SPC   646       6.753 -18.381 -13.166  1.00  0.00           O  
HETATM 3910  H1  SPC   646       6.365 -18.308 -14.085  1.00  0.00           H  
HETATM 3911  H2  SPC   646       7.327 -19.198 -13.111  1.00  0.00           H  
HETATM 3912  O   SPC   647      18.948  -2.251  21.477  1.00  0.00           O  
HETATM 3913  H1  SPC   647      19.565  -1.565  21.092  1.00  0.00           H  
HETATM 3914  H2  SPC   647      18.779  -2.044  22.440  1.00  0.00           H  
HETATM 3915  O   SPC   648     -13.373  -6.313  45.368  1.00  0.00           O  
HETATM 3916  H1  SPC   648     -13.407  -5.456  44.853  1.00  0.00           H  
HETATM 3917  H2  SPC   648     -12.525  -6.797  45.153  1.00  0.00           H  
HETATM 3918  O   SPC   649      10.538 -17.034 -11.924  1.00  0.00           O  
HETATM 3919  H1  SPC   649      10.592 -17.949 -11.523  1.00  0.00           H  
HETATM 3920  H2  SPC   649      11.123 -16.990 -12.734  1.00  0.00           H  
HETATM 3921  O   SPC   650      13.308   5.441 -54.791  1.00  0.00           O  
HETATM 3922  H1  SPC   650      12.468   5.896 -54.497  1.00  0.00           H  
HETATM 3923  H2  SPC   650      13.744   5.979 -55.513  1.00  0.00           H  
HETATM 3924  O   SPC   651      16.352   8.570   3.780  1.00  0.00           O  
HETATM 3925  H1  SPC   651      16.950   9.295   4.121  1.00  0.00           H  
HETATM 3926  H2  SPC   651      16.493   7.740   4.320  1.00  0.00           H  
HETATM 3927  O   SPC   652     -15.659 -11.675  -4.530  1.00  0.00           O  
HETATM 3928  H1  SPC   652     -14.876 -11.694  -5.152  1.00  0.00           H  
HETATM 3929  H2  SPC   652     -15.403 -12.094  -3.659  1.00  0.00           H  
HETATM 3930  O   SPC   653      32.744   8.646 -13.161  1.00  0.00           O  
HETATM 3931  H1  SPC   653      32.015   8.942 -12.544  1.00  0.00           H  
HETATM 3932  H2  SPC   653      33.527   9.262 -13.071  1.00  0.00           H  
HETATM 3933  O   SPC   654      22.246 -12.705 -34.287  1.00  0.00           O  
HETATM 3934  H1  SPC   654      22.556 -11.755 -34.241  1.00  0.00           H  
HETATM 3935  H2  SPC   654      21.280 -12.753 -34.031  1.00  0.00           H  
HETATM 3936  O   SPC   655      -8.146 -11.622 -14.784  1.00  0.00           O  
HETATM 3937  H1  SPC   655      -8.863 -11.962 -14.176  1.00  0.00           H  
HETATM 3938  H2  SPC   655      -7.849 -10.718 -14.475  1.00  0.00           H  
HETATM 3939  O   SPC   656     -10.308   6.060 -10.246  1.00  0.00           O  
HETATM 3940  H1  SPC   656      -9.372   5.778 -10.035  1.00  0.00           H  
HETATM 3941  H2  SPC   656     -10.436   6.073 -11.238  1.00  0.00           H  
HETATM 3942  O   SPC   657       0.652 -17.240 -17.346  1.00  0.00           O  
HETATM 3943  H1  SPC   657       0.842 -16.826 -18.236  1.00  0.00           H  
HETATM 3944  H2  SPC   657       0.499 -18.222 -17.461  1.00  0.00           H  
HETATM 3945  O   SPC   658      -8.061  22.472  36.409  1.00  0.00           O  
HETATM 3946  H1  SPC   658      -8.171  21.612  36.907  1.00  0.00           H  
HETATM 3947  H2  SPC   658      -8.957  22.798  36.105  1.00  0.00           H  
HETATM 3948  O   SPC   659      26.376 -11.832 -57.167  1.00  0.00           O  
HETATM 3949  H1  SPC   659      27.329 -12.016 -56.929  1.00  0.00           H  
HETATM 3950  H2  SPC   659      25.836 -12.665 -57.050  1.00  0.00           H  
HETATM 3951  O   SPC   660     -15.155   2.537  36.562  1.00  0.00           O  
HETATM 3952  H1  SPC   660     -14.209   2.221  36.498  1.00  0.00           H  
HETATM 3953  H2  SPC   660     -15.590   2.474  35.664  1.00  0.00           H  
HETATM 3954  O   SPC   661       0.482   8.246 -24.607  1.00  0.00           O  
HETATM 3955  H1  SPC   661      -0.269   8.399 -23.964  1.00  0.00           H  
HETATM 3956  H2  SPC   661       1.201   7.714 -24.159  1.00  0.00           H  
HETATM 3957  O   SPC   662       4.134 -25.521  -4.522  1.00  0.00           O  
HETATM 3958  H1  SPC   662       4.690 -26.234  -4.950  1.00  0.00           H  
HETATM 3959  H2  SPC   662       3.429 -25.945  -3.953  1.00  0.00           H  
HETATM 3960  O   SPC   663      23.112  -7.875   2.012  1.00  0.00           O  
HETATM 3961  H1  SPC   663      23.944  -7.614   1.522  1.00  0.00           H  
HETATM 3962  H2  SPC   663      23.084  -7.408   2.895  1.00  0.00           H  
HETATM 3963  O   SPC   664      17.001  -0.152 -40.488  1.00  0.00           O  
HETATM 3964  H1  SPC   664      17.151  -1.129 -40.642  1.00  0.00           H  
HETATM 3965  H2  SPC   664      17.764   0.367 -40.873  1.00  0.00           H  
HETATM 3966  O   SPC   665     -32.666  -5.224  28.128  1.00  0.00           O  
HETATM 3967  H1  SPC   665     -32.581  -4.415  28.710  1.00  0.00           H  
HETATM 3968  H2  SPC   665     -31.770  -5.457  27.749  1.00  0.00           H  
HETATM 3969  O   SPC   666      -9.183   1.789  24.668  1.00  0.00           O  
HETATM 3970  H1  SPC   666      -9.268   0.802  24.527  1.00  0.00           H  
HETATM 3971  H2  SPC   666      -9.278   1.996  25.642  1.00  0.00           H  
HETATM 3972  O   SPC   667       9.207 -18.884   8.889  1.00  0.00           O  
HETATM 3973  H1  SPC   667       8.381 -18.594   9.372  1.00  0.00           H  
HETATM 3974  H2  SPC   667       9.769 -18.083   8.680  1.00  0.00           H  
HETATM 3975  O   SPC   668       7.832  -2.845  35.285  1.00  0.00           O  
HETATM 3976  H1  SPC   668       8.560  -3.286  34.759  1.00  0.00           H  
HETATM 3977  H2  SPC   668       7.166  -3.533  35.573  1.00  0.00           H  
HETATM 3978  O   SPC   669       7.206  -6.347 -33.208  1.00  0.00           O  
HETATM 3979  H1  SPC   669       7.905  -6.567 -32.528  1.00  0.00           H  
HETATM 3980  H2  SPC   669       6.536  -5.721 -32.807  1.00  0.00           H  
HETATM 3981  O   SPC   670     -15.540 -17.241  21.085  1.00  0.00           O  
HETATM 3982  H1  SPC   670     -16.007 -16.381  20.881  1.00  0.00           H  
HETATM 3983  H2  SPC   670     -16.142 -18.008  20.865  1.00  0.00           H  
HETATM 3984  O   SPC   671      23.249   2.618 -44.815  1.00  0.00           O  
HETATM 3985  H1  SPC   671      24.022   3.194 -44.550  1.00  0.00           H  
HETATM 3986  H2  SPC   671      23.583   1.713 -45.080  1.00  0.00           H  
HETATM 3987  O   SPC   672      14.379   2.176   4.820  1.00  0.00           O  
HETATM 3988  H1  SPC   672      13.663   1.782   5.397  1.00  0.00           H  
HETATM 3989  H2  SPC   672      15.227   2.251   5.345  1.00  0.00           H  
HETATM 3990  O   SPC   673     -22.632  -0.898   5.723  1.00  0.00           O  
HETATM 3991  H1  SPC   673     -23.420  -0.370   5.406  1.00  0.00           H  
HETATM 3992  H2  SPC   673     -22.766  -1.155   6.680  1.00  0.00           H  
HETATM 3993  O   SPC   674      19.124  10.422 -27.504  1.00  0.00           O  
HETATM 3994  H1  SPC   674      18.934  11.014 -26.720  1.00  0.00           H  
HETATM 3995  H2  SPC   674      20.112  10.371 -27.650  1.00  0.00           H  
HETATM 3996  O   SPC   675     -21.438  13.958  19.016  1.00  0.00           O  
HETATM 3997  H1  SPC   675     -22.216  13.806  18.407  1.00  0.00           H  
HETATM 3998  H2  SPC   675     -20.844  14.662  18.628  1.00  0.00           H  
HETATM 3999  O   SPC   676     -18.989 -15.004  15.831  1.00  0.00           O  
HETATM 4000  H1  SPC   676     -18.831 -14.838  16.804  1.00  0.00           H  
HETATM 4001  H2  SPC   676     -18.212 -15.503  15.447  1.00  0.00           H  
HETATM 4002  O   SPC   677      10.545  -7.684 -16.953  1.00  0.00           O  
HETATM 4003  H1  SPC   677      10.057  -7.871 -16.100  1.00  0.00           H  
HETATM 4004  H2  SPC   677      10.417  -8.448 -17.585  1.00  0.00           H  
HETATM 4005  O   SPC   678      23.210 -13.818 -49.899  1.00  0.00           O  
HETATM 4006  H1  SPC   678      22.265 -13.918 -50.211  1.00  0.00           H  
HETATM 4007  H2  SPC   678      23.640 -14.718 -49.842  1.00  0.00           H  
HETATM 4008  O   SPC   679      31.375  -4.865 -49.686  1.00  0.00           O  
HETATM 4009  H1  SPC   679      30.525  -4.855 -49.160  1.00  0.00           H  
HETATM 4010  H2  SPC   679      31.545  -5.789 -50.028  1.00  0.00           H  
HETATM 4011  O   SPC   680      -1.341  -8.903  24.047  1.00  0.00           O  
HETATM 4012  H1  SPC   680      -1.308  -8.017  24.511  1.00  0.00           H  
HETATM 4013  H2  SPC   680      -2.258  -9.050  23.677  1.00  0.00           H  
HETATM 4014  O   SPC   681      -4.724  21.380   2.096  1.00  0.00           O  
HETATM 4015  H1  SPC   681      -4.036  21.024   2.729  1.00  0.00           H  
HETATM 4016  H2  SPC   681      -5.631  21.071   2.381  1.00  0.00           H  
HETATM 4017  O   SPC   682      13.333   4.324   1.422  1.00  0.00           O  
HETATM 4018  H1  SPC   682      13.773   5.220   1.494  1.00  0.00           H  
HETATM 4019  H2  SPC   682      12.644   4.233   2.140  1.00  0.00           H  
HETATM 4020  O   SPC   683     -10.740  20.237  23.605  1.00  0.00           O  
HETATM 4021  H1  SPC   683     -10.143  19.590  24.080  1.00  0.00           H  
HETATM 4022  H2  SPC   683     -11.493  20.499  24.208  1.00  0.00           H  
HETATM 4023  O   SPC   684     -23.545  -5.126  -7.885  1.00  0.00           O  
HETATM 4024  H1  SPC   684     -23.285  -5.219  -8.846  1.00  0.00           H  
HETATM 4025  H2  SPC   684     -23.818  -4.181  -7.705  1.00  0.00           H  
HETATM 4026  O   SPC   685      16.783  -6.096 -23.634  1.00  0.00           O  
HETATM 4027  H1  SPC   685      16.537  -5.415 -22.945  1.00  0.00           H  
HETATM 4028  H2  SPC   685      17.603  -5.796 -24.122  1.00  0.00           H  
HETATM 4029  O   SPC   686     -21.904  12.377   4.634  1.00  0.00           O  
HETATM 4030  H1  SPC   686     -22.407  13.167   4.983  1.00  0.00           H  
HETATM 4031  H2  SPC   686     -21.045  12.279   5.136  1.00  0.00           H  
HETATM 4032  O   SPC   687     -20.093  -4.523  20.730  1.00  0.00           O  
HETATM 4033  H1  SPC   687     -21.026  -4.163  20.757  1.00  0.00           H  
HETATM 4034  H2  SPC   687     -19.808  -4.638  19.778  1.00  0.00           H  
HETATM 4035  O   SPC   688     -13.713 -28.258  -9.599  1.00  0.00           O  
HETATM 4036  H1  SPC   688     -13.205 -27.816  -8.861  1.00  0.00           H  
HETATM 4037  H2  SPC   688     -14.150 -27.561 -10.167  1.00  0.00           H  
HETATM 4038  O   SPC   689     -14.858  -4.646  59.671  1.00  0.00           O  
HETATM 4039  H1  SPC   689     -14.685  -3.757  59.248  1.00  0.00           H  
HETATM 4040  H2  SPC   689     -14.780  -4.564  60.664  1.00  0.00           H  
HETATM 4041  O   SPC   690      24.807  -2.095 -34.364  1.00  0.00           O  
HETATM 4042  H1  SPC   690      24.061  -2.206 -33.707  1.00  0.00           H  
HETATM 4043  H2  SPC   690      25.683  -2.188 -33.891  1.00  0.00           H  
HETATM 4044  O   SPC   691     -37.443 -11.677   5.543  1.00  0.00           O  
HETATM 4045  H1  SPC   691     -36.480 -11.894   5.385  1.00  0.00           H  
HETATM 4046  H2  SPC   691     -37.939 -11.712   4.676  1.00  0.00           H  
HETATM 4047  O   SPC   692       4.469  15.407  18.398  1.00  0.00           O  
HETATM 4048  H1  SPC   692       5.147  16.112  18.604  1.00  0.00           H  
HETATM 4049  H2  SPC   692       3.550  15.776  18.540  1.00  0.00           H  
HETATM 4050  O   SPC   693      19.994  -8.329 -50.050  1.00  0.00           O  
HETATM 4051  H1  SPC   693      19.799  -7.630 -49.362  1.00  0.00           H  
HETATM 4052  H2  SPC   693      19.228  -8.392 -50.689  1.00  0.00           H  
HETATM 4053  O   SPC   694      -2.446  22.300 -18.008  1.00  0.00           O  
HETATM 4054  H1  SPC   694      -1.903  21.618 -18.498  1.00  0.00           H  
HETATM 4055  H2  SPC   694      -2.763  22.998 -18.650  1.00  0.00           H  
HETATM 4056  O   SPC   695      27.053   8.184 -25.309  1.00  0.00           O  
HETATM 4057  H1  SPC   695      27.711   8.158 -24.556  1.00  0.00           H  
HETATM 4058  H2  SPC   695      27.540   8.315 -26.173  1.00  0.00           H  
HETATM 4059  O   SPC   696      11.628  -7.628  -7.046  1.00  0.00           O  
HETATM 4060  H1  SPC   696      11.941  -6.734  -6.726  1.00  0.00           H  
HETATM 4061  H2  SPC   696      12.149  -7.892  -7.858  1.00  0.00           H  
HETATM 4062  O   SPC   697      25.241   4.771  -0.087  1.00  0.00           O  
HETATM 4063  H1  SPC   697      26.168   4.651  -0.443  1.00  0.00           H  
HETATM 4064  H2  SPC   697      25.045   5.746   0.011  1.00  0.00           H  
HETATM 4065  O   SPC   698      -9.291  -3.578 -11.323  1.00  0.00           O  
HETATM 4066  H1  SPC   698      -9.043  -3.185 -12.208  1.00  0.00           H  
HETATM 4067  H2  SPC   698      -8.754  -4.407 -11.164  1.00  0.00           H  
HETATM 4068  O   SPC   699      -1.123  10.949 -11.831  1.00  0.00           O  
HETATM 4069  H1  SPC   699      -1.492  10.329 -12.524  1.00  0.00           H  
HETATM 4070  H2  SPC   699      -0.167  10.717 -11.651  1.00  0.00           H  
HETATM 4071  O   SPC   700      18.346  23.298  -0.365  1.00  0.00           O  
HETATM 4072  H1  SPC   700      18.771  22.459  -0.026  1.00  0.00           H  
HETATM 4073  H2  SPC   700      18.689  23.498  -1.284  1.00  0.00           H  
HETATM 4074  O   SPC   701       2.211 -22.542  -4.039  1.00  0.00           O  
HETATM 4075  H1  SPC   701       2.350 -22.565  -5.029  1.00  0.00           H  
HETATM 4076  H2  SPC   701       3.045 -22.845  -3.578  1.00  0.00           H  
HETATM 4077  O   SPC   702      29.406   7.725 -20.522  1.00  0.00           O  
HETATM 4078  H1  SPC   702      28.960   6.900 -20.175  1.00  0.00           H  
HETATM 4079  H2  SPC   702      29.517   8.383 -19.778  1.00  0.00           H  
HETATM 4080  O   SPC   703      14.622  18.968  -6.987  1.00  0.00           O  
HETATM 4081  H1  SPC   703      15.544  18.834  -7.350  1.00  0.00           H  
HETATM 4082  H2  SPC   703      13.999  18.308  -7.407  1.00  0.00           H  
HETATM 4083  O   SPC   704       2.398  -1.852  36.414  1.00  0.00           O  
HETATM 4084  H1  SPC   704       3.093  -2.005  37.117  1.00  0.00           H  
HETATM 4085  H2  SPC   704       1.693  -2.557  36.485  1.00  0.00           H  
HETATM 4086  O   SPC   705     -31.382  -6.406   7.165  1.00  0.00           O  
HETATM 4087  H1  SPC   705     -31.507  -7.319   6.776  1.00  0.00           H  
HETATM 4088  H2  SPC   705     -31.729  -5.721   6.525  1.00  0.00           H  
HETATM 4089  O   SPC   706       3.397 -21.865  -7.581  1.00  0.00           O  
HETATM 4090  H1  SPC   706       4.287 -21.731  -8.016  1.00  0.00           H  
HETATM 4091  H2  SPC   706       3.109 -21.015  -7.142  1.00  0.00           H  
HETATM 4092  O   SPC   707     -15.408   2.337 -15.580  1.00  0.00           O  
HETATM 4093  H1  SPC   707     -16.155   2.714 -15.033  1.00  0.00           H  
HETATM 4094  H2  SPC   707     -15.209   1.406 -15.275  1.00  0.00           H  
HETATM 4095  O   SPC   708       0.921  14.625 -18.804  1.00  0.00           O  
HETATM 4096  H1  SPC   708       1.640  14.185 -18.266  1.00  0.00           H  
HETATM 4097  H2  SPC   708       1.336  15.167 -19.535  1.00  0.00           H  
HETATM 4098  O   SPC   709      -5.642 -28.757  -8.138  1.00  0.00           O  
HETATM 4099  H1  SPC   709      -6.285 -29.145  -7.477  1.00  0.00           H  
HETATM 4100  H2  SPC   709      -5.417 -27.820  -7.873  1.00  0.00           H  
HETATM 4101  O   SPC   710      -9.884  20.480   2.321  1.00  0.00           O  
HETATM 4102  H1  SPC   710      -9.286  20.734   3.082  1.00  0.00           H  
HETATM 4103  H2  SPC   710      -9.906  21.223   1.652  1.00  0.00           H  
HETATM 4104  O   SPC   711     -21.453  12.686  50.884  1.00  0.00           O  
HETATM 4105  H1  SPC   711     -20.509  12.355  50.859  1.00  0.00           H  
HETATM 4106  H2  SPC   711     -21.939  12.367  50.071  1.00  0.00           H  
HETATM 4107  O   SPC   712     -17.399  17.494 -25.449  1.00  0.00           O  
HETATM 4108  H1  SPC   712     -18.383  17.406 -25.607  1.00  0.00           H  
HETATM 4109  H2  SPC   712     -17.034  18.228 -26.021  1.00  0.00           H  
HETATM 4110  O   SPC   713      -2.392  13.665  14.632  1.00  0.00           O  
HETATM 4111  H1  SPC   713      -2.851  14.492  14.306  1.00  0.00           H  
HETATM 4112  H2  SPC   713      -1.478  13.899  14.964  1.00  0.00           H  
HETATM 4113  O   SPC   714       2.206  10.634 -46.350  1.00  0.00           O  
HETATM 4114  H1  SPC   714       2.347  11.622 -46.300  1.00  0.00           H  
HETATM 4115  H2  SPC   714       1.259  10.445 -46.611  1.00  0.00           H  
HETATM 4116  O   SPC   715     -19.187  12.177  12.830  1.00  0.00           O  
HETATM 4117  H1  SPC   715     -19.346  12.068  13.811  1.00  0.00           H  
HETATM 4118  H2  SPC   715     -18.979  11.287  12.425  1.00  0.00           H  
HETATM 4119  O   SPC   716     -31.777   3.784  47.589  1.00  0.00           O  
HETATM 4120  H1  SPC   716     -32.655   4.180  47.319  1.00  0.00           H  
HETATM 4121  H2  SPC   716     -31.277   3.494  46.774  1.00  0.00           H  
HETATM 4122  O   SPC   717     -34.465  -0.532  40.668  1.00  0.00           O  
HETATM 4123  H1  SPC   717     -34.455  -1.481  40.982  1.00  0.00           H  
HETATM 4124  H2  SPC   717     -34.196   0.071  41.419  1.00  0.00           H  
HETATM 4125  O   SPC   718     -24.370 -16.497   9.322  1.00  0.00           O  
HETATM 4126  H1  SPC   718     -25.275 -16.840   9.574  1.00  0.00           H  
HETATM 4127  H2  SPC   718     -23.685 -17.204   9.496  1.00  0.00           H  
HETATM 4128  O   SPC   719      -0.073  -1.704 -15.028  1.00  0.00           O  
HETATM 4129  H1  SPC   719      -0.251  -2.442 -14.377  1.00  0.00           H  
HETATM 4130  H2  SPC   719       0.520  -1.021 -14.603  1.00  0.00           H  
HETATM 4131  O   SPC   720      -8.899 -14.372  28.673  1.00  0.00           O  
HETATM 4132  H1  SPC   720      -8.811 -13.455  29.062  1.00  0.00           H  
HETATM 4133  H2  SPC   720      -9.365 -14.968  29.328  1.00  0.00           H  
HETATM 4134  O   SPC   721       0.588   5.639 -40.447  1.00  0.00           O  
HETATM 4135  H1  SPC   721       1.480   5.328 -40.775  1.00  0.00           H  
HETATM 4136  H2  SPC   721       0.711   6.197 -39.626  1.00  0.00           H  
HETATM 4137  O   SPC   722      10.488 -28.879 -29.714  1.00  0.00           O  
HETATM 4138  H1  SPC   722       9.874 -28.098 -29.595  1.00  0.00           H  
HETATM 4139  H2  SPC   722      10.405 -29.230 -30.646  1.00  0.00           H  
HETATM 4140  O   SPC   723     -19.267  -2.682  26.943  1.00  0.00           O  
HETATM 4141  H1  SPC   723     -18.301  -2.939  26.985  1.00  0.00           H  
HETATM 4142  H2  SPC   723     -19.651  -2.971  26.066  1.00  0.00           H  
HETATM 4143  O   SPC   724       6.687  17.148  18.782  1.00  0.00           O  
HETATM 4144  H1  SPC   724       6.506  18.019  19.240  1.00  0.00           H  
HETATM 4145  H2  SPC   724       7.447  16.684  19.236  1.00  0.00           H  
HETATM 4146  O   SPC   725     -22.795  -6.955  -3.262  1.00  0.00           O  
HETATM 4147  H1  SPC   725     -23.454  -6.285  -2.920  1.00  0.00           H  
HETATM 4148  H2  SPC   725     -22.845  -6.991  -4.260  1.00  0.00           H  
HETATM 4149  O   SPC   726     -26.880   1.816  -6.663  1.00  0.00           O  
HETATM 4150  H1  SPC   726     -27.724   1.295  -6.791  1.00  0.00           H  
HETATM 4151  H2  SPC   726     -27.087   2.677  -6.198  1.00  0.00           H  
HETATM 4152  O   SPC   727      -7.242   3.288  23.258  1.00  0.00           O  
HETATM 4153  H1  SPC   727      -6.464   2.761  22.917  1.00  0.00           H  
HETATM 4154  H2  SPC   727      -7.876   2.678  23.734  1.00  0.00           H  
HETATM 4155  O   SPC   728      18.609   8.365   0.099  1.00  0.00           O  
HETATM 4156  H1  SPC   728      18.253   9.258   0.375  1.00  0.00           H  
HETATM 4157  H2  SPC   728      19.424   8.493  -0.467  1.00  0.00           H  
HETATM 4158  O   SPC   729     -29.489  -5.758  43.624  1.00  0.00           O  
HETATM 4159  H1  SPC   729     -29.317  -5.039  44.297  1.00  0.00           H  
HETATM 4160  H2  SPC   729     -30.232  -6.345  43.945  1.00  0.00           H  
HETATM 4161  O   SPC   730      -5.584 -24.183  11.225  1.00  0.00           O  
HETATM 4162  H1  SPC   730      -4.760 -24.130  11.788  1.00  0.00           H  
HETATM 4163  H2  SPC   730      -5.940 -23.262  11.067  1.00  0.00           H  
HETATM 4164  O   SPC   731     -11.801  -4.601 -19.097  1.00  0.00           O  
HETATM 4165  H1  SPC   731     -12.621  -5.152 -19.249  1.00  0.00           H  
HETATM 4166  H2  SPC   731     -12.044  -3.631 -19.107  1.00  0.00           H  
HETATM 4167  O   SPC   732      25.806  18.736  -9.280  1.00  0.00           O  
HETATM 4168  H1  SPC   732      25.270  18.825 -10.119  1.00  0.00           H  
HETATM 4169  H2  SPC   732      26.434  17.963  -9.366  1.00  0.00           H  
HETATM 4170  O   SPC   733      19.644   8.818 -34.138  1.00  0.00           O  
HETATM 4171  H1  SPC   733      20.433   8.917 -34.744  1.00  0.00           H  
HETATM 4172  H2  SPC   733      19.959   8.640 -33.206  1.00  0.00           H  
HETATM 4173  O   SPC   734      -6.813 -20.696   0.353  1.00  0.00           O  
HETATM 4174  H1  SPC   734      -6.682 -20.948   1.312  1.00  0.00           H  
HETATM 4175  H2  SPC   734      -6.233 -19.912   0.132  1.00  0.00           H  
HETATM 4176  O   SPC   735       8.320   8.206   2.649  1.00  0.00           O  
HETATM 4177  H1  SPC   735       7.911   8.741   3.388  1.00  0.00           H  
HETATM 4178  H2  SPC   735       8.247   8.713   1.790  1.00  0.00           H  
HETATM 4179  O   SPC   736       7.685   3.293 -30.764  1.00  0.00           O  
HETATM 4180  H1  SPC   736       7.838   2.534 -30.130  1.00  0.00           H  
HETATM 4181  H2  SPC   736       8.094   3.075 -31.650  1.00  0.00           H  
HETATM 4182  O   SPC   737      13.317 -18.861 -41.541  1.00  0.00           O  
HETATM 4183  H1  SPC   737      13.815 -18.963 -40.680  1.00  0.00           H  
HETATM 4184  H2  SPC   737      13.906 -18.418 -42.217  1.00  0.00           H  
HETATM 4185  O   SPC   738     -14.293  27.038  31.044  1.00  0.00           O  
HETATM 4186  H1  SPC   738     -14.533  27.938  30.680  1.00  0.00           H  
HETATM 4187  H2  SPC   738     -14.916  26.350  30.669  1.00  0.00           H  
HETATM 4188  O   SPC   739     -24.675  -5.726  13.779  1.00  0.00           O  
HETATM 4189  H1  SPC   739     -24.092  -5.457  14.546  1.00  0.00           H  
HETATM 4190  H2  SPC   739     -25.369  -5.022  13.625  1.00  0.00           H  
HETATM 4191  O   SPC   740      -4.928   1.127  25.796  1.00  0.00           O  
HETATM 4192  H1  SPC   740      -4.804   0.257  26.273  1.00  0.00           H  
HETATM 4193  H2  SPC   740      -5.294   1.807  26.432  1.00  0.00           H  
HETATM 4194  O   SPC   741      16.025 -11.444 -34.828  1.00  0.00           O  
HETATM 4195  H1  SPC   741      15.143 -11.029 -34.608  1.00  0.00           H  
HETATM 4196  H2  SPC   741      16.269 -12.105 -34.118  1.00  0.00           H  
HETATM 4197  O   SPC   742       2.659  27.774   4.502  1.00  0.00           O  
HETATM 4198  H1  SPC   742       2.187  27.068   5.031  1.00  0.00           H  
HETATM 4199  H2  SPC   742       3.635  27.755   4.718  1.00  0.00           H  
HETATM 4200  O   SPC   743      -5.742 -31.443 -11.758  1.00  0.00           O  
HETATM 4201  H1  SPC   743      -6.179 -30.712 -12.283  1.00  0.00           H  
HETATM 4202  H2  SPC   743      -5.103 -31.044 -11.100  1.00  0.00           H  
HETATM 4203  O   SPC   744     -35.942  -5.562  23.557  1.00  0.00           O  
HETATM 4204  H1  SPC   744     -35.380  -5.584  24.383  1.00  0.00           H  
HETATM 4205  H2  SPC   744     -36.064  -4.614  23.262  1.00  0.00           H  
HETATM 4206  O   SPC   745      -3.170  -8.538  40.589  1.00  0.00           O  
HETATM 4207  H1  SPC   745      -3.379  -9.084  41.401  1.00  0.00           H  
HETATM 4208  H2  SPC   745      -2.686  -9.104  39.922  1.00  0.00           H  
HETATM 4209  O   SPC   746      27.403  -3.733 -40.483  1.00  0.00           O  
HETATM 4210  H1  SPC   746      28.329  -4.112 -40.480  1.00  0.00           H  
HETATM 4211  H2  SPC   746      26.989  -3.873 -41.382  1.00  0.00           H  
HETATM 4212  O   SPC   747     -25.932  -4.265  -2.891  1.00  0.00           O  
HETATM 4213  H1  SPC   747     -26.308  -4.839  -3.618  1.00  0.00           H  
HETATM 4214  H2  SPC   747     -24.961  -4.102  -3.064  1.00  0.00           H  
HETATM 4215  O   SPC   748      24.310  11.943   0.878  1.00  0.00           O  
HETATM 4216  H1  SPC   748      24.002  12.546   0.142  1.00  0.00           H  
HETATM 4217  H2  SPC   748      23.624  11.925   1.605  1.00  0.00           H  
HETATM 4218  O   SPC   749     -22.239 -13.345  -3.026  1.00  0.00           O  
HETATM 4219  H1  SPC   749     -23.002 -13.654  -2.458  1.00  0.00           H  
HETATM 4220  H2  SPC   749     -21.377 -13.653  -2.622  1.00  0.00           H  
HETATM 4221  O   SPC   750       4.697  31.017  14.134  1.00  0.00           O  
HETATM 4222  H1  SPC   750       4.224  31.688  14.705  1.00  0.00           H  
HETATM 4223  H2  SPC   750       4.633  31.293  13.175  1.00  0.00           H  
HETATM 4224  O   SPC   751      36.839   7.801  -3.516  1.00  0.00           O  
HETATM 4225  H1  SPC   751      37.816   7.887  -3.710  1.00  0.00           H  
HETATM 4226  H2  SPC   751      36.352   7.568  -4.358  1.00  0.00           H  
HETATM 4227  O   SPC   752      17.121   4.404  11.739  1.00  0.00           O  
HETATM 4228  H1  SPC   752      16.882   3.565  12.229  1.00  0.00           H  
HETATM 4229  H2  SPC   752      17.652   4.174  10.924  1.00  0.00           H  
HETATM 4230  O   SPC   753       9.385 -26.921 -32.069  1.00  0.00           O  
HETATM 4231  H1  SPC   753       9.403 -26.823 -31.074  1.00  0.00           H  
HETATM 4232  H2  SPC   753       9.669 -27.847 -32.317  1.00  0.00           H  
HETATM 4233  O   SPC   754       2.207  -9.616  32.914  1.00  0.00           O  
HETATM 4234  H1  SPC   754       2.788  -8.896  32.535  1.00  0.00           H  
HETATM 4235  H2  SPC   754       1.843 -10.177  32.170  1.00  0.00           H  
HETATM 4236  O   SPC   755      -2.632  16.510  -3.678  1.00  0.00           O  
HETATM 4237  H1  SPC   755      -3.530  16.167  -3.954  1.00  0.00           H  
HETATM 4238  H2  SPC   755      -2.696  17.487  -3.475  1.00  0.00           H  
HETATM 4239  O   SPC   756      14.443   9.650 -33.564  1.00  0.00           O  
HETATM 4240  H1  SPC   756      14.945   9.862 -34.402  1.00  0.00           H  
HETATM 4241  H2  SPC   756      15.084   9.581 -32.800  1.00  0.00           H  
HETATM 4242  O   SPC   757      -6.874  19.914  35.226  1.00  0.00           O  
HETATM 4243  H1  SPC   757      -7.247  20.437  35.992  1.00  0.00           H  
HETATM 4244  H2  SPC   757      -6.465  19.069  35.567  1.00  0.00           H  
HETATM 4245  O   SPC   758     -34.511  -5.744  35.531  1.00  0.00           O  
HETATM 4246  H1  SPC   758     -35.071  -6.180  34.826  1.00  0.00           H  
HETATM 4247  H2  SPC   758     -34.637  -4.753  35.491  1.00  0.00           H  
HETATM 4248  O   SPC   759      12.054 -28.891 -27.482  1.00  0.00           O  
HETATM 4249  H1  SPC   759      11.583 -29.100 -28.338  1.00  0.00           H  
HETATM 4250  H2  SPC   759      12.006 -27.908 -27.306  1.00  0.00           H  
HETATM 4251  O   SPC   760     -13.800   5.477  40.794  1.00  0.00           O  
HETATM 4252  H1  SPC   760     -13.217   4.709  41.061  1.00  0.00           H  
HETATM 4253  H2  SPC   760     -13.495   6.306  41.262  1.00  0.00           H  
HETATM 4254  O   SPC   761     -16.116  22.051  31.910  1.00  0.00           O  
HETATM 4255  H1  SPC   761     -16.548  21.969  31.012  1.00  0.00           H  
HETATM 4256  H2  SPC   761     -15.940  23.015  32.108  1.00  0.00           H  
HETATM 4257  O   SPC   762       0.426   6.846 -21.448  1.00  0.00           O  
HETATM 4258  H1  SPC   762      -0.175   6.209 -20.965  1.00  0.00           H  
HETATM 4259  H2  SPC   762      -0.099   7.647 -21.736  1.00  0.00           H  
HETATM 4260  O   SPC   763       2.710 -11.287 -33.852  1.00  0.00           O  
HETATM 4261  H1  SPC   763       1.818 -11.447 -34.275  1.00  0.00           H  
HETATM 4262  H2  SPC   763       2.994 -12.104 -33.352  1.00  0.00           H  
HETATM 4263  O   SPC   764       5.440  26.616   7.965  1.00  0.00           O  
HETATM 4264  H1  SPC   764       5.935  25.811   8.293  1.00  0.00           H  
HETATM 4265  H2  SPC   764       5.098  27.138   8.747  1.00  0.00           H  
HETATM 4266  O   SPC   765      -6.718  -4.744  -9.095  1.00  0.00           O  
HETATM 4267  H1  SPC   765      -7.149  -4.286  -8.317  1.00  0.00           H  
HETATM 4268  H2  SPC   765      -5.785  -4.402  -9.208  1.00  0.00           H  
HETATM 4269  O   SPC   766       7.389 -11.097  34.761  1.00  0.00           O  
HETATM 4270  H1  SPC   766       7.817 -11.615  34.021  1.00  0.00           H  
HETATM 4271  H2  SPC   766       6.487 -11.482  34.959  1.00  0.00           H  
HETATM 4272  O   SPC   767      13.920  -6.952 -44.817  1.00  0.00           O  
HETATM 4273  H1  SPC   767      14.694  -7.401 -44.370  1.00  0.00           H  
HETATM 4274  H2  SPC   767      13.098  -7.509 -44.698  1.00  0.00           H  
HETATM 4275  O   SPC   768      -5.424   0.618  20.452  1.00  0.00           O  
HETATM 4276  H1  SPC   768      -6.003   1.169  19.853  1.00  0.00           H  
HETATM 4277  H2  SPC   768      -5.318   1.081  21.332  1.00  0.00           H  
HETATM 4278  O   SPC   769      -8.787  -9.560 -20.378  1.00  0.00           O  
HETATM 4279  H1  SPC   769      -8.322  -8.722 -20.664  1.00  0.00           H  
HETATM 4280  H2  SPC   769      -8.115 -10.207 -20.017  1.00  0.00           H  
HETATM 4281  O   SPC   770       2.156 -31.831 -21.389  1.00  0.00           O  
HETATM 4282  H1  SPC   770       1.699 -32.042 -22.253  1.00  0.00           H  
HETATM 4283  H2  SPC   770       2.571 -30.923 -21.446  1.00  0.00           H  
HETATM 4284  O   SPC   771     -18.955  16.145  36.918  1.00  0.00           O  
HETATM 4285  H1  SPC   771     -18.818  15.182  36.686  1.00  0.00           H  
HETATM 4286  H2  SPC   771     -18.304  16.706  36.406  1.00  0.00           H  
HETATM 4287  O   SPC   772     -28.064   0.231  41.729  1.00  0.00           O  
HETATM 4288  H1  SPC   772     -28.599  -0.306  42.382  1.00  0.00           H  
HETATM 4289  H2  SPC   772     -28.679   0.655  41.063  1.00  0.00           H  
HETATM 4290  O   SPC   773     -11.115   1.610  20.538  1.00  0.00           O  
HETATM 4291  H1  SPC   773     -11.090   1.230  19.613  1.00  0.00           H  
HETATM 4292  H2  SPC   773     -10.360   2.256  20.653  1.00  0.00           H  
HETATM 4293  O   SPC   774       7.720  11.503 -29.184  1.00  0.00           O  
HETATM 4294  H1  SPC   774       8.469  11.009 -29.626  1.00  0.00           H  
HETATM 4295  H2  SPC   774       6.910  11.474 -29.770  1.00  0.00           H  
HETATM 4296  O   SPC   775      10.885 -14.527  15.996  1.00  0.00           O  
HETATM 4297  H1  SPC   775      10.101 -14.132  15.517  1.00  0.00           H  
HETATM 4298  H2  SPC   775      10.660 -14.646  16.963  1.00  0.00           H  
HETATM 4299  O   SPC   776      -1.450   5.003 -20.509  1.00  0.00           O  
HETATM 4300  H1  SPC   776      -1.273   4.018 -20.506  1.00  0.00           H  
HETATM 4301  H2  SPC   776      -2.385   5.172 -20.820  1.00  0.00           H  
HETATM 4302  O   SPC   777      17.821  16.179   8.742  1.00  0.00           O  
HETATM 4303  H1  SPC   777      17.446  16.812   9.419  1.00  0.00           H  
HETATM 4304  H2  SPC   777      17.129  15.990   8.045  1.00  0.00           H  
HETATM 4305  O   SPC   778      -7.396  -6.704  26.046  1.00  0.00           O  
HETATM 4306  H1  SPC   778      -8.353  -6.939  25.874  1.00  0.00           H  
HETATM 4307  H2  SPC   778      -6.911  -7.511  26.384  1.00  0.00           H  
HETATM 4308  O   SPC   779       4.442 -19.344  11.951  1.00  0.00           O  
HETATM 4309  H1  SPC   779       5.042 -20.104  12.200  1.00  0.00           H  
HETATM 4310  H2  SPC   779       3.522 -19.516  12.303  1.00  0.00           H  
HETATM 4311  O   SPC   780     -13.775   8.625  45.358  1.00  0.00           O  
HETATM 4312  H1  SPC   780     -14.015   7.669  45.189  1.00  0.00           H  
HETATM 4313  H2  SPC   780     -14.321   8.976  46.119  1.00  0.00           H  
HETATM 4314  O   SPC   781       8.027  -8.850 -30.498  1.00  0.00           O  
HETATM 4315  H1  SPC   781       8.246  -9.097 -31.442  1.00  0.00           H  
HETATM 4316  H2  SPC   781       8.483  -9.484 -29.873  1.00  0.00           H  
HETATM 4317  O   SPC   782     -15.146  -3.796  53.018  1.00  0.00           O  
HETATM 4318  H1  SPC   782     -15.374  -4.680  53.427  1.00  0.00           H  
HETATM 4319  H2  SPC   782     -15.926  -3.463  52.488  1.00  0.00           H  
HETATM 4320  O   SPC   783       9.766  25.173   3.426  1.00  0.00           O  
HETATM 4321  H1  SPC   783       9.476  25.844   4.108  1.00  0.00           H  
HETATM 4322  H2  SPC   783       9.314  24.299   3.605  1.00  0.00           H  
HETATM 4323  O   SPC   784      -9.631  14.030 -26.648  1.00  0.00           O  
HETATM 4324  H1  SPC   784      -9.727  14.522 -27.514  1.00  0.00           H  
HETATM 4325  H2  SPC   784      -9.228  14.636 -25.963  1.00  0.00           H  
HETATM 4326  O   SPC   785     -13.737 -23.016   0.533  1.00  0.00           O  
HETATM 4327  H1  SPC   785     -14.424 -22.389   0.167  1.00  0.00           H  
HETATM 4328  H2  SPC   785     -14.177 -23.871   0.806  1.00  0.00           H  
HETATM 4329  O   SPC   786       7.571  10.417  23.287  1.00  0.00           O  
HETATM 4330  H1  SPC   786       7.294  11.352  23.505  1.00  0.00           H  
HETATM 4331  H2  SPC   786       7.771   9.922  24.133  1.00  0.00           H  
HETATM 4332  O   SPC   787      13.817 -17.861  37.915  1.00  0.00           O  
HETATM 4333  H1  SPC   787      14.111 -17.311  38.696  1.00  0.00           H  
HETATM 4334  H2  SPC   787      14.502 -17.801  37.189  1.00  0.00           H  
HETATM 4335  O   SPC   788     -13.170  14.799  20.711  1.00  0.00           O  
HETATM 4336  H1  SPC   788     -12.578  14.396  21.409  1.00  0.00           H  
HETATM 4337  H2  SPC   788     -12.696  14.797  19.831  1.00  0.00           H  
HETATM 4338  O   SPC   789      19.375  20.393  -9.666  1.00  0.00           O  
HETATM 4339  H1  SPC   789      19.170  20.187  -8.709  1.00  0.00           H  
HETATM 4340  H2  SPC   789      18.796  19.834 -10.259  1.00  0.00           H  
HETATM 4341  O   SPC   790       2.810  20.969  11.898  1.00  0.00           O  
HETATM 4342  H1  SPC   790       3.377  20.151  11.996  1.00  0.00           H  
HETATM 4343  H2  SPC   790       3.305  21.763  12.252  1.00  0.00           H  
HETATM 4344  O   SPC   791     -12.690  -0.081  43.840  1.00  0.00           O  
HETATM 4345  H1  SPC   791     -12.914  -0.617  44.654  1.00  0.00           H  
HETATM 4346  H2  SPC   791     -13.226  -0.413  43.064  1.00  0.00           H  
HETATM 4347  O   SPC   792      16.329 -12.264  -2.988  1.00  0.00           O  
HETATM 4348  H1  SPC   792      15.589 -12.682  -2.461  1.00  0.00           H  
HETATM 4349  H2  SPC   792      17.208 -12.616  -2.666  1.00  0.00           H  
HETATM 4350  O   SPC   793      -4.103   5.536 -21.284  1.00  0.00           O  
HETATM 4351  H1  SPC   793      -3.910   6.389 -21.768  1.00  0.00           H  
HETATM 4352  H2  SPC   793      -4.556   4.895 -21.904  1.00  0.00           H  
HETATM 4353  O   SPC   794     -38.420 -13.048  10.696  1.00  0.00           O  
HETATM 4354  H1  SPC   794     -39.260 -12.669  10.308  1.00  0.00           H  
HETATM 4355  H2  SPC   794     -37.769 -13.235   9.961  1.00  0.00           H  
HETATM 4356  O   SPC   795      -7.035  29.486  22.857  1.00  0.00           O  
HETATM 4357  H1  SPC   795      -6.088  29.326  22.580  1.00  0.00           H  
HETATM 4358  H2  SPC   795      -7.265  30.450  22.719  1.00  0.00           H  
HETATM 4359  O   SPC   796      37.691   7.158  -9.834  1.00  0.00           O  
HETATM 4360  H1  SPC   796      38.530   7.559 -10.200  1.00  0.00           H  
HETATM 4361  H2  SPC   796      37.797   6.999  -8.852  1.00  0.00           H  
HETATM 4362  O   SPC   797      25.512   1.219 -54.161  1.00  0.00           O  
HETATM 4363  H1  SPC   797      25.634   0.885 -55.096  1.00  0.00           H  
HETATM 4364  H2  SPC   797      25.005   0.542 -53.628  1.00  0.00           H  
HETATM 4365  O   SPC   798      14.041  -8.887 -10.159  1.00  0.00           O  
HETATM 4366  H1  SPC   798      14.264  -8.614  -9.224  1.00  0.00           H  
HETATM 4367  H2  SPC   798      13.315  -8.299 -10.514  1.00  0.00           H  
HETATM 4368  O   SPC   799       4.083  16.499 -33.755  1.00  0.00           O  
HETATM 4369  H1  SPC   799       3.894  16.141 -32.841  1.00  0.00           H  
HETATM 4370  H2  SPC   799       4.781  17.214 -33.695  1.00  0.00           H  
HETATM 4371  O   SPC   800      12.113 -21.913  -1.681  1.00  0.00           O  
HETATM 4372  H1  SPC   800      12.116 -22.267  -2.616  1.00  0.00           H  
HETATM 4373  H2  SPC   800      11.526 -21.105  -1.633  1.00  0.00           H  
HETATM 4374  O   SPC   801      12.212 -12.052  16.859  1.00  0.00           O  
HETATM 4375  H1  SPC   801      11.401 -11.489  17.014  1.00  0.00           H  
HETATM 4376  H2  SPC   801      11.942 -12.914  16.428  1.00  0.00           H  
HETATM 4377  O   SPC   802     -18.378  -0.361  44.861  1.00  0.00           O  
HETATM 4378  H1  SPC   802     -18.675   0.052  45.722  1.00  0.00           H  
HETATM 4379  H2  SPC   802     -17.931  -1.236  45.047  1.00  0.00           H  
HETATM 4380  O   SPC   803      19.394   5.279 -41.364  1.00  0.00           O  
HETATM 4381  H1  SPC   803      19.776   6.190 -41.208  1.00  0.00           H  
HETATM 4382  H2  SPC   803      19.685   4.943 -42.259  1.00  0.00           H  
HETATM 4383  O   SPC   804      21.229  -5.583 -57.569  1.00  0.00           O  
HETATM 4384  H1  SPC   804      21.094  -6.123 -58.399  1.00  0.00           H  
HETATM 4385  H2  SPC   804      21.999  -5.955 -57.050  1.00  0.00           H  
HETATM 4386  O   SPC   805     -18.689  -5.214  50.834  1.00  0.00           O  
HETATM 4387  H1  SPC   805     -19.424  -5.076  50.169  1.00  0.00           H  
HETATM 4388  H2  SPC   805     -19.033  -5.028  51.754  1.00  0.00           H  
HETATM 4389  O   SPC   806       0.008 -14.374  27.518  1.00  0.00           O  
HETATM 4390  H1  SPC   806       0.141 -15.362  27.432  1.00  0.00           H  
HETATM 4391  H2  SPC   806      -0.340 -14.009  26.655  1.00  0.00           H  
HETATM 4392  O   SPC   807       9.456 -32.753 -21.978  1.00  0.00           O  
HETATM 4393  H1  SPC   807      10.293 -32.537 -21.474  1.00  0.00           H  
HETATM 4394  H2  SPC   807       9.694 -33.124 -22.876  1.00  0.00           H  
HETATM 4395  O   SPC   808     -23.817   6.816 -11.903  1.00  0.00           O  
HETATM 4396  H1  SPC   808     -23.725   7.642 -11.347  1.00  0.00           H  
HETATM 4397  H2  SPC   808     -22.918   6.398 -12.030  1.00  0.00           H  
HETATM 4398  O   SPC   809     -11.524  -8.328  15.483  1.00  0.00           O  
HETATM 4399  H1  SPC   809     -11.300  -9.015  16.174  1.00  0.00           H  
HETATM 4400  H2  SPC   809     -12.472  -8.031  15.602  1.00  0.00           H  
HETATM 4401  O   SPC   810      -0.647  10.977 -24.314  1.00  0.00           O  
HETATM 4402  H1  SPC   810      -0.355  10.022 -24.375  1.00  0.00           H  
HETATM 4403  H2  SPC   810      -1.646  11.023 -24.343  1.00  0.00           H  
HETATM 4404  O   SPC   811      18.684   3.973   9.404  1.00  0.00           O  
HETATM 4405  H1  SPC   811      17.994   3.339   9.056  1.00  0.00           H  
HETATM 4406  H2  SPC   811      18.907   4.644   8.696  1.00  0.00           H  
HETATM 4407  O   SPC   812      17.553 -22.585 -41.125  1.00  0.00           O  
HETATM 4408  H1  SPC   812      18.530 -22.462 -41.296  1.00  0.00           H  
HETATM 4409  H2  SPC   812      17.288 -23.520 -41.363  1.00  0.00           H  
HETATM 4410  O   SPC   813      17.890  -5.177 -41.438  1.00  0.00           O  
HETATM 4411  H1  SPC   813      17.367  -5.814 -40.871  1.00  0.00           H  
HETATM 4412  H2  SPC   813      17.387  -4.993 -42.283  1.00  0.00           H  
HETATM 4413  O   SPC   814     -18.507 -16.441  -3.199  1.00  0.00           O  
HETATM 4414  H1  SPC   814     -19.328 -16.718  -2.700  1.00  0.00           H  
HETATM 4415  H2  SPC   814     -18.185 -15.562  -2.848  1.00  0.00           H  
HETATM 4416  O   SPC   815       9.080 -19.742 -33.898  1.00  0.00           O  
HETATM 4417  H1  SPC   815       8.885 -19.896 -32.930  1.00  0.00           H  
HETATM 4418  H2  SPC   815       8.241 -19.863 -34.430  1.00  0.00           H  
HETATM 4419  O   SPC   816     -23.884  13.369  24.381  1.00  0.00           O  
HETATM 4420  H1  SPC   816     -24.059  13.772  23.483  1.00  0.00           H  
HETATM 4421  H2  SPC   816     -24.530  13.744  25.047  1.00  0.00           H  
HETATM 4422  O   SPC   817       6.876 -37.118 -16.581  1.00  0.00           O  
HETATM 4423  H1  SPC   817       6.522 -36.528 -17.308  1.00  0.00           H  
HETATM 4424  H2  SPC   817       6.739 -36.674 -15.696  1.00  0.00           H  
HETATM 4425  O   SPC   818      -4.106   9.528 -26.685  1.00  0.00           O  
HETATM 4426  H1  SPC   818      -4.979   9.435 -27.165  1.00  0.00           H  
HETATM 4427  H2  SPC   818      -3.426   8.932 -27.112  1.00  0.00           H  
HETATM 4428  O   SPC   819     -11.379  26.344   8.748  1.00  0.00           O  
HETATM 4429  H1  SPC   819     -11.686  27.257   8.480  1.00  0.00           H  
HETATM 4430  H2  SPC   819     -12.158  25.718   8.753  1.00  0.00           H  
HETATM 4431  O   SPC   820     -13.842   2.800  32.425  1.00  0.00           O  
HETATM 4432  H1  SPC   820     -13.257   3.604  32.313  1.00  0.00           H  
HETATM 4433  H2  SPC   820     -13.366   2.117  32.979  1.00  0.00           H  
HETATM 4434  O   SPC   821     -27.326 -10.785  -3.608  1.00  0.00           O  
HETATM 4435  H1  SPC   821     -27.122 -11.731  -3.858  1.00  0.00           H  
HETATM 4436  H2  SPC   821     -26.490 -10.238  -3.661  1.00  0.00           H  
HETATM 4437  O   SPC   822     -10.814  28.443  31.675  1.00  0.00           O  
HETATM 4438  H1  SPC   822     -11.352  27.649  31.393  1.00  0.00           H  
HETATM 4439  H2  SPC   822     -10.298  28.220  32.502  1.00  0.00           H  
HETATM 4440  O   SPC   823      -6.764  -0.885  31.821  1.00  0.00           O  
HETATM 4441  H1  SPC   823      -6.129  -1.411  32.386  1.00  0.00           H  
HETATM 4442  H2  SPC   823      -7.244  -0.219  32.391  1.00  0.00           H  
HETATM 4443  O   SPC   824     -10.763  15.134  36.089  1.00  0.00           O  
HETATM 4444  H1  SPC   824     -11.149  15.524  36.925  1.00  0.00           H  
HETATM 4445  H2  SPC   824      -9.868  14.735  36.290  1.00  0.00           H  
HETATM 4446  O   SPC   825      -2.654   2.619  21.243  1.00  0.00           O  
HETATM 4447  H1  SPC   825      -2.597   3.030  20.333  1.00  0.00           H  
HETATM 4448  H2  SPC   825      -2.651   1.623  21.159  1.00  0.00           H  
HETATM 4449  O   SPC   826      34.936   3.024 -17.905  1.00  0.00           O  
HETATM 4450  H1  SPC   826      33.990   3.350 -17.889  1.00  0.00           H  
HETATM 4451  H2  SPC   826      34.959   2.056 -17.655  1.00  0.00           H  
HETATM 4452  O   SPC   827     -21.475 -15.023  14.911  1.00  0.00           O  
HETATM 4453  H1  SPC   827     -21.966 -14.958  15.779  1.00  0.00           H  
HETATM 4454  H2  SPC   827     -20.521 -14.753  15.046  1.00  0.00           H  
HETATM 4455  O   SPC   828      -1.413   3.817 -40.695  1.00  0.00           O  
HETATM 4456  H1  SPC   828      -0.850   2.992 -40.642  1.00  0.00           H  
HETATM 4457  H2  SPC   828      -0.821   4.618 -40.784  1.00  0.00           H  
HETATM 4458  O   SPC   829      24.427   3.230  -3.702  1.00  0.00           O  
HETATM 4459  H1  SPC   829      24.880   2.339  -3.678  1.00  0.00           H  
HETATM 4460  H2  SPC   829      25.074   3.925  -4.016  1.00  0.00           H  
HETATM 4461  O   SPC   830     -12.616  13.811 -10.622  1.00  0.00           O  
HETATM 4462  H1  SPC   830     -12.347  12.893 -10.330  1.00  0.00           H  
HETATM 4463  H2  SPC   830     -12.553  13.875 -11.618  1.00  0.00           H  
HETATM 4464  O   SPC   831      12.114  12.189  -5.571  1.00  0.00           O  
HETATM 4465  H1  SPC   831      12.566  11.308  -5.711  1.00  0.00           H  
HETATM 4466  H2  SPC   831      12.298  12.785  -6.353  1.00  0.00           H  
HETATM 4467  O   SPC   832       0.661  11.542 -19.135  1.00  0.00           O  
HETATM 4468  H1  SPC   832       0.179  12.419 -19.145  1.00  0.00           H  
HETATM 4469  H2  SPC   832       0.241  10.938 -18.458  1.00  0.00           H  
HETATM 4470  O   SPC   833     -31.298 -11.929  15.553  1.00  0.00           O  
HETATM 4471  H1  SPC   833     -31.270 -12.923  15.659  1.00  0.00           H  
HETATM 4472  H2  SPC   833     -30.973 -11.494  16.393  1.00  0.00           H  
HETATM 4473  O   SPC   834     -11.089   5.798 -17.445  1.00  0.00           O  
HETATM 4474  H1  SPC   834     -11.068   6.797 -17.450  1.00  0.00           H  
HETATM 4475  H2  SPC   834     -11.178   5.461 -18.382  1.00  0.00           H  
HETATM 4476  O   SPC   835     -19.255   0.539  -1.698  1.00  0.00           O  
HETATM 4477  H1  SPC   835     -18.281   0.388  -1.864  1.00  0.00           H  
HETATM 4478  H2  SPC   835     -19.660  -0.291  -1.315  1.00  0.00           H  
HETATM 4479  O   SPC   836      12.256 -17.265  19.372  1.00  0.00           O  
HETATM 4480  H1  SPC   836      11.481 -16.843  18.900  1.00  0.00           H  
HETATM 4481  H2  SPC   836      12.556 -16.669  20.118  1.00  0.00           H  
HETATM 4482  O   SPC   837      11.411 -10.542  23.360  1.00  0.00           O  
HETATM 4483  H1  SPC   837      10.794 -11.183  22.904  1.00  0.00           H  
HETATM 4484  H2  SPC   837      11.014 -10.263  24.234  1.00  0.00           H  
HETATM 4485  O   SPC   838      -2.239  23.639   2.820  1.00  0.00           O  
HETATM 4486  H1  SPC   838      -1.363  23.254   2.529  1.00  0.00           H  
HETATM 4487  H2  SPC   838      -2.355  23.500   3.803  1.00  0.00           H  
HETATM 4488  O   SPC   839     -10.992 -12.283  14.929  1.00  0.00           O  
HETATM 4489  H1  SPC   839     -10.628 -13.055  14.407  1.00  0.00           H  
HETATM 4490  H2  SPC   839     -11.902 -12.050  14.587  1.00  0.00           H  
HETATM 4491  O   SPC   840      19.981  -9.051 -43.997  1.00  0.00           O  
HETATM 4492  H1  SPC   840      19.893  -8.192 -43.492  1.00  0.00           H  
HETATM 4493  H2  SPC   840      20.925  -9.375 -43.940  1.00  0.00           H  
HETATM 4494  O   SPC   841     -25.594  -3.269   8.257  1.00  0.00           O  
HETATM 4495  H1  SPC   841     -24.712  -3.237   8.726  1.00  0.00           H  
HETATM 4496  H2  SPC   841     -25.685  -4.141   7.776  1.00  0.00           H  
HETATM 4497  O   SPC   842      -1.005 -24.343  11.223  1.00  0.00           O  
HETATM 4498  H1  SPC   842      -1.713 -24.125  11.895  1.00  0.00           H  
HETATM 4499  H2  SPC   842      -0.503 -25.155  11.519  1.00  0.00           H  
HETATM 4500  O   SPC   843      20.221 -12.900  -3.142  1.00  0.00           O  
HETATM 4501  H1  SPC   843      20.433 -12.968  -2.167  1.00  0.00           H  
HETATM 4502  H2  SPC   843      20.258 -13.810  -3.554  1.00  0.00           H  
HETATM 4503  O   SPC   844     -19.634  -2.625  -1.995  1.00  0.00           O  
HETATM 4504  H1  SPC   844     -20.327  -2.284  -1.359  1.00  0.00           H  
HETATM 4505  H2  SPC   844     -19.078  -3.321  -1.540  1.00  0.00           H  
HETATM 4506  O   SPC   845       7.607   7.367 -46.400  1.00  0.00           O  
HETATM 4507  H1  SPC   845       6.922   8.080 -46.554  1.00  0.00           H  
HETATM 4508  H2  SPC   845       7.200   6.471 -46.579  1.00  0.00           H  
HETATM 4509  O   SPC   846      18.085  14.470 -19.743  1.00  0.00           O  
HETATM 4510  H1  SPC   846      19.032  14.166 -19.634  1.00  0.00           H  
HETATM 4511  H2  SPC   846      18.067  15.458 -19.896  1.00  0.00           H  
HETATM 4512  O   SPC   847       3.161   5.246 -41.146  1.00  0.00           O  
HETATM 4513  H1  SPC   847       3.646   4.790 -40.400  1.00  0.00           H  
HETATM 4514  H2  SPC   847       3.547   6.157 -41.288  1.00  0.00           H  
HETATM 4515  O   SPC   848       3.582   6.515 -43.841  1.00  0.00           O  
HETATM 4516  H1  SPC   848       3.504   7.463 -44.148  1.00  0.00           H  
HETATM 4517  H2  SPC   848       3.680   5.915 -44.635  1.00  0.00           H  
HETATM 4518  O   SPC   849      -9.517  11.073  -1.232  1.00  0.00           O  
HETATM 4519  H1  SPC   849      -9.189  10.167  -0.964  1.00  0.00           H  
HETATM 4520  H2  SPC   849      -9.900  11.029  -2.154  1.00  0.00           H  
HETATM 4521  O   SPC   850     -19.776  10.668 -21.993  1.00  0.00           O  
HETATM 4522  H1  SPC   850     -19.105  11.105 -22.593  1.00  0.00           H  
HETATM 4523  H2  SPC   850     -19.565  10.890 -21.041  1.00  0.00           H  
HETATM 4524  O   SPC   851       4.181  30.130  16.921  1.00  0.00           O  
HETATM 4525  H1  SPC   851       4.463  30.524  16.046  1.00  0.00           H  
HETATM 4526  H2  SPC   851       3.194  29.969  16.912  1.00  0.00           H  
HETATM 4527  O   SPC   852     -30.116  -1.790  36.507  1.00  0.00           O  
HETATM 4528  H1  SPC   852     -29.799  -2.365  35.753  1.00  0.00           H  
HETATM 4529  H2  SPC   852     -31.028  -2.085  36.792  1.00  0.00           H  
HETATM 4530  O   SPC   853     -27.816   3.057  37.089  1.00  0.00           O  
HETATM 4531  H1  SPC   853     -28.238   3.950  36.931  1.00  0.00           H  
HETATM 4532  H2  SPC   853     -28.490   2.336  36.927  1.00  0.00           H  
HETATM 4533  O   SPC   854     -20.997  -1.955  54.503  1.00  0.00           O  
HETATM 4534  H1  SPC   854     -20.802  -2.889  54.803  1.00  0.00           H  
HETATM 4535  H2  SPC   854     -20.494  -1.765  53.659  1.00  0.00           H  
HETATM 4536  O   SPC   855     -22.608   7.571  51.937  1.00  0.00           O  
HETATM 4537  H1  SPC   855     -23.340   7.046  52.370  1.00  0.00           H  
HETATM 4538  H2  SPC   855     -23.004   8.232  51.299  1.00  0.00           H  
HETATM 4539  O   SPC   856      26.911   8.858 -32.101  1.00  0.00           O  
HETATM 4540  H1  SPC   856      26.172   8.231 -32.350  1.00  0.00           H  
HETATM 4541  H2  SPC   856      26.570   9.531 -31.445  1.00  0.00           H  
HETATM 4542  O   SPC   857      -2.072  17.507  28.652  1.00  0.00           O  
HETATM 4543  H1  SPC   857      -2.435  16.908  29.366  1.00  0.00           H  
HETATM 4544  H2  SPC   857      -1.806  16.958  27.860  1.00  0.00           H  
HETATM 4545  O   SPC   858     -13.438   8.973  32.128  1.00  0.00           O  
HETATM 4546  H1  SPC   858     -13.756   9.874  32.422  1.00  0.00           H  
HETATM 4547  H2  SPC   858     -12.823   9.074  31.345  1.00  0.00           H  
HETATM 4548  O   SPC   859      11.896  -9.304  28.302  1.00  0.00           O  
HETATM 4549  H1  SPC   859      11.798  -9.090  27.330  1.00  0.00           H  
HETATM 4550  H2  SPC   859      11.002  -9.246  28.747  1.00  0.00           H  
HETATM 4551  O   SPC   860     -18.911  12.707   0.606  1.00  0.00           O  
HETATM 4552  H1  SPC   860     -19.806  12.325   0.835  1.00  0.00           H  
HETATM 4553  H2  SPC   860     -18.260  12.489   1.333  1.00  0.00           H  
HETATM 4554  O   SPC   861      -9.919 -26.511 -12.409  1.00  0.00           O  
HETATM 4555  H1  SPC   861     -10.844 -26.890 -12.409  1.00  0.00           H  
HETATM 4556  H2  SPC   861      -9.437 -26.807 -11.584  1.00  0.00           H  
HETATM 4557  O   SPC   862     -14.180  26.293  12.992  1.00  0.00           O  
HETATM 4558  H1  SPC   862     -13.713  27.113  12.662  1.00  0.00           H  
HETATM 4559  H2  SPC   862     -13.832  26.053  13.898  1.00  0.00           H  
HETATM 4560  O   SPC   863     -10.704  26.113  13.181  1.00  0.00           O  
HETATM 4561  H1  SPC   863     -11.015  25.634  12.360  1.00  0.00           H  
HETATM 4562  H2  SPC   863     -11.291  25.867  13.953  1.00  0.00           H  
HETATM 4563  O   SPC   864     -27.563  -3.020  42.966  1.00  0.00           O  
HETATM 4564  H1  SPC   864     -28.389  -2.463  43.059  1.00  0.00           H  
HETATM 4565  H2  SPC   864     -27.780  -3.856  42.462  1.00  0.00           H  
HETATM 4566  O   SPC   865     -17.361  12.699 -22.816  1.00  0.00           O  
HETATM 4567  H1  SPC   865     -16.538  12.166 -22.624  1.00  0.00           H  
HETATM 4568  H2  SPC   865     -17.167  13.364 -23.538  1.00  0.00           H  
HETATM 4569  O   SPC   866      34.412   4.026   1.259  1.00  0.00           O  
HETATM 4570  H1  SPC   866      35.309   4.221   0.862  1.00  0.00           H  
HETATM 4571  H2  SPC   866      34.515   3.387   2.021  1.00  0.00           H  
HETATM 4572  O   SPC   867      18.991  18.417 -13.470  1.00  0.00           O  
HETATM 4573  H1  SPC   867      19.133  19.105 -14.181  1.00  0.00           H  
HETATM 4574  H2  SPC   867      19.711  17.726 -13.527  1.00  0.00           H  
HETATM 4575  O   SPC   868     -14.677  -3.610 -15.833  1.00  0.00           O  
HETATM 4576  H1  SPC   868     -15.465  -4.010 -15.365  1.00  0.00           H  
HETATM 4577  H2  SPC   868     -14.658  -3.925 -16.782  1.00  0.00           H  
HETATM 4578  O   SPC   869      -0.033  27.940  19.082  1.00  0.00           O  
HETATM 4579  H1  SPC   869       0.131  28.926  19.033  1.00  0.00           H  
HETATM 4580  H2  SPC   869       0.058  27.634  20.029  1.00  0.00           H  
HETATM 4581  O   SPC   870      -6.974   3.128   0.907  1.00  0.00           O  
HETATM 4582  H1  SPC   870      -6.300   2.766   0.262  1.00  0.00           H  
HETATM 4583  H2  SPC   870      -6.590   3.921   1.380  1.00  0.00           H  
HETATM 4584  O   SPC   871      -1.409   1.132 -15.206  1.00  0.00           O  
HETATM 4585  H1  SPC   871      -2.143   0.695 -14.685  1.00  0.00           H  
HETATM 4586  H2  SPC   871      -0.532   0.956 -14.760  1.00  0.00           H  
HETATM 4587  O   SPC   872      -7.143  -1.382  26.846  1.00  0.00           O  
HETATM 4588  H1  SPC   872      -7.832  -1.565  26.144  1.00  0.00           H  
HETATM 4589  H2  SPC   872      -7.317  -0.488  27.259  1.00  0.00           H  
HETATM 4590  O   SPC   873      13.816  -7.251 -21.011  1.00  0.00           O  
HETATM 4591  H1  SPC   873      13.297  -8.022 -20.643  1.00  0.00           H  
HETATM 4592  H2  SPC   873      14.627  -7.591 -21.487  1.00  0.00           H  
HETATM 4593  O   SPC   874      -2.260  -6.538  31.597  1.00  0.00           O  
HETATM 4594  H1  SPC   874      -2.014  -5.590  31.394  1.00  0.00           H  
HETATM 4595  H2  SPC   874      -2.095  -7.105  30.790  1.00  0.00           H  
HETATM 4596  O   SPC   875     -19.874 -22.693  -5.577  1.00  0.00           O  
HETATM 4597  H1  SPC   875     -19.952 -21.701  -5.679  1.00  0.00           H  
HETATM 4598  H2  SPC   875     -20.757 -23.119  -5.775  1.00  0.00           H  
HETATM 4599  O   SPC   876       6.393  30.229   9.924  1.00  0.00           O  
HETATM 4600  H1  SPC   876       5.785  30.870  10.392  1.00  0.00           H  
HETATM 4601  H2  SPC   876       7.045  29.848  10.581  1.00  0.00           H  
HETATM 4602  O   SPC   877       9.276  -0.998  17.699  1.00  0.00           O  
HETATM 4603  H1  SPC   877       9.654  -1.922  17.654  1.00  0.00           H  
HETATM 4604  H2  SPC   877       9.992  -0.358  17.980  1.00  0.00           H  
HETATM 4605  O   SPC   878      14.213   9.223   2.112  1.00  0.00           O  
HETATM 4606  H1  SPC   878      15.109   9.212   2.556  1.00  0.00           H  
HETATM 4607  H2  SPC   878      13.978   8.298   1.812  1.00  0.00           H  
HETATM 4608  O   SPC   879     -18.077  18.684  31.740  1.00  0.00           O  
HETATM 4609  H1  SPC   879     -17.316  18.675  31.092  1.00  0.00           H  
HETATM 4610  H2  SPC   879     -18.097  17.821  32.244  1.00  0.00           H  
HETATM 4611  O   SPC   880     -16.751  11.987   5.345  1.00  0.00           O  
HETATM 4612  H1  SPC   880     -16.104  11.225   5.299  1.00  0.00           H  
HETATM 4613  H2  SPC   880     -16.825  12.417   4.445  1.00  0.00           H  
HETATM 4614  O   SPC   881       0.453   1.659  31.016  1.00  0.00           O  
HETATM 4615  H1  SPC   881       0.590   2.199  31.846  1.00  0.00           H  
HETATM 4616  H2  SPC   881      -0.420   1.175  31.073  1.00  0.00           H  
HETATM 4617  O   SPC   882     -26.043   9.842  36.286  1.00  0.00           O  
HETATM 4618  H1  SPC   882     -25.986  10.803  36.554  1.00  0.00           H  
HETATM 4619  H2  SPC   882     -25.121   9.460  36.217  1.00  0.00           H  
HETATM 4620  O   SPC   883      29.426   6.169 -29.801  1.00  0.00           O  
HETATM 4621  H1  SPC   883      30.161   6.389 -29.160  1.00  0.00           H  
HETATM 4622  H2  SPC   883      29.088   5.246 -29.615  1.00  0.00           H  
HETATM 4623  O   SPC   884     -12.370  -8.926  27.160  1.00  0.00           O  
HETATM 4624  H1  SPC   884     -11.917  -9.766  27.459  1.00  0.00           H  
HETATM 4625  H2  SPC   884     -12.987  -8.606  27.879  1.00  0.00           H  
HETATM 4626  O   SPC   885      -6.009  23.032  33.934  1.00  0.00           O  
HETATM 4627  H1  SPC   885      -6.927  22.715  34.173  1.00  0.00           H  
HETATM 4628  H2  SPC   885      -5.343  22.316  34.144  1.00  0.00           H  
HETATM 4629  O   SPC   886      -0.188  18.379 -31.395  1.00  0.00           O  
HETATM 4630  H1  SPC   886      -0.261  17.390 -31.526  1.00  0.00           H  
HETATM 4631  H2  SPC   886      -0.384  18.844 -32.259  1.00  0.00           H  
HETATM 4632  O   SPC   887      25.341  -9.542 -44.366  1.00  0.00           O  
HETATM 4633  H1  SPC   887      25.820  -9.727 -45.224  1.00  0.00           H  
HETATM 4634  H2  SPC   887      25.786 -10.040 -43.622  1.00  0.00           H  
HETATM 4635  O   SPC   888     -15.671  -4.737  28.710  1.00  0.00           O  
HETATM 4636  H1  SPC   888     -15.966  -4.652  27.758  1.00  0.00           H  
HETATM 4637  H2  SPC   888     -15.529  -3.827  29.097  1.00  0.00           H  
HETATM 4638  O   SPC   889      -7.802  24.173  21.992  1.00  0.00           O  
HETATM 4639  H1  SPC   889      -7.773  25.030  22.507  1.00  0.00           H  
HETATM 4640  H2  SPC   889      -7.507  23.420  22.580  1.00  0.00           H  
HETATM 4641  O   SPC   890      25.416  -3.132 -53.355  1.00  0.00           O  
HETATM 4642  H1  SPC   890      24.921  -3.926 -53.002  1.00  0.00           H  
HETATM 4643  H2  SPC   890      25.821  -3.360 -54.241  1.00  0.00           H  
HETATM 4644  O   SPC   891      10.785 -25.749  -3.100  1.00  0.00           O  
HETATM 4645  H1  SPC   891      10.815 -26.630  -2.629  1.00  0.00           H  
HETATM 4646  H2  SPC   891      11.622 -25.627  -3.634  1.00  0.00           H  
HETATM 4647  O   SPC   892      20.436   7.947 -10.989  1.00  0.00           O  
HETATM 4648  H1  SPC   892      19.830   7.777 -10.211  1.00  0.00           H  
HETATM 4649  H2  SPC   892      21.098   7.202 -11.065  1.00  0.00           H  
HETATM 4650  O   SPC   893       8.856 -20.864  20.372  1.00  0.00           O  
HETATM 4651  H1  SPC   893       8.786 -20.027  19.829  1.00  0.00           H  
HETATM 4652  H2  SPC   893       9.811 -21.156  20.413  1.00  0.00           H  
HETATM 4653  O   SPC   894      18.876  -7.089   4.351  1.00  0.00           O  
HETATM 4654  H1  SPC   894      18.904  -7.259   3.366  1.00  0.00           H  
HETATM 4655  H2  SPC   894      17.924  -7.060   4.657  1.00  0.00           H  
HETATM 4656  O   SPC   895     -22.886   2.181  42.616  1.00  0.00           O  
HETATM 4657  H1  SPC   895     -23.317   1.288  42.490  1.00  0.00           H  
HETATM 4658  H2  SPC   895     -21.925   2.056  42.865  1.00  0.00           H  
HETATM 4659  O   SPC   896      -1.222 -24.603   0.100  1.00  0.00           O  
HETATM 4660  H1  SPC   896      -1.232 -25.291   0.826  1.00  0.00           H  
HETATM 4661  H2  SPC   896      -1.982 -23.967   0.233  1.00  0.00           H  
HETATM 4662  O   SPC   897      15.240  -1.166 -32.486  1.00  0.00           O  
HETATM 4663  H1  SPC   897      14.695  -2.005 -32.490  1.00  0.00           H  
HETATM 4664  H2  SPC   897      15.312  -0.820 -31.550  1.00  0.00           H  
HETATM 4665  O   SPC   898     -28.212  -1.269  51.279  1.00  0.00           O  
HETATM 4666  H1  SPC   898     -29.138  -1.253  50.902  1.00  0.00           H  
HETATM 4667  H2  SPC   898     -28.218  -0.867  52.194  1.00  0.00           H  
HETATM 4668  O   SPC   899      11.445 -24.034  16.103  1.00  0.00           O  
HETATM 4669  H1  SPC   899      11.341 -23.171  15.608  1.00  0.00           H  
HETATM 4670  H2  SPC   899      11.317 -23.874  17.082  1.00  0.00           H  
HETATM 4671  O   SPC   900     -14.331 -18.303   6.885  1.00  0.00           O  
HETATM 4672  H1  SPC   900     -14.706 -19.207   6.679  1.00  0.00           H  
HETATM 4673  H2  SPC   900     -14.187 -17.800   6.033  1.00  0.00           H  
HETATM 4674  O   SPC   901     -18.500   1.665  49.926  1.00  0.00           O  
HETATM 4675  H1  SPC   901     -17.913   1.760  50.730  1.00  0.00           H  
HETATM 4676  H2  SPC   901     -19.285   2.280  50.012  1.00  0.00           H  
HETATM 4677  O   SPC   902       3.359 -19.149  32.192  1.00  0.00           O  
HETATM 4678  H1  SPC   902       2.588 -18.568  32.452  1.00  0.00           H  
HETATM 4679  H2  SPC   902       3.037 -19.882  31.592  1.00  0.00           H  
HETATM 4680  O   SPC   903      35.312   7.499 -10.743  1.00  0.00           O  
HETATM 4681  H1  SPC   903      36.172   7.106 -10.415  1.00  0.00           H  
HETATM 4682  H2  SPC   903      34.970   6.958 -11.511  1.00  0.00           H  
HETATM 4683  O   SPC   904      25.694 -11.173 -29.149  1.00  0.00           O  
HETATM 4684  H1  SPC   904      26.046 -10.355 -28.693  1.00  0.00           H  
HETATM 4685  H2  SPC   904      24.797 -11.405 -28.773  1.00  0.00           H  
HETATM 4686  O   SPC   905       7.204 -12.857 -25.017  1.00  0.00           O  
HETATM 4687  H1  SPC   905       6.777 -12.197 -25.635  1.00  0.00           H  
HETATM 4688  H2  SPC   905       8.039 -13.215 -25.435  1.00  0.00           H  
HETATM 4689  O   SPC   906     -12.609 -18.870  18.320  1.00  0.00           O  
HETATM 4690  H1  SPC   906     -13.018 -19.638  17.828  1.00  0.00           H  
HETATM 4691  H2  SPC   906     -11.790 -19.182  18.803  1.00  0.00           H  
HETATM 4692  O   SPC   907      21.333 -16.892 -39.611  1.00  0.00           O  
HETATM 4693  H1  SPC   907      21.001 -17.647 -40.176  1.00  0.00           H  
HETATM 4694  H2  SPC   907      22.320 -16.793 -39.733  1.00  0.00           H  
HETATM 4695  O   SPC   908      18.258  10.126  10.683  1.00  0.00           O  
HETATM 4696  H1  SPC   908      18.398   9.925  11.653  1.00  0.00           H  
HETATM 4697  H2  SPC   908      18.738  10.971  10.446  1.00  0.00           H  
HETATM 4698  O   SPC   909     -14.126 -13.056  18.592  1.00  0.00           O  
HETATM 4699  H1  SPC   909     -14.858 -12.688  19.164  1.00  0.00           H  
HETATM 4700  H2  SPC   909     -13.817 -13.930  18.968  1.00  0.00           H  
HETATM 4701  O   SPC   910     -16.299   1.470  18.830  1.00  0.00           O  
HETATM 4702  H1  SPC   910     -15.368   1.612  19.167  1.00  0.00           H  
HETATM 4703  H2  SPC   910     -16.705   0.683  19.295  1.00  0.00           H  
HETATM 4704  O   SPC   911     -19.054 -14.687  18.769  1.00  0.00           O  
HETATM 4705  H1  SPC   911     -18.244 -14.651  19.354  1.00  0.00           H  
HETATM 4706  H2  SPC   911     -19.215 -13.786  18.366  1.00  0.00           H  
HETATM 4707  O   SPC   912      -0.573   5.655  35.153  1.00  0.00           O  
HETATM 4708  H1  SPC   912       0.373   5.981  35.179  1.00  0.00           H  
HETATM 4709  H2  SPC   912      -0.583   4.678  34.940  1.00  0.00           H  
HETATM 4710  O   SPC   913       0.543  -9.081  37.117  1.00  0.00           O  
HETATM 4711  H1  SPC   913       1.231  -9.736  36.806  1.00  0.00           H  
HETATM 4712  H2  SPC   913       0.457  -9.134  38.112  1.00  0.00           H  
HETATM 4713  O   SPC   914      17.572   3.335  15.603  1.00  0.00           O  
HETATM 4714  H1  SPC   914      16.635   3.114  15.332  1.00  0.00           H  
HETATM 4715  H2  SPC   914      17.555   4.004  16.346  1.00  0.00           H  
HETATM 4716  O   SPC   915      -8.745   9.782 -20.983  1.00  0.00           O  
HETATM 4717  H1  SPC   915      -9.408   9.894 -21.724  1.00  0.00           H  
HETATM 4718  H2  SPC   915      -9.184   9.322 -20.210  1.00  0.00           H  
HETATM 4719  O   SPC   916       0.284 -13.437  13.884  1.00  0.00           O  
HETATM 4720  H1  SPC   916       0.745 -13.317  13.004  1.00  0.00           H  
HETATM 4721  H2  SPC   916      -0.705 -13.468  13.740  1.00  0.00           H  
HETATM 4722  O   SPC   917       2.541 -28.357   2.624  1.00  0.00           O  
HETATM 4723  H1  SPC   917       2.050 -29.026   3.183  1.00  0.00           H  
HETATM 4724  H2  SPC   917       2.702 -27.528   3.159  1.00  0.00           H  
HETATM 4725  O   SPC   918      17.140  -2.648 -52.491  1.00  0.00           O  
HETATM 4726  H1  SPC   918      16.155  -2.521 -52.379  1.00  0.00           H  
HETATM 4727  H2  SPC   918      17.568  -1.769 -52.701  1.00  0.00           H  
HETATM 4728  O   SPC   919      10.069  -1.897 -25.633  1.00  0.00           O  
HETATM 4729  H1  SPC   919       9.099  -1.777 -25.847  1.00  0.00           H  
HETATM 4730  H2  SPC   919      10.292  -1.386 -24.803  1.00  0.00           H  
HETATM 4731  O   SPC   920      -3.611   4.247 -12.801  1.00  0.00           O  
HETATM 4732  H1  SPC   920      -3.143   3.419 -12.492  1.00  0.00           H  
HETATM 4733  H2  SPC   920      -4.049   4.073 -13.682  1.00  0.00           H  
HETATM 4734  O   SPC   921       3.088 -10.735  10.370  1.00  0.00           O  
HETATM 4735  H1  SPC   921       2.677  -9.834  10.234  1.00  0.00           H  
HETATM 4736  H2  SPC   921       4.080 -10.640  10.458  1.00  0.00           H  
HETATM 4737  O   SPC   922      15.214  17.141   5.001  1.00  0.00           O  
HETATM 4738  H1  SPC   922      14.841  16.232   5.188  1.00  0.00           H  
HETATM 4739  H2  SPC   922      14.484  17.737   4.666  1.00  0.00           H  
HETATM 4740  O   SPC   923     -21.997  17.199  37.649  1.00  0.00           O  
HETATM 4741  H1  SPC   923     -22.479  16.373  37.359  1.00  0.00           H  
HETATM 4742  H2  SPC   923     -21.166  16.944  38.143  1.00  0.00           H  
HETATM 4743  O   SPC   924       5.817  18.551 -18.028  1.00  0.00           O  
HETATM 4744  H1  SPC   924       5.963  17.655 -17.610  1.00  0.00           H  
HETATM 4745  H2  SPC   924       4.887  18.603 -18.390  1.00  0.00           H  
HETATM 4746  O   SPC   925      18.215  -5.289  -0.240  1.00  0.00           O  
HETATM 4747  H1  SPC   925      18.957  -4.725   0.122  1.00  0.00           H  
HETATM 4748  H2  SPC   925      18.390  -5.493  -1.203  1.00  0.00           H  
HETATM 4749  O   SPC   926       2.339   8.077 -28.898  1.00  0.00           O  
HETATM 4750  H1  SPC   926       3.116   7.596 -29.303  1.00  0.00           H  
HETATM 4751  H2  SPC   926       2.045   8.811 -29.510  1.00  0.00           H  
HETATM 4752  O   SPC   927      -9.511 -13.834   3.621  1.00  0.00           O  
HETATM 4753  H1  SPC   927      -9.309 -14.039   4.579  1.00  0.00           H  
HETATM 4754  H2  SPC   927      -8.656 -13.777   3.105  1.00  0.00           H  
HETATM 4755  O   SPC   928      13.952  -3.659 -32.537  1.00  0.00           O  
HETATM 4756  H1  SPC   928      13.415  -4.376 -32.983  1.00  0.00           H  
HETATM 4757  H2  SPC   928      13.609  -3.516 -31.609  1.00  0.00           H  
HETATM 4758  O   SPC   929      -2.221  19.838  24.989  1.00  0.00           O  
HETATM 4759  H1  SPC   929      -1.374  19.308  25.028  1.00  0.00           H  
HETATM 4760  H2  SPC   929      -2.422  20.214  25.893  1.00  0.00           H  
HETATM 4761  O   SPC   930       5.575 -17.234  20.264  1.00  0.00           O  
HETATM 4762  H1  SPC   930       4.634 -17.074  20.561  1.00  0.00           H  
HETATM 4763  H2  SPC   930       6.014 -17.886  20.882  1.00  0.00           H  
HETATM 4764  O   SPC   931      26.159 -10.307 -51.173  1.00  0.00           O  
HETATM 4765  H1  SPC   931      25.618  -9.621 -51.660  1.00  0.00           H  
HETATM 4766  H2  SPC   931      25.742 -11.208 -51.296  1.00  0.00           H  
HETATM 4767  O   SPC   932       5.195   7.874 -18.908  1.00  0.00           O  
HETATM 4768  H1  SPC   932       5.030   8.619 -19.554  1.00  0.00           H  
HETATM 4769  H2  SPC   932       4.322   7.552 -18.541  1.00  0.00           H  
HETATM 4770  O   SPC   933      11.629 -11.799 -22.355  1.00  0.00           O  
HETATM 4771  H1  SPC   933      11.223 -12.316 -23.108  1.00  0.00           H  
HETATM 4772  H2  SPC   933      10.920 -11.261 -21.899  1.00  0.00           H  
HETATM 4773  O   SPC   934      23.591 -11.260 -22.007  1.00  0.00           O  
HETATM 4774  H1  SPC   934      23.675 -11.028 -21.038  1.00  0.00           H  
HETATM 4775  H2  SPC   934      23.528 -12.253 -22.108  1.00  0.00           H  
HETATM 4776  O   SPC   935      13.772  10.037  10.711  1.00  0.00           O  
HETATM 4777  H1  SPC   935      12.825   9.714  10.692  1.00  0.00           H  
HETATM 4778  H2  SPC   935      14.392   9.253  10.680  1.00  0.00           H  
HETATM 4779  O   SPC   936       4.725 -18.996 -10.914  1.00  0.00           O  
HETATM 4780  H1  SPC   936       5.002 -18.500 -10.091  1.00  0.00           H  
HETATM 4781  H2  SPC   936       4.664 -18.359 -11.683  1.00  0.00           H  
HETATM 4782  O   SPC   937       9.569  -8.204 -35.427  1.00  0.00           O  
HETATM 4783  H1  SPC   937       9.548  -8.451 -34.458  1.00  0.00           H  
HETATM 4784  H2  SPC   937       8.635  -8.069 -35.757  1.00  0.00           H  
HETATM 4785  O   SPC   938      30.970  -5.324 -45.849  1.00  0.00           O  
HETATM 4786  H1  SPC   938      30.972  -4.329 -45.745  1.00  0.00           H  
HETATM 4787  H2  SPC   938      30.158  -5.604 -46.361  1.00  0.00           H  
HETATM 4788  O   SPC   939     -22.911  16.552  53.805  1.00  0.00           O  
HETATM 4789  H1  SPC   939     -22.012  16.195  54.056  1.00  0.00           H  
HETATM 4790  H2  SPC   939     -23.511  15.794  53.547  1.00  0.00           H  
HETATM 4791  O   SPC   940      -0.235 -10.035 -31.374  1.00  0.00           O  
HETATM 4792  H1  SPC   940       0.335 -10.819 -31.130  1.00  0.00           H  
HETATM 4793  H2  SPC   940       0.011  -9.716 -32.289  1.00  0.00           H  
HETATM 4794  O   SPC   941      16.970  -9.112  28.812  1.00  0.00           O  
HETATM 4795  H1  SPC   941      17.799  -8.908  29.333  1.00  0.00           H  
HETATM 4796  H2  SPC   941      16.166  -8.931  29.379  1.00  0.00           H  
HETATM 4797  O   SPC   942       8.847 -18.793  29.681  1.00  0.00           O  
HETATM 4798  H1  SPC   942       9.646 -19.167  29.209  1.00  0.00           H  
HETATM 4799  H2  SPC   942       8.350 -18.184  29.063  1.00  0.00           H  
HETATM 4800  O   SPC   943      -3.311   1.330 -25.135  1.00  0.00           O  
HETATM 4801  H1  SPC   943      -2.320   1.413 -25.032  1.00  0.00           H  
HETATM 4802  H2  SPC   943      -3.534   0.427 -25.505  1.00  0.00           H  
HETATM 4803  O   SPC   944     -22.293 -15.461  -5.351  1.00  0.00           O  
HETATM 4804  H1  SPC   944     -22.764 -14.968  -6.082  1.00  0.00           H  
HETATM 4805  H2  SPC   944     -22.481 -15.017  -4.475  1.00  0.00           H  
HETATM 4806  O   SPC   945      11.592  -2.924 -27.518  1.00  0.00           O  
HETATM 4807  H1  SPC   945      11.020  -2.499 -26.816  1.00  0.00           H  
HETATM 4808  H2  SPC   945      11.017  -3.219 -28.281  1.00  0.00           H  
HETATM 4809  O   SPC   946      35.096   9.932 -12.321  1.00  0.00           O  
HETATM 4810  H1  SPC   946      35.164  10.719 -11.708  1.00  0.00           H  
HETATM 4811  H2  SPC   946      34.917   9.107 -11.785  1.00  0.00           H  
HETATM 4812  O   SPC   947      11.818  14.713  -4.439  1.00  0.00           O  
HETATM 4813  H1  SPC   947      11.871  13.836  -4.916  1.00  0.00           H  
HETATM 4814  H2  SPC   947      11.649  15.443  -5.102  1.00  0.00           H  
HETATM 4815  O   SPC   948      -8.867  26.988   8.582  1.00  0.00           O  
HETATM 4816  H1  SPC   948      -8.722  27.581   9.374  1.00  0.00           H  
HETATM 4817  H2  SPC   948      -9.793  26.613   8.611  1.00  0.00           H  
HETATM 4818  O   SPC   949      -0.525   4.975 -43.635  1.00  0.00           O  
HETATM 4819  H1  SPC   949       0.012   4.209 -43.281  1.00  0.00           H  
HETATM 4820  H2  SPC   949      -0.926   4.723 -44.515  1.00  0.00           H  
HETATM 4821  O   SPC   950     -10.390  14.905 -15.441  1.00  0.00           O  
HETATM 4822  H1  SPC   950     -10.392  15.772 -15.938  1.00  0.00           H  
HETATM 4823  H2  SPC   950     -11.032  14.272 -15.872  1.00  0.00           H  
HETATM 4824  O   SPC   951      -5.878  27.712   4.245  1.00  0.00           O  
HETATM 4825  H1  SPC   951      -5.390  27.097   3.625  1.00  0.00           H  
HETATM 4826  H2  SPC   951      -5.219  28.271   4.748  1.00  0.00           H  
HETATM 4827  O   SPC   952       9.648  -8.877  19.627  1.00  0.00           O  
HETATM 4828  H1  SPC   952       9.647  -8.354  18.775  1.00  0.00           H  
HETATM 4829  H2  SPC   952       9.004  -8.465  20.272  1.00  0.00           H  
HETATM 4830  O   SPC   953      22.218  -1.944 -59.355  1.00  0.00           O  
HETATM 4831  H1  SPC   953      21.353  -2.032 -58.859  1.00  0.00           H  
HETATM 4832  H2  SPC   953      22.031  -1.792 -60.325  1.00  0.00           H  
HETATM 4833  O   SPC   954      -0.204  20.071 -16.481  1.00  0.00           O  
HETATM 4834  H1  SPC   954       0.081  20.906 -16.010  1.00  0.00           H  
HETATM 4835  H2  SPC   954      -1.088  19.772 -16.124  1.00  0.00           H  
HETATM 4836  O   SPC   955      -8.072  -0.472 -28.720  1.00  0.00           O  
HETATM 4837  H1  SPC   955      -7.549   0.218 -28.218  1.00  0.00           H  
HETATM 4838  H2  SPC   955      -7.453  -1.002 -29.299  1.00  0.00           H  
HETATM 4839  O   SPC   956      -0.081 -10.001  34.459  1.00  0.00           O  
HETATM 4840  H1  SPC   956       0.746  -9.702  33.983  1.00  0.00           H  
HETATM 4841  H2  SPC   956      -0.165  -9.507  35.324  1.00  0.00           H  
HETATM 4842  O   SPC   957     -17.799  15.244  23.211  1.00  0.00           O  
HETATM 4843  H1  SPC   957     -17.907  15.196  22.218  1.00  0.00           H  
HETATM 4844  H2  SPC   957     -17.122  15.944  23.438  1.00  0.00           H  
HETATM 4845  O   SPC   958      13.537 -20.851 -21.667  1.00  0.00           O  
HETATM 4846  H1  SPC   958      13.556 -20.329 -22.520  1.00  0.00           H  
HETATM 4847  H2  SPC   958      14.433 -20.801 -21.225  1.00  0.00           H  
HETATM 4848  O   SPC   959       6.617 -33.948  -8.766  1.00  0.00           O  
HETATM 4849  H1  SPC   959       6.221 -33.663  -7.893  1.00  0.00           H  
HETATM 4850  H2  SPC   959       7.606 -33.803  -8.746  1.00  0.00           H  
HETATM 4851  O   SPC   960      11.052 -13.814 -24.147  1.00  0.00           O  
HETATM 4852  H1  SPC   960      10.782 -14.618 -23.618  1.00  0.00           H  
HETATM 4853  H2  SPC   960      10.473 -13.739 -24.959  1.00  0.00           H  
HETATM 4854  O   SPC   961     -16.928   9.668 -10.861  1.00  0.00           O  
HETATM 4855  H1  SPC   961     -16.136   9.989 -11.380  1.00  0.00           H  
HETATM 4856  H2  SPC   961     -17.581  10.417 -10.751  1.00  0.00           H  
HETATM 4857  O   SPC   962     -16.623 -18.699  -3.134  1.00  0.00           O  
HETATM 4858  H1  SPC   962     -17.320 -17.982  -3.125  1.00  0.00           H  
HETATM 4859  H2  SPC   962     -16.044 -18.591  -3.943  1.00  0.00           H  
HETATM 4860  O   SPC   963       8.932  14.790  -3.430  1.00  0.00           O  
HETATM 4861  H1  SPC   963       8.106  14.395  -3.831  1.00  0.00           H  
HETATM 4862  H2  SPC   963       9.683  14.731  -4.088  1.00  0.00           H  
HETATM 4863  O   SPC   964       5.536 -16.170 -34.298  1.00  0.00           O  
HETATM 4864  H1  SPC   964       4.752 -16.171 -34.918  1.00  0.00           H  
HETATM 4865  H2  SPC   964       6.377 -16.042 -34.825  1.00  0.00           H  
HETATM 4866  O   SPC   965      11.720   0.565 -44.707  1.00  0.00           O  
HETATM 4867  H1  SPC   965      11.085   0.343 -43.967  1.00  0.00           H  
HETATM 4868  H2  SPC   965      11.427   1.409 -45.156  1.00  0.00           H  
HETATM 4869  O   SPC   966       7.062  10.388   9.019  1.00  0.00           O  
HETATM 4870  H1  SPC   966       6.095  10.132   9.024  1.00  0.00           H  
HETATM 4871  H2  SPC   966       7.432  10.312   9.945  1.00  0.00           H
[truncated: 1,532,771 more chars]
