# Supplementary material for: An adaptive peptide-binding site in ubiquitin receptor hRpn13 revealed by structural studies
Source: Nat Commun. 2025 Jul 1;16:5669. doi: 10.1038/s41467-025-60843-w (PMC12218921; doi:10.1038/s41467-025-60843-w)
Supplement: Supplementary file 17 — Source Data [file 41467_2025_60843_MOESM17_ESM.xlsx]

## Sheet: Figure 3c
Figure 3c
	Time (ns)	Pru-A P40:CB to M1:CA	Pru-A K42:NZ to T2:O	Pru-B D78:CG to aG:O	Pru-B K99:NZ to aG:O	Pru-C N68:OD1 to aG:N
	0	4.91103	3.00781	3.87591	3.53702	5.17457
	0.100002	4.83429	5.88104	3.93607	3.04828	4.08954
	0.200004	4.77418	5.69002	4.10828	2.83546	3.8577
	0.300006	4.44303	5.78749	4.14122	3.66605	3.1241
	0.400008	4.64301	6.20413	3.69896	3.03639	2.96842
	0.50001	4.727	5.72838	4.26078	3.63254	3.82223
	0.600012	4.81675	5.30735	3.90197	2.92219	2.87335
	0.700014	4.92753	4.68044	3.65837	3.13532	2.77085
	0.800016	4.82072	6.05387	4.58635	3.09584	3.33167
	0.900018	4.46904	6.87607	4.07544	3.76222	3.55922
	1.00002	4.59197	6.15427	3.7037	3.34382	5.7249
	1.10002	4.58585	6.0112	6.35981	5.56616	6.26078
	1.20002	5.04825	6.9752	6.45122	5.88708	7.71639
	1.30003	4.46452	3.14066	8.29161	6.25459	7.39041
	1.40003	5.14379	4.18847	6.4651	5.63695	7.86894
	1.50003	4.59532	2.72548	7.89291	6.22426	8.88171
	1.60003	5.28469	4.46534	6.06593	4.41351	7.83254
	1.70003	4.32607	6.80082	10.8133	8.86766	11.7524
	1.80004	4.40291	6.41961	6.90318	7.93653	13.8065
	1.90004	4.1236	6.13699	5.90712	5.12983	7.03946
	2.00004	4.60594	6.15656	6.39625	4.53707	6.18605
	2.10004	5.23506	5.28069	7.27444	5.2653	6.37653
	2.20004	4.83651	5.87226	6.8555	4.5028	7.05987
	2.30005	4.37955	6.78452	7.48454	5.2367	8.36229
	2.40005	4.32499	5.09639	6.86942	4.40263	8.11552
	2.50005	4.68985	6.63704	6.8278	5.8152	10.6136
	2.60005	5.13438	5.22209	7.35006	5.42038	12.5383
	2.70005	4.73508	5.37855	6.40728	3.87332	8.0722
	2.80006	4.51751	4.23616	6.73195	5.99951	10.0788
	2.90006	4.39464	5.41085	7.05234	5.94351	9.01669
	3.00006	4.8138	5.54537	4.7502	3.56402	8.74329
	3.10006	4.27039	5.69213	3.93392	3.14046	10.1848
	3.20006	4.48486	6.31326	4.3044	2.99671	9.12319
	3.30007	4.64856	6.01755	6.69254	5.87176	12.674
	3.40007	4.75032	7.59456	6.56651	4.32223	10.8712
	3.50007	4.32353	5.36581	5.08609	3.28293	11.888
	3.60007	4.64837	5.44617	6.45932	4.32158	11.908
	3.70007	4.8818	6.6282	6.18459	4.23052	12.1248
	3.80008	5.08737	6.57892	4.00489	2.77736	9.01215
	3.90008	4.86435	7.36713	5.65566	5.30776	12.5363
	4.00008	4.07834	5.47054	6.42635	4.06663	12.0583
	4.10008	4.46806	3.08785	6.51271	3.93117	10.9708
	4.20008	4.46497	3.16903	6.29165	3.72663	11.1872
	4.30009	4.82301	4.64226	7.05722	3.74932	11.8464
	4.40009	4.53889	5.48265	7.44524	5.39962	11.7476
	4.50009	4.39242	4.78804	6.81997	5.7149	11.6239
	4.60009	4.66173	4.55806	7.18539	5.2533	14.1473
	4.70009	4.68539	4.94868	6.74193	5.35892	11.8808
	4.8001	4.36978	4.94069	6.53714	5.94946	13.1446
	4.9001	4.72013	6.69213	4.73085	3.76809	9.04211
	5.0001	4.77951	7.10595	4.67984	3.12471	8.75366
	5.1001	4.8276	7.28605	4.41744	2.95888	8.6621
	5.2001	4.3835	5.37069	7.6151	5.17222	11.428
	5.30011	4.2902	5.11496	7.37511	4.4773	12.4723
	5.40011	4.69457	5.77568	5.04546	4.47164	10.4277
	5.50011	5.14928	5.04159	4.49128	5.81658	10.8342
	5.60011	3.80163	4.02579	11.2003	9.65295	18.4948
	5.70011	4.60156	5.06175	8.29369	5.58803	12.2751
	5.80012	4.42228	4.74134	8.90169	3.24472	13.8285
	5.90012	4.59175	6.04042	8.07798	3.79353	12.2527
	6.00012	4.23966	5.67302	8.29278	4.09061	11.6576
	6.10012	4.43912	6.08023	8.18125	3.8853	10.3111
	6.20012	4.90005	4.85851	8.64841	3.79597	12.8161
	6.30013	4.37699	5.35495	9.13906	5.40066	14.5359
	6.40013	4.79888	6.75965	9.39388	4.38384	13.608
	6.50013	4.37832	4.38546	8.9247	4.07194	12.5025
	6.60013	4.44237	6.4631	9.40138	4.11252	13.5902
	6.70013	4.22054	6.03101	8.69697	4.69033	12.6676
	6.80014	4.67348	5.30752	8.73524	4.41214	13.7814
	6.90014	4.90611	5.62949	8.77219	3.99019	13.2362
	7.00014	4.61216	5.25779	7.63427	3.20476	11.058
	7.10014	4.24898	5.45942	8.16049	3.91757	14.2228
	7.20014	4.17266	5.96912	8.78614	4.08107	13.7852
	7.30015	4.32092	5.87118	8.60554	4.12709	14.8
	7.40015	4.29323	4.32178	7.88014	4.67414	13.6196
	7.50015	4.60893	6.88357	7.83449	3.74113	14.7577
	7.60015	4.6538	4.81724	9.63743	4.37758	17.6073
	7.70015	4.58326	5.06539	9.54485	3.36596	13.7838
	7.80016	4.37104	4.11279	8.88763	8.05789	15.4879
	7.90016	5.007	3.08139	8.48645	3.06978	12.4585
	8.00016	5.26029	4.4792	8.58349	5.25587	12.9707
	8.10016	4.64635	4.88586	8.44344	4.53183	14.1952
	8.20016	4.44675	4.23334	7.2913	4.4724	13.4334
	8.30017	4.20703	5.33744	5.63196	3.46061	11.2194
	8.40017	4.08696	4.77416	4.29401	4.34764	10.0594
	8.50017	4.94169	5.02234	7.85024	4.30929	12.0155
	8.60017	4.54105	5.32316	8.86294	4.94931	15.0193
	8.70017	4.43998	6.29651	8.42026	3.33634	12.4321
	8.80018	4.49407	4.56359	9.01218	4.61338	16.1857
	8.90018	4.46846	3.38211	7.82961	4.83976	14.521
	9.00018	4.59352	4.98651	8.54847	4.07905	13.5143
	9.10018	4.51748	5.52545	8.96971	5.34592	13.8753
	9.20018	4.56414	5.53287	8.34881	3.29333	12.8031
	9.30019	4.27786	6.25921	7.44321	5.73976	15.0998
	9.40019	4.30127	7.28003	8.35378	4.06612	14.9523
	9.50019	4.14936	6.47582	9.17516	5.93862	15.6226
	9.60019	4.82656	6.73101	4.20505	5.16072	9.36548
	9.70019	4.64098	5.65433	4.10372	5.039	7.66692
	9.8002	4.64824	6.18441	4.48767	3.79892	8.82851
	9.9002	4.85426	6.18098	8.38692	5.17495	15.2398
	10.0002	4.63924	5.57583	5.54892	5.98157	13.3954
	10.1002	4.4547	4.30474	7.60922	5.56704	14.2147
	10.2002	4.3789	6.45475	6.01071	5.60111	13.2333
	10.3002	4.3776	5.31832	7.63018	8.33511	16.2373
	10.4002	4.76386	6.4208	6.99958	7.595	15.6248
	10.5002	4.48684	5.3361	6.94909	6.35336	13.854
	10.6002	4.41328	5.48962	8.83136	4.77915	13.5018
	10.7002	4.94262	5.68853	8.01716	5.68062	13.5388
	10.8002	4.37826	5.65793	7.1966	4.13679	12.4877
	10.9002	4.38644	5.90681	6.88323	3.67845	12.5193
	11.0002	4.50892	5.95825	7.51437	4.85456	12.734
	11.1002	4.64721	6.00753	5.32431	3.98722	10.7649
	11.2002	3.95033	6.36431	10.6772	10.0042	20.3974
	11.3002	4.65672	6.54558	12.6741	10.0978	20.5101
	11.4002	5.08588	7.09386	7.23309	8.91376	16.7385
	11.5002	4.44507	6.05559	6.92453	5.51257	11.8758
	11.6002	4.75932	3.37377	7.20955	5.24577	12.0974
	11.7002	4.69724	6.20312	3.86871	4.29023	9.48274
	11.8002	4.83264	6.21782	4.6541	4.92301	10.0764
	11.9002	4.57722	4.40377	4.35722	3.01634	10.4457
	12.0002	4.56663	3.56528	4.28056	4.38121	9.78117
	12.1002	4.69085	3.66374	4.16766	2.9763	9.26237
	12.2002	4.58374	3.73937	4.39391	2.74273	8.49461
	12.3002	4.14925	3.02449	4.28236	2.88682	7.13549
	12.4002	4.59617	3.2057	4.00337	2.95797	8.53016
	12.5002	4.47898	3.12307	4.38047	2.97204	9.96091
	12.6003	4.39394	3.41729	4.52831	2.89426	9.13072
	12.7003	4.75426	3.3838	4.14397	2.93914	9.47551
	12.8003	4.26473	3.2451	3.77331	2.95545	10.6148
	12.9003	5.19885	4.99465	4.16375	4.85427	10.4579
	13.0003	4.5583	6.66746	3.6659	4.82781	10.3451
	13.1003	4.81754	5.33929	3.8464	3.02635	10.4054
	13.2003	4.28133	5.23002	6.22304	6.59064	13.8815
	13.3003	4.66107	5.41628	4.35738	4.51154	8.55716
	13.4003	4.22964	6.38476	4.2579	3.14138	9.08795
	13.5003	4.60193	5.76044	5.47325	7.09858	11.6316
	13.6003	4.68384	6.6396	3.94797	3.63908	9.55783
	13.7003	4.36532	5.67345	4.09459	3.46138	9.1161
	13.8003	4.31451	6.42282	4.45359	3.05439	8.96777
	13.9003	4.3019	6.25505	3.98173	3.18782	8.79014
	14.0003	4.34765	5.4857	3.70969	2.98056	9.65785
	14.1003	4.14235	7.18144	4.16999	3.05161	8.98443
	14.2003	4.54305	4.87966	3.44972	2.9655	7.98579
	14.3003	4.46973	5.73815	3.49143	4.12642	9.60463
	14.4003	4.59595	5.40909	4.40487	2.83064	7.10473
	14.5003	4.66684	6.76193	4.34606	3.3596	9.21357
	14.6003	4.45922	6.07642	3.88384	3.86282	9.42198
	14.7003	4.18908	3.17288	3.81076	3.69108	8.19836
	14.8003	4.86375	5.36074	4.21108	3.22753	9.58398
	14.9003	4.79397	6.8626	4.48252	7.87557	11.4874
	15.0003	4.7858	5.51032	3.79649	6.77625	9.26561
	15.1003	4.81039	6.60223	4.06639	5.31694	11.3231
	15.2003	4.96423	6.10558	4.24776	2.93371	7.77666
	15.3003	4.52126	6.00996	4.63446	3.05611	8.31731
	15.4003	4.47191	5.07921	3.75204	2.94428	7.24381
	15.5003	5.13754	5.94222	4.04084	2.93062	8.87045
	15.6003	4.51925	7.22213	4.40798	3.18788	8.87033
	15.7003	4.5436	4.54506	4.37466	3.9011	10.5788
	15.8003	4.74779	5.66734	4.12096	3.11441	8.38828
	15.9003	4.76826	4.73871	4.13169	4.08957	9.21798
	16.0003	4.82246	5.05258	4.31717	3.89649	9.30584
	16.1003	4.586	4.25347	3.80152	3.38286	9.7409
	16.2003	4.79802	5.13995	4.33488	4.06228	10.0556
	16.3003	4.91848	5.76226	5.15608	5.49681	11.8395
	16.4003	4.56917	6.15738	7.49903	10.261	15.1323
	16.5003	4.89071	5.5309	6.27761	11.175	15.2023
	16.6003	4.67012	6.19836	3.43026	6.83893	9.05294
	16.7003	4.36287	5.33514	4.43666	3.13265	8.85964
	16.8003	4.47088	6.28155	3.71643	4.20277	8.80727
	16.9003	4.25034	6.28281	3.85326	3.16764	8.73377
	17.0003	4.48235	6.85578	3.90139	4.44098	9.8095
	17.1003	5.43299	8.93293	4.11292	3.37257	9.70133
	17.2003	5.46374	9.57726	5.6619	6.38707	14.1358
	17.3003	4.89495	9.59974	6.28451	6.00141	12.6625
	17.4003	5.46873	9.79296	7.08981	5.16972	15.4402
	17.5004	5.39967	11.3068	6.70437	7.7088	16.0512
	17.6004	5.49185	9.88484	7.79548	7.85111	16.9107
	17.7004	5.3012	9.85655	7.80789	7.3567	16.0516
	17.8004	5.76111	10.1796	6.68433	6.06672	14.6596
	17.9004	5.58588	8.56339	5.40283	8.4556	15.1509
	18.0004	5.78711	9.22174	3.95965	4.67309	10.4181
	18.1004	5.63073	10.2949	5.81775	6.07767	11.8675
	18.2004	5.60442	10.0329	4.31547	5.83215	9.94845
	18.3004	4.97068	9.00446	6.03741	9.21109	12.7376
	18.4004	5.37744	9.33864	7.68244	8.8362	16.4779
	18.5004	5.21888	9.48358	6.45335	7.23577	14.6682
	18.6004	5.37169	8.6448	4.88222	7.76058	12.3371
	18.7004	5.0613	9.52993	3.73187	5.15143	10.0444
	18.8004	5.04065	11.0247	3.8557	4.97421	9.58836
	18.9004	4.98012	10.0174	3.90817	5.3264	9.07932
	19.0004	5.52656	10.6552	7.47628	9.22933	15.9797
	19.1004	5.045	12.4756	5.23309	7.96553	9.98096
	19.2004	5.60354	10.0119	4.14133	4.02791	10.2159
	19.3004	5.35753	8.96796	3.91365	3.24417	9.79318
	19.4004	5.02641	11.0267	3.9029	3.87811	9.32779
	19.5004	5.25077	10.2928	4.14568	4.94421	9.94578
	19.6004	4.94778	9.99438	6.9652	6.48666	13.8452
	19.7004	5.41161	9.33966	3.77706	6.7063	9.71912
	19.8004	4.41126	9.72436	4.32757	6.81552	11.6762
	19.9004	5.56211	12.1228	4.08565	6.93675	10.1698
	20.0004	5.0976	7.43322	3.55691	4.00056	8.32342
	20.1004	4.32619	9.12551	4.35793	3.49107	9.86444
	20.2004	4.36171	7.51545	3.98749	2.96297	7.86476
	20.3004	5.1371	4.83385	4.40647	3.79683	7.57051
	20.4004	4.23466	6.87042	4.71678	4.54666	10.1798
	20.5004	5.18262	6.58017	4.72959	4.12814	10.4201
	20.6004	4.52539	6.23576	3.87835	4.6079	9.65333
	20.7004	5.1482	6.87949	4.2496	4.61969	9.68122
	20.8004	5.06972	6.90133	3.91353	4.132	9.44422
	20.9004	4.68853	5.9239	4.06893	4.03536	9.52908
	21.0004	4.66369	5.90194	6.91869	8.32651	15.9412
	21.1004	5.0888	6.53236	4.39587	5.63018	10.5931
	21.2004	4.35068	6.1801	7.69342	8.94659	15.7508
	21.3004	4.68416	7.41434	4.06328	6.51537	10.7258
	21.4004	4.89885	6.42393	4.06602	3.97716	8.68101
	21.5004	4.66307	6.43572	4.7887	7.30442	12.8409
	21.6004	4.79616	6.3638	4.39389	4.03414	8.88894
	21.7004	4.8498	6.80566	4.17074	4.11563	9.34087
	21.8004	4.53335	5.76489	5.17665	4.43524	11.8963
	21.9004	4.90932	6.62019	5.43452	3.27317	10.8703
	22.0004	5.37839	7.26767	4.58889	6.30871	12.0836
	22.1004	4.63803	5.59955	4.45181	3.16654	9.95746
	22.2004	4.53968	6.08557	3.70763	3.10791	8.35546
	22.3004	4.51209	6.40767	3.60395	6.07322	10.1851
	22.4004	4.21559	7.22611	3.81966	6.58243	11.6564
	22.5005	5.19011	5.73099	3.63714	6.75003	9.11093
	22.6005	4.28992	5.80039	3.40672	5.47457	10.0947
	22.7005	4.32255	5.92142	4.33137	8.65171	11.8767
	22.8005	4.11787	6.89641	3.86872	6.48953	9.73616
	22.9005	4.29218	6.50647	3.86229	7.94959	11.1043
	23.0005	4.45411	6.23005	4.16031	7.07502	12.3041
	23.1005	4.56597	4.27119	5.28376	6.75358	12.546
	23.2005	4.37811	4.79882	3.56234	6.92327	9.14423
	23.3005	4.45668	3.20858	3.81116	4.81768	8.91708
	23.4005	4.39954	3.20587	4.2645	3.80099	8.13806
	23.5005	4.86823	3.20627	3.41941	3.68229	9.15739
	23.6005	4.77681	3.14438	4.3181	4.17077	10.9688
	23.7005	5.23736	5.14535	6.319	8.4171	14.6377
	23.8005	4.628	5.29004	4.1252	5.49532	11.2221
	23.9005	4.83462	5.63374	7.56603	8.96347	16.3997
	24.0005	4.59382	4.55308	7.61058	9.8251	15.7873
	24.1005	4.4047	5.69451	8.5524	11.1888	18.1111
	24.2005	4.15974	5.9234	4.122	6.31772	8.46403
	24.3005	4.74229	5.81768	4.05457	4.97264	9.63705
	24.4005	4.04666	5.51259	5.12999	6.46441	15.1893
	24.5005	4.24272	3.42981	4.24398	4.24191	9.9277
	24.6005	4.34269	4.92273	3.5366	5.64928	10.6106
	24.7005	4.60899	6.4567	4.15696	3.62522	10.3321
	24.8005	4.96408	5.43098	6.224	9.05195	16.0928
	24.9005	4.89752	5.29601	8.68452	8.98563	16.2706
	25.0005	4.79134	3.97034	4.65509	6.50288	10.4507
	25.1005	4.43426	5.16422	5.78516	6.9202	13.0755
	25.2005	4.27051	6.36411	4.34345	4.41937	9.00812
	25.3005	4.38996	5.17486	3.93401	3.47615	10.253
	25.4005	4.9359	4.82162	4.82764	5.90658	13.597
	25.5005	4.1822	5.24407	4.73362	6.54681	11.2002
	25.6005	4.07781	3.70812	4.00263	6.18829	11.5968
	25.7005	4.4417	5.69955	6.86679	9.78583	15.0203
	25.8005	4.69107	5.46169	4.8493	4.40052	12.3583
	25.9005	4.66814	5.63179	4.34722	4.09222	13.3044
	26.0005	5.23215	4.75359	4.46918	4.98496	11.6833
	26.1005	4.9657	3.88348	5.47317	5.40989	14.782
	26.2005	4.77516	4.65432	3.95029	3.987	12.5679
	26.3005	5.79362	7.34946	3.92258	3.5661	13.9631
	26.4005	4.52885	6.20825	4.35066	4.25722	12.6801
	26.5005	5.45963	8.404	3.74976	3.52678	14.4992
	26.6005	5.34992	9.22472	4.53372	3.58394	12.4361
	26.7005	4.98373	5.75493	4.21765	3.06241	12.3836
	26.8005	5.3094	3.86178	4.35388	3.88109	10.5764
	26.9005	5.18204	5.77536	4.3416	3.83908	12.1978
	27.0005	4.85224	4.9016	4.49015	3.46794	11.9653
	27.1005	4.87009	4.92536	4.69917	4.51602	11.4416
	27.2005	4.50534	6.23742	4.57074	3.25036	11.9159
	27.3005	4.83625	6.3425	4.21076	4.18948	10.7036
	27.4005	5.07951	6.17889	3.8499	4.02184	11.7602
	27.5006	4.56212	6.72496	4.05548	3.54129	9.89892
	27.6006	5.05668	5.25468	4.27899	4.08166	10.7098
	27.7006	4.21381	6.28145	3.83247	3.85969	10.4583
	27.8006	4.66512	3.61563	4.45166	3.94093	11.1307
	27.9006	4.61115	3.2003	4.13594	4.12647	11.4766
	28.0006	4.41464	3.16992	4.41485	3.54675	11.4574
	28.1006	5.14576	6.29803	4.00725	3.87989	9.53615
	28.2006	4.93934	6.14457	4.28745	4.05835	10.8163
	28.3006	4.81433	5.87305	3.80783	3.19754	11.0081
	28.4006	4.92906	6.54032	3.75687	5.24691	12.179
	28.5006	4.60983	5.70355	3.88105	3.78534	11.5046
	28.6006	4.31128	5.83037	5.04777	4.36626	11.2037
	28.7006	4.509	5.12506	3.9952	4.12152	10.8173
	28.8006	4.73167	5.2424	3.96374	3.66514	8.87352
	28.9006	4.71641	6.25883	3.9473	4.36207	10.563
	29.0006	4.27844	4.9401	3.51446	3.76676	10.5501
	29.1006	4.72978	5.34953	4.16471	3.93809	10.8673
	29.2006	4.36035	6.03776	3.86576	3.89296	10.6686
	29.3006	4.86091	4.90402	4.3898	3.15138	9.79078
	29.4006	4.7667	4.88443	4.43061	3.87663	10.9871
	29.5006	4.84418	3.01964	4.72041	3.3224	11.7074
	29.6006	5.11903	4.83562	4.45031	3.82544	10.0015
	29.7006	4.85845	5.40298	4.77074	4.02426	10.6008
	29.8006	5.31875	5.50406	4.34873	3.93567	10.4076
	29.9006	4.45034	6.54113	4.41869	3.98093	10.0752
	30.0006	4.05604	5.50513	4.4618	3.96259	8.60199
	30.1006	4.88094	6.46765	4.82798	4.19964	10.1066
	30.2006	4.66112	5.23032	3.54037	3.62531	7.93424
	30.3006	4.7149	4.07052	4.58965	3.76139	11.3147
	30.4006	4.54526	4.48638	4.5205	3.42072	9.14574
	30.5006	4.956	5.29795	4.2435	4.26474	9.86728
	30.6006	4.28283	3.02525	3.87957	3.92102	9.64326
	30.7006	4.61608	3.18123	3.90594	3.09907	7.16538
	30.8006	4.45917	3.87418	4.37225	3.43523	8.68598
	30.9006	4.44389	4.61513	4.46999	2.93269	8.64319
	31.0006	4.82647	6.35436	6.05592	5.77705	12.2136
	31.1006	4.64295	7.05383	5.52466	9.05986	14.4888
	31.2006	4.67178	5.19977	4.97839	7.46129	10.8125
	31.3006	4.91198	6.40561	3.95293	5.61286	8.82559
	31.4006	4.47677	6.8626	4.53699	3.98736	6.89352
	31.5006	4.69272	5.52759	3.89269	3.86423	6.71321
	31.6006	4.5141	5.73177	4.10644	4.17675	5.79037
	31.7006	4.29352	7.14689	4.48563	4.09118	8.19063
	31.8006	4.33691	4.99719	5.16948	5.2449	10.8607
	31.9006	5.38684	5.45158	4.71145	4.67392	11.7939
	32.0006	4.27259	4.70092	4.0949	3.06601	8.4288
	32.1006	4.44282	5.88536	5.16631	3.5475	9.16561
	32.2006	4.99595	6.15468	4.32481	2.80982	7.50693
	32.3006	5.28441	5.66458	4.24433	3.30432	6.86825
	32.4006	4.57551	5.95091	4.36367	3.03774	7.90053
	32.5007	4.34966	6.37608	6.52892	5.72054	12.939
	32.6007	4.44612	4.93746	3.72734	3.31573	11.0885
	32.7007	5.11945	3.76014	3.982	2.77263	9.6735
	32.8007	5.16282	3.51937	3.81443	3.03569	8.37844
	32.9007	4.74139	3.50751	3.94808	3.34608	10.022
	33.0007	5.24606	5.63155	3.54467	3.4851	9.40716
	33.1007	4.7835	6.8712	3.74532	3.05532	8.96681
	33.2007	4.52305	6.52445	4.14636	3.39718	9.3086
	33.3007	4.86409	6.62759	5.42462	5.99202	10.9118
	33.4007	5.23476	6.12257	3.85637	5.48913	9.75104
	33.5007	4.9909	5.29456	4.01749	3.03962	10.1995
	33.6007	4.8513	5.24231	3.55436	2.90725	8.13969
	33.7007	5.05245	5.35857	3.63833	2.81423	4.99379
	33.8007	4.88946	4.68878	4.24103	3.28402	8.32493
	33.9007	4.86234	5.93556	3.94876	2.90844	6.19947
	34.0007	4.93214	4.26809	5.8454	4.57644	10.1704
	34.1007	4.73935	4.46955	3.69124	6.45696	11.2258
	34.2007	4.59632	5.16196	4.13412	4.3964	6.99401
	34.3007	5.05814	4.11253	4.55181	3.83288	9.02223
	34.4007	5.10582	5.48699	3.99209	5.34264	9.89989
	34.5007	4.539	4.83615	4.62579	3.30136	8.94003
	34.6007	4.76986	6.10572	4.47229	4.96521	10.3793
	34.7007	5.0492	5.07978	4.2971	6.50363	13.0541
	34.8007	4.6446	6.41133	5.13377	4.94267	11.5418
	34.9007	4.90095	5.91242	4.29582	3.63349	9.24813
	35.0007	4.57621	5.89784	4.00855	2.87249	8.64557
	35.1007	4.76256	5.57008	5.4273	4.33693	11.6915
	35.2007	4.21215	6.19002	5.41846	2.79058	9.67512
	35.3007	4.71492	6.03973	5.42572	3.2331	9.58323
	35.4007	4.49044	6.4062	4.12273	3.41502	8.93913
	35.5007	4.65075	3.02049	5.46971	5.22414	10.3117
	35.6007	4.03823	6.12242	4.18929	3.06234	6.08396
	35.7007	4.55177	5.69995	8.25014	4.91331	10.4607
	35.8007	5.17593	6.3996	5.4665	4.89835	10.8309
	35.9007	4.57085	6.44507	4.34088	4.13946	9.24427
	36.0007	4.19136	6.49429	5.74842	6.19388	12.5405
	36.1007	4.39307	6.60952	4.29136	3.25568	9.09124
	36.2007	4.35365	6.26576	4.27588	3.09849	6.89675
	36.3007	4.22912	6.58848	3.74492	2.83419	7.70471
	36.4007	4.90003	6.48526	4.19713	3.50382	6.47645
	36.5007	4.78052	7.07301	4.62175	3.04902	9.34629
	36.6007	4.5177	5.23941	7.87033	9.42418	18.0409
	36.7007	4.15649	6.18854	4.65136	3.358	9.7721
	36.8007	4.91814	5.46071	4.22049	5.43518	8.14946
	36.9007	4.67422	5.51524	4.53372	4.82252	7.89698
	37.0007	4.17906	6.8317	5.97558	4.65837	11.948
	37.1007	4.74588	4.60474	7.81037	8.67264	16.1735
	37.2007	4.88258	5.88857	7.75869	8.42467	15.0747
	37.3007	4.43316	5.51215	6.77665	7.44663	14.9955
	37.4007	4.20644	3.66564	10.3011	10.4529	18.9271
	37.5007	4.62628	6.33474	9.1459	9.24326	18.6236
	37.6008	4.81131	5.51785	8.96331	9.69162	18.7464
	37.7008	4.97365	6.62727	9.3633	9.61604	19.2766
	37.8008	4.20736	5.74587	8.3835	9.37878	18.792
	37.9008	4.70845	6.05958	9.12666	9.40418	20.6058
	38.0008	4.58129	5.43175	9.16474	9.06356	18.4559
	38.1008	4.59775	6.65152	9.89201	9.96272	19.7208
	38.2008	4.58188	6.71622	9.46163	9.15644	18.7729
	38.3008	4.19855	6.28347	10.5664	10.2054	20.4186
	38.4008	4.86944	6.73467	9.51097	8.89008	19.5081
	38.5008	4.80008	5.17334	9.40299	9.3128	18.3538
	38.6008	4.5313	6.75024	9.6536	9.57636	19.1312
	38.7008	4.37072	5.10673	9.21221	9.98654	20.1036
	38.8008	4.6799	5.73165	10.7039	10.7525	18.8041
	38.9008	4.54536	4.21294	11.0893	9.77237	18.2495
	39.0008	4.63008	3.44943	11.35	8.16956	16.5298
	39.1008	4.46468	5.00342	10.9364	8.71673	18.8315
	39.2008	4.88142	7.32012	9.98508	7.68811	16.2877
	39.3008	4.52641	6.68172	10.5493	7.27135	16.8439
	39.4008	4.23197	6.81413	10.0479	5.60633	13.8357
	39.5008	4.18529	6.85108	10.704	7.77257	16.7169
	39.6008	4.37315	5.70742	9.76448	7.81801	16.443
	39.7008	4.42514	6.49844	10.8889	8.14841	15.749
	39.8008	4.37474	6.28686	10.9341	8.17372	16.2756
	39.9008	4.26466	6.50318	10.8181	8.21559	16.8994
	40.0008	4.59856	5.25665	11.0618	8.69609	19.4852
	40.1008	3.91787	3.51125	10.594	8.38182	17.9098
	40.2008	4.49799	4.02071	10.248	8.63907	15.9345
	40.3008	4.29244	6.14811	10.6612	8.15583	16.5543
	40.4008	4.68218	7.18961	11.315	8.55057	17.7448
	40.5008	4.23269	2.95539	10.6018	7.46108	14.96
	40.6008	4.59039	3.07767	11.2945	8.18908	16.2294
	40.7008	4.43223	5.49111	10.888	7.50348	16.2955
	40.8008	4.59275	5.51842	10.457	7.01657	15.6604
	40.9008	4.37857	5.38399	11.0161	7.42367	16.2959
	41.0008	4.77506	7.61733	10.763	8.0938	16.942
	41.1008	4.64873	4.89821	9.89385	5.6362	13.6022
	41.2008	4.68575	4.46993	11.2308	8.10339	17.326
	41.3008	4.94951	4.1728	10.6742	7.80149	16.7639
	41.4008	4.48377	5.00238	11.2745	8.70986	17.3667
	41.5008	4.47868	4.40092	11.0756	8.48955	17.162
	41.6008	4.68286	4.13279	11.1188	8.55338	17.8062
	41.7008	4.49023	4.13001	10.9751	8.00062	18.2811
	41.8008	4.3575	5.56875	10.3649	7.90165	16.4908
	41.9008	4.28077	4.47416	10.4239	5.70456	13.9162
	42.0008	4.63377	5.50235	11.4032	6.89193	15.696
	42.1008	4.6402	4.39796	9.95617	4.94476	12.9263
	42.2008	4.42151	4.41871	9.43602	5.09711	13.0869
	42.3008	4.62887	4.31697	9.3331	5.82762	15.5074
	42.4008	4.53332	4.37293	10.2976	6.12735	15.4695
	42.5008	4.25327	3.0188	10.684	6.62966	15.3018
	42.6009	4.50566	5.3297	9.65844	4.80268	13.2284
	42.7009	4.82048	5.42157	9.38231	4.7926	12.6921
	42.8009	4.26222	5.83964	10.1945	6.3902	14.8823
	42.9009	4.04916	5.58409	6.59145	6.58218	6.82994
	43.0009	5.10549	8.3582	8.11063	4.79989	10.0635
	43.1009	5.55109	12.601	8.26139	4.49059	10.0801
	43.2009	5.61959	10.4637	7.69129	4.77212	10.0001
	43.3009	5.40346	8.46558	7.71857	4.31917	8.56281
	43.4009	4.94977	8.50727	8.31835	4.8101	11.1617
	43.5009	5.14136	8.45899	5.57258	5.0169	5.34625
	43.6009	4.82072	7.68925	9.45938	4.96462	12.0431
	43.7009	5.26109	8.7133	9.77633	5.60657	14.7147
	43.8009	5.04971	9.96973	8.85693	3.18414	12.8734
	43.9009	5.40323	8.67231	9.92435	5.13246	13.6624
	44.0009	5.13647	7.85126	9.94343	4.56566	15.0133
	44.1009	5.11633	11.1998	10.0534	5.16571	14.4538
	44.2009	5.33602	8.62811	9.14615	3.12411	14.846
	44.3009	4.78159	9.79808	8.94608	3.0537	12.8644
	44.4009	5.04823	8.93734	9.52644	4.85596	13.609
	44.5009	5.33881	7.95874	9.06097	5.15454	14.3636
	44.6009	5.44219	8.97289	10.4714	6.80394	15.0061
	44.7009	4.90713	8.86318	9.56385	4.65356	14.7295
	44.8009	5.66648	7.09783	10.004	5.21731	15.6729
	44.9009	5.17295	7.62148	10.0957	6.56659	17.3011
	45.0009	5.38437	11.9839	10.67	5.03247	14.698
	45.1009	5.10522	9.86224	9.87948	7.11909	16.1524
	45.2009	6.04922	6.8837	9.59494	5.5537	16.0098
	45.3009	5.23427	4.16515	9.72083	4.92103	14.1397
	45.4009	5.22098	5.97936	10.159	6.754	15.2582
	45.5009	5.14642	5.59211	10.4858	5.73442	15.2335
	45.6009	5.31017	4.80195	10.0097	5.54825	14.8266
	45.7009	5.28375	5.28084	9.82522	5.14809	14.0856
	45.8009	5.31898	6.49403	10.7288	5.45069	16.0712
	45.9009	5.21028	9.21217	10.2656	5.33181	15.8598
	46.0009	5.45395	9.49517	9.26297	4.00061	13.2885
	46.1009	4.85191	8.4784	10.2854	5.78312	14.9106
	46.2009	4.93574	8.60825	9.82115	5.00542	16.1678
	46.3009	4.93982	5.40351	8.94927	4.77202	14.2775
	46.4009	4.91343	6.06434	10.6186	5.09525	16.7498
	46.5009	5.0311	6.82022	9.37533	4.34964	13.8877
	46.6009	4.9253	10.0905	9.84754	5.61877	15.7265
	46.7009	4.91396	8.77671	10.2538	5.52751	14.5335
	46.8009	4.99813	9.82679	10.6449	6.10857	14.8129
	46.9009	5.41698	9.99651	10.2465	8.05282	16.5415
	47.0009	4.92281	9.23574	10.2973	5.34582	15.3762
	47.1009	5.26108	8.16914	9.19379	4.08926	10.7658
	47.2009	5.12302	8.73858	9.54181	4.7493	11.7182
	47.3009	5.03994	9.5678	10.0607	5.06459	15.0172
	47.4009	4.89055	8.05644	10.6808	5.87848	15.9878
	47.501	5.19854	8.20446	8.96826	4.82467	12.8769
	47.601	5.23318	8.70132	9.66991	3.38693	11.5494
	47.701	5.10751	8.85683	9.4774	4.5562	13.4733
	47.801	5.27075	4.32163	10.0791	5.03323	14.294
	47.901	4.99004	6.6799	9.80026	4.46648	13.7527
	48.001	5.07569	4.95444	9.55652	5.25762	13.0175
	48.101	5.15692	7.17523	9.30417	5.91519	13.5139
	48.201	5.12914	9.25161	9.52897	4.43295	14.0279
	48.301	4.92362	8.01864	9.26105	3.83342	14.1903
	48.401	5.30448	6.37117	9.14214	5.08915	13.6587
	48.501	4.98101	8.49221	9.38658	4.74292	12.7121
	48.601	4.97109	8.90953	9.86503	3.13729	12.3855
	48.701	5.24011	7.86744	9.7244	4.52617	13.7307
	48.801	4.80556	8.96508	10.0411	6.8838	15.3537
	48.901	5.19969	8.54897	9.87524	4.97543	14.9592
	49.001	4.99894	8.16581	8.78979	5.56511	12.4645
	49.101	4.89368	8.46988	9.84214	5.14557	15.6855
	49.201	4.85831	10.5904	10.6	6.78461	15.4649
	49.301	5.39845	8.60504	9.04955	4.53244	13.4315
	49.401	4.94318	11.0093	9.89393	4.79154	14.2315
	49.501	5.32767	9.44346	9.01802	4.41245	13.2191
	49.601	5.29406	7.82349	9.89917	5.5734	14.9035
	49.701	4.5966	7.69861	10.5266	5.53621	15.4353
	49.801	5.16782	9.2196	9.9018	4.83417	15.5304
	49.901	5.0419	8.25837	8.01278	4.25868	11.1244
	50.001	4.4258	7.0211	10.412	5.57069	14.0124
	50.101	4.47093	5.25899	10.4204	5.12299	15.2113
	50.201	4.55465	4.31293	11.5169	6.5287	17.3983
	50.301	4.54138	4.04702	12.2368	7.93857	17.5369
	50.401	4.72204	3.82202	11.1429	7.03616	16.6828
	50.501	4.47893	4.55387	11.6467	8.56986	18.367
	50.601	4.32723	2.93864	11.2753	7.48172	18.5137
	50.701	4.71029	4.24308	9.89187	6.11469	17.8283
	50.801	4.4701	4.40751	11.5332	8.17279	16.2582
	50.901	4.86897	4.55528	10.5159	8.10695	16.7672
	51.001	4.71833	3.44086	9.67458	7.82422	16.1416
	51.101	4.71954	4.17962	10.4517	7.54744	16.1299
	51.201	5.14297	8.02015	11.302	7.44659	16.6408
	51.301	5.23431	7.80509	11.5789	8.50182	19.0092
	51.401	5.0271	8.29616	9.12952	4.77375	12.3923
	51.501	4.67504	8.49412	10.3842	5.75531	14.7869
	51.601	5.47095	7.9596	10.5991	5.49539	13.3563
	51.701	5.02391	9.11081	8.77079	5.10962	12.0596
	51.801	5.27394	8.85895	8.69243	5.19074	12.9854
	51.901	5.10597	9.23146	10.3933	6.21695	15.0289
	52.001	5.14216	8.24597	9.79185	6.78358	14.8372
	52.101	5.17665	8.63342	10.0366	6.36529	13.5937
	52.201	5.02411	9.18663	10.0803	5.03081	14.4522
	52.301	4.8967	9.70039	10.7018	5.41999	15.3171
	52.401	4.8453	9.4235	8.76883	4.70634	13.8744
	52.501	5.08936	10.0187	9.33314	3.82953	14.0335
	52.6011	5.09014	9.78685	11.0872	4.27764	15.9817
	52.7011	5.4471	8.66959	10.2239	4.11272	15.2107
	52.8011	5.08916	9.85341	10.5061	6.35868	15.9292
	52.9011	5.19351	9.39591	10.0442	5.57082	13.8776
	53.0011	5.27778	10.1662	11.1141	6.1521	15.2645
	53.1011	5.05841	7.96737	10.8187	5.39973	15.3309
	53.2011	4.99152	8.93876	8.86786	4.1127	14.4083
	53.3011	4.92035	9.09696	9.64504	5.84134	15.2548
	53.4011	5.11206	8.66464	9.71404	5.25327	14.2047
	53.5011	4.41718	6.18536	10.4146	6.39598	15.6687
	53.6011	5.16296	7.79279	10.4476	5.44336	15.7377
	53.7011	5.55962	9.332	9.42078	4.35826	14.3161
	53.8011	5.17174	9.23566	10.2168	5.74711	15.3435
	53.9011	5.28996	8.83337	9.53939	4.50302	12.0705
	54.0011	5.30739	8.56137	8.89895	5.12889	17.4716
	54.1011	5.56298	8.84569	9.676	5.28215	15.3642
	54.2011	5.07866	8.54732	9.75716	5.13489	16.3647
	54.3011	5.19413	11.2588	9.81894	4.4679	14.8531
	54.4011	5.4901	11.2091	10.2389	3.83392	16.6474
	54.5011	5.82245	10.6233	10.4096	2.97608	16.4255
	54.6011	5.66707	10.5431	11.1739	6.38064	18.4522
	54.7011	5.43171	11.2986	9.79773	5.81508	17.6908
	54.8011	5.63519	10.1103	9.72535	5.61923	17.9325
	54.9011	5.1574	10.5885	10.8479	5.67697	16.672
	55.0011	5.90519	9.76557	9.16964	4.67844	15.3368
	55.1011	5.46524	10.064	10.6297	5.91713	16.5167
	55.2011	4.92896	7.79039	9.42052	4.53835	13.9497
	55.3011	5.12591	8.35352	9.74303	5.15942	14.6193
	55.4011	4.93115	7.05999	9.49323	5.12851	14.5004
	55.5011	4.70288	5.34643	9.72561	6.542	14.6196
	55.6011	5.42826	13.1941	9.90475	5.97654	14.4809
	55.7011	5.99206	10.4887	9.76938	5.40445	13.9206
	55.8011	5.73234	11.9198	10.2925	5.25945	14.3196
	55.9011	5.44893	10.2349	9.86095	5.17743	14.132
	56.0011	5.83667	12.0936	9.95436	3.96486	13.6456
	56.1011	5.4073	8.93794	9.41671	5.21323	12.9912
	56.2011	5.10841	4.6529	9.97489	5.18581	13.3143
	56.3011	5.20441	5.20058	11.5735	5.8871	14.5175
	56.4011	5.33321	7.09579	9.35787	4.64126	13.1909
	56.5011	4.94891	3.91134	9.90348	5.10056	14.943
	56.6011	5.37201	4.76847	9.36176	5.45459	14.4978
	56.7011	5.59161	8.39321	10.9713	4.91029	14.8217
	56.8011	5.06699	5.35903	10.7033	5.21381	17.5629
	56.9011	4.7142	8.12368	11.3563	7.71849	18.43
	57.0011	4.77941	7.13192	11.0295	7.7794	17.7633
	57.1011	4.5796	8.36786	11.5205	7.77225	19.2568
	57.2011	4.11408	5.30865	11.1599	7.70032	18.4393
	57.3011	4.61649	6.95342	11.241	7.98012	17.84
	57.4011	4.42419	4.6278	11.4168	7.70866	18.0994
	57.5012	4.64924	4.41529	11.1769	8.14678	18.1494
	57.6012	4.3523	4.446	11.2622	7.52691	16.4898
	57.7012	4.66865	4.55031	11.5108	8.04257	15.8801
	57.8012	4.86375	4.50122	10.1161	7.21981	15.9745
	57.9012	4.48366	6.33672	11.078	7.65943	17.5015
	58.0012	5.64204	11.8786	9.74608	5.68101	16.103
	58.1012	5.32033	9.48104	9.72222	4.88173	14.8009
	58.2012	5.27476	7.41589	10.4029	4.3434	15.3948
	58.3012	4.95977	9.07252	9.02673	3.92811	14.9682
	58.4012	4.73785	8.73314	7.07347	3.9171	13.7161
	58.5012	4.74174	11.9834	8.79523	4.41384	17.0471
	58.6012	4.49946	11.7339	7.6161	4.78522	16.5674
	58.7012	6.06971	14.6681	8.62204	3.79478	16.3511
	58.8012	6.35393	9.62028	7.65477	5.77584	15.1157
	58.9012	5.64507	12.5747	7.72782	5.66059	14.5643
	59.0012	5.42907	11.9281	7.41762	5.91911	14.621
	59.1012	5.04951	12.0601	7.65411	5.45296	14.0346
	59.2012	5.84773	12.4089	7.47859	4.98443	12.4775
	59.3012	5.63441	11.0322	7.97009	5.91247	15.4894
	59.4012	5.11927	6.55615	7.49362	3.66918	13.4631
	59.5012	5.01408	8.80467	7.01033	3.26473	10.6366
	59.6012	4.86567	8.01882	7.42571	4.53726	12.8109
	59.7012	5.04996	9.336	7.71937	4.84833	10.8341
	59.8012	4.97486	5.57068	8.01694	6.10472	11.9879
	59.9012	5.26698	7.54504	7.41784	5.48198	12.1546
	60.0012	5.40094	8.65752	7.81731	5.5677	13.9908
	60.1012	5.19962	4.63431	7.68057	6.15858	13.8824
	60.2012	5.70034	6.4464	7.92765	5.12991	12.1974
	60.3012	5.16021	8.69736	7.52651	5.7161	13.1235
	60.4012	5.83574	10.3668	7.01125	5.35922	12.1114
	60.5012	6.06129	9.75505	7.58247	5.31014	13.2682
	60.6012	6.27061	10.1154	8.18011	6.03598	14.3437
	60.7012	5.7387	9.46456	7.84859	5.48252	11.7585
	60.8012	5.52289	10.6481	8.01511	5.67143	14.1123
	60.9012	5.3189	9.51021	7.78301	5.54862	12.5224
	61.0012	5.49801	9.22747	7.71126	5.84247	12.062
	61.1012	5.39514	8.44835	7.72553	5.52875	13.5337
	61.2012	5.11944	10.1249	7.80617	5.41237	13.6724
	61.3012	4.64112	7.36759	8.37645	6.19932	14.226
	61.4012	4.97345	7.72912	7.5344	5.86592	13.2862
	61.5012	5.38494	9.13289	7.16358	4.7301	11.1706
	61.6012	4.96053	8.6381	8.14968	5.92484	13.0501
	61.7012	5.25021	9.80459	8.01866	6.17272	15.6023
	61.8012	5.41483	10.4463	7.72233	5.73501	13.1363
	61.9012	5.83275	9.90039	7.6718	5.66556	13.3799
	62.0012	5.55279	7.55298	8.0737	5.59537	13.4787
	62.1012	6.38812	11.6476	7.54541	5.27098	14.8241
	62.2012	5.25256	9.34933	7.70668	5.19272	11.268
	62.3012	5.1289	11.4603	7.80902	5.99512	14.3136
	62.4012	5.94032	10.064	7.75075	6.34855	14.2549
	62.5012	5.28459	9.86421	7.45881	5.30503	13.132
	62.6013	4.92407	10.7692	7.44992	5.48748	13.7812
	62.7013	5.42019	9.46042	7.31398	5.58614	13.4558
	62.8013	5.38063	9.6388	8.10666	6.04147	15.505
	62.9013	4.98687	6.47984	7.76293	5.90391	13.2535
	63.0013	4.32736	6.35213	8.316	7.52335	13.4033
	63.1013	4.73866	6.72609	7.97395	8.19596	14.4503
	63.2013	4.17463	5.83429	7.8495	7.06148	14.1933
	63.3013	4.60928	4.70095	8.68657	7.72579	16.1466
	63.4013	4.30979	5.75269	8.60941	7.84686	15.9771
	63.5013	4.02753	6.12075	8.20573	6.45112	13.4317
	63.6013	4.37933	4.52324	8.9918	7.90362	14.4965
	63.7013	4.36698	4.91091	8.78013	7.7739	14.5428
	63.8013	4.44057	4.86538	8.889	8.1276	16.5365
	63.9013	4.28179	4.40055	10.5519	7.05911	12.3073
	64.0013	5.33827	3.21197	11.3263	7.45781	14.2779
	64.1013	4.74513	2.95894	10.4495	5.84057	14.0127
	64.2013	5.16751	3.78955	12.0556	7.66813	17.54
	64.3013	4.52972	4.98632	12.158	6.9313	19.5345
	64.4013	5.21135	4.51363	11.6115	6.63758	18.7697
	64.5013	5.14744	3.27945	12.0347	8.12107	19.2777
	64.6013	4.82596	3.21505	11.4575	6.77368	20.2447
	64.7013	5.17892	3.29711	11.1304	6.09356	19.076
	64.8013	4.40339	5.1374	12.2036	9.26002	21.4573
	64.9013	4.50527	4.30371	10.9085	7.36614	18.3397
	65.0013	4.8293	6.05866	11.8887	7.68697	18.0676
	65.1013	4.96639	2.90893	9.49844	9.87742	18.5759
	65.2013	4.45525	3.57731	10.5607	8.39964	19.3332
	65.3013	4.19174	5.17825	9.07393	8.66101	19.0868
	65.4013	4.58276	4.32769	11.3113	7.8178	21.4721
	65.5013	4.18239	5.70892	11.4219	7.59318	18.9252
	65.6013	4.61073	5.36982	10.7543	7.63169	19.8158
	65.7013	3.9335	5.16	9.8123	5.22192	14.5671
	65.8013	4.24088	5.355	11.0521	7.10104	16.8749
	65.9013	4.34199	5.65893	11.3475	7.07997	19.0327
	66.0013	4.61114	6.08076	12.3932	8.80044	21.0378
	66.1013	5.09313	5.6286	12.9427	8.04244	22.2037
	66.2013	3.97426	5.51945	10.9896	6.38922	18.916
	66.3013	4.20815	3.75243	11.3005	7.09599	17.9711
	66.4013	4.98089	6.01633	11.464	6.1809	18.15
	66.5013	4.20845	5.74233	8.81243	4.64902	17.1691
	66.6013	4.60817	5.55217	12.4956	8.60987	18.8626
	66.7013	4.29597	6.49812	11.0547	10.1127	18.0809
	66.8013	4.38166	6.02326	9.34405	7.95672	18.5635
	66.9013	4.29565	6.19961	11.0681	8.88926	18.308
	67.0013	4.56487	6.61587	11.0925	9.42568	19.7557
	67.1013	4.77411	6.722	11.0086	9.55665	17.616
	67.2013	4.6164	6.36061	11.1907	10.3345	19.7289
	67.3013	4.80108	5.65782	11.0066	9.71696	20.5382
	67.4013	4.58825	4.57646	11.0856	8.91913	19.8023
	67.5014	4.51817	5.31878	10.7325	8.93525	19.8211
	67.6014	4.79648	6.33312	10.3273	8.47455	18.4371
	67.7014	4.52236	4.36443	10.8231	8.90141	20.6639
	67.8014	4.43188	6.81718	10.8146	8.02291	21.112
	67.9014	4.39177	6.45477	8.48952	6.37717	17.0568
	68.0014	4.68584	4.37764	8.10896	7.11344	16.1732
	68.1014	4.26254	6.97717	7.95494	5.04318	14.7257
	68.2014	4.25764	6.67854	8.43718	6.49183	16.6962
	68.3014	4.10013	6.90731	7.8284	6.98406	14.0704
	68.4014	4.27312	6.14814	7.36581	7.25756	13.9853
	68.5014	4.31991	7.02249	7.74345	7.05564	15.8042
	68.6014	4.36032	3.58584	7.89488	6.03878	15.8939
	68.7014	4.21209	3.79737	7.25298	6.31102	16.0536
	68.8014	4.64204	4.25055	7.27828	7.90607	15.691
	68.9014	4.0725	6.3011	7.80428	7.89915	16.4264
	69.0014	4.20236	6.05384	6.99998	4.31355	12.6795
	69.1014	4.64755	6.07678	8.48405	7.00335	16.2269
	69.2014	4.53347	6.58183	9.56115	8.42545	16.5568
	69.3014	4.33	6.72419	7.59666	6.14854	14.8036
	69.4014	4.2362	6.16285	8.75189	6.78898	16.2211
	69.5014	4.54476	4.66024	8.74994	7.22035	17.9101
	69.6014	4.57601	4.15538	9.73834	7.41923	17.3773
	69.7014	4.66396	5.05728	9.47678	6.96948	16.2489
	69.8014	4.19659	5.78833	9.20714	6.98956	15.7492
	69.9014	4.33097	5.9992	8.41687	6.50274	16.6307
	70.0014	4.37754	5.78095	9.11263	5.64201	16.9094
	70.1014	4.3144	6.05994	9.35653	7.27048	16.7606
	70.2014	4.22466	4.89853	7.54397	5.37592	15.1964
	70.3014	4.28708	5.50557	10.2006	7.504	18.2763
	70.4014	4.10416	5.05065	9.93695	9.18747	20.2073
	70.5014	4.16958	5.41813	7.93805	7.96229	17.7613
	70.6014	4.31845	6.87688	9.1552	8.63815	18.4891
	70.7014	4.10196	5.59774	8.28976	7.47787	16.4567
	70.8014	4.10087	6.16678	8.24803	6.78011	17.9166
	70.9014	4.40784	6.77959	7.98879	6.52703	15.7055
	71.0014	4.10675	6.28502	7.88185	5.95637	15.6029
	71.1014	4.06261	5.92663	9.10188	6.55521	16.3302
	71.2014	4.45793	6.06977	9.46458	7.04919	16.2235
	71.3014	4.53152	4.67778	9.11288	8.13805	16.6101
	71.4014	4.52038	4.5488	9.17469	7.02955	17.5682
	71.5014	4.13548	5.66474	7.97554	7.04618	16.6361
	71.6014	4.08752	6.60412	8.91452	6.24718	16.4265
	71.7014	4.28068	5.74045	7.33319	5.30245	14.7356
	71.8014	4.56367	6.70578	9.64636	9.07631	19.0397
	71.9014	4.02187	5.68896	10.065	7.51067	19.1593
	72.0014	4.60529	6.43183	7.84525	4.94321	14.4384
	72.1014	4.08176	6.86744	8.49374	7.31735	14.1845
	72.2014	4.17012	5.36232	7.5601	5.56776	12.4045
	72.3014	5.44069	5.97194	7.74417	5.45095	11.6203
	72.4014	4.58085	6.94798	6.90531	2.84777	11.3602
	72.5015	4.49271	5.20396	6.59863	4.67327	10.3437
	72.6015	4.62918	5.25855	6.35352	7.20579	13.3191
	72.7015	4.29972	6.49225	7.01892	6.34556	15.1763
	72.8015	4.64026	6.35156	8.00881	9.02277	15.7234
	72.9015	4.6574	4.8832	7.4747	6.54369	14.3011
	73.0015	5.45681	5.44761	7.39358	6.81691	15.7817
	73.1015	5.15909	6.91645	4.76989	5.77608	12.3302
	73.2015	5.35901	4.91435	3.8803	5.86261	10.3523
	73.3015	4.95126	5.12871	6.11175	5.47133	11.7634
	73.4015	5.66345	4.102	6.6127	7.63903	12.8479
	73.5015	5.5882	4.1164	3.95583	6.20632	8.39783
	73.6015	5.37753	3.37398	5.32034	5.85194	13.4154
	73.7015	4.91365	3.55152	5.90103	6.03243	13.3755
	73.8015	4.7738	3.42542	3.81295	8.57596	11.1375
	73.9015	4.54819	3.85793	6.04065	7.23703	11.6042
	74.0015	5.04548	4.06605	7.82636	5.74983	13.3535
	74.1015	4.9706	2.85302	6.33243	2.9446	10.3013
	74.2015	4.98505	4.74699	9.47408	5.54922	13.2571
	74.3015	4.57757	3.14987	8.74957	4.8396	11.6374
	74.4015	3.89061	5.92713	10.3181	9.41575	15.1912
	74.5015	4.14236	5.62035	8.38206	4.94806	13.1669
	74.6015	4.41987	5.40681	7.2759	6.07839	12.5238
	74.7015	4.38771	4.91601	8.36091	6.418	12.4821
	74.8015	4.1428	4.84706	5.94211	7.39169	11.9089
	74.9015	4.82608	6.86615	4.34294	6.05833	8.12232
	75.0015	4.26799	4.97706	7.72489	8.06184	12.2425
	75.1015	4.78544	3.06376	7.3069	7.56655	13.2287
	75.2015	4.49572	5.1237	8.11052	6.02245	11.4602
	75.3015	4.94411	3.40301	5.353	7.25712	10.5503
	75.4015	5.24307	3.55963	9.19107	9.75627	16.6751
	75.5015	5.48775	5.2593	7.95921	7.46081	13.393
	75.6015	5.17673	5.12644	8.7899	8.11824	15.8105
	75.7015	4.7646	4.85599	8.65899	7.57925	13.8446
	75.8015	4.64274	5.58693	7.84104	8.13832	14.5969
	75.9015	4.01888	6.48644	9.53918	8.95689	17.9283
	76.0015	4.34045	5.71378	7.61732	7.27539	13.6379
	76.1015	4.46723	5.6374	8.48085	5.84426	10.6941
	76.2015	4.42554	6.90086	6.88453	2.81192	6.78307
	76.3015	4.31603	6.87796	7.51125	5.10147	12.0075
	76.4015	4.08303	5.37391	7.50275	5.87001	10.8245
	76.5015	4.29518	5.46754	7.29309	6.35652	12.2173
	76.6015	4.21114	3.88584	8.53538	4.99396	12.3368
	76.7015	4.69227	7.66365	7.70922	5.57336	13.2181
	76.8015	4.75625	6.14076	7.61974	6.9769	13.3893
	76.9015	4.86054	7.12153	6.84522	3.87768	9.44475
	77.0015	4.40866	5.26019	6.75294	4.77834	9.88033
	77.1015	4.60072	5.97624	7.09162	5.71328	12.0881
	77.2015	4.15952	5.24025	7.62891	5.90628	11.6433
	77.3015	4.51293	4.84107	8.62253	6.85695	12.0453
	77.4015	4.61758	4.05257	8.38392	6.00553	11.6458
	77.5015	4.10652	2.9772	9.53331	6.16348	10.6161
	77.6016	4.00962	3.2311	7.31675	5.72008	10.5074
	77.7016	4.49031	5.92215	7.52012	5.79414	9.71471
	77.8016	4.47118	5.37168	8.14705	6.92417	10.8864
	77.9016	4.23119	6.51801	8.76564	5.22616	10.4592
	78.0016	4.13157	6.31714	8.49682	6.03861	11.6398
	78.1016	5.11567	7.58589	10.1972	11.3111	17.6269
	78.2016	3.9357	6.77453	8.46032	8.30116	15.2253
	78.3016	4.34975	6.28978	7.09532	6.93995	11.7536
	78.4016	4.592	5.68909	7.41539	8.424	15.0183
	78.5016	4.63194	6.50507	7.59908	6.61005	14.1957
	78.6016	4.64112	6.10292	7.48263	7.54612	14.5769
	78.7016	4.42264	6.98708	6.94809	5.75051	12.327
	78.8016	4.42198	6.61742	8.22651	5.10448	11.4595
	78.9016	4.78736	5.76575	8.03423	6.77651	11.6365
	79.0016	4.64055	7.21154	7.87934	5.64342	13.5328
	79.1016	4.76181	6.2118	8.25605	6.4992	16.258
	79.2016	4.05876	5.75695	8.07518	4.63749	12.2339
	79.3016	4.2398	4.54263	9.52693	7.08641	14.4525
	79.4016	4.92917	5.79696	7.36089	8.0062	13.6955
	79.5016	4.52704	5.62713	8.66067	10.3758	17.0135
	79.6016	5.29349	5.54842	8.37986	9.44448	15.694
	79.7016	4.79392	6.29457	8.39522	9.13064	15.6195
	79.8016	4.61488	6.45354	7.36414	7.89843	14.9506
	79.9016	4.68488	3.99718	6.50072	7.76108	15.4153
	80.0016	4.43084	6.14003	8.21062	9.68608	16.5343
	80.1016	4.4594	5.28071	9.49571	8.02045	16.7411
	80.2016	4.49039	5.69005	9.19357	9.43348	15.3116
	80.3016	4.41116	5.95949	8.86152	8.77111	14.639
	80.4016	4.00502	6.38347	8.7789	9.09386	15.8291
	80.5016	4.17351	6.52442	6.78768	6.60396	10.9021
	80.6016	4.79394	5.16112	5.78132	3.07289	9.47117
	80.7016	5.77354	4.15643	5.79888	3.73003	10.5089
	80.8016	4.76399	3.04054	4.52544	3.07348	7.51409
	80.9016	5.43298	3.08654	4.89409	3.39405	9.65645
	81.0016	4.57823	4.3792	4.7945	2.89092	6.59651
	81.1016	4.67983	5.03588	4.49683	2.9679	7.02468
	81.2016	3.99606	4.72385	4.21926	3.36642	7.21387
	81.3016	4.91294	3.128	3.91789	5.51526	9.24509
	81.4016	4.8257	2.75905	4.32607	2.96091	6.98093
	81.5016	5.10333	3.2316	4.1182	5.531	9.52405
	81.6016	4.14867	2.99986	3.5482	3.22777	8.2795
	81.7016	4.27511	3.09274	4.15589	2.88261	6.08689
	81.8016	4.75658	4.73697	4.18894	3.02511	6.50293
	81.9016	4.27806	5.46728	3.94904	2.86485	6.79781
	82.0016	4.57836	4.89097	4.77245	2.94715	6.93821
	82.1016	4.39804	5.09628	4.16091	3.79249	5.92224
	82.2016	4.86026	4.90445	3.87413	3.43551	6.65592
	82.3016	4.77188	4.86232	4.47634	3.03228	7.18606
	82.4016	4.55747	6.26848	4.47177	3.05058	6.89078
	82.5016	4.49166	4.93393	4.94767	2.98639	6.47676
	82.6017	4.8486	6.06649	4.05847	2.81619	6.36502
	82.7017	4.00387	5.31767	4.52839	2.94187	7.41895
	82.8017	4.69633	3.03984	4.70073	2.94758	6.89949
	82.9017	4.36853	3.20659	3.76056	4.59001	6.45001
	83.0017	4.36026	3.05568	4.54124	2.85942	6.7671
	83.1017	4.5324	3.4712	3.79285	3.7377	7.29938
	83.2017	5.21399	4.66894	5.33874	2.74505	8.11349
	83.3017	4.78699	4.98102	6.23937	3.15708	10.106
	83.4017	4.97707	4.37753	6.22263	3.05251	8.94407
	83.5017	4.42701	4.338	4.27917	3.19809	7.64425
	83.6017	4.87149	4.82457	4.19844	3.21796	5.58176
	83.7017	5.17324	3.7584	4.05806	3.10757	5.74975
	83.8017	5.0346	4.98375	5.54017	2.71647	6.8121
	83.9017	4.32259	4.90062	4.08615	3.13766	6.62823
	84.0017	4.26713	4.65362	4.59912	3.08335	6.71226
	84.1017	4.26263	5.61125	4.00438	3.51994	6.36463
	84.2017	4.82671	4.47202	3.87802	3.02174	5.22959
	84.3017	4.42433	4.8196	4.12132	3.05093	4.66683
	84.4017	4.50554	5.46415	4.14874	3.24504	6.81333
	84.5017	4.14597	5.07505	4.6023	3.16078	5.52864
	84.6017	4.37574	4.61583	4.45014	3.13654	4.91591
	84.7017	4.96492	5.48093	4.16232	3.01123	7.06517
	84.8017	4.16052	5.45217	4.68615	2.78713	6.7651
	84.9017	4.14602	4.48965	5.94643	2.78466	5.85014
	85.0017	4.54718	4.222	5.76657	2.85564	7.51359
	85.1017	4.67903	5.70142	5.84574	3.23292	7.85641
	85.2017	4.87039	5.44202	5.99514	2.92353	7.86533
	85.3017	4.86236	8.30674	5.63717	2.8832	7.62392
	85.4017	4.90366	6.23011	6.50741	5.11599	7.27522
	85.5017	4.67807	4.96131	6.24883	5.84213	9.29752
	85.6017	5.20046	6.03514	7.01089	5.48766	7.07495
	85.7017	4.55368	5.84756	7.09302	4.37618	8.82997
	85.8017	4.50351	5.22569	6.43316	5.26627	8.82844
	85.9017	4.76774	7.49141	6.613	4.85743	8.92699
	86.0017	4.59686	5.97974	7.03389	4.78067	9.54033
	86.1017	4.59828	7.37522	7.07676	3.6858	9.92517
	86.2017	4.11045	7.184	6.82043	3.28744	9.65351
	86.3017	4.24951	7.35641	7.18514	3.15624	9.06661
	86.4017	4.74799	7.86612	6.37353	6.02397	9.62137
	86.5017	4.5058	9.06021	6.96542	6.47611	8.47677
	86.6017	5.0838	5.2818	7.2073	3.71792	9.65336
	86.7017	4.88272	8.0209	7.71972	3.10568	9.45815
	86.8017	4.76789	5.56163	7.71505	3.85072	9.71953
	86.9017	4.66042	6.52369	7.80768	3.11911	8.85495
	87.0017	4.57228	4.27174	7.60695	4.09557	9.40588
	87.1017	4.67373	4.60823	7.5685	4.38466	9.74929
	87.2017	4.81503	4.38004	7.66073	3.92143	10.5184
	87.3017	4.34863	5.1873	7.21249	4.82969	10.6416
	87.4017	4.07158	6.30726	7.43596	4.51327	11.3823
	87.5018	4.46544	6.92169	7.62177	3.37891	10.7644
	87.6018	4.82921	7.59277	7.11101	4.33851	9.0352
	87.7018	4.1482	7.67315	7.82548	4.60867	9.44192
	87.8018	4.52176	7.63678	7.57456	3.4042	9.00273
	87.9018	4.76859	5.89306	7.80282	3.96633	8.82852
	88.0018	5.50572	5.75565	7.55358	4.55801	9.51036
	88.1018	5.97927	6.4311	6.8955	4.47129	9.80277
	88.2018	5.02393	6.70795	6.48517	3.28145	9.59621
	88.3018	5.85293	7.69259	7.30555	8.53881	8.09637
	88.4018	5.01568	8.04842	7.47615	7.32008	8.05962
	88.5018	5.631	7.04327	6.24758	8.42126	9.61342
	88.6018	5.35839	9.13727	7.57416	5.62136	9.43249
	88.7018	4.80851	8.0719	8.50317	6.22942	9.75841
	88.8018	6.31602	8.70561	7.12647	5.16211	7.781
	88.9018	5.30681	9.43163	7.93125	4.05984	8.22818
	89.0018	5.25385	6.33726	7.18252	5.31366	9.50247
	89.1018	5.36885	6.47984	7.24308	5.11728	8.25806
	89.2018	5.31709	6.21505	7.40593	5.81245	8.42898
	89.3018	5.08912	9.31348	7.9056	4.52214	9.52821
	89.4018	4.31126	8.87951	7.48684	4.62601	7.64199
	89.5018	4.3796	6.74399	7.18961	5.10918	7.63819
	89.6018	5.26095	8.72148	7.32303	4.08351	8.09742
	89.7018	5.10583	6.01074	7.82604	4.50051	7.9559
	89.8018	4.9634	7.1182	7.7367	3.20659	7.50627
	89.9018	4.7265	8.15955	7.24874	3.13497	7.79189
	90.0018	5.06129	9.70876	7.72628	3.01804	7.66777
	90.1018	5.68054	7.23088	7.68786	3.19624	7.16261
	90.2018	6.39975	6.25101	7.76568	3.80652	8.87594
	90.3018	5.58023	8.52346	7.35998	3.29991	10.4103
	90.4018	4.47395	6.19054	7.79747	3.10484	9.79437
	90.5018	4.55131	8.43008	7.33953	3.10016	8.07403
	90.6018	6.48993	8.22246	7.47043	3.21062	10.3603
	90.7018	5.86141	6.86675	7.84417	3.8433	8.34996
	90.8018	4.5245	8.68908	7.54659	4.98583	8.20141
	90.9018	4.53355	6.63776	7.83707	2.92991	8.87887
	91.0018	4.15938	7.59557	7.38648	4.83659	8.60574
	91.1018	5.15951	6.61883	7.29987	5.64892	8.44564
	91.2018	5.46436	7.47958	7.51217	4.55732	8.02947
	91.3018	5.53406	8.5939	7.21615	4.76409	8.8317
	91.4018	5.3703	11.1743	7.43777	4.37087	8.35836
	91.5018	4.77611	8.58349	7.52967	5.83663	8.17646
	91.6018	5.25108	7.19105	7.99931	5.20365	8.12692
	91.7018	4.9481	6.18146	7.19516	4.21545	8.20729
	91.8018	6.14983	7.23966	8.35284	3.00113	12.1743
	91.9018	5.03574	5.81619	7.91148	3.15168	8.2483
	92.0018	4.02866	5.95799	5.55294	5.50481	9.74257
	92.1018	4.43257	8.74155	6.57969	2.86225	8.93095
	92.2018	4.24763	6.11396	7.54007	2.85832	9.37012
	92.3018	5.05087	6.94118	8.5234	2.89717	9.73108
	92.4018	4.88599	8.405	8.26154	3.30219	9.18181
	92.5019	4.89825	9.70935	8.26211	2.90962	9.98168
	92.6019	5.8515	9.15769	7.70294	2.92332	10.1129
	92.7019	5.11381	8.98181	8.01144	3.31683	9.66752
	92.8019	5.51259	10.2473	7.59643	5.0035	10.3683
	92.9019	5.5915	10.1191	7.61188	4.28454	9.22826
	93.0019	5.19869	10.1901	7.08209	2.85807	8.46597
	93.1019	5.17026	8.57095	6.90479	5.32558	9.00773
	93.2019	5.5955	7.67558	7.15501	2.98407	9.56624
	93.3019	4.47651	8.1375	7.26425	3.00617	9.07691
	93.4019	4.69026	8.67451	7.12411	3.03902	8.5079
	93.5019	4.63016	5.41553	6.99435	3.05828	9.45707
	93.6019	4.85812	6.98904	7.20656	3.0228	8.54961
	93.7019	4.09163	8.92275	6.95809	3.32187	8.30376
	93.8019	4.96138	8.45072	7.21257	2.9453	9.45734
	93.9019	4.87854	9.79932	6.73817	2.92483	8.37689
	94.0019	5.10624	8.38064	7.36052	3.06705	9.59019
	94.1019	4.79332	7.35043	6.45026	3.25056	8.16934
	94.2019	4.52001	5.24441	7.23323	3.1324	8.7655
	94.3019	4.80637	7.93582	7.64339	3.19763	10.3947
	94.4019	4.91387	10.8657	6.62255	2.92712	7.97475
	94.5019	4.29449	8.39262	6.92334	2.91753	8.92829
	94.6019	4.84708	7.991	6.90216	2.74791	8.46553
	94.7019	4.63037	5.29148	7.07564	3.06861	8.91898
	94.8019	5.0632	9.30703	7.22015	3.25027	7.95642
	94.9019	5.53059	8.26702	6.6928	2.76268	8.24694
	95.0019	6.8705	10.5665	7.09388	2.94605	7.72577
	95.1019	5.66678	8.14188	7.30694	3.01204	7.47678
	95.2019	4.64786	8.49339	6.4877	4.47192	8.50373
	95.3019	4.86805	6.57716	6.45891	3.01363	7.26329
	95.4019	5.49149	6.45594	7.29497	4.79944	7.42394
	95.5019	5.08013	6.60144	7.1412	4.80746	8.80633
	95.6019	5.45729	5.95357	6.56676	3.20607	8.57221
	95.7019	4.92619	10.9979	5.91683	3.18347	7.93045
	95.8019	5.56432	6.16451	6.07075	2.8738	7.79766
	95.9019	4.88839	6.45289	6.15248	3.17175	8.86738
	96.0019	5.8425	10.725	8.00799	4.22166	11.5662
	96.1019	6.53541	10.4107	6.82183	3.31267	9.05526
	96.2019	4.79311	6.24417	6.23291	2.9951	8.34227
	96.3019	5.17183	7.37746	6.14175	2.88788	7.59887
	96.4019	5.20497	9.32526	6.79085	3.09359	8.74291
	96.5019	5.55576	7.55587	7.14153	3.41554	8.70533
	96.6019	5.37689	8.32053	6.72859	2.94823	8.17369
	96.7019	5.1683	8.83234	7.60415	3.04158	7.74026
	96.8019	5.70684	9.5813	7.17578	2.96169	7.31494
	96.9019	5.51495	11.3612	7.71666	3.15962	8.69333
	97.0019	5.12022	6.81379	7.94246	3.17124	8.61558
	97.1019	5.51513	8.21541	6.81519	3.67443	7.38696
	97.2019	6.16204	6.82352	6.75141	2.92393	8.50418
	97.3019	6.74831	9.98424	7.02464	3.13836	8.88035
	97.4019	4.9952	8.85776	6.89369	2.8638	8.38595
	97.5019	5.67277	12.249	6.95315	3.26617	7.72432
	97.602	6.44282	10.2153	5.75401	2.99938	7.58024
	97.702	6.04925	9.84653	6.24765	3.73928	8.66247
	97.802	5.95165	11.5325	6.98548	3.09584	8.49784
	97.902	6.084	6.27532	6.02633	3.24746	8.63165
	98.002	5.31874	6.11393	7.15281	3.02034	6.96324
	98.102	7.21415	10.8181	6.8528	3.41175	10.955
	98.202	5.29787	8.0766	6.94477	2.99475	9.54222
	98.302	6.5261	8.59218	6.46873	2.99313	10.0405
	98.402	6.33764	8.80574	7.20736	2.87457	9.8159
	98.502	7.32142	9.87797	6.80288	3.00731	11.3785
	98.602	6.09943	11.2265	6.6626	3.00465	10.8273
	98.702	5.76075	10.0588	7.28882	3.02703	11.2185
	98.802	5.36777	7.1158	6.23324	2.73953	8.42112
	98.902	5.66689	6.72521	7.00874	2.85855	9.98986
	99.002	6.65182	6.22425	6.52118	3.1065	10.0384
	99.102	7.22363	6.67505	7.08729	3.57612	9.00576
	99.202	6.96836	11.176	6.80591	2.69348	7.39753
	99.302	6.23908	8.42903	5.98029	2.74782	8.37092
	99.402	6.37369	13.0391	7.23914	3.05871	9.61049
	99.502	7.21684	10.3136	6.20793	3.11114	9.74004
	99.602	6.83363	9.29405	6.75098	4.39233	10.3257
	99.702	6.91523	11.1636	6.89871	4.38131	9.40536
	99.802	4.82071	8.6178	7.64717	3.36953	9.99119
	99.902	5.78956	9.16827	8.56098	2.83745	10.9973
	100	6.1823	8.71438	7.51635	4.45896	11.7134

## Sheet: Figure 3d
Figure 3d
		Pru-A P40:CB to M1:CA	Pru-A K42:NZ to T2:O	Pru-B D78:CG to aG:O	Pru-B K99:NZ to aG:O	Pru-C N68:OD1 to aG:N
	Average	4.83068	6.50947	7.26072	5.29691	12.2143
	Standard Deviation	0.522829	2.07679	2.35866	1.92087	3.65405

## Sheet: Figure 4b
Figure 4b
	Time (ns)	Pru-A - T3:CA to bP:CB	Pru-B - T3:CA to bP:CB	Trimer - T3:CA to bP:CB
	0	5.0747	4.80407	5.70978
	0.100002	13.9769	4.75586	9.54445
	0.200004	10.3562	6.23477	9.34414
	0.300006	7.69275	4.27747	10.0172
	0.400008	6.34283	5.14251	9.82675
	0.50001	11.8026	3.77112	9.65021
	0.600012	12.5839	7.27292	9.91217
	0.700014	14.0585	7.26127	10.435
	0.800016	13.6048	11.8003	9.84727
	0.900018	8.44872	10.0039	9.14008
	1.00002	11.5827	11.2049	10.0928
	1.10002	16.0828	10.7748	7.95487
	1.20002	15.6348	8.85185	8.33779
	1.30003	13.9859	9.64121	9.27676
	1.40003	15.1736	8.79716	10.4039
	1.50003	15.7513	8.36175	8.58237
	1.60003	16.0664	7.7362	8.09681
	1.70003	15.7749	7.05485	10.7604
	1.80004	14.9086	8.09598	9.7466
	1.90004	15.6283	6.67369	9.05854
	2.00004	15.9748	8.2321	9.01072
	2.10004	17.6964	7.72067	9.52264
	2.20004	16.7966	10.3261	9.8137
	2.30005	12.9687	8.67424	8.9514
	2.40005	12.8994	7.04582	8.87526
	2.50005	13.4375	9.15364	9.84383
	2.60005	14.2591	8.50868	9.74627
	2.70005	12.769	12.4463	9.70176
	2.80006	16.0682	7.92961	9.32934
	2.90006	15.917	8.18524	9.59573
	3.00006	15.6743	10.7381	9.16106
	3.10006	16.7098	8.70465	10.0492
	3.20006	16.854	9.14827	9.61931
	3.30007	15.7251	10.4196	8.96803
	3.40007	16.9244	9.43729	9.52642
	3.50007	17.0171	6.14569	9.3063
	3.60007	17.6409	7.75092	9.27348
	3.70007	17.4009	8.56622	9.56379
	3.80008	17.2543	5.75211	8.77629
	3.90008	17.0302	4.8653	9.54332
	4.00008	16.2443	4.47308	8.85866
	4.10008	15.7677	5.59517	8.74837
	4.20008	15.4068	4.8025	9.50162
	4.30009	15.168	5.69299	10.0562
	4.40009	17.003	8.88274	9.70229
	4.50009	15.9386	6.53445	8.30688
	4.60009	16.6261	5.88512	9.15288
	4.70009	14.0866	8.77221	9.11954
	4.8001	16.1267	8.22185	9.34862
	4.9001	16.5632	7.92424	9.40364
	5.0001	15.5418	6.82498	9.31
	5.1001	15.0242	7.02118	9.45383
	5.2001	15.5326	6.95441	9.48222
	5.30011	15.8137	7.48786	9.26531
	5.40011	14.2782	5.79464	10.2225
	5.50011	14.4052	5.07325	9.98914
	5.60011	14.8776	4.87614	10.2567
	5.70011	14.7097	7.5909	9.11978
	5.80012	15.5677	8.66585	9.47272
	5.90012	14.8287	4.58065	9.42886
	6.00012	15.8405	4.95598	9.05655
	6.10012	14.2672	4.6243	9.33864
	6.20012	14.1279	5.05588	9.09919
	6.30013	13.9564	8.09392	9.6372
	6.40013	15.8018	7.26714	9.67515
	6.50013	14.7667	6.70259	9.33744
	6.60013	13.1143	8.21356	9.65415
	6.70013	13.8542	11.7545	9.08092
	6.80014	14.1373	10.304	9.2206
	6.90014	13.1716	10.4277	9.81901
	7.00014	13.0519	11.751	9.81678
	7.10014	13.9411	13.3798	9.21894
	7.20014	14.4155	8.55248	9.30761
	7.30015	15.7085	8.86146	9.96294
	7.40015	15.4058	10.6068	9.24706
	7.50015	15.6981	4.3899	8.85906
	7.60015	16.9317	5.18983	9.01541
	7.70015	17.0311	9.18758	9.57375
	7.80016	16.7925	7.94297	10.723
	7.90016	15.7022	10.1173	10.0875
	8.00016	14.8264	6.79128	9.17012
	8.10016	14.4636	9.80681	9.98229
	8.20016	13.9859	10.3291	9.82546
	8.30017	15.1487	9.50114	9.57425
	8.40017	16.0981	8.54134	9.89209
	8.50017	17.1577	8.79241	9.38057
	8.60017	16.9993	8.18705	10.0091
	8.70017	16.4542	5.34008	9.31277
	8.80018	16.7534	8.11868	9.42429
	8.90018	16.4224	13.3565	9.46413
	9.00018	16.6168	14.5946	8.86637
	9.10018	16.1256	13.7765	8.89119
	9.20018	17.1878	14.9876	9.23948
	9.30019	17.1237	12.3972	9.81161
	9.40019	17.3008	14.6585	9.66867
	9.50019	17.1646	14.6012	7.94032
	9.60019	15.8212	16.1511	9.42098
	9.70019	14.5074	16.1365	9.52863
	9.8002	14.9939	14.1575	9.21797
	9.9002	15.6704	14.3918	8.11609
	10.0002	15.6983	11.6878	9.32959
	10.1002	15.0298	14.0358	9.94348
	10.2002	15.3579	15.0546	9.73514
	10.3002	14.4626	14.6391	10.2938
	10.4002	14.7538	14.586	11.6929
	10.5002	15.4162	15.4977	9.4633
	10.6002	14.835	14.029	9.89923
	10.7002	14.9672	13.0902	8.99767
	10.8002	14.3868	15.6254	8.83772
	10.9002	14.1976	15.1777	9.20516
	11.0002	14.7056	13.6848	8.73067
	11.1002	14.9217	13.6667	9.6273
	11.2002	14.5067	13.2945	9.34022
	11.3002	15.3411	11.2411	10.0068
	11.4002	14.4272	10.5201	10.6877
	11.5002	15.3205	11.946	8.83887
	11.6002	15.7903	9.57806	9.70526
	11.7002	15.3241	8.9268	9.10754
	11.8002	14.7521	8.93011	8.62163
	11.9002	14.9487	9.42235	8.34574
	12.0002	13.1161	11.1354	8.18631
	12.1002	14.3193	9.74985	9.39397
	12.2002	13.6069	9.95724	8.62071
	12.3002	13.467	13.3801	9.12447
	12.4002	14.0301	10.8901	8.56598
	12.5002	15.6858	11.437	7.95849
	12.6003	13.1024	13.6571	8.62577
	12.7003	14.1425	13.1214	8.75351
	12.8003	13.1867	14.8176	8.21351
	12.9003	13.9625	14.5299	9.33819
	13.0003	13.1731	13.9754	9.32362
	13.1003	11.7291	15.1652	10.2749
	13.2003	12.8333	14.8824	9.89738
	13.3003	14.5226	14.318	9.9149
	13.4003	14.9346	12.3786	9.61653
	13.5003	15.0742	13.9046	9.31016
	13.6003	15.0319	13.2707	10.2596
	13.7003	15.4622	13.4218	10.0005
	13.8003	14.9981	12.4113	8.35719
	13.9003	15.3846	13.1442	9.67709
	14.0003	14.5246	13.752	10.0349
	14.1003	15.3673	16.6262	9.57292
	14.2003	15.0373	13.7529	10.3177
	14.3003	15.6358	13.5631	11.0969
	14.4003	14.3644	16.0274	9.71391
	14.5003	15.1798	14.5611	8.87044
	14.6003	14.8586	14.1468	10.0667
	14.7003	14.8085	14.587	8.31369
	14.8003	14.6677	12.945	10.3419
	14.9003	14.5315	13.52	9.53387
	15.0003	14.8276	13.0253	9.50379
	15.1003	15.2035	14.2928	10.7179
	15.2003	14.4042	14.192	9.31374
	15.3003	15.2296	13.5339	9.86608
	15.4003	15.1315	13.7192	8.84561
	15.5003	15.5028	14.9056	10.4148
	15.6003	13.3932	13.8817	9.11257
	15.7003	14.9006	14.9496	9.46248
	15.8003	14.7627	13.7666	9.80137
	15.9003	14.7971	13.8552	10.2772
	16.0003	15.2822	15.0544	9.94412
	16.1003	14.6403	12.6091	9.89424
	16.2003	15.2546	11.8459	8.32125
	16.3003	15.5401	12.6939	9.53341
	16.4003	14.775	15.6377	10.762
	16.5003	15.5631	15.5487	10.4382
	16.6003	14.8697	14.0512	9.93885
	16.7003	15.326	13.1324	10.0318
	16.8003	15.1099	13.5334	9.53421
	16.9003	15.5704	13.6176	10.1354
	17.0003	14.5702	15.6881	9.28355
	17.1003	15.6255	14.3305	10.7168
	17.2003	15.4822	12.2808	10.7399
	17.3003	15.4336	12.4528	8.60055
	17.4003	15.2882	9.76177	9.31001
	17.5004	15.2611	10.0551	11.8032
	17.6004	14.9577	13.1895	11.6059
	17.7004	14.7128	13.3581	10.7024
	17.8004	15.5484	12.7374	8.9436
	17.9004	14.7437	14.64	10.9019
	18.0004	14.4966	14.0364	11.0021
	18.1004	15.4311	14.7568	9.33073
	18.2004	15.1162	14.5504	10.8766
	18.3004	15.373	15.4573	9.02782
	18.4004	14.5061	14.6802	8.50692
	18.5004	14.3521	13.6417	10.2562
	18.6004	15.6487	13.035	11.5001
	18.7004	15.2695	11.6719	11.4475
	18.8004	15.4505	14.3962	7.68894
	18.9004	15.5357	11.0663	8.63523
	19.0004	14.0852	11.5026	10.2256
	19.1004	15.4706	8.5846	6.67839
	19.2004	13.4417	6.59402	8.50808
	19.3004	14.3332	6.44591	8.21432
	19.4004	14.4525	9.6046	6.51734
	19.5004	15.1895	12.1907	9.23144
	19.6004	15.6583	10.364	6.90118
	19.7004	14.9767	10.2971	8.1053
	19.8004	13.571	12.4761	10.9755
	19.9004	13.2666	10.9481	11.0733
	20.0004	14.3974	11.7218	8.7488
	20.1004	14.5787	10.5886	9.33067
	20.2004	13.8063	11.1839	9.46578
	20.3004	14.1091	11.5998	10.3272
	20.4004	13.5954	8.55693	10.0921
	20.5004	14.9719	9.40349	10.8257
	20.6004	15.5191	7.68597	11.4506
	20.7004	15.8516	8.74589	11.0342
	20.8004	13.5574	6.92997	10.7388
	20.9004	13.9569	5.33285	10.5058
	21.0004	14.6854	4.69344	11.9954
	21.1004	14.0105	8.96108	10.8638
	21.2004	14.4864	7.65112	10.8076
	21.3004	14.576	10.1306	10.742
	21.4004	14.7265	10.2277	10.712
	21.5004	14.8056	10.4043	10.202
	21.6004	15.6597	8.33802	10.1359
	21.7004	14.3646	10.1835	10.2598
	21.8004	14.1478	10.9055	11.1599
	21.9004	14.7108	9.72519	10.1688
	22.0004	14.8652	6.37432	10.41
	22.1004	14.7183	10.106	9.14668
	22.2004	15.4226	5.37748	11.8154
	22.3004	15.3598	5.96401	10.3595
	22.4004	14.8448	6.68109	12.1469
	22.5005	15.3048	8.2099	11.1199
	22.6005	16.6062	6.44429	10.4296
	22.7005	17.8176	6.53617	12.5251
	22.8005	17.4235	5.33307	12.1833
	22.9005	16.8114	8.27363	11.7475
	23.0005	16.7707	5.75188	12.3195
	23.1005	17.0628	4.94773	10.5494
	23.2005	17.3405	7.86405	13.2495
	23.3005	18.0058	8.30395	9.11193
	23.4005	14.3608	9.63511	9.37896
	23.5005	15.3449	10.6429	11.4047
	23.6005	14.6978	9.44392	10.2321
	23.7005	15.1016	5.58245	12.5505
	23.8005	14.8388	7.02999	11.7043
	23.9005	15.588	6.7671	12.2301
	24.0005	16.2351	9.27248	11.81
	24.1005	14.8599	6.25345	11.5942
	24.2005	14.128	7.11151	8.62259
	24.3005	15.3896	7.22531	8.80418
	24.4005	15.3996	9.01715	10.7607
	24.5005	14.8809	10.0543	10.6924
	24.6005	13.9636	8.91552	10.7707
	24.7005	17.326	10.2318	9.75307
	24.8005	15.3535	9.1718	10.5057
	24.9005	15.6058	12.0136	10.301
	25.0005	14.9628	9.66726	10.2072
	25.1005	14.7191	9.70154	10.5425
	25.2005	14.3336	9.15745	8.47354
	25.3005	15.7685	9.66266	10.2472
	25.4005	15.0581	9.70274	11.2902
	25.5005	14.5871	9.41242	11.4822
	25.6005	14.5622	10.9771	10.912
	25.7005	14.1608	11.4089	10.6145
	25.8005	14.1726	10.2299	10.455
	25.9005	15.6189	9.02911	11.6221
	26.0005	15.2729	5.36994	10.5708
	26.1005	14.182	5.35907	10.584
	26.2005	15.4285	4.9838	9.20319
	26.3005	14.4669	8.56475	9.99516
	26.4005	15.4196	8.06449	9.07707
	26.5005	14.0199	9.93072	8.55481
	26.6005	15.2658	11.1303	11.0621
	26.7005	13.503	10.1362	10.5762
	26.8005	13.6034	10.5565	11.688
	26.9005	12.9773	8.45672	11.4123
	27.0005	12.9392	7.66525	10.5701
	27.1005	12.6538	9.02822	11.2801
	27.2005	14.6961	9.60012	10.6524
	27.3005	15.2812	10.789	10.5285
	27.4005	17.0105	9.16971	10.7491
	27.5006	15.9507	9.65085	10.3487
	27.6006	14.8549	7.08587	11.4992
	27.7006	15.36	4.75415	10.4878
	27.8006	14.9964	5.31334	10.1829
	27.9006	14.2131	7.93561	9.17971
	28.0006	15.6267	8.89299	9.9998
	28.1006	15.9125	6.73783	11.1354
	28.2006	15.4734	5.18611	9.12317
	28.3006	15.8051	4.50622	9.29695
	28.4006	12.6932	5.6785	10.9397
	28.5006	14.8803	6.82662	11.2243
	28.6006	15.7645	11.9669	11.409
	28.7006	14.3488	9.33567	11.3453
	28.8006	15.3094	7.81891	10.8356
	28.9006	15.3218	10.3993	10.9107
	29.0006	14.2766	9.07201	9.73378
	29.1006	13.1758	8.38839	11.4955
	29.2006	15.3629	8.81659	12.2688
	29.3006	11.5448	11.1083	11.2511
	29.4006	12.682	11.1521	10.9769
	29.5006	10.1684	8.75833	10.02
	29.6006	7.27509	7.21436	11.2165
	29.7006	7.74025	9.09776	9.92292
	29.8006	8.42521	10.0035	10.7454
	29.9006	11.9689	11.0128	11.1652
	30.0006	11.5406	6.92627	9.71753
	30.1006	10.4886	11.5798	10.929
	30.2006	11.4019	7.3753	10.1115
	30.3006	11.5492	8.37796	10.0601
	30.4006	10.1883	8.1274	11.7019
	30.5006	9.23846	6.04642	9.90917
	30.6006	9.55307	6.54027	10.6138
	30.7006	11.7946	10.7652	11.4068
	30.8006	8.21662	9.87712	10.8057
	30.9006	8.22821	9.24083	8.49428
	31.0006	8.62797	11.2275	10.516
	31.1006	8.34678	9.33582	11.2919
	31.2006	7.87961	9.68927	11.7899
	31.3006	8.43937	9.13957	10.1621
	31.4006	8.41995	7.39688	10.8654
	31.5006	8.49144	8.78609	10.6075
	31.6006	7.55335	7.70219	10.8086
	31.7006	8.48414	8.13425	10.5409
	31.8006	7.98337	7.0557	10.2737
	31.9006	7.67899	6.75119	8.75422
	32.0006	9.28975	8.91418	10.4975
	32.1006	13.9449	10.6634	11.1029
	32.2006	12.0279	10.7749	10.6452
	32.3006	13.0636	8.752	9.02917
	32.4006	11.4015	9.04299	10.0959
	32.5007	12.1127	7.60329	10.3215
	32.6007	12.3008	6.81587	9.74828
	32.7007	15.9474	8.05669	10.2461
	32.8007	16.8286	9.07355	10.2117
	32.9007	16.5334	9.28084	8.71253
	33.0007	14.9232	8.78815	9.35299
	33.1007	9.20953	8.12527	10.3614
	33.2007	8.67168	7.31676	10.4097
	33.3007	11.6663	6.84041	8.58442
	33.4007	7.82672	11.1116	9.94653
	33.5007	6.37054	7.03557	8.63873
	33.6007	8.51837	6.92911	10.4085
	33.7007	8.81125	5.84267	10.6219
	33.8007	8.81891	8.50297	10.1765
	33.9007	8.46041	7.372	10.0284
	34.0007	8.126	6.65289	8.64435
	34.1007	8.44745	6.78686	9.69731
	34.2007	8.09421	5.01583	8.6898
	34.3007	7.73763	5.00578	10.0959
	34.4007	7.04598	6.08129	9.95341
	34.5007	7.63341	6.55545	10.7524
	34.6007	6.92866	7.6399	9.38122
	34.7007	7.96068	5.98408	9.98235
	34.8007	7.98214	6.1036	10.4115
	34.9007	8.56124	6.74389	9.1247
	35.0007	9.65984	8.21951	9.069
	35.1007	8.5301	7.19306	10.2233
	35.2007	8.23614	7.6135	9.86767
	35.3007	8.12983	8.37072	10.6193
	35.4007	9.53297	6.98054	10.5499
	35.5007	11.9965	10.3374	9.93618
	35.6007	9.82229	8.34177	9.13257
	35.7007	11.5099	8.99508	7.71188
	35.8007	9.31292	6.30634	10.8116
	35.9007	7.69263	8.76105	9.46169
	36.0007	8.45864	11.6198	13.1386
	36.1007	7.7174	9.47891	10.9879
	36.2007	7.65135	7.97492	11.1111
	36.3007	8.3145	10.7639	11.0512
	36.4007	8.35148	9.43216	10.7248
	36.5007	8.04861	6.42096	9.25196
	36.6007	8.48845	8.67619	12.9183
	36.7007	8.05505	8.36564	10.3399
	36.8007	8.03334	8.34918	10.6155
	36.9007	8.39258	10.2693	10.868
	37.0007	7.26306	9.0016	9.7679
	37.1007	7.14925	6.15843	10.7041
	37.2007	7.6312	8.99271	10.8598
	37.3007	7.82787	6.41363	10.2311
	37.4007	7.26051	6.69591	10.4983
	37.5007	7.52505	8.22232	10.1414
	37.6008	7.78739	9.07	10.6952
	37.7008	8.00619	7.95046	10.6441
	37.8008	8.36908	6.39819	9.97584
	37.9008	9.6423	6.53826	9.67395
	38.0008	9.43018	8.57645	10.7771
	38.1008	9.79077	6.53837	11.2448
	38.2008	10.761	9.53103	10.9073
	38.3008	11.1053	6.3729	10.7528
	38.4008	10.0072	7.5306	10.6989
	38.5008	7.75743	8.89833	11.0063
	38.6008	8.53098	10.8238	10.6046
	38.7008	8.79186	10.5458	10.3333
	38.8008	10.8741	9.0086	11.9883
	38.9008	8.57184	7.6685	9.33521
	39.0008	7.55909	7.99153	10.2185
	39.1008	8.29844	9.17792	9.54822
	39.2008	9.28408	5.9347	9.20735
	39.3008	7.06449	9.39128	9.70323
	39.4008	7.80405	8.51647	9.99587
	39.5008	8.92286	7.11615	11.1812
	39.6008	8.70095	8.28962	8.95502
	39.7008	8.25554	11.7342	9.1376
	39.8008	8.04309	6.52631	9.98654
	39.9008	8.12325	8.80211	9.47637
	40.0008	9.56934	9.35961	9.64634
	40.1008	8.86236	8.67433	9.79889
	40.2008	8.45178	9.80969	8.72659
	40.3008	7.1462	8.57054	7.86676
	40.4008	11.5591	10.1378	9.1071
	40.5008	7.51848	5.73068	7.36971
	40.6008	8.4796	9.62877	7.38866
	40.7008	10.5697	9.31476	9.5626
	40.8008	8.43309	5.98409	8.48451
	40.9008	7.94823	9.17175	7.92903
	41.0008	8.04318	6.52818	7.88887
	41.1008	8.36937	8.40672	7.74807
	41.2008	8.99833	7.64224	8.66849
	41.3008	12.2901	6.06667	8.73179
	41.4008	9.73009	6.60178	8.57899
	41.5008	11.3275	9.22739	9.3747
	41.6008	9.68304	9.87628	8.69923
	41.7008	8.9922	8.50382	8.24323
	41.8008	8.62366	6.79467	8.95128
	41.9008	11.4424	6.07074	7.9297
	42.0008	5.77674	6.75373	8.40538
	42.1008	10.8764	6.59202	8.58325
	42.2008	6.98962	8.68612	7.4606
	42.3008	8.5944	10.474	8.51357
	42.4008	4.31451	5.77331	7.58219
	42.5008	8.91186	7.42726	8.35221
	42.6009	5.88707	6.81179	8.15109
	42.7009	5.26279	7.27819	8.35192
	42.8009	8.33225	7.53781	7.53836
	42.9009	7.38878	6.04109	8.02874
	43.0009	7.47798	8.38215	9.51886
	43.1009	6.36223	8.41895	11.6355
	43.2009	7.6704	5.2923	11.0742
	43.3009	4.85803	4.94015	7.15578
	43.4009	4.00384	6.30049	10.4667
	43.5009	7.76891	5.682	8.34679
	43.6009	7.72695	7.31368	7.76355
	43.7009	11.4171	6.79904	7.64647
	43.8009	10.0381	8.38927	7.54032
	43.9009	11.8614	10.5564	8.72163
	44.0009	9.29719	6.13647	8.50214
	44.1009	10.07	5.98482	8.87912
	44.2009	8.39684	6.24666	7.2139
	44.3009	12.3958	5.20055	7.43655
	44.4009	13.519	6.921	8.54941
	44.5009	11.8819	5.77749	7.89936
	44.6009	10.7707	10.5401	7.93687
	44.7009	9.02235	12.6611	8.40403
	44.8009	12.2342	12.9231	8.98056
	44.9009	11.7567	11.1209	9.49234
	45.0009	9.80101	12.0036	8.35307
	45.1009	9.94212	11.8242	9.95453
	45.2009	7.59784	12.7703	8.10307
	45.3009	11.9371	12.6097	8.53767
	45.4009	9.18838	11.4678	8.31944
	45.5009	10.4985	12.8377	8.38163
	45.6009	9.14919	10.34	7.68104
	45.7009	7.88142	9.97674	8.21714
	45.8009	10.9695	9.85599	7.75728
	45.9009	11.4471	11.2999	8.18177
	46.0009	11.7938	9.76469	8.27065
	46.1009	11.0799	6.11502	8.40361
	46.2009	10.5669	5.56001	8.57771
	46.3009	12.643	5.55516	8.9192
	46.4009	10.826	5.28268	8.14411
	46.5009	7.04181	6.91438	9.05336
	46.6009	10.9409	5.26466	10.3566
	46.7009	9.73076	9.40494	9.15685
	46.8009	8.61204	7.80169	8.26795
	46.9009	8.52278	5.54975	9.33142
	47.0009	13.9693	9.18252	8.4609
	47.1009	8.35598	9.29913	8.11893
	47.2009	8.89238	9.49737	7.54047
	47.3009	9.03125	9.45457	7.97976
	47.4009	8.40499	9.01627	8.28591
	47.501	7.70149	9.60643	7.29274
	47.601	9.49385	5.00273	7.71101
	47.701	9.56426	4.87982	8.17747
	47.801	9.85544	5.97403	7.53622
	47.901	10.9228	5.19992	7.34398
	48.001	11.9525	9.10708	8.25456
	48.101	8.09946	8.20512	10.634
	48.201	10.2345	5.88355	8.50285
	48.301	8.53044	5.61465	8.10448
	48.401	8.00758	5.18532	8.13264
	48.501	7.4745	4.8291	7.80437
	48.601	12.1184	5.18053	7.99858
	48.701	9.91311	5.15683	7.76576
	48.801	9.96178	5.92666	8.23765
	48.901	8.51108	7.94947	8.16781
	49.001	8.90223	10.8166	8.0338
	49.101	8.34633	7.12056	8.26255
	49.201	8.01115	9.887	7.58517
	49.301	8.97959	8.32401	7.67453
	49.401	8.02178	12.0848	8.94394
	49.501	9.21714	6.81015	7.87716
	49.601	8.25564	7.90993	7.60181
	49.701	11.3282	12.2863	7.57527
	49.801	9.5995	12.2744	8.35784
	49.901	11.4129	12.0575	7.08085
	50.001	10.3438	11.5424	7.5055
	50.101	8.07669	10.8807	8.28539
	50.201	7.77997	10.7301	7.65185
	50.301	8.10858	8.75807	7.43786
	50.401	7.39589	12.1196	8.92459
	50.501	7.8729	9.49884	8.93637
	50.601	7.68066	11.5254	9.89709
	50.701	8.59606	13.232	8.20814
	50.801	8.50576	11.6494	8.2701
	50.901	10.0354	8.79506	10.0904
	51.001	7.67653	8.59685	10.5854
	51.101	10.1356	11.8587	11.343
	51.201	16.0961	12.5869	8.99462
	51.301	11.9721	12.9092	8.86633
	51.401	8.62082	8.38055	7.25794
	51.501	8.34051	11.5923	8.57848
	51.601	8.99886	8.02917	7.32134
	51.701	12.0303	9.71083	7.70218
	51.801	11.3435	8.16258	7.61462
	51.901	9.70913	8.68723	7.78118
	52.001	14.3553	10.0952	7.91968
	52.101	13.1795	6.5709	7.58626
	52.201	12.3538	9.68463	8.99452
	52.301	12.0809	8.60959	7.69383
	52.401	10.3151	11.9238	8.60311
	52.501	12.3599	11.0197	8.76448
	52.6011	11.9505	12.5216	7.30944
	52.7011	10.3077	12.4316	7.80395
	52.8011	14.9419	9.72309	9.41395
	52.9011	13.9456	13.4798	8.92202
	53.0011	14.4106	11.9299	8.07008
	53.1011	14.9691	12.559	8.39191
	53.2011	13.9423	12.3933	8.23179
	53.3011	15.5979	12.0038	9.03684
	53.4011	15.4089	10.7705	7.62657
	53.5011	13.3828	13.1003	7.48522
	53.6011	12.8142	6.3117	8.76716
	53.7011	14.3181	12.3027	8.15828
	53.8011	11.0234	12.9565	8.2389
	53.9011	12.2481	12.0295	8.49886
	54.0011	12.9029	13.0265	7.60206
	54.1011	12.4216	11.7493	8.92169
	54.2011	13.7496	11.0053	8.11849
	54.3011	14.1227	10.7276	8.70117
	54.4011	16.2711	11.2835	7.95494
	54.5011	14.4333	11.4718	7.61104
	54.6011	14.4817	10.428	8.39822
	54.7011	14.0526	11.7375	8.10865
	54.8011	14.5611	13.078	8.79841
	54.9011	14.9268	13.1313	8.50163
	55.0011	15.0661	11.0832	7.91544
	55.1011	14.7095	10.5635	8.30552
	55.2011	15.3495	6.4517	8.92792
	55.3011	13.8625	8.08367	7.81137
	55.4011	14.8407	8.75457	8.31132
	55.5011	14.7071	11.4556	8.04178
	55.6011	16.326	9.16092	9.17271
	55.7011	15.0941	10.0367	8.5439
	55.8011	13.1299	11.3774	8.57828
	55.9011	14.0711	7.49054	8.94269
	56.0011	14.8228	7.00048	8.66421
	56.1011	14.6201	5.06755	8.23211
	56.2011	14.2009	6.85005	9.12683
	56.3011	14.4954	7.65642	7.94976
	56.4011	14.0832	9.04326	8.33384
	56.5011	14.634	12.2494	7.90538
	56.6011	13.9877	5.3686	9.06211
	56.7011	12.9587	7.76281	8.62912
	56.8011	15.3344	7.76423	7.43995
	56.9011	14.7515	8.4324	9.26952
	57.0011	14.6168	8.3938	8.48902
	57.1011	14.8051	5.83568	8.61522
	57.2011	15.384	7.77666	8.98094
	57.3011	15.1249	7.04929	8.87619
	57.4011	16.1165	7.96923	9.87421
	57.5012	14.9783	6.10876	10.0926
	57.6012	13.9507	10.5872	9.83709
	57.7012	14.7034	13.0336	9.42581
	57.8012	15.0035	13.1618	8.99217
	57.9012	13.1542	10.5916	10.0414
	58.0012	13.7794	11.7062	8.05914
	58.1012	15.1748	12.4543	9.4289
	58.2012	13.0753	13.0515	9.02805
	58.3012	15.572	11.5343	7.91939
	58.4012	15.6558	6.39943	7.76538
	58.5012	13.5975	11.1262	7.95251
	58.6012	14.9426	10.9944	7.8501
	58.7012	13.079	12.0447	7.98288
	58.8012	14.0179	12.559	8.38638
	58.9012	14.3675	9.90789	8.07007
	59.0012	14.0191	10.6397	9.4428
	59.1012	15.353	13.7189	8.17417
	59.2012	14.9435	11.4051	8.08843
	59.3012	15.4934	8.8143	8.04567
	59.4012	14.4676	7.74617	7.04118
	59.5012	13.9312	9.37209	7.92518
	59.6012	14.1094	9.85104	7.45776
	59.7012	15.1608	10.9385	9.5582
	59.8012	12.3214	8.21542	7.45145
	59.9012	16.2563	7.10511	8.01399
	60.0012	16.032	7.90903	8.26692
	60.1012	16.0514	7.65647	8.21994
	60.2012	15.4885	9.50599	7.41627
	60.3012	12.9271	10.9317	7.99017
	60.4012	15.3751	14.5968	8.30666
	60.5012	16.2282	15.5048	7.89145
	60.6012	15.1472	14.8526	8.82296
	60.7012	15.6252	14.5836	7.85706
	60.8012	14.3165	14.5124	8.28618
	60.9012	16.1514	15.0696	8.81396
	61.0012	14.7383	14.0843	8.08157
	61.1012	15.1149	13.6662	8.41682
	61.2012	15.6713	13.265	7.77456
	61.3012	14.8372	13.8089	7.51716
	61.4012	13.2215	12.7322	7.81226
	61.5012	14.9946	13.7033	7.51409
	61.6012	14.7574	14.0419	7.45576
	61.7012	15.3499	11.1792	9.05296
	61.8012	15.0776	9.65559	7.56018
	61.9012	14.4473	14.2893	7.31437
	62.0012	13.9762	15.1421	7.90318
	62.1012	13.6326	14.2611	7.9423
	62.2012	15.0291	14.3622	7.57308
	62.3012	15.8366	9.7647	8.40909
	62.4012	16.5733	10.7819	8.85754
	62.5012	15.275	9.99539	8.92535
	62.6013	14.5143	10.053	7.85856
	62.7013	15.9899	14.0484	8.24052
	62.8013	16.8827	11.2353	8.64041
	62.9013	16.4528	7.95407	9.4022
	63.0013	15.9536	9.01202	7.9896
	63.1013	16.5641	9.05488	7.44597
	63.2013	16.8671	8.59551	8.17934
	63.3013	14.4095	8.76083	10.102
	63.4013	15.9562	10.0142	9.03469
	63.5013	15.53	7.56413	8.03006
	63.6013	15.096	11.1862	8.86404
	63.7013	16.4124	7.56153	7.71306
	63.8013	16.0832	7.16635	9.19519
	63.9013	15.7533	7.57372	8.24914
	64.0013	15.9867	8.49287	8.35752
	64.1013	17.1922	8.89145	8.20378
	64.2013	17.3062	10.5768	9.16937
	64.3013	16.6545	7.77175	10.7504
	64.4013	15.9318	8.38281	8.58833
	64.5013	16.4789	9.27238	8.70857
	64.6013	15.5855	7.57486	9.69057
	64.7013	15.2281	10.938	10.9304
	64.8013	15.2835	9.69272	8.25275
	64.9013	15.9545	8.02599	9.93024
	65.0013	15.7215	10.7309	10.3433
	65.1013	16.3991	8.31383	9.495
	65.2013	17.5318	7.87052	9.06024
	65.3013	18.0068	7.47557	7.75192
	65.4013	17.7547	7.18231	8.19394
	65.5013	17.5915	11.0301	7.40491
	65.6013	16.1221	10.3565	8.95731
	65.7013	17.964	11.6738	8.58562
	65.8013	16.9996	10.2835	7.97846
	65.9013	14.27	6.57785	7.8749
	66.0013	14.7737	5.83365	8.42901
	66.1013	16.0272	11.2393	9.60439
	66.2013	15.2999	10.1436	8.42643
	66.3013	15.1767	8.27553	9.61562
	66.4013	15.4865	8.01871	7.89517
	66.5013	15.332	8.90776	8.33433
	66.6013	15.3503	7.64798	8.9284
	66.7013	16.0572	8.8567	8.5106
	66.8013	16.9081	8.48297	8.72163
	66.9013	15.3505	7.78248	8.38165
	67.0013	16.7587	8.54045	9.19747
	67.1013	12.8322	8.18677	10.8946
	67.2013	11.6643	9.77898	10.0185
	67.3013	16.4286	6.6998	9.78322
	67.4013	16.181	6.73583	11.6643
	67.5014	15.3561	8.80429	10.9624
	67.6014	15.495	10.8696	11.7246
	67.7014	15.4191	11.1905	10.3195
	67.8014	14.9257	12.5435	11.3073
	67.9014	15.7472	8.07749	11.5893
	68.0014	16.3194	7.9398	11.7104
	68.1014	16.7906	8.84676	12.575
	68.2014	16.6763	9.33295	11.881
	68.3014	16.8455	8.70329	9.84028
	68.4014	16.9052	8.72744	11.1572
	68.5014	17.3956	8.17418	11.0798
	68.6014	17.3071	10.7073	11.6913
	68.7014	16.6436	11.7814	11.5336
	68.8014	15.9957	7.2275	11.5291
	68.9014	16.9516	10.8776	11.8295
	69.0014	17.4921	10.2157	10.9266
	69.1014	18.5309	8.41051	11.6162
	69.2014	17.4854	7.70891	11.8221
	69.3014	18.0997	8.46391	11.4892
	69.4014	18.0335	8.51103	11.4374
	69.5014	16.5876	8.65932	10.7756
	69.6014	17.1664	7.84683	11.7225
	69.7014	17.3713	7.95794	11.4833
	69.8014	15.6661	8.15534	11.1107
	69.9014	16.6313	7.53804	11.5942
	70.0014	17.3037	11.6731	11.7436
	70.1014	16.3994	9.58159	12.072
	70.2014	16.797	7.98093	11.2065
	70.3014	17.6752	9.77954	9.98919
	70.4014	18.1593	11.7982	10.5293
	70.5014	18.1886	9.96714	11.606
	70.6014	17.933	9.8837	11.262
	70.7014	18.0351	6.73667	11.6878
	70.8014	18.6083	5.9761	11.5736
	70.9014	18.4518	4.96164	11.0923
	71.0014	18.2664	7.0178	11.9536
	71.1014	18.2422	7.66191	11.3954
	71.2014	18.415	5.52432	11.4007
	71.3014	18.0064	8.34587	12.3107
	71.4014	17.4817	11.1533	10.2232
	71.5014	16.1342	7.09315	11.4166
	71.6014	17.9838	10.3985	12.3708
	71.7014	16.0096	10.9508	11.0174
	71.8014	17.8313	9.4125	11.9544
	71.9014	16.6949	11.3726	12.2607
	72.0014	17.0657	11.3249	9.89159
	72.1014	17.7669	11.2527	10.6389
	72.2014	17.3731	10.7207	9.37733
	72.3014	16.2639	7.97542	7.62927
	72.4014	15.2866	9.49506	9.36588
	72.5015	16.2272	8.7703	9.2914
	72.6015	17.0456	7.37837	10.4299
	72.7015	17.2653	10.1923	11.8588
	72.8015	16.6511	11.4413	11.3329
	72.9015	17.5033	10.023	9.33559
	73.0015	15.9576	12.2552	10.6625
	73.1015	16.7314	9.86331	9.11586
	73.2015	16.8264	12.0979	11.8303
	73.3015	16.6207	7.29981	9.66402
	73.4015	18.2694	6.35371	9.64756
	73.5015	17.8448	7.24967	10.1571
	73.6015	17.9095	7.06738	9.38733
	73.7015	17.6497	4.98421	9.15161
	73.8015	16.6614	10.1076	12.4301
	73.9015	17.3558	7.62756	9.23565
	74.0015	16.7885	11.1087	9.33205
	74.1015	16.9603	10.2183	8.91103
	74.2015	16.5928	7.95795	8.36481
	74.3015	16.7235	6.47381	8.15963
	74.4015	16.1575	4.39394	7.82098
	74.5015	18.5278	5.20402	9.205
	74.6015	16.3546	6.46588	9.33184
	74.7015	16.5254	6.4652	10.1421
	74.8015	18.0485	5.23808	9.34867
	74.9015	17.5572	7.1351	9.59518
	75.0015	17.5583	6.86113	8.52545
	75.1015	17.5569	8.29781	9.77655
	75.2015	16.5937	7.95666	9.24377
	75.3015	17.985	8.45112	9.77191
	75.4015	17.8344	8.339	10.7661
	75.5015	18.2987	8.40625	9.4517
	75.6015	17.7966	8.66587	10.2043
	75.7015	16.3665	8.05212	9.35405
	75.8015	17.9731	6.51623	9.363
	75.9015	18.2629	6.0865	11.4003
	76.0015	16.7992	7.24626	10.2953
	76.1015	17.595	8.55285	8.7571
	76.2015	17.1405	4.66054	10.4964
	76.3015	18.3979	7.97475	8.28583
	76.4015	17.4783	5.97494	9.14911
	76.5015	17.8438	6.68495	8.99113
	76.6015	16.9987	6.12546	9.17247
	76.7015	18.4185	5.94874	8.95511
	76.8015	17.5215	11.0024	9.62027
	76.9015	17.0251	7.68125	8.6776
	77.0015	16.8067	6.96953	8.82481
	77.1015	17.639	7.30079	9.7108
	77.2015	16.8292	5.07686	8.96933
	77.3015	16.022	4.43932	9.73348
	77.4015	15.5355	5.25241	8.90207
	77.5015	14.6455	8.04604	9.03328
	77.6016	16.6036	9.13714	9.99486
	77.7016	16.9475	7.84093	8.82409
	77.8016	14.4324	9.2149	8.49395
	77.9016	16.0119	6.68996	8.60975
	78.0016	15.5545	5.31746	9.03658
	78.1016	15.267	5.05444	11.2647
	78.2016	15.3219	4.76026	11.3736
	78.3016	14.9562	5.43785	9.33762
	78.4016	14.0745	5.18822	10.6751
	78.5016	10.7901	8.08857	11.0785
	78.6016	14.632	5.03971	10.0897
	78.7016	15.8843	7.64676	10.2245
	78.8016	13.8472	4.75742	9.15168
	78.9016	15.7701	6.00743	8.62235
	79.0016	14.0636	5.88823	9.08313
	79.1016	14.1896	7.89344	10.6742
	79.2016	13.6385	8.80632	8.21325
	79.3016	12.6642	9.0306	9.71406
	79.4016	12.3814	7.02358	10.7234
	79.5016	11.1506	5.43236	12.543
	79.6016	13.8747	6.88861	11.565
	79.7016	14.6655	7.12775	11.1249
	79.8016	16.0512	6.13728	11.8825
	79.9016	13.7378	6.56267	11.0395
	80.0016	14.5155	5.06731	11.203
	80.1016	14.291	7.04566	12.0716
	80.2016	14.9359	5.71771	10.4863
	80.3016	14.1205	7.71316	9.98723
	80.4016	15.8457	7.84261	10.8952
	80.5016	13.5747	8.05576	9.26395
	80.6016	13.6888	9.55008	5.71957
	80.7016	14.7794	9.01601	8.98426
	80.8016	15.2906	5.437	9.42023
	80.9016	13.2399	7.30747	8.8556
	81.0016	12.7898	11.4764	6.24786
	81.1016	14.8686	12.3717	7.13387
	81.2016	13.8191	12.0188	7.08217
	81.3016	14.0621	7.93868	6.93141
	81.4016	8.75133	5.84872	6.21704
	81.5016	9.82669	7.4074	7.04165
	81.6016	10.3593	7.47684	6.91152
	81.7016	10.0264	7.01196	5.96809
	81.8016	13.8687	6.58069	6.20415
	81.9016	13.6389	5.9729	6.31602
	82.0016	13.3514	7.49263	5.70377
	82.1016	14.4168	6.99384	6.0731
	82.2016	14.9263	6.5111	6.04311
	82.3016	17.1718	6.54802	5.64047
	82.4016	17.6672	5.95391	5.26162
	82.5016	14.4803	6.15783	6.57282
	82.6017	13.2221	6.12837	4.47786
	82.7017	13.4244	8.26292	6.96604
	82.8017	13.8044	9.20091	4.01431
	82.9017	14.0552	8.98322	6.45567
	83.0017	13.9685	9.07488	6.8477
	83.1017	14.8529	5.70203	6.45828
	83.2017	14.5626	7.58807	7.38831
	83.3017	15.8069	8.58443	8.4054
	83.4017	16.4541	8.81036	7.3468
	83.5017	14.5202	11.2634	8.8605
	83.6017	12.2036	13.4256	5.53853
	83.7017	11.5419	6.7448	5.21112
	83.8017	10.959	6.50936	6.11583
	83.9017	14.8556	5.81774	6.5843
	84.0017	16.5537	5.72392	6.18609
	84.1017	15.7316	6.95135	5.86405
	84.2017	14.2904	6.23213	6.18533
	84.3017	14.6051	7.765	6.00808
	84.4017	15.1288	6.6734	7.37554
	84.5017	15.7559	7.55944	6.68036
	84.6017	14.2961	4.92941	5.79022
	84.7017	15.2658	8.22355	5.36027
	84.8017	14.9913	6.76199	6.62559
	84.9017	13.9122	10.2862	5.36823
	85.0017	14.8326	8.26272	4.54589
	85.1017	15.2973	9.20116	6.50348
	85.2017	14.0694	8.16906	7.28296
	85.3017	15.0189	10.8509	5.67151
	85.4017	14.592	13.7051	5.32884
	85.5017	14.9278	11.8422	4.60694
	85.6017	15.7926	15.1771	5.43272
	85.7017	15.3605	8.32835	6.04351
	85.8017	14.7366	5.68003	5.89655
	85.9017	15.6067	5.09898	5.87875
	86.0017	16.5119	6.14426	4.44887
	86.1017	13.8731	9.05879	5.20657
	86.2017	15.1732	9.1938	4.49553
	86.3017	16.3983	7.66919	5.70374
	86.4017	13.9254	13.2155	6.40797
	86.5017	12.8268	10.7802	6.43676
	86.6017	14.083	11.5682	4.62627
	86.7017	13.9576	10.4454	4.58469
	86.8017	15.6329	13.0684	4.00622
	86.9017	16.2768	7.8944	4.9969
	87.0017	13.3361	7.55433	8.16148
	87.1017	13.7162	9.23276	5.66003
	87.2017	13.9652	8.23967	7.69877
	87.3017	14.299	12.5882	5.2976
	87.4017	14.7188	11.2977	5.04072
	87.5018	15.6518	10.9563	6.00004
	87.6018	15.1559	8.95573	4.56551
	87.7018	13.2943	7.48488	4.09761
	87.8018	15.0718	11.2927	5.45877
	87.9018	15.1521	7.87319	5.57818
	88.0018	15.5912	12.0275	5.31391
	88.1018	13.6675	12.0045	5.83327
	88.2018	14.7133	11.8359	5.92671
	88.3018	12.7359	14.4842	5.87026
	88.4018	12.9976	12.4603	7.20378
	88.5018	15.573	10.8185	7.43893
	88.6018	14.3316	9.25301	5.69719
	88.7018	13.4551	11.4341	5.95814
	88.8018	14.3956	12.3126	6.16632
	88.9018	16.5228	12.5278	6.51427
	89.0018	17.8232	13.8723	5.72422
	89.1018	16.6973	13.425	6.17016
	89.2018	16.0761	14.2995	4.68175
	89.3018	13.7196	12.8001	5.16665
	89.4018	10.8239	13.9563	6.38306
	89.5018	8.37159	14.902	5.88967
	89.6018	7.9569	15.7759	5.38888
	89.7018	11.5456	15.4148	5.59644
	89.8018	8.24421	15.5601	6.33326
	89.9018	9.47494	15.9134	5.17476
	90.0018	10.4887	16.172	5.98326
	90.1018	10.9278	14.1842	5.6238
	90.2018	11.4563	13.3202	6.64377
	90.3018	10.9128	14.8949	6.95246
	90.4018	11.4118	13.1022	5.95838
	90.5018	14.7301	15.7688	7.07468
	90.6018	13.3211	16.119	5.03811
	90.7018	12.9928	14.3846	5.79935
	90.8018	13.0333	14.9704	5.60628
	90.9018	14.3541	14.5792	6.23098
	91.0018	14.5457	15.1758	5.70569
	91.1018	15.0677	14.6179	5.5646
	91.2018	15.111	12.7449	6.04042
	91.3018	14.1889	14.3647	5.70703
	91.4018	15.7907	15.154	6.24724
	91.5018	14.7935	14.184	5.38783
	91.6018	12.5114	14.2009	7.22157
	91.7018	13.4621	14.1159	5.67093
	91.8018	14.8539	13.6484	4.72031
	91.9018	12.7467	13.7828	5.2777
	92.0018	15.5497	13.6281	5.31255
	92.1018	13.7788	13.3585	5.55742
	92.2018	15.2444	14.2252	5.17742
	92.3018	15.1994	13.9927	5.85882
	92.4018	15.6309	13.3146	5.03579
	92.5019	13.8231	14.2646	6.06172
	92.6019	13.1992	12.9052	5.763
	92.7019	14.5275	14.1288	5.41717
	92.8019	12.9546	14.1334	5.12881
	92.9019	12.4651	14.0106	4.46262
	93.0019	14.0178	13.7672	5.33544
	93.1019	13.5766	14.162	5.95551
	93.2019	14.744	12.2506	4.8542
	93.3019	13.0138	13.5814	5.34784
	93.4019	13.5719	14.1425	5.59327
	93.5019	14.4088	15.1727	5.11915
	93.6019	13.996	13.4871	5.68389
	93.7019	14.3481	15.0917	4.88929
	93.8019	14.1296	13.6551	5.75001
	93.9019	7.18362	15.3742	5.72849
	94.0019	6.31366	14.068	5.99339
	94.1019	8.37439	13.5974	5.92299
	94.2019	11.2592	13.8658	5.84373
	94.3019	15.1092	14.5263	6.02988
	94.4019	14.7467	14.5163	4.92754
	94.5019	15.8349	14.4381	5.75295
	94.6019	15.2283	13.4927	5.72874
	94.7019	14.4604	13.7327	3.88331
	94.8019	15.7025	13.3639	5.31594
	94.9019	13.4187	13.4776	4.90848
	95.0019	14.5753	13.3641	5.92325
	95.1019	15.2006	13.9394	6.08139
	95.2019	15.7316	14.4653	5.15851
	95.3019	14.1352	14.0417	5.25429
	95.4019	14.3541	13.7379	5.43901
	95.5019	15.2402	15.6242	5.35447
	95.6019	15.4432	15.1394	5.52733
	95.7019	14.9055	14.6096	5.85225
	95.8019	14.937	14.7633	5.92954
	95.9019	15.7021	15.1833	5.87652
	96.0019	15.1634	13.7932	5.24285
	96.1019	16.1797	14.8285	5.58807
	96.2019	16.136	15.0136	4.19731
	96.3019	17.2575	14.6418	5.96514
	96.4019	16.3802	13.772	5.36306
	96.5019	15.9143	14.7375	5.64709
	96.6019	16.796	14.276	5.52318
	96.7019	14.8775	14.3435	4.71821
	96.8019	12.899	14.4382	5.5098
	96.9019	15.7766	14.3252	6.36794
	97.0019	16.0941	15.3608	5.97381
	97.1019	16.3696	14.7208	5.35637
	97.2019	16.6853	14.0546	4.45888
	97.3019	14.1998	13.6009	5.73595
	97.4019	15.1365	14.9559	4.24619
	97.5019	14.0179	13.7891	5.24546
	97.602	14.5899	14.3834	4.84039
	97.702	15.8797	14.7231	4.7921
	97.802	16.086	14.0156	5.44566
	97.902	15.1806	13.3035	4.8072
	98.002	14.285	13.8874	5.29621
	98.102	15.1762	13.7701	4.97631
	98.202	15.8651	15.4307	4.2933
	98.302	15.9524	15.4631	4.74741
	98.402	15.1261	14.421	4.75893
	98.502	13.5886	12.847	4.73487
	98.602	14.9815	13.2991	5.25533
	98.702	14.8409	13.3014	5.77502
	98.802	15.8378	15.0907	4.98419
	98.902	16.056	14.022	5.7027
	99.002	15.315	13.9377	6.24456
	99.102	15.5221	14.3499	5.23726
	99.202	15.7147	15.0725	5.67359
	99.302	16.2043	14.8209	5.33932
	99.402	15.5286	15.0422	5.78925
	99.502	16.0395	15.0414	5.37433
	99.602	16.7355	15.3724	5.38849
	99.702	15.5175	13.9946	6.08219
	99.802	14.7039	14.615	5.58944
	99.902	16.0134	14.5493	5.76319
	100	15.731	13.0233	6.36477

## Sheet: Figure 4e
Figure 4e
	Time (ns)	Pru-A S90:OG to M1:S	Pru-A W108:CE3 to M1:CB	Pru-A P40:CB to M1:CG	Pru-A P40:CB to dS:CB
	0	5.37183	3.92792	4.65181	9.62247
	0.100002	6.49481	3.7985	4.29082	9.80919
	0.200004	4.55863	3.53511	4.24972	8.18725
	0.300006	4.7949	4.77618	4.75331	3.93047
	0.400008	4.99114	3.56607	3.8818	6.33084
	0.50001	5.54221	3.82696	4.28398	7.58856
	0.600012	5.12653	3.87505	3.87432	8.03511
	0.700014	5.26895	3.64709	3.79336	6.86202
	0.800016	5.17563	3.93734	3.88977	8.07166
	0.900018	5.35895	3.9846	4.04834	6.29418
	1.00002	5.4541	4.06946	4.77377	7.74966
	1.10002	4.92296	3.78271	4.1812	6.65194
	1.20002	5.41748	3.85265	3.57298	5.80561
	1.30003	7.06761	3.5031	3.9123	6.41163
	1.40003	5.14016	3.5133	4.12805	8.04484
	1.50003	7.0579	3.56994	3.74118	8.53813
	1.60003	5.37913	4.00265	3.95072	8.36571
	1.70003	5.25539	4.03649	5.06003	10.5373
	1.80004	4.92064	4.00325	4.16813	7.97774
	1.90004	5.7122	3.63244	3.58924	7.70014
	2.00004	4.82653	3.99333	3.83777	6.82403
	2.10004	5.92023	3.84432	3.80714	6.96438
	2.20004	5.14038	3.73049	4.20823	8.41651
	2.30005	4.69608	3.73559	3.69271	7.55972
	2.40005	5.79923	3.88327	4.0386	8.38409
	2.50005	5.33698	4.6979	4.25761	7.17939
	2.60005	5.46153	3.71348	4.03016	7.7028
	2.70005	4.55139	3.63414	4.27316	7.94486
	2.80006	5.49123	3.77826	3.83805	7.03826
	2.90006	5.13673	3.8903	3.72709	6.63661
	3.00006	5.77375	4.05615	4.28317	7.78996
	3.10006	6.48083	3.41837	3.90058	6.85507
	3.20006	5.29317	4.41946	4.45254	7.55642
	3.30007	6.48668	3.61622	3.78512	7.25969
	3.40007	5.5269	3.72598	4.17756	6.87336
	3.50007	5.64973	4.12486	3.83836	6.1904
	3.60007	5.55875	3.92081	3.83914	6.21746
	3.70007	5.42673	3.87563	4.26286	5.67494
	3.80008	6.18161	4.02313	3.94691	6.92569
	3.90008	5.79391	3.98033	3.60056	6.30052
	4.00008	4.66339	3.8822	3.76576	7.56354
	4.10008	7.5023	3.97299	3.43878	7.03792
	4.20008	4.79457	3.83954	3.63195	7.24004
	4.30009	5.9969	3.95189	3.56987	7.36559
	4.40009	5.279	3.56304	3.96382	6.81632
	4.50009	4.4221	3.74533	4.08456	7.38134
	4.60009	4.99183	4.26482	4.64012	8.6358
	4.70009	5.78929	3.69772	4.09493	6.97116
	4.8001	4.8943	3.92332	4.43385	6.93734
	4.9001	5.13265	3.62339	4.26155	7.73399
	5.0001	4.97278	3.95242	4.36396	7.30624
	5.1001	5.37019	3.58906	4.15232	6.86997
	5.2001	3.94038	3.58865	4.91728	7.19765
	5.30011	3.99303	4.42746	4.16942	7.99362
	5.40011	4.72835	5.30656	5.03651	8.42326
	5.50011	3.69613	4.10107	3.66511	7.79825
	5.60011	4.36139	4.76363	4.15473	7.69854
	5.70011	4.84966	4.68688	4.13325	7.26385
	5.80012	4.99494	4.45073	3.94558	8.44886
	5.90012	5.91235	3.54346	4.18142	7.63188
	6.00012	4.88389	3.69874	5.07587	7.56418
	6.10012	5.71001	3.566	4.35227	6.95391
	6.20012	5.09018	3.99614	4.27127	7.6446
	6.30013	5.28444	3.95351	4.06304	7.95212
	6.40013	5.6127	3.73001	3.86275	7.47956
	6.50013	8.64038	5.07598	5.79187	7.91493
	6.60013	7.63246	4.52262	4.28734	7.37031
	6.70013	4.22533	3.89572	4.01018	7.15848
	6.80014	3.66618	4.28076	4.36092	6.79753
	6.90014	5.10978	5.48313	5.71726	7.02102
	7.00014	5.14848	4.67952	4.63	7.39105
	7.10014	5.18998	3.74306	4.03308	7.2926
	7.20014	6.17311	3.79154	4.06089	6.76288
	7.30015	5.75795	4.19337	4.24137	6.90669
	7.40015	5.26686	3.62977	4.34679	7.5092
	7.50015	5.84757	3.71704	3.71045	7.17534
	7.60015	5.5019	4.11997	3.79976	7.23371
	7.70015	4.82575	4.00555	4.26295	7.75557
	7.80016	4.92718	3.87341	4.00867	7.63691
	7.90016	4.74978	4.64865	5.16921	6.71898
	8.00016	5.22731	4.694	5.24534	6.98866
	8.10016	5.25595	4.92059	6.28461	8.41296
	8.20016	5.0843	4.6798	5.49067	7.09917
	8.30017	5.20926	4.97311	5.56501	6.55928
	8.40017	4.74983	5.17454	4.96227	6.86897
	8.50017	4.26397	4.18552	4.44252	7.10546
	8.60017	4.73643	4.01249	4.1433	7.32921
	8.70017	5.99271	4.45459	4.19543	7.5734
	8.80018	3.74223	4.16385	4.0414	6.79905
	8.90018	4.43089	4.3592	4.48486	7.54688
	9.00018	3.8459	4.39473	4.06677	7.62584
	9.10018	5.16655	4.22787	4.01195	6.95529
	9.20018	5.66842	3.95284	3.98706	6.87434
	9.30019	5.48872	4.19803	4.08833	6.66049
	9.40019	6.24126	4.52833	3.81833	7.64656
	9.50019	4.46419	4.36702	4.28528	6.65128
	9.60019	3.28721	4.73317	3.87476	6.94634
	9.70019	4.8959	3.94029	3.91968	6.5009
	9.8002	5.78261	3.91431	3.81714	6.76178
	9.9002	4.49437	4.04635	4.5598	6.88275
	10.0002	3.55741	4.72656	4.92041	7.59571
	10.1002	5.38907	4.61052	4.46938	6.48265
	10.2002	4.06377	4.35073	4.21166	7.21776
	10.3002	4.40986	4.45	4.74331	7.15299
	10.4002	5.22078	4.69272	4.73184	7.47274
	10.5002	5.22162	5.47787	5.72159	7.10405
	10.6002	5.20269	5.32482	5.52066	7.87096
	10.7002	7.28811	4.79152	5.56738	7.62631
	10.8002	5.13205	5.11449	5.59076	7.30107
	10.9002	5.00208	5.03887	5.90789	7.51068
	11.0002	5.90028	4.68087	5.34348	7.09682
	11.1002	4.85451	5.89503	5.4469	7.7613
	11.2002	3.90543	4.16573	4.37163	6.62055
	11.3002	4.47114	4.59877	5.05457	7.06386
	11.4002	5.29428	4.34688	5.1729	7.16815
	11.5002	5.18661	5.41664	5.25248	7.11251
	11.6002	4.67785	4.17905	5.35891	6.66776
	11.7002	4.91744	4.73559	5.56252	7.1539
	11.8002	5.04187	4.27313	5.03316	7.7921
	11.9002	5.42282	4.81744	5.67715	7.82075
	12.0002	4.89229	4.58041	5.29126	7.44288
	12.1002	5.0812	4.54078	6.43139	7.62388
	12.2002	5.43572	3.7009	5.24684	7.95483
	12.3002	4.66464	4.23494	4.78937	7.81099
	12.4002	5.06232	4.25891	4.6823	7.24743
	12.5002	5.09715	4.805	4.90278	7.81434
	12.6003	5.30982	4.3474	5.53536	7.39319
	12.7003	4.74323	4.51182	5.35217	7.64643
	12.8003	4.38388	4.60653	5.43388	7.50785
	12.9003	4.93712	4.8296	5.58064	7.48876
	13.0003	5.52737	5.2604	5.39874	7.92403
	13.1003	5.05905	5.61515	5.26273	7.97075
	13.2003	5.16916	4.12599	5.04828	6.99319
	13.3003	4.71038	4.351	5.22778	7.42737
	13.4003	5.83264	4.04349	5.48683	6.71471
	13.5003	4.41694	4.66163	5.22776	7.48572
	13.6003	4.64439	4.75019	6.08483	7.45701
	13.7003	4.92811	4.42454	5.88043	7.30873
	13.8003	4.89191	4.62041	5.47123	7.19733
	13.9003	5.33143	4.81574	4.82256	7.07301
	14.0003	7.88471	4.24431	5.39122	7.48804
	14.1003	6.53263	5.25974	5.69673	7.78188
	14.2003	7.33479	4.75116	5.68735	7.18612
	14.3003	8.56966	4.55827	5.50453	7.23819
	14.4003	7.4815	4.45096	4.94341	7.21254
	14.5003	9.51765	3.94612	5.10507	7.3241
	14.6003	6.10682	4.42101	5.33212	7.98828
	14.7003	7.64705	4.30125	5.53535	7.87091
	14.8003	5.50829	4.5764	5.95177	7.69322
	14.9003	4.87829	4.23703	5.48219	7.71649
	15.0003	5.81186	4.8063	5.44302	7.06378
	15.1003	4.7369	4.90092	5.42855	7.496
	15.2003	5.6502	4.70151	5.54221	7.0338
	15.3003	4.8052	4.33459	5.30584	7.25512
	15.4003	5.27632	4.77407	5.595	7.77904
	15.5003	5.84202	4.41637	6.14626	8.37137
	15.6003	5.72371	4.49536	5.13767	7.14876
	15.7003	5.577	4.41241	5.62978	7.6517
	15.8003	6.47219	4.64511	5.42533	7.31662
	15.9003	4.51583	3.99726	4.98168	6.93797
	16.0003	5.93847	3.91888	5.94446	7.58807
	16.1003	4.83121	4.45049	5.45621	7.35518
	16.2003	7.389	4.90039	5.32775	7.27454
	16.3003	4.3247	4.21798	5.84441	6.55466
	16.4003	4.90269	4.96139	5.09676	7.0067
	16.5003	4.77792	4.57341	5.54713	7.29588
	16.6003	4.59797	4.42878	4.53569	6.63713
	16.7003	7.70768	3.91362	5.40594	6.87651
	16.8003	5.01285	4.73117	5.37467	7.00838
	16.9003	5.4029	4.72064	5.94499	7.98344
	17.0003	5.19205	4.95636	5.1194	6.50812
	17.1003	4.83289	4.49504	5.57025	7.6296
	17.2003	5.36452	4.11209	4.56122	7.13802
	17.3003	4.51973	3.99032	5.56528	7.19768
	17.4003	5.57568	4.21707	5.0646	7.20732
	17.5004	4.39484	3.82245	4.5925	6.98122
	17.6004	4.93808	3.63612	3.96376	7.30581
	17.7004	5.81966	4.37841	4.44327	6.96455
	17.8004	4.71091	3.79949	4.36296	7.13999
	17.9004	4.76989	4.91011	4.98127	6.91305
	18.0004	4.78436	4.4763	4.87315	7.39506
	18.1004	4.98798	4.58226	5.43057	6.94384
	18.2004	5.58778	5.07442	5.43344	7.16308
	18.3004	4.95958	4.62558	5.13543	7.69242
	18.4004	5.4182	4.84941	5.99779	7.76086
	18.5004	4.20128	4.91013	5.23908	6.91858
	18.6004	4.41958	4.4343	5.87732	7.61421
	18.7004	5.11323	4.59979	5.75151	7.12244
	18.8004	4.82438	4.41693	4.90236	7.00162
	18.9004	5.13822	4.91426	5.76183	8.49621
	19.0004	8.0949	4.94077	5.6451	6.96408
	19.1004	4.03047	4.77861	5.28539	7.24244
	19.2004	5.01391	4.46279	5.30402	7.50492
	19.3004	5.43918	4.36731	5.22842	7.31174
	19.4004	4.90485	4.60304	5.18608	7.03259
	19.5004	5.27556	4.77914	5.53183	7.56759
	19.6004	5.10931	4.83181	5.00534	7.10934
	19.7004	5.11564	4.51933	5.92745	7.26841
	19.8004	4.82116	4.02851	4.94273	7.58789
	19.9004	5.18983	4.03334	3.97322	7.32224
	20.0004	4.9959	4.26652	5.54239	7.28174
	20.1004	4.9569	4.36889	5.43572	7.18071
	20.2004	5.81071	4.39767	5.61076	7.45399
	20.3004	4.9754	4.69581	4.62107	6.74146
	20.4004	5.01555	4.34641	5.71135	8.27611
	20.5004	5.00475	4.14956	5.82182	9.07751
	20.6004	4.60775	4.36657	5.00635	9.30828
	20.7004	5.68338	4.26052	5.67709	7.28228
	20.8004	4.48379	4.18269	5.4998	7.74787
	20.9004	7.32518	4.29384	5.08114	7.20959
	21.0004	6.70834	4.66447	5.88263	8.10983
	21.1004	7.00738	4.54821	5.77722	7.98719
	21.2004	7.94834	4.33808	5.55077	7.59248
	21.3004	7.28273	4.35285	5.3626	7.23115
	21.4004	7.62788	4.47325	5.10102	6.99253
	21.5004	7.16631	5.24179	5.06055	7.68482
	21.6004	6.19025	4.30594	4.92401	7.361
	21.7004	6.54358	4.41817	5.62155	7.25662
	21.8004	6.73234	4.44377	5.35445	7.49785
	21.9004	7.07491	4.06557	4.86847	8.21796
	22.0004	6.01179	4.57351	5.06196	7.22448
	22.1004	5.33061	3.66641	4.26584	6.95945
	22.2004	5.54431	3.7845	4.20571	6.41477
	22.3004	6.2227	4.12279	4.32981	6.61501
	22.4004	6.3091	4.34155	3.82463	7.1847
	22.5005	6.38837	4.132	3.85954	7.15755
	22.6005	6.55975	3.95441	3.27996	6.78907
	22.7005	6.49912	4.03857	3.8141	6.7462
	22.8005	4.63028	4.62811	4.78017	7.11272
	22.9005	4.58632	3.99789	4.18619	6.88007
	23.0005	5.07296	4.07646	3.32845	6.09707
	23.1005	5.08363	3.88262	3.96544	5.72874
	23.2005	5.24956	3.9165	3.83541	6.44953
	23.3005	6.73523	4.11244	4.07817	7.56162
	23.4005	4.32172	4.30769	4.14624	7.52122
	23.5005	4.59271	4.06384	3.86793	7.10837
	23.6005	4.49681	4.18018	4.45735	7.30518
	23.7005	4.17386	3.7349	4.52841	8.08687
	23.8005	4.6648	4.54656	4.51703	6.77564
	23.9005	6.24753	3.86657	5.94519	7.09063
	24.0005	4.83454	3.75518	4.0897	7.09076
	24.1005	5.07266	3.96493	5.02847	6.87482
	24.2005	4.94507	4.04299	5.13976	7.36346
	24.3005	4.06401	3.97274	5.49261	7.12252
	24.4005	5.53106	4.0706	5.35185	7.26321
	24.5005	4.89338	3.9928	4.6669	7.2039
	24.6005	4.95113	4.08477	3.7758	7.46587
	24.7005	4.95472	3.98303	4.33514	8.1504
	24.8005	4.74336	3.84752	4.22138	7.6134
	24.9005	4.57125	4.29645	4.38038	7.42468
	25.0005	5.25425	3.94571	4.00567	6.70541
	25.1005	5.76608	4.10685	4.16236	7.6373
	25.2005	5.9733	3.72707	3.92456	7.14333
	25.3005	5.58541	3.73812	3.76955	6.74229
	25.4005	5.32442	3.63275	3.96574	6.67199
	25.5005	4.61729	3.93119	4.72659	7.86663
	25.6005	4.95712	3.75733	4.08414	7.90207
	25.7005	4.92629	3.62768	3.87373	8.39032
	25.8005	4.67847	3.82224	3.78764	6.88847
	25.9005	5.35065	3.85768	3.88199	7.46261
	26.0005	4.92257	3.68733	3.9219	7.41991
	26.1005	5.55561	3.72358	4.16961	7.7173
	26.2005	5.51975	3.57298	3.74466	7.08783
	26.3005	5.07715	4.23328	4.11077	7.08252
	26.4005	8.80455	4.45633	3.87419	7.73676
	26.5005	8.00757	3.84249	4.24454	9.69499
	26.6005	5.31306	4.34797	4.01491	7.44439
	26.7005	5.00214	4.27038	4.92812	8.73817
	26.8005	6.80097	4.38408	4.8661	10.2074
	26.9005	4.57284	4.54204	5.55248	9.5167
	27.0005	5.77323	4.27773	4.9927	9.77575
	27.1005	6.01167	3.81836	3.61136	8.58191
	27.2005	5.29019	3.75784	3.99963	8.61382
	27.3005	4.92495	4.17761	4.21679	8.39312
	27.4005	6.16844	3.55157	4.04655	9.00828
	27.5006	5.24097	4.39422	4.29125	8.36362
	27.6006	5.29453	4.04462	4.02952	7.80939
	27.7006	5.11001	4.59622	5.27341	8.84533
	27.8006	5.68436	3.74203	4.09891	8.71987
	27.9006	4.8377	4.93443	5.52015	10.04
	28.0006	6.98329	3.79272	4.48185	9.92683
	28.1006	6.00323	4.30533	4.40744	9.43458
	28.2006	4.33032	4.75775	4.93517	8.85035
	28.3006	5.1828	4.06164	4.27299	9.14067
	28.4006	5.74805	4.11472	3.8233	8.36959
	28.5006	4.47073	4.12357	4.17494	8.34623
	28.6006	5.66633	3.99653	4.24512	8.73962
	28.7006	5.07073	4.21141	3.87562	8.69571
	28.8006	5.22694	3.80698	4.196	9.5123
	28.9006	6.10036	4.09919	4.59016	9.35819
	29.0006	5.23197	4.06186	4.38127	9.34975
	29.1006	5.32249	3.84531	3.57446	7.1376
	29.2006	5.47904	3.94278	4.13239	8.57882
	29.3006	5.60831	3.91419	4.25569	8.17486
	29.4006	5.71455	5.09937	5.02734	7.78326
	29.5006	5.534	4.53189	4.58985	8.11947
	29.6006	6.09669	4.16927	3.88966	7.37518
	29.7006	5.26128	4.06823	4.00606	7.11251
	29.8006	6.08608	4.31882	4.05927	8.35938
	29.9006	5.81861	4.1398	3.9454	8.72097
	30.0006	6.08798	4.39656	4.26962	7.94082
	30.1006	5.23503	3.99313	3.65541	8.10518
	30.2006	5.30164	4.64125	4.42498	8.03182
	30.3006	5.31617	3.83383	3.62307	8.27244
	30.4006	5.15281	3.73788	4.88845	9.01034
	30.5006	7.17812	3.92711	4.15761	8.67647
	30.6006	5.13588	3.91725	3.95641	8.57963
	30.7006	5.57239	3.94598	4.05364	7.99381
	30.8006	5.5492	3.65723	3.74724	8.99856
	30.9006	6.26421	4.11575	4.61612	8.63845
	31.0006	6.13104	3.90557	4.3456	8.76487
	31.1006	6.07411	3.85978	4.54318	9.17566
	31.2006	5.45205	3.57771	4.12193	8.28984
	31.3006	5.31557	3.7783	3.78005	8.28922
	31.4006	4.48848	4.40465	4.60734	9.53277
	31.5006	7.32413	3.64281	4.40158	9.05637
	31.6006	5.72039	3.64422	4.24367	7.58629
	31.7006	5.0267	3.95594	4.64173	6.8965
	31.8006	5.58361	3.87565	3.85617	7.76435
	31.9006	5.84914	3.97729	3.48991	7.44155
	32.0006	5.31957	4.65061	5.28288	8.79797
	32.1006	4.96295	4.14383	4.1619	8.92461
	32.2006	6.09922	4.09139	4.6884	10.0341
	32.3006	4.76845	4.233	4.23316	8.02614
	32.4006	7.77767	4.13094	3.83974	8.2303
	32.5007	7.52024	4.54455	4.6614	9.928
	32.6007	4.64085	5.05726	6.05687	10.2753
	32.7007	4.97463	3.59212	4.16847	9.46081
	32.8007	4.77673	3.48092	3.73782	7.31884
	32.9007	5.44864	5.22589	4.25092	8.46058
	33.0007	6.72325	3.80292	4.86916	8.53593
	33.1007	5.20183	4.50356	5.32023	7.64744
	33.2007	4.62452	3.9771	4.3665	8.33012
	33.3007	3.48597	4.57368	5.75135	5.2191
	33.4007	3.74923	3.74827	5.96222	5.78571
	33.5007	4.66037	4.14353	5.4995	5.90475
	33.6007	4.74816	3.78932	5.18139	6.03327
	33.7007	4.60743	4.23979	5.77058	5.79436
	33.8007	4.22819	3.84043	5.62684	6.11908
	33.9007	4.59735	4.35197	5.50698	5.69444
	34.0007	5.08751	4.32264	5.33372	5.65766
	34.1007	3.15512	3.87571	5.76506	7.36676
	34.2007	3.25066	4.72799	5.74057	4.74776
	34.3007	5.22617	4.02705	5.34904	7.89424
	34.4007	4.81554	3.61688	4.77664	5.3017
	34.5007	5.6611	4.62053	5.83256	4.90703
	34.6007	3.5383	4.50299	5.47218	7.82573
	34.7007	4.68417	3.4087	5.03752	6.14899
	34.8007	6.48216	4.4223	5.99016	5.5299
	34.9007	5.48194	3.60567	6.12038	5.84349
	35.0007	4.78301	4.60417	6.30096	4.73422
	35.1007	5.17066	3.81425	4.79666	6.06391
	35.2007	6.34795	4.01328	5.26176	5.34201
	35.3007	5.07324	4.6412	5.86219	5.57798
	35.4007	6.76721	4.0544	5.84486	5.39821
	35.5007	6.04808	4.09163	5.16715	5.7021
	35.6007	5.73794	3.97719	6.22542	5.28655
	35.7007	4.81259	3.70612	5.86464	5.9066
	35.8007	4.40419	4.20344	6.25039	5.03154
	35.9007	4.87281	4.20292	6.18099	5.93314
	36.0007	6.25129	4.65531	5.8801	5.89432
	36.1007	5.07655	4.79894	5.92709	5.0265
	36.2007	5.79065	4.01471	6.16883	5.85503
	36.3007	6.51195	3.68729	5.07554	5.55536
	36.4007	4.74087	4.46279	6.57563	5.19188
	36.5007	6.01893	4.70285	5.81416	5.01047
	36.6007	3.48369	4.15213	5.5832	5.54018
	36.7007	5.18999	4.08338	6.61109	5.46722
	36.8007	6.4351	3.90963	4.86686	5.66201
	36.9007	5.49339	4.28579	5.43857	4.71445
	37.0007	4.28034	4.73195	6.06947	5.38547
	37.1007	5.34132	4.21671	6.12685	5.14654
	37.2007	3.42515	4.538	5.6244	5.19993
	37.3007	3.60031	3.77156	5.14726	5.31426
	37.4007	3.40313	4.36303	6.1987	5.67833
	37.5007	4.4166	3.9416	4.47998	4.71081
	37.6008	5.74974	3.88799	5.18605	5.56484
	37.7008	4.91271	4.23017	4.8916	5.33504
	37.8008	4.15432	3.94867	5.02438	6.65301
	37.9008	4.83824	3.85859	5.62666	8.40359
	38.0008	6.26121	4.02525	5.02257	8.65805
	38.1008	5.27632	4.14956	5.46731	7.71779
	38.2008	5.16917	5.00205	3.95786	5.47314
	38.3008	5.32804	3.83569	3.70686	5.13404
	38.4008	5.55804	3.76753	4.47669	7.05345
	38.5008	6.36721	3.42822	4.59794	7.47844
	38.6008	5.84924	4.27078	4.54358	6.945
	38.7008	4.03145	4.60915	3.97704	4.56965
	38.8008	5.78401	4.47551	4.2506	6.82373
	38.9008	4.96599	4.14384	4.29413	6.62096
	39.0008	5.3625	4.04882	4.63807	6.55599
	39.1008	4.79637	4.10595	4.07524	5.5524
	39.2008	6.93587	4.05771	4.03868	6.39267
	39.3008	5.15901	4.41054	4.23697	5.24
	39.4008	5.03999	4.07972	4.52551	7.00439
	39.5008	6.23407	3.73614	3.76945	5.97697
	39.6008	6.28312	4.08985	4.3341	5.9691
	39.7008	5.74539	3.81905	4.29202	6.60808
	39.8008	8.32479	3.96096	4.22013	8.57136
	39.9008	6.1096	4.22276	4.54989	6.36956
	40.0008	6.0067	3.84722	3.81476	6.12732
	40.1008	5.52905	3.98518	4.4297	7.37159
	40.2008	5.26707	3.83515	3.57823	5.6932
	40.3008	4.16785	4.41859	5.33466	7.12429
	40.4008	4.62227	4.09518	3.89779	4.90592
	40.5008	4.73078	3.74304	4.47752	6.4786
	40.6008	6.01531	3.68995	4.11155	6.10109
	40.7008	5.28994	3.6161	3.63868	5.50797
	40.8008	4.88354	3.75196	4.20123	5.58382
	40.9008	5.18147	4.35932	3.79459	5.02498
	41.0008	3.98793	3.62402	3.64729	5.08585
	41.1008	5.09284	3.50122	4.50299	7.50571
	41.2008	5.0991	3.52034	4.12976	5.5799
	41.3008	4.81625	3.98267	3.70079	4.8155
	41.4008	4.94394	3.73387	3.77272	5.39015
	41.5008	4.87286	3.6643	3.85776	5.23447
	41.6008	4.85683	3.79047	3.66486	4.70114
	41.7008	5.63095	4.09392	4.32236	5.09644
	41.8008	4.93007	5.06799	5.04497	6.72936
	41.9008	3.96126	4.20315	3.60549	6.05574
	42.0008	4.79595	4.26766	4.18718	6.81286
	42.1008	6.15346	4.42344	3.97432	6.19642
	42.2008	5.99318	4.21257	4.76339	4.99277
	42.3008	4.19658	3.61777	4.76751	5.09935
	42.4008	4.75088	3.32219	4.36863	5.55032
	42.5008	3.54447	3.89639	4.46658	5.28833
	42.6009	4.92608	4.77451	3.80921	7.13695
	42.7009	4.16071	4.77087	4.4855	5.72201
	42.8009	4.92841	4.48187	4.54398	6.7659
	42.9009	3.87581	4.91382	4.79442	6.77099
	43.0009	5.4131	5.38858	5.74209	7.12136
	43.1009	4.78755	3.95181	3.74122	5.1623
	43.2009	3.74944	4.35199	4.44626	7.35659
	43.3009	5.60036	4.32047	4.59795	7.04181
	43.4009	4.92261	4.42695	4.12553	5.15247
	43.5009	6.401	4.05057	3.79788	5.21807
	43.6009	5.49823	3.47779	3.84209	6.01744
	43.7009	5.16375	4.28318	3.35645	5.82241
	43.8009	6.05679	3.84602	4.29532	5.90977
	43.9009	4.91868	4.11717	4.03816	6.68121
	44.0009	5.24139	4.1282	3.75293	8.15809
	44.1009	4.96138	3.67829	3.93027	7.70856
	44.2009	6.04697	4.11205	3.80519	5.39443
	44.3009	7.10272	3.92966	4.34117	6.74088
	44.4009	5.15556	3.99524	3.62973	5.03818
	44.5009	4.89735	3.92167	4.67333	6.64783
	44.6009	5.21288	3.82785	4.03961	5.27696
	44.7009	6.14312	3.87891	4.26748	6.23669
	44.8009	5.94053	3.71734	3.90137	5.05286
	44.9009	6.83101	3.52855	4.07949	5.94715
	45.0009	6.08419	3.96366	4.11796	6.32733
	45.1009	3.42059	4.63664	4.72106	4.97456
	45.2009	5.68505	4.16907	4.09058	5.0731
	45.3009	5.19629	3.78304	4.05707	4.99024
	45.4009	6.48285	4.09929	4.36211	5.54562
	45.5009	6.28085	4.04524	3.7121	5.38441
	45.6009	4.49054	4.54898	4.20038	7.27242
	45.7009	5.52803	3.74869	4.34781	5.97318
	45.8009	7.12345	3.5849	3.81228	4.87722
	45.9009	4.79797	3.6999	3.69156	5.38698
	46.0009	5.05033	4.12825	3.66267	5.60923
	46.1009	5.96426	4.11507	4.61487	6.198
	46.2009	5.22215	4.04787	4.05454	5.2223
	46.3009	4.97348	3.88901	3.90581	5.00217
	46.4009	6.59954	3.94801	3.82489	5.47943
	46.5009	5.14448	3.9345	4.05851	5.2403
	46.6009	5.66021	4.10775	5.39869	5.99405
	46.7009	5.10493	3.85333	3.47974	4.9144
	46.8009	4.59408	3.83449	3.69435	5.2486
	46.9009	5.85335	4.58682	5.33437	5.15532
	47.0009	5.6209	4.49827	5.70171	5.80218
	47.1009	4.81151	3.96898	4.72897	5.78824
	47.2009	5.01385	4.78159	5.59186	5.88024
	47.3009	5.34	4.22776	3.93413	5.76348
	47.4009	5.36894	3.79271	4.07277	5.82175
	47.501	4.91504	4.31084	5.40269	5.36981
	47.601	4.9297	3.86902	3.84297	5.21998
	47.701	4.7777	4.40592	5.96868	5.96015
	47.801	5.34577	4.68401	5.82335	5.36156
	47.901	4.03785	4.94724	5.47623	6.89793
	48.001	5.17319	4.37128	5.71093	6.37519
	48.101	4.97944	4.05814	4.71377	6.03381
	48.201	5.13291	4.22543	5.56369	6.36009
	48.301	4.51259	4.13813	4.63539	5.65912
	48.401	4.90411	4.12971	4.904	5.35386
	48.501	6.93808	4.49389	5.89554	6.95609
	48.601	5.0437	4.03984	3.58817	6.7373
	48.701	4.93203	4.78303	5.52931	6.54618
	48.801	4.91926	4.86448	5.71604	6.24338
	48.901	5.34026	4.76832	5.15869	5.23063
	49.001	4.92682	5.12618	5.54599	5.44148
	49.101	5.00472	4.73636	5.40581	5.5922
	49.201	4.73221	4.39019	5.04655	4.83385
	49.301	5.21632	4.78047	5.11755	5.29543
	49.401	4.73007	4.82883	4.75072	4.933
	49.501	5.00851	4.29415	4.76011	5.36122
	49.601	4.97361	5.08325	5.66312	7.43235
	49.701	4.82179	4.3238	5.12657	6.12889
	49.801	4.87759	3.90865	4.4228	6.6198
	49.901	4.94314	4.65712	5.52312	5.08015
	50.001	5.78715	5.21864	5.53102	6.0197
	50.101	5.16098	4.91178	5.68904	5.67063
	50.201	5.21204	4.04317	4.8952	5.39566
	50.301	5.16268	5.02895	5.19874	5.82797
	50.401	5.3863	4.69077	5.36033	6.04809
	50.501	5.05221	5.01053	5.30901	5.92214
	50.601	5.19163	4.57453	5.16473	5.54171
	50.701	5.12153	4.33237	5.72304	6.22652
	50.801	4.86589	4.32732	5.2072	6.01316
	50.901	5.60577	4.60261	4.52464	5.86256
	51.001	4.70243	4.16604	5.35693	5.51359
	51.101	4.6533	4.35903	5.30374	6.03929
	51.201	5.25721	4.4172	4.91231	5.07379
	51.301	5.44937	4.56609	5.07793	5.87982
	51.401	5.52063	4.85924	5.35011	6.68336
	51.501	5.23332	4.85793	5.41177	5.72236
	51.601	4.97286	4.82464	5.49352	7.22424
	51.701	5.55335	4.65679	6.11908	8.55548
	51.801	4.99765	4.19006	4.68414	5.12022
	51.901	5.5948	5.00117	5.03244	5.30791
	52.001	5.48936	4.89177	6.21056	7.38824
	52.101	4.56191	4.58779	6.14276	8.83519
	52.201	5.74142	3.53189	4.30862	9.30649
	52.301	6.21331	3.69431	4.24774	9.33096
	52.401	6.67043	3.82921	3.78892	8.26566
	52.501	5.20851	4.40842	5.14469	6.63523
	52.6011	5.18342	4.38757	5.92624	7.3835
	52.7011	4.73318	4.1379	4.55088	8.19756
	52.8011	4.96644	4.72015	5.92468	6.79629
	52.9011	5.59516	4.2971	5.32071	6.74621
	53.0011	5.65623	4.70487	4.48484	6.67666
	53.1011	4.60879	4.61061	6.16466	7.55523
	53.2011	4.86708	4.86202	5.37702	6.76264
	53.3011	6.0636	4.8166	5.38062	6.75962
	53.4011	6.42917	5.12355	5.58844	7.64734
	53.5011	6.59662	5.53333	5.69488	9.0697
	53.6011	7.58228	4.23656	5.20664	8.63644
	53.7011	5.87618	3.99241	6.04619	10.2639
	53.8011	7.09871	4.00981	3.61953	8.31166
	53.9011	4.61607	4.4014	4.36627	9.54156
	54.0011	7.51094	4.76263	3.8809	8.2984
	54.1011	8.76886	3.92495	4.11988	7.37824
	54.2011	8.57839	4.42284	3.88316	6.32539
	54.3011	9.83879	3.68388	4.24641	6.35278
	54.4011	7.08628	4.57987	5.21633	6.85975
	54.5011	9.39306	4.08925	5.10946	6.98193
	54.6011	9.08018	4.52367	7.39793	7.26127
	54.7011	8.40407	3.8625	6.1897	7.24574
	54.8011	9.67593	3.59995	3.67845	5.99573
	54.9011	7.47047	3.86728	4.30134	6.90923
	55.0011	8.56003	4.14072	4.31465	6.98795
	55.1011	9.62733	4.09871	4.88984	7.93134
	55.2011	9.60471	3.84233	5.4111	6.94512
	55.3011	10.0057	3.75568	5.04371	7.3593
	55.4011	7.1855	4.11696	5.28918	6.62371
	55.5011	4.96544	4.35081	3.78497	6.86772
	55.6011	5.84187	3.53673	3.86525	6.72398
	55.7011	7.26888	3.52666	4.16668	7.299
	55.8011	4.96674	4.11565	4.93007	6.70842
	55.9011	4.85972	4.11953	5.58035	6.97079
	56.0011	4.43103	4.34065	5.22025	7.48277
	56.1011	4.63311	4.61009	4.5351	7.33736
	56.2011	5.27443	3.83215	3.65366	7.05881
	56.3011	5.23953	4.83834	4.94823	7.34782
	56.4011	5.34823	3.71671	3.88513	7.40217
	56.5011	4.75697	3.54622	3.94449	6.73474
	56.6011	5.26801	3.73864	3.74306	6.73853
	56.7011	4.94947	4.64133	4.86475	6.94363
	56.8011	5.20008	4.05629	5.8026	7.99161
	56.9011	5.03573	4.19154	5.29552	7.19405
	57.0011	5.00857	4.47838	5.91584	7.70288
	57.1011	4.96664	4.14748	5.9441	7.15952
	57.2011	4.80731	4.67062	5.05064	6.93733
	57.3011	5.12638	4.35843	5.02881	7.05589
	57.4011	4.96398	4.73708	5.04442	7.35929
	57.5012	5.94416	4.68021	4.93917	7.2799
	57.6012	5.47971	4.50941	5.42797	7.44913
	57.7012	5.1729	5.06825	4.9961	7.82634
	57.8012	4.53741	4.60849	5.5676	6.67343
	57.9012	4.97604	4.32872	5.25297	6.90194
	58.0012	4.42444	4.7222	6.28108	7.43074
	58.1012	4.9937	5.33337	5.81291	6.04552
	58.2012	5.06405	4.71201	5.61809	7.21224
	58.3012	5.05895	4.60666	5.02948	7.64561
	58.4012	4.90186	3.86675	5.19364	7.00379
	58.5012	4.80729	4.20818	4.95248	6.57288
	58.6012	4.27861	4.76349	5.84159	6.80157
	58.7012	4.97677	5.07787	5.32893	7.55302
	58.8012	4.9191	5.38368	5.46246	7.40477
	58.9012	5.07928	4.50163	5.3611	7.29006
	59.0012	5.10905	4.65913	4.99689	6.91637
	59.1012	5.47949	4.76488	5.30559	7.26509
	59.2012	5.33218	4.25059	5.17881	6.7988
	59.3012	4.87535	4.85376	5.55599	7.72288
	59.4012	5.23752	4.71822	5.21032	6.14766
	59.5012	4.7672	4.67337	5.86759	8.23551
	59.6012	3.43716	4.72641	5.11376	8.56617
	59.7012	5.32926	4.33514	5.24756	9.31883
	59.8012	5.3034	3.77031	4.43497	9.95657
	59.9012	5.55262	3.84225	3.95023	6.55109
	60.0012	5.13971	3.64058	3.99529	8.00655
	60.1012	5.39548	3.91381	4.1828	9.09663
	60.2012	6.89543	3.71195	3.63622	8.03524
	60.3012	4.27731	4.35723	4.2837	8.60222
	60.4012	5.44947	4.06138	4.04118	8.4884
	60.5012	5.57928	3.714	3.86752	8.24669
	60.6012	5.18924	4.02304	4.01141	9.04267
	60.7012	5.774	4.32253	4.23189	9.26568
	60.8012	4.25744	4.29678	4.32686	8.2493
	60.9012	3.95846	3.71986	5.40957	8.41301
	61.0012	4.70488	4.23414	4.63581	9.47899
	61.1012	5.64725	3.55183	4.45636	7.66627
	61.2012	5.63537	4.20091	4.85699	9.33823
	61.3012	5.22577	4.05954	4.08913	8.99337
	61.4012	5.15249	3.92826	4.17301	9.3232
	61.5012	5.54223	4.04699	3.66915	8.29129
	61.6012	5.29358	3.68334	3.85045	8.35834
	61.7012	6.44455	3.71558	4.09429	8.78309
	61.8012	5.10635	4.15553	4.4644	9.33946
	61.9012	5.8081	3.79559	4.28317	9.5337
	62.0012	5.00204	4.87056	5.25299	9.54998
	62.1012	5.45263	3.89544	3.86892	8.94312
	62.2012	5.13951	3.6209	4.49462	9.7816
	62.3012	5.77333	3.76995	4.93905	10.834
	62.4012	6.15862	4.38709	6.01389	11.6319
	62.5012	6.19913	4.88818	6.10537	11.4974
	62.6013	5.0215	3.52745	4.75476	10.5911
	62.7013	5.03107	4.98908	6.2967	11.8322
	62.8013	4.92459	5.24456	6.43287	10.875
	62.9013	5.8562	4.07987	5.04456	10.3519
	63.0013	5.15947	6.43434	6.85508	12.4814
	63.1013	4.91789	4.02963	3.86516	9.42213
	63.2013	4.31653	5.66067	5.25481	10.6407
	63.3013	4.59444	5.55413	4.58799	10.2833
	63.4013	4.7895	5.93978	5.14991	10.9967
	63.5013	4.7463	5.4983	5.53236	10.7983
	63.6013	5.45065	5.49973	5.514	10.4665
	63.7013	4.58447	3.69928	5.79366	9.68496
	63.8013	5.18448	5.58312	5.02375	11.2485
	63.9013	5.06245	5.61918	5.36412	10.872
	64.0013	4.92164	5.82364	5.21293	10.3758
	64.1013	4.78047	5.13258	5.72241	10.7323
	64.2013	4.51693	5.31851	5.28598	10.8227
	64.3013	5.5072	5.20748	5.65765	11.6334
	64.4013	4.11954	5.6999	4.7371	9.9894
	64.5013	5.32276	5.46088	6.27042	10.5583
	64.6013	4.70663	5.74534	6.21461	10.5237
	64.7013	4.7883	5.40373	5.53577	10.3074
	64.8013	4.96913	5.1543	4.95113	9.91002
	64.9013	4.64328	6.05272	5.41122	9.77105
	65.0013	5.25839	4.38827	4.14455	9.19388
	65.1013	5.51323	5.43412	4.81851	9.24888
	65.2013	4.89452	5.8311	5.81097	9.9039
	65.3013	5.89678	5.41432	5.48827	11.1324
	65.4013	4.84066	5.42335	5.3706	11.3602
	65.5013	5.07831	4.74967	5.20132	10.2422
	65.6013	5.09818	6.12703	6.17547	11.7608
	65.7013	5.74025	5.86269	5.23066	10.3561
	65.8013	5.56023	5.85566	5.49548	11.316
	65.9013	5.293	5.92938	6.24447	10.3593
	66.0013	5.81594	5.32801	5.64243	10.8303
	66.1013	5.4787	5.24473	5.28999	10.4311
	66.2013	5.63127	5.83623	6.00026	10.2349
	66.3013	5.61122	5.68279	5.13932	10.2792
	66.4013	5.77606	5.37998	5.18042	10.5813
	66.5013	5.77607	5.33254	5.96994	10.2114
	66.6013	6.09629	5.99445	6.34267	12.1381
	66.7013	4.92254	5.81155	6.13873	11.9958
	66.8013	4.33588	6.16585	5.47366	11.0509
	66.9013	5.44534	4.06202	4.26684	9.19511
	67.0013	4.47371	3.52872	4.20281	9.75264
	67.1013	4.98752	4.57678	5.71759	11.8366
	67.2013	3.8347	3.87333	4.9137	11.0237
	67.3013	4.66584	4.60226	5.47251	11.3327
	67.4013	4.108	3.75229	5.07025	10.6688
	67.5014	4.31245	3.67094	5.25014	11.2838
	67.6014	5.02584	4.42203	5.57326	11.1796
	67.7014	4.54157	3.5875	4.84373	10.8872
	67.8014	4.36703	3.55809	4.72247	10.2965
	67.9014	5.09099	3.98759	5.58008	11.524
	68.0014	5.15707	3.71337	5.42035	11.2251
	68.1014	4.41688	3.64669	5.13705	11.0863
	68.2014	4.98963	3.69874	4.74142	10.4049
	68.3014	4.92843	3.92973	5.3695	11.0983
	68.4014	4.64302	3.53244	4.35687	9.82064
	68.5014	4.47617	3.49928	5.30999	10.5362
	68.6014	4.73168	3.69342	4.82963	11.0071
	68.7014	4.73313	3.42765	4.29688	10.0366
	68.8014	5.23082	3.63797	4.4825	9.96137
	68.9014	4.31104	3.91958	4.95032	10.798
	69.0014	4.66915	3.81912	4.7452	10.178
	69.1014	4.55119	3.96494	5.18024	10.8035
	69.2014	4.72349	4.1503	4.9233	10.419
	69.3014	4.8345	3.6242	5.27572	10.6033
	69.4014	4.23641	4.03944	6.33149	11.6088
	69.5014	4.24873	3.86439	3.93	9.4002
	69.6014	4.69876	3.75014	5.38307	10.7271
	69.7014	4.3939	4.13025	5.26658	10.9164
	69.8014	4.90374	3.63985	5.27545	10.5731
	69.9014	5.57528	3.62434	4.34394	10.0071
	70.0014	4.67026	3.53767	4.28848	9.94226
	70.1014	5.3653	3.79711	5.73805	11.8131
	70.2014	4.70026	3.94084	4.82889	10.0991
	70.3014	4.76364	3.52924	4.52797	10.0984
	70.4014	4.71701	3.81435	5.44176	10.9761
	70.5014	4.87669	3.89283	5.61935	12.0359
	70.6014	4.20247	3.62921	4.8631	11.197
	70.7014	4.72972	3.60594	4.58476	10.1675
	70.8014	4.291	3.90795	4.47676	10.1879
	70.9014	5.38766	3.93934	4.85989	10.3161
	71.0014	4.8841	4.21181	4.78173	10.5706
	71.1014	5.70965	3.89697	4.70997	10.3555
	71.2014	4.63054	4.16108	5.17378	10.66
	71.3014	3.50573	4.90279	5.18526	10.2918
	71.4014	4.48805	3.77906	5.23336	10.853
	71.5014	4.46695	3.69077	4.65878	10.0321
	71.6014	4.43233	3.58243	4.91973	10.6275
	71.7014	4.24464	3.62314	4.2896	9.82175
	71.8014	5.20035	3.97606	4.21794	9.70401
	71.9014	4.57975	3.70713	4.39269	9.50462
	72.0014	4.40181	3.97854	4.55697	10.4299
	72.1014	4.77568	3.93259	4.6405	10.607
	72.2014	4.64414	4.24764	4.94746	11.1818
	72.3014	3.63798	5.1485	5.40128	11.4228
	72.4014	4.38481	3.84499	4.24068	10.2092
	72.5015	4.50399	3.65394	4.31897	10.4075
	72.6015	4.69923	3.77985	4.02498	10.2163
	72.7015	4.49931	3.32426	4.6592	10.254
	72.8015	4.73239	3.80655	5.09177	10.9554
	72.9015	4.32002	3.84845	4.83959	10.6987
	73.0015	4.47907	3.98458	4.33014	10.416
	73.1015	5.20514	3.51395	4.53172	9.92135
	73.2015	4.24022	4.06332	4.27261	10.2863
	73.3015	4.77426	3.64779	4.54353	9.34862
	73.4015	4.30976	3.91066	4.38616	10.077
	73.5015	4.87984	3.64453	4.49151	9.99764
	73.6015	5.05107	3.70278	4.35091	9.68834
	73.7015	4.44818	3.80546	4.34752	9.85562
	73.8015	5.03131	3.62415	4.66746	9.75556
	73.9015	4.45094	3.47897	4.2168	9.69415
	74.0015	4.77004	3.81361	4.24645	9.87712
	74.1015	4.94597	3.62122	4.87055	10.9499
	74.2015	4.60971	4.09	5.21705	11.2145
	74.3015	4.36051	4.03835	4.41388	9.93823
	74.4015	5.02663	3.23755	4.78817	9.97015
	74.5015	4.52711	3.84668	4.74316	10.7834
	74.6015	4.5221	3.80227	4.98539	10.4487
	74.7015	4.98173	3.3688	4.57543	10.1452
	74.8015	5.33512	4.10809	5.33179	11.447
	74.9015	4.81198	3.51129	4.31514	9.81214
	75.0015	4.64581	3.6279	4.30331	9.42824
	75.1015	4.64483	3.70084	5.14088	10.4893
	75.2015	4.64516	3.51242	4.45785	10.2341
	75.3015	4.19833	3.95021	4.69234	9.94174
	75.4015	4.952	3.938	4.44827	10.4024
	75.5015	5.09493	3.82834	4.37011	10.0465
	75.6015	4.45083	3.97527	5.43181	11.7542
	75.7015	4.47452	3.80038	4.54632	9.94634
	75.8015	4.81025	4.03637	4.95171	10.9792
	75.9015	5.07262	3.81686	4.95894	10.8281
	76.0015	5.15246	3.77834	6.13097	11.7502
	76.1015	4.82246	3.76654	4.58271	9.72593
	76.2015	4.06109	4.17712	4.47255	9.57511
	76.3015	4.2406	4.16451	5.06007	11.1917
	76.4015	4.23778	3.5614	4.61357	10.2093
	76.5015	5.01428	3.63766	5.66224	11.8422
	76.6015	5.13252	3.58898	4.78485	9.59836
	76.7015	4.64639	4.18111	5.46098	10.1103
	76.8015	4.80796	3.65567	4.33564	9.88346
	76.9015	4.87202	3.49422	4.63841	10.0106
	77.0015	4.96812	3.82052	4.52932	9.66623
	77.1015	4.06327	3.88637	4.54573	10.0906
	77.2015	4.55985	3.7286	4.93634	10.2998
	77.3015	5.15682	4.98662	6.13934	8.10691
	77.4015	4.81196	4.77748	6.34466	10.6229
	77.5015	5.43123	4.63783	5.15844	7.06445
	77.6016	4.5943	5.09979	5.65925	7.62092
	77.7016	4.82706	4.38349	5.74467	6.78881
	77.8016	4.85103	4.26533	5.16168	6.72325
	77.9016	5.16039	4.82865	5.27351	6.44424
	78.0016	4.48941	4.24476	5.58046	6.61658
	78.1016	5.07324	4.65452	5.65871	7.13399
	78.2016	4.41756	3.90088	4.68169	6.41307
	78.3016	4.36976	4.73042	5.09404	7.35832
	78.4016	4.96808	3.6218	3.82228	5.51239
	78.5016	5.47265	3.73636	3.76464	6.75485
	78.6016	5.63018	3.59475	3.72469	7.3427
	78.7016	5.81374	3.529	3.80389	7.34454
	78.8016	5.00663	4.22148	4.536	8.09308
	78.9016	4.73086	3.87274	4.8131	10.999
	79.0016	6.41391	4.33946	4.93742	7.14602
	79.1016	5.37652	3.60856	3.94463	7.01433
	79.2016	5.36865	4.12041	4.53089	7.3086
	79.3016	4.55366	3.6509	4.0264	7.17553
	79.4016	5.18313	4.54018	3.61653	6.89352
	79.5016	5.34749	5.88463	4.99489	10.472
	79.6016	4.41737	4.96773	6.23252	12.48
	79.7016	5.04664	5.23796	5.83417	11.2004
	79.8016	5.07775	4.80757	5.24811	10.2109
	79.9016	5.33985	3.68282	3.87156	8.91439
	80.0016	6.31019	3.70188	4.26856	9.09611
	80.1016	5.25591	3.84556	4.2689	9.09758
	80.2016	7.36803	3.78767	3.97633	9.12376
	80.3016	5.38321	3.59875	4.19498	8.77514
	80.4016	5.90558	3.98316	3.75016	7.60316
	80.5016	5.03371	3.78112	3.95431	8.87312
	80.6016	6.14162	3.73112	4.37356	7.76766
	80.7016	6.55892	3.6807	3.97188	8.47718
	80.8016	5.31185	3.86182	3.589	7.80021
	80.9016	5.47537	3.79454	4.11825	8.95319
	81.0016	5.68418	4.10083	4.45593	8.39766
	81.1016	6.9306	3.70078	4.3322	7.86492
	81.2016	6.448	3.55507	3.82698	8.47545
	81.3016	5.26666	4.23217	4.26349	9.55385
	81.4016	5.63903	4.1039	4.605	10.0816
	81.5016	4.56911	4.17103	4.14435	9.3396
	81.6016	7.03233	3.53204	4.71108	9.77873
	81.7016	5.79571	3.74141	4.02843	8.48317
	81.8016	5.78294	4.02248	3.842	8.39756
	81.9016	4.76261	4.00948	4.38265	8.74168
	82.0016	4.93971	4.03731	4.02132	8.80912
	82.1016	5.16056	3.75032	3.53251	8.1272
	82.2016	5.25164	3.73075	4.00427	6.82762
	82.3016	5.66895	4.08043	3.95361	7.66457
	82.4016	5.78122	3.62757	4.15395	6.7937
	82.5016	5.50418	3.98469	4.27575	7.37436
	82.6017	4.6488	4.24487	5.02202	6.71899
	82.7017	5.46646	3.52727	4.53699	6.9233
	82.8017	5.47321	3.91275	4.03774	7.38232
	82.9017	5.36557	3.90684	3.55878	6.63809
	83.0017	5.06741	3.85091	3.63918	6.06105
	83.1017	5.05713	3.97682	5.74158	7.60367
	83.2017	7.92769	4.51141	4.45804	8.86984
	83.3017	5.03788	4.2347	4.28954	8.9298
	83.4017	4.47219	5.33992	4.71906	7.5093
	83.5017	7.64826	3.91063	4.50077	6.98104
	83.6017	5.03107	4.01403	3.52074	7.04017
	83.7017	5.54155	3.93548	3.91726	7.14166
	83.8017	4.07473	4.06166	4.87584	6.80161
	83.9017	4.49572	4.51847	5.62372	6.35488
	84.0017	5.18313	4.52386	5.85093	7.32485
	84.1017	4.81236	4.34499	5.07257	6.83283
	84.2017	5.03709	4.8794	5.52377	6.85072
	84.3017	5.10732	4.59642	5.04114	7.09301
	84.4017	4.96778	4.42724	5.56854	6.99291
	84.5017	5.14454	4.66715	5.74061	7.37911
	84.6017	3.38907	4.26177	4.54806	6.57937
	84.7017	5.37058	5.05121	5.34678	7.45123
	84.8017	5.86626	4.70164	5.69503	7.213
	84.9017	5.0925	4.62094	5.232	6.59249
	85.0017	5.82191	4.56976	5.31351	7.15075
	85.1017	5.17436	4.39019	4.88785	6.92784
	85.2017	5.21917	4.48086	5.79848	6.7572
	85.3017	4.86771	4.41419	5.76434	7.30645
	85.4017	5.67195	4.64363	5.49214	7.01588
	85.5017	4.5288	4.15398	5.06626	6.69112
	85.6017	5.41933	4.72491	4.8169	6.74514
	85.7017	4.95741	3.94605	4.35701	6.59268
	85.8017	4.84197	3.74827	4.35924	6.71348
	85.9017	5.34448	3.74256	4.25733	7.36082
	86.0017	6.03578	3.90828	3.74085	7.21755
	86.1017	5.51083	3.68074	3.98639	6.72622
	86.2017	5.8848	4.22257	3.85716	6.88842
	86.3017	4.84832	3.86342	4.1878	6.03901
	86.4017	3.94731	6.36523	5.83459	11.3062
	86.5017	5.49984	4.95345	5.78144	11.4596
	86.6017	4.15974	4.19009	6.54685	12.4594
	86.7017	5.41907	4.04753	4.21943	8.92657
	86.8017	6.89264	3.68907	4.20705	8.63367
	86.9017	5.66406	4.14249	4.1562	9.14701
	87.0017	5.73063	3.74651	3.86111	8.3532
	87.1017	7.10054	3.86217	3.6793	8.80112
	87.2017	4.69008	3.51416	5.65058	9.4094
	87.3017	5.56964	3.89615	4.23501	8.71909
	87.4017	5.57946	4.00656	4.13337	9.2746
	87.5018	7.01626	3.68216	4.08675	8.16306
	87.6018	4.53207	4.54291	4.52089	9.48731
	87.7018	7.25807	3.73336	4.0012	8.72628
	87.8018	5.18291	4.73117	4.01511	8.01912
	87.9018	4.59644	3.82418	4.66979	9.19193
	88.0018	5.28938	3.85936	4.17143	8.94445
	88.1018	6.32241	3.98232	4.04906	7.2965
	88.2018	4.61838	4.52667	5.74987	9.88044
	88.3018	5.39708	3.75185	4.40007	9.6634
	88.4018	6.42975	3.47399	4.00997	8.12176
	88.5018	5.56338	3.84552	3.72809	8.53198
	88.6018	5.06614	3.66032	3.85926	8.17043
	88.7018	5.40808	3.82023	4.13292	7.60147
	88.8018	4.98523	3.84972	3.84378	6.64611
	88.9018	5.26033	3.48208	4.08135	6.70354
	89.0018	5.10289	3.79503	4.06162	6.91071
	89.1018	5.15065	3.97384	4.07158	5.89254
	89.2018	4.80279	3.71728	3.75953	8.59446
	89.3018	6.55056	3.48225	4.40605	9.01571
	89.4018	4.77099	3.98164	5.53047	9.94708
	89.5018	5.76761	3.70465	4.13948	7.85727
	89.6018	5.51331	3.37667	4.14806	9.32788
	89.7018	4.90592	3.69413	4.53184	9.36813
	89.8018	5.69729	4.22695	5.36402	9.26274
	89.9018	5.9713	3.57935	4.26914	7.70739
	90.0018	5.33808	3.74545	4.35427	8.14028
	90.1018	6.43408	3.63924	4.31233	9.3966
	90.2018	5.36877	4.10513	4.64221	10.1443
	90.3018	4.82619	3.48443	4.57736	8.06003
	90.4018	5.38433	3.62537	4.45613	7.45915
	90.5018	4.6016	4.42182	4.89025	6.21987
	90.6018	5.13897	4.25192	3.7872	7.88237
	90.7018	4.83865	3.95501	3.96318	7.75257
	90.8018	5.56733	4.28223	4.17893	9.69243
	90.9018	5.383	4.25803	4.8551	8.1524
	91.0018	5.24491	5.89737	6.1222	7.78608
	91.1018	5.40892	4.07388	3.79924	8.03524
	91.2018	5.34675	4.13007	3.74008	8.50517
	91.3018	7.43616	4.00384	5.15585	10.714
	91.4018	5.73309	3.72154	4.11842	9.40959
	91.5018	6.20366	4.28345	4.79308	9.82045
	91.6018	4.85631	4.09544	4.70263	9.46857
	91.7018	4.86387	3.91368	4.28832	9.3913
	91.8018	5.31372	3.91834	4.02569	9.10597
	91.9018	4.48794	3.76109	4.0955	8.82837
	92.0018	5.09309	4.14478	3.93192	8.92108
	92.1018	6.86802	3.78704	3.8904	9.59272
	92.2018	5.42245	3.74093	4.20137	8.72422
	92.3018	6.65302	3.61371	4.21453	9.74359
	92.4018	5.12072	3.76177	4.21708	8.86588
	92.5019	4.74368	4.04187	3.91069	8.05674
	92.6019	4.64749	4.62427	3.63197	8.16095
	92.7019	5.22008	4.89486	5.02287	9.22229
	92.8019	4.04008	5.08434	4.74413	8.42952
	92.9019	5.35842	4.36201	4.11973	8.10228
	93.0019	5.17144	4.13487	4.24267	9.16992
	93.1019	5.32242	4.09981	4.20529	8.76
	93.2019	4.9736	4.0657	5.15327	10.5431
	93.3019	5.16167	3.65885	4.48199	8.90511
	93.4019	5.05689	3.87474	4.56131	8.6704
	93.5019	5.14677	4.35382	4.46712	8.91305
	93.6019	6.20954	4.15946	5.19382	10.479
	93.7019	4.70338	4.10816	4.0884	9.12791
	93.8019	4.89598	3.79502	3.87512	8.80603
	93.9019	5.89714	3.49497	3.75999	7.93061
	94.0019	6.19732	3.68083	3.55717	7.76461
	94.1019	5.32036	4.2155	4.31012	8.3283
	94.2019	5.79029	3.80511	4.04958	8.96724
	94.3019	4.04799	4.89909	5.23755	9.5488
	94.4019	6.69087	3.93514	4.18499	8.7964
	94.5019	7.56134	4.48381	4.04562	8.5024
	94.6019	5.70792	3.82043	4.44002	9.06443
	94.7019	7.02893	4.02391	4.00748	8.86862
	94.8019	6.39983	4.43979	3.95111	8.63516
	94.9019	5.17554	5.02006	4.57944	8.54094
	95.0019	4.98351	4.12801	3.95025	8.06258
	95.1019	5.89919	4.17219	4.44224	9.191
	95.2019	5.21368	4.29251	4.56458	9.50032
	95.3019	4.91046	4.40971	4.5529	8.98952
	95.4019	3.62381	4.3022	4.07603	9.65624
	95.5019	6.02577	4.30979	5.29489	9.64063
	95.6019	5.92837	4.94805	5.91948	10.2864
	95.7019	7.6813	3.90084	3.9428	9.04355
	95.8019	5.59224	4.26232	4.36624	9.27717
	95.9019	4.46088	4.46477	5.10528	10.4896
	96.0019	4.61461	4.10708	5.23252	10.1011
	96.1019	5.43295	4.48517	5.86726	11.5857
	96.2019	5.28251	4.92633	5.16267	10.7488
	96.3019	4.85692	4.07301	4.81774	10.5248
	96.4019	3.88398	4.2238	4.44569	10.3773
	96.5019	5.65089	4.20535	3.98675	7.25143
	96.6019	4.19176	3.78402	4.54383	9.85386
	96.7019	5.33507	4.00429	4.655	9.74386
	96.8019	6.37574	3.70809	3.66514	7.05836
	96.9019	5.09778	3.68788	3.83953	8.12949
	97.0019	5.74847	4.24241	4.05315	9.06813
	97.1019	5.86993	3.83434	4.06649	9.06893
	97.2019	5.12323	4.33843	4.12299	8.72157
	97.3019	5.82015	5.04971	4.92799	9.50529
	97.4019	5.20741	4.11712	4.07227	8.60031
	97.5019	4.03784	4.12323	3.91774	8.41528
	97.602	4.53121	4.28749	4.82227	10.5057
	97.702	5.88394	3.70665	4.44742	9.54665
	97.802	5.56285	4.00584	4.05898	9.19101
	97.902	6.32309	4.17741	3.77887	8.62385
	98.002	5.46392	3.91462	4.2983	10.0371
	98.102	6.8239	3.68761	4.18978	8.9974
	98.202	5.46844	3.54053	3.97629	8.69533
	98.302	4.82508	3.91548	4.03175	8.92812
	98.402	5.46497	4.22328	3.77605	8.6158
	98.502	6.12887	3.76084	4.7594	9.48548
	98.602	5.77297	4.04471	4.62551	9.82639
	98.702	6.0338	4.08351	4.57351	9.11505
	98.802	4.97505	4.15505	3.70637	7.74782
	98.902	5.6166	4.01903	4.10671	8.78834
	99.002	6.28248	3.39455	4.25716	8.73164
	99.102	4.37774	4.44935	4.73395	9.22309
	99.202	4.95561	4.2736	4.25604	9.3692
	99.302	4.59292	4.10076	4.51707	10.1945
	99.402	4.94944	4.37421	4.38135	8.93899
	99.502	3.74821	4.16816	5.5261	10.1847
	99.602	4.15034	4.00167	4.27098	9.85663
	99.702	4.79496	3.72677	3.97006	6.5216
	99.802	3.93714	3.74007	4.28538	8.7727
	99.902	3.03827	4.5448	4.71167	9.23907
	100	3.03854	4.61417	3.91849	8.97451

## Sheet: Figure 4f
Figure 4f
		Pru-A S90:OG to M1:S	Pru-A W108:CE3 to M1:CB	Pru-A P40:CB to M1:CG	Pru-A P40:CB to dS:CB
	Average	5.30613	4.21659	4.72215	7.93138
	Standard Deviation	0.926046	0.523789	0.727174	1.67583

## Sheet: Figure 4i
Figure 4i
	Time (ns)	Pru-B F76:CE2 to M1:CE	Pru-B D78:CG to aG:N	Pru-B D78:CG to cG:N	Pru-B D79:CG to dS:N	Pru-B K99:NZ to aG:O	Pru-B K99:NZ to bP:O
	0	3.60577	6.06419	6.32428	4.21558	3.55969	7.08547
	0.100002	3.90165	4.39094	5.49592	4.25683	3.09694	5.91553
	0.200004	9.23917	6.09033	6.03346	4.09301	3.10518	5.87903
	0.300006	9.01395	4.10941	5.45878	3.68786	2.7753	4.34828
	0.400008	6.80451	3.39468	4.68965	4.06067	3.27318	5.49849
	0.50001	10.6545	3.62055	5.02324	3.853	2.98149	3.84662
	0.600012	8.34036	7.33059	5.77509	3.92947	5.79421	4.80272
	0.700014	10.8756	5.16606	5.04604	4.42324	5.26414	5.28411
	0.800016	11.2413	11.2633	7.7917	4.12407	8.01679	8.62837
	0.900018	12.3465	7.69834	6.74679	4.47093	3.32162	6.82388
	1.00002	10.9039	7.70181	5.20734	4.01784	6.59077	5.97403
	1.10002	9.18097	6.94506	6.43634	4.02465	2.95894	6.31324
	1.20002	10.439	12.2678	8.24585	3.87436	5.86789	5.98949
	1.30003	11.4945	9.50056	7.62196	4.14716	3.73409	7.0313
	1.40003	12.5208	7.54819	7.41604	4.56967	3.62254	7.42363
	1.50003	11.9985	9.49176	8.75445	3.99648	3.99876	7.41509
	1.60003	11.3007	8.80819	6.86437	3.99074	3.41213	6.02253
	1.70003	14.852	10.7845	10.0107	4.06106	5.62484	8.26666
	1.80004	13.7985	7.71912	6.84796	4.20363	2.94318	3.79817
	1.90004	11.7959	6.6019	6.53314	4.12838	3.40272	4.76733
	2.00004	13.2341	8.66246	8.95948	4.11123	4.65007	4.55366
	2.10004	10.5526	12.1079	8.99186	4.08437	6.72263	7.43054
	2.20004	10.2765	10.8287	7.5963	3.93762	5.59687	6.87852
	2.30005	11.8158	11.6423	8.6785	3.90955	6.48933	7.81672
	2.40005	15.5428	9.75409	9.51145	4.28475	5.29467	9.0814
	2.50005	13.9032	11.2215	8.19834	4.08421	6.29489	7.45955
	2.60005	10.1832	10.6652	6.89494	3.92758	6.19434	5.63745
	2.70005	12.6014	8.0215	5.62193	4.45799	5.84578	4.78702
	2.80006	12.9558	8.78239	5.9218	4.05999	6.60185	2.79132
	2.90006	11.7701	8.84808	6.48118	4.02471	6.27034	3.08098
	3.00006	10.5585	3.78903	5.05614	3.90088	4.82533	5.06968
	3.10006	12.7642	6.75108	6.33063	3.72946	4.59041	6.38334
	3.20006	13.1172	7.61471	6.15462	3.99162	5.81263	6.95785
	3.30007	8.22699	7.61112	6.54711	3.82811	6.1025	7.61923
	3.40007	11.3421	7.89434	5.72031	4.02285	5.80058	6.64208
	3.50007	9.10386	9.75426	6.74764	4.05442	6.83747	6.43944
	3.60007	11.0721	3.62808	4.76453	3.56893	3.02944	3.91311
	3.70007	12.0006	3.31566	4.78656	4.0373	5.60493	6.048
	3.80008	13.981	3.51249	4.21644	3.97064	5.44169	6.94893
	3.90008	15.5115	3.49647	4.25557	3.59355	5.1833	4.72484
	4.00008	14.2872	3.71219	3.79324	4.14812	5.26303	6.0036
	4.10008	14.3336	3.53381	3.91596	3.80069	5.78081	6.66647
	4.20008	13.3709	3.72664	4.62909	3.66834	2.96388	4.47819
	4.30009	12.7172	4.12538	4.56117	3.85399	3.02405	4.35866
	4.40009	14.5189	4.22451	4.69863	4.03208	3.23679	3.19415
	4.50009	13.2614	3.84237	4.98481	3.59219	2.89337	4.61021
	4.60009	11.6176	3.76306	4.87115	3.94796	3.16003	3.48522
	4.70009	12.9247	4.22331	4.57601	3.48259	2.97419	3.66397
	4.8001	12.0521	3.36376	4.77363	4.05224	3.0484	3.51081
	4.9001	11.3172	3.68684	4.77303	3.69874	6.02367	2.69294
	5.0001	14.2768	3.98491	4.66589	4.05224	3.08244	3.51504
	5.1001	13.1363	3.5777	4.36331	3.79089	2.9391	3.38703
	5.2001	11.3859	4.39146	4.43379	3.80111	3.12424	3.15025
	5.30011	13.3252	3.43997	4.576	3.98297	5.36951	2.84927
	5.40011	13.6437	3.6156	4.33821	4.02124	2.81576	3.61238
	5.50011	10.7979	4.05728	4.29672	3.53109	3.41742	3.3228
	5.60011	11.5443	4.3319	4.58237	3.73679	3.03341	3.89589
	5.70011	11.0757	3.86093	4.21632	3.82664	3.12898	3.12863
	5.80012	13.2865	3.53358	4.43484	3.98132	3.00502	3.92861
	5.90012	14.997	3.64768	4.54562	3.42154	3.00231	4.52743
	6.00012	15.4512	4.58745	4.14775	3.84309	5.00372	6.88103
	6.10012	13.8424	3.81642	3.9479	4.1174	5.71838	6.57928
	6.20012	11.1987	3.65948	4.51933	3.60517	5.13415	3.5041
	6.30013	11.0765	3.53323	4.75195	3.89745	4.08009	3.06112
	6.40013	15.0394	3.54489	4.47168	6.55447	4.51332	3.49137
	6.50013	14.3193	4.48546	4.38725	4.02182	4.65701	3.36213
	6.60013	13.4259	3.94067	4.33764	3.96965	4.91156	3.9095
	6.70013	12.1474	4.12967	4.7343	3.92379	2.9558	3.44538
	6.80014	14.1246	4.03207	4.77523	3.93957	2.79032	4.51084
	6.90014	9.80276	5.87707	5.57132	4.02413	3.04882	4.17877
	7.00014	12.6228	3.51208	4.46979	3.84743	5.57155	4.5728
	7.10014	14.3379	3.51038	4.61398	4.03387	5.85341	4.5706
	7.20014	13.0904	3.52538	4.60917	4.22752	6.36116	3.5124
	7.30015	13.248	3.63293	4.90819	3.82644	4.97222	3.32221
	7.40015	12.6189	3.51726	4.40444	3.80895	6.16752	5.66552
	7.50015	13.1742	3.45337	4.49335	3.8976	3.05452	3.68242
	7.60015	15.0953	3.72998	4.25257	4.2226	3.03629	3.10487
	7.70015	14.8094	3.42733	4.47564	4.1009	5.32922	2.81323
	7.80016	14.6591	3.66392	4.55839	3.90183	4.89653	2.71487
	7.90016	11.7919	3.86995	4.49711	4.15767	3.0971	3.15987
	8.00016	11.1934	3.69824	4.4645	4.1614	3.12139	3.33099
	8.10016	12.6098	3.74712	4.40366	4.03484	2.9139	3.82395
	8.20016	11.5954	3.75748	4.73996	3.87843	3.08896	3.27666
	8.30017	13.9989	3.70223	5.0388	3.88889	2.97683	3.3389
	8.40017	13.89	3.82639	4.29925	4.1319	3.06816	4.78896
	8.50017	12.3088	3.6183	5.43989	4.07783	2.8307	4.6982
	8.60017	13.4944	3.47604	4.77033	4.08907	2.9722	3.10802
	8.70017	13.9458	7.17732	5.47486	3.96832	2.77553	5.16368
	8.80018	11.1075	3.45918	4.59894	3.8054	3.35375	4.49144
	8.90018	18.6424	3.91936	4.47408	3.99332	5.82439	4.75349
	9.00018	15.938	3.3595	4.36482	3.66658	3.01399	3.85962
	9.10018	16.1401	3.77484	4.61969	3.98093	3.22916	4.78927
	9.20018	16.8804	3.74233	4.96216	4.05982	3.23627	3.1265
	9.30019	16.0647	3.75334	5.42001	4.2522	3.02779	3.18594
	9.40019	16.0998	3.12221	4.83742	3.87322	3.69527	3.12369
	9.50019	13.9089	3.41207	4.29639	4.20101	4.04256	3.06605
	9.60019	16.4065	3.47711	5.18866	3.69328	3.34257	4.14876
	9.70019	15.3299	3.71587	5.51283	3.94201	3.23598	4.07754
	9.8002	15.8719	3.77712	4.6261	3.996	3.0725	3.5049
	9.9002	15.2193	3.56014	4.92163	4.17446	3.51088	3.88031
	10.0002	16.0975	3.77761	4.58904	3.70146	3.78923	3.63045
	10.1002	17.8075	3.87067	4.9813	3.90186	2.98705	3.03586
	10.2002	16.1447	3.96157	5.00524	4.16031	3.30375	3.20402
	10.3002	15.9777	3.76502	4.84011	4.05025	2.88873	4.03939
	10.4002	16.3962	3.48647	4.75463	4.11618	3.13342	3.6848
	10.5002	13.5652	3.91778	4.80414	3.74973	2.7654	3.19656
	10.6002	18.0574	3.99867	4.16059	4.14665	3.11638	3.08019
	10.7002	17.3132	3.4717	4.45545	3.62323	4.65133	3.17006
	10.8002	18.1405	3.69115	4.85562	5.53358	5.25942	2.8715
	10.9002	19.1834	3.27603	4.96972	6.72057	4.96683	3.27347
	11.0002	19.0271	3.4802	4.24602	4.20525	4.26616	2.90795
	11.1002	15.4715	3.49691	4.53851	3.80127	4.88868	3.32937
	11.2002	16.1842	3.45083	4.71025	3.82566	3.35991	3.97445
	11.3002	17.2017	3.62371	4.50547	4.16966	3.45631	2.87496
	11.4002	17.8218	4.13176	4.70008	3.59446	2.83451	3.25835
	11.5002	16.8136	3.73428	4.67013	4.33942	2.91813	3.56814
	11.6002	18.2083	3.84626	4.27654	4.30211	3.17431	4.49834
	11.7002	14.2149	3.66727	4.37642	4.8508	3.0282	4.54711
	11.8002	17.6005	4.06663	4.68078	3.96561	3.18574	3.40415
	11.9002	17.1652	3.62896	4.08381	4.06065	3.17893	3.91416
	12.0002	16.7538	3.20592	4.65874	3.70529	3.38277	3.56659
	12.1002	17.6438	3.53674	4.71419	4.20145	2.96044	3.35352
	12.2002	17.9898	3.74301	4.59409	4.30815	3.2351	3.43487
	12.3002	19.0844	4.29097	4.52562	4.27008	2.77343	3.1908
	12.4002	18.3394	3.46363	4.56264	3.97159	4.75002	3.07704
	12.5002	14.827	3.90714	4.59042	3.87761	2.99664	2.99161
	12.6003	17.1055	3.57188	4.44289	4.07409	5.42991	3.61546
	12.7003	17.135	3.58656	4.77211	3.62627	3.64093	3.11185
	12.8003	14.4794	3.74351	4.5648	3.91029	4.20124	3.39195
	12.9003	14.325	3.70284	4.57673	3.98091	3.80465	3.09368
	13.0003	14.7527	5.8143	5.45999	4.02014	3.16637	3.15204
	13.1003	12.1952	3.64179	4.98666	4.02928	2.69747	3.63969
	13.2003	13.7727	3.59518	4.4903	3.95547	2.98952	3.62594
	13.3003	13.7853	3.99963	4.75552	3.76251	3.0569	3.26225
	13.4003	15.4271	3.75524	4.63373	3.71529	2.92411	3.21406
	13.5003	17.8261	3.98458	4.48937	4.02678	3.59374	3.29193
	13.6003	14.1561	3.59702	5.01215	3.88857	5.78496	2.78698
	13.7003	17.3821	3.63892	4.8815	4.16483	4.25335	3.0403
	13.8003	18.6349	3.57621	4.86991	3.97562	3.08318	3.81296
	13.9003	21.4494	3.72021	5.8343	6.28458	2.8772	3.45997
	14.0003	16.7746	3.70493	4.99557	3.98041	3.11351	3.66157
	14.1003	13.9076	4.0033	4.86949	3.9502	3.07032	3.9822
	14.2003	14.8056	3.83098	4.97108	4.00706	2.88752	4.91987
	14.3003	15.2545	3.84625	5.08273	4.11766	4.85436	3.47827
	14.4003	17.6198	3.57775	4.99236	6.15848	5.09359	4.31468
	14.5003	17.5053	3.70085	4.95649	3.8318	3.90547	2.87053
	14.6003	18.814	3.6787	4.27818	3.8567	5.72283	2.84763
	14.7003	17.3972	3.88198	4.7427	3.75796	5.80749	3.16512
	14.8003	17.7385	3.52978	4.29719	4.08045	4.31281	3.23722
	14.9003	16.4513	3.72909	4.28385	4.0959	3.18472	2.92926
	15.0003	17.777	3.58841	4.94888	4.12017	4.822	2.65896
	15.1003	18.2335	3.58534	4.915	3.93605	5.70616	3.1794
	15.2003	19.0547	3.68122	4.55125	4.09339	3.56065	3.19113
	15.3003	19.077	3.80378	5.3109	4.06178	5.40325	3.89568
	15.4003	15.9257	3.75479	4.44985	3.99778	4.00244	2.90544
	15.5003	19.2717	3.49216	4.82562	4.06519	5.36106	3.29712
	15.6003	17.3095	3.37515	4.53462	3.8305	4.56947	2.98697
	15.7003	14.3106	3.77914	4.38048	4.07187	6.02849	3.46711
	15.8003	15.673	3.63137	4.35931	4.2128	5.29629	4.18918
	15.9003	18.9862	3.43433	4.94807	4.16223	5.50666	2.99302
	16.0003	18.8363	3.62004	4.58147	3.89352	4.70512	2.86743
	16.1003	20.3076	3.46236	4.83224	4.27203	4.69299	2.83741
	16.2003	18.0812	3.60412	4.36921	4.21823	7.01739	4.39703
	16.3003	16.4987	3.74763	4.69475	3.84886	4.9591	3.10924
	16.4003	18.3974	3.42536	4.40794	6.39856	4.696	2.91603
	16.5003	19.5629	6.18013	6.30112	6.95302	2.78409	3.17309
	16.6003	16.3621	3.47529	4.3383	6.72698	2.9586	3.11606
	16.7003	18.1046	3.64428	4.46729	4.10262	2.8977	3.88861
	16.8003	16.2337	3.91682	4.83436	3.79986	2.90691	3.5736
	16.9003	17.8056	3.76559	4.7612	3.86505	2.98735	3.42764
	17.0003	17.7421	3.50639	4.58201	4.04784	5.45978	4.11267
	17.1003	13.2	3.66995	4.48759	3.98271	8.11724	6.66295
	17.2003	11.4727	3.4744	4.55431	3.97149	6.85624	5.67341
	17.3003	14.625	3.68709	4.58627	3.90589	2.9337	4.37842
	17.4003	16.4939	5.56078	5.98533	6.16221	3.012	4.5901
	17.5004	19.2266	4.01423	4.74577	5.95073	3.0518	4.90705
	17.6004	17.9785	3.62947	4.71861	6.00445	2.94718	3.02467
	17.7004	16.9762	3.86231	4.52906	4.31682	3.00576	4.60624
	17.8004	18.2506	3.5148	4.643	4.33296	3.84683	2.85836
	17.9004	19.2427	3.52125	4.45307	3.77187	5.13212	3.06264
	18.0004	15.088	3.79363	4.46065	4.08254	3.33911	2.95064
	18.1004	18.2785	3.88075	4.92901	4.13661	4.38577	2.73816
	18.2004	18.5537	3.55667	5.05648	3.73525	5.09356	3.95281
	18.3004	18.947	3.93007	5.10451	4.10802	4.48886	2.83891
	18.4004	17.9979	3.85305	4.64546	4.38432	4.9706	2.9821
	18.5004	17.4038	3.63505	4.711	4.20881	5.48191	3.32276
	18.6004	18.3824	3.33527	4.68594	4.08089	4.50322	3.18655
	18.7004	16.0178	3.48757	4.16988	4.0272	4.90946	3.99873
	18.8004	16.8006	3.96949	4.46222	4.17859	3.40449	3.18451
	18.9004	16.8195	3.54407	4.83083	4.15997	3.18462	4.58739
	19.0004	15.8887	5.28468	4.66423	3.92032	2.8562	3.52985
	19.1004	13.9206	3.6516	4.90899	4.67773	3.40742	3.94686
	19.2004	14.5326	3.7102	4.54383	4.20371	4.67262	3.68702
	19.3004	14.3746	3.56669	4.69524	4.09467	3.19059	3.36008
	19.4004	14.4559	3.5256	4.77937	3.96594	4.72375	3.18307
	19.5004	13.1679	3.90144	4.62775	3.76113	3.00115	3.54933
	19.6004	11.9584	3.47042	4.73389	4.19862	5.04312	3.76361
	19.7004	11.9611	3.57704	4.76116	4.03029	4.97244	3.31751
	19.8004	13.6333	9.42744	5.0356	4.01734	6.83056	3.09086
	19.9004	13.9328	9.71047	5.35236	4.12198	6.94036	3.32297
	20.0004	15.4414	10.9667	6.99135	4.42634	6.47155	3.64427
	20.1004	14.7592	9.67297	4.93858	4.11309	6.31106	3.04982
	20.2004	11.2358	7.55693	4.67751	4.42495	7.16984	3.0907
	20.3004	14.4657	10.642	5.96962	4.33707	8.80717	4.90953
	20.4004	16.4669	3.28741	5.30047	4.33338	3.85657	3.66706
	20.5004	14.5656	4.53453	4.96733	3.56246	3.0399	3.49433
	20.6004	9.736	3.59991	4.5954	5.17778	3.29633	4.06347
	20.7004	10.6835	3.78124	5.12257	4.06327	2.90959	3.52122
	20.8004	12.9657	3.32733	3.89787	4.17405	3.05432	4.63874
	20.9004	14.4427	3.45645	4.43568	4.07186	3.02933	4.84383
	21.0004	13.6077	5.26381	5.7227	4.00384	2.9587	5.77601
	21.1004	12.9423	3.83059	4.62921	4.44627	3.16226	3.37805
	21.2004	12.8757	3.84783	4.55335	3.88681	3.15384	4.72625
	21.3004	14.5715	3.61792	4.52483	4.0424	4.85535	3.20698
	21.4004	11.5564	3.50758	4.90229	3.9116	3.256	5.23778
	21.5004	9.84679	3.39679	4.78858	4.0211	3.61507	4.15579
	21.6004	14.4163	3.4827	4.83758	3.96323	3.0356	3.94553
	21.7004	15.0009	3.84973	4.54418	4.03293	3.02653	3.26374
	21.8004	13.132	3.76214	4.643	4.15104	2.80995	3.61481
	21.9004	12.027	3.17942	4.90433	4.32059	3.16329	5.0511
	22.0004	14.5177	5.801	6.30801	3.89645	3.26829	5.34167
	22.1004	15.6927	3.67553	5.05918	4.26353	2.75994	4.46729
	22.2004	12.3629	3.65223	4.63034	4.08443	2.82325	4.28979
	22.3004	13.9487	3.48942	4.70752	4.04746	2.9799	3.92359
	22.4004	11.1828	3.79749	4.74517	4.05209	3.11022	5.01858
	22.5005	11.8409	3.68795	4.9571	3.86523	3.14945	3.08695
	22.6005	14.3772	3.88705	3.92948	4.17301	5.93237	5.95508
	22.7005	14.3825	3.45297	4.36603	3.91989	4.93761	3.2854
	22.8005	14.2817	3.5837	4.09712	4.02484	5.18851	4.16128
	22.9005	12.4202	3.52959	4.70705	4.09836	5.68215	5.53165
	23.0005	15.5314	3.9117	4.46316	4.23629	5.29012	4.99863
	23.1005	15.6023	3.51203	3.90325	3.87547	5.00105	3.8422
	23.2005	14.5499	3.69383	4.94564	4.49161	5.24854	3.93405
	23.3005	12.9235	3.68702	4.65924	3.88553	5.29734	3.64182
	23.4005	11.5946	3.58383	4.77921	3.98049	5.18351	3.93645
	23.5005	11.2269	3.68837	5.1346	4.18114	3.97212	3.24042
	23.6005	13.1135	3.7412	5.00596	4.03092	2.98812	3.47293
	23.7005	12.2364	3.83864	4.39815	4.03918	3.9456	5.57582
	23.8005	12.5023	3.51545	4.71785	4.1056	3.19157	5.29447
	23.9005	12.8276	3.47814	4.88839	3.85629	3.06169	3.17325
	24.0005	11.9542	3.74771	4.57685	3.85477	2.87249	4.20004
	24.1005	10.6003	4.05406	4.75021	3.97545	3.25897	3.44764
	24.2005	12.3421	3.756	4.59758	4.1423	3.15359	3.76667
	24.3005	16.0494	3.86625	4.21614	4.12463	3.43163	3.04913
	24.4005	11.7729	3.49275	4.59314	4.5514	4.46252	3.44597
	24.5005	12.589	3.43606	4.55637	4.03248	3.45936	3.70441
	24.6005	13.3519	3.46644	4.6307	4.08075	2.81726	2.94285
	24.7005	10.5233	4.10317	4.4202	4.23575	3.14005	3.65236
	24.8005	12.7756	3.71803	4.49925	4.04739	2.94032	2.99673
	24.9005	11.7864	3.81557	4.38329	4.03451	2.99021	3.22487
	25.0005	10.3552	3.72776	4.72131	4.17388	2.85464	2.98524
	25.1005	13.5887	3.3944	4.78591	4.00646	4.91752	3.19742
	25.2005	13.4608	3.57615	4.45206	3.76434	4.86727	2.94174
	25.3005	14.248	4.19395	4.67147	4.00347	2.99034	3.02751
	25.4005	17.2209	3.51329	4.78868	4.24145	2.93757	3.24457
	25.5005	14.6865	3.89576	4.65641	4.106	3.06226	3.04518
	25.6005	15.8059	3.74928	4.60696	4.07213	4.89038	3.1222
	25.7005	14.3558	4.13401	5.28251	4.05801	5.033	3.85234
	25.8005	16.7811	3.45885	4.77136	4.07944	5.13554	3.66658
	25.9005	14.3903	3.7152	4.84753	4.03699	2.92224	3.98667
	26.0005	15.5277	3.77773	4.51421	3.93421	3.08057	3.68047
	26.1005	10.337	7.06057	5.45069	4.01281	2.7184	3.98666
	26.2005	11.2768	3.71386	4.15975	4.22357	2.98215	5.08398
	26.3005	11.1976	3.51752	4.69348	3.98075	2.81554	4.48256
	26.4005	10.1024	3.61409	4.92858	3.96767	3.13312	4.71397
	26.5005	10.9715	4.00856	4.6578	4.00419	3.14452	3.71914
	26.6005	13.8331	3.76585	4.76687	4.04957	4.58183	2.81146
	26.7005	10.2812	3.50612	4.26589	4.11563	4.98568	3.05412
	26.8005	10.2641	3.83472	4.772	4.08058	4.90567	3.06137
	26.9005	7.0364	3.70576	5.0247	3.26979	2.99235	4.70372
	27.0005	14.9289	3.5297	4.58014	4.08752	4.72283	4.29029
	27.1005	13.6327	3.85741	4.531	4.11073	5.78776	4.86206
	27.2005	12.343	3.61015	4.63555	4.48168	4.9876	3.20389
	27.3005	11.8618	3.73585	4.88183	4.137	5.95598	5.85652
	27.4005	12.2114	3.65071	4.42657	4.17439	5.01042	3.2906
	27.5006	12.9627	3.59956	4.65239	3.93217	5.00374	2.96059
	27.6006	10.9144	4.065	4.18068	4.12534	3.00233	3.35641
	27.7006	11.5045	3.85914	4.42407	3.52978	3.09123	3.31889
	27.8006	14.2352	3.74463	4.22357	4.21014	3.17267	3.51379
	27.9006	15.4209	3.74627	3.90246	5.82975	3.18238	3.32334
	28.0006	10.9637	3.70318	4.15374	3.79079	5.66086	4.72821
	28.1006	13.5538	3.65294	4.75342	3.74501	6.21675	6.07952
	28.2006	12.4318	3.50807	4.02256	3.52583	5.63967	4.96178
	28.3006	13.1318	3.33446	4.49955	4.10163	5.82059	7.31417
	28.4006	14.3762	3.89199	4.8896	3.9778	2.69914	3.45276
	28.5006	15.3387	3.65693	4.53093	4.02285	2.98727	4.41233
	28.6006	16.3283	3.5343	4.51609	4.14195	4.90067	2.88728
	28.7006	12.4903	3.81519	4.74268	4.36357	3.22258	3.30813
	28.8006	11.826	3.53563	4.82071	4.04543	4.38728	3.01591
	28.9006	12.5482	3.71398	4.62302	4.17137	2.91511	3.62863
	29.0006	12.609	3.69842	4.93701	4.25518	2.92779	3.22277
	29.1006	13.1296	3.99215	4.54878	3.85385	2.92389	3.61039
	29.2006	12.018	4.18634	4.75714	3.79273	3.04316	3.13525
	29.3006	11.9168	4.03189	4.72902	4.19166	3.79947	3.33925
	29.4006	12.3801	3.91257	5.0417	3.94851	4.93191	2.92832
	29.5006	12.5589	3.74388	4.69088	3.69366	5.3955	3.01097
	29.6006	10.9506	3.5493	3.94116	3.95344	5.36922	5.54958
	29.7006	13.4236	3.62334	4.31882	4.0734	5.11587	2.92866
	29.8006	12.867	4.06783	4.75697	4.01241	5.19765	2.76426
	29.9006	11.7166	3.46815	4.47159	3.98589	5.28277	3.20884
	30.0006	13.2319	3.43629	5.03705	4.26908	5.48337	3.21349
	30.1006	11.4621	3.55491	4.60159	4.06844	5.40751	2.95683
	30.2006	11.9713	3.43513	5.27372	3.96593	5.13269	2.871
	30.3006	13.4148	3.63745	4.76955	3.72959	5.57578	3.11006
	30.4006	11.4248	3.57293	4.29543	3.80071	2.95942	3.17685
	30.5006	12.0771	3.63394	4.78398	4.18757	2.84982	3.20412
	30.6006	11.0345	3.28951	4.52888	3.89229	4.13621	3.44018
	30.7006	13.165	3.4755	4.60454	4.01385	5.48282	3.06746
	30.8006	13.3916	3.78349	4.50589	4.26403	5.44644	3.01496
	30.9006	11.3643	3.43185	4.42057	4.23414	5.26533	3.1671
	31.0006	12.7485	3.41234	4.26147	4.15353	4.79587	2.7958
	31.1006	12.1198	3.77239	4.22521	3.79572	5.04576	6.56496
	31.2006	13.3183	3.4754	4.3163	4.10668	5.18323	5.04411
	31.3006	11.9584	3.45131	5.05258	4.19157	4.90601	2.98562
	31.4006	12.3305	3.52485	4.52784	3.92335	5.57392	4.01298
	31.5006	13.1426	3.74598	4.24495	4.03994	3.23159	2.89672
	31.6006	12.4837	3.84283	4.79607	4.09095	2.92219	2.99114
	31.7006	13.8007	5.21191	4.86183	3.96846	2.75439	3.18013
	31.8006	12.885	3.79547	4.77545	4.01909	5.39937	3.00615
	31.9006	12.8892	3.52958	5.05543	3.99442	3.27937	3.47437
	32.0006	13.193	3.70258	5.18104	3.89175	4.0651	4.89677
	32.1006	13.9992	4.88697	4.66427	3.99801	2.9774	3.62154
	32.2006	13.5601	3.56647	4.72384	4.04445	4.3128	2.87707
	32.3006	13.6114	3.81996	4.67825	4.02968	3.15673	3.2092
	32.4006	13.3367	3.53154	4.71613	4.05167	3.41262	2.95692
	32.5007	11.511	3.4825	4.53984	3.81924	4.67905	2.89705
	32.6007	13.9471	3.6109	4.54333	4.33839	5.24907	3.12891
	32.7007	12.4954	3.9827	4.69767	3.85709	3.12726	3.22593
	32.8007	14.6596	3.42338	4.5296	4.1788	3.05567	3.30596
	32.9007	10.7414	3.7262	4.82486	3.92385	2.96918	3.37543
	33.0007	11.6979	4.0772	4.77229	4.25327	2.87845	3.15602
	33.1007	13.5539	3.70314	4.56544	4.25553	3.7255	3.10875
	33.2007	13.321	4.46082	4.40277	3.72445	3.17186	4.05291
	33.3007	15.4086	3.57433	4.36431	3.99009	2.8863	3.08689
	33.4007	12.4123	3.64563	4.84311	4.12706	2.82175	3.50742
	33.5007	12.6891	3.93536	4.31118	4.11734	3.30123	4.13391
	33.6007	11.0283	3.69436	5.04725	3.95954	3.18181	2.88703
	33.7007	13.047	3.72507	4.08325	3.98371	2.90802	4.25128
	33.8007	12.6077	3.67371	4.6533	4.17882	2.89799	2.89634
	33.9007	12.0996	3.8102	4.472	3.92654	2.91132	3.64916
	34.0007	12.3581	3.73847	4.6079	4.26964	3.01379	4.18224
	34.1007	9.32751	5.2983	5.09363	3.78824	3.00253	4.44159
	34.2007	12.9609	3.4044	4.43584	3.68971	5.6177	6.39592
	34.3007	11.2243	3.64078	4.44749	3.85352	2.78506	4.72965
	34.4007	13.2547	3.39877	4.26689	3.84133	2.92362	5.82611
	34.5007	10.1169	3.86184	4.71129	3.9436	3.26839	4.02687
	34.6007	13.5477	3.67679	5.08925	3.96737	4.99841	6.62293
	34.7007	12.767	3.92474	3.90212	3.96579	4.6725	6.04189
	34.8007	12.2613	4.02033	3.49921	4.07644	2.9348	5.04105
	34.9007	12.9229	4.93897	3.51854	4.14214	3.05228	4.4061
	35.0007	12.3491	3.63439	4.81313	3.97755	2.80496	3.4506
	35.1007	11.7348	3.76882	5.17438	4.13927	2.85317	3.31367
	35.2007	13.4406	3.89624	4.93128	4.03645	3.27064	3.11517
	35.3007	12.8339	3.45981	5.10594	4.23718	2.90666	3.19734
	35.4007	11.427	3.76407	4.6971	4.1438	2.82541	3.39655
	35.5007	12.779	3.56547	4.93806	3.96986	3.03956	2.99599
	35.6007	12.6038	3.96327	4.89177	4.11768	2.80095	3.00102
	35.7007	13.096	3.78833	4.54068	4.91681	3.54502	3.13939
	35.8007	11.3125	3.68965	4.55796	4.44735	2.86898	3.80614
	35.9007	13.3015	4.46655	4.86912	3.77279	3.18193	3.25197
	36.0007	13.6923	3.71453	4.99141	4.3169	3.05645	4.34191
	36.1007	13.1264	3.4217	4.47328	3.8955	5.6491	3.05701
	36.2007	13.0343	3.73239	4.73909	3.99987	5.56975	5.60949
	36.3007	12.1028	3.69256	4.69942	3.98659	2.9353	3.52077
	36.4007	13.6379	3.7623	4.60423	3.96995	3.09145	4.20582
	36.5007	13.7622	3.62863	4.19874	4.14564	3.11147	3.40972
	36.6007	12.9869	4.06848	4.57242	4.05725	2.97067	3.65624
	36.7007	12.4488	3.74942	4.64264	3.83908	3.05366	3.06897
	36.8007	12.6759	3.91016	4.98818	3.98797	3.27848	3.30758
	36.9007	11.8984	3.72447	4.43193	3.95899	2.96893	3.35199
	37.0007	12.0307	3.48594	5.09408	4.12582	3.40308	3.80324
	37.1007	14.4207	3.51057	4.49159	4.11178	3.74561	3.10581
	37.2007	13.297	3.62803	4.94948	4.06303	3.43892	3.18121
	37.3007	11.5325	3.41961	4.51201	3.99337	5.31735	4.85913
	37.4007	12.2497	3.55264	4.89787	4.15799	3.01362	3.44094
	37.5007	13.0192	3.50361	5.81105	3.98291	4.36024	3.41567
	37.6008	13.7468	3.61446	4.22416	3.95346	5.74497	3.43955
	37.7008	12.4377	3.88975	4.69896	3.87998	5.2548	3.45572
	37.8008	12.4254	3.49662	4.28574	3.91465	4.77504	3.56246
	37.9008	13.5211	3.5235	4.88017	4.1302	5.19974	2.91165
	38.0008	11.9954	3.36285	4.38312	3.88183	5.5158	5.56188
	38.1008	10.1649	3.48284	4.32673	3.76714	8.15489	7.25797
	38.2008	11.2467	3.88449	4.72316	3.95818	3.27974	3.46211
	38.3008	11.58	3.74724	4.87167	3.56779	3.01835	3.20198
	38.4008	12.8116	3.70078	4.51386	4.04422	6.682	5.70392
	38.5008	12.6384	3.67707	4.58713	4.25183	5.47566	3.05135
	38.6008	12.8887	3.40607	4.68647	4.30619	5.5712	3.6858
	38.7008	12.8361	3.6314	4.60095	3.9943	5.1246	2.91362
	38.8008	12.4147	3.68437	4.44337	4.05966	5.69832	3.42877
	38.9008	12.4324	3.7026	4.9179	3.91422	3.23134	3.28485
	39.0008	13.043	3.79173	4.60679	4.04429	4.49407	3.64695
	39.1008	10.4712	3.43389	4.22523	4.0081	3.28272	2.99436
	39.2008	11.5962	4.02465	4.86939	3.89284	3.31259	4.34111
	39.3008	12.4865	3.8607	4.78596	3.98402	2.92269	3.358
	39.4008	11.6041	3.89706	4.8147	3.84255	3.11618	3.67177
	39.5008	12.6936	3.52792	4.89362	4.1766	3.10685	4.17972
	39.6008	11.3365	3.73714	4.73124	4.04275	3.55885	2.94576
	39.7008	12.4362	3.64373	4.91531	3.90128	3.33613	3.57806
	39.8008	12.2637	3.42334	4.93432	4.05567	3.21934	5.01942
	39.9008	11.555	3.99046	4.77624	3.86249	2.92706	3.76207
	40.0008	14.5324	3.64074	4.88217	3.96944	2.86116	3.22812
	40.1008	11.6493	3.60238	5.04148	3.96629	2.95449	3.58319
	40.2008	12.0827	4.14062	4.56878	4.20794	2.93655	3.80421
	40.3008	11.7267	3.67266	4.33941	3.98858	2.96236	3.4057
	40.4008	12.1968	3.6542	4.63537	3.77881	3.32127	3.65427
	40.5008	11.7964	3.55605	4.85418	4.09608	2.93986	3.37372
	40.6008	11.9507	3.4395	4.57758	4.02592	6.38782	5.08248
	40.7008	12.6607	3.58117	4.57299	4.16664	4.95169	3.96584
	40.8008	12.4759	3.53682	4.62824	3.78678	5.69706	3.77626
	40.9008	13.2177	3.40925	4.95016	4.10209	5.69857	4.56018
	41.0008	14.4997	3.60628	4.40145	3.52158	7.20024	6.81672
	41.1008	10.6429	3.851	4.48151	4.58466	5.18722	4.7009
	41.2008	14.6248	3.83283	4.82662	3.9508	5.71734	5.99409
	41.3008	10.4794	3.97543	5.58397	3.94577	3.04873	6.35849
	41.4008	12.9481	3.83162	5.44702	3.97721	2.88089	5.85257
	41.5008	7.79799	3.83573	5.12068	3.96605	3.13875	5.70203
	41.6008	7.11237	4.04317	4.97384	3.92805	3.04068	6.43459
	41.7008	9.85684	6.21796	5.24633	4.13433	3.01616	3.0316
	41.8008	12.5772	3.94041	4.87765	3.69381	3.0494	3.19191
	41.9008	11.0166	3.59977	5.15138	3.83391	3.15575	4.23318
	42.0008	12.4347	3.78407	5.75317	3.92644	4.10685	3.64614
	42.1008	11.2048	3.30473	4.32874	3.64677	3.60308	2.97099
	42.2008	10.0419	5.37813	5.51123	3.90768	5.59328	3.11229
	42.3008	12.3102	3.59588	4.79231	4.01367	3.29733	3.08296
	42.4008	7.50933	3.77012	5.50533	3.68804	2.9023	3.01237
	42.5008	14.7769	4.00822	5.78287	4.04755	5.0624	2.85525
	42.6009	12.6174	3.6314	5.70244	3.86376	3.98533	6.85978
	42.7009	12.9606	3.73482	5.51035	3.97849	3.14775	5.37851
	42.8009	12.534	3.69272	4.76051	3.99671	3.04137	3.37435
	42.9009	14.4229	3.5635	4.36276	4.03074	2.94145	3.45776
	43.0009	16.5505	3.70103	4.68924	4.07419	3.36925	2.87577
	43.1009	11.0031	3.8243	4.72319	4.14958	2.84511	3.67024
	43.2009	12.1006	3.75588	4.70002	3.92551	3.18745	3.29158
	43.3009	12.4702	3.70217	4.2286	4.03566	3.14985	3.26978
	43.4009	13.226	3.89968	4.61254	3.79151	2.97358	3.59505
	43.5009	11.6617	3.65857	4.69854	3.99727	3.02751	3.03142
	43.6009	13.7435	3.63709	4.69204	4.1964	3.00768	3.69051
	43.7009	12.1675	3.71716	4.59934	4.20253	3.08342	3.56855
	43.8009	9.60854	4.35433	4.49161	3.96236	3.06744	3.2166
	43.9009	11.7699	3.83287	4.66542	3.63514	3.17914	3.13801
	44.0009	11.1537	3.65639	4.60009	3.9361	3.32857	3.40752
	44.1009	13.5287	3.65788	4.47649	3.49886	3.14199	3.02933
	44.2009	12.6705	3.9226	4.18005	4.12132	2.91102	3.65867
	44.3009	14.1818	3.69573	4.4649	3.94242	2.87187	3.11853
	44.4009	11.8709	3.49451	4.9794	4.10082	3.02559	3.31713
	44.5009	14.2034	3.53633	4.69224	3.60113	3.5285	3.83462
	44.6009	9.31933	4.00903	4.62634	3.40941	3.14354	3.05096
	44.7009	4.31396	3.69835	4.8567	3.26692	4.29631	3.8415
	44.8009	4.53504	3.78557	5.16805	3.39043	2.96373	3.5453
	44.9009	6.80144	3.56086	4.59066	3.52638	3.27727	3.01298
	45.0009	4.66065	3.45184	4.95018	3.45531	2.84435	2.98014
	45.1009	6.17966	3.72117	5.00521	3.5487	3.22186	3.17115
	45.2009	6.01483	3.64055	4.5853	3.48762	3.56036	3.67054
	45.3009	4.52119	3.66815	4.69961	3.83665	3.11243	3.17392
	45.4009	5.1169	3.69806	5.06954	3.5215	2.80011	3.17367
	45.5009	5.23863	4.20323	5.4202	3.46002	3.06533	3.69159
	45.6009	7.0698	3.83638	4.89078	3.6538	3.33594	3.02548
	45.7009	7.38945	3.39022	4.73485	3.53152	3.0736	3.68279
	45.8009	6.82305	4.51569	4.44161	3.30037	3.39403	2.84556
	45.9009	11.6668	3.78404	4.72354	3.77347	2.85932	3.09114
	46.0009	12.1303	3.42444	4.45934	4.26119	3.24237	3.0807
	46.1009	14.77	3.38757	4.5462	4.08461	3.26633	3.00402
	46.2009	14.2813	3.94015	4.12809	3.85451	3.06227	3.87869
	46.3009	14.1925	3.87587	4.92858	3.88519	3.00319	3.22633
	46.4009	12.5802	3.59706	4.44837	3.90749	2.98908	3.33938
	46.5009	13.7335	3.75371	4.63492	4.01047	3.17307	3.31972
	46.6009	10.9334	3.70694	4.32586	3.95528	2.89422	3.32656
	46.7009	13.0679	3.29524	4.7817	4.4799	4.23088	3.01344
	46.8009	14.2059	3.92376	4.68323	4.17767	3.11319	3.55172
	46.9009	12.8088	3.6968	4.45099	4.01851	2.97356	3.36395
	47.0009	13.7558	3.69193	4.78312	4.20552	3.74467	3.05506
	47.1009	15.9301	3.4609	4.76106	3.97539	3.6454	2.79533
	47.2009	11.1273	3.6577	4.76981	4.09163	3.15898	3.04758
	47.3009	9.20644	3.70781	5.37857	4.09238	3.02107	2.95522
	47.4009	12.0964	3.57088	4.8244	3.94884	2.98907	3.75107
	47.501	11.5901	3.7886	4.44828	3.97826	3.10404	3.2644
	47.601	13.4434	3.442	4.51997	4.0987	3.31669	3.68201
	47.701	13.5584	3.46443	4.53679	3.97886	3.34342	3.72503
	47.801	15.9533	4.07658	4.28665	5.66897	2.88669	3.88247
	47.901	13.975	3.94923	4.405	5.75447	3.38753	4.8453
	48.001	16.7611	4.8405	4.86978	4.15878	3.09003	4.90802
	48.101	15.2707	3.41618	4.65351	3.98562	6.35361	5.5942
	48.201	15.1138	3.23587	4.1671	3.8357	4.90006	3.04309
	48.301	13.474	3.70822	4.37853	4.1475	4.92368	4.06852
	48.401	13.1376	3.91598	4.97722	4.05501	4.36629	3.16626
	48.501	15.5344	3.68692	4.53105	3.97615	4.12676	3.26657
	48.601	14.6383	3.68305	4.39693	3.87954	4.37953	3.51679
	48.701	14.3765	3.81296	4.16391	4.02935	2.96102	3.47239
	48.801	15.1012	3.79028	4.54772	4.52913	4.94722	3.49986
	48.901	13.0841	3.43206	5.21851	3.87351	4.07369	3.10641
	49.001	14.6994	3.85422	4.49322	3.7095	3.30179	3.32415
	49.101	17.1272	3.37161	4.49912	3.8265	3.34392	3.3285
	49.201	14.3408	3.69537	4.36135	4.19859	4.64442	4.19917
	49.301	17.8507	3.59514	4.23815	3.88666	4.43655	2.91407
	49.401	12.2929	3.65114	4.74007	4.2384	5.76542	4.29733
	49.501	12.6414	3.91831	5.01987	4.11259	3.78848	3.14574
	49.601	13.7544	3.53141	4.69183	4.05903	4.65833	3.12424
	49.701	12.4711	4.07551	4.86711	3.85719	4.03376	3.26544
	49.801	12.7835	3.5261	4.69484	3.89301	4.62964	2.86531
	49.901	11.7115	3.4326	5.28862	3.94214	3.20901	4.17346
	50.001	10.9854	3.65457	4.53564	4.1731	5.06068	4.83487
	50.101	12.4375	3.64438	4.7485	3.90376	3.64423	3.24288
	50.201	11.3994	4.33576	4.56002	4.45502	4.6071	4.7111
	50.301	12.6149	3.54045	4.97522	4.06882	5.73648	3.40942
	50.401	13.6941	3.69923	4.94301	4.34177	3.16307	3.00839
	50.501	12.3081	4.30498	4.6537	4.41472	3.31634	3.02457
	50.601	11.9408	3.36936	4.79034	3.97419	4.76325	5.29926
	50.701	12.651	3.50991	4.91854	3.96199	3.48622	3.22863
	50.801	13.6274	3.51746	4.86242	4.11938	4.27389	3.18828
	50.901	11.3947	3.54759	4.94808	3.58738	4.26267	3.06211
	51.001	11.7517	3.59084	4.63799	3.93484	4.80818	3.23054
	51.101	13.4513	3.8186	5.00923	3.99733	3.06115	3.34756
	51.201	11.8776	3.58925	5.1252	4.03412	3.03693	3.34403
	51.301	13.0488	3.50406	4.78499	4.12554	4.84346	3.00419
	51.401	13.0597	3.5838	5.0628	4.09902	5.60663	5.94375
	51.501	12.3815	3.64903	4.63452	3.96347	3.81921	3.66078
	51.601	10.7688	4.12967	4.69687	3.91206	3.36904	4.25154
	51.701	11.8746	3.82956	4.94253	3.86776	3.32144	3.63097
	51.801	11.3241	3.95222	4.82684	3.79923	3.10083	3.31855
	51.901	12.7945	3.57153	4.83622	4.10455	4.50709	3.13981
	52.001	12.4987	3.30868	4.57791	4.15485	5.92415	5.96775
	52.101	12.2028	3.44994	4.66231	4.21952	3.33056	2.97693
	52.201	13.0649	3.70518	4.94332	4.24719	4.13364	2.94432
	52.301	11.3825	3.66491	4.5575	4.11565	2.89503	4.47036
	52.401	12.8146	3.73561	4.86366	4.10459	3.22235	3.60116
	52.501	12.5216	3.71001	5.05926	4.04928	2.88333	4.03209
	52.6011	10.8571	3.65989	5.18758	3.80303	3.03294	4.50163
	52.7011	13.1732	3.46357	4.90787	3.9137	2.98946	3.62415
	52.8011	12.691	3.69351	4.91431	3.90612	3.19729	3.29498
	52.9011	13.1808	3.78081	5.01654	4.17446	3.45863	3.26496
	53.0011	13.5955	3.58951	4.91031	4.0597	3.13884	3.03561
	53.1011	12.8126	3.83138	4.61402	4.11847	3.08121	3.05558
	53.2011	11.7078	3.49745	4.76027	3.74618	3.3301	3.48774
	53.3011	12.0206	3.30738	4.96476	3.8163	2.9622	4.38622
	53.4011	12.0749	3.66307	4.98372	3.96843	2.89064	2.94574
	53.5011	12.3908	3.62241	4.89059	4.12515	3.61468	4.08418
	53.6011	11.5802	3.78987	4.78603	3.99021	4.29272	2.80965
	53.7011	12.8789	3.41907	4.75797	3.97614	3.44789	3.05174
	53.8011	12.2305	3.83696	4.71527	3.81486	3.36124	2.96231
	53.9011	11.1989	3.6733	4.98413	4.1394	2.99035	3.67869
	54.0011	13.7893	3.68327	5.23762	3.88365	2.93709	2.88852
	54.1011	12.8147	3.71513	4.86816	4.11481	2.88586	2.9311
	54.2011	13.4748	3.66663	4.84472	3.82694	4.2863	3.37516
	54.3011	11.6717	3.57634	5.07415	3.85802	2.89199	3.33977
	54.4011	11.6654	3.63589	4.75184	3.86664	2.96651	3.89219
	54.5011	12.2796	3.49259	4.95987	3.98646	2.81812	4.06004
	54.6011	12.8077	3.37277	5.18246	4.02437	3.14157	4.60618
	54.7011	12.7477	3.36575	5.14856	3.87178	3.28195	3.65121
	54.8011	12.1143	3.53945	4.67706	3.93838	3.29327	4.10587
	54.9011	13.1299	3.65496	5.00473	3.72777	3.31404	2.99952
	55.0011	12.0889	3.50142	4.58259	3.82629	3.2957	2.99214
	55.1011	14.1087	3.41355	4.9225	3.81645	3.04051	3.23326
	55.2011	12.3	3.59381	4.71484	4.01148	3.1386	3.33072
	55.3011	13.2972	3.20265	5.02385	4.16478	4.35571	2.93223
	55.4011	12.0132	3.84683	5.03954	3.89661	2.90998	2.94021
	55.5011	10.8109	3.8324	5.14238	3.97691	2.90009	4.03959
	55.6011	12.0971	3.75484	4.6731	3.84675	3.627	3.56692
	55.7011	13.3506	3.59281	4.63051	4.0928	5.23402	3.03419
	55.8011	13.4786	3.73509	4.98108	4.03922	4.24758	2.98735
	55.9011	11.7	4.01668	4.80121	3.87145	2.9143	3.42127
	56.0011	12.173	3.32919	4.65541	3.96807	5.16712	2.98049
	56.1011	13.8629	3.46402	4.70291	4.08742	4.7729	3.00067
	56.2011	12.9412	5.44727	4.56149	3.70131	2.84746	3.07895
	56.3011	11.1768	3.78045	4.94755	4.1366	4.20009	3.18793
	56.4011	11.7109	4.12065	4.39941	3.87861	5.49071	6.14359
	56.5011	12.4388	3.46186	4.8331	4.11049	5.85047	3.7037
	56.6011	13.4989	4.24478	4.99497	4.14278	4.09319	2.78163
	56.7011	12.5877	3.45345	5.09004	3.93188	3.43388	4.31809
	56.8011	12.546	3.40504	5.05758	4.03343	3.07655	3.32073
	56.9011	13.9253	3.73141	4.80899	4.0134	3.0582	3.14549
	57.0011	15.1713	3.43386	4.83028	4.11942	3.02397	3.23106
	57.1011	12.4818	3.81009	4.96752	3.8032	3.27605	3.34091
	57.2011	11.5575	3.47802	4.21423	4.04328	5.48388	5.23804
	57.3011	12.563	3.69215	5.01353	4.06868	3.21763	3.02121
	57.4011	12.3731	3.55797	4.77279	4.20758	4.25721	3.22939
	57.5012	12.7049	3.58725	4.80065	4.14964	3.28985	3.22279
	57.6012	12.39	3.47825	5.11319	3.95967	3.11548	3.61073
	57.7012	12.0334	3.72665	4.58303	4.35895	3.25226	2.99131
	57.8012	12.2414	3.7016	4.65999	4.01444	3.21102	3.23973
	57.9012	12.7847	3.77558	5.3606	3.66201	3.57657	3.19414
	58.0012	11.9844	3.72984	5.23378	3.98523	3.15948	2.94971
	58.1012	13.0109	3.48115	4.94057	4.05149	2.89068	3.89828
	58.2012	12.5938	3.42945	4.60444	3.88329	3.36001	3.07515
	58.3012	11.5065	3.97428	5.14496	3.99159	3.38531	3.67715
	58.4012	10.569	3.78947	4.65145	3.96868	3.66586	3.1019
	58.5012	10.9198	3.72377	4.60808	4.04856	3.09172	3.06526
	58.6012	9.88542	3.52278	4.84776	4.30346	3.13871	4.85739
	58.7012	9.81304	3.61995	4.68067	4.02302	2.85375	3.50271
	58.8012	10.0232	3.5956	4.17807	3.98373	3.55383	2.90778
	58.9012	10.4935	3.47899	4.6253	4.10767	3.91869	3.28086
	59.0012	17.2575	3.48473	4.49114	4.01361	3.44198	2.96269
	59.1012	14.4773	3.74775	4.61584	3.93673	3.2951	3.11177
	59.2012	13.767	3.63902	4.26479	3.98826	3.24354	2.90299
	59.3012	16.6073	3.58194	4.4735	3.9559	3.43668	3.51683
	59.4012	14.645	3.53968	4.55471	3.87709	3.41724	2.82775
	59.5012	16.3975	4.00031	4.42831	4.24194	3.08417	3.10042
	59.6012	13.7291	4.16007	4.77807	4.31479	3.18058	3.13747
	59.7012	13.12	3.76606	4.60788	4.15597	3.11506	3.1279
	59.8012	12.3844	3.48391	4.5483	4.16725	3.04019	3.24425
	59.9012	13.2731	3.67888	4.4792	3.7129	3.20312	3.56383
	60.0012	11.3737	3.6388	4.784	3.85975	3.09242	4.28227
	60.1012	12.112	3.71018	4.7327	4.22538	3.17424	3.3304
	60.2012	8.68837	3.70947	5.01465	3.407	5.31791	3.3204
	60.3012	6.66625	3.49624	4.72043	3.32601	2.86733	3.30072
	60.4012	5.8212	3.67286	5.01201	3.45556	6.02423	5.32718
	60.5012	6.22066	3.70992	4.78995	3.93964	3.39593	3.34487
	60.6012	5.14151	3.89221	4.54639	4.05129	2.98158	3.24662
	60.7012	5.0618	3.91371	4.77859	3.64676	3.07815	3.76056
	60.8012	3.41346	3.58059	4.60706	3.54725	3.20564	3.2915
	60.9012	8.03643	4.24656	4.63806	4.3764	3.01165	3.1761
	61.0012	4.18199	3.8257	4.70098	3.71302	3.35778	3.37566
	61.1012	4.34481	3.39685	4.92901	4.08114	3.06751	3.05727
	61.2012	3.90376	3.50766	4.98207	3.35862	2.9502	3.82666
	61.3012	3.66596	3.74533	5.22046	3.4871	3.05073	3.08829
	61.4012	4.11977	3.91077	4.35644	3.35968	3.04071	4.21364
	61.5012	4.00418	3.91066	4.31965	3.42476	3.08065	4.52054
	61.6012	4.11904	3.51401	4.52073	3.53913	3.30718	3.29251
	61.7012	6.5168	3.79346	4.60506	3.48627	3.26456	3.3733
	61.8012	4.10897	3.92961	4.22025	3.38085	3.27196	2.926
	61.9012	4.57932	3.82219	4.95848	3.3487	3.75212	3.32369
	62.0012	5.30783	3.56632	4.71261	3.66917	3.22925	3.05342
	62.1012	3.75159	3.58561	5.0058	3.66097	3.10772	3.8016
	62.2012	4.20946	3.71421	4.98856	3.42696	3.54001	2.94901
	62.3012	4.13178	3.64616	4.62328	3.49761	3.50554	3.43488
	62.4012	4.24185	3.6015	4.95237	3.42964	3.05315	3.52523
	62.5012	4.96844	3.58684	4.99617	3.29155	3.13307	4.15844
	62.6013	7.81712	3.74043	4.76439	3.96348	3.48601	3.62167
	62.7013	11.4351	3.71437	4.56994	3.87756	5.53326	6.19347
	62.8013	10.3742	3.62081	4.76379	3.54516	7.76356	5.09021
	62.9013	11.8406	3.47991	4.22133	3.89289	6.60653	5.21736
	63.0013	12.4045	3.56034	4.53156	3.91774	6.43829	3.94381
	63.1013	10.6918	3.95227	4.74738	4.08825	3.40016	3.34442
	63.2013	10.9634	4.05666	4.74111	4.13995	3.2753	3.03526
	63.3013	11.1051	3.67366	4.24684	3.8233	2.95602	3.72406
	63.4013	11.4464	3.71078	4.64577	3.86177	3.07222	4.45929
	63.5013	12.7066	3.62951	4.07807	3.93705	3.58729	3.33351
	63.6013	14.3807	3.42948	4.63663	4.07138	2.95026	5.00036
	63.7013	13.7787	3.85825	4.53776	3.84469	3.10791	3.33247
	63.8013	11.6886	3.52485	4.4844	4.02138	3.41449	3.23923
	63.9013	13.672	3.48002	4.5252	3.93182	3.46117	3.22989
	64.0013	10.0522	3.89381	5.1216	3.975	3.02568	3.52358
	64.1013	12.0941	3.74888	4.54558	3.86555	2.93428	3.6432
	64.2013	11.0866	3.70997	4.42645	3.90361	3.03685	3.05818
	64.3013	16.4547	3.90378	4.68643	4.07511	2.94691	3.33943
	64.4013	10.6016	3.90711	5.08212	3.75127	2.92591	3.21045
	64.5013	13.9572	3.33873	4.51757	4.26568	3.06701	3.66614
	64.6013	10.3789	4.02064	4.91979	3.87545	2.95523	3.44195
	64.7013	9.93266	3.2943	4.76059	4.24554	3.27503	3.06498
	64.8013	8.46794	3.72377	4.92822	3.8379	3.29866	2.94683
	64.9013	11.0129	3.73208	4.32085	4.09627	3.21924	3.36378
	65.0013	9.75606	3.82075	4.93202	3.95333	3.382	3.96986
	65.1013	9.02793	3.97077	4.60486	4.21093	3.45204	3.25976
	65.2013	9.59949	3.49068	5.16105	3.9068	3.04673	3.30815
	65.3013	10.3574	3.66436	4.61459	4.02839	3.33296	3.31731
	65.4013	10.9139	4.07311	4.71546	3.95585	2.96753	3.51229
	65.5013	8.22552	3.74095	4.74035	4.0652	3.43111	3.03135
	65.6013	9.3077	3.92258	4.89576	4.07032	3.01544	3.01001
	65.7013	9.45892	3.94005	5.06263	3.91446	2.8887	3.8618
	65.8013	10.0985	3.78779	4.71345	3.95301	3.83551	3.1909
	65.9013	9.36202	3.43014	4.49796	4.02507	4.45306	2.99638
	66.0013	10.0598	4.33197	4.6644	4.07667	3.9101	3.0848
	66.1013	8.55936	3.43317	4.49592	4.03545	3.19916	3.57561
	66.2013	9.22676	4.17223	4.7376	4.01327	2.97847	3.07991
	66.3013	8.35978	3.70907	4.67525	4.03139	3.21744	3.047
	66.4013	9.12065	3.84255	5.03031	4.30878	3.09308	3.02707
	66.5013	9.64235	3.6216	4.80098	4.05502	2.96111	3.03371
	66.6013	8.83067	3.46981	5.0048	4.07453	3.69153	3.67562
	66.7013	9.32863	3.68611	4.52481	3.966	2.88169	4.35185
	66.8013	8.8086	3.59019	4.57019	4.00118	3.75476	3.53772
	66.9013	10.0084	3.61089	4.91913	4.06278	3.44873	2.9672
	67.0013	8.19633	3.47569	5.1268	3.89002	3.2306	3.02538
	67.1013	8.63795	3.63633	4.77755	4.15891	2.91417	3.92937
	67.2013	8.73714	3.835	4.54306	4.1048	2.92463	3.09619
	67.3013	8.48253	3.45655	4.72144	3.87669	3.0746	4.10597
	67.4013	9.08557	3.63217	4.87624	4.19594	3.20116	3.58549
	67.5014	9.43198	3.51163	4.62947	3.89914	3.69524	3.27405
	67.6014	9.79082	3.79083	4.727	3.93157	3.14952	4.15877
	67.7014	8.83701	3.58784	5.00796	3.84701	4.3774	2.98916
	67.8014	8.82993	3.42393	5.31071	3.81411	4.27715	2.73545
	67.9014	9.25547	3.83908	5.1174	4.15076	3.02287	3.12139
	68.0014	9.35792	3.52719	4.90375	4.06412	3.36286	2.95804
	68.1014	9.64595	3.37242	4.73309	4.08797	3.04988	3.5786
	68.2014	8.32665	3.7342	4.7394	3.847	3.09741	3.41011
	68.3014	7.60261	3.60435	4.52471	3.72235	2.94199	3.54878
	68.4014	8.29907	3.58681	4.79829	3.89069	3.22928	3.36126
	68.5014	8.14769	3.96163	4.64537	3.98027	2.7856	3.74605
	68.6014	9.39167	3.50472	4.78444	4.11839	2.87813	3.37457
	68.7014	9.22455	4.29244	5.59225	3.93289	3.01141	3.19212
	68.8014	9.16726	3.79766	4.85585	4.19204	3.33232	3.36325
	68.9014	10.7206	3.42776	4.63368	3.93452	3.51363	2.85916
	69.0014	10.1384	3.58018	4.7795	4.16558	3.05815	3.98878
	69.1014	8.63001	3.54223	4.66634	3.93756	5.78917	3.37345
	69.2014	8.85994	4.98141	5.10389	3.80705	2.91964	3.56852
	69.3014	8.14208	3.4902	4.47629	3.9597	6.20053	3.15992
	69.4014	9.27019	3.62021	4.88622	3.9115	3.21277	4.18958
	69.5014	7.89112	3.72826	4.74999	3.88399	2.85736	3.04033
	69.6014	9.04326	3.91379	5.19339	4.13973	3.82356	3.05829
	69.7014	9.00951	3.79921	4.61933	4.11565	4.2554	2.88247
	69.8014	9.01877	3.69573	4.87659	4.31687	3.10514	3.50562
	69.9014	9.78642	3.69765	4.87673	3.8436	2.94453	3.34374
	70.0014	9.28118	3.5822	4.711	4.12468	5.29458	2.95049
	70.1014	10.1176	3.58966	4.6243	3.92154	5.11105	3.19445
	70.2014	9.49339	3.49777	5.10404	4.32621	3.04477	3.48465
	70.3014	10.0893	3.67501	4.43944	4.0604	3.83273	3.85398
	70.4014	9.75923	3.82271	4.8592	3.89516	2.86918	3.97984
	70.5014	10.1595	3.76765	4.69231	3.98595	2.9977	3.25398
	70.6014	10.4596	3.62367	5.17631	4.05159	3.02674	3.29239
	70.7014	8.70623	3.60954	5.00933	3.74995	3.23465	3.36294
	70.8014	9.32849	3.51207	5.15352	3.84037	3.07586	3.08356
	70.9014	10.2394	3.49309	4.40703	3.91456	3.57394	3.10925
	71.0014	10.5856	3.71768	4.62261	3.9912	3.19568	3.34342
	71.1014	8.96074	3.51556	4.78575	3.95208	4.02969	3.90096
	71.2014	7.61163	3.31255	4.57165	4.1069	3.40601	3.03174
	71.3014	11.2522	3.33902	4.35177	3.87906	6.40187	4.51731
	71.4014	7.71328	3.61563	4.80608	4.09426	3.08279	2.9108
	71.5014	8.67991	4.08973	4.67645	3.99646	2.95289	2.88503
	71.6014	9.42169	3.63876	4.88893	4.00821	3.31175	3.11157
	71.7014	8.57549	3.44066	4.64135	4.14775	3.54934	2.83231
	71.8014	8.99464	3.65721	4.68707	3.97209	3.52866	3.76608
	71.9014	8.52753	3.36238	4.66383	4.00819	5.30626	3.47939
	72.0014	8.37335	3.6428	4.74586	3.95218	3.19601	3.16514
	72.1014	8.60577	3.7931	4.52042	4.02	2.99422	3.86818
	72.2014	9.27991	4.14657	5.21378	4.11472	2.96936	3.80085
	72.3014	9.18814	3.65028	4.88006	4.47753	3.47748	3.07236
	72.4014	9.85243	3.3298	4.86831	3.87313	3.33379	3.69549
	72.5015	8.59707	3.87461	4.49426	3.85252	3.03963	2.9618
	72.6015	9.02951	3.51138	4.70634	3.9942	3.1071	3.02029
	72.7015	9.11326	3.95873	4.86557	4.12736	2.9347	3.37274
	72.8015	9.05817	3.52549	5.00142	4.01201	3.4037	3.29692
	72.9015	8.91242	3.57135	4.83104	3.80026	3.09592	4.0448
	73.0015	10.0799	3.28868	4.50412	3.90645	4.07129	2.97562
	73.1015	9.30471	3.78125	4.76515	3.82057	3.24818	2.80482
	73.2015	9.32018	3.82714	4.83093	4.01553	4.97785	3.05608
	73.3015	9.52916	3.4472	4.95961	4.09355	3.12512	3.09523
	73.4015	9.61775	3.73368	4.97682	4.06041	3.39688	3.29685
	73.5015	8.10128	3.4937	4.34659	4.24046	3.14428	3.36375
	73.6015	7.79836	3.72589	4.54765	3.93086	4.44309	3.00357
	73.7015	9.02271	3.7889	4.37913	4.03689	4.99942	3.05416
	73.8015	8.21243	3.56448	5.15255	3.72812	3.17363	3.106
	73.9015	9.12899	3.91137	4.67977	4.02803	3.92189	3.06023
	74.0015	9.29606	3.56028	5.08256	3.8875	3.7386	2.87177
	74.1015	9.98229	3.70441	4.62989	4.04573	4.03846	3.02491
	74.2015	9.24863	3.66845	4.50648	3.90523	4.72882	3.05913
	74.3015	8.85447	3.6432	4.90914	4.23101	4.93353	2.96689
	74.4015	10.8283	3.63788	4.66644	4.16076	3.0822	4.31986
	74.5015	9.74185	3.521	4.64012	3.93234	3.49649	3.32333
	74.6015	8.53045	3.33046	4.73942	3.79821	3.76906	3.13624
	74.7015	8.82732	3.86249	4.95492	4.13688	3.27557	3.48727
	74.8015	8.52225	3.26077	4.96488	4.03352	3.77341	3.50935
	74.9015	9.58745	3.91236	5.53146	3.92074	3.1489	3.80955
	75.0015	8.80801	3.51868	4.75535	3.93446	2.97832	3.21178
	75.1015	8.68951	3.73676	4.61384	4.09764	3.14174	4.12129
	75.2015	8.83517	3.95594	4.73503	4.29743	3.2939	3.00603
	75.3015	7.46104	3.61405	4.56962	3.94238	3.48541	3.01075
	75.4015	10.4182	3.5988	4.57808	4.571	4.77706	5.22491
	75.5015	10.9575	3.53819	4.53638	4.18147	4.34015	3.21145
	75.6015	8.34007	3.76899	5.05739	3.92962	3.47008	2.91409
	75.7015	7.78526	3.91309	5.20094	3.87625	2.94309	3.78448
	75.8015	9.62157	3.40114	4.7916	3.87344	4.36404	3.26447
	75.9015	10.7092	3.66151	5.12199	4.45294	3.04058	3.20553
	76.0015	10.8717	3.38156	5.10794	4.14078	3.12798	3.30942
	76.1015	9.71744	3.76973	5.07081	4.20479	2.97983	3.67777
	76.2015	9.9484	3.87245	4.68063	4.03844	3.3265	3.05971
	76.3015	10.5117	3.89531	4.81537	3.98707	2.88895	4.03953
	76.4015	9.65937	3.63021	4.69341	3.9718	3.01815	3.55479
	76.5015	8.95104	3.40074	4.88284	3.82236	3.10618	3.50193
	76.6015	8.66174	3.32754	4.58674	3.95342	2.94324	2.94028
	76.7015	7.88831	3.98768	4.97498	3.95345	3.13743	3.40454
	76.8015	11.0708	3.56486	5.0377	4.31704	3.47806	3.33968
	76.9015	9.69332	3.7321	4.51965	4.269	3.39945	3.19684
	77.0015	10.4366	3.39647	4.57923	3.95539	3.48563	3.20034
	77.1015	9.19626	3.95217	4.99118	3.73222	3.15475	3.39524
	77.2015	8.96712	4.02331	5.08993	4.05895	2.96365	4.02383
	77.3015	10.334	3.66987	4.75011	3.97379	3.80592	3.18497
	77.4015	9.9965	3.70293	5.13765	3.99316	3.29055	3.19088
	77.5015	10.1552	3.50951	4.8814	4.266	3.2125	3.98516
	77.6016	9.27502	3.80016	5.2572	4.02053	2.93472	3.73647
	77.7016	9.15098	3.74154	4.90267	4.09655	3.02911	3.10858
	77.8016	8.62095	3.7995	4.45489	3.97011	2.80848	4.07554
	77.9016	9.8815	4.8477	4.68446	3.91498	2.86496	2.90608
	78.0016	9.47472	3.8772	4.9311	3.93266	3.02918	3.2838
	78.1016	9.30787	3.73534	4.76007	4.0666	3.07344	3.37937
	78.2016	10.6136	4.26264	4.86211	3.98701	2.87976	3.26018
	78.3016	9.18145	3.34382	4.91186	3.89512	2.87273	3.19108
	78.4016	9.80911	3.42647	4.51154	4.5772	4.38844	2.97928
	78.5016	10.0544	3.58795	4.92128	3.97716	3.42328	3.13963
	78.6016	10.366	3.63487	4.69735	4.13089	4.7159	3.75317
	78.7016	9.22332	3.82698	4.85888	3.92342	3.04409	2.98254
	78.8016	8.29596	3.75321	4.82513	3.83141	2.94733	2.88487
	78.9016	9.22757	3.56058	4.64622	3.93921	4.5541	2.92529
	79.0016	9.36018	3.79027	4.41434	3.72361	4.68215	3.1101
	79.1016	9.67668	3.80736	4.79068	4.0763	3.15939	3.48761
	79.2016	11.0771	3.58184	4.58825	4.04479	3.14499	3.92235
	79.3016	9.73094	3.75108	4.96164	4.23636	5.03277	3.11711
	79.4016	10.4638	3.5222	5.06893	4.50418	3.07234	3.38741
	79.5016	9.46001	3.69108	4.58779	4.16877	4.25528	3.07225
	79.6016	9.16276	3.45859	5.00321	3.9198	3.07662	2.98055
	79.7016	9.67962	3.54047	4.81445	4.26041	5.16279	3.20869
	79.8016	7.93033	3.52951	4.71071	4.13217	5.89045	4.33714
	79.9016	9.10166	3.51239	4.49754	3.91561	3.19057	3.15278
	80.0016	10.3206	3.93149	4.93204	4.11309	3.20489	2.93098
	80.1016	10.7683	4.02997	4.81702	3.97413	4.28476	3.0788
	80.2016	9.8149	3.61442	4.40819	4.13143	4.93971	2.8598
	80.3016	8.98384	3.79132	4.58347	3.95548	3.2179	3.83692
	80.4016	8.63501	3.58735	4.7633	3.8054	2.82324	3.08735
	80.5016	9.82457	3.43015	5.00475	4.05598	3.20255	3.13016
	80.6016	10.5098	3.49751	4.77093	4.23051	3.07552	3.29435
	80.7016	11.5379	3.5985	4.8489	3.73223	2.80771	3.21202
	80.8016	12.8204	3.75401	4.71004	4.16581	3.69022	2.89454
	80.9016	11.2789	3.8319	5.0598	4.1194	3.02211	2.86381
	81.0016	12.2788	3.47577	4.70432	4.26628	3.43808	3.19938
	81.1016	11.4947	3.56584	4.85189	3.59244	2.93879	4.23196
	81.2016	13.2766	3.41944	4.89578	4.00841	3.33794	3.74203
	81.3016	9.77108	3.70685	4.58095	3.94436	3.12265	4.9464
	81.4016	8.46553	3.21536	5.38103	4.01444	2.85511	5.30512
	81.5016	13.6184	3.52131	5.14549	4.11039	3.36474	3.27242
	81.6016	12.7715	3.5561	4.80285	3.59147	3.04634	2.95225
	81.7016	10.9769	3.55871	4.87772	4.0605	2.91319	3.7498
	81.8016	10.3889	3.6111	4.36408	3.96504	3.27852	3.10192
	81.9016	9.86751	3.81118	4.67388	4.05871	2.84684	3.74129
	82.0016	11.3187	3.69861	4.72238	3.59807	3.80005	3.00437
	82.1016	11.3037	3.72393	4.95003	3.89348	3.55622	3.40095
	82.2016	11.1036	3.62316	4.73315	4.00528	3.22529	3.12416
	82.3016	10.8779	4.01757	4.72825	3.7404	2.86062	3.58288
	82.4016	11.9601	3.43256	4.85872	4.21504	3.2908	3.3731
	82.5016	11.3021	3.68473	4.77447	3.46611	2.90083	3.8279
	82.6017	11.7728	3.95971	4.98815	4.09131	3.05291	4.9305
	82.7017	12.7077	3.56289	4.49435	4.19411	3.63442	2.91127
	82.8017	11.7032	3.4474	4.77843	4.02372	4.47277	3.01144
	82.9017	11.8874	3.44986	4.74075	4.15425	4.68809	3.41757
	83.0017	11.8308	3.2855	4.58462	4.34397	5.29107	3.86028
	83.1017	12.627	3.47285	5.03865	3.99806	7.891	5.60443
	83.2017	11.6627	3.56503	4.79625	3.79487	3.02266	4.19087
	83.3017	12.8592	3.6175	5.0352	4.13065	3.17399	3.9855
	83.4017	11.4288	3.75326	4.60605	3.83393	3.29309	4.5495
	83.5017	11.7175	3.73168	4.75961	3.78951	3.80508	3.16461
	83.6017	12.5739	3.53911	4.45629	4.1631	4.4514	3.41953
	83.7017	11.8509	3.50761	4.62501	4.08879	4.51357	4.04801
	83.8017	10.2001	3.65517	4.84468	3.65879	4.28738	3.2124
	83.9017	11.3255	3.85856	3.95485	4.05024	6.67848	5.2454
	84.0017	11.9745	3.66336	4.73804	3.83677	6.43276	5.11932
	84.1017	10.1061	3.73062	4.2822	4.06783	6.59461	5.43514
	84.2017	10.7147	3.95983	4.41733	3.73754	3.20657	3.31373
	84.3017	12.1668	3.57846	4.81992	4.00705	3.90288	2.94156
	84.4017	11.1411	3.26295	4.55421	4.14432	5.49456	3.63575
	84.5017	12.0704	3.50915	5.00249	3.92641	5.05849	3.13071
	84.6017	10.5026	3.76191	4.81232	4.05715	3.23149	4.38524
	84.7017	11.3757	3.40094	5.14569	3.86149	3.14202	3.37767
	84.8017	11.0414	3.88129	4.56957	4.0215	5.06897	2.88522
	84.9017	12.5783	3.6274	5.04677	4.51021	2.95042	3.51648
	85.0017	14.7548	3.8076	4.55519	3.85481	4.72558	2.74288
	85.1017	12.0055	3.51081	5.12046	4.05855	4.75729	4.05098
	85.2017	12.9423	3.86196	4.80881	3.97802	3.27733	3.04646
	85.3017	12.8201	3.54797	4.50163	3.82973	4.95278	2.97063
	85.4017	15.6112	3.57966	4.9136	3.73636	4.70466	2.89763
	85.5017	12.6179	3.82399	4.92677	3.7429	3.63869	5.21188
	85.6017	11.2963	3.59109	4.77209	3.91275	2.97177	3.40674
	85.7017	13.4746	3.88585	4.7639	3.8194	3.0018	2.95072
	85.8017	13.8127	3.86204	4.94473	4.1807	3.24499	4.10593
	85.9017	13.2636	4.05685	4.727	4.06723	5.69009	5.7607
	86.0017	13.3857	3.77218	4.92444	4.05004	5.17026	5.19861
	86.1017	12.2848	3.85137	4.75137	3.70078	8.05317	7.19973
	86.2017	12.0151	3.61744	4.56048	3.94093	4.89565	4.72325
	86.3017	11.2662	3.59643	4.60344	3.87131	6.78552	5.50558
	86.4017	14.0732	3.97733	4.96561	3.89933	3.06546	4.35199
	86.5017	13.2329	3.94682	4.87597	3.9998	5.06036	5.04337
	86.6017	12.782	3.4461	4.73242	4.08477	4.63559	2.98879
	86.7017	12.2183	3.50502	4.88999	3.97764	4.90768	5.08149
	86.8017	12.568	3.78022	4.07445	3.89664	5.56546	5.06988
	86.9017	12.6429	3.45827	4.16925	4.07412	6.23214	5.43566
	87.0017	13.065	3.75896	4.39026	4.01991	8.43117	7.40466
	87.1017	10.3542	3.68904	3.96604	3.80626	5.73287	5.57452
	87.2017	12.188	3.75376	4.68901	3.83565	5.63389	6.10567
	87.3017	12.7545	3.56802	4.35517	3.93952	7.23879	6.39347
	87.4017	11.8262	3.49834	4.19939	3.89244	5.6902	5.56086
	87.5018	12.0391	3.90396	4.19802	3.85606	5.59426	5.50914
	87.6018	12.131	3.49466	4.22348	3.9001	3.45257	3.02515
	87.7018	11.6435	3.64801	3.76282	3.63249	8.84425	7.77841
	87.8018	11.7079	3.57854	4.40589	4.10129	6.86645	5.34713
	87.9018	11.6015	3.36121	4.32743	4.01666	6.76511	5.44439
	88.0018	12.5133	3.91616	4.56422	3.61762	4.38532	3.45607
	88.1018	11.8049	3.47188	4.58401	3.91968	4.67234	5.36035
	88.2018	12.9137	3.64714	4.29012	3.76035	4.24712	2.90476
	88.3018	11.8631	3.46784	4.59713	4.03884	4.59209	3.01104
	88.4018	11.4867	3.68495	4.8349	4.14377	5.64285	5.68108
	88.5018	11.7464	3.86799	4.90726	3.9609	4.71868	3.01137
	88.6018	13.1262	3.96922	4.70579	4.03561	3.44583	3.59763
	88.7018	16.3337	3.97916	4.80121	3.97987	4.60939	2.85994
	88.8018	16.5578	3.57234	4.79415	3.94982	4.7523	3.09558
	88.9018	16.2693	3.70231	4.85111	4.16847	4.70941	2.87611
	89.0018	14.6952	3.90579	4.8475	4.28835	5.22794	4.10518
	89.1018	18.5509	3.45966	4.38625	4.13178	5.80559	3.06339
	89.2018	18.1555	3.73805	4.75437	3.84463	4.61139	3.20433
	89.3018	15.2764	3.44618	4.45279	3.64445	4.43145	3.0178
	89.4018	16.7679	3.65825	4.47402	4.23205	5.22011	3.89155
	89.5018	16.7175	3.41642	4.57046	3.82685	4.84561	3.24024
	89.6018	15.5566	3.82503	4.52607	3.91661	4.61769	3.53716
	89.7018	15.7353	3.50157	4.41967	3.80388	6.0859	3.1785
	89.8018	16.4379	4.40578	4.87834	3.98633	2.93432	3.09535
	89.9018	16.9911	3.58062	4.2972	4.2335	4.98202	3.18956
	90.0018	15.2352	3.45546	4.36549	3.90086	5.14082	3.05965
	90.1018	16.1746	3.44301	4.78059	3.39415	5.725	3.25742
	90.2018	17.2714	3.62923	4.60719	3.72933	3.58715	3.19901
	90.3018	18.2119	3.5533	4.27922	4.29568	5.05764	2.89519
	90.4018	17.1709	3.72381	4.79401	3.53492	4.60139	2.93009
	90.5018	18.0491	3.48712	4.41068	3.84206	5.45793	3.07686
	90.6018	17.9259	3.60746	4.66716	4.07815	5.04689	3.11746
	90.7018	18.6124	3.75172	4.72647	3.97004	3.97619	2.91973
	90.8018	17.1826	3.47931	4.80805	4.29694	4.82026	2.99172
	90.9018	16.8295	3.96631	4.47401	4.00285	5.07012	3.05272
	91.0018	17.1498	3.39677	4.97517	3.92882	5.05567	2.87219
	91.1018	17.5749	3.60223	4.79322	3.79793	4.47145	3.10603
	91.2018	16.1688	3.77245	4.39035	4.09247	5.1868	2.97335
	91.3018	19.7137	3.77422	4.57469	3.91994	5.17863	3.09025
	91.4018	18.1261	3.53785	4.87431	3.87076	5.08301	3.01033
	91.5018	18.3025	3.7146	4.35112	4.20721	5.32012	2.92692
	91.6018	18.705	3.42397	4.39006	3.90546	5.35663	2.94222
	91.7018	17.2677	3.59052	4.60937	4.06139	5.04757	3.04267
	91.8018	18.3992	3.80773	4.5527	4.40858	5.51076	3.0663
	91.9018	18.3134	3.59843	5.3434	4.51254	4.85488	2.82009
	92.0018	19.2241	3.59883	4.71524	4.00081	5.05113	2.89107
	92.1018	17.2931	3.66575	4.38609	4.57696	5.91906	3.06955
	92.2018	18.0952	3.51865	4.52654	3.97404	5.07883	3.09018
	92.3018	18.5628	3.91703	4.36414	3.97622	5.96028	3.17124
	92.4018	17.4738	3.7328	4.43595	4.09375	5.05245	3.22065
	92.5019	15.8581	3.78368	4.46151	4.00823	6.83245	3.20354
	92.6019	17.344	3.6572	4.52675	3.98416	4.98571	2.78893
	92.7019	17.7008	3.60512	4.47045	4.16502	5.58712	3.10534
	92.8019	17.7783	3.49281	4.14562	3.90857	4.98052	2.9195
	92.9019	18.2294	3.56535	4.58694	3.96415	4.98094	2.91889
	93.0019	17.9168	3.30723	4.09303	3.67687	4.56153	2.91518
	93.1019	19.4381	3.60521	4.36631	4.20132	4.73353	2.75859
	93.2019	19.2421	3.77939	4.63658	4.27676	4.79001	2.79138
	93.3019	18.6707	3.63767	4.7099	4.15512	5.40559	2.80441
	93.4019	15.0967	3.54688	4.55746	4.03945	5.08265	3.01817
	93.5019	18.5005	3.66895	4.60563	3.96551	5.27013	3.0561
	93.6019	16.9198	3.70587	4.56386	4.16296	4.54067	3.15459
	93.7019	18.6401	3.38714	4.42912	3.94072	5.87251	3.15361
	93.8019	17.6529	3.71002	4.60396	3.87729	5.16386	3.05678
	93.9019	18.7802	3.61211	4.57169	3.91692	5.22679	3.42755
	94.0019	17.1523	3.39473	5.23073	3.87319	4.84771	2.83328
	94.1019	17.607	3.77012	4.63421	4.31437	4.3635	3.12173
	94.2019	16.9737	3.74148	4.68768	4.11214	5.55755	2.9764
	94.3019	17.5435	3.47086	4.58749	3.93436	4.91422	3.02532
	94.4019	17.4589	3.71818	4.51207	3.87506	4.98029	3.25139
	94.5019	14.9265	3.77321	4.58754	4.16229	4.86848	2.81589
	94.6019	15.83	3.72368	4.54764	4.16619	5.01768	3.01602
	94.7019	16.7792	4.09523	4.55235	3.76577	4.55435	2.96512
	94.8019	17.1273	3.59677	4.48806	3.76223	5.92356	2.87469
	94.9019	18.2565	3.91956	4.37594	4.22215	5.19482	3.12725
	95.0019	17.7511	3.55033	4.25468	4.19864	5.90998	2.92566
	95.1019	15.9232	3.62016	4.6558	4.05416	5.50307	3.07145
	95.2019	17.4096	3.67431	4.81116	3.95351	4.76863	2.99302
	95.3019	18.1437	3.53404	4.12082	3.99258	5.76287	3.16272
	95.4019	18.166	3.71467	4.28937	3.82553	5.09211	2.91416
	95.5019	17.3247	3.85307	4.73458	4.01262	5.51505	3.6723
	95.6019	16.6244	3.63059	4.65014	3.76099	5.77959	2.82115
	95.7019	16.4753	3.62375	4.34409	3.90512	4.69121	3.08707
	95.8019	18.0598	3.5048	4.60051	3.77034	6.87169	3.95207
	95.9019	17.4088	3.68747	4.5372	3.93699	5.15761	2.9147
	96.0019	17.4669	3.69115	4.35902	3.99336	6.48816	3.44588
	96.1019	15.5895	3.46497	4.5741	3.72235	5.16822	2.79233
	96.2019	16.9195	3.79528	4.47103	3.92612	5.33194	2.98403
	96.3019	15.8123	3.55465	5.13971	4.09581	2.95212	2.98455
	96.4019	17.4859	3.38024	4.87173	4.07628	3.56335	2.81825
	96.5019	17.6416	3.36805	4.7461	4.10788	5.60554	3.16259
	96.6019	18.2642	3.3774	4.64594	3.99459	4.59949	3.13708
	96.7019	18.4373	3.18522	4.70452	4.02258	5.44655	2.77826
	96.8019	17.4848	3.26927	4.80773	3.6782	5.95934	3.05426
	96.9019	16.9182	3.85039	4.63752	3.87655	8.99037	5.75663
	97.0019	17.8488	3.50446	4.98883	4.53657	8.73878	5.9862
	97.1019	16.3941	3.73472	5.1804	4.01396	8.71088	5.02325
	97.2019	18.9806	3.67747	4.38394	3.80423	5.65465	2.71014
	97.3019	19.5615	3.37277	4.34425	4.04646	5.07706	2.96643
	97.4019	19.1508	3.64145	4.86729	4.05315	6.16338	2.90819
	97.5019	13.6277	3.33246	4.76167	3.77747	4.19465	2.94613
	97.602	16.7784	3.89011	4.81935	4.00675	5.40528	2.94055
	97.702	17.8873	3.59679	5.10744	4.10775	8.00295	5.22097
	97.802	18.8943	3.4623	5.07383	4.12875	6.71165	4.49201
	97.902	18.4641	3.21999	4.7259	4.06229	3.71068	3.05504
	98.002	18.6884	3.74375	5.10863	4.24023	3.20213	3.26336
	98.102	18.4846	3.5982	4.61026	3.83337	5.60942	2.89992
	98.202	15.7279	3.40792	5.43935	3.91333	5.84936	4.7
	98.302	16.3087	3.8209	4.42181	3.90894	7.77906	5.47952
	98.402	15.3957	3.32157	4.56305	3.92738	4.61904	2.80594
	98.502	17.0921	3.26708	5.04118	3.71748	5.72011	3.81853
	98.602	17.4776	4.63379	4.78941	3.67631	3.232	3.57867
	98.702	15.2652	4.02086	4.44044	3.78254	3.69485	4.37586
	98.802	18.2682	5.72877	5.23813	3.76024	6.93546	3.01761
	98.902	16.5765	3.6281	4.78554	3.85822	5.71378	3.00182
	99.002	18.7618	3.36067	4.86321	4.22682	5.64483	2.97235
	99.102	18.3664	3.60216	4.80506	3.96966	5.24115	2.94262
	99.202	18.2979	3.81316	4.87927	3.76478	6.92185	3.53995
	99.302	18.1905	5.26786	5.6846	4.27037	7.30319	4.67308
	99.402	15.965	3.37818	4.79727	3.93533	6.81026	3.03662
	99.502	17.5388	3.51614	4.64665	3.88375	8.52902	5.83366
	99.602	15.6194	3.3369	5.06463	3.69823	7.90384	5.36217
	99.702	17.0497	3.57924	4.96152	3.87718	5.30649	3.31722
	99.802	17.69	3.62732	4.54772	4.0243	8.77713	5.75137
	99.902	16.7542	3.48134	4.67147	3.61469	5.68714	2.98529
	100	16.5937	3.70667	4.69792	3.87303	4.50896	2.82795

## Sheet: Figure 4j
Figure 4j
		Pru-B F76:CE2 to M1:CE	Pru-B D78:CG to aG:N	Pru-B D78:CG to cG:N	Pru-B D79:CG to dS:N	Pru-B K99:NZ to aG:O	Pru-B K99:NZ to bP:O
	Average	12.7357	3.90971	4.793	4.01985	4.05073	3.72165
	Standard Deviation	3.21729	1.09684	0.567918	0.338107	1.24435	1.00045

## Sheet: Figure 6a
Figure 6a
	Residue	ENT	EDGEGEE
	M1	0	0
	T2	0	0
	T3	0	0
	S4	0.00960208	0.0420024
	G5	0	0.00240832
	A6	0.00134164	0.00268328
	L7	0.00240832	0.00286356
	F8	0.00204939	0.00244949
	P9
	S10	0.00134164	0.00134164
	L11	0.00134164	0.00204939
	V12	0.00204939	0.00286356
	P13
	G14	0	0
	S15	0.00134164	0.0166673
	R16	0.00109545	0.00733485
	G17	0.00268328	0.00371484
	A18	0	0
	S19	0.00134164	0.00438178
	N20	0.00204939	0.00328634
	K21	0.00044721	0.00669328
	Y22	0.0104785	0.0884319
	L23	0.00438178	0.0150599
	V24	0.00371484	0.0407087
	E25	0.00985901	0.0929903
	F26	0.0264045	0.212475
	R27	0.00109545	0.0242033
	A28	0.00742967	0.0564553
	G29	0.00328634	0.0197788
	K30	0.0102078	0.0308577
	M31	0.0031305	0.013572
	S32	0.00134164	0.0110091
	L33	0.002	0.00804984
	K34	0.00240832	0.00742967
	G35	0	0
	T36	0.00882043	0.0144499
	T37	0.00357771	0.0090111
	V38		0
	T39	0.00134164	0.00589915
	P40
	D41	0	0.0161307
	K42	0.00501996	0.0157797
	R43	0.00219089	0.00748331
	K44	0	0
	G45	0.00614817	0.0371591
	L46	0.00489898	0.0150599
	V47	0.00849706	0.0707192
	Y48	0.00371484	0.0235966
	I49	0.00240832	0.009
	Q50	0.00374166	0.00678233
	Q51	0.00402492	0.0118406
	T52	0	0.00614817
	D53	0.00204939	0.009
	D54	0.00178885	0.00167332
	S55	0.00286356	0.00109545
	L56	0.00223607	0.00240832
	I57	0.00402492	0.00507937
	H58	0.00705691	0.0103344
	F59	0.00286356	0.0295838
	C60	0.00371484	0.0131909
	W61	0.0277993	0.0130077
	K62	0.00134164	0.0110363
	D63	0.00449444	0
	R64	0.00402492	0.0191311
	T65	0.00134164	0.00545894
	S66	0.00447214	0.00939149
	G67	0.00134164	0.00979796
	N68	0.00109545	0.006
	V69	0.00449444	0.00601664
	E70	0.00545894	0.0293428
	D71	0.007	0.0522226
	D72	0.00775887	0.0170235
	L73	0.00349285	0.0143457
	I74	0	0
	I75	0.00167332	0.00701427
	F76	0.00760263	0.0237234
	P77
	D78	0.00589915	0.0482265
	D79	0.00286356	0.0085557
	C80	0.00204939	0.0109544
	E81	0.00134164	0.0285797
	F82	0.004219	0.0244131
	K83	0.00536656	0.0321434
	R84	0	0
	V85	0.00204939	0
	P86
	Q87	0.00374166	0.00734847
	C88	0.00244949	0.0325146
	P89
	S90
	G91	0.00204939	0.00501996
	R92	0.0031305	0.0159374
	V93	0.00449444	0.0425582
	Y94	0.00501996	0.0208806
	V95	0.00268328	0.0140285
	L96	0.00109545	0.036726
	K97	0.00244949	0.0141138
	F98	0.00939149	0.0356342
	K99	0.00109545	0.00835464
	A100	0.00204939	0.0197788
	G101	0.00466905	0.031356
	S102	0.00204939	0.00447214
	K103	0.0031305	0.0249038
	R104	0.00811172	0.0648537
	L105	0.00601664	0.0118743
	F106	0.00286356	0.0265669
	F107	0.00178885	0.0424971
	W108	0.00589915	0.00895545
	M109	0.0197788	0.0647287
	Q110	0	0
	E111	0.0160062	0.116362
	P112
	K113	0.00872926	0.0654156
	T114	0.0237866	0.192676
	D115	0.00985901	0.0978213
	Q116	0	0
	D117	0.033003	0.208864
	E118	0.0642869	0.468956
	E119	0.0331089	0.214711
	H120	0.0773744	0.559915
	C121	0.0247144	0.209839
	R122	0.0143457	0.110534
	K123	0.0156525	0.100579
	V124	0.0138996	0.0871481
	N125	0.00204939	0.0220454
	E126	0	0
	Y127	0.00531037	0.05249
	L128	0.003	0.051672
	N129	0.00402492	0.0137477
	N130	0.00167332	0.029
	P131
	P132
	M133	0.00109545	0.00219089
	P134
	G135	0.00244949	0.00371484
	A136	0.00204939	0.00167332
	L137	0.00244949	0.00939149
	G138	0.00109545	0.0121161
	A139	0.00044721	0
	S140	0.00134164	0.0100399
	G141	0.00204939	0.00804984
	S142	0.00204939	0.00447214
	S143	0.00223607	0.00859069
	G144	0.00134164	0.0184445
	H145	0.0683359	0.247
	E146	0.0120333	0.0523928
	L147	0.0111445	0.0366715
	S148	0.00328634	0.00801249
	A149	0.00349285	0.008
	L150	0.00349285	0.0249199

## Sheet: Figure 6c
Figure 6c
	hRpn2 (940-953)							hRpn2 (944-953)									EDGEGEE								ENT
	Replicate 1 FP (mFP)	Replicate 2 FP (mFP)	Replicate 3 FP (mFP)	Replicate 4 FP (mFP)	Replicate 5 FP (mFP)	Replicate 6 FP (mFP)		[Peptide] (μM)	Replicate 1 FP (mFP)	Replicate 2 FP (mFP)	Replicate 3 FP (mFP)	Replicate 4 FP (mFP)	Replicate 5 FP (mFP)	Replicate 6 FP (mFP)		[Peptide] (μM)	Replicate 1 FP (mFP)	Replicate 2 FP (mFP)	Replicate 3 FP (mFP)	Replicate 4 FP (mFP)	Replicate 5 FP (mFP)	Replicate 6 FP (mFP)		[Peptide] (μM)	Replicate 1 FP (mFP)	Replicate 2 FP (mFP)	Replicate 3 FP (mFP)	Replicate 4 FP (mFP)	Replicate 5 FP (mFP)	Replicate 6 FP (mFP)
	94	84	86	100	95	91		2000	100	83	104	103	96	109		2966.67	95	107	108	93	98	106		2966.67	134	123	122	150	157	154
	96	93	95	85	91	91		1000	94	97	100	92	95	107		1483.33	120	138	138	113	116	109		1483.33	163	158	159	189	189	177
	87	101	95	79	86	94		500	111	103	102	98	105	110		741.667	153	138	118	135	137	155		741.667	180	175	179	180	188	186
	89	94	99	88	109	98		250	155	122	129	129	124	116		370.833	167	165	162	171	171	175		370.833	201	205	186	192	189	196
	116	108	117	101	117	109		125	148	140	122	139	142	153		185.417	178	184	188	174	177	182		185.417	194	197	195	193	178	189
	136	135	135	119	127	125		62.5	151	159	150	156	150	152		92.7083	197	198	199	172	189	185		92.7083	187	201	204	198	200	187
	145	156	159	144	146	141		31.25	161	181	168	170	158	156		46.3542	186	201	198	180	184	191		46.3542	184	202	199	196	184	188
	166	162	162	165	163	179		15.625	176	192	172	185	177	187		23.1771	205	192	196	184	187	189		23.1771	194	198	199	190	187	197
	173	186	186	185	189	178		7.8125	184	181	179	191	196	196		11.5885	189	197	216	193	185	183		11.5885	191	196	191	195	198	197
	184	193	195	201	190	186		3.90625	193	198	197	197	182	202		5.79427	200	195	200	185	197	191		5.79427	207	198	206	191	190	199
	195	194	205	190	191	202		1.95312	206	199	192	190	192	188		2.89714	200	211	191	182	186	193		2.89714	205	194	204	198	197	197
	190	199	207	195	204	205		0	215	202	199	205	207	206		0	203	193	203	200	191	189		0	204	208	200	197	198	194

## Sheet: Figure S2a
Figure S2a
	Time (ns)	CaRMSD Trimer (Pru-A)	CaRMSD Trimer (Pru-B)	CaRMSD Trimer (Pru-C)	CaRMSD Trimer (ENT)
	0	9.37784e-06	2.04791e-06	2.46048e-06	4.81735e-07
	0.100002	1.14238	0.768146	0.837155	0.567511
	0.200004	1.34553	1.55828	0.837858	0.313394
	0.300006	1.63131	1.20898	1.05893	0.662923
	0.400008	1.70187	1.46282	1.13265	0.504292
	0.50001	2.05068	1.59539	1.08613	0.508497
	0.600012	1.66596	1.61344	1.20261	0.613042
	0.700014	1.62401	1.28786	1.14964	0.79865
	0.800016	1.73505	1.52369	1.21249	0.656017
	0.900018	2.0176	1.51068	1.08645	0.530699
	1.00002	2.043	1.89316	1.05526	0.691702
	1.10002	1.6434	1.80332	1.07193	0.551856
	1.20002	1.69361	1.86364	1.11844	0.548538
	1.30003	1.81716	1.56551	1.26123	0.767447
	1.40003	1.91943	1.6712	1.13708	0.587404
	1.50003	1.88262	1.67201	1.14434	0.485153
	1.60003	1.93113	1.60651	1.30087	1.03089
	1.70003	2.38878	2.04395	1.13422	1.14786
	1.80004	2.03726	1.76871	1.43967	1.14392
	1.90004	2.13761	1.55274	1.30465	1.04252
	2.00004	2.18381	1.97462	1.36937	1.04418
	2.10004	2.11247	2.0339	1.37625	1.08012
	2.20004	2.05283	1.79239	1.32242	1.22351
	2.30005	1.56221	1.91472	1.4912	1.01061
	2.40005	2.06464	1.8958	1.24745	0.927391
	2.50005	1.88663	2.29881	1.19449	0.933585
	2.60005	2.11627	2.08409	1.45585	0.865755
	2.70005	2.34444	2.16324	1.33669	0.807363
	2.80006	2.15822	2.19799	1.20415	1.26882
	2.90006	2.25813	2.05284	1.30269	1.30383
	3.00006	2.38287	2.1569	1.36865	1.12143
	3.10006	2.51965	2.07969	1.37586	1.42021
	3.20006	2.52769	2.11264	1.36822	1.11905
	3.30007	2.35254	2.26347	1.39637	1.1213
	3.40007	2.2652	2.08862	1.3915	1.47253
	3.50007	2.05992	1.91475	1.1981	1.06991
	3.60007	1.93594	2.01247	1.29742	1.13022
	3.70007	2.15143	1.97999	1.5665	1.30015
	3.80008	2.03902	1.78032	1.29458	1.19491
	3.90008	2.1847	1.83515	1.28622	1.37105
	4.00008	2.31017	2.02522	1.38729	1.41036
	4.10008	2.07959	1.73454	1.34644	1.17614
	4.20008	2.28931	1.97619	1.25769	1.05629
	4.30009	2.04127	1.83708	1.3025	1.04369
	4.40009	1.67055	1.44335	1.47684	0.743004
	4.50009	1.51413	1.50623	1.13818	1.37843
	4.60009	1.99215	1.6536	1.23391	1.04479
	4.70009	1.66205	2.00815	1.22115	0.926435
	4.8001	1.59434	2.09343	1.33156	1.21419
	4.9001	1.92332	2.20886	1.35763	1.11608
	5.0001	1.98941	1.96116	1.71156	0.901898
	5.1001	1.65403	1.85102	1.316	0.974981
	5.2001	2.02542	2.23695	1.47153	0.925386
	5.30011	1.96684	2.12799	1.3173	1.02123
	5.40011	1.9543	1.97617	1.34741	1.51733
	5.50011	1.95422	2.09631	1.31094	1.13687
	5.60011	2.15528	1.79238	1.3943	1.06513
	5.70011	2.12539	2.05038	1.33079	0.86797
	5.80012	1.8384	1.76503	1.36121	1.09102
	5.90012	1.89726	2.09015	1.3022	1.52216
	6.00012	1.68438	1.71994	1.4295	1.06019
	6.10012	1.97027	1.91603	1.2727	1.45123
	6.20012	2.05052	1.81019	1.48767	1.20935
	6.30013	2.01731	1.92305	1.32548	1.47162
	6.40013	1.86589	2.05569	1.35346	1.18196
	6.50013	1.73101	2.23442	1.44675	1.43037
	6.60013	1.88453	2.40933	1.52228	1.59371
	6.70013	1.77782	1.76591	1.49426	1.22959
	6.80014	1.68966	1.88066	1.47281	1.72162
	6.90014	1.97946	2.03606	1.4737	1.62622
	7.00014	1.89185	2.0158	1.42	0.666502
	7.10014	1.78229	2.16335	1.44431	0.71966
	7.20014	1.92826	2.16137	1.41352	1.45966
	7.30015	1.78499	1.926	1.82824	0.992803
	7.40015	1.65127	2.21223	1.74453	0.597578
	7.50015	1.60866	1.85992	1.66079	0.681879
	7.60015	1.79756	1.98637	1.79548	0.600895
	7.70015	1.70528	2.01509	1.78394	1.57154
	7.80016	1.59113	2.04275	1.80869	1.52201
	7.90016	1.61097	2.1312	1.60583	1.63881
	8.00016	1.52236	1.63393	1.74538	1.42394
	8.10016	1.90605	1.87394	1.73037	1.3921
	8.20016	2.03299	1.93948	1.92061	1.59585
	8.30017	1.78665	2.01398	1.73224	0.651852
	8.40017	1.54935	2.14008	1.61552	1.38479
	8.50017	1.63913	1.92385	1.87082	0.830819
	8.60017	1.53264	2.2267	1.77805	1.07128
	8.70017	1.71149	2.33261	1.54365	0.477593
	8.80018	1.80733	1.94003	1.75771	0.516734
	8.90018	1.60853	1.96457	1.42366	0.581243
	9.00018	1.76631	2.05938	1.70554	0.46497
	9.10018	1.99618	1.9317	1.45674	1.14657
	9.20018	2.22715	2.3856	1.55358	0.623335
	9.30019	1.95361	2.02706	1.6481	0.494625
	9.40019	2.13098	1.68829	1.57591	0.436764
	9.50019	1.98203	1.60027	1.68427	1.48204
	9.60019	2.09413	2.11074	1.54246	0.513662
	9.70019	2.07198	1.92316	1.54913	0.659394
	9.8002	2.11744	2.13371	1.55405	0.540928
	9.9002	2.43076	2.11974	1.42305	0.729189
	10.0002	1.97707	1.8864	1.51944	0.898914
	10.1002	2.25655	1.96077	1.40346	0.709211
	10.2002	2.13086	1.90478	1.54324	0.501637
	10.3002	2.02927	2.00802	1.52605	0.721932
	10.4002	2.04975	2.08791	1.33952	0.81272
	10.5002	1.98926	1.72278	1.24386	0.796942
	10.6002	2.17093	2.12836	1.31318	0.660198
	10.7002	2.32959	2.17135	1.24252	0.89979
	10.8002	1.92402	2.4251	1.33958	1.27409
	10.9002	1.96189	2.19265	1.17101	1.67348
	11.0002	1.82454	1.98722	1.28851	1.48388
	11.1002	1.81403	2.02526	1.22383	1.39807
	11.2002	1.93514	2.16628	1.31744	1.63744
	11.3002	2.34326	2.02071	1.39657	1.7095
	11.4002	2.33929	2.12833	1.45342	1.26014
	11.5002	2.20001	1.82776	1.53844	1.4054
	11.6002	2.65504	1.81824	1.51301	1.55205
	11.7002	2.16033	2.14873	1.63513	1.60949
	11.8002	2.34328	2.03252	1.5515	1.25494
	11.9002	2.14507	2.53148	1.83909	0.906054
	12.0002	2.21987	2.4401	1.41958	1.15561
	12.1002	2.30224	2.36412	1.55351	0.99214
	12.2002	2.25235	2.11589	1.5208	1.64142
	12.3002	2.31163	2.23005	1.43065	1.20367
	12.4002	2.10922	2.49809	1.37361	1.25303
	12.5002	2.51108	2.15763	1.43209	1.49744
	12.6003	1.92707	2.36683	1.37129	1.74801
	12.7003	2.3126	2.24858	1.55542	2.06651
	12.8003	2.48772	2.15792	1.52029	2.52455
	12.9003	2.26022	1.99736	1.58878	2.3248
	13.0003	2.36437	1.93569	1.65579	2.13882
	13.1003	2.09857	1.9778	1.46822	2.64844
	13.2003	2.05856	1.81984	1.52773	1.99081
	13.3003	1.82043	1.86107	1.63731	2.62213
	13.4003	1.78303	1.67395	1.70289	2.52371
	13.5003	2.53249	1.93635	1.56877	2.78876
	13.6003	2.29485	2.0123	1.74207	2.74838
	13.7003	2.26668	2.15464	1.5005	3.02689
	13.8003	1.96297	1.77675	1.43469	3.17627
	13.9003	2.64331	1.97365	1.4103	3.14367
	14.0003	2.53067	1.55832	1.41729	3.15378
	14.1003	2.20639	1.65112	1.53395	3.28946
	14.2003	2.34225	1.94071	1.43652	3.40299
	14.3003	2.98557	1.91153	1.39707	3.08518
	14.4003	2.51156	1.52532	1.36087	2.88597
	14.5003	2.24659	1.44497	1.3068	3.20909
	14.6003	2.541	1.92129	1.4203	2.8382
	14.7003	2.43917	1.75045	1.45693	3.03047
	14.8003	2.72788	1.78981	1.48941	3.36299
	14.9003	2.4515	1.7011	1.5022	3.27079
	15.0003	2.41554	1.75985	1.63905	3.23878
	15.1003	2.49618	1.81446	1.53316	2.87432
	15.2003	2.21351	2.07504	1.57748	2.72985
	15.3003	1.8545	1.84918	1.39712	2.64253
	15.4003	2.15319	1.96982	1.38049	2.74141
	15.5003	2.2438	2.02881	1.42786	3.24835
	15.6003	2.27327	2.08126	1.47403	3.34411
	15.7003	2.45377	2.1685	1.61611	3.12864
	15.8003	2.55553	2.05955	1.43729	3.17462
	15.9003	2.70142	1.98367	1.51947	3.32909
	16.0003	2.41065	2.05587	1.45915	3.15933
	16.1003	2.35059	1.98412	1.42365	3.23995
	16.2003	2.19957	2.05273	1.33556	3.41916
	16.3003	2.10878	2.18826	1.53429	2.99176
	16.4003	1.95606	2.00334	1.6378	2.56715
	16.5003	2.06483	2.22399	1.63074	2.76679
	16.6003	2.32193	2.11982	1.82326	2.85176
	16.7003	1.84408	1.81417	1.65443	2.90596
	16.8003	1.9656	2.00623	1.56458	3.03264
	16.9003	2.00844	2.10676	1.75272	2.903
	17.0003	2.09565	2.23085	1.59398	3.0227
	17.1003	2.25722	2.07169	1.67274	3.0947
	17.2003	2.15687	1.92965	1.58748	2.88282
	17.3003	1.78521	1.94591	1.73243	2.78113
	17.4003	2.42691	1.97564	1.66433	2.5094
	17.5004	2.24664	2.08843	1.60812	2.80488
	17.6004	2.48819	1.83266	1.50369	2.8413
	17.7004	2.54183	1.99466	1.36517	2.84743
	17.8004	2.28656	1.89454	1.46368	2.54268
	17.9004	2.23837	1.7098	1.59077	2.98415
	18.0004	2.2597	1.85255	1.5101	2.97908
	18.1004	2.45767	1.88924	1.58572	2.68483
	18.2004	2.31472	1.88798	1.5602	2.65498
	18.3004	2.82971	2.05619	1.57147	2.70368
	18.4004	2.23755	2.12197	1.7414	2.86943
	18.5004	2.36023	2.02705	1.77607	2.74126
	18.6004	2.17714	2.17475	1.3923	3.07812
	18.7004	2.23821	1.8831	1.58211	3.28119
	18.8004	2.21527	2.30182	1.56202	2.99244
	18.9004	2.10979	2.09936	1.36397	2.87097
	19.0004	1.84729	2.45435	1.4642	2.83543
	19.1004	1.75243	1.94817	1.53096	2.82611
	19.2004	1.90484	2.07203	1.47969	3.02108
	19.3004	2.20502	2.26851	1.47091	3.16429
	19.4004	2.07913	2.22742	1.56044	2.98882
	19.5004	2.04079	2.0367	1.46484	2.7583
	19.6004	2.43204	1.92685	1.41644	2.97887
	19.7004	2.00229	1.68356	1.38321	2.80588
	19.8004	1.93078	2.19461	1.49809	2.98542
	19.9004	2.13026	2.34059	1.36893	2.95278
	20.0004	2.02231	2.11382	1.36815	2.68786
	20.1004	1.9439	2.08109	1.42348	3.03892
	20.2004	2.01378	1.87202	1.25769	2.66699
	20.3004	1.76481	1.99458	1.386	2.88471
	20.4004	1.86947	1.69917	1.55868	2.95091
	20.5004	1.95291	1.67991	1.3446	2.91327
	20.6004	1.98652	1.93978	1.39543	2.62328
	20.7004	1.87323	1.82944	1.39257	2.87382
	20.8004	1.97055	2.02224	1.36634	3.02777
	20.9004	1.94594	1.85219	1.36449	2.51678
	21.0004	1.91925	1.82096	1.51204	2.53384
	21.1004	2.04528	2.06572	1.32075	2.66206
	21.2004	2.13996	1.9975	1.45587	2.99156
	21.3004	2.20324	2.13753	1.59437	2.82189
	21.4004	2.2715	1.99046	1.41246	2.98026
	21.5004	2.0592	2.04115	1.44292	2.88111
	21.6004	2.36977	1.7522	1.48618	2.87086
	21.7004	2.10192	1.89331	1.33938	2.97155
	21.8004	2.32743	1.92576	1.6346	3.01591
	21.9004	1.94791	1.81673	1.6076	3.0017
	22.0004	2.04558	1.73077	1.51881	2.96827
	22.1004	2.01981	2.04427	1.48884	2.74662
	22.2004	2.38706	1.81092	1.55211	2.83289
	22.3004	2.20023	2.19396	1.49796	3.08256
	22.4004	2.05649	1.87144	1.59217	3.09772
	22.5005	2.53525	2.0472	1.45581	3.19298
	22.6005	1.93292	1.82478	1.5988	3.00847
	22.7005	2.14478	2.03303	1.3441	3.10323
	22.8005	2.27481	1.843	1.49855	3.16867
	22.9005	2.35585	1.99599	1.33823	2.94608
	23.0005	2.01446	2.30893	1.59477	3.03692
	23.1005	2.03794	2.24318	1.49434	2.94129
	23.2005	2.31001	2.0344	1.48354	2.91029
	23.3005	2.42833	2.05689	1.4556	3.05971
	23.4005	2.41116	2.15526	1.43726	2.90121
	23.5005	2.51228	1.8931	1.60377	2.8211
	23.6005	2.05222	1.96306	1.59719	3.26552
	23.7005	2.03527	2.12452	1.42	3.47336
	23.8005	2.05556	1.84098	1.47114	2.94148
	23.9005	2.07918	2.19897	1.48977	3.06979
	24.0005	2.01239	1.95709	1.64157	3.27294
	24.1005	1.93352	1.832	1.5582	2.87599
	24.2005	2.03183	1.82155	1.572	3.35495
	24.3005	2.07541	2.02234	1.48078	3.28359
	24.4005	2.23146	2.02157	1.46207	3.17134
	24.5005	1.90438	1.90782	1.44349	3.286
	24.6005	2.22291	2.12375	1.46598	2.98388
	24.7005	2.08225	1.9201	1.42278	2.92226
	24.8005	1.90578	1.73614	1.56815	2.77196
	24.9005	1.5992	1.84697	1.60733	2.28567
	25.0005	2.1057	1.91613	1.82046	3.08854
	25.1005	2.26564	1.89993	1.73328	2.9179
	25.2005	2.26301	1.94374	1.55527	2.84538
	25.3005	2.45726	2.04534	1.67394	3.08302
	25.4005	2.41279	1.93467	1.5584	2.88163
	25.5005	2.01463	2.19541	1.46451	2.90948
	25.6005	2.01175	2.1572	1.60885	3.01061
	25.7005	2.01271	1.9277	1.66339	2.92399
	25.8005	1.74679	1.79386	1.30388	2.89373
	25.9005	2.26102	1.87011	1.39176	3.0931
	26.0005	1.71908	1.88474	1.37571	3.06169
	26.1005	2.32575	1.82754	1.41418	3.01021
	26.2005	2.19532	1.92685	1.39343	2.87425
	26.3005	1.99548	1.96766	1.59727	2.85065
	26.4005	2.40993	2.081	1.4456	2.76054
	26.5005	2.13159	2.09671	1.3953	2.86804
	26.6005	1.73197	2.28628	1.50967	2.95268
	26.7005	2.01564	1.96819	1.56738	2.7608
	26.8005	1.68344	1.87067	1.4332	2.62344
	26.9005	1.98071	1.91214	1.69537	2.90104
	27.0005	2.13374	2.10431	1.56966	2.70332
	27.1005	2.18422	2.06671	1.31029	2.82128
	27.2005	2.13016	2.03426	1.5919	2.98659
	27.3005	1.98681	2.13797	1.75596	3.05
	27.4005	1.88234	1.90206	1.70196	2.95174
	27.5006	2.40366	1.90504	1.62199	2.69079
	27.6006	2.20364	1.78471	1.67125	2.34829
	27.7006	2.00292	1.81131	1.6339	2.44176
	27.8006	2.23312	1.90868	1.84837	2.31194
	27.9006	2.02921	1.80019	1.87488	2.46522
	28.0006	2.15228	1.88059	1.58357	2.51867
	28.1006	2.07224	1.83139	1.53825	2.76305
	28.2006	2.06597	1.90238	1.72778	2.66581
	28.3006	2.00393	2.04772	1.678	2.78435
	28.4006	2.13158	2.13583	1.64857	2.56961
	28.5006	2.26634	2.03516	1.76179	2.32931
	28.6006	1.82122	2.05287	1.78554	2.73342
	28.7006	1.85271	1.93988	2.02891	2.50468
	28.8006	2.24865	2.14779	1.92302	2.73283
	28.9006	2.42916	2.07424	1.74095	2.45602
	29.0006	2.19234	2.03008	1.61928	2.6407
	29.1006	2.32198	2.11333	1.75574	2.80301
	29.2006	1.73455	1.98649	1.63065	2.76869
	29.3006	2.07861	2.3189	1.52115	2.45535
	29.4006	1.79093	2.01837	1.96942	2.6749
	29.5006	1.95379	2.13534	1.68888	2.77246
	29.6006	1.84782	2.10915	1.57802	2.84563
	29.7006	1.879	2.14076	1.40005	2.85245
	29.8006	1.93984	2.14464	1.41431	2.84563
	29.9006	1.8614	2.38039	1.40036	2.89476
	30.0006	1.68488	2.29978	1.60513	2.94332
	30.1006	1.89259	2.26456	1.50804	2.7576
	30.2006	1.94187	2.30334	1.44769	2.54191
	30.3006	2.29684	2.25329	1.59862	3.00084
	30.4006	2.0926	2.20033	1.4066	3.28739
	30.5006	2.06357	2.28647	1.53722	2.90983
	30.6006	2.58902	2.14582	1.5672	3.21157
	30.7006	2.65246	1.99751	1.59399	3.20072
	30.8006	2.24018	2.02772	1.60604	3.11391
	30.9006	1.99254	1.76353	1.39924	2.82635
	31.0006	2.09558	2.06852	1.42819	2.56993
	31.1006	1.84091	2.03169	1.62486	3.26103
	31.2006	1.98888	2.14178	1.68275	3.23595
	31.3006	1.92829	1.96245	1.43098	2.97803
	31.4006	1.9072	2.13795	1.33051	3.13934
	31.5006	2.00546	2.41152	1.38756	3.29459
	31.6006	1.79814	2.41714	1.61879	3.11189
	31.7006	1.96449	2.35556	1.45749	2.99618
	31.8006	2.28175	2.3939	1.45761	3.00523
	31.9006	2.11023	2.14383	1.58171	3.13835
	32.0006	2.07542	2.1917	1.54778	3.10927
	32.1006	2.27038	2.22342	1.486	2.76701
	32.2006	2.07738	2.23549	1.61925	2.86929
	32.3006	2.05612	2.44269	1.50823	3.1035
	32.4006	1.8141	2.14783	1.59332	3.225
	32.5007	1.69956	2.35343	1.72352	3.04398
	32.6007	1.79292	2.25813	1.80844	2.90945
	32.7007	1.85201	2.49243	1.60949	3.08922
	32.8007	1.82283	2.47644	1.60466	3.13365
	32.9007	2.00287	2.55018	1.65717	2.74339
	33.0007	2.02337	2.39933	1.52988	2.58345
	33.1007	2.09539	2.47431	1.62226	2.74155
	33.2007	2.08063	2.31745	1.76021	2.67105
	33.3007	2.26206	2.27175	1.65142	2.61743
	33.4007	2.13545	2.44147	1.69336	2.52002
	33.5007	2.2423	2.27042	1.68294	2.21662
	33.6007	2.01101	2.4048	1.58535	2.51261
	33.7007	2.1112	2.27188	1.59495	2.40564
	33.8007	2.4265	2.30197	1.67286	2.48605
	33.9007	2.13598	2.43086	1.58176	2.45898
	34.0007	2.06647	2.37791	1.46221	2.59173
	34.1007	2.47435	2.43203	1.61585	3.03829
	34.2007	2.16316	2.5425	1.60205	3.08717
	34.3007	1.96959	2.40657	1.45505	3.18757
	34.4007	2.12244	2.51985	1.55991	3.05505
	34.5007	2.47131	2.37369	1.52304	3.06526
	34.6007	2.17641	2.46286	1.36005	2.89742
	34.7007	2.20471	2.42842	1.42914	2.85619
	34.8007	2.4025	2.41377	1.54767	3.15946
	34.9007	2.23533	2.54277	1.49193	3.09432
	35.0007	2.50077	2.42867	1.52311	2.74658
	35.1007	2.09278	2.44933	1.39721	2.90723
	35.2007	2.34868	2.38489	1.25481	3.21794
	35.3007	2.36256	2.2918	1.43506	3.31456
	35.4007	1.96659	2.34168	1.31262	3.36182
	35.5007	2.14225	2.3732	1.36928	3.48699
	35.6007	2.1378	2.46918	1.468	3.51269
	35.7007	2.29407	2.56643	1.60916	3.42329
	35.8007	2.13707	2.41264	1.55901	3.17025
	35.9007	2.0779	2.34591	1.59501	3.31283
	36.0007	2.20274	2.33287	1.4609	3.27178
	36.1007	1.9726	2.50449	1.40559	3.47239
	36.2007	2.41087	2.32171	1.46192	3.22874
	36.3007	2.13173	2.20757	1.53445	3.34653
	36.4007	2.14142	2.13901	1.55245	3.26028
	36.5007	1.92892	2.39702	1.47459	3.322
	36.6007	2.02321	2.51216	1.5517	3.25264
	36.7007	1.96791	2.49276	1.48671	3.43556
	36.8007	2.14451	2.17095	1.55314	3.19955
	36.9007	2.24034	2.61755	1.39657	3.38025
	37.0007	2.17052	2.50676	1.69198	3.31884
	37.1007	2.44507	2.19696	1.64421	3.2594
	37.2007	2.1889	2.43565	1.64271	3.31943
	37.3007	2.44033	2.28894	1.53993	3.49245
	37.4007	2.24353	2.26183	1.56428	3.30877
	37.5007	2.24529	2.42133	1.73705	3.28172
	37.6008	2.16739	2.28659	1.98643	3.3746
	37.7008	2.16037	2.52864	1.83574	3.40251
	37.8008	2.16389	2.49497	1.97307	3.26641
	37.9008	2.61127	2.65083	1.82751	3.37892
	38.0008	1.91507	2.14636	1.86138	3.45174
	38.1008	2.12321	2.11063	1.46323	3.08393
	38.2008	2.20394	2.44251	1.48557	3.18751
	38.3008	1.86085	2.4263	1.71369	3.12062
	38.4008	2.05381	2.29492	1.62732	3.27921
	38.5008	2.09902	2.23165	1.64086	3.27875
	38.6008	1.87683	2.3333	1.73823	3.12741
	38.7008	1.97713	2.7187	1.73673	3.29425
	38.8008	2.0132	2.38124	1.6508	3.39196
	38.9008	2.20837	2.2974	1.60933	3.28764
	39.0008	1.9712	2.35553	1.5046	3.35245
	39.1008	2.16551	2.30502	1.63657	3.40969
	39.2008	2.04271	2.33749	1.53445	3.36517
	39.3008	2.22741	2.37109	1.74763	3.33983
	39.4008	2.05084	2.66006	1.62696	3.30083
	39.5008	2.06954	2.72454	1.59782	3.36377
	39.6008	1.9681	2.53658	1.52325	3.2679
	39.7008	1.97536	2.58606	1.36433	3.26058
	39.8008	1.99862	2.20472	1.50297	3.36811
	39.9008	1.93781	2.73834	1.66032	3.26877
	40.0008	2.04769	2.62202	1.61486	2.94184
	40.1008	2.10303	2.45556	1.42054	3.05756
	40.2008	2.11138	2.54198	1.46422	3.15676
	40.3008	2.4365	2.56385	1.51647	2.97605
	40.4008	2.06743	2.66968	1.61912	3.18816
	40.5008	2.02911	2.54324	1.49382	3.12324
	40.6008	2.04999	2.60352	1.53464	3.11445
	40.7008	2.29663	2.22951	1.55898	2.89104
	40.8008	2.33668	2.09082	1.85702	2.49788
	40.9008	2.34856	2.33081	1.78472	2.82793
	41.0008	2.35719	2.34662	1.66671	2.77592
	41.1008	2.40817	2.16016	2.15665	2.65501
	41.2008	2.07257	2.5421	2.06023	2.70056
	41.3008	2.02872	2.41023	2.07822	3.01844
	41.4008	1.94823	2.3747	2.14723	3.26081
	41.5008	2.12885	2.3836	2.01058	3.2498
	41.6008	2.01907	2.43022	1.92259	3.19643
	41.7008	1.90658	2.67541	2.05477	2.70118
	41.8008	2.12984	2.39785	2.16898	2.61421
	41.9008	1.95821	2.5499	2.03388	2.70595
	42.0008	2.25765	2.65633	1.98198	2.61047
	42.1008	2.02128	2.40903	2.11318	2.48739
	42.2008	2.08198	2.3459	2.10021	2.78928
	42.3008	2.08222	2.06478	1.97822	2.75107
	42.4008	2.3273	2.14829	2.10121	2.66837
	42.5008	2.47549	2.33629	2.0496	2.52671
	42.6009	2.70795	2.03923	2.02554	2.1312
	42.7009	2.30517	2.23428	1.97268	2.22569
	42.8009	2.50047	2.15579	1.87878	2.22207
	42.9009	2.48639	1.93793	2.08166	2.25405
	43.0009	2.28645	1.90276	1.58977	2.37437
	43.1009	2.15837	2.01278	1.71758	2.18713
	43.2009	1.82279	2.03372	1.68743	2.71292
	43.3009	2.01498	2.32935	1.52975	2.38461
	43.4009	2.00835	2.1521	1.5211	2.47109
	43.5009	1.88721	2.03279	1.52066	2.28092
	43.6009	2.02825	2.06727	1.81304	2.38888
	43.7009	2.2165	1.91575	1.96871	2.54627
	43.8009	1.89755	1.97117	1.70267	2.06698
	43.9009	2.10101	1.98932	1.83489	2.55232
	44.0009	2.4673	2.03342	1.87208	2.34166
	44.1009	2.25544	2.09417	1.94578	2.76811
	44.2009	2.09891	1.90685	1.8763	2.4875
	44.3009	2.25698	2.27405	1.76039	2.32973
	44.4009	2.53569	2.0844	1.90269	2.44331
	44.5009	2.62805	2.0997	1.98318	2.3682
	44.6009	1.92039	1.93924	1.74271	2.06872
	44.7009	2.27621	2.05094	1.79938	2.55044
	44.8009	2.0749	2.14688	1.85793	2.43244
	44.9009	2.53022	2.08783	1.98402	2.59585
	45.0009	1.94859	2.06059	1.84162	2.16165
	45.1009	2.04984	2.05959	1.82326	2.31334
	45.2009	2.51042	2.0093	1.90907	1.93966
	45.3009	2.34367	1.9271	1.72305	1.83398
	45.4009	2.22444	2.10064	1.88727	2.0082
	45.5009	2.32945	2.38082	1.66676	1.46559
	45.6009	2.35335	2.50244	1.79818	1.49648
	45.7009	2.5715	2.22127	1.97891	1.98978
	45.8009	2.45369	2.2451	2.10653	2.02576
	45.9009	2.52606	2.17146	2.00189	1.96165
	46.0009	2.16575	2.05816	1.51015	2.28925
	46.1009	2.39509	1.92978	1.63073	2.20017
	46.2009	2.42872	1.94088	1.46755	2.27667
	46.3009	2.33862	2.15579	1.53942	2.30539
	46.4009	2.19264	2.50418	1.52856	2.19594
	46.5009	2.18944	2.61806	1.50719	2.89523
	46.6009	2.14883	2.50484	1.56942	2.47969
	46.7009	2.22511	2.29909	1.56393	2.51459
	46.8009	2.16974	2.26675	1.66177	2.29926
	46.9009	2.63123	2.42003	1.54232	2.17303
	47.0009	2.88756	2.42642	1.66412	1.64885
	47.1009	2.44828	2.38975	1.60717	1.87836
	47.2009	2.75792	2.15098	1.70912	1.64334
	47.3009	2.73064	2.34766	1.72951	1.46718
	47.4009	2.44369	2.29247	1.50417	2.00091
	47.501	2.48194	2.23436	1.58826	1.63515
	47.601	2.43019	2.07201	1.50828	1.56963
	47.701	2.22468	2.08361	1.57788	1.84574
	47.801	2.22118	1.96336	1.59753	2.45396
	47.901	2.1136	2.09528	1.67948	2.17475
	48.001	2.36292	2.08884	1.79896	2.24528
	48.101	2.40532	1.74799	1.66112	2.11381
	48.201	2.55071	2.21575	1.91592	2.05292
	48.301	2.45817	2.2293	1.96029	1.65944
	48.401	2.48451	2.19806	1.59448	1.73669
	48.501	2.68578	2.07786	1.60094	1.7218
	48.601	2.43864	2.09238	1.71223	1.72453
	48.701	2.67142	2.03525	1.44872	2.02438
	48.801	2.8697	2.1287	1.51502	2.01806
	48.901	2.37919	2.01475	1.52043	1.62865
	49.001	2.70425	2.09139	1.56429	1.71889
	49.101	2.73402	1.83586	1.67507	1.3906
	49.201	2.3496	1.96462	1.73076	1.71599
	49.301	2.28504	1.99606	1.70286	1.55101
	49.401	2.23367	2.08845	1.70432	1.71852
	49.501	2.48186	1.76105	2.02287	2.477
	49.601	2.81951	1.66805	2.11586	1.89182
	49.701	2.46215	2.04179	1.89966	1.29721
	49.801	2.25971	1.96109	1.83378	2.07416
	49.901	2.4073	2.00519	1.63515	1.93132
	50.001	2.44605	1.81881	1.89804	2.475
	50.101	2.41055	1.97051	1.69789	2.2187
	50.201	1.91333	2.07913	1.84763	1.77348
	50.301	2.42804	2.09216	1.90596	1.71052
	50.401	2.22532	2.13051	1.93955	1.38772
	50.501	1.88822	2.11333	1.87246	1.81483
	50.601	2.14529	1.99966	1.92178	1.82561
	50.701	2.18412	2.10943	1.89887	1.49506
	50.801	2.18164	2.06157	1.76629	1.65274
	50.901	1.97302	2.03623	1.76377	1.7981
	51.001	2.17729	2.05598	1.76125	2.03808
	51.101	2.33025	2.21227	2.04754	2.28896
	51.201	2.29326	2.27793	1.94038	2.38179
	51.301	2.21187	2.23754	2.03571	2.49546
	51.401	1.9155	2.45772	1.69255	2.63791
	51.501	2.10529	2.19143	1.57124	2.35519
	51.601	2.54486	2.59442	1.74235	1.8951
	51.701	2.40908	2.4615	1.7526	1.59875
	51.801	2.36565	2.41356	1.8006	2.58639
	51.901	2.17521	2.19651	2.01964	1.92303
	52.001	2.28473	2.36601	1.89103	2.08211
	52.101	2.17844	2.15679	1.7568	2.00181
	52.201	2.41188	1.99065	1.55228	2.19486
	52.301	2.18144	2.10102	1.67496	2.52661
	52.401	2.32703	2.2519	1.58394	1.99543
	52.501	2.27488	2.11619	1.74118	1.83137
	52.6011	2.28175	1.78773	1.79171	1.52703
	52.7011	2.4172	1.99356	1.88794	1.38766
	52.8011	2.46961	1.49601	2.04607	1.51941
	52.9011	2.67729	1.8111	2.26644	1.63594
	53.0011	2.61468	2.18596	1.89859	2.10986
	53.1011	2.77652	1.83498	1.91248	1.83127
	53.2011	2.65996	2.17716	2.00274	1.56817
	53.3011	2.61996	1.99385	1.78047	1.44629
	53.4011	2.74319	2.06083	1.47882	2.78128
	53.5011	2.58995	2.06416	1.58587	2.54607
	53.6011	2.60325	2.18921	1.39715	0.938442
	53.7011	2.54198	2.20002	1.59027	0.915611
	53.8011	2.45126	2.20242	1.53884	1.58866
	53.9011	2.50335	2.18228	1.46327	1.68476
	54.0011	2.41281	2.11035	1.57257	1.50118
	54.1011	2.38017	2.11426	1.81551	1.90794
	54.2011	2.75182	1.95029	1.37323	1.45868
	54.3011	2.97537	2.06227	1.56745	1.72067
	54.4011	2.84605	1.838	1.65766	2.18251
	54.5011	2.49812	2.00089	1.57458	1.80791
	54.6011	2.97985	2.15872	1.66782	1.7711
	54.7011	2.62928	2.08246	1.95402	1.84066
	54.8011	2.52584	2.30788	1.65786	2.10379
	54.9011	2.65941	2.56019	1.64664	1.37558
	55.0011	2.66598	2.23438	2.00358	2.02715
	55.1011	2.31929	1.99975	1.98884	2.15411
	55.2011	2.22369	2.08809	1.89718	2.38213
	55.3011	2.48014	2.12865	1.93677	1.47931
	55.4011	2.39613	2.09824	1.78077	2.215
	55.5011	2.51863	2.14608	1.64121	1.67397
	55.6011	2.58876	1.85588	1.76097	1.4586
	55.7011	2.5323	1.90279	1.95429	1.41949
	55.8011	2.33408	2.03142	1.59919	1.49945
	55.9011	2.52188	1.96642	1.45205	1.44913
	56.0011	2.41823	2.25821	1.6474	1.9601
	56.1011	2.66305	2.15213	1.55786	1.44597
	56.2011	2.77607	1.97179	1.61037	1.90425
	56.3011	2.56076	2.09608	1.6257	2.28906
	56.4011	2.9386	1.98812	1.45658	2.00349
	56.5011	2.43697	1.98119	1.31957	2.31772
	56.6011	2.55881	1.97638	1.35623	2.41377
	56.7011	2.82881	2.16052	1.40837	2.38397
	56.8011	2.48446	2.1865	1.2819	2.54257
	56.9011	2.62456	2.11379	1.43502	2.53578
	57.0011	2.45551	2.2144	1.61251	2.20576
	57.1011	2.35895	2.19593	1.65815	2.20859
	57.2011	2.77912	2.22932	1.49533	2.5827
	57.3011	2.74481	2.32936	1.76871	2.44802
	57.4011	2.30975	2.263	1.44716	2.39746
	57.5012	2.24067	2.37459	1.57965	2.63893
	57.6012	2.66763	2.28733	1.51093	2.15701
	57.7012	2.32788	2.47926	1.65063	2.26286
	57.8012	2.73512	2.43738	1.64799	2.37194
	57.9012	2.45329	2.48521	1.76121	2.28308
	58.0012	2.67342	2.30852	2.04572	2.5038
	58.1012	2.3785	2.3631	1.84719	2.20237
	58.2012	2.81481	2.25064	1.46879	2.12159
	58.3012	2.70705	2.15263	1.45939	2.17312
	58.4012	2.68911	2.00647	1.58629	1.87509
	58.5012	2.9479	2.06246	1.59345	2.18488
	58.6012	2.76202	2.2514	1.44364	2.46696
	58.7012	2.55956	2.22102	1.54368	1.71966
	58.8012	2.24016	2.01681	1.46381	2.21017
	58.9012	2.72991	2.13694	1.79033	1.43408
	59.0012	2.41074	2.16538	1.73723	2.29016
	59.1012	2.62659	2.13136	1.62836	2.37224
	59.2012	2.69451	2.13347	1.84446	2.28868
	59.3012	2.80967	2.13582	1.43541	2.39277
	59.4012	2.40956	2.19211	1.56524	2.0387
	59.5012	2.17831	1.88601	1.59611	2.54909
	59.6012	2.51306	2.22581	1.51199	2.28642
	59.7012	2.48294	2.09667	1.55802	2.14027
	59.8012	2.48909	1.94163	1.39989	2.14913
	59.9012	2.85509	2.21237	1.57637	2.28765
	60.0012	2.69356	2.44706	1.6221	2.13587
	60.1012	2.50417	2.22376	1.58118	1.96672
	60.2012	2.56697	2.29655	1.62965	1.91144
	60.3012	2.10574	2.0778	1.62716	1.88408
	60.4012	2.18582	2.23723	1.68248	2.37934
	60.5012	2.40354	2.17398	1.49721	1.36252
	60.6012	2.7247	2.16813	1.58515	1.81451
	60.7012	2.66989	2.12768	1.66075	2.08056
	60.8012	2.55778	2.12596	1.63883	1.98671
	60.9012	2.53965	2.07247	1.54653	1.78541
	61.0012	2.73649	2.20563	1.50561	2.24163
	61.1012	2.52275	2.16669	1.46917	2.31261
	61.2012	2.56424	2.12154	1.41259	1.81812
	61.3012	2.53023	2.06154	1.52127	1.41565
	61.4012	2.18591	2.29885	1.48911	1.49348
	61.5012	2.77792	2.02882	1.55594	1.53414
	61.6012	2.70733	2.11645	1.49136	2.0279
	61.7012	2.28379	2.16772	1.37791	1.9325
	61.8012	2.6965	2.08423	1.5377	1.6421
	61.9012	2.72266	1.81744	1.39492	1.56898
	62.0012	2.7047	2.35039	1.48438	1.07834
	62.1012	2.87443	2.21262	1.61124	0.786322
	62.2012	2.83644	2.07426	1.61806	1.38085
	62.3012	3.02966	2.27217	1.62812	1.4165
	62.4012	2.76562	1.61056	1.51773	1.50474
	62.5012	3.08444	1.89891	1.4048	1.60925
	62.6013	3.21649	1.97436	1.69109	1.40171
	62.7013	2.9805	1.97114	1.56631	0.939219
	62.8013	2.79448	1.68876	1.57467	0.979134
	62.9013	2.41577	2.16691	1.80729	0.787126
	63.0013	2.11751	1.69329	1.63757	1.4463
	63.1013	2.14616	2.11494	1.7063	1.53933
	63.2013	2.62795	2.14469	1.54565	1.3131
	63.3013	2.7814	1.78562	1.62341	1.43167
	63.4013	2.8755	2.04615	1.78082	1.21698
	63.5013	2.87312	2.1901	1.52053	1.24263
	63.6013	3.09737	2.16041	1.42232	1.70551
	63.7013	3.0498	1.93957	1.34804	1.36755
	63.8013	3.08078	2.06022	1.63248	1.30379
	63.9013	3.03017	2.05435	1.6636	1.45709
	64.0013	2.81802	1.84028	1.6622	1.30318
	64.1013	2.7825	2.32885	1.56942	1.52826
	64.2013	2.99459	2.47723	1.5912	1.38983
	64.3013	2.75905	2.51435	1.49524	1.16933
	64.4013	2.94504	2.57154	1.66194	1.4901
	64.5013	2.71263	2.15917	1.81576	1.3396
	64.6013	2.96425	2.1754	1.68439	0.958812
	64.7013	3.1342	2.2191	1.65939	1.24382
	64.8013	3.09425	2.09621	1.38055	1.1686
	64.9013	3.05244	2.1674	1.65812	1.31607
	65.0013	3.18201	2.2628	1.56691	1.52289
	65.1013	2.93504	2.13403	1.45893	1.82525
	65.2013	2.8923	1.85075	1.35205	2.04167
	65.3013	2.80346	2.45935	1.44483	1.28697
	65.4013	2.6281	2.14234	1.53227	1.44835
	65.5013	2.78733	2.1195	1.59935	1.01136
	65.6013	2.85478	2.20441	1.69307	1.25948
	65.7013	3.26274	2.15813	1.37825	1.37496
	65.8013	3.17507	2.22632	1.62728	1.80013
	65.9013	3.07636	2.32699	1.53776	1.53617
	66.0013	2.68243	2.43884	1.51234	1.49795
	66.1013	2.52983	2.30368	1.49721	1.50942
	66.2013	2.6713	2.44034	1.562	1.31785
	66.3013	2.57409	2.23818	1.48109	1.67695
	66.4013	2.9921	2.36682	1.5711	1.6552
	66.5013	2.87915	2.31433	1.8079	1.59993
	66.6013	2.98517	2.04639	1.79885	1.58421
	66.7013	2.77742	2.26396	1.6323	1.56808
	66.8013	2.79608	2.22529	1.83046	1.91798
	66.9013	2.39468	2.36041	1.46863	1.55148
	67.0013	2.60252	2.46656	1.62969	1.54242
	67.1013	2.60974	2.41999	1.611	1.80459
	67.2013	3.01035	2.03727	1.5833	1.6314
	67.3013	2.72601	2.06196	1.77323	1.59078
	67.4013	2.8554	2.34618	1.52658	1.97725
	67.5014	2.7461	2.04579	1.73643	1.74869
	67.6014	2.70363	2.13692	1.52886	1.67878
	67.7014	2.75412	2.18554	1.94359	1.85184
	67.8014	2.60194	2.35341	1.91501	1.50844
	67.9014	2.76299	1.86534	1.57792	1.63453
	68.0014	2.70853	2.22907	1.52643	1.60135
	68.1014	3.26726	2.28444	1.55029	1.56631
	68.2014	2.9383	2.27526	1.54114	1.72983
	68.3014	2.70453	2.07678	1.48234	1.85058
	68.4014	2.88815	2.38562	1.61477	1.5601
	68.5014	2.79932	2.3562	1.69198	1.8752
	68.6014	2.96307	2.2551	1.62803	1.6896
	68.7014	2.96149	2.25616	1.71922	1.59055
	68.8014	2.95191	2.28282	1.62002	1.6419
	68.9014	2.6056	2.52871	1.44683	1.47999
	69.0014	2.48246	2.50876	1.48058	1.3857
	69.1014	2.71625	2.4207	1.48566	1.16868
	69.2014	2.32618	2.34038	1.47727	1.09045
	69.3014	2.8045	2.37696	1.65752	1.5643
	69.4014	3.04885	2.37341	1.52004	1.4689
	69.5014	3.00284	2.58941	1.64105	1.53774
	69.6014	2.9965	2.58164	1.48038	2.31586
	69.7014	2.98652	2.46051	1.66244	2.02623
	69.8014	3.06593	2.42203	1.68441	1.72089
	69.9014	2.57874	2.3767	1.52875	2.3294
	70.0014	2.54151	2.26728	1.62963	1.59745
	70.1014	2.7842	2.19039	1.41327	1.87056
	70.2014	3.08095	2.31362	1.74006	2.10267
	70.3014	2.76174	2.3782	1.51711	1.9751
	70.4014	3.17278	2.33906	1.83821	1.64678
	70.5014	3.07495	2.12196	1.52744	1.62887
	70.6014	2.97308	2.1493	1.57531	2.04655
	70.7014	3.03306	2.18685	1.71042	2.84834
	70.8014	3.00339	2.19242	1.54483	3.52365
	70.9014	2.73062	2.12886	1.70206	2.99369
	71.0014	2.52975	2.35992	1.73758	3.21667
	71.1014	2.58038	2.15954	1.47396	2.80808
	71.2014	2.41978	2.20258	1.60316	2.19372
	71.3014	2.48111	2.03838	1.53949	2.98346
	71.4014	2.20983	2.26638	1.53833	1.942
	71.5014	2.24707	2.27542	1.48251	2.40456
	71.6014	2.2431	1.93834	1.64748	2.12736
	71.7014	2.0762	2.36207	1.57253	2.10919
	71.8014	2.32932	2.13744	1.4914	2.44417
	71.9014	2.14011	2.47127	1.5311	2.42933
	72.0014	2.0348	2.32511	1.74432	2.60634
	72.1014	2.43203	1.9521	1.5182	2.46416
	72.2014	2.12698	2.30678	1.44737	2.50646
	72.3014	2.12699	2.13553	1.43417	2.46535
	72.4014	2.31852	2.1131	1.26444	1.76324
	72.5015	2.47325	2.14172	1.58349	1.85691
	72.6015	2.36202	2.07352	1.34308	2.26151
	72.7015	2.26174	1.8951	1.41831	2.33508
	72.8015	2.23843	2.02129	1.46323	2.50641
	72.9015	2.34299	2.09976	1.53812	2.58552
	73.0015	2.41534	2.10797	1.61181	2.71526
	73.1015	2.23983	2.06334	1.38863	2.56059
	73.2015	2.13904	2.14138	1.41638	2.27394
	73.3015	2.26303	2.20932	1.27971	2.00872
	73.4015	2.37954	2.41072	1.55864	1.43888
	73.5015	2.4841	2.0364	1.43424	1.84719
	73.6015	2.31396	1.88066	1.31978	2.41392
	73.7015	2.61335	2.05593	1.51782	2.4337
	73.8015	2.91385	2.05701	1.79509	2.52688
	73.9015	2.65363	2.25366	1.6216	2.29561
	74.0015	2.69197	2.11772	1.85709	1.96364
	74.1015	2.65444	2.03752	1.86579	2.49349
	74.2015	2.73611	2.24332	1.64825	2.49122
	74.3015	3.02937	2.42223	1.674	2.54442
	74.4015	2.98021	2.26583	1.91749	1.82642
	74.5015	2.78257	2.40213	1.5	1.79346
	74.6015	2.83764	2.28795	1.72418	1.87785
	74.7015	2.58658	2.25421	2.15101	2.22183
	74.8015	2.95831	2.23996	1.94929	1.98937
	74.9015	2.80837	2.33129	1.97237	2.16841
	75.0015	2.80937	2.46304	1.96082	2.06472
	75.1015	2.77517	2.46072	1.76211	2.22449
	75.2015	2.62954	2.35264	2.00011	2.42126
	75.3015	2.69079	2.41627	2.021	2.18552
	75.4015	2.47616	2.33582	2.08523	2.10833
	75.5015	2.54229	2.29069	1.7453	2.14294
	75.6015	2.54733	2.42299	1.76911	2.30603
	75.7015	2.38942	2.45946	2.03034	2.15237
	75.8015	2.40144	2.50214	1.77942	1.80365
	75.9015	2.17187	2.39655	1.8104	1.82998
	76.0015	2.18385	2.67599	1.83048	1.46819
	76.1015	2.22577	2.5216	1.82813	2.09888
	76.2015	2.3824	2.24763	2.1095	2.37657
	76.3015	2.47131	2.27041	1.64724	2.42292
	76.4015	2.21013	2.03932	1.5482	1.54082
	76.5015	2.48279	2.10669	1.60327	1.8021
	76.6015	2.27087	2.18135	1.47953	2.43308
	76.7015	1.97655	1.90009	1.79133	2.17145
	76.8015	2.08341	1.9654	1.65393	2.08253
	76.9015	2.21278	2.01196	1.60722	2.30732
	77.0015	2.37763	2.28676	1.61045	2.14718
	77.1015	2.34749	2.12398	1.53061	1.94963
	77.2015	2.16255	2.14618	1.60663	2.39692
	77.3015	2.03971	1.98573	1.59653	2.05532
	77.4015	2.0593	1.90052	1.57208	2.11528
	77.5015	2.26292	2.11647	1.65205	2.21152
	77.6016	2.06129	2.06872	1.80344	2.13226
	77.7016	2.0947	2.31126	1.7094	1.99872
	77.8016	2.66533	2.13456	1.75019	2.12339
	77.9016	1.93036	1.98854	1.63001	1.6076
	78.0016	2.64331	2.38033	1.51223	1.66202
	78.1016	2.17444	2.36509	1.72767	1.45482
	78.2016	2.20324	2.19393	1.62606	1.23264
	78.3016	2.02373	2.32272	1.53884	1.39265
	78.4016	2.11316	2.33686	1.62474	1.40214
	78.5016	2.27781	1.99549	1.58221	0.922098
	78.6016	2.16339	2.02381	1.73381	1.05281
	78.7016	2.03839	2.10881	1.71819	0.949557
	78.8016	2.23428	2.28191	1.49386	0.986348
	78.9016	2.28016	2.26001	1.56495	1.11557
	79.0016	2.23817	2.13472	1.44415	1.12678
	79.1016	2.41021	2.46198	1.56085	1.22549
	79.2016	2.53985	2.2421	1.59712	0.976495
	79.3016	2.3506	2.27607	1.48764	1.13203
	79.4016	2.48662	2.13074	1.73482	1.1155
	79.5016	2.27168	2.07301	1.69582	0.929084
	79.6016	2.08417	1.84478	1.66457	1.34591
	79.7016	2.4209	1.97069	1.66118	0.848712
	79.8016	2.14737	2.00177	1.57419	1.19138
	79.9016	2.1743	2.04339	1.73805	0.87547
	80.0016	2.34001	2.12239	1.61023	1.35917
	80.1016	2.24833	2.31269	1.51836	1.69152
	80.2016	2.40168	1.84478	1.64808	1.01418
	80.3016	2.44455	2.23919	1.64525	1.55501
	80.4016	2.14623	2.19482	1.50517	1.8155
	80.5016	2.63297	2.01306	1.44923	1.80453
	80.6016	2.32463	2.10487	1.53202	1.8265
	80.7016	2.24962	1.92071	1.36435	1.90543
	80.8016	2.53624	2.0971	1.4138	1.73128
	80.9016	2.12213	1.91521	1.55848	1.87035
	81.0016	2.50214	1.77912	1.63522	2.3124
	81.1016	2.78637	2.07192	1.49711	1.64827
	81.2016	2.51042	1.89418	1.41001	2.45702
	81.3016	2.78229	1.82587	1.49358	1.72746
	81.4016	2.42301	1.84024	1.55307	1.73904
	81.5016	2.39495	2.00671	1.28751	1.88261
	81.6016	2.47731	2.22298	1.37477	1.64815
	81.7016	1.95126	1.85754	1.45301	1.80444
	81.8016	2.10552	1.91992	1.46171	1.2975
	81.9016	2.1029	1.95317	1.50364	2.0404
	82.0016	2.15441	1.79478	1.67513	2.66062
	82.1016	2.33152	1.91641	1.76242	1.65187
	82.2016	2.45508	2.04094	1.61334	1.81568
	82.3016	2.61139	1.9665	1.45892	1.82517
	82.4016	2.3995	1.88476	1.46692	1.77223
	82.5016	2.33849	2.05658	1.61148	2.01322
	82.6017	2.04982	2.18001	1.72354	2.01345
	82.7017	1.90315	1.95882	1.85625	1.74442
	82.8017	2.00894	2.18471	1.76964	1.71542
	82.9017	1.9839	2.2466	1.62946	1.8571
	83.0017	2.57345	1.98764	1.53874	1.83859
	83.1017	1.97224	2.16335	1.53845	1.63136
	83.2017	2.23165	1.92943	1.67457	1.21186
	83.3017	1.90951	2.11059	1.39465	1.3031
	83.4017	2.12062	1.88674	1.44387	1.20497
	83.5017	2.3504	1.74011	1.34982	1.28275
	83.6017	2.3216	1.99075	1.5778	1.06145
	83.7017	2.15974	1.89435	1.43394	1.23868
	83.8017	2.14016	2.19953	1.5506	1.0601
	83.9017	2.15428	2.14396	1.26385	1.02948
	84.0017	2.14202	2.16333	1.52123	1.36839
	84.1017	2.16474	2.24308	1.51213	2.13305
	84.2017	2.30089	2.50238	1.53245	1.6431
	84.3017	2.4405	2.02072	1.41744	2.18513
	84.4017	2.15328	1.88494	1.76171	2.3353
	84.5017	2.49676	1.85961	1.57691	2.41495
	84.6017	2.45014	2.07622	1.53283	2.26317
	84.7017	2.66382	2.12894	1.66941	2.24614
	84.8017	2.12454	1.83237	1.42706	2.686
	84.9017	2.38515	2.18744	1.72487	2.13836
	85.0017	2.21408	2.00888	1.70167	1.61362
	85.1017	2.19789	1.73314	1.67318	1.93959
	85.2017	2.2497	1.55495	1.62442	2.1239
	85.3017	2.025	2.09556	1.63904	2.38475
	85.4017	1.93989	1.78642	1.55839	2.12502
	85.5017	2.15811	1.93162	1.6104	1.99456
	85.6017	1.83547	1.85148	1.67212	1.74153
	85.7017	2.07791	2.03075	1.75384	1.37959
	85.8017	2.08872	2.3701	1.82147	1.93918
	85.9017	2.29483	1.99894	1.70235	1.85495
	86.0017	2.49254	2.28109	1.68998	2.23227
	86.1017	2.66359	1.81193	1.82143	2.1689
	86.2017	1.9527	2.03243	1.67452	2.47203
	86.3017	2.12753	1.69943	1.39729	1.90299
	86.4017	2.13671	1.82306	1.47405	1.65283
	86.5017	2.28757	1.93321	1.5878	1.83481
	86.6017	2.11445	1.95357	1.55665	2.10661
	86.7017	1.86522	1.83385	1.73751	1.80653
	86.8017	2.10177	1.89014	1.38813	1.82833
	86.9017	2.2868	2.11623	1.4386	1.92898
	87.0017	2.10077	1.79663	1.40315	1.93276
	87.1017	2.32345	1.96004	1.43107	1.68498
	87.2017	2.10712	1.71387	1.47101	1.93386
	87.3017	2.28138	2.06068	1.60106	1.53785
	87.4017	2.36065	1.64001	1.7974	1.67859
	87.5018	2.32132	1.78712	1.87465	2.47446
	87.6018	2.33928	1.86116	1.71205	2.2607
	87.7018	2.17901	1.83615	1.56618	3.55218
	87.8018	2.55603	1.66074	1.60731	3.43717
	87.9018	2.29314	1.84732	1.65076	2.48508
	88.0018	2.13725	1.71814	1.47158	2.0311
	88.1018	2.18001	2.11608	1.57384	2.2827
	88.2018	2.34613	2.11187	1.48293	2.17678
	88.3018	2.49709	2.12862	1.50451	2.10181
	88.4018	2.2975	2.46256	1.50881	1.76256
	88.5018	2.30917	2.1815	1.57991	2.03752
	88.6018	2.19974	1.96337	1.5591	1.69415
	88.7018	2.07907	2.02799	1.71205	1.73908
	88.8018	1.67601	2.19945	1.72453	1.95362
	88.9018	2.27709	1.67376	1.55146	1.84368
	89.0018	2.11077	1.72168	1.52271	1.90473
	89.1018	2.34596	1.96993	1.56958	2.14941
	89.2018	2.23255	1.83016	1.60384	2.01753
	89.3018	2.15691	2.01823	1.38894	2.38392
	89.4018	2.2628	2.26516	1.53236	2.10616
	89.5018	2.21867	2.05781	1.78526	1.95637
	89.6018	2.08693	2.00245	1.56531	2.28489
	89.7018	2.38334	1.82578	1.24516	2.13836
	89.8018	2.13586	2.32275	1.55696	2.39599
	89.9018	2.37473	2.10638	1.56678	2.60732
	90.0018	2.0274	2.21057	1.31166	2.2364
	90.1018	2.41761	1.84852	1.5611	1.82515
	90.2018	2.34105	1.92336	1.6339	1.59716
	90.3018	2.32578	1.90199	1.26646	1.6143
	90.4018	2.48873	2.0945	1.42966	0.973484
	90.5018	2.47576	2.01928	1.62996	0.812248
	90.6018	2.27813	1.99816	1.39859	1.58955
	90.7018	2.40262	2.0322	1.5641	1.83163
	90.8018	2.47827	1.86786	1.53746	1.56751
	90.9018	2.39989	1.81138	1.53878	1.16535
	91.0018	2.48764	1.7799	1.7763	1.56367
	91.1018	2.42196	1.6873	1.33517	1.51169
	91.2018	2.39626	1.83071	1.36747	1.20423
	91.3018	2.29523	1.89298	1.47306	1.71302
	91.4018	2.32257	2.17141	1.32071	1.86418
	91.5018	2.46658	2.18577	1.55235	1.2734
	91.6018	2.56432	2.0159	1.54202	1.45559
	91.7018	2.53065	1.98195	1.53404	1.57414
	91.8018	2.75849	1.87385	1.58762	1.5201
	91.9018	2.3558	1.96217	1.60479	1.49114
	92.0018	2.64486	2.15761	1.4555	1.50707
	92.1018	2.48137	1.86071	1.48575	1.10219
	92.2018	2.30635	2.04064	1.68406	2.30434
	92.3018	2.56871	2.08471	1.3262	1.61404
	92.4018	2.3548	1.86827	1.39418	1.61859
	92.5019	2.13777	1.975	1.40351	1.571
	92.6019	2.36997	1.92087	1.70212	1.48821
	92.7019	2.27412	2.05848	1.73126	1.54612
	92.8019	2.46921	1.98584	1.4616	1.50134
	92.9019	2.59667	2.16234	1.35822	1.91828
	93.0019	2.51243	2.01038	1.38406	1.95053
	93.1019	2.34714	1.98389	1.51948	1.77557
	93.2019	2.25913	1.92077	1.5545	2.18269
	93.3019	2.54469	1.95299	1.41517	1.80362
	93.4019	2.34463	2.01759	1.5709	1.78195
	93.5019	2.3716	1.90634	1.42905	1.81273
	93.6019	2.6045	1.88611	1.68423	1.56687
	93.7019	2.37251	1.98425	1.4843	1.44424
	93.8019	1.98975	1.69132	1.35294	1.1055
	93.9019	2.05198	1.97555	1.35241	1.52913
	94.0019	2.31765	2.08109	1.46943	1.91199
	94.1019	2.03861	2.17237	1.21441	1.52102
	94.2019	2.15968	2.08472	1.60854	1.84223
	94.3019	2.43856	2.09462	1.55805	2.36873
	94.4019	2.57016	2.05963	1.46494	1.9469
	94.5019	2.19929	2.11959	1.7294	1.48066
	94.6019	2.12016	1.94209	1.57076	2.10868
	94.7019	2.18608	1.89538	1.66356	2.20566
	94.8019	2.10696	1.92079	1.52511	2.25805
	94.9019	2.22565	1.91284	1.44136	1.61637
	95.0019	2.22996	1.95776	1.5464	1.36457
	95.1019	2.22633	1.75277	1.50438	1.7487
	95.2019	2.60821	1.92526	1.60601	1.62683
	95.3019	2.4353	1.8072	1.56016	1.5688
	95.4019	2.15256	1.97818	1.54658	1.93136
	95.5019	2.00637	2.10928	1.54027	1.22438
	95.6019	2.31872	1.94487	1.53303	1.61302
	95.7019	2.22042	2.00585	1.45906	1.76725
	95.8019	2.37359	1.88882	1.35582	1.52746
	95.9019	2.1054	1.76831	1.40311	1.41893
	96.0019	2.33623	1.83341	1.56345	1.37469
	96.1019	2.15795	2.09014	1.49041	1.73881
	96.2019	1.94281	2.37043	1.50398	2.07113
	96.3019	2.29348	1.92282	1.55679	2.13432
	96.4019	2.33886	1.88002	1.61757	2.37051
	96.5019	2.10949	2.13558	1.64399	2.54529
	96.6019	2.01031	1.94185	1.52539	2.18346
	96.7019	2.08891	2.10379	1.63954	2.47859
	96.8019	2.1331	2.26646	1.76913	2.15636
	96.9019	2.40992	1.90328	1.89451	2.48169
	97.0019	2.50208	2.1864	2.05876	2.2252
	97.1019	2.38024	2.14987	1.75835	2.34189
	97.2019	2.33501	2.205	1.5619	2.49844
	97.3019	2.24434	2.23028	1.56598	2.53861
	97.4019	2.58076	2.20279	1.5545	2.64013
	97.5019	2.12387	2.06311	1.38805	2.67031
	97.602	2.23824	2.22085	1.53961	2.09411
	97.702	2.50094	2.05896	1.55696	1.45705
	97.802	2.2632	2.07443	1.46793	1.35524
	97.902	2.49834	2.0958	1.55299	1.73064
	98.002	2.13222	2.02232	1.60064	1.65311
	98.102	2.05251	1.97405	1.55252	1.52128
	98.202	2.1519	1.99558	1.6117	1.50455
	98.302	2.10111	1.98738	1.48093	1.3062
	98.402	2.14369	2.06135	1.61095	1.48096
	98.502	2.60217	1.93507	1.34985	1.48669
	98.602	2.15699	2.10264	1.57768	2.00921
	98.702	1.75871	2.10565	1.45346	1.43326
	98.802	2.07105	2.07342	1.76176	2.13069
	98.902	2.1305	1.99298	1.73121	2.69068
	99.002	1.8529	1.98589	1.68988	2.28779
	99.102	2.24575	2.23796	2.03671	1.71446
	99.202	2.36392	2.20558	2.04952	1.80808
	99.302	2.26166	2.0201	1.77742	2.2798
	99.402	2.22446	2.16187	1.8662	2.01198
	99.502	2.13152	2.35102	1.87628	2.03055
	99.602	2.23142	2.25115	2.03288	2.12476
	99.702	2.51878	2.09423	1.8989	1.62918
	99.802	2.32133	2.03702	1.88356	1.76864
	99.902	2.52833	2.01289	1.53702	1.92367
	100	1.93669	1.86358	1.52651	1.5522

[truncated: 16 more sheets: Figure S2b, Figure S3a, Figure S4a, Figure S4b, Figure S5b, Figure S5c, Figure S5d, Figure S6a, Figure S6b, Figure S7a, Figure S7b, Figure S10b, Figure S10c, Figure S11b, Figure S12b, Figure S12c]
